# Supplementary material for: Pathogen-derived mechanical cues potentiate the spatio-temporal implementation of plant defense
Source: BMC Biol. 2022 Dec 27;20:292. doi: 10.1186/s12915-022-01495-w (PMC9795618; doi:10.1186/s12915-022-01495-w)
Supplement: Supplementary file 4 — Additional file 4: File S1. Data used for the analysis of CMTs reorganization. A row corresponds to a cell. Headers are: {Cx, Cy, Aniso1, Aniso2, Angle1, Angle2, eps1, theta1, eps2, theta2, Id, Moda, MT_eps11, MT_eps22}. Fields are separated by comma. Cx, Cy Coordinates of the center of the cell. Aniso1 and Aniso2 are cortical microtubules (CMTs) anisotropies 24 hours post inoculation (hpi) and 26 hpi. Angle1, Angle2 are CMTs directions 24 hpi and 26 hpi. eps1, theta1 are the value and the orientation of the first principal strain direction. eps2, theta2 are the value and the orientation of the second principal strain direction. Id are the cell id. Moda is the test-set of the experiments (Mock, Infected). MT_eps11, MT_eps22 are the angles between CMT and the principal stretch direction. [file 12915_2022_1495_MOESM4_ESM.csv]

Cx	Cy	Aniso1	Aniso2	Angle1	Angle2	vMT1x	vMT1y	vMT2x	vMT2y	eps1	s1x	s1y	theta1	eps2	s2x	s2y	theta2	MT_eps1	MT_eps2	dl1	dl2	Id	Manip	Moda	eps3	taumax	von_mises	Tresca	max	order	DV	signe
508.59576882	355.98183819	0.088	0.102	4.79	12.2	4.38463277388729	0.367417253478206	4.98482106085909	1.07775646192248	0.00206124059601915	-0.000944339336416616	-0.00183219431621583	-117.267230441853	-0.00472849995867148	-0.00420306623362477	0.00216632086610443	152.732769558147	57.9427695581474	50.5327695581474	0.39331868091223	-1.16751807351717	0361-0505	1	Infection	0.00266725936265233	0.00339487027734531	0.00711214072851733	0.201452097664725	e2	o231	Compression	NA
652.60770336	406.62581517	0.0902	0.0782	33.95	42.73	3.74115885352928	2.51869617712409	2.87212729643476	2.65310851513359	0.00962474458506772	-0.00611820941036091	-0.00742988707442862	-129.470065151838	-0.0130933061613408	-0.010107466785208	0.00832308725296818	140.529934848162	16.5799348481619	7.79993484816194	0.990422133151704	-1.82751677790726	0419-0648	1	Infection	0.00346856157627306	0.0113590253732042	0.0203507233521609	0.201452097664725	e2	o213	Compression	NA
740.69566332	327.11785131	0.0347	0.0487	82.38	77.01	0.230065132228788	1.71967875922585	0.547341713720277	2.37268667304003	0.00728718579615155	-0.00429673744164962	-0.00588567109046701	-126.130698650729	-0.00371028633477259	-0.00299670210542162	0.0021876931177297	143.869301349271	28.5106986507287	23.1406986507287	1.25987430797361	-0.740328131483938	0324-0737	1	Infection	-0.00357689946137896	0.00549873606546207	0.0109313890656983	0.201452097664725	e1	o123	Tension	1 -1 -1
738.25366443	458.28179169	0.0847	0.0974	-78.03	-71.81	0.878336905601832	-4.14291555311689	1.52026357716852	-4.6266292974405	0.00204325462713323	0.00191061421075839	0.000724184236882751	20.7583195068829	-0.0124600105673722	-0.00441616190388546	0.01165115347842	110.758319506883	81.2116804931171	87.4316804931171	0.294677840864965	-2.06916638805778	0462-0743	1	Infection	0.010416755940239	0.00725163259725273	0.0200475269221231	0.201452097664725	e2	o231	Compression	NA
780.64764516	521.09176314	0.0666	0.1362	-11.1	-59.63	3.26770457109418	-0.641098148531272	3.44301398982438	-5.87552165053228	0.00594545028844574	0.00532766168366145	0.00263901498988262	26.3511500504704	-0.0141315301962429	-0.00627258125264945	0.0126631303442804	116.35115005047	37.4511500504704	85.9811500504704	0.329995529523708	-1.10955185199812	0515-0780	1	Infection	0.00818607990779719	0.0100384902423443	0.0212859259515488	0.201452097664725	e2	o231	Compression	NA
823.98762546	512.26976715	0.1762	0.1362	-68.02	-59.63	3.29743254616318	-8.16964127752889	3.44301398982438	-5.87552165053228	0.0056928612442766	0.00475157678264605	0.00313547240861812	33.4200377757139	-0.0152353517752625	-0.00839121543230183	0.0127162670341848	123.420037775714	78.5599622242861	86.9499622242861	0.403162898446184	-2.02437777461033	0510-0824	1	Infection	0.00954249053098594	0.0104641065097696	0.0230949260140579	0.201452097664725	e2	o231	Compression	NA
869.59360473	485.29777941	0.0763	0.0761	-85.31	88.65	0.311931801529057	-3.80222613099153	0.0896449051918864	3.80394384697949	0.00200162602990232	-0.00133298832705374	-0.00149320088518625	-131.755458118256	-0.017841238995921	-0.0133094561439276	0.011881421887234	138.244541881744	46.4454581182561	40.4054581182561	0.147040653598722	-1.70712106957099	0483-0869	1	Infection	0.0158396129660187	0.00992143251291168	0.0293225933689303	0.201452097664725	e2	o231	Compression	NA
917.92758276	476.76178329	0.0165	0.0538	-15	0.13	0.796888806688481	-0.21352571220958	2.68999307589671	0.00610341115745927	0.0036822116453458	-0.000831321062480617	-0.00358714202286393	-103.047971607822	-0.0107743833204468	-0.0104962036139531	0.0024324978171335	166.952028392178	88.0479716078222	76.8220283921778	0.330846477369813	-0.855247588822637	0474-0921	1	Infection	0.00709217167510096	0.00722829748289628	0.0164291623769813	0.201452097664725	e2	o231	Compression	NA
897.48959205	410.80581327	0.0326	0.0453	0.79	-24.24	1.62984506139333	0.0224738926703611	2.06530336142308	-0.92991775189772	0.00857989901494234	0.0069888743114102	-0.00497697729208394	-35.4557553684967	-0.00245061462812985	0.00142153810139372	0.00199618172566777	54.5442446315033	36.2457553684967	11.2157553684967	1.67377192069884	-0.378892463236417	0421-0900	1	Infection	-0.00612928438681248	0.0055152568215361	0.0132582977559321	0.201452097664725	e1	o132	Tension	1 -1 -1
952.57756701	356.42183799	0.0576	0.0673	88.79	-78.04	0.0608167129269438	2.87935779774393	0.697324792065621	-3.29195430320207	0.0499789882752259	0.0428475805196965	-0.0257290519184694	-30.9839121440189	-0.00178613861386283	0.000919499467988222	0.00153127785731435	59.0160878559811	60.2260878559811	47.0560878559811	5.06348835030499	-0.134751475250579	0357-0951	1	Infection	-0.0481928496613631	0.0258825634445444	0.0850615099676038	0.201452097664725	e1	o132	Tension	1 -1 -1
883.54159839	286.2198699	0.0293	0.0636	-32.57	-18.46	1.23460586851083	-0.788652870050322	3.01637292359566	-1.00692322736094	0.0163969773738214	0.0137247416934725	-0.00897175191615722	-33.1723183431918	-0.00182708717116279	0.000999706985937356	0.00152932451536477	56.8276816568082	0.602318343191826	14.7123183431918	3.17247915498076	-0.247265299324761	0280-0899	1	Infection	-0.0145698902026586	0.00911203227249211	0.0269577673884402	0.201452097664725	e1	o132	Tension	1 -1 -1
947.20956945	231.24189489	0.0353	0.0609	-49.97	-59.22	1.13522791692764	-1.35147422344199	1.55825743534818	-2.61607697998016	0.0375642861473671	0.0333139584046689	-0.0173567211527195	-27.5197150591683	-0.00238784015298312	0.00110331061609965	0.00211766056784374	62.4802849408317	22.4502849408317	31.7002849408317	5.01300353062776	-0.244863834189586	0228-0940	1	Infection	-0.035176445994384	0.0199760631501751	0.0630970648345066	0.201452097664725	e1	o132	Tension	1 -1 -1
694.58368428	155.29792941	0.0717	0.0484	-81.96	-61.55	0.501413890201849	-3.54976183859039	1.15286783186866	-2.1277442896745	-0.00103917648172481	-9.86311172040517e-05	-0.00103448521637046	-95.4462991494673	-0.00838382612527754	-0.00834597812377818	0.000795732151105028	174.553700850533	13.4862991494673	33.8962991494673	-0.07845230204515	-0.85393788982411	0151-0697	1	Infection	0.00942300260700235	0.00367232482177636	0.0154997454684244	0.201452097664725	e3	o321	Compression	NA
751.62965835	101.26595397	0.0336	0.0607	1.35	41.13	1.67953368276624	0.0395804049204651	2.28601993252529	1.9963311018208	0.0354939326757372	0.0166482565564936	-0.0313473254109331	-62.027667774456	-0.00698235016765611	-0.00616663148708284	-0.0032750373992194	-152.027667774456	63.377667774456	76.842332225544	4.40711800562303	-0.81309997062784	0108-0748	1	Infection	-0.0285115825080811	0.0212381414216966	0.0564112064367796	0.201452097664725	e1	o132	Tension	1 -1 -1
639.18770946	107.62395108	0.0702	0.1147	13.42	28.56	3.41415918207164	0.814626957248489	5.03714771629424	2.74178188122828	0.0054193465647465	0.00390898051208088	-0.00375355678590343	-43.8379955305516	-0.000916699218223779	0.000634925729529752	0.000661216133101121	46.1620044694484	57.2579955305516	72.3979955305516	0.394416495169778	-0.106551948409491	0108-0641	1	Infection	-0.00450264734652272	0.00316802289148514	0.0087020245724202	0.201452097664725	e1	o132	Tension	1 -1 -1
952.53356703	66.76996965	0.0372	0.0205	21.43	-78.75	1.73140822892431	0.679577475210284	0.199967580066532	-1.00530491241331	2.36949954620202e-11	2.18582227071812e-12	-2.35939608998996e-11	-84.7070384903833	-4.36923238255735e-14	-4.35060214136222e-14	-4.03054115922687e-15	-174.707038490383	73.8629615096167	5.95703849038331	2.91208613388524e-09	-5.31840460432413e-12	0062-0950	1	Infection	-2.36513031381946e-11	1.18693438929229e-11	4.10031497405826e-11	0.201452097664725	e1	o132	Tension	1 -1 -1
976.49155614	763.1796531	0.1168	0	-1.47	0	5.83807802190696	-0.149816588290069	0	0	4.49772879670524e-12	2.76715051552469e-12	-3.54576400133216e-12	-52.0311583154175	6.72854470967217e-16	-5.30441756078897e-16	-4.13962175214728e-16	-142.031158315417	50.5611583154175	52.0311583154175	3.30691401964376e-10	6.01318017240612e-14	0763-0976	1	Infection	-4.49840165117621e-12	2.24852797111714e-12	7.79087756899852e-12	0.201452097664725	e3	o312	Tension	-1 1 1
746.85566052	778.46964615	0.058	0.0887	83.98	-84.48	0.304139270518186	2.88400750764083	0.426616866367564	-4.41443349132487	0.00104822002792258	0.000932111765352437	-0.000479513173781059	-27.2229852288618	-0.0138403642195043	0.00633133960084043	0.0123073076091956	62.7770147711382	68.7970147711382	57.2570147711382	0.277057970505931	-2.65694233025022	0786-0745	1	Infection	0.0127921441915817	0.00744429212371343	0.0231179605493334	0.201452097664725	e2	o231	Compression	NA
758.75765511	657.3597012	0.1936	0.1806	52.1	56.14	5.94628073695777	7.63833394119981	5.03120460243108	7.49852520489705	0.00993886987248665	-0.00380327339929929	-0.00918238780450953	-112.498955229402	-0.00208886219252585	-0.00192987160190593	0.000799337763102021	157.501044770598	15.4010447705975	11.3610447705975	0.543140158215424	-0.0927931822088558	0656-0758	1	Infection	-0.0078500076799608	0.00601386603250625	0.0157210257383399	0.201452097664725	e1	o132	Tension	1 -1 -1
791.3396403	666.11569722	0.2357	0.0987	69.87	44.18	4.05582373111512	11.065103653474	3.53915459765934	3.43927459413563	0.0107512948738386	-0.00436993433931222	-0.00982313673600896	-113.98243499176	-0.00229765957203398	-0.00209930286665379	0.000933898807697367	156.01756500824	3.85243499175988	21.8375650082401	0.52633694053672	-0.0636902962118125	0664-0787	1	Infection	-0.00845363530180465	0.00652447722293631	0.0169852964702904	0.201452097664725	e1	o132	Tension	1 -1 -1
774.35564802	596.35372893	0.0467	0.0929	-9.33	-0.76	2.30411020461007	-0.378551403394208	4.64459136903368	-0.0616118064811743	0.0063079489912652	-0.00421734835763943	-0.00469086274652325	-131.95731643229	-0.00464478854495632	-0.00345406495537363	0.0031053978668469	138.04268356771	57.3726835677104	48.8026835677104	0.741891713606733	-0.749362866267283	0599-0772	1	Infection	-0.00166316044630888	0.00547636876811076	0.00980793432180758	0.201452097664725	e1	o123	Tension	1 -1 -1
640.59570882	623.10571677	0.0332	0.0143	11.29	33.06	1.62787707882317	0.324986486245417	0.599241330926351	0.390044647841263	0.0109095953832804	-0.000393837024110827	-0.010902484296037	-92.0688304740668	-0.00094202197732984	-0.000941407949015252	3.40070478477291e-05	177.931169525933	76.6411695259332	54.8711695259332	1.35941004284597	-0.135593133226711	0615-0633	1	Infection	-0.00996757340595056	0.00592580868030512	0.0181352914135262	0.201452097664725	e1	o132	Tension	1 -1 -1
619.78371828	495.76977465	0.1332	0.1303	-28.48	-22.96	5.85403090218308	-3.17583409457823	5.99886483198827	-2.54142592406986	0.0044662557728091	-0.00300071052995577	-0.00330804730068408	-132.210989876258	-0.0103840456253228	-0.00769121068035563	0.00697665262279617	137.789010123742	76.2690101237421	70.7490101237421	0.507538663111804	-2.13811431213984	0497-0618	1	Infection	0.00591778985251368	0.00742515069906594	0.0156267117901744	0.201452097664725	e2	o231	Compression	NA
426.31580622	459.73379103	0.097	0.0394	76.02	76.4	1.1716784412602	4.70634355208861	0.463229962812102	1.91476317113974	0.00819775972671389	0.00367163127976651	-0.00732955580389237	-63.3921060910439	0.00100560285236649	-0.000899102006973326	-0.000450391693689134	-153.392106091044	40.5878939089561	40.2078939089561	0.611293877378959	0.0483938962110335	0456-0428	1	Infection	-0.00920336257908039	0.0035960784371737	0.0151451172525489	0.201452097664725	e3	o312	Tension	-1 1 1
452.14379448	427.76780556	0.0544	0.081	38.03	51.75	2.1425121379417	1.67572125927091	2.50733049470483	3.18053357006702	0.00825627999159541	0.00130434265337211	-0.00815259771742805	-80.9102231845286	-0.0043181218738453	-0.00426389494640729	-0.000682185021371491	-170.910223184529	61.0597768154714	47.3397768154713	0.651513925578966	-0.281054117632584	0432-0447	1	Infection	-0.00393815811775011	0.00628720093272036	0.012388790811298	0.201452097664725	e1	o123	Tension	1 -1 -1
421.82780826	517.24176489	0.0575	0.0233	-36.05	-44.76	2.32444827260164	-1.69191170809804	0.827222802082482	-0.820321544100121	0.00663777311555191	8.70831046372199e-05	-0.00663720185518193	-89.248296466895	0.00176275103576773	-0.00176259932979777	-2.31261042257491e-05	-179.248296466895	53.198296466895	44.488296466895	1.30178870198893	0.411599645190046	0513-0414	1	Infection	-0.00840052415131964	0.00243751103989209	0.0132892510604181	0.201452097664725	e3	o312	Tension	-1 1 1
366.25583352	429.90180459	0.0398	0.0255	63.93	-84	0.874543117830414	1.78753303047957	0.133273790666258	-1.26801541659455	0.00833606265050961	-0.00425108652277143	-0.00717064877742122	-120.661389236166	-0.00295502820548126	-0.00254190380725894	0.00150695611410296	149.338610763834	4.59138923616604	36.661389236166	0.761176382305039	-0.351138416736759	0435-0359	1	Infection	-0.00538103444502836	0.00564554542799544	0.0126793728496519	0.201452097664725	e1	o132	Tension	1 -1 -1
244.81588872	408.58381428	0.1227	0.0697	26.15	21.84	5.50704173454761	2.70383363651517	3.23486878436472	1.29647558709863	0.00288439702871106	0.00286565607907829	0.000328270400247799	6.53493594370703	-0.00545359796093901	-0.000620668641524719	0.00541816400240765	96.534935943707	19.615064056293	15.305064056293	0.903782967860174	-1.06092367823318	0401-0244	1	Infection	0.00256920093222795	0.00416899749482504	0.00818494994202375	0.201452097664725	e2	o213	Compression	NA
297.46186479	554.04774816	0.0181	0.0865	-20.73	-21.72	0.846409235370917	-0.320337956350507	4.01793991677113	-1.60055734830626	0.0143548091359867	-0.00471816495975912	-0.0135572661234892	-109.188787559347	-0.00282514429708152	-0.00266818128405295	0.000928573602231817	160.811212440653	88.4587875593473	87.4687875593473	1.41167421368765	-0.367896534336408	0555-0299	1	Infection	-0.0115296648389052	0.0085899767165341	0.0228136523904248	0.201452097664725	e1	o132	Tension	1 -1 -1
283.49187114	615.03172044	0.111	0.0681	30.81	46.43	4.76673136107704	2.84266989489187	2.3468631320216	2.46703434097658	0.00754576376783451	-0.00352202232618157	-0.00667337317807438	-117.82385638189	-0.00468585052726395	-0.00414410392204512	0.00218714376462776	152.17614361811	31.3661436181101	15.7461436181101	0.415568981644419	-0.328461050153497	0613-0285	1	Infection	-0.00285991324057056	0.00611580714754923	0.0114285727289597	0.201452097664725	e1	o123	Tension	1 -1 -1
338.20584627	637.47171024	0.1311	0.1235	-47.51	-58.07	4.42765025151395	-4.83362578715693	3.26585118379625	-5.24069089388953	-0.00154497618028997	0.0014642054269643	0.000493004934368478	18.6086242091097	-0.00970269483227405	-0.00309614898275315	0.00919544172320363	108.60862420911	66.1186242091098	76.6786242091098	-0.0634064882173387	-0.592298578943323	0637-0337	1	Infection	0.011247671012564	0.00407885932599204	0.0182909543878705	0.201452097664725	e3	o321	Compression	NA
209.63790471	573.18773946	0.0746	0.0353	68.25	56.22	1.38217924191169	3.46445963221228	0.981349730999728	1.46703023331721	0.013102530819848	-0.00108448897468258	-0.0130575724217352	-94.7477704147196	0.00388262027561317	-0.00386929793426767	0.000321362257389475	175.25222958528	17.0022295852804	29.0322295852804	2.24180520584956	0.362839934029656	0567-0208	1	Infection	-0.0169851510954612	0.00460995527211741	0.0266996183069716	0.201452097664725	e3	o312	Tension	-1 1 1
305.799861	192.2799126	0.07	0.0843	0.05	-4.03	3.49999866729887	0.00305432580332302	4.20457794511268	-0.296225089200758	0.0272126903068628	0.0217855615775607	-0.0163070481843751	-36.8157901685137	-0.0143743529645554	0.00861374835670352	0.0115076219262283	53.1842098314863	36.8657901685137	32.7857901685137	2.39317895169909	-1.1279417239974	0189-0308	1	Infection	-0.0128383373423073	0.0207935216357091	0.0408407047429717	0.201452097664725	e1	o123	Tension	1 -1 -1
359.67783651	137.98393728	0.1237	0.0868	-54.75	-45.59	3.56964300038029	-5.05092801867498	3.03708004526543	-3.10028140636468	0.0293117068982791	0.0211042456265247	-0.0203417545414828	-43.9460359715913	-0.0463031083664649	0.032133456716354	0.0333379484050053	46.0539640284087	10.8039640284087	1.64396402840873	5.25299424288049	-4.82869664925965	0135-0363	1	Infection	0.0169914014681858	0.037807407632372	0.0702694285896109	0.201452097664725	e2	o213	Compression	NA
399.40981845	75.50396568	0.1483	0.1184	-1.25	-5.29	7.41323543079753	-0.161757372531271	5.89478556398725	-0.545805051834048	0.0143483192042028	0.00853156209067902	-0.0115363214361677	-53.5156220056099	-0.107900208434464	-0.0867538190232667	-0.0641578511569631	-143.51562200561	52.2656220056099	48.2256220056099	1.34361157423247	-8.69296418667346	0070-0402	1	Infection	0.093551889230261	0.0611242638193333	0.175785175239854	0.201452097664725	e2	o231	Compression	NA
499.48777296	734.16166629	0.0572	0.1105	-4.91	24.41	2.84950486663791	-0.244789736318451	5.03112879502847	2.28328010717813	0.00702438848529257	0.00647307267701619	0.00272788630818392	22.8515610291824	-0.0118704484826271	-0.00460982958951657	0.0109387850483645	112.851561029182	27.7615610291824	1.55843897081759	0.318433263165619	-0.416647519338383	0733-0499	1	Infection	0.00484605999733456	0.00944741848395985	0.0179053293017239	0.201452097664725	e2	o213	Compression	NA
433.75180284	639.64970925	0.0292	0.0494	-0.77	4.34	1.45986815838654	-0.0196204008393348	2.46291738737345	0.186916941376452	0.00718162365662043	0.00718098757811937	9.55811080991519e-05	0.762579055209243	-0.00629540570846818	-8.3786324976026e-05	0.00629484812254917	90.7625790552093	1.53257905520924	3.57742094479076	1.19561797279291	-0.92957693218347	0640-0432	1	Infection	-0.000886217948152247	0.0067385146825443	0.0117469081228533	0.201452097664725	e1	o123	Tension	1 -1 -1
337.14984675	738.71566422	0.0171	0.0162	-68.13	13.65	0.318489139499395	-0.793466866366161	0.787121898547141	0.191152077748436	0.00204328568473041	0.00193266260917427	0.000663198031152015	18.9397863911582	-0.0083320364127298	-0.00270436492836213	0.00788094163899849	108.939786391158	87.0697863911582	5.28978639115824	0.285749298576137	-1.33672773165824	0746-0342	1	Infection	0.00628875072799939	0.0051876610487301	0.0130276379032075	0.201452097664725	e2	o231	Compression	NA
409.77181374	800.33763621	0.023	0.0092	-79.86	24.71	0.2024620956068	-1.13203758764561	0.417880206778414	0.192291790731768	0.00236856792914419	0.00189447271783611	0.00142164944917692	36.8852807923966	-0.00234397974711491	-0.00140689125921409	0.00187480613387942	126.885280792397	63.2547192076034	12.1752807923966	0.321613461756605	-0.335608007510571	0782-0416	1	Infection	-2.4588182029273e-05	0.00235627383812955	0.00408135265602302	0.201452097664725	e1	o123	Tension	1 -1 -1
419.7598092	853.86361188	0.1808	0.1562	43.27	46.54	6.58231103382364	6.1963522700056	5.37209288893238	5.66892564712945	0.0041158964603823	-0.00288920683584653	-0.00293139685683894	-134.584704966206	-0.0052969345972882	-0.00377254811408201	0.00371825185468722	135.415295033794	2.14529503379435	1.12470496620563	0.175260330114159	-0.327052914479838	0853-0420	1	Infection	0.0011810381369059	0.00470641552883525	0.00834202950858145	0.201452097664725	e2	o213	Compression	NA
376.61782881	879.18560037	0.0144	0.0451	-27.84	-22.78	0.636663715470772	-0.336242938071496	2.07910631055023	-0.8731219556455	0.0110933676934172	0.00117192861170128	-0.0110312914071938	-83.9358279198064	0.000271461201287813	-0.000269942158225743	-2.86777791513003e-05	-173.935827919806	56.0958279198064	61.1558279198064	0.725935549661717	0.0201084646569658	0877-0381	1	Infection	-0.011364828894705	0.0054109532460647	0.0194536307833941	0.201452097664725	e3	o312	Tension	-1 1 1
550.35174984	774.70764786	0.0247	0.0312	-76.13	-89.34	0.296053883357535	-1.19899003254778	0.0179695125725737	-1.55989650189296	0.00237626971230071	0.00237590167888253	-4.182054376554e-05	-1.00841430315552	-0.00667328879433099	0.000117444818927225	0.00667225524444702	88.9915856968445	75.1215856968445	88.3315856968445	0.56158710191831	-2.32878113611198	0756-0535	1	Infection	0.00429701908203028	0.00452477925331585	0.0101472026245764	0.201452097664725	e2	o231	Compression	NA
681.73569012	911.50358568	0.0218	0.049	15.06	18.01	1.05256314562395	0.283215155798939	2.32995629201661	0.757498301841148	4.52338462261869e-12	3.60951580171469e-12	-2.72624359170548e-12	-37.0635115453614	-1.32146073814586e-14	7.96444293294454e-15	1.0544832716263e-14	52.9364884546386	52.1235115453614	55.0735115453614	1.04260635366237e-09	-2.60710309638451e-12	0904-0679	1	Infection	-4.51017001523724e-12	2.26829961500008e-12	7.82331291426496e-12	0.201452097664725	e1	o132	Tension	1 -1 -1
115.69794741	885.74159739	0.0233	0	62.79	0	0.532699922705905	1.03607711698943	0	0	0.00041612512651356	0.000415968098047785	1.14307621108377e-05	1.57408620153197	-0.0166476911397237	-0.00045730426976916	0.0166414089874772	91.574086201532	61.215913798468	1.57408620153197	0.0906194309018053	-4.19746329529405	0866-0123	1	Infection	0.0162315660132101	0.00853190813311862	0.0284811125742767	0.201452097664725	e2	o231	Compression	NA
223.03589862	822.29362623	0.0707	0.037	20.66	29.8	3.3076661820653	1.24722469027098	1.60536608873252	0.919401827900977	0.010331216349601	0.0016459885224184	-0.0101992525729256	-80.8324637092814	9.20352246402759e-05	-9.08596306521423e-05	-1.46632224405932e-05	-170.832463709281	78.5075362907186	69.3675362907186	0.848278681408586	0.0127642611261593	0824-0224	1	Infection	-0.0104232515742413	0.00511959056248037	0.0179744266302751	0.201452097664725	e3	o312	Tension	-1 1 1
250.799886	887.12759676	0.0236	0.0636	-13.62	31.82	1.14681705631428	-0.277868025052629	2.70207366262697	1.6766627334493	0.000236008728847957	0.000235969188441266	-4.31997671275748e-06	-1.0488182287364	-0.0518772470903415	0.000949577163718454	0.051868555685333	88.9511817712636	12.5711817712636	32.8688182287364	0.0180071375686681	-3.45912118513779	0887-0248	1	Infection	0.0516412383614935	0.0260566279095947	0.089650337132392	0.201452097664725	e2	o231	Compression	NA
201.62990835	877.86560097	0.1184	0.0924	0.68	-14.38	5.91958307381295	0.0702583249673404	4.47525499004133	-1.14738518994721	-0.000889767108584058	0.000888614816208889	-4.52682662808866e-05	-2.9162696701668	-0.0866812593589432	0.00441004201253022	0.0865690028445522	87.0837303298332	3.5962696701668	11.4637303298332	-0.0398879169132559	-2.79849374976481	0878-0199	1	Infection	0.0875710264675272	0.0428957461251796	0.150912808035648	0.201452097664725	e3	o321	Compression	NA
214.58790246	751.93765821	0.0183	0.0631	-0.76	-4.86	0.914919505417829	-0.012136663709424	3.14365678320869	-0.267295771358242	0.000577554007482532	0.00055177044163739	-0.000170640004964873	-17.1846970671584	-0.00322607371899301	0.000953152827777171	0.00308205310260511	72.8153029328416	16.4246970671584	12.3246970671584	0.0647142170219521	-0.332239396344751	0743-0221	1	Infection	0.00264851971151048	0.00190181386323777	0.00516078147195694	0.201452097664725	e2	o231	Compression	NA
258.76388238	719.22367308	0.0531	0.1027	22.37	19.36	2.45519912952914	1.01045644852183	4.84463793467412	1.70226563200827	4.61329700192289e-05	4.48456289355588e-05	1.08222219608195e-05	13.5673134932425	-0.0125394542889895	-0.00294160028123988	0.012189540666123	103.567313493243	8.80268650675748	5.79268650675747	0.00262475727819476	-0.545588035969285	0723-0262	1	Infection	0.0124933213189702	0.00629279362950435	0.0216791300458165	0.201452097664725	e2	o231	Compression	NA
190.78391328	678.06169179	0.0449	0.0557	-3.97	-6.27	2.23961298312698	-0.15543064629946	2.7683408985304	-0.30416059824356	0.00158192060236769	0.00148647043578016	0.000541182442201239	20.0051545587984	-0.00540292605573607	-0.00184836629189834	0.00507692347930572	110.005154558798	23.9751545587984	26.2751545587984	0.314361824488232	-0.651348741394315	0681-0203	1	Infection	0.00382100545336839	0.00349242332905188	0.00833314155321551	0.201452097664725	e2	o231	Compression	NA
122.62794426	597.60772836	0.0408	0.0334	-1.44	-52.79	2.03935574613793	-0.0512653947044085	1.009912671004	-1.33002872034613	0.00314318467813309	0.00299000876745092	0.000969256153664904	17.9608788931105	0.00232422949339198	-0.000716716951018508	0.00221096348908703	107.96087889311	19.4008788931105	70.7508788931105	0.266203473549922	0.199460330882816	0595-0127	1	Infection	-0.00546741417152508	0.000409477592370556	0.00823173162661997	0.201452097664725	e3	o312	Tension	-1 1 1
141.83393553	526.32776076	0.033	0.0947	6.01	-1.52	1.64093100032808	0.172758363508972	4.73333387942455	-0.125600103072065	0.0187185427286623	0.0116992987469665	-0.0146119899642036	-51.3169909077265	0.00127513047322582	-0.000995386977924077	-0.000796970819997999	-141.316990907727	57.3269909077265	49.7969909077265	0.943447908662495	0.090806532727363	0529-0145	1	Infection	-0.0199936732018882	0.00872170612771826	0.0335802792062337	0.201452097664725	e3	o312	Tension	-1 1 1
468.64378698	752.77365783	0.0121	0.0266	-71.14	9.49	0.195570392516334	-0.572518315489563	1.3117981423662	0.219284367168697	0.00356656321282534	0.00348309668028966	0.000767079309350851	12.4199393739684	-0.00314570597486141	-0.000676563353185606	0.00307208855819702	102.419939373968	83.5599393739684	2.92993937396839	0.367096760110792	-0.398662975177906	0750-0469	1	Infection	-0.000420857237963923	0.00335613459384338	0.00584717368214393	0.201452097664725	e1	o123	Tension	1 -1 -1
754.90765686	210.82590417	0.1455	0.1392	14.89	19.76	7.03071235844009	1.86941400788529	6.55017448236617	2.35304361424923	0.00396029695979406	0.0033701907990365	-0.00207984758764766	-31.6800016533397	-0.00299489285872668	0.00157284182239955	0.00254863725095647	58.3199983466603	46.5700016533397	51.4400016533397	1.25719520912105	-1.00481345095476	0209-0761	1	Infection	-0.000965404101067381	0.00347759490926037	0.00619499882849431	0.201452097664725	e1	o123	Tension	1 -1 -1
542.12375358	557.12774676	0.0382	0.045	-71.7	-52.26	0.599725590897743	-1.81340266229604	1.37717835602921	-1.77929193098959	0.0159047429900145	0.00398022990911328	-0.0153986564170065	-75.5074406876232	0.00140481862772051	-0.00136011750646082	-0.000351561865692717	-165.507440687623	3.80744068762321	23.2474406876232	1.62741622585879	0.100051343613052	0556-0546	1	Infection	-0.017309561617735	0.00724996218114699	0.0288415140471171	0.201452097664725	e3	o312	Tension	-1 1 1
609.48772296	565.72974285	0.0828	0.0849	82.11	74.71	0.56830470316255	4.10080842814723	1.11942644691304	4.09474168049117	0.0194685469865932	-0.00445831620330034	-0.0189511935877552	-103.238261997247	-0.00521471934693468	-0.00507614440449135	0.00119417580449701	166.761738002753	5.34826199724705	2.05173800275298	1.07794454112135	-0.193176858659309	0565-0610	1	Infection	-0.0142538276396585	0.0123416331667639	0.0302338193588961	0.201452097664725	e1	o132	Tension	1 -1 -1
347.92686534	253.9555959	0.0723	0.0438	-76.57	-78.84	0.839609835703155	-3.51614566305074	0.423873335031384	-2.1485882332009	-0.000189840441852582	0.00015583504827137	0.000108419698823799	34.8276378388243	-0.00646906549092543	-0.00369454540535789	0.00531028648696388	124.827637838824	68.6023621611757	66.3323621611757	-0.0422863810248165	-3.49922899467704	0246-0351	Z1	Infection	0.00665890593277801	0.00313961252453642	0.0113727223614773	0.201452097664725	e3	o321	Compression	NA
432.50540724	145.37830518	0.0381	0.0721	-72.43	-82.79	0.575063797530387	-1.8161295737832	0.452450529949278	-3.57649458519772	0.00847641196671605	0.00789730482137361	-0.00307930777737403	-21.3017462969128	-0.00188031341200422	0.000683079554913197	0.00175185069255989	68.6982537030872	51.1282537030872	61.4882537030872	1.46568022584572	-0.298463862665179	0142-0437	Z1	Infection	-0.00659609855471183	0.00517836268936014	0.0133544180610943	0.201452097664725	e1	o132	Tension	1 -1 -1
515.23619946	274.45681854	0.0064	0.0243	-60.93	50.71	0.155480898467987	-0.279688559314798	0.769393649898812	0.940350153663722	0.00233257175376527	0.00153171032826739	-0.00175919142129065	-48.9542374102258	-0.00274554819323308	-0.00207065219772086	-0.00180289610278551	-138.954237410226	11.9757625897742	80.3357625897742	0.421742095906257	-0.5398062664876	0254-0500	Z1	Infection	0.000412976439467805	0.00253905997349918	0.00444119500935017	0.201452097664725	e2	o213	Compression	NA
478.25920884	58.64405532	0.0671	0.1062	-75.83	76.72	0.821303167549268	-3.25291962811465	1.21976020444109	5.16800590592366	0.00740592421485714	-0.00518821512000741	-0.00528489709878383	-134.471092080936	-0.0508479346636503	-0.036285289261262	0.0356214856903162	135.528907919064	58.6410920809358	31.1910920809358	0.656502673468719	-4.24825491026692	0059-0477	Z1	Infection	0.0434420104487932	0.0291269294392537	0.0824096636766719	0.201452097664725	e2	o231	Compression	NA
608.92150764	484.96829994	0.0162	0.0054	-70.6	-41.01	0.2690505168258	-0.764010352937557	0.2037406675033	-0.177171499980414	0.00510974418038075	0.00510552305559499	-0.000207653359527206	-2.32906735790833	0.00179924152021498	7.31188359112017e-05	0.00179775517907765	87.6709326420917	68.2709326420917	38.6809326420917	1.1935932715385	0.83265176190228	0479-0614	Z1	Infection	-0.00690898570059573	0.00165525133008288	0.0107527326095302	0.201452097664725	e3	o312	Tension	-1 1 1
504.25968648	504.65563284	0.0248	0.0534	86.91	-75	0.0668416229486422	1.23819715612724	0.69104685042373	-2.57902195619181	0.00137308904058088	-0.000185679752084572	-0.00136047658672582	-97.7717902146488	-0.003158886097069	-0.00312987027656852	0.000427169083746413	172.228209785351	4.68179021464883	22.7717902146488	0.302857222165303	-0.433312282672827	0500-0507	Z1	Infection	0.00178579705648813	0.00226598756882494	0.00475179008604875	0.201452097664725	e2	o231	Compression	NA
453.97449876	647.85623304	0.0481	0.0418	-52.83	-51.68	1.45305763764434	-1.91641553471147	1.29591062926281	-1.63973035617557	0.00270160833480682	-0.00132188649134028	-0.00235612047627233	-119.29432845315	-0.00220113332956945	-0.00191964736042129	0.00107700601027527	150.70567154685	66.46432845315	67.61432845315	0.787273978282926	-0.719443681933725	0642-0462	Z1	Infection	-0.000500475005237366	0.00245137083218813	0.0043117544155668	0.201452097664725	e1	o123	Tension	1 -1 -1
265.10808504	576.38791506	0.0239	0.0541	-57.51	-55.76	0.641897118702546	-1.00796482527982	1.52199706365171	-2.2361909440465	0.00218254840518206	0.000865688795710385	-0.00200352201134508	-66.6316240497637	0.000147237082962828	-0.000135159768233255	-5.8400305226389e-05	-156.631624049764	9.12162404976375	10.8716240497637	0.437106775025243	0.0172889525942901	0579-0269	Z1	Infection	-0.00232978548814489	0.00101765566110962	0.00391403181904529	0.201452097664725	e3	o312	Tension	-1 1 1
323.42218506	515.74213092	0.0674	0.0541	-78.43	-55.76	0.675904013620101	-3.30152294621319	1.52199706365171	-2.2361909440465	0.00278305371112052	0.00105336466549276	-0.0025760067625053	-67.7596706224469	-0.0020134123155005	-0.00186362329972874	-0.000762061250108712	-157.759670622447	10.6703293775531	11.9996706224469	0.280764248682202	-0.185340809084904	0518-0323	Z1	Infection	-0.000769641395620024	0.00239823301331051	0.00431130461502828	0.201452097664725	e1	o123	Tension	1 -1 -1
307.14439026	780.49826364	0.0173	0.0239	-58.27	-52.3	0.454918259215221	-0.735713515869182	0.730774813022068	-0.945512121896151	0.00346086298094831	0.00170581622500977	-0.00301127275074707	-60.4694517570699	0.000128105321733208	-0.000111463547295707	-6.31415162997075e-05	-150.46945175707	2.19945175706987	8.16945175706988	1.31098489522667	0.0373465519285065	0790-0300	Z1	Infection	-0.00358896830268152	0.00166637882960755	0.00610835620572435	0.201452097664725	e3	o312	Tension	-1 1 1
742.44341904	603.90618708	0.0084	0.0071	-56.46	21.25	0.23205798541309	-0.350070123555293	0.330862793595394	0.128665503590714	0.00418987229298302	0.00405904395728252	-0.00103884165509239	-14.3557120229389	0.00367125924664573	0.00091025615230467	0.00355662455050758	75.6442879770611	42.1042879770611	35.6057120229389	0.65743886398104	0.763509181587652	0588-0750	Z1	Infection	-0.00786113153962875	0.000259306523168648	0.0118002476692823	0.201452097664725	e3	o312	Tension	-1 1 1
685.3171581	280.94593944	0.0691	0.0894	82.51	77.08	0.450370134843007	3.42552065263684	0.999448901368797	4.35683392999466	0.00573656992616945	0.00282103032770263	-0.00499499974054192	-60.5435043227463	-0.00248609894656749	-0.00216471929269382	-0.00122257038896057	-150.543504322746	36.9464956772537	42.3764956772537	0.843531060776978	-0.373802912943537	0284-0686	Z1	Infection	-0.00325047097960196	0.00411133443636847	0.00863027960837802	0.201452097664725	e1	o132	Tension	1 -1 -1
859.00562802	489.80764434	0.0367	0.0368	37.87	33.39	1.448559304686	1.12645503274992	1.53629682671278	1.01261644280164	0.00313262544147718	-0.00171321457238104	-0.00262263950736112	-123.15419945973	-0.0114276128674004	-0.00956721751156436	0.00624969478723493	146.84580054027	18.9758005402697	23.4558005402697	0.613663488947549	-2.17114335372988	0484-0875	Z1	Infection	0.00829498742592322	0.00728011915443879	0.017714845232177	0.201452097664725	e2	o231	Compression	NA
874.35954798	454.0184928	0.023	0.0249	56.87	57.33	0.628521591824765	0.963047563005101	0.67205054237253	1.04803295200904	0.00511095681405291	0.00452357561844723	0.00237889536955783	27.7393557547686	-0.000604013179720672	-0.000281137996008615	0.000534596435151355	117.739355754769	29.1306442452314	29.5906442452314	0.507677412062839	-0.047734330633638	0456-0877	Z1	Infection	-0.00450694363433224	0.00285748499688679	0.00837847710500883	0.201452097664725	e1	o132	Tension	1 -1 -1
867.98041218	359.03536044	0.0614	0.0745	84.42	88.01	0.298512966341766	3.05545250477337	0.12935088413849	3.72275346333498	0.00412068032802569	0.00370057121560445	0.00181267179710442	26.0972612553045	-0.000332358903412533	-0.000146203433116371	0.000298474449195518	116.097261255304	58.3227387446955	61.9127387446955	0.547658873388486	-0.0436340351976755	0362-0872	Z1	Infection	-0.00378832142461316	0.00222651961571911	0.00686751571049954	0.201452097664725	e1	o132	Tension	1 -1 -1
839.03233386	603.3782586	0.0295	0.025	82.6	-82.56	0.189973504951905	1.46271496451506	0.161859852762309	-1.23947625554658	0.00440532790765365	-0.00148259025821093	-0.00414835390247869	-109.666504651791	0.00161079254716616	-0.00151683091229395	0.000542103877052657	160.333495348209	12.2665046517906	27.1065046517906	0.45240306138047	0.191862774429238	0600-0835	Z1	Infection	-0.00601612045481981	0.00139726768024375	0.00934306737085252	0.201452097664725	e3	o312	Tension	-1 1 1
883.15835598	665.49784308	0.0491	0.0639	-87.51	-83.03	0.10665752383813	-2.45268203658948	0.3877120703216	-3.17138839477711	0.00424362852655407	-0.000925196173360763	-0.00414154501510995	-102.592768538101	-0.00678162119814667	-0.00661848446248313	0.00147852950427837	167.407231461899	15.0827685381007	19.5627685381007	1.15995674696747	-1.4550469085371	0645-0871	Z1	Infection	0.0025379926715926	0.00551262486235037	0.0102791178571602	0.201452097664725	e2	o213	Compression	NA
871.32395922	796.88604354	0.0361	0.0289	39.95	48.15	1.3837221863105	1.15902455155707	0.964079098177146	1.07637191177489	0.00156169561454686	0.00134633757529175	0.000791371168196338	30.446820697387	-0.00127928217252607	-0.000648261426807208	0.00110286898562654	120.446820697387	9.50317930261298	17.703179302613	0.221477038994896	-0.16488130243062	0795-0876	Z1	Infection	-0.00028241344202079	0.00142048889353647	0.00249656166206804	0.201452097664725	e1	o123	Tension	1 -1 -1
868.92628404	887.16181362	0.0595	0.0615	-28.98	-14.07	2.60249693089202	-1.44140026526208	2.98274827447251	-0.747554500442102	0.0117427347733179	0.00542681494621578	-0.0104135248353293	-62.4745644734837	-0.0105267921339956	-0.00933521989892804	-0.00486487636749481	-152.474564473484	33.4945644734836	48.4045644734837	2.32128168455834	-1.80968975286382	0896-0858	Z1	Infection	-0.00121594263932234	0.0111347634536568	0.0193720296726091	0.201452097664725	e1	o123	Tension	1 -1 -1
268.363644	810.34821978	0.0576	0.0754	-43.62	-46.28	2.0849215527095	-1.9868321819035	2.60557794010133	-2.7246767878149	0.00139035212944528	-0.000908082368785013	-0.00105283686075043	-130.778099839212	-0.00215224210254184	-0.00162977404847729	0.00140569648888502	139.221900160788	87.1580998392117	84.4980998392117	0.140839533121584	-0.230271138608937	0810-0266	Z1	Infection	0.000761889973096563	0.00177129711599356	0.00327391999968963	0.201452097664725	e2	o213	Compression	NA
202.372584	904.14351306	0.0678	0.0335	62.58	35	1.56112775680045	3.00914940256332	1.37207967418406	0.960740530888002	0.0289179854471978	0.0190365373726066	-0.0217683285344948	-48.8301042493226	-0.00325069582917804	-0.00244699669361361	-0.00213991367939915	-138.830104249323	68.5898957506774	83.8301042493226	4.14820077982959	-0.445896884550004	0893-0198	Z1	Infection	-0.0256672896180198	0.0160843406381879	0.0475230469672372	0.201452097664725	e1	o132	Tension	1 -1 -1
214.49294202	301.95309354	0.0301	0.0463	-33.98	-35.75	1.24799523937036	-0.841149738458568	1.878793768249	-1.35253797595066	0.000125723484056798	-2.04670736673195e-05	-0.000124046335451219	-99.3691280403055	-0.00171217544510453	-0.00168933506105213	0.000278732499574212	170.630871959695	65.3891280403055	63.6191280403055	0.0295858066192279	-0.378929455900901	0302-0223	Z1	Infection	0.00158645196104773	0.000918949464580663	0.00286291310747666	0.201452097664725	e2	o231	Compression	NA
636.12301322	465.41003695	0.0604	0.0342	-68.56	-62.53	1.10389061873942	-2.81101858796044	0.788795831818498	-1.51720174522236	0.00279641112171955	0.000300288295061506	-0.00278024137468779	-83.835494788463	-0.00119737042628479	-0.00119044684600506	-0.000128577776376827	-173.835494788463	15.275494788463	21.305494788463	1.10607874715613	-0.549330534349312	0466-0648	A1	Infection	-0.00159904069543476	0.00199689077400217	0.00420901572432463	0.201452097664725	e1	o132	Tension	1 -1 -1
864.7276488	382.27505006	0.1221	0.0531	49.99	34.23	3.92503453572549	4.67601634870561	2.19511724084842	1.49348093356763	0.00221563903162678	0.00210752712134196	0.000683656164512611	17.9724323488547	-0.00224734663768536	-0.000693439843187008	0.00213768755757161	107.972432348855	32.0175676511453	16.2575676511453	0.612117840721583	-0.263907186462187	0378-0870	A1	Infection	3.17076060585841e-05	0.00223149283465607	0.00386535158827739	0.201452097664725	e2	o213	Compression	NA
909.66607697	462.00594549	0.1162	0.056	39.36	26.34	4.49215552683936	3.68464906370832	2.50929529170949	1.24235145550871	0.00165159063772269	0.00140637890506663	0.000865938802685749	31.6215320700285	-0.00443097569688461	-0.00232318693388849	0.00377310854556186	121.621532070028	7.73846792997155	5.28153207002845	0.289414152531711	-0.493447613812636	0464-0911	A1	Infection	0.00277938505916192	0.00304128316730365	0.00671784324408748	0.201452097664725	e2	o231	Compression	NA
832.83086973	315.4310723	0.1668	0.0572	-75.9	-78.22	2.03174919829543	-8.08873260747479	0.583881441608127	-2.79976471549765	0.00508572150470663	-0.00213593304955833	-0.00461544724065176	-114.833718730711	0.00139170298401972	-0.00126301286679895	0.000584496102664225	155.166281269289	38.9337187307111	36.6137187307111	0.469493324481808	0.125382932763206	0313-0835	A1	Infection	-0.00647742448872635	0.00184700926034346	0.0102292542562728	0.201452097664725	e3	o312	Tension	-1 1 1
882.49965876	295.11704599	0.0484	0.0836	-74.89	-44.41	0.63082868767645	-2.33633370193652	2.98598531765077	-2.92511396064735	0.00369628807007473	-0.00150672408481369	-0.0033752522911953	-114.056146692728	-0.0191409576412403	-0.0174784973220343	0.00780246055981028	155.943853307272	39.166146692728	69.646146692728	0.202605067688619	-0.955421689183614	0297-0882	A1	Infection	0.0154446695711655	0.0114186228556575	0.0304608754737093	0.201452097664725	e2	o231	Compression	NA
544.85357401	167.3309893	0.202	0.0147	-45.43	-27.66	7.08797942204669	-7.1951753079854	0.651002679234278	-0.341204501186301	0.00321494100528509	0.00299529984966848	-0.00116791458507867	-21.3015935729556	-0.00407322053173732	0.00147970791981487	0.00379494268365197	68.6984064270444	24.1284064270444	6.3584064270444	0.800103862831306	-0.747053963997157	0172-0551	A1	Infection	0.000858279526452232	0.00364408076851121	0.00644169406055081	0.201452097664725	e2	o213	Compression	NA
641.16283694	111.56136103	0.1126	0.1613	65.23	68.29	2.35883889866042	5.11202298998806	2.98331540646775	7.49293361678403	0.00118850742502581	0.00118826245449619	2.41296203072299e-05	1.16332499948822	-0.00965018195261359	-0.000195922399397034	0.00964819289462869	91.1633249994882	64.0666750005118	67.1266750005118	0.157936991021816	-0.993180867717235	0114-0644	A1	Infection	0.00846167452758778	0.0054193446888197	0.0157863151540528	0.201452097664725	e2	o231	Compression	NA
371.20070057	269.21058371	0.0538	0.0203	-50.86	36.36	1.69797490362945	-2.08637993343604	0.817387503996789	0.601749672463475	-3.28856982397575e-05	3.27719481162123e-05	2.73286761199327e-06	4.76689184311197	-0.0073642580819431	-0.00061198464608457	0.00733878545063289	94.766891843112	55.626891843112	31.593108156888	-0.00800283492816156	-1.48858159003889	0264-0372	A1	Infection	0.00739714378018286	0.00366568619185167	0.0127838441795481	0.201452097664725	e3	o321	Compression	NA
452.41259683	195.47000507	0.1881	0.0958	-41.84	-34.9	7.00682366414563	-6.27363109686637	3.92852748543537	-2.74057873380402	0.000405364033919676	0.000372441272171019	0.000160023431969401	23.2513030021069	-0.00220686474741961	-0.000871192412803821	0.00202762812006455	113.251303002107	65.0913030021069	58.1513030021069	0.0630593625694495	-0.556214459287388	0186-0466	A1	Infection	0.00180150071349994	0.00130611439066965	0.00352419710731534	0.201452097664725	e2	o231	Compression	NA
290.54141656	609.8628791	0.114	0.051	34.75	28.61	4.68338754627033	3.24898154679893	2.2386435071426	1.22105497334407	0.011247043028134	-0.0049360128777517	-0.010106025615808	-116.03193588725	0.000206761676814118	-0.000185785614674364	9.07419218391079e-05	153.96806411275	29.2180641127501	35.3580641127501	5.05907051284862	0.0947077193273811	0627-0323	A1	Infection	-0.0114538047049482	0.00552014067565997	0.0196619570295072	0.201452097664725	e3	o312	Tension	-1 1 1
466.07317165	674.60693031	0.0865	0.0184	80.07	40	0.745824100486393	4.26020790703149	0.70476088766946	0.591364600911616	-0.00215203648228943	-0.00145770373276899	-0.00158314902917445	-132.63769789122	-0.014322328335647	-0.010536243407907	0.00970137432549711	137.36230210878	32.7076978912196	7.3623021087804	-0.212630791705893	-1.13775294997055	0671-0464	A1	Infection	0.0164743648179365	0.0060851459266788	0.0268653600235409	0.201452097664725	e3	o321	Compression	NA
556.52474473	664.70411879	0.0725	0.0626	60.96	63.99	1.75964786900787	3.16926874485205	1.3725926690012	2.81298584514821	-0.00384641484668239	0.00330704313375819	-0.00196427413673384	-30.7089096402136	-0.00503737633560916	0.00257247032559855	0.00433099951171436	59.2910903597864	88.3310903597864	85.3010903597864	-0.515823149562865	-0.861623066283146	0664-0557	A1	Infection	0.00888379118229154	0.000595480744463387	0.0133655422611596	0.201452097664725	e3	o321	Compression	NA
620.89301961	678.27627565	0.1254	0	-81.13	0	0.966790552283811	-6.19501541789968	0	0	0.0112378553534733	0.011129860217677	0.00155422150305516	7.94962089899067	-0.00206195278255004	-0.000285172860134137	0.00204213753633509	97.9496208989907	89.0796208989907	7.94962089899067	0.642611250009036	-0.154875121344455	0679-0622	A1	Infection	-0.00917590257092321	0.00664990406801165	0.0179473492561212	0.201452097664725	e1	o132	Tension	1 -1 -1
695.27462846	729.84605082	0.1447	0.1032	-62.53	-63.57	3.33739055158294	-6.41927171151096	2.29673721686127	-4.62067074748725	0.0124275661438138	0.0121771773427956	0.00248208626380575	11.5208340920667	-0.00573209369646116	-0.00114483808512385	0.00561660430365712	101.520834092067	74.0508340920667	75.0908340920667	1.15246006041446	-0.950883225657506	0724-0700	A1	Infection	-0.00669547244735264	0.00907982992013747	0.0186600100360558	0.201452097664725	e1	o132	Tension	1 -1 -1
779.51483985	778.05594351	0.1565	0.112	-84.65	-81.1	0.729598977054039	-7.79091203471594	0.866378163277022	-5.53257524830858	-0.00272332314608203	-0.000865203159729014	-0.00258223013118139	-108.523962876785	-0.013952345448296	-0.0132294865077155	0.00443267754870132	161.476037123215	23.8739628767848	27.4239628767848	-0.92290905761145	-2.98331035256423	0774-0787	A1	Infection	0.0166756685943781	0.00561451115110701	0.026837353321521	0.201452097664725	e3	o321	Compression	NA
691.09687985	880.77550854	0.0561	0.0685	57.72	43.65	1.49803062776565	2.37148249799067	2.47822649372044	2.36411049780295	0.00730833677309534	0.00625648410882081	-0.0037773261687403	-31.1213046312099	0.00211348565456664	0.00109235861976713	0.00180930214665197	58.8786953687901	88.8413046312099	74.7713046312099	0.693365980378096	0.410818720313255	0886-0691	A1	Infection	-0.00942182242766199	0.00259742555926435	0.0148315211218926	0.201452097664725	e3	o312	Tension	-1 1 1
581.30387802	899.82957892	0.0596	0.031	46.35	40.15	2.05694869589862	2.15623794198158	1.18475645902542	0.999425901604286	0.0122356194716395	0.0119334588478601	-0.00270239593346252	-12.7597276706784	0.00331047852852372	0.000731162303145628	0.0032287257198894	77.2402723293216	59.1097276706784	52.9097276706784	1.37478390740413	0.407429608568345	0901-0580	A1	Infection	-0.0155460980001633	0.00446257047155792	0.0245667706966116	0.201452097664725	e3	o312	Tension	-1 1 1
591.20668954	796.15952082	0.0535	0.0387	36.76	31.36	2.14307457316298	1.60089236798177	1.65232421419432	1.00700034319116	0.00930709256364452	0.00922332445265335	0.00124589647617044	7.69300918522725	-0.000316427264099787	-4.23586217296414e-05	0.000313579273280046	97.6930091852273	29.0669908147727	23.6669908147727	1.6242710795622	-0.0473693182233657	0796-0594	A1	Infection	-0.00899066529954473	0.00481175991387215	0.0158534299473403	0.201452097664725	e1	o132	Tension	1 -1 -1
406.17000375	732.60911207	0.0071	0.0014	-83.28	-31.66	0.0415411812392955	-0.352561101457952	0.0595824425331965	-0.0367414281401572	-0.000829700471668565	-0.000472445543797206	-0.000682054309298902	-124.709580577665	-0.00655476930639439	-0.00538834049701776	0.00373239699767433	145.290419422335	41.429580577665	86.950419422335	-0.210134310107338	-1.5268218552486	0726-0424	A1	Infection	0.00738446977806295	0.00286253441736291	0.0121357198448956	0.201452097664725	e3	o321	Compression	NA
260.43510118	802.45930047	0.0739	0.0512	60.17	71.95	1.83799739783375	3.20543141644871	0.793207884758424	2.4340134041449	0.00805390219006877	0.00785452004597765	-0.00178097033510663	-12.7754918239696	-0.00956647189323154	0.00211544692887948	0.00932964462212165	77.2245081760304	72.9454918239696	84.7254918239696	1.10677160089177	-2.00154793172389	0795-0254	A1	Infection	0.00151256970316277	0.00881018704165016	0.0154274394543347	0.201452097664725	e2	o213	Compression	NA
121.3536501	814.57256099	0.171	0.1043	48.46	61.25	5.66987056745906	6.39961465623217	2.50835642991461	4.57213003101465	0.00157149844034894	0.000860654507206115	-0.00131486925861279	-56.7930388883573	-0.00130339100002081	-0.00109054435809648	-0.00071382147765334	-146.793038888357	74.7469611116427	61.9569611116427	0.20775976131077	-0.264248139874366	0825-0119	A1	Infection	-0.000268107440328125	0.00143744472018488	0.00252199832866133	0.201452097664725	e1	o123	Tension	1 -1 -1
138.94882414	907.47773246	0.0866	0.0568	77.98	55.41	0.901735992575249	4.23506460395758	1.61226820449942	2.33798871613193	0.00996222857292092	0.00434004444641698	-0.00896716300410822	-64.1733411565458	-0.00783514320147735	-0.00705253907134333	-0.00341337979645285	-154.173341156546	37.8466588434542	60.4166588434542	0.886313766850342	-0.82673243356692	0911-0144	A1	Infection	-0.00212708537144357	0.00889868588719913	0.0157397566358658	0.201452097664725	e1	o123	Tension	1 -1 -1
292.8844925	919.546784	0.1032	0.0685	9.08	9.99	5.09533980353446	0.814317067558695	3.37307030527915	0.59415630573446	0.0113111183507734	0.00342902170348398	-0.0107788314998537	-72.3528033528081	-0.00298179095977603	-0.0028414716676548	-0.0009039447381987	-162.352803352808	81.4328033528081	82.3428033528081	1.7194339455398	-0.711599210583069	0911-0286	A1	Infection	-0.00832932739099734	0.00714645465527471	0.0175873606800206	0.201452097664725	e1	o132	Tension	1 -1 -1
135.76577758	530.7288049	0.1086	0.0817	18.26	4.67	5.15656938707813	1.7013794862548	4.07143842542156	0.332587053266964	0.00339669599424026	0.00179985862870692	-0.00288063406109785	-58.0023075339692	-0.0112273106623083	-0.00952153903770423	-0.00594918473922733	-148.002307533969	76.2623075339692	62.6723075339692	0.512151162437907	-2.65541416524667	0515-0134	A1	Infection	0.00783061466806801	0.00731200332827427	0.0172731833110619	0.201452097664725	e2	o231	Compression	NA
179.9305486	407.14260131	0.0756	0.0086	-84.67	70.26	0.351131514275738	-3.76365602302899	0.14523355206136	0.404731040761195	-0.00192417660310195	5.26019195753765e-05	-0.00192345746976166	-88.4334891607606	-0.00917421301514627	-0.00917078428493542	-0.000250798816705355	-178.433489160761	3.76348916076059	21.3065108392394	-0.257089573981517	-0.951811558592768	0411-0178	A1	Infection	0.0110983896182482	0.00362501820602216	0.0177922550074032	0.201452097664725	e3	o321	Compression	NA
125.79665259	484.68515223	0.2654	0.1137	37.92	0.45	10.4682997350444	8.15521922803238	5.68482466121063	0.0446494265523239	-0.00212213551234138	0.000505308304656938	-0.00206109743825593	-76.2247981953959	-0.0160343881206021	-0.0155731978882496	-0.00381799815813524	-166.224798195396	65.8552018046041	76.6747981953959	-0.0982780326303048	-1.15059019906417	0482-0129	A1	Infection	0.0181565236329435	0.00695612630413034	0.0297808095583837	0.201452097664725	e3	o321	Compression	NA
84.70440568	449.95899844	0.2213	0.1027	57.13	62.29	6.0053600262387	9.29353947402465	2.38775738172946	4.54607959521129	0.00119523271423223	0.000180173323045201	-0.00118157471826109	-81.3299957007395	-0.00287638826267556	-0.00284351960133854	-0.00043359625743458	-171.32999570074	41.5400042992605	36.3800042992605	0.124486560797457	-0.290827993403183	0452-0089	A1	Infection	0.00168115554844334	0.00203581048845389	0.0043350561686483	0.201452097664725	e2	o231	Compression	NA
92.37466371	349.14041955	0.2172	0.0964	-72.26	-73.15	3.30902103977262	-10.3435960747867	1.39715944920681	-4.61306248315499	0.00431835758160126	0.00361804438759401	-0.0023575340956119	-33.0884476151179	-0.0194549981166062	0.0106211263248277	0.0162999578928659	56.9115523848821	39.1715523848821	40.0615523848821	0.442899099849917	-1.58698913958789	0349-0088	A1	Infection	0.0151366405350049	0.0118866778491037	0.0306495444649429	0.201452097664725	e2	o231	Compression	NA
134.46161267	305.99245507	0.1876	0.105	60.99	-72.25	4.54894602503974	8.20313903705619	1.60053756989706	-5.00007794812721	0.0056964978871717	0.00457245469553043	-0.00339746173427655	-36.6133814833402	-0.0254321806714721	0.0151680668301685	0.0204138571157423	53.3866185166598	82.3966185166598	35.6366185166598	0.326159894582826	-1.25401053706329	0306-0132	A1	Infection	0.0197356827843004	0.0155643392793219	0.0400389137623791	0.201452097664725	e2	o231	Compression	NA
866.23075412	895.29815847	0.0597	0.0282	67.03	83.04	1.16489356271351	2.74831730110419	0.170858704019807	1.39960969675859	0.00290170088678565	-0.000967542566408547	-0.0027356405865099	-109.477690950942	-0.0199226336206655	-0.0187824890467028	0.00664299899095004	160.522309049058	3.49230904905801	12.517690950942	0.311592249173851	-1.49470779147951	0893-0865	A1	Infection	0.0170209327338799	0.0114121672537256	0.0322887755160577	0.201452097664725	e2	o231	Compression	NA
937.82719723	113.79391452	0.157	0.0459	-47.06	-33.07	5.34767209842992	-5.74672977680995	1.92322041951308	-1.25229717637945	0.00259202752541984	0.00217812864463777	0.00140512003043959	32.8262337983257	-0.00395160723520269	-0.00214213870190825	0.00332060860733286	122.826233798326	79.8862337983257	65.8962337983257	0.343799986258781	-0.726534884222047	0115-0932	A1	Infection	0.00135957970978284	0.00327181738031126	0.00602273983595841	0.201452097664725	e2	o213	Compression	NA
459.73379103	232.47389433	0.0083	0.0354	72.29	-87.98	0.126242720741937	0.395332487230272	0.0623895755672932	-1.76890009352155	0.00532413501862522	0.00517948040092327	-0.00123263801377495	-13.3865136887509	-0.00121650315376237	0.000281643501894475	0.00118345124992727	76.6134863112491	85.6765136887509	74.5934863112491	0.723235474431625	-0.314722793519435	0236-0465	C1	Control	-0.00410763186486285	0.0032703190861938	0.00836949220295668	0.201452097664725	e1	o132	Tension	1 -1 -1
607.06772406	158.99392773	0.0212	0.0261	80.44	87.62	0.176045172103617	1.0452789567283	0.0541925934397727	1.3038742894989	0.00230206653248023	-0.000372659776601104	-0.0022717031079939	-99.3160664509411	-0.00474948707422369	-0.0046868430584699	0.000768849538915415	170.683933549059	0.243933549058909	6.9360664509411	0.458762827933173	-0.913075617402339	0155-0600	C1	Control	0.00244742054174346	0.00352577680335196	0.00712534263348065	0.201452097664725	e2	o231	Compression	NA
607.66172379	258.96188229	0.0302	0.0098	68.6	-80.11	0.550963944349806	1.40589428195242	0.0841610101881657	-0.48271826603528	0.00222822815069546	0.000995985088383071	-0.00199324218179083	-63.4495762117206	-0.000196344309166934	-0.000175638100193629	-8.77630075978109e-05	-153.449576211721	47.9504237882794	16.6604237882794	0.168522328441747	-0.0134473706642492	0260-0607	C1	Control	-0.00203188384152853	0.0012122862299312	0.00370110194227854	0.201452097664725	e1	o132	Tension	1 -1 -1
547.53575112	285.51587022	0.0046	0.0022	-9.41	-89.44	0.226905037389246	-0.0376045742880405	0.00107510570191741	-0.109994746000569	0.00122934866381672	0.000827502871570895	-0.000909140877295634	-47.6914398546407	-0.000635993339994177	-0.000470336496142066	-0.000428101750654857	-137.691439854641	38.2814398546407	41.7485601453593	0.204861231400211	-0.0659536612410098	0275-0551	C1	Control	-0.000593355323822542	0.000932671001905448	0.00184439266672804	0.201452097664725	e1	o123	Tension	1 -1 -1
453.24379398	404.24981625	0.0145	0.0167	-62.09	-38.99	0.339360938666731	-0.640670861915255	0.649008581935032	-0.525369261162736	0.000363598734561534	-0.000120340817887858	-0.000343106583039193	-109.327752072383	-0.000613596862066237	-0.000579015003891572	0.000203083072672183	160.672247927617	47.2377520723833	70.3377520723833	0.085505122246059	-0.187764430657148	0403-0442	C1	Control	0.000249998127504703	0.000488597798313885	0.000925638330560165	0.201452097664725	e2	o213	Compression	NA
591.799731	520.01376363	0.0102	0.0021	76.92	-11.78	0.115418769061904	0.496768062327114	0.102788564729809	-0.0214362067723263	0.000935787233298665	0.000876738262995073	0.000327150980749184	20.4628358619979	0.000514241409846142	-0.000179778667186962	0.000481792339525057	110.462835861998	56.4571641380021	32.2428358619979	0.198802989697017	0.172497311706696	0525-0587	C1	Control	-0.00145002864314481	0.000210772911726262	0.0022054676509345	0.201452097664725	e3	o312	Tension	-1 1 1
696.01368363	288.50786886	0.0152	0.0328	82.27	86.77	0.102223833909723	0.753093810743919	0.0924046186735906	1.63739469476598	0.000302938993128583	0.000295343357025247	-6.74116831032781e-05	-12.8574174445875	-0.000670032204801913	0.000149099322581843	0.000653232383977822	77.1425825554125	84.8725825554125	80.3725825554125	0.0522708178475155	-0.192031622746691	0277-0698	C1	Control	0.000367093211673331	0.000486485598965248	0.00100658279472141	0.201452097664725	e2	o231	Compression	NA
762.67365333	365.92583367	0.0194	0.0156	25.51	43.95	0.875434828274765	0.417748562467345	0.5615576695127	0.541343683634958	-0.000278717786498236	0.000228537862225206	-0.00015954325444847	-34.9190572107814	-0.00120452233666629	0.000689491029840795	0.000987661976233322	55.0809427892186	60.4290572107814	78.8690572107814	-0.0271095105777717	-0.167771243233621	0381-0765	C1	Control	0.00148324012316453	0.000462902275084029	0.00236491826296501	0.201452097664725	e3	o321	Compression	NA
854.10561177	343.59584382	0.0164	0.0293	-83.84	83.8	0.087990330535035	-0.815265417966649	0.158219056109323	1.45643116221944	0.00463333450556682	0.00307018471210839	-0.00347012312087223	-48.4992672612095	-0.00340581279446674	-0.00255077411510907	-0.00225679245936416	-138.49926726121	35.3407327387905	47.7007327387905	0.63886000331218	-0.319528707903528	0338-0853	C1	Control	-0.00122752171110008	0.00401957365001678	0.00720147474299378	0.201452097664725	e1	o123	Tension	1 -1 -1
830.21362263	401.98381728	0.0341	0.0852	-82.85	-68.97	0.212216921341048	-1.69174140408531	1.52872963557899	-3.97625272100536	0.00287888973896095	0.00179714145709026	-0.00224906396358622	-51.3729785616215	-0.00182526424251234	-0.00142594416739928	-0.0011394177400998	-141.372978561622	31.4770214383785	17.5970214383785	0.242304342153998	-0.0789770972059342	0402-0830	C1	Control	-0.00105362549644861	0.00235207699073665	0.00436973495263535	0.201452097664725	e1	o123	Tension	1 -1 -1
791.20764036	448.02979635	0.0303	0.0451	-63.15	-42.67	0.684259289922527	-1.35167090083153	1.65803289831341	-1.52838212110402	0.000435604393853724	0.000135834781649841	-0.000413884162585149	-71.8304140730302	-0.00117843413485421	-0.0011196747139095	-0.000367471829153296	-161.83041407303	8.68041407303023	29.1604140730302	0.0326864838138951	-0.0908982582669327	0444-0794	C1	Control	0.000742829741000484	0.000807019264353965	0.00178756295927546	0.201452097664725	e2	o231	Compression	NA
828.21162354	225.03789771	0.0111	0.0153	69.01	79.59	0.198803776978645	0.518171842402716	0.138228468201219	0.752408061213292	0.000846415402636456	0.00067446397297751	-0.000511387703191644	-37.1698961790846	-0.00428426209740017	0.0025884677275911	0.00341390341726872	52.8301038209154	73.8201038209154	63.2401038209154	0.18612530381073	-0.503425159492074	0215-0839	C1	Control	0.00343784669476371	0.00256533875001831	0.00680699390146683	0.201452097664725	e2	o231	Compression	NA
888.62359608	152.10793086	0.0166	0.0161	65.64	62.21	0.342348898219876	0.756106627326885	0.375316957009276	0.712153201060907	0.0015783723902883	0.000758573525912376	-0.00138413352253648	-61.2750826865583	-0.00668531111073306	-0.00586259825240676	-0.00321299336727733	-151.275082686558	53.0849173134417	56.5149173134417	0.283849103617442	-0.69743896738512	0157-0880	C1	Control	0.00510693872044476	0.00413184175051068	0.0104832342679223	0.201452097664725	e2	o231	Compression	NA
810.9196314	121.10994495	0.0607	0.0188	52.48	81.44	1.84843131477745	2.40718231020214	0.139914323391855	0.929528903321354	0.00141213705430022	0.000888568919151098	-0.00109753192939721	-51.0061459584867	-0.00133986313282737	-0.00104135966464596	-0.000843091491807638	-141.006145958487	76.5138540415133	47.5538540415133	0.126982367278294	-0.0711368057838055	0120-0813	C1	Control	-7.22739214728538e-05	0.0013760000935638	0.00238576647890026	0.201452097664725	e1	o123	Tension	1 -1 -1
410.58581337	189.94791366	0.0239	0.0244	-24.72	-73.84	1.0854928995704	-0.49973009213198	0.339551164502267	-1.17179563349807	-0.000340243189220558	0.000339761266083351	1.81027589172083e-05	3.04988225754112	-0.00162958389574856	-8.67025860758035e-05	0.00162727574026372	93.0498822575411	27.7698822575411	76.8898822575411	-0.0259243837756953	-0.108609481144189	0190-0404	C1	Control	0.00196982708496912	0.000644670353264004	0.00315868513287697	0.201452097664725	e3	o321	Compression	NA
241.20789036	340.18584537	0.0091	0.0096	78.94	53.72	0.0872857659076265	0.44654920789306	0.284031273934187	0.386944744669472	0.00021094839649567	0.000210940064086935	1.8749258902906e-06	0.509256086536203	-0.000358931225247617	-3.1902088768155e-06	0.000358917047554275	90.5092560865362	78.4307439134638	53.2107439134638	0.0727446655239242	-0.118387162579036	0329-0218	C1	Control	0.000147982828751947	0.000284939810871643	0.000541151228466606	0.201452097664725	e2	o213	Compression	NA
338.68984605	500.32377258	0.0278	0.0204	83.68	-87	0.153012954492447	1.38155240065569	0.0533826753678028	-1.01860212544967	0.00216994117676291	0.00065555531013419	-0.00206854827015617	-72.415776850255	-0.00129163378679072	-0.00123128076648003	-0.000390212138811311	-162.415776850255	23.904223149745	14.584223149745	0.333800215289601	-0.133507319400956	0509-0335	C1	Control	-0.000878307389972189	0.00173078748177681	0.00327453502525251	0.201452097664725	e1	o123	Tension	1 -1 -1
292.66586697	542.38775346	0.0415	0.0283	80.4	-15.42	0.346045149435912	2.0459417769213	1.36406374823307	-0.376238077228174	0.00127713081738869	0.000916127802229887	0.000889816258957624	44.1652932333036	0.00038814075409586	-0.000270429582511167	0.000278426086947575	134.165293233304	36.2347067666964	59.5852932333036	0.102987289241427	0.0293538223382639	0538-0294	C1	Control	-0.00166527157148455	0.000444495031646415	0.00261386087326065	0.201452097664725	e3	o312	Tension	-1 1 1
428.999805	520.36576347	0.0221	0.0236	69.31	-5.97	0.390409287737691	1.03373380908634	1.17360025821681	-0.122729107849105	0.00231133223907699	-3.51714345918867e-05	-0.00231106462254637	-90.8719008485343	-0.00012789880414439	-0.000127883995440709	1.9462301214391e-06	179.128099151466	19.8180991514657	84.9019008485343	0.229703503776608	-0.016468780222639	0519-0429	C1	Control	-0.0021834334349326	0.00121961552161069	0.00389730606732647	0.201452097664725	e1	o132	Tension	1 -1 -1
470.55778611	582.73573512	0.023	0.0268	8.75	78.17	1.13661573703792	0.174941894118404	0.27471146712065	1.31153864214228	0.000946033181489234	0.000946002387486461	7.63304320419221e-06	0.462294467369631	-0.000847787653276208	-6.84035181012482e-06	0.000847760057230048	90.4622944673696	8.28770553263037	77.7077055326304	0.0597136811177617	-0.0558951268766611	0583-0469	C1	Control	-9.82455282130256e-05	0.000896910417382721	0.00156046861679757	0.201452097664725	e1	o123	Tension	1 -1 -1
408.7598142	618.22171899	0.0207	0.0216	59.47	-87.06	0.525769071788201	0.891511011233722	0.0553933785610809	-1.0785784967315	0.000106908416975522	8.52249709504653e-05	-6.45454409443804e-05	-37.138599603085	-0.000815034031983016	0.000492072864487974	0.000649726688173644	52.861400396915	83.391400396915	49.921400396915	0.011758634100006	-0.0787200357137434	0611-0409	C1	Control	0.000708125615007493	0.000460971224479269	0.0013288068536513	0.201452097664725	e2	o231	Compression	NA
472.20778536	706.99167864	0.0153	0.0192	-89.09	77.56	0.0121495987758811	-0.764903514993614	0.206800435834345	0.937461241726144	0.00127642491464541	0.00122858416938548	0.000346181312989189	15.7363800755943	-0.000314378166965716	-8.5263022812086e-05	0.000302595189660492	105.736380075594	75.1736199244057	61.8236199244057	0.349241878480172	-0.064797962062952	0700-0475	C1	Control	-0.00096204674767969	0.000795401540805561	0.00199510456091153	0.201452097664725	e1	o132	Tension	1 -1 -1
241.73589012	574.50773886	0.0396	0.0279	80.79	81.37	0.316905876610773	1.95447452410349	0.209323983200813	1.37920573884281	0.0004760551853107	-0.000230372091091462	-0.000416602015246388	-118.941664487584	-0.00219553085040337	-0.00192133728407286	0.00106245882551019	151.058335512416	19.7316644875838	20.3116644875838	0.120615705008307	-0.62333343349374	0563-0253	C1	Control	0.00171947566509267	0.00133579301785704	0.00346487679810842	0.201452097664725	e2	o231	Compression	NA
166.80392418	653.13570312	0.0424	0	80.49	0	0.350265854433059	2.09086437418075	0	0	0.00298230284493623	-0.000396947039197773	-0.00295576780329356	-97.6488154679664	-0.00166321827632693	-0.00164841979055339	0.000221375763849267	172.351184532034	1.86118453203363	82.3511845320336	0.693315517856263	-0.382948565935012	0671-0165	C1	Control	-0.0013190845686093	0.00232276056063158	0.00448337084002079	0.201452097664725	e1	o123	Tension	1 -1 -1
104.91795231	495.04377498	0.0391	0.0351	57.47	62.73	1.05128391580317	1.64828005156088	0.804113293358512	1.55994448985986	0.000436348209297013	0.000416268345685976	0.000130845038639496	17.4494237139432	-0.00724963229450655	-0.00217390239603612	0.00691601885321756	107.449423713943	40.0205762860569	45.2805762860568	0.067956445428449	-1.2028925339536	0502-0105	C1	Control	0.00681328408520954	0.00384299025190178	0.0121964180104905	0.201452097664725	e2	o231	Compression	NA
169.11392313	242.72588967	0.0067	0.036	-47.89	-32.39	0.224636296166906	-0.248522704082372	1.51995857770731	-0.964222962832747	-0.000182218896546651	0.000102835505939935	-0.000150428005958852	-55.6427302062953	-0.000449853927328745	-0.000371369987105026	-0.000253875734584282	-145.642730206295	7.75273020629531	23.2527302062953	-0.0368435655855332	-0.0641337725883505	0235-0167	C1	Control	0.000632072823875396	0.000133817515391047	0.000976028946963351	0.201452097664725	e3	o321	Compression	NA
200.04590907	130.50394068	0.035	0	-59.98	0	0.875528971495777	-1.51523893167762	0	0	0.000837426575658613	-5.91098201465762e-05	-0.000835337835119151	-94.0475928437629	0.000300473607405643	-0.000299724154948473	2.12089530100857e-05	175.952407156237	34.0675928437629	85.9524071562371	0.13100936163153	0.0414488214250986	0138-0189	C1	Control	-0.00113790018306426	0.000268476484126485	0.00176906097336313	0.201452097664725	e3	o312	Tension	-1 1 1
276.16587447	106.23795171	0.0587	0	-58.03	0	1.55400957895208	-2.48983518099596	0	0	0.00121887803562206	0.0008459768929092	-0.000877488895875941	-46.0474844513322	0.000126177560746826	-9.08371512392923e-05	-8.75750466214493e-05	-136.047484451332	11.9825155486678	46.0474844513322	0.145486354483923	0.0144231308361021	0108-0278	C1	Control	-0.00134505559636888	0.000546350237437615	0.00222848345289386	0.201452097664725	e3	o312	Tension	-1 1 1
675.59769291	644.55570702	0.0264	0.0321	75.49	77.9	0.330724645521307	1.27789718242306	0.336437793460634	1.56934209499756	-3.53933706254633e-05	2.43679359781552e-05	-2.5668938045738e-05	-46.4894043237962	-0.0010921746682116	-0.000792096468859022	-0.000751949925130787	-136.489404323796	58.0205956762038	55.6105956762038	-0.00507012568815856	-0.134839039787438	0649-0670	C1	Control	0.00112756803883707	0.000528390648793071	0.00192308653423639	0.201452097664725	e3	o321	Compression	NA
783.33164394	589.40173209	9e-04	0.0212	-74.69	-63.26	0.0118818626837971	-0.0434030107154261	0.476939134753042	-0.946640936015879	0.00105645907696879	0.000532940599038717	-0.000912184246304446	-59.7045343961516	-0.000967027550153785	-0.000834965893353501	-0.000487826034250756	-149.704534396152	14.9854656038484	3.55546560384843	0.392239753077457	-0.198092474808565	0583-0788	C1	Control	-8.94315268150092e-05	0.00101174331356129	0.00175751787845301	0.201452097664725	e1	o123	Tension	1 -1 -1
910.40358618	397.49581932	0.0156	0	-74.91	0	0.203062078372394	-0.753104104574582	0	0	0.000794654114879339	0.000701550105223361	-0.000373232651513445	-28.0134863724753	-0.00120953557999021	0.000568093920570897	0.00106782283955375	61.9865136275247	46.8965136275247	28.0134863724753	0.128836285939734	-0.536344448485278	0377-0894	C1	Control	0.000414881465110872	0.00100209484743477	0.00184387287183097	0.201452097664725	e2	o213	Compression	NA
742.38966255	871.48560387	0.0072	0.0111	76.37	29.67	0.0848343594371027	0.349861589001846	0.48223440338414	0.274727101307357	0.000452431116655684	0.000327669882521595	0.000311971734948205	43.5941235508534	9.12506007070587e-05	-6.29214197910969e-05	6.60875711527638e-05	133.594123550853	32.7758764491466	13.9241235508534	0.0459606089110971	0.0129471809590499	0870-0747	C1	Control	-0.000543681717362743	0.000180590257974313	0.000873450396910617	0.201452097664725	e3	o312	Tension	-1 1 1
912.97758501	795.71763831	0.0327	0.0291	88.64	-88.34	0.0388054970398258	1.63453942546501	0.042149040168757	-1.45438937647827	0.0032891756799063	-7.27575529622221e-05	-0.0032883708719933	-91.2675032153669	-0.00112209791858244	-0.00112182335943088	2.48211426464113e-05	178.732496784633	0.0924967846331413	2.92750321536685	0.804275885597752	-0.119475081028315	0798-0917	C1	Control	-0.00216707776132385	0.00220563679924437	0.00501607512141692	0.201452097664725	e1	o132	Tension	1 -1 -1
976.3595562	823.65762561	0.0245	0	17.56	0	1.16791687363153	0.369587846508462	0	0	4.42397187836336e-12	2.85668778275938e-12	-3.37799675730797e-12	-49.7796302438308	9.33008582660228e-16	-7.12414105112422e-16	-6.0247087743269e-16	-139.779630243831	67.3396302438308	49.7796302438308	3.10670585899755e-10	8.96892537570728e-14	0816-0971	C1	Control	-4.42490488694602e-12	2.21151943489035e-12	7.6633522015082e-12	0.201452097664725	e3	o312	Tension	-1 1 1
965.93156094	772.199649	0.027	0.061	83.59	-65.03	0.150717207234928	1.34156040618502	1.28753816965869	-2.76491328284848	0.0105913702710793	-0.00465643697482111	-0.00951287122369587	-116.081196751764	-0.00380368322700178	-0.00341636141387706	0.00167226815467694	153.918803248236	19.6711967517639	51.0511967517639	0.479700006337453	-0.212119494026631	0773-0964	C1	Control	-0.0067876870440775	0.00719752674904053	0.016095860914478	0.201452097664725	e1	o132	Tension	1 -1 -1
453.30979395	822.64562607	0.0234	0.0282	72.02	69.53	0.361161443218282	1.11286226098852	0.493100818939339	1.32096615488867	0.000421329742354604	0.000320600480053681	-0.000273375353647594	-40.4541575907786	-0.00123390384822076	0.000800605480613281	0.000938908712850183	49.5458424092214	67.5258424092214	70.0158424092214	0.0525720758744837	-0.209214202413884	0814-0443	C1	Control	0.00081257410586616	0.000827616795287684	0.00188161398909452	0.201452097664725	e2	o231	Compression	NA
337.12784676	813.91163004	0.0304	0.0309	-77.76	88.41	0.322250807081523	-1.48544754782365	0.042869382936599	1.54440513337875	0.000252921671186554	0.000155704018535676	-0.000199312895638092	-52.0029065418844	-0.000473622259977365	-0.000373234225568269	-0.00029157204600325	-142.002906541884	25.7570934581156	39.5870934581156	0.0541079974851428	-0.0772490545526895	0808-0336	C1	Control	0.000220700588790812	0.000363271965581959	0.00071098118835291	0.201452097664725	e2	o213	Compression	NA
219.95590002	817.69562832	0.0336	0.022	-83.38	-81.66	0.193676945267637	-1.66879874187147	0.159551683597057	-1.08836724512517	0.000773882571791296	0.000369902609088844	-0.000679754584178419	-61.4462575603623	-0.00142906804606914	-0.00125524929857235	-0.000683070039402606	-151.446257560362	21.9337424396377	20.2137424396377	0.101607602337077	-0.235793811622674	0819-0226	C1	Control	0.000655185474277842	0.00110147530893022	0.00214606537211341	0.201452097664725	e2	o213	Compression	NA
211.22190399	761.04565407	0.0363	0.022	81	-81.66	0.283928554048019	1.79265433818017	0.159551683597057	-1.08836724512517	0.0073327014907413	0.0042714331274926	-0.00596014850399539	-54.3721348401419	-0.00753884581804367	-0.00612770623228008	-0.00439151597960322	-144.372134840142	44.6278651598581	27.2878651598581	0.318196209837756	-0.26664933303495	0760-0212	C1	Control	0.000206144327302369	0.00743577365439249	0.0128828492328502	0.201452097664725	e2	o213	Compression	NA
186.20791536	756.29365623	0.0262	0.022	-53.88	-81.66	0.77221665569723	-1.05819725791734	0.159551683597057	-1.08836724512517	0.00867174428544601	0.00591978637081435	-0.00633681925543772	-46.9487458816935	-0.0053448100767812	-0.0039056842886901	-0.00364864700867886	-136.948745881693	6.93125411830653	34.7112541183065	0.399678352048811	-0.158029515303543	0758-0184	C1	Control	-0.00332693420866481	0.00700827718111361	0.013124479128968	0.201452097664725	e1	o123	Tension	1 -1 -1
108.78995055	704.85767961	0.0568	0.0493	-85.83	-78.15	0.206513424303312	-2.83248163375908	0.506188235138533	-2.41246729938612	0.00539465299507149	0.00476278964838663	-0.00253340002811536	-28.0091887007592	0.0016781522007233	0.000788082354208572	0.00148159407793684	61.9908112992408	57.8208112992408	50.1408112992408	0.899558066919163	0.198453064920345	0714-0101	C1	Control	-0.00707280519579478	0.00185825039717409	0.0110866845190766	0.201452097664725	e3	o312	Tension	-1 1 1
677.20369218	777.2596467	0.0128	0.0089	44.72	21.45	0.454754495682238	0.450331376496013	0.41417798561269	0.162731669424899	5.57077261961896e-05	1.1776129432584e-05	-5.44488157220766e-05	-77.7961007443958	-0.00149260128290847	-0.00145887074825857	-0.000315522946258275	-167.796100744396	57.4838992556042	80.7538992556042	0.0120218025442202	-0.349371995254619	0787-0691	C1	Control	0.00143689355671228	0.00077415450455233	0.00253839271010789	0.201452097664725	e2	o231	Compression	NA
660.63769971	930.64357698	0.0058	0.0448	85.08	-85.48	0.024871765332909	0.288931471614334	0.176527860852344	-2.23303334375976	0.00122364150870435	0.0011943332751114	0.000266207756810224	12.5653914535036	-0.000218548854879485	-4.75461154243728e-05	0.000213314249118961	102.565391453504	72.5146085464964	81.9546085464964	0.112784601648132	-0.0178373758186865	0927-0659	C1	Control	-0.00100509265382487	0.000721095181791919	0.00195778192857355	0.201452097664725	e1	o132	Tension	1 -1 -1
758.66965515	942.19357173	0.0172	0.0224	-56.66	50.19	0.472661321483867	-0.718464526036689	0.717073034166274	0.860352406675063	0.00184981038340572	0.000389156134957086	-0.00180841255170962	-77.8555988028303	-0.000977091136846094	-0.000955224325632482	-0.0002055567498847	-167.85559880283	21.1955988028303	51.9544011971697	0.113823560658286	-0.0766746977103468	0943-0757	C1	Control	-0.000872719246559628	0.00141345076012591	0.00277618742907636	0.201452097664725	e1	o123	Tension	1 -1 -1
118.22794626	899.62359108	0.0194	0.0181	-66.72	52.37	0.383368133798187	-0.891026864908177	0.552556729529563	0.716732907470833	0.000404280550471044	0.000396126514075827	-8.07870554934634e-05	-11.5269707906948	-0.000406801321447277	8.12907791193118e-05	0.000398596442986419	78.4730292093052	55.1930292093052	63.8969707906948	0.0729548138335749	-0.0503976678606524	0906-0123	C1	Control	2.52077097623316e-06	0.00040554093595916	0.000702427682655021	0.201452097664725	e2	o213	Compression	NA
286.13186994	147.70793286	0.0118	0.0221	-35.3	-17.83	0.481521178147295	-0.340935998386268	1.05192596660359	-0.338344145486682	0.00185687302181044	0.00179888895870489	0.000460408441904676	14.3561341584944	-0.00416362304914105	-0.00103236310626367	0.00403360673742052	104.356134158494	49.6561341584944	32.1861341584944	0.434208653121443	-0.641708770162349	0143-0295	C2	Control	0.00230675002733061	0.00301024803547574	0.00625757500990469	0.201452097664725	e2	o231	Compression	NA
439.73580012	81.31196304	0.0287	0.03	-76.37	-76.94	0.338159182756229	-1.39458716727125	0.338956933139955	-1.46120094356538	0.0112300111051528	0.0063230663321114	-0.00928073173739953	-55.7329579214223	-0.00651921164745584	-0.00538762195983997	-0.00367064709856095	-145.732957921422	20.6370420785777	21.2070420785777	1.38087964038792	-1.3477392813456	0086-0446	C2	Control	-0.00471079945769698	0.00887461137630433	0.0169176639103993	0.201452097664725	e1	o123	Tension	1 -1 -1
539.4397548	126.69794241	0.0193	0.0162	61.33	50.54	0.46297241341458	0.846688575815854	0.51478688948158	0.625375453961761	0.0105780558635379	0.0105199695233344	-0.00110702623286129	-6.00717996841568	-0.000926422282687638	9.6952954576234e-05	0.00092133510215291	83.9928200315843	67.3371799684157	56.5471799684157	2.26649644117755	-0.110980823874967	0131-0540	C2	Control	-0.00965163358085025	0.00575223907311276	0.0175744511241597	0.201452097664725	e1	o132	Tension	1 -1 -1
615.53772021	168.47592342	0.0339	0.0486	72.86	71.62	0.499529251358369	1.61972081762177	0.766222247952853	2.30603631080304	0.00923886178552965	0.00855031687260559	0.00349980691898229	22.2602165133017	0.00390353858298779	-0.00147871368339469	0.00361261945289227	112.260216513302	50.5997834866983	49.3597834866983	0.65638512548951	0.211485659866166	0168-0614	C2	Control	-0.0131424003685174	0.00266766160127093	0.0202478468487665	0.201452097664725	e3	o312	Tension	-1 1 1
742.34566257	299.59586382	0.032	0	41.6	0	1.19647694479765	1.06228194024359	0	0	0.000908596850323489	0.000826146395294099	0.000378193561500367	24.5973745987191	0.000194632202642737	-8.10135384839939e-05	0.000176970339005907	114.597374598719	17.0026254012809	24.5973745987191	0.435882681476232	0.0573668265680392	0314-0715	C2	Control	-0.00110322905296623	0.000356982323840376	0.00176658325901955	0.201452097664725	e3	o312	Tension	-1 1 1
804.25363443	507.93576912	0.0244	0.007	27.85	39.31	1.07869183997068	0.569933254320766	0.27080537824352	0.221730573251377	0.00229980626656026	-0.000737083687381578	-0.00217848949997603	-108.693054436568	-0.00385910936668757	-0.00365553801501816	0.00123683746903658	161.306945563432	43.4569455634316	31.9969455634316	0.634812642382705	-0.974230119512896	0510-0812	C2	Control	0.00155930310012731	0.00307945781662391	0.00582407848408212	0.201452097664725	e2	o213	Compression	NA
607.92572367	426.93180594	0.0195	0.0217	58.3	57.72	0.512334859795461	0.82954083168845	0.579452132308639	0.917311411878743	0.0080482357568566	0.00804374257549987	0.000268894360364306	1.91462826719975	-0.00479354099404239	-0.000160153874515294	0.0047908648486513	91.9146282671998	56.3853717328003	55.8053717328003	1.7955914814252	-0.966536838386868	0428-0602	C2	Control	-0.0032546947628142	0.00642088837544949	0.0121456888683969	0.201452097664725	e1	o123	Tension	1 -1 -1
363.37383483	305.93186094	0.0016	0.0071	19.3	14.44	0.0755040761266584	0.0264411514170578	0.343785303917906	0.0885249389159507	0.000860738013704243	-0.000230181635854335	-0.000829389138312618	-105.511011834369	-0.00286389944394312	-0.00275959357459277	0.000765874224715791	164.488988165631	55.1889881656307	60.0489881656307	0.25477729333463	-0.890634850799374	0306-0370	C2	Control	0.00200316143023888	0.00186231872882368	0.00440830676147598	0.201452097664725	e2	o231	Compression	NA
441.73779921	537.26175579	0.0232	0.0105	40.43	27.18	0.882990664115675	0.752281521163825	0.467027335098627	0.239813403025507	0.00291605086424908	0.00126414085286163	-0.002627793855502	-64.3093998734969	-0.00032842515569311	-0.000295959723029346	-0.000142375999509876	-154.309399873497	75.2606001265031	88.5106001265031	0.266288491442618	-0.0442748051153567	0538-0434	C2	Control	-0.00258762570855597	0.0016222380099711	0.00479171512091855	0.201452097664725	e1	o132	Tension	1 -1 -1
440.72579967	436.52380158	0.013	0.0115	26.01	8.59	0.584166389567519	0.285043206022613	0.568549917276195	0.0858835931085346	0.000840339571671711	0.000667046870655431	0.000511095948004081	37.4595867512441	-0.00233642011998584	-0.00142101466646923	0.00185460947230245	127.459586751244	11.4495867512441	28.8695867512441	0.264074572146223	-0.304129686630002	0442-0423	C2	Control	0.00149608054831413	0.00158837984582877	0.00355034221868173	0.201452097664725	e2	o231	Compression	NA
270.79787691	476.49778341	0.032	0.0122	52.78	-86.72	0.967803391065036	1.27411011935508	0.0349014772189073	-0.609000728150581	0.00123496199351737	0.000977577249033291	-0.000754634910141913	-37.6661307964019	0.000983237285703588	0.000600816207008779	0.000778315774858343	52.3338692035981	89.5538692035981	49.0538692035981	0.165675677506508	0.160935365780102	0478-0278	C2	Control	-0.00221819927922096	0.00012586235390689	0.00333443279909039	0.201452097664725	e3	o312	Tension	-1 1 1
167.79392373	474.0997845	0.0321	0.03	65.67	16.45	0.661246376460714	1.46245623169296	1.43860082983474	0.424767762899664	0.00235731649003003	0.00213848776342123	0.000991872532065051	24.8827943309808	0.00079143034515282	-0.000333004933245025	0.000717962189577689	114.882794330981	40.7872056690192	8.43279433098077	0.209239442773248	0.0595771357226515	0478-0168	C2	Control	-0.00314874683518285	0.000782943072438604	0.0049139459181197	0.201452097664725	e3	o312	Tension	-1 1 1
223.47589842	636.21771081	0.0306	0.0196	53.94	18.35	0.900607159609487	1.2368535661347	0.930168083932066	0.308524449005503	0.00192362660673255	0.00182158703439726	0.000618190907604728	18.7456404415601	-0.00525309924820276	-0.00168817491950801	0.0049744464166993	108.74564044156	35.1943595584399	0.395640441560104	0.599950488462709	-0.791589617953048	0632-0232	C2	Control	0.00332947264147021	0.00358836292746765	0.00797315299338001	0.201452097664725	e2	o231	Compression	NA
498.80577327	615.93372003	0.0355	0.026	29.92	11.05	1.53843277666341	0.885352806336388	1.275898386662	0.249165220111671	0.00253535772859918	0.000262367757746452	-0.00252174581821061	-84.0601969588686	-0.00141538371133119	-0.00140778475358777	-0.000146468897269969	-174.060196958869	66.0198030411314	84.8898030411314	0.527732847217904	-0.649473878805875	0602-0475	C2	Control	-0.00111997401726799	0.00197537071996518	0.00381163186738134	0.201452097664725	e1	o123	Tension	1 -1 -1
689.76568647	772.68364878	0.0209	0.0048	32.06	-16.75	0.8856298726575	0.554693364532749	0.229817126593155	-0.0691671043521814	0.0031952153826852	0.00286806104914784	0.00140841299344656	26.1541773451978	-0.00212905837474587	-0.000938463646315551	0.00191106659947257	116.154177345198	5.90582265480222	42.9041773451978	0.747702371144878	-0.23002473952689	0776-0691	C2	Control	-0.00106615700793933	0.00266213687871553	0.00488041724708069	0.201452097664725	e1	o123	Tension	1 -1 -1
845.63561562	757.21765581	0.0216	0.009	62.65	74.59	0.496178832135693	0.959273978871761	0.119575970924569	0.433822068568954	0.00254164114465927	0.00251749702414906	0.000349497412902466	7.90370286744047	-0.000196237897043212	-2.6984390567543e-05	0.000194373750546828	97.9037028674405	54.7462971325595	66.6862971325595	0.600671124120087	-0.0500334246085191	0779-0858	C2	Control	-0.00234540324761606	0.00136893952085124	0.00424252850568894	0.201452097664725	e1	o132	Tension	1 -1 -1
699.31368213	874.58760246	0.0127	0.0118	-47.27	66.79	0.430875679567731	-0.466445225891578	0.232520370551989	0.542249275959282	0.00296217879103558	0.00256065206775355	0.00148914880988116	30.1801686993463	-0.00256743373649373	-0.00129070227115216	0.00221941515686652	120.180168699346	77.4501686993463	36.6098313006538	0.36062733303675	-0.280900842720703	0870-0696	C2	Control	-0.000394745054541845	0.00276480626376466	0.00482525276634796	0.201452097664725	e1	o123	Tension	1 -1 -1
568.21574172	918.7195824	0.0051	0.0179	-58.83	-81.86	0.131982663029587	-0.218187022207139	0.126725166177967	-0.885982918716364	0.00057852429496988	0.000549019380438082	0.00018239539405857	18.3775357833128	-0.00804058672669125	-0.00253501192124233	0.00763051436461546	108.377535783313	77.2075357833127	79.7624642166872	0.133011549096839	-1.73119986392144	0919-0575	C2	Control	0.00746206243172137	0.00430955551083057	0.0134537040069392	0.201452097664725	e2	o231	Compression	NA
456.89579232	925.03357953	0.027	0	47.64	0	0.909612023696043	0.997549981879399	0	0	0.00075158468947732	0.00067991307491753	0.000320308844731003	25.2252485066216	-0.00559531798356592	-0.00238460131547516	0.00506174474894284	115.225248506622	22.4147514933784	25.2252485066216	0.0664043264156489	-0.370313007023723	0925-0454	C2	Control	0.0048437332940886	0.00317345133652162	0.00911050616927529	0.201452097664725	e2	o231	Compression	NA
925.07757951	84.94196139	0.0047	0.0048	20.51	64.01	0.220103597281969	0.0823371511745269	0.105171425030171	0.215728930273904	0.0132330441922633	0.01253085721289	-0.00425336056601777	-18.7488016517841	-0.000102923017443025	3.30814812802984e-05	9.74615981598826e-05	71.2511983482159	39.2588016517841	82.7588016517841	1.84187095370882	-0.0123746571290278	0080-0928	C2	Control	-0.0131301211748203	0.00666798360485316	0.0228316929006823	0.201452097664725	e1	o132	Tension	1 -1 -1
78.62796426	97.10795586	0.0336	0.0133	67.87	-60.08	0.632871692547145	1.55623694236209	0.331695558430252	-0.576370589566854	0.019202217268707	0.0191356656171559	-0.0015973257097495	-4.77163122285448	-0.0422256989177775	0.00351252116095078	0.0420793517558038	85.2283687771455	72.6416312228545	55.3083687771455	0.951397106821297	-2.35163447195739	0099-0077	C3	Control	0.0230234816490705	0.0307139580932423	0.0634249419121671	0.201452097664725	e2	o231	Compression	NA
182.46791706	179.27791851	0.0288	0.0105	-84.65	-45.02	0.13426485967512	-1.43372694312983	0.371101453423183	-0.371360621589313	0.00320111465512201	0.0029491469582575	-0.00124485631855142	-22.8849607764753	-0.0098455955240999	0.00382877626031494	0.00907062421074894	67.1150392235247	61.7650392235247	22.1350392235247	0.740015181622226	-2.20663477670809	0164-0175	C3	Control	0.0066444808689779	0.00652335508961096	0.0150664534120157	0.201452097664725	e2	o231	Compression	NA
243.86988915	94.18195719	0.0233	0.0254	-75.53	-54.83	0.291102101895052	-1.12804457636757	0.731525564003342	-1.03815718906608	0.00316726174341883	0.00315856093521873	-0.000234605562241612	-4.24790623159996	-0.0197702227007175	0.00146442087458711	0.0197159117754681	85.7520937684	71.2820937684	50.5820937684	0.632435572990914	-2.94388144641653	0102-0240	C3	Control	0.0166029609572987	0.0114687422220682	0.0318563549029909	0.201452097664725	e2	o231	Compression	NA
385.10982495	94.20395718	0.0054	0.009	-86.55	87.13	0.0162479194567093	-0.269510677178713	0.022531502219782	0.449435569806975	0.00151953703373687	0.00148842793156821	0.000305900456726432	11.613669282177	-0.0176748536546723	-0.00355815336217292	0.0173130007903119	101.613669282177	81.836330717823	75.516330717823	0.236059657316243	-3.76195848482034	0098-0382	C3	Control	0.0161553166209354	0.0095971953442046	0.0293863156835028	0.201452097664725	e2	o231	Compression	NA
462.54978975	119.70194559	0.0187	0.0946	-25.23	-76.3	0.845804731518366	-0.398546554546825	1.12024443089038	-4.59542733758887	-0.000634254087334465	0.000632396833644544	-4.85024957793938e-05	-4.38578806769424	-0.0124434176361774	0.000951569447374585	0.01240698021499	85.6142119323058	20.8442119323058	71.9142119323058	-0.0386858013358367	-1.01081869003179	0113-0465	C3	Control	0.0130776717235119	0.00590458177442147	0.0221223784353166	0.201452097664725	e3	o321	Compression	NA
597.60772836	104.82995235	0.011	0.0148	64.11	55.24	0.240154628595794	0.49479870085118	0.421903717184615	0.607945107247196	0.00294044391465966	0.00286061136498123	-0.000680524087596644	-13.3816199971736	-0.0119301891937116	0.00276107327721149	0.0116062865963073	76.6183800028264	77.4916199971736	68.6216199971737	0.173015211501637	-1.0921142017979	0110-0596	C3	Control	0.00898974527905194	0.00743531655418563	0.0186463593549216	0.201452097664725	e2	o231	Compression	NA
535.32575667	137.36793756	0.0154	0	18.86	0	0.728659674259444	0.248907772293516	0	0	0.000831303695527117	0.000821044814120529	-0.000130196956196476	-9.01063543241745	-0.0102476185131015	0.00160495947010373	0.0101211555807321	80.9893645675826	27.8706354324174	9.01063543241745	0.0802609455430203	-1.59456669920194	0134-0528	C3	Control	0.00941631481757438	0.00553946110431431	0.0170750579399278	0.201452097664725	e2	o231	Compression	NA
640.6397088	117.06194679	0.034	0.0307	-69.16	-66.86	0.604791162337112	-1.58878181320121	0.603223037443438	-1.41150521327323	0.00507287432117964	0.00475226367376237	-0.00177483628921722	-20.479240368627	-0.00890586289485973	0.00311587625709492	0.00834300359897509	69.520759631373	48.680759631373	46.380759631373	0.250824519508326	-0.436539054942986	0120-0639	C3	Control	0.00383298857368009	0.00698936860801968	0.0134018794868379	0.201452097664725	e2	o213	Compression	NA
611.00572227	170.87392233	0.0368	0.0306	-87.78	-68.2	0.0712753721545873	-1.83861899841273	0.568192788391859	-1.4205833151278	0.000482067590203851	-0.000113017152515048	-0.000468632355650288	-103.558764973881	-0.00119266626918634	-0.00115942663350814	0.000279611715002841	166.441235026119	15.7787649738809	35.3587649738809	0.0483169628647958	-0.102288648400929	0162-0612	C3	Control	0.000710598678982488	0.000837366929695095	0.00179991352865275	0.201452097664725	e2	o231	Compression	NA
719.11367313	207.63590562	0.0129	0.0208	58.23	49.79	0.3395994147287	0.548358675973969	0.671414624865425	0.794230697918949	0.00242456133931749	0.00242040061982428	-0.000141980729915074	-3.35712403491418	0.000249423056053657	1.46060514047937e-05	0.000248995028371063	86.6428759650858	61.5871240349142	53.1471240349142	0.328980780677684	0.0383240814814545	0211-0720	C3	Control	-0.00267398439537114	0.00108756914163191	0.00443129249130982	0.201452097664725	e3	o312	Tension	-1 1 1
696.2996835	79.17796401	0.0319	0.021	64.46	62.18	0.687670078813938	1.43914379500592	0.490030158376586	0.928639027761281	0.000256330988861291	0.000249970012543124	5.67500544475268e-05	12.7909022311671	-0.0475788475268833	-0.0105336549423695	0.0463981556265063	102.790902231167	51.6690977688329	49.3890977688329	0.0220094546126976	-5.434699808755	0072-0697	C3	Control	0.047322516538022	0.0239175892578723	0.082187891526553	0.201452097664725	e2	o231	Compression	NA
754.8196569	66.6599697	0.0524	0.0305	79.97	77.65	0.456309150691172	2.57995774364533	0.326171480696441	1.48971042997634	0.00136426441989554	0.00134314802858146	0.000239104121065797	10.0939227471954	-0.0667704893980282	-0.0117023495942752	0.0657370007562374	100.093922747195	69.8760772528046	67.5560772528047	0.0892174548263214	-5.53378817278893	0073-0755	C3	Control	0.0654062249781326	0.0340673769089619	0.114486683097313	0.201452097664725	e2	o231	Compression	NA
794.06763906	120.84594507	0.0028	0.0591	32.2	74.2	0.118467043257859	0.0746026786499022	0.804588130004897	2.84335417087904	-0.000514714077379639	0.000506569080239139	9.12049801186618e-05	10.206443715414	-0.00737042820728611	-0.00130600616469198	0.00725379623759485	100.206443715414	21.993556284586	63.993556284586	-0.0240181955638262	-0.28025464308141	0121-0796	C3	Control	0.00788514228466575	0.00342785706495323	0.0132342516631827	0.201452097664725	e3	o321	Compression	NA
915.79358373	147.55393293	0.0063	0.0399	2.89	83.78	0.31459937421358	0.0158818684172907	0.21615101467553	1.9832558430154	0.0209501163708929	-0.0142199107525217	-0.0153851068941451	-132.746112435655	-0.0479111586618307	-0.0351844488300184	0.0325197430009361	137.253887564345	44.3638875643445	36.5261124356555	1.71545071325897	-4.63749133360974	0151-0911	C3	Control	0.0269610422909378	0.0344306375163618	0.0720550237841208	0.201452097664725	e2	o231	Compression	NA
818.399628	350.2398408	0.0045	0.0292	-1.16	9.56	0.224953888590088	-0.00455499815569541	1.43972384605974	0.242477312520076	0.00256083186416504	-0.00119945489907966	-0.00226255779629976	-117.929505915104	-0.0015303821787334	-0.00135213021138365	0.000716807857412567	152.070494084896	63.2304940848961	52.5104940848961	0.608553120499453	-0.179651432885034	0358-0811	C3	Control	-0.00103044968543164	0.00204560702144922	0.00386557033380211	0.201452097664725	e1	o123	Tension	1 -1 -1
718.9596732	341.90184459	0.0177	0.0056	24.28	37.36	0.80671897704384	0.363908631496067	0.22255476746579	0.169909904002821	0.00253410883161947	0.00222324011655875	-0.0012161048287938	-28.6785102751877	0.000347996703880146	0.00016700169570954	0.000305306631997381	61.3214897248123	52.9585102751877	66.0385102751877	0.392608548654567	0.0706135188668846	0356-0718	C3	Control	-0.00288210553549961	0.00109305606386966	0.00471953518804989	0.201452097664725	e3	o312	Tension	-1 1 1
666.70969695	342.69384423	0.0501	0.1158	-22.67	86.07	2.31146375741146	-0.965484488831023	0.396833095316121	5.77638498495918	0.00109812171322433	0.000381511967595095	-0.00102971836714534	-69.6702679231451	-0.0009533566833705	-0.000893970928254307	-0.000331217368450586	-159.670267923145	47.0002679231451	24.2597320768549	0.0392190181008336	-0.0448320635557238	0346-0667	C3	Control	-0.000144765029853833	0.00102573919829742	0.00178985355964553	0.201452097664725	e1	o123	Tension	1 -1 -1
676.69769241	377.12382858	0.0319	0.1158	40.65	86.07	1.21013146150107	1.03904131096183	0.396833095316121	5.77638498495918	0.00152930490702341	0.00152656618157423	9.14832876528696e-05	3.42949103203855	-0.00238563756794258	-0.000142709257559612	0.00238136529608243	93.4294910320386	37.2205089679614	82.6405089679614	0.056465290147181	-0.14312023711787	0374-0675	C3	Control	0.000856332660919168	0.001957471237483	0.00362560596253546	0.201452097664725	e2	o213	Compression	NA
615.99972	354.02383908	0.0186	0.0157	60.97	42.04	0.451298778326174	0.813160139628907	0.583001839954842	0.525674666128461	0.00341691227154904	-0.000607534823866503	-0.00336246797891845	-100.241775458572	-0.00599548195534409	-0.00589995132766128	0.00106601041649907	169.758224541428	18.7882245414283	37.7182245414283	0.615667457269487	-0.616489370013699	0364-0621	C3	Control	0.00257856968379505	0.00470619711344657	0.00902248150143623	0.201452097664725	e2	o213	Compression	NA
632.19171264	238.30389168	0.0076	0	25.49	0	0.343010955406083	0.163534352572804	0	0	0.00577005815982119	0.00172183962638734	-0.00550716256058611	-72.6379066321761	-0.00233622066963441	-0.00222977769871851	-0.000697150221634225	-162.637906632176	81.8720933678239	72.6379066321761	0.556390335023535	-0.220735334631078	0241-0633	C3	Control	-0.00343383749018678	0.0040531394147278	0.00870712967291389	0.201452097664725	e1	o132	Tension	1 -1 -1
524.4797616	246.59788791	0.0092	0.0137	73.21	5.49	0.132877766034595	0.440390167117359	0.68185784434044	0.0655353348309749	0.000776429291647564	-0.000399782782028139	-0.000665594600430456	-120.990714246929	-0.002609012146497	-0.00223657764570033	0.00134337813564256	149.009285753071	14.2007142469288	53.5192857530711	0.14519130160128	-0.54681427585574	0247-0524	C3	Control	0.00183258285484944	0.00169272071907228	0.00401898247297473	0.201452097664725	e2	o231	Compression	NA
505.99977	347.84184189	0.0119	0.033	70.14	79.13	0.202135198309314	0.559612688923736	0.311159086776342	1.62039502057878	0.00440231236103884	0.00335852076020234	-0.00284617153865421	-40.2795404209515	-0.00189460831344692	0.00122489723954022	0.00144539524488941	49.7204595790485	69.5804595790485	60.5904595790485	0.394718607009049	-0.271623743149909	0342-0502	C3	Control	-0.00250770404759193	0.00314846033724288	0.00662478011437133	0.201452097664725	e1	o132	Tension	1 -1 -1
556.68774696	338.71184604	0.0929	0.033	-11.29	79.13	4.55511387417688	-0.909374836512025	0.311159086776342	1.62039502057878	0.00089468941071855	-0.000612576875881625	-0.0006520879639949	-133.210527885566	-0.00515202878641166	-0.00375501925196156	0.00352749642571222	136.789472114434	58.0794721144338	32.3405278855662	0.0428722241634891	-0.193561813323573	0340-0555	C3	Control	0.00425733937569311	0.00302335909856511	0.0082585236256997	0.201452097664725	e2	o231	Compression	NA
386.60582427	263.62588017	0.0132	0.0098	-25.86	13.68	0.593909253226784	-0.287874623632587	0.47609954912819	0.115884508541625	0.00162264038759579	0.000749863068814797	-0.00143898130824715	-62.4756697827866	-0.00232082948983952	-0.00205814565016223	-0.0010725138710651	-152.475669782787	36.6156697827866	76.1556697827866	0.117991531531111	-0.147004452211548	0262-0387	C3	Control	0.000698189102243729	0.00197173493871766	0.00357211688726539	0.201452097664725	e2	o213	Compression	NA
402.35781711	346.36784256	0.0237	0.012	-7.23	25.7	1.17557799507659	-0.14913543338758	0.540646212793255	0.260195450752527	0.00293083571211704	0.00209121237378109	-0.00205344315216308	-44.4778921717329	-0.00536886399108059	0.00376160866056048	0.00383079637145048	45.5221078282671	37.2478921717329	70.1778921717329	0.395439991882665	-0.811249295765784	0338-0396	C3	Control	0.00243802827896355	0.00414984985159881	0.00806459674272388	0.201452097664725	e2	o213	Compression	NA
421.47580842	229.81189554	0.0237	0.0457	-48.63	-57.93	0.783189035681542	-0.889291816215699	1.21323207147708	-1.93630910258136	0.00261823601666618	0.000854794922282298	-0.00247476978319365	-70.9448923215725	-0.00341734462345129	-0.00323009123663538	-0.00111568583321773	-160.944892321573	22.3148923215725	13.0148923215725	0.322059144236785	-0.321865635533395	0235-0413	C3	Control	0.000799108606785115	0.00301779032005873	0.00536264561758058	0.201452097664725	e2	o213	Compression	NA
347.35784211	178.37591892	0.0281	0.0192	4.68	85.02	1.40031562888781	0.114634809253261	0.0833356798996188	0.956376058073219	0.010930495313792	-0.00710925717826011	-0.00830266163216261	-130.572201886471	-0.00850385281141012	-0.00645941564731883	0.00553095490248297	139.427798113529	44.7477981135293	35.5922018864707	1.31076870217795	-1.21172980956665	0185-0341	C3	Control	-0.00242664250238184	0.00971717406260104	0.0172197488778432	0.201452097664725	e1	o123	Tension	1 -1 -1
311.03585862	255.28788396	0.0296	0.043	-16.18	-11.18	1.42137869988855	-0.412410707309017	2.10919922675173	-0.416867631113173	0.0076916141765032	-0.00460303028659406	-0.00616222693682104	-126.758816755612	-0.00847115645415096	-0.00678676637828009	0.00506954571903148	143.241183244388	69.4211832443879	64.4211832443879	0.565535396286064	-1.42311840078826	0261-0315	C3	Control	0.000779542277647758	0.00808138531532708	0.0140461261460338	0.201452097664725	e2	o213	Compression	NA
268.46587797	285.99987	0.0201	0.0105	13.86	-18.2	0.975738375597825	0.240748047522131	0.498735327050443	-0.163975832218922	0.0048895216143172	-0.00246599098658718	-0.00422212151304837	-120.287680919443	-0.00136125660530327	-0.00117545053512003	0.000686538844471167	149.712319080557	45.8523190805572	77.9123190805572	0.357877319144254	-0.107914026922237	0286-0272	C3	Control	-0.00352826500901393	0.00312538910981023	0.00757057743532707	0.201452097664725	e1	o132	Tension	1 -1 -1
308.90185959	383.87782551	0.0179	0.0262	23.96	3.48	0.817877125710924	0.363458398223011	1.30758442231926	0.0795171585760488	0.000681137824748487	-0.000228207690660752	-0.000641770976459973	-109.574905513032	-0.00205646606073456	-0.00193761113228699	0.000688996196644549	160.425094486968	46.465094486968	66.9450944869679	0.100642854465538	-0.244596898376045	0378-0307	C3	Control	0.00137532823598607	0.00136880194274152	0.00314273666219987	0.201452097664725	e2	o231	Compression	NA
201.7399083	368.4998325	0.0029	0.029	-19.04	3.13	0.137067203083931	-0.0473030848756016	1.44783691588249	0.0791723752824852	0.00925901422231679	0.00604387057243686	-0.00701434051587862	-49.2503370229655	-0.00241503088344087	-0.00182955210631254	-0.00157642419997301	-139.250337022966	30.2103370229655	52.3803370229655	1.27229168375308	-0.378017277062905	0368-0196	C3	Control	-0.00684398333887592	0.00583702255287883	0.0144084259973036	0.201452097664725	e1	o132	Tension	1 -1 -1
114.86194779	254.27588442	0.0438	0.036	-15.47	2.73	2.11065684048403	-0.584146986398098	1.79795713168354	0.0857330311391675	0.00316327074342566	0.00260945553911707	-0.001788022255338	-34.4192905535543	-0.0109027666750849	0.00616273188133682	0.00899394557077691	55.5807094464457	18.9492905535543	37.1492905535543	0.23152778085977	-1.02258639310607	0253-0115	C3	Control	0.00773949593165929	0.0070330187092553	0.0168274953681643	0.201452097664725	e2	o231	Compression	NA
112.24394898	202.68590787	0.0045	0.0178	37.19	-30.7	0.179242971377379	0.136003519115529	0.765268521721217	-0.454383196941329	-0.00196197869070884	0.0015457302614999	-0.00120833701485929	-38.0156525022344	-0.00840151947416502	0.00517430031721035	0.00661907438408807	51.9843474977656	75.2056525022344	7.31565250223436	-0.217978499431057	-1.31571351757575	0204-0107	C3	Control	0.0103634981648739	0.00321977039172809	0.0165153103545277	0.201452097664725	e3	o321	Compression	NA
71.14796766	148.98393228	0.0261	0.0133	-21.86	-60.08	1.21116583118598	-0.485903621480203	0.331695558430252	-0.576370589566854	0.0251883264729669	0.0230167951310167	-0.0102312722769738	-23.9657847717163	-0.00274968916731739	0.00111689907537378	0.00251263347352769	66.0342152282837	2.1057847717163	36.1142152282837	2.51238547333779	-0.260167770202131	0142-0067	C3	Control	-0.0224386373056495	0.0139690078201422	0.0414518701356184	0.201452097664725	e1	o132	Tension	1 -1 -1
115.91794731	323.28985305	0.0253	0.0179	-77.63	88.15	0.270993250382537	-1.23563249319816	0.028893268018068	0.894533498010687	0.013061203051247	0.0074984599616314	-0.010694303312966	-54.9632462405973	-0.00304733690063829	-0.00249511051810102	-0.0017494815484747	-144.963246240597	22.6667537594027	36.8867537594027	1.04588463058375	-0.339844972117505	0326-0118	C3	Control	-0.0100138661506087	0.00805426997594265	0.0204997122887446	0.201452097664725	e1	o132	Tension	1 -1 -1
243.64988925	464.96978865	0.0419	0.0485	68.86	50.32	0.755557653806015	1.95401065293287	1.54836057817565	1.86633451448329	0.0063069345936815	0.00182143003094258	-0.00603819647008583	-73.2139929069057	-0.000390227115250961	-0.000373599560109711	-0.000112696806356335	-163.213992906906	37.9260070930943	56.4660070930942	0.381153480805368	-0.0178491391702826	0465-0245	C3	Control	-0.00591670747843054	0.00334858085446623	0.0106021551032634	0.201452097664725	e1	o132	Tension	1 -1 -1
171.88592187	468.1597872	0.0173	0.0131	-6.39	-14.75	0.859626065555201	-0.0962705947737192	0.633415089988633	-0.166764276074621	0.00504601092438574	0.00357372076915721	-0.00356240734800424	-44.9091649238627	-0.000244799145328503	0.000172824491894966	0.000173373344418374	45.0908350761373	38.5191649238627	30.1591649238627	0.467278130480927	-0.0269512925819797	0467-0169	C3	Control	-0.00480121177905724	0.00264540503485712	0.00853584683126974	0.201452097664725	e1	o132	Tension	1 -1 -1
276.25387443	486.8597787	0.0291	0.0834	8.6	-89.6	1.43864053442339	0.217573924710597	0.0291118554425	-4.1698983800415	0.00485095206917874	0.00151057065775225	-0.00460976271248395	-71.8565753308899	-0.00141606414266893	-0.00134565742771107	-0.000440957756932222	-161.85657533089	80.4565753308899	17.7434246691101	0.307779604667442	-0.068909125369432	0485-0276	C3	Control	-0.00343488792650981	0.00313350810592383	0.00748352477459369	0.201452097664725	e1	o132	Tension	1 -1 -1
290.64186789	447.2597967	0.0285	0.0076	0.54	44.08	1.42493671163025	0.0134301097672302	0.272980285891866	0.264351590716597	0.00285263531363269	-0.00022579564522812	-0.00284368503164122	-94.5399020144898	-0.00218318973250217	-0.00217633986856989	0.00017280678394112	175.46009798551	84.9200979855102	41.3800979855102	0.257949728562381	-0.207222683151272	0451-0282	C3	Control	-0.000669445581130522	0.00251791252306743	0.00447526586251292	0.201452097664725	e1	o123	Tension	1 -1 -1
395.53782021	449.10779586	0.0192	0.0158	76.14	49.85	0.229968284200245	0.932048597585982	0.509384814366056	0.603843614600054	-0.00135537660438704	0.000256048686576659	-0.00133097137828809	-79.1106267339747	-0.00321819163800471	-0.00316024413153232	-0.000607959248666352	-169.110626733975	24.7493732660253	51.0393732660253	-0.153482483392759	-0.278706185349131	0445-0396	C3	Control	0.00457356824239175	0.000931407516808838	0.00704748142528139	0.201452097664725	e3	o321	Compression	NA
494.03177544	427.43780571	0.011	0.0136	81.6	-61.18	0.0803456657093264	0.544099783129643	0.327800482767672	-0.595774154774509	0.00648144219276611	0.00392199566538987	-0.0051601398138841	-52.763129157767	0.000224671947786776	-0.000178870477951861	-0.000135951595207914	-142.763129157767	45.636870842233	8.41687084223297	0.719024289071275	0.0406830897727757	0430-0500	C3	Control	-0.00670611414055289	0.00312838512248967	0.0114257299929861	0.201452097664725	e3	o312	Tension	-1 1 1
603.98772546	476.2997835	0.001	0.0479	46.91	5.66	0.0341573162958291	0.0365140759634786	2.38332357442911	0.236206984592814	0.00304795373732208	0.0030383431574603	-0.000241852935416993	-4.55116333702272	0.00151826525742299	0.000120473255467454	0.00151347797691766	85.4488366629773	51.4611633370227	10.2111633370227	0.348083744822838	0.142949791321819	0476-0603	C3	Control	-0.00456621899474507	0.000764844239949547	0.00697626410961384	0.201452097664725	e3	o312	Tension	-1 1 1
649.08770496	433.26780306	0.03	0.0401	-67.37	1.15	0.577167992547968	-1.38451331101516	2.00459614987907	0.040240227261096	0.00144633991549479	0.00117573929664195	-0.000842339751813596	-35.6191036824914	0.000869391813244096	0.000506328613593074	0.000706734363104534	54.3808963175086	31.7508963175086	36.7691036824914	0.110746155168128	0.0668915702140643	0434-0650	C3	Control	-0.00231573172873889	0.00028847405112535	0.00350934923787389	0.201452097664725	e3	o312	Tension	-1 1 1
631.42171299	561.72574467	0.0165	0.0088	83.63	-84.92	0.0915325795596957	0.819906572042905	0.0389605073159378	-0.438271695264119	0.00277815607803733	0.00225307183812106	-0.00162536718503897	-35.8066996483302	-0.00224274237335714	0.00131212205353357	0.00181885377913741	54.1933003516698	60.5633003516698	49.1133003516698	0.356459729692431	-0.244395239582619	0567-0629	C3	Control	-0.000535413704680188	0.00251044922569723	0.00442177210782284	0.201452097664725	e1	o123	Tension	1 -1 -1
709.19167764	589.55573202	0.0096	0.0172	85.73	49.37	0.0357391639955063	0.478667642688434	0.560007646148335	0.652680194471535	0.00263188950131094	0.0026140300973488	-0.000306086584588988	-6.67856529214655	0.000507737127425078	5.90494103666419e-05	0.000504291738680322	83.3214347078535	87.5914347078534	56.0485652921465	0.245906933537568	0.0524175226908482	0592-0710	C3	Control	-0.00313962662873601	0.00106207618694293	0.00505597093131649	0.201452097664725	e3	o312	Tension	-1 1 1
545.8197519	588.7197324	0.0149	0.015	-10.43	28.43	0.732690228209381	-0.134870417388266	0.659549562033119	0.357063545075552	0.00086812974114141	0.000868036285408677	1.27379224427404e-05	0.840721555104588	-8.93827659550372e-05	-1.31149836999701e-06	8.93731437390363e-05	90.8407215551046	11.2707215551046	27.5892784448954	0.101909635381221	-0.00955623221053968	0590-0542	C3	Control	-0.000778746975186373	0.000478756253548224	0.0014325250666215	0.201452097664725	e1	o132	Tension	1 -1 -1
528.37375983	530.4197589	0.0119	0	-32.54	0	0.501594599982619	-0.320043524021774	0	0	0.00738231757829893	0.00680225216255911	0.00286844528339332	22.8646918895533	-0.00233919454813874	-0.000908908550381553	0.00215539239608135	112.864691889553	55.4046918895533	22.8646918895533	0.949767331214929	-0.139162430543589	0525-0522	C3	Control	-0.00504312303016019	0.00486075606321884	0.0113183612235762	0.201452097664725	e1	o132	Tension	1 -1 -1
536.44775616	475.52978385	0.0238	0.0151	10.02	44.6	1.17184902325639	0.207050396505414	0.537579664723202	0.530125555011348	0.00788407191885378	-0.000658072753960185	-0.00785655969697641	-94.7879714023895	0.00146377078302782	-0.00145866281509263	0.000122178955274373	175.21202859761	75.1920285976105	40.6120285976105	0.311563691900524	0.0633530110904261	0477-0535	C3	Control	-0.0093478427018816	0.00321015056791298	0.0150839340743401	0.201452097664725	e3	o312	Tension	-1 1 1
490.00577727	492.60177609	0.0165	0.0374	-81.77	83.24	0.118096406796378	-0.816503667292306	0.220119044173721	1.85699962476896	0.0098992635037932	-0.000662122753556356	-0.00987709529045635	-93.8351522826174	-0.000728351638688594	-0.000726720582549467	4.8716572943127e-05	176.164847717383	12.0651522826174	2.92484771738259	0.917592910380315	-0.0437274425587158	0491-0488	C3	Control	-0.0091709118651046	0.0053138075712409	0.0165513536514976	0.201452097664725	e1	o132	Tension	1 -1 -1
398.68381878	542.65175334	0.0339	0.0157	77.52	54.68	0.36628748153095	1.65494969134222	0.453841842823617	0.640509626549409	0.00293585707090933	-0.00190486572010414	-0.00223399716409409	-130.453282126539	-0.00432852867839074	-0.00329373009607371	0.00280846979223017	139.546717873461	27.9732821265385	5.13328212653852	0.49924223384825	-1.02083918875543	0551-0398	C3	Control	0.00139267160748141	0.00363219287465003	0.00662890844710623	0.201452097664725	e2	o213	Compression	NA
243.03388953	543.13575312	0.0215	0.0184	64.41	72.61	0.464322968459331	0.969551020298115	0.274964302038689	0.877949105930621	0.00907808487004405	0.00510346759748684	-0.00750774555969531	-55.7936890211924	-0.00315705238525835	-0.00261094122454859	-0.00177481426780892	-145.793689021192	59.7963109788076	51.5963109788077	1.03916759777224	-0.404779211598227	0538-0244	C3	Control	-0.00592103248478571	0.0061175686276512	0.0138259121050046	0.201452097664725	e1	o132	Tension	1 -1 -1
161.06192679	522.82976235	0.0517	0.0284	77.82	-80.84	0.54539260878493	2.52681061860258	0.226052636685843	-1.40189165253502	0.0104470577659303	0.00169117753217117	-0.0103092644994375	-80.6839215163306	-0.000248569358632954	-0.000245290810294901	-4.02385938629696e-05	-170.683921516331	21.4960784836694	0.156078483669432	0.797777540505591	-0.012764810569859	0523-0163	C3	Control	-0.0101984884072973	0.00534781356228161	0.0178834547201252	0.201452097664725	e1	o132	Tension	1 -1 -1
90.81595872	540.7597542	0.0078	0.0318	62.08	58.52	0.18261292847757	0.344604872793241	0.830299439467555	1.35598777310854	0.00771771925103879	0.00531864789987537	-0.00559242120686613	-46.437326101884	0.00234143726726945	-0.00169665454288997	-0.00161359593413254	-136.437326101884	71.482673898116	75.042673898116	1.27694035509772	0.285655636983356	0538-0092	C3	Control	-0.0100591565183082	0.00268814099188467	0.0157907638561709	0.201452097664725	e3	o312	Tension	-1 1 1
244.8598887	609.1797231	0.0405	0.0432	89.27	35.27	0.0257996316426739	2.02483564246758	1.76351049447097	1.24724926774513	-0.000662816654534934	0.000485316223888044	-0.000451435577197823	-42.928616457208	-0.00598574885118397	0.00407681365443575	0.00438278219130913	47.071383542792	47.801383542792	78.198616457208	-0.0606158648900262	-0.386763467628227	0603-0252	C3	Control	0.00664856550571891	0.00266146609832452	0.0109867150580245	0.201452097664725	e3	o321	Compression	NA
278.21187354	594.24172989	0.0812	0.0739	34.9	18.91	3.32981661604751	2.3229122461888	3.49557645355453	1.1974849716615	0.00719679242250015	0.00585890126610741	-0.00417936563685932	-35.5016331750924	-0.00555083329503042	0.00322351411118308	0.00451892764317175	54.4983668249076	70.4016331750924	54.4116331750924	0.390826210776203	-0.223859395366114	0592-0279	C3	Control	-0.00164595912746973	0.00637381285876528	0.0113124767109865	0.201452097664725	e1	o123	Tension	1 -1 -1
325.57785201	632.01571272	0.0154	0.0117	28.78	53.44	0.674885588614719	0.370714772136428	0.348463590570446	0.469891610955923	0.00733750177381874	0.00708668437577029	-0.00190206120800739	-15.0240596223593	0.000427265474961647	0.00011075773614736	0.00041266028398395	74.9759403776407	43.8040596223593	68.4640596223593	0.688721820849115	0.0671790598758849	0634-0322	C3	Control	-0.00776476724878039	0.00345511814942855	0.0130946419478323	0.201452097664725	e3	o312	Tension	-1 1 1
583.59373473	667.94169639	0.0071	0.0034	40.87	79.43	0.268449646395513	0.232292460812063	0.031184232484797	0.167115360288437	0.000779940201639277	0.000708048879952533	-0.000327068038382046	-24.7935663675844	-0.00277426531652656	0.00116338856891922	0.00251854622435053	65.2064336324156	65.6635663675844	75.7764336324156	0.127453284400351	-0.51364479378219	0661-0578	C3	Control	0.00199432511488729	0.00177710275908292	0.00429223498223575	0.201452097664725	e2	o231	Compression	NA
132.94593957	650.58370428	0.0222	0.0252	69.14	53.62	0.395255143293879	1.03724315938922	0.747353740793193	1.01442712213467	-0.000359255552233785	0.000255678955128864	0.000252374372143873	44.6273304831155	-0.00884242252455606	-0.00621173651733423	0.00629307282192037	134.627330483115	24.5126695168845	8.99266951688453	-0.0437947837603454	-0.634749599734008	0654-0132	C3	Control	0.00920167807678984	0.00424158348616114	0.0156359384152405	0.201452097664725	e3	o321	Compression	NA
94.57795701	629.06771406	0.0407	0.021	43.55	45.44	1.47491385312316	1.4020892003954	0.736738583669138	0.748141871126856	0.00922401089608463	0.00756828331492184	0.00527289907699395	34.8653144857683	-0.0102934928077064	-0.00588426762893764	0.0084457911798327	124.865314485768	8.68468551423167	10.5746855142317	0.384670637710474	-0.350902444578001	0628-0091	C3	Control	0.00106948191162176	0.00975875185189551	0.0169786113722241	0.201452097664725	e2	o213	Compression	NA
222.26589897	421.25580852	0.026	0.0485	24.96	50.32	1.17858339216389	0.548581067587518	1.54836057817565	1.86633451448329	0.00528434977220073	0.00283061097354617	-0.00446228574067125	-57.6113670545804	-0.000963563587973356	-0.000813666060006636	-0.000516141773993703	-147.61136705458	82.5713670545804	72.0686329454196	0.245198570096479	-0.0321377088781577	0421-0225	C3	Control	-0.00432078618422738	0.00312395668008704	0.00844292608218586	0.201452097664725	e1	o132	Tension	1 -1 -1
368.91783231	413.66581197	0.0245	0.0567	1.2	-23.25	1.22473133725669	0.0256544643571123	2.60477308077213	-1.1190988328494	0.000152935527142332	-2.04005019579128e-05	-0.000151568779707987	-97.665694985916	-0.00453592432998016	-0.00449538788265347	0.00060505975886548	172.334305014084	81.134305014084	74.415694985916	0.00774260335240086	-0.202134053784252	0414-0371	C3	Control	0.00438298880283783	0.00234442992856125	0.00772741124005026	0.201452097664725	e2	o231	Compression	NA
558.84374598	313.69785741	0.1162	0.033	79.79	79.13	1.0298603356495	5.71799682485535	0.311159086776342	1.62039502057878	0.00196485133175758	-0.00138321269803096	-0.0013954796264781	-134.747061358486	-0.00694728722478641	-0.00493411263477573	0.00489073944215258	135.252938641514	34.5370613584859	33.8770613584859	0.0413132143220663	-0.181788225408568	0311-0560	C3	Control	0.00498243589302883	0.00445606927827199	0.0107436102847971	0.201452097664725	e2	o231	Compression	NA
539.26375488	314.68785696	0.1121	0.033	-8.38	79.13	5.54515690194277	-0.816859799987998	0.311159086776342	1.62039502057878	0.00143856409688634	-0.000985057215427658	-0.00104839350588619	-133.215973835032	-0.00625669179316322	-0.00455973776801546	0.00428427166290483	136.784026164968	55.1640261649676	32.3459738350324	0.0510007364865893	-0.153071467540137	0312-0540	C3	Control	0.00481812769627687	0.00384762794502478	0.00983081990627816	0.201452097664725	e2	o231	Compression	NA
404.53581612	315.45785661	0.0364	0.012	39.77	25.7	1.39888581363161	1.16426735779212	0.540646212793255	0.260195450752527	0.00846625342894879	0.00617962374061658	-0.00578702838662426	-43.1209454845986	-0.00974868199843436	0.00666362044682112	0.00711568431335354	46.8790545154014	82.8909454845986	68.8209454845986	0.303149168287623	-0.421898332416178	0311-0401	C3	Control	0.00128242856948557	0.00910746771369157	0.0158914538761696	0.201452097664725	e2	o213	Compression	NA
494.40577527	101.30995395	0.0264	0.0208	-69.54	-78.74	0.461410455555198	-1.23672971643134	0.203071958302559	-1.01998126441183	0.00400140694160893	0.00377701898478001	-0.001321130236187	-19.2788772907792	-0.0107416744411927	0.00354654027911257	0.0101393107186437	70.7211227092208	50.2611227092208	59.4611227092208	0.197172339875084	-0.62103596163796	0101-0495	C3	Control	0.00674026749958373	0.00737154069140079	0.0162861613008808	0.201452097664725	e2	o231	Compression	NA
168.34392348	685.0796886	0.0601	0.0615	-84.14	-83.04	0.306804725063834	-2.98929688399772	0.372617386426175	-3.05234029612246	0.00641687311920395	-0.000350276497652734	-0.00640730575227641	-93.1291479249852	-0.0115561298055304	-0.0115388999597694	0.00063081201692885	176.870852075015	8.98914792498523	10.0891479249852	0.356471158250344	-0.572588110574525	0686-0166	C3	Control	0.00513925668632648	0.00898650146236719	0.0173694713217551	0.201452097664725	e2	o213	Compression	NA
841.08161769	448.11779631	0.0114	0.0095	-74.76	86.39	0.149831809280323	-0.549954933542545	0.029908235870797	0.47405748325187	0.00404059220677752	-0.00233553713379879	-0.0032972187792317	-125.311296349779	-0.0037331562425725	-0.00304634376321606	0.00215783345227862	144.688703650221	50.5512963497795	31.7012963497795	0.662420746462879	-0.311426153876623	0459-0841	C3	Control	-0.000307435964205017	0.00388687422467501	0.00674803946917354	0.201452097664725	e1	o123	Tension	1 -1 -1
779.15164584	487.36577847	0.0265	0.0245	-80.96	57.94	0.208189251509198	-1.30854202666786	0.650238633064706	1.03817855885688	0.00487155676141782	-0.00201194461713522	-0.00443668165832262	-114.393322440784	-0.0046877540082222	-0.00426928664605247	0.00193603439417829	155.606677559216	33.4333224407844	7.66667755921566	0.346299029874338	-0.273096752834496	0483-0782	C3	Control	-0.000183802753195629	0.00477965538482001	0.00828319561281163	0.201452097664725	e1	o123	Tension	1 -1 -1
775.82964735	606.14372448	0.0057	0.0063	69.76	72.49	0.0985966923605953	0.267401743179715	0.0947747587287826	0.300404302745319	0.00218310263637463	-0.000748418575333369	-0.00205080636751542	-110.048981913431	0.000410220530369696	-0.000385361119422588	0.000140633179492484	159.951018086569	0.191018086568704	2.53898191343131	0.684747837597408	0.112210079827977	0626-0762	C3	Control	-0.00259332316674432	0.000886441053002464	0.00418202278538546	0.201452097664725	e3	o312	Tension	-1 1 1
867.34960575	576.92773776	0.017	0.019	14.13	85.46	0.82428267694762	0.207504381843047	0.0751973033378057	0.947019200212288	0.00212196135466065	-0.00117021325570973	-0.00177011890189176	-123.46841255629	-0.0031644407551279	-0.00263974477304482	0.00174511685164548	146.53158744371	42.40158744371	28.9284125562899	0.189713763315614	-0.355900911589006	0573-0869	C3	Control	0.00104247940046726	0.00264320105489428	0.00483784589209696	0.201452097664725	e2	o213	Compression	NA
919.42358208	514.75576602	0.0206	0.0149	71.68	49.27	0.323753564308191	0.977795290230906	0.48610897811247	0.564555631801198	0.0210705495995607	-0.0124848597508548	-0.0169734008798777	-126.336504546832	-0.0448206326776325	-0.0361053024522466	0.0265574141899217	143.663495453168	18.0165045468324	4.39349545316762	2.52388349292309	-6.75602301354404	0510-0917	C3	Control	0.0237500830780718	0.0329455911385966	0.0672709850559599	0.201452097664725	e2	o231	Compression	NA
985.62155199	532.37775801	0.0389	0	-81.48	0	0.288160762703924	-1.92353538434776	0	0	5.20506807594268e-12	2.48073646954427e-12	-4.57588026983559e-12	-61.5364100883019	-2.78502715411906e-15	-2.44837351203745e-15	-1.32734448984954e-15	-151.536410088302	19.9435899116981	61.5364100883019	6.58810810163498e-10	-2.69843365659051e-13	0532-0987	C3	Control	-5.20228304878856e-12	2.6039265515484e-12	9.01303142826707e-12	0.201452097664725	e1	o132	Tension	1 -1 -1
926.04557907	441.62779926	0.0095	0.0711	13.83	9.12	0.461229394209814	0.11354490704936	3.51005960619868	0.56347720533519	0.0262551057267368	-0.0168584758140183	-0.0201276518737354	-129.948796213339	-0.0631636824816009	-0.0484224525806484	0.0405575747636782	140.051203786661	36.2212037866606	40.9312037866606	1.44829143813646	-4.61273025278063	0443-0927	C3	Control	0.0369085767548641	0.0447093941041688	0.0951936794075241	0.201452097664725	e2	o231	Compression	NA
872.62960335	26.37798801	0.0341	0	82.57	0	0.220481762482427	1.69068411964289	0	0	5.42555470363394e-11	2.18467846975261e-12	-5.42115445656757e-11	-87.6922782449725	-1.13823207838257e-14	-1.13730894653019e-14	-4.58325692220675e-16	-177.692278244973	9.73772175502751	87.6922782449725	2.14265105816813e-09	-4.80792984548009e-13	0026-0873	C3	Control	-5.42441647155556e-11	2.71334646785616e-11	9.39635082315842e-11	0.201452097664725	e1	o132	Tension	1 -1 -1
190.21191354	675.64169289	0.0261	0.0133	86.45	73.96	0.0808050168076388	1.30249589222336	0.183745069942932	0.639110905298655	-0.0012415923497099	-0.000239395501960906	-0.00121829444573102	-101.117010129578	-0.00711085540480242	-0.00697742350465618	0.00137106740340486	168.882989870422	7.56701012957771	4.9229898704223	-0.269794880247927	-1.09048006388385	0665-0192	C3	Control	0.00835244775451233	0.00293463152754626	0.0135204955332298	0.201452097664725	e3	o321	Compression	NA
261.00788136	724.32767076	0.0149	0.0285	52.28	79.08	0.455793378069246	0.589302466063248	0.269949434594846	1.39919702070935	0.00281500489005094	0.000693524762555079	-0.00272823678128084	-75.7373569165472	-0.00289290475705146	-0.00280373550711213	-0.000712716731618987	-165.737356916547	51.9826430834528	25.1826430834528	0.228949153593267	-0.18513226171626	0726-0260	C3	Control	7.78998670005193e-05	0.0028539548235512	0.00494457564210424	0.201452097664725	e2	o213	Compression	NA
272.73387603	784.89364323	0.0174	0.068	-73.71	-17.94	0.2440342927088	-0.835073208756044	3.23469062844257	-1.04727099561947	0.00266695896503234	0.00096721919245604	-0.00248538873315847	-68.735896430554	0.0012625893806305	-0.00117663056026305	-0.000457900064136229	-158.735896430554	4.97410356944602	50.795896430554	0.0999731807016814	0.0588189027157441	0786-0274	C3	Control	-0.00392954834566284	0.000702184792200923	0.00601849054159124	0.201452097664725	e3	o312	Tension	-1 1 1
235.70789286	794.17763901	0.0109	0.0338	44.21	-74.18	0.390649960564613	0.380023168123822	0.460721222330167	-1.62598768608332	0.00562071547177458	0.00162091063323356	-0.00538192262427811	-73.2389135045024	-0.00205301655021297	-0.00196579532892102	-0.000592052092505945	-163.238913504502	62.5510864954976	0.941086495497586	0.60117212090367	-0.103770497218352	0795-0237	C3	Control	-0.00356769892156161	0.00383686601099378	0.0085325079810985	0.201452097664725	e1	o132	Tension	1 -1 -1
236.52189249	881.64959925	0.0171	0.0197	-81.09	-89.64	0.132424807224773	-0.844682585609222	0.00618889680607568	-0.984980556943295	0.015437600712763	0.0021476242265425	-0.0152874859263473	-82.0032776759704	-0.00294714487160761	-0.00291848691943169	-0.0004099963357753	-172.00327767597	0.913277675970392	7.63672232402961	3.90528954735054	-0.411424729222241	0878-0248	C3	Control	-0.0124904558411554	0.0091923727921853	0.0245870900814064	0.201452097664725	e1	o132	Tension	1 -1 -1
139.19393673	798.44563707	0.0389	0.0653	70.99	65.13	0.633551022691799	1.83892308203638	1.37313110518054	2.96221808244863	0.00337483239339674	-0.00112933956161015	-0.00318026505783751	-109.550389483832	-0.0122704646853632	-0.0115630424072743	0.00410613612564426	160.449610516168	0.540389483832485	5.31961051616753	0.303789655141485	-1.05320520879533	0795-0136	C3	Control	0.00889563229196644	0.00782264853937996	0.0190165482337939	0.201452097664725	e2	o231	Compression	NA
112.50794886	852.63161244	0.0378	0.0492	-66.7	-66.4	0.747580999844004	-1.73586366073843	0.984858620089962	-2.25425231472311	0.0522856682353676	0.0349280898410476	-0.0389078352375796	-48.0852485695019	-0.00102331743184625	-0.000761491004662822	-0.000683600772482021	-138.085248569502	18.6147514304981	18.3147514304981	8.64545183577913	-0.0921096256756874	0843-0118	C3	Control	-0.0512623508035214	0.0266544928336069	0.0896883511774679	0.201452097664725	e1	o132	Tension	1 -1 -1
167.02392408	945.29557032	0.0247	0	31.17	0	1.05670969578752	0.639210152319764	0	0	1.25921787576131e-11	1.2395482114807e-11	-2.21697744805419e-12	-10.1403423151057	-2.02761375887814e-15	3.56981429768817e-16	1.99594133530827e-15	79.8596576848943	41.3103423151057	10.1403423151057	8.38556786882253e-10	-1.26377406683814e-13	0943-0169	C3	Control	-1.25901511438542e-11	6.29710318568598e-12	2.18085376332295e-11	0.201452097664725	e1	o132	Tension	1 -1 -1
214.91790231	946.48356978	0.0064	0	-69.67	0	0.111176538077261	-0.300066288311692	0	0	9.92254859188708e-12	9.66677535742656e-12	-2.23839780812324e-12	-13.0373973107062	-4.7042683056358e-15	1.0612216978981e-15	4.58300652403199e-15	76.9626026892938	56.6326026892938	13.0373973107062	1.11970061625329e-09	-5.53482567709973e-13	0948-0218	C3	Control	-9.91784432358145e-12	4.96362643009636e-12	1.71822857348185e-11	0.201452097664725	e1	o132	Tension	1 -1 -1
488.99377773	849.83761371	0.0391	0.0064	58.53	20.11	1.02061176120506	1.66744614092627	0.300490962515207	0.110023549509569	0.00572753665003576	0.00442771819764285	-0.00363317872389526	-39.3707029065756	-0.000567565798464151	0.000360027025471362	0.000438761297879033	50.6292970934244	82.0992970934244	59.4807029065756	0.925313260948534	-0.0538200427399316	0839-0493	C3	Control	-0.0051599708515716	0.00314755122424995	0.00946721497079455	0.201452097664725	e1	o132	Tension	1 -1 -1
410.80581327	684.57368883	0.0176	0.0103	26.1	-66.48	0.790264266669342	0.387146469473205	0.205520616874852	-0.472214226849827	0.00487225654602467	-0.00312196397021691	-0.00374061824020411	-129.84877249209	0.000376951904446277	-0.000289400436149424	0.000241537007148385	140.15122750791	24.0512275079095	63.3687724920905	1.01543184917582	0.0632621703430561	0675-0414	C3	Control	-0.00524920845047094	0.00224765232078919	0.008783663752533	0.201452097664725	e3	o312	Tension	-1 1 1
316.3598562	815.84762916	0.0126	0.0416	-21.96	-78.91	0.584290446600837	-0.235594299614814	0.400089447087983	-2.04115860097368	0.00990068256192117	0.00527335391160865	-0.00837945426115876	-57.8169927546538	0.00365385333689911	-0.00309244304340036	-0.00194613468981298	-147.816992754654	35.8569927546538	21.0930072453462	1.81684953325752	0.635213876159298	0800-0312	C3	Control	-0.0135545358988203	0.00312341461251103	0.0210392348779099	0.201452097664725	e3	o312	Tension	-1 1 1
471.43778571	748.72565967	0.006	0.0082	78.1	48.84	0.0618612556189889	0.293552695530534	0.269847246126497	0.308678576771932	0.00214925123938039	0.00214545039140979	0.00012776348452402	3.40798998496449	-0.00149385667588899	-8.88031751681439e-05	0.00149121486184191	93.4079899849645	74.6920100150355	45.4320100150355	0.211067922730744	-0.160319415137891	0746-0472	C3	Control	-0.000655394563491396	0.00182155395763469	0.00330464007690634	0.201452097664725	e1	o123	Tension	1 -1 -1
535.50175659	778.44764616	0.0198	0.0062	18.66	-46.86	0.937959538220962	0.316752118635881	0.211972840534145	-0.226202375928914	-0.000653759560651792	0.00065106020618457	-5.93478817358165e-05	-5.20844531044452	-0.00450418517140909	0.000408887096966499	0.00448558752007759	84.7915546895555	23.8684453104445	41.6515546895555	-0.049073015104706	-0.605627164710411	0778-0532	C3	Control	0.00515794473206088	0.00192521280537865	0.0084249165705495	0.201452097664725	e3	o321	Compression	NA
627.72571467	801.37163574	0.0095	0.0083	-89.71	81.05	0.00240418077941084	-0.474993915660801	0.0645625812365947	0.409947158916937	0.00221870396311294	0.00177258658274968	0.00133438528266347	36.9720645274288	-0.00347952203563404	-0.00209267350320091	0.00277989050242337	126.972064527429	53.3179354725712	44.0779354725712	0.31371685966873	-0.810637242084791	0775-0650	C3	Control	0.0012608180725211	0.00284911299937349	0.00528479655489098	0.201452097664725	e2	o213	Compression	NA
654.78570237	754.04965725	0.0445	0.0111	-6.92	76.3	2.20879164436106	-0.268075496457218	0.131445171066418	0.539209761598694	0.00351451169592897	0.00277957352421261	0.00215075881593401	37.7317350030675	-0.00109428276455058	-0.000669662959354502	0.000865451494689934	127.731735003067	44.6517350030675	38.5682649969325	0.333625097735952	-0.1035614279283	0758-0663	C3	Control	-0.00242022893137839	0.00230439723023978	0.00539538070620067	0.201452097664725	e1	o132	Tension	1 -1 -1
682.02168999	796.86163779	0.1119	0.0846	-80.39	-83.16	0.934033960342831	-5.51648489175184	0.5037809872013	-4.19989341733031	0.00421577432917422	-0.00232706778097776	-0.00351532484093001	-123.503683577192	-0.00200728824219257	-0.00167377797522393	0.0011080042314449	146.496316422808	43.1136835771918	40.3436835771919	0.235005812801891	-0.100514686920031	0797-0683	C3	Control	-0.00220848608698165	0.0031115312856834	0.00632606158025992	0.201452097664725	e1	o132	Tension	1 -1 -1
654.43370253	783.46364388	0.0481	0.0188	-35.09	26.65	1.96789139986042	-1.38254419038069	0.840137363729161	0.421626861177291	0.00482704989700335	0.00372030768335229	0.00307566601719855	39.5813411399295	-0.000962675042758613	-0.000613390575567893	0.000741953664156183	129.58134113993	74.6713411399295	12.9313411399295	0.176374788990389	-0.0396126913688465	0784-0653	C3	Control	-0.00386437485424473	0.00289486246988098	0.0076642560265393	0.201452097664725	e1	o132	Tension	1 -1 -1
707.18967855	675.99369273	0.0184	0.01	84.34	65.3	0.0907350420982835	0.915514692473814	0.208933536900538	0.454254088763361	0.00266125230430827	0.00245500448914349	0.00102723745330446	22.7056969835028	0.000107625866626134	-4.15433444486776e-05	9.92848311628968e-05	112.705696983503	61.6343030164972	42.5943030164972	0.390409960201766	0.00908600158378486	0679-0712	C3	Control	-0.00276887817093441	0.00127681321884107	0.00470540117521825	0.201452097664725	e3	o312	Tension	-1 1 1
739.68366378	720.78567237	0.0079	0.0274	-40.28	-54.31	0.301343151903187	-0.25537678986363	0.799257270003092	-1.11269394549768	0.00389473186813938	-0.00158949630441629	-0.00355562059603488	-114.086441610251	-8.08183259467538e-05	-7.37815372154534e-05	3.29831256093235e-05	155.913558389749	73.8064416102513	59.7764416102513	0.378634085603671	-0.00630268723767331	0714-0736	C3	Control	-0.00381391354219263	0.00198777509704307	0.00667698334959317	0.201452097664725	e1	o132	Tension	1 -1 -1
740.87166324	908.57758701	0.0242	0.0275	72.02	-74.77	0.373508842986428	1.15090883401377	0.361204833182036	-1.32670873536204	0.0430080546988876	0.0031911520308823	-0.0428895012526178	-85.7448033529214	-0.01273060580206	-0.0126955133710839	-0.000944597444456294	-175.744803352921	22.2351966470786	10.9748033529214	2.96816580570813	-0.73486378003742	0908-0741	C3	Control	-0.0302774488968276	0.0278693302504738	0.0662776546594321	0.201452097664725	e1	o132	Tension	1 -1 -1
588.9397323	900.15159084	0.0102	0.0196	58.42	-2.59	0.267081168285913	0.434473991795863	0.978998902472287	-0.0442848614998177	0.00401094388242676	-0.00042838231855816	-0.00398800193293877	-96.1310763193213	-6.56038528334141e-05	-6.52286094188863e-05	7.00671248636933e-06	173.868923680679	25.4489236806787	86.4589236806787	0.390709359233443	-0.00958856924635549	0893-0585	C3	Control	-0.00394534002959335	0.00203827386763009	0.00689104665227949	0.201452097664725	e1	o132	Tension	1 -1 -1
866.88760596	720.85167234	0.031	0.0212	73.43	78.96	0.442039155196596	1.48563164521798	0.202983909109634	1.04038335849944	0.0047755580439803	-0.00182863449845777	-0.00441158140608049	-112.514383710697	-0.00137848269382681	-0.00127341947573137	0.000527842188545099	157.485616289303	5.94438371069725	11.4743837106972	0.539345028277286	-0.0999383142236863	0719-0870	C3	Control	-0.00339707535015349	0.00307702036890356	0.00737356326038084	0.201452097664725	e1	o132	Tension	1 -1 -1
926.88157869	630.60771336	0.0353	0.0117	-87.53	-72.74	0.0760649359374708	-1.76336018031508	0.173574327936361	-0.558656381581237	0.0224860495538208	-0.00970673657948885	-0.0202830394545122	-115.574107852233	-0.0300029929659468	-0.0270635305959443	0.0129516369080142	154.425892147767	28.0441078522333	42.8341078522333	2.54227188909893	-3.25419771460369	0635-0931	C3	Control	0.007516943412126	0.0262445212598838	0.0468343856004214	0.201452097664725	e2	o213	Compression	NA
907.47758751	706.00167909	0.0679	0.0212	58.66	78.96	1.76579215653061	2.899655679548	0.202983909109634	1.04038335849944	0.0227603298852813	-0.0122882879712011	-0.0191580425728639	-122.676789402966	-0.0535768160982368	-0.0450971901067343	0.0289260897409475	147.323210597034	1.33678940296599	21.636789402966	1.06104338904225	-1.84834090403864	0704-0903	C3	Control	0.0308164862129555	0.0381685729917591	0.0806674996100448	0.201452097664725	e2	o231	Compression	NA
934.16357538	729.78366828	0.0307	0.0296	63.84	76.69	0.676749788033841	1.37776439364506	0.340724986449413	1.44024528591801	0.0113176666803858	-0.00550812932938833	-0.0098868645373064	-119.12287435105	-0.0282889779969077	-0.0247126286055929	0.013767798063291	150.87712564895	2.96287435104986	15.8128743510499	2.66154881932797	-2.08675898222435	0729-0935	C3	Control	0.0169713113165219	0.0198033223386467	0.0427150078368273	0.201452097664725	e2	o231	Compression	NA
976.86555597	774.88364778	0.0293	0.043	63.16	-4.01	0.661448339764719	1.30717676456648	2.14473649956911	-0.150350747972994	4.48434175500668e-12	2.78331420593334e-12	-3.51603228181228e-12	-51.6346318481563	-1.4832261752265e-15	-1.16295130885214e-15	-9.20599880575771e-16	-141.634631848156	65.2053681518437	47.6246318481563	3.67997852397597e-10	-1.26371246004646e-13	0776-0974	C3	Control	-4.48285852883146e-12	2.24291249059096e-12	7.76582356532518e-12	0.201452097664725	e1	o132	Tension	1 -1 -1
941.44557207	911.10758586	0.0102	0.0023	16.32	49.39	0.489450703792924	0.143310880803278	0.074854273397495	0.0873031371379807	0.00379648807899099	-0.00171706856260148	-0.0033860001897883	-116.889941185215	-0.0168715712302864	-0.0150473654069683	0.00763064283581674	153.110058814785	46.7900588147853	13.7200588147853	0.281182426558673	-1.78995836845067	0911-0937	C3	Control	0.0130750831512954	0.0103340296546387	0.026552430310402	0.201452097664725	e2	o231	Compression	NA
923.42758026	974.11555722	0.0343	0.0235	46.65	68.88	1.17726722642012	1.24710339491041	0.423378876870229	1.09607268309182	4.36946971747046e-12	3.17192558733652e-12	-3.00518779451322e-12	-43.4538000194689	2.36650889848442e-15	1.62761252902089e-15	1.7179178740499e-15	46.5461999805311	89.8961999805311	67.6661999805311	3.09193052201828e-10	1.43492353314931e-13	0974-0923	C3	Control	-4.37183622636894e-12	2.18355160428599e-12	7.57019384188221e-12	0.201452097664725	e3	o312	Tension	-1 1 1
964.17156174	989.42755026	0.0443	0.0235	-52.98	68.88	1.3336376847464	-1.76851223513558	0.423378876870229	1.09607268309182	4.36949760181529e-12	3.12018266974943e-12	-3.05891637670351e-12	-44.431926083871	2.11657994872155e-15	1.48173580986904e-15	1.51141313646595e-15	45.568073916129	8.54807391612897	66.688073916129	3.30183568080435e-10	1.19577571220415e-13	0985-0966	C3	Control	-4.37161418176402e-12	2.18369051093329e-12	7.57002552766969e-12	0.201452097664725	e3	o312	Tension	-1 1 1
