# Supplementary material for: Pathogen-derived mechanical cues potentiate the spatio-temporal implementation of plant defense
Source: BMC Biol. 2022 Dec 27;20:292. doi: 10.1186/s12915-022-01495-w (PMC9795618; doi:10.1186/s12915-022-01495-w)
Supplement: Supplementary file 5 — Additional file 5: Table S1. Parameters values used to model the effect of fungal-derived hydrolysis heterogeneities on the principal strain patterning and the dependency of the overstretched length on the lesion radius. [file 12915_2022_1495_MOESM5_ESM.xlsx]

## Sheet: Sheet1
Principal strain field patterning
	Healthy tissue	Lesion
Radius	15 mm	1 mm
Thickness	0.1 mm	0.1 mm
Young’s Modulus	1 Mpa	0.1 MPa
Poisson's Modulus	0.4	0.4
In-plane tension	100 N/m	100 N/m
Overstretched length
Radius	In {13,15,18} mm	In {0.5, 1,2,3,4,6,8,10} mm
Thickness	0.1 mm	0.1 mm
Young’s Modulus	In {1,10} MPa	In {0.01,0.1} Mpa
Poisson's Modulus	0.4	0.2
In-plane tension	In {10 , 100 , 1000} N/m	In {1 , 10 , 100} N/m
