# Supplementary material for: Pathogen-derived mechanical cues potentiate the spatio-temporal implementation of plant defense
Source: BMC Biol. 2022 Dec 27;20:292. doi: 10.1186/s12915-022-01495-w (PMC9795618; doi:10.1186/s12915-022-01495-w)
Supplement: Supplementary file 7 — Additional file 7: File S2. Differential gene expression analysis in the overstretched ring aroune the necrosis in Col-0 and pfd6-1 genotypes. [file 12915_2022_1495_MOESM7_ESM.csv]

Row-names	Symbol	Col0_Inf-Col0_Mock___log2FoldChange	Col0_Inf-Col0_Mock___padj	PFD6_Inf-Col0_Inf___log2FoldChange	PFD6_Inf-Col0_Inf___padj	PFD6_Inf-PFD6_Mock___log2FoldChange	PFD6_Inf-PFD6_Mock___padj	PFD6_Mock-Col0_Mock___log2FoldChange	PFD6_Mock-Col0_Mock___padj	data	Col0_Mock_1	Col0_Mock_2	Col0_Mock_3	Col0_Inf_1	Col0_Inf_2	Col0_Inf_3	PFD6_Mock_1	PFD6_Mock_2	PFD6_Mock_3	PFD6_Inf_1	PFD6_Inf_2	PFD6_Inf_3
AT1G01010	NAC001 AT1G01010	0.699533356934975	0.0712404255549275	0.241264319057989	0.87175572525743	0.75076307879686	0.0542230203562112	0.190034597196103	1		7.2788461413252	7.08820278599854	7.68249937297491	7.85911295386009	7.46568047625614	8.5909999331239	7.45678470387972	7.37772358254344	7.79813589446289	7.91361890657244	8.08179752767315	8.73023629128758
AT1G01020	ARV1	-0.495590597607043	0.0251211340693106	-0.0125849117289394	0.998381192534249	-0.658711590471285	0.00251336210907476	0.150536081135302	1		8.19087448283687	8.09347976919582	7.98923551621711	7.58870158062675	7.48657394698104	7.7134620716892	8.20161753006551	8.44629689450163	8.05942862165979	7.42171958895338	7.93410439803192	7.47991078356604
AT1G01030	NGA3	1.8512017242474	0.00134069904932048	-0.718039292811114	0.662334135424347	1.10070307481199	0.0666303142404581	0.0324593566242955	1		4.96498468575783	5.50480017595015	5.36375212736305	5.65242390332986	7.89874998216677	6.76699340536126	5.42596731783033	4.72908300922191	5.64912790926193	6.74355168104622	6.05775660984971	6.11909733729561
AT1G01040	DCL1	-1.39798286237708	4.57791640417695e-06	0.698497618990309	0.235365258975739	-0.699021056784746	0.0265065834839604	-0.000464186602027854	1		10.6521418029893	10.8450296258645	10.347790219137	9.3564001066602	8.63851092866201	9.55107914113248	10.6139157494478	10.6395675213423	10.6327768710119	9.58171511567357	9.75508886100524	10.3355512864161
AT1G01050	PPA1	-0.330287825829598	0.105787039226434	-0.183256738916739	0.783832475561657	-0.384259427575678	0.0623383038756554	-0.12928513717066	1		10.1636701760301	9.99113168301328	10.0028403249858	10.0049401894439	9.76979985543597	9.33080791738051	9.91149018217223	10.0244968379326	9.83687482910622	9.5537000375241	9.50325010877955	9.56771257893247
AT1G01060	LHY	1.36441738590421	0.013440064951255	-0.348182324290256	0.871721214088495	0.433313298434527	0.456124977900914	0.582921763179424	0.998681131084458		4.00929480552369	4.44938086819632	4.64120339105046	5.14634470405512	5.72772361610063	5.78512296382109	4.57207391989768	4.39815687399935	5.41341044911593	5.84766803122889	4.92428281252938	4.75648909448297
AT1G01070		2.78863919442099	0.00391014033258744	1.06125130446384	0.720966587063662	3.41671063268997	0.000421450809496165	0.433179866194865	1		4.73843841117419	5.527306487223	6.27941972881247	9.48846116013026	7.23819747158554	6.63996185576166	4.99701901818788	5.9777722498114	6.69947583287048	10.6410309205444	7.95341431001168	7.35919062346452
AT1G01080		-2.53460209694929	2.1151081628445e-10	-0.389486048038227	0.769798512977983	-2.2051339628633	5.31242932767132e-08	-0.718954182124221	0.716225382888204		11.6689011321171	11.8200085177417	11.22527744146	8.6468770509197	9.01439656569653	9.43013787236557	11.0831222161355	10.8569193760213	10.6528942231787	7.83115005379676	8.45131633381592	9.33601741875861
AT1G01090	PDH-E1ALPHA	0.56510846017546	0.000509728440414074	-0.222205264774702	0.609075925547644	0.762884082854483	2.96289601085752e-06	-0.419980887453725	0.251185986743696		11.7921877234943	11.8585156255602	11.4878421506123	12.3754108129918	12.3641379335728	12.1044892113874	11.3556152689705	11.2800667089259	11.2693736134675	12.1395499224089	11.9043897024209	12.131590598361
AT1G01100	RPP1A	-0.173080410753805	0.508629648508717	-0.0736996726332818	0.956301315107742	-0.100403904716655	0.716542541065462	-0.146376178670431	1		11.0797911982359	10.9989014722018	10.9584840918296	10.2961683654467	11.2787870149112	10.7877396562536	10.9293065287469	10.8083878266012	10.8611492473875	10.7302024599035	10.7844606080871	10.7858924655299
AT1G01110	IQD18	-2.53116370448286	0.0106386608817076	-0.208835957555138	0.976578713817852	-2.92450882647945	0.00179186931679792	0.184509164441458	1		4.4695684445792	4.35187457852269	3.95335307541877	2	2	3.40011144105729	4.16727554416643	4.88887754135796	4.09915026066729	2.41675106381387	2.86700314314084	2.7134512006575
AT1G01120	KCS1	3.59936811662345	2.48511315060189e-08	-0.761157161170659	0.695090261842034	2.14737273179397	0.00119692585659485	0.690838223658815	1		8.94891712223039	9.10735867438035	9.0421405554416	12.032956776522	13.4876338094715	11.6695597478703	9.5928000462206	10.269281429979	9.038776238618	11.7860064659493	12.6813698885643	10.0799051686859
AT1G01140	CIPK9	1.03779709607633	8.87602942427425e-05	-0.260546503001992	0.765290872086712	0.862496175714276	0.00139637631936303	-0.085245582639933	1		10.9081185341146	11.0570983954503	11.1496019668168	11.7080968349677	11.9139953919379	12.4924167626454	11.0565630940642	10.9149392478187	10.8929114938812	11.6991587290618	11.5184971764944	12.1544448342849
AT1G01160	GIF2	0.228931076457073	0.344690125613425	0.0398713607389535	0.979087081320727	0.233394936840632	0.341863052845207	0.0354075003553941	1		8.26370041940533	8.45218755698533	8.42625103493242	8.10419475637823	8.67537485768958	8.92655181365394	8.38105751473829	8.51528590457593	8.35614115210985	8.69327633510641	8.64189909582809	8.61255750613193
AT1G01170		-3.73335120742882	7.98282474245573e-20	-0.626461263907305	0.582057744228901	-4.18332111367562	1.51616580014145e-23	-0.176491357660513	1		10.2178258742397	10.1653677094167	10.4676403205329	6.38141641431976	6.25171664106095	7.03566181510404	10.2146627552563	10.3683842611284	9.67063867827458	5.00598859257354	6.05775660984971	6.53196650922932
AT1G01180		1.27369863646825	3.61780194265752e-05	-0.189017986177049	0.877505335945753	0.909338234213013	0.0039843055523265	0.175342416078189	1		8.92890369978505	9.12406739748285	9.6047844003827	10.4710557680543	10.9145267056671	10.0368300185053	9.22443188935754	9.57797662094232	9.44366350639668	10.1514762030455	10.6606963808948	10.1156153323433
AT1G01190	CYP78A8	-9.38601320355426	5.68725176694826e-13	2.17724765704314	0.578003631073528	-6.2614501097215	5.53307111592139e-13	-0.947315436789618	0.53651753141761		7.62130599542363	8.15619898151309	7.53256116902889	2	2	2	7.20695026995749	6.45734249003913	6.85641841285837	2.41675106381387	3.4047617928125	2.1736959430656
AT1G01210		-0.174039391686866	0.632805339363928	-0.354147671949072	0.751296299288893	-0.69853488121936	0.04406850454446	0.170347817583422	1		7.29283345997617	7.19045920679051	7.19596646001798	6.13216017090147	7.48657394698104	7.26206509685211	7.41311822774183	7.50653456057724	7.25268771349115	6.57133825256992	6.77419930836172	6.79391552806567
AT1G01220	FKGP	-0.681580565722038	0.00957515378860691	0.49660532783756	0.372294102725258	-0.239870124430802	0.390667317621542	0.0548948865463237	1		9.92970090258718	10.0310537639949	9.65160854843947	9.63066100550932	8.98533114620437	8.86296045402376	10.0620215299225	9.89162764190401	9.83938490466045	9.51459921500618	9.59217131781991	9.93280666363779
AT1G01225		-2.5224171628877	0.00366797737788539	-0.175537934911901	0.976157247051056	-2.38859086900034	0.00604427615123676	-0.309364228799257	1		5.71187100125445	5.75414848712857	4.98702297423127	4.57542863133894	2	2.4090855940558	5.65982696637802	5.1944474536023	4.73841059888604	3.226306153865	3.79560526458278	3.26746886166857
AT1G01230		0.733863010490812	0.00134024202024756	-0.120167931386462	0.902396162667184	0.561355844746044	0.0165019868825311	0.0523392343583064	1		9.56786205945891	9.48618493543196	9.77805677813973	10.3969153434045	10.5651403089903	10.0368300185053	9.60147224257829	9.68120652325533	9.71914775048325	10.2782830176417	10.4926842211895	9.86157918702197
AT1G01240		0.705033527049514	0.288218332079403	0.059552432055032	0.989953716449878	0.731953244738786	0.279591981859609	0.0326327143657596	1		10.6467060941898	10.8252980591455	10.8768264918402	12.6037289146515	10.3653043947181	10.0829122610569	10.7883059192044	10.9189955887666	10.7434585257092	12.2065086206409	11.3950588751616	10.6198731248515
AT1G01250	ERF023 AT1G01250	-0.482983703041766	0.634113601210139	2.00608437205487	0.269266862833154	0.863698727742645	0.318116050837367	0.659401941270463	1		3.32936872380192	3.80678485812294	3.59827634004315	4.10667896358587	2.71777331498982	2.4090855940558	4.07065203650366	4.50069813425141	3.48108364465993	5.121531480812	5.20769033648514	3.66678142378667
AT1G01260	BHLH13	2.23248191351061	2.25352090284744e-09	0.16700442578871	0.920618565507483	2.08804337901697	3.13575019256808e-08	0.311442960282353	1		8.89032592513179	8.68520980070867	8.56145452873654	10.8332825371916	11.0452597811121	10.9351281041761	8.99026548908883	8.97987150942441	9.10807062344112	11.2292230741716	11.6559692034746	9.97156275289763
AT1G01290	CNX3	-0.238630166592624	0.494825467829531	-0.0406285599456451	0.986899231180315	-0.373235162417056	0.283222842636074	0.0939764358787865	1		8.17207873706479	8.47262668036026	8.25487873100748	7.5382609901577	8.12880194241935	8.40816917987008	8.43299658207595	8.44950537554519	8.30983113204688	7.3524490576751	8.33834274917269	8.23526161687606
AT1G01300	APF2	-4.42841972278942	1.85428587998353e-12	1.6434848420914	0.147989546047267	-2.70715120975835	1.89675085872848e-05	-0.0777836709396725	1		10.9166123688175	11.0302645272541	10.5680518145921	6.0977423814212	7.08222257975954	6.06492672236973	10.8632349640152	10.7933148074625	10.6571688286949	5.94499630060947	7.74759416117404	9.05847344747763
AT1G01320		0.117298514366604	0.735318539856905	0.41744132250749	0.629196833916774	0.65910091425172	0.0437616290956618	-0.124361077377626	1		13.0263943236269	13.1075866459005	12.4856474168177	13.2919089908074	12.3255217231989	13.2401050115542	12.9639106986405	12.6777813832927	12.6599990377981	13.7108877546364	13.2761393828276	13.2652462045834
AT1G01340	CNGC10	1.64005436888742	5.12148231680808e-06	0.652074397814043	0.416969980971114	1.89845664251697	1.54441350780122e-07	0.393672124184487	1		9.21441992173358	9.07907344219156	9.83788679918275	11.1699309169838	11.2097858291448	10.726527559854	9.62611829840588	9.64947190577738	10.0975995641208	11.7222240201162	12.1719205462741	10.9764023398199
AT1G01350		0.480031348997928	0.00350403794707129	-0.156362788000868	0.77434380713026	0.272277900721122	0.109461729570439	0.0513906602759379	1		8.9467070695863	8.85940890432327	8.94655246860719	9.29696331716891	9.34700179085657	9.52306724894568	9.00504777826062	9.03216847776679	8.86858460448143	9.3347264302822	9.38734359650387	9.01060520931244
AT1G01360	PYL9	-0.428163317427707	0.258082275428985	-0.266284857155479	0.845115906784704	-0.919590266582457	0.0134845257778241	0.225142091999271	1		8.18338554383251	8.04360806328008	8.26124941324168	8.29855190771949	7.31028565717486	7.39164716990442	8.43784701413041	8.50914873484169	8.20083244601762	7.98401365224695	7.28162533514779	7.00407378070365
AT1G01370	HTR12	-2.31219285541221	1.63680108404783e-05	2.28087952100593	0.00210124833879714	0.0922781387242734	0.856018685091215	-0.123591473130552	1		5.7928427507745	6.13733610473673	5.8429559242528	3.96110972292417	4.07833947657039	3.85708584400802	5.95874351416135	5.16352077160144	6.13112683955319	5.17600845090533	6.31824575387135	6.06498285303073
AT1G01390		-1.55011892207236	8.16791480011712e-06	-0.567333468618018	0.578003631073528	-2.26419901535454	1.24981549670022e-10	0.146746624664164	1		6.79983608364278	6.81392711312389	7.04168378866629	5.50262775766382	5.32552800229422	5.43766960075562	7.16661241889367	7.02885191011432	6.89070612031507	4.32740435245758	4.57124522981951	5.33400352475355
AT1G01420	UGT72B3	-1.31541086639775	0.0117738414799757	0.648180045189695	0.665128647543211	-0.756172029887712	0.160130410576207	0.0889412086796601	1		7.94734338935587	8.11963636297777	8.21932806101641	6.80060326908175	7.48657394698104	5.67834032268383	8.11644745319088	8.13966564668769	8.29892974753896	7.00662875557738	6.58906644716558	8.17777770541545
AT1G01430	TBL25	-2.24685091351353	6.25334264116241e-14	0.0235859720683179	0.993246249168021	-2.08616615496544	5.29139129130668e-12	-0.137098786479773	1		10.766821266443	11.1851405376019	10.9352654507427	8.61680968369003	9.07082756702264	8.46816509198759	10.826256834324	10.9840527310953	10.6822043272259	8.21620320117859	8.65375233970544	9.21202447251958
AT1G01440		1.3084260368323	0.00369691093343476	0.38022234407046	0.804604331512397	1.39961576799082	0.00211179372586267	0.28903261291194	1		9.2913305803022	9.25794132905539	9.28345662756187	11.0736027156087	10.6181731359551	9.76187798826264	9.41604613861181	9.78009148186978	9.47224807216118	11.2960816044325	11.3337514923569	9.79415566043244
AT1G01448		-2.3699685032715	6.02410018495046e-14	0.191920138220508	0.888515891099438	-2.09333535268542	2.32623582956754e-11	-0.084713012365571	1		8.9467070695863	8.92232364122675	8.72479163821884	6.80060326908175	6.04189135042413	6.63996185576166	8.69040293926511	9.07849700076029	8.53091792208235	6.35228117883862	6.48675477824132	7.12537270340244
AT1G01453		6.3970833804245	3.82364100093127e-09	0.205335638573255	0.962117526399511	4.53542911291606	1.15485003304373e-07	2.06698990608169	0.708509434921118		2	2.44036259403704	2.42004459842733	7.12501526098486	6.39121043266446	4.78684533059157	2.78864108179496	2.25598368166436	3.53162638722805	7.13593005872063	6.31824575387135	6.05391204609612
AT1G01470	LEA14	1.75491570247292	0.00224590834701751	-0.471137182627678	0.81422922661656	1.04045136739493	0.0806642353214893	0.243327152450309	1		11.3615038932307	11.3377803043129	12.0026613662845	14.2225482407394	12.8430884470936	12.2798434754002	11.6021151399528	12.0641642060487	11.8308736169905	13.6605807403189	12.5700614071332	11.8346536496691
AT1G01480	ACS2	6.9739777005121	2.34580032197119e-16	0.146916142037755	0.978950593898008	4.75421812826405	3.16825692224709e-08	2.3666757142858	0.189132511509727		5.1909280583543	4.70766891395638	6.46747886100736	12.604495201234	12.3900127863656	12.5316074385968	5.93148948189576	6.70295163233897	9.13998205445395	13.3037555740243	12.9135301103032	10.6142317429181
AT1G01490		2.02497252114952	2.04058996191431e-14	-0.482435579966541	0.420135058104351	1.35334245837858	5.19008447316698e-07	0.189194482804394	1		10.5841000607714	10.6421580680661	10.9890321333036	12.4043019553983	12.6284006402868	13.1722461815979	10.7375759637024	10.8233049924624	11.2092679387358	12.3083328663287	12.4671829833918	12.0699025437671
AT1G01500		1.49475482892068	1.57680187667903e-15	-0.279252375279727	0.566464833021215	1.03110741945212	6.24197796964677e-08	0.184395034188838	1		9.541743644901	9.57798303871795	9.51966152281495	10.8745265937467	11.1892219046007	11.0313714578172	9.74438193225709	9.68257057964543	9.76145369095356	11.0448335389584	10.729516527854	10.4402274585119
AT1G01510	AN	-0.521992193602534	0.0798041549204275	0.0150357360321454	0.998915405499377	-0.396475727433149	0.195626736084674	-0.11048073013724	1		9.30692204587099	9.37113884983388	9.01977036379413	8.25236179844185	8.72896259220316	9.06721532386181	9.20606907560133	9.18049662016361	8.9977924528996	8.43302746194358	8.51768093766206	9.12610269941242
AT1G01520		1.43402480233372	0.232300877002681	-0.492066558786403	0.927239389166353	0.0342961871332249	0.979844584039959	0.907662056414088	1		2.64832517049709	2.618631457469	3.12624022708345	4.67216593874179	2	2.72743072370442	2.78864108179496	3.73543386239267	3.19781591233476	3.58952749102521	2.86700314314084	3.26746886166857
AT1G01540		-2.16020732094462	2.03666852164117e-12	0.709903395745638	0.236904717551182	-1.64603893410241	9.97928229926042e-08	0.195735008903434	1		10.6185220257995	10.7076718478178	10.2764621095056	8.29855190771949	8.0467706797524	8.74444954230129	10.6971850715487	11.1085160716898	10.3084091184605	8.92961796125465	8.86222624895672	9.42570859375991
AT1G01550	BPS1	1.63008202916529	1.65081617111129e-08	-0.21705412803012	0.839089877042823	1.25149534414667	2.06180953369187e-05	0.161532556988498	1		11.937272399407	11.9607556985443	12.3177808172911	13.6737785684945	13.816118223415	13.6399056197722	12.1937354529005	12.2612127209196	12.2761004791752	13.7358942725495	13.7987112827373	12.7217096949771
AT1G01560	MPK11	4.14669360562073	2.12418634051541e-09	1.13927674465073	0.490365718771394	3.51202355826405	5.26059315957539e-07	1.77394679200742	0.27855711942728		7.00067620136446	6.47497115987699	7.76102203558492	11.9995571553047	10.9355729235503	10.485225102702	9.33646372093171	8.56937632771808	8.74417564522077	12.1433999795539	13.3921247625681	10.2411009650836
AT1G01570		-1.29343006528239	0.0850761468699836	0.710222498154523	0.773975229006504	0.0910956109212713	0.912898585896142	-0.674303178049142	1		5.86951043105933	5.14613337185327	5.33987290186548	5.14634470405512	3.83938191190202	3.56903585977858	5.19336197426798	4.96259321898978	4.40050886117296	5.5505774021572	5.20769033648514	3.66678142378667
AT1G01580	FRO2	-0.779364221241536	0.387534357870066	-0.669336606758397	0.848554887515972	-1.50198299441369	0.0984415996529516	0.0532821664137541	1		4.13884251041626	4.35187457852269	4.13082847814808	4.10667896358587	3.83938191190202	2.72743072370442	4.49969488119669	3.35230510619285	4.57932993432622	3.00342509619394	2	3.66678142378667
AT1G01610	GPAT4	-4.29486662676984	1.09032796717223e-10	0.686644868843517	0.756897817529494	-3.26996123481156	9.90550631312777e-07	-0.338260523114762	1		10.0312279092178	10.3776539395158	9.93572240446996	5.14634470405512	6.15061525717222	6.25031103842392	9.78015210383898	10.0793768085223	9.44366350639668	4.88038009566815	5.44446083145001	7.68756561305968
AT1G01620	PIP1-3	-2.63577417835737	1.34331547536568e-06	-0.205755155214027	0.939677188870923	-2.77586755244579	4.72714946102027e-07	-0.0656617811255997	1		11.6865569942066	11.8919623200858	11.6522894378187	10.0393507373672	8.6844455176156	7.68616337770905	11.4378126638068	12.3140945632537	10.9596130736294	8.88942728188788	8.95136253550426	8.90828726728544
AT1G01630		0.133424122893783	0.733049774880427	0.268401201528287	0.835466167357775	0.321779614695773	0.402114193434334	0.0800457097262973	1		10.0994657851949	10.2997203718472	10.4207458565719	10.8527625821387	10.6252561651138	9.37421790285358	10.3070268453919	10.5793314813521	10.1601781104509	10.6300966277247	10.6926469621043	10.7160637420977
AT1G01640		0.437360480996024	0.491549029676426	0.521417402592368	0.796725234259026	0.406411497501672	0.52621536632779	0.55236638608672	1		5.83168581510409	5.43509468401601	5.98828769940005	7.20802881800768	5.41543763594369	4.71662812633725	6.3261849663901	6.26679178058028	6.27157234214376	6.83102958198091	6.77419930836172	6.40702731242203
AT1G01650	SPPL4	0.894813489484955	0.00030324100172086	0.367122381146434	0.557917893841473	1.1245812166819	5.83601713213211e-06	0.137354653949486	1		9.74745484150492	9.81023598269992	9.80882564673444	10.9904514795966	10.1464569980359	10.7726783904385	9.7618944389593	9.90220419587773	10.0933996473917	11.1700605233493	11.1451043106722	10.8029373647552
AT1G01660		-2.84342468131364	0.000368664559619328	1.12362526160118	0.641587030972359	-1.75083309084445	0.00447402789941847	0.0310336711319903	1		4.65426235849138	4.99284706598169	4.71731715890624	2.86927663741252	2	3.20875180776519	4.97048514600194	4.77072132053496	4.71673084395341	3.58952749102521	2	3.72377655040313
AT1G01670	PUB56	-3.57637233081387	2.30655352409629e-06	1.46808667733719	0.400656648010688	-2.20055761932326	0.000952168006620641	0.0922719658465789	1		6.30176839685368	6.13733610473673	6.47845684919536	3.79918689743853	3.1948960725157	2.98807153293606	6.4075576792868	6.49509484051696	6.29370600048048	2.739706321333	4.10281976411479	5.19982010564955
AT1G01680	PUB54	-3.18101095987188	0.00206696312064326	1.28263878784621	0.666854942579639	-1.67862356605792	0.112711601919571	-0.219748605967753	1		6.9661784293417	6.83211987440058	8.84205536160486	6.23074523178869	2.71777331498982	2.4090855940558	7.61504760354523	7.46908428410964	7.83130000305952	5.74329564235752	6.19387236567255	6.11909733729561
AT1G01690	ATPRD3	-3.39810075719761	3.83267700157933e-06	0.80922509463398	0.756219949472575	-2.92330557947549	5.29305687387059e-06	0.334429916911863	1		6.1866228797609	5.71546962592958	5.92549575758128	2.86927663741252	4.07833947657039	2.72743072370442	6.02470776771263	5.90484792497197	6.72684739150797	3.00342509619394	4.75853603063946	3.54555618702081
AT1G01695	AT1G01695	-5.21441534096437	0.000379946124352994	1.03915737798587	0.884985049407304	-4.01423281708432	0.00220180608218861	-0.161025145894181	1		3.79014907080511	4.3005333618421	3.88898723581372	2	2	2	3.96708973571775	3.35230510619285	4.19634477590304	2	2	2.32870870912823
AT1G01700	ATROPGEF2	-2.08563800198518	0.0525368952034172	0.818176069528752	0.840282552697706	-0.33512650295763	0.765371216853638	-0.932335429498795	1		5.03322967807198	4.54071221696098	3.51542434498634	3.16357609402812	3.55283204251806	2.4090855940558	3.45726424291366	3.89456383418334	3.92102017091239	2	4.10281976411479	3.88238176138786
AT1G01710		1.60863171520562	1.27662454388918e-08	-0.0988253871238498	0.946481981168891	1.6991044575431	2.62473615937758e-09	-0.189298129461327	1		9.75378919723227	9.78477469936772	9.66488403982291	11.6274545719031	11.5434297758889	10.6707499972623	9.47150074650744	9.68529482939946	9.47467202750509	11.4913198178946	11.2619996963596	10.9134844150217
AT1G01715		-0.534300156222449	0.26328317120478	0.475135960177829	0.76073112803651	0.199717220271273	0.670037894457156	-0.258881416315894	1		4.96498468575783	5.05612900868216	4.60158569023823	4.36000846988996	4.46270463266893	4.48280056364487	4.64099456557209	4.92620614928592	4.42745224823143	5.121531480812	4.35596107319236	4.78354926709677
AT1G01720	NAC002	4.66497047842474	1.28659236033677e-32	0.00615166273926417	1	4.23730714527522	4.34454328947137e-27	0.433814995888779	1		7.40654941860014	6.79550200328143	7.83121489459956	11.8172298409768	11.9511103705824	12.2994925887527	7.60214224332072	7.66949363063153	8.15118536693384	12.6150925293464	11.8906818541851	11.3413064514965
AT1G01725		1.36392052361243	0.00130794548821953	-0.502651685406948	0.68910695063277	0.527860171806938	0.239891150413152	0.333408666398548	1		6.69840154920915	6.62859072463625	7.26733164831755	8.77220006070853	8.14203154922875	7.50013061571485	7.14304550840783	7.57863906230533	6.84647036400287	8.04382744769722	7.87457374206923	7.17219798606714
AT1G01730		1.35944231865378	3.71551113581743e-07	-0.0996637008756192	0.940744240225832	0.906951452693357	0.000898519598124092	0.352827165084804	0.950828060529154		8.84357880486791	8.77258387515084	9.39049280273576	10.505924457136	10.6276094681408	9.92839704869949	9.25635818404221	9.40201967797878	9.47386449482011	10.3876433862888	10.4042339604743	10.0362743803482
AT1G01740	BSK4	-0.309967118732221	0.45550747655114	-0.00640329687229886	1	-0.333596551635273	0.429964691012027	0.0172261360307533	1		8.34650031856819	8.28725416494864	8.25168280931877	7.12501526098486	8.28007221457938	8.29225110997412	8.15525010096885	8.48746068363001	8.27687670095436	7.20305312053127	8.26296054144503	8.26196475342587
AT1G01760		-1.18116940881926	0.027271806991536	-0.746635519438448	0.632065110861504	-1.55873400753963	0.00467711695754855	-0.369070920718075	1		6.78011170646197	6.46334612505716	6.07763088576183	4.92864963727673	4.07833947657039	6.17375784906679	6.17170719510339	6.32385054890089	5.82153451765201	4.50813735023657	4.75853603063946	4.8361929428818
AT1G01770		-0.229011431895929	0.534872109152133	0.016736844311834	0.999886426185906	-0.118497046878685	0.762834979153821	-0.0937775407054099	1		9.63116140237307	9.67818307397311	9.33268346292253	9.51804453831516	8.32716510505031	9.75751312740345	9.30892987048547	9.54085487828675	9.52465637232513	9.49598304975021	9.30705713081962	9.21575456666914
AT1G01780	PLIM2B	-0.0409923137484348	0.92793651721912	-0.0724546699513423	0.977996964867755	0.20308338765396	0.651982385220618	-0.316530371353737	1		7.60458134997395	7.57232476037359	7.83975365557772	8.29095552474196	6.43486400530324	7.59124636375087	7.212621842308	7.39113470008331	7.48524197829597	7.70715052535898	7.50744570202123	7.47161502115589
AT1G01790	KEA1	-2.89650061101789	8.26774490371112e-20	0.249328659296452	0.832928826364274	-2.35808314880602	2.13563478194295e-13	-0.289088802915421	1		12.4302892295944	12.5188035450327	11.839017695686	9.63066100550932	9.25866440648133	9.28907849055203	12.0391387802153	12.0565567677446	11.9115122402482	8.9878795858529	9.61660222946658	10.1222550922528
AT1G01800		0.406087963880405	0.00442272476034218	-0.170523246311291	0.684510190135438	0.285520580895078	0.0519405266107365	-0.049955863325964	1		10.5502930095251	10.4698629719883	10.774209941357	10.9857537464156	11.115686725521	10.9244597466134	10.6080104785761	10.5793314813521	10.4730375253926	10.934606025968	10.8477452582491	10.7322135672936
AT1G01810		1.13306289882069	0.228002761120541	-0.623741672820133	0.858814663409213	0.481350933927092	0.634641767276324	0.0279702920734643	1		3.32936872380192	2.44036259403704	4.47575427162676	5.21217514435834	4.07833947657039	3.85708584400802	3.11364349612242	4.16822297681943	3.58045820823113	3.87944839197002	4.35596107319236	3.88238176138786
AT1G01820	PEX11C	1.05428958447819	1.56227013827608e-05	-0.181053873609064	0.840308589288134	0.857202199311959	0.000567076210761359	0.0160335115571712	1		11.0425060608609	11.0734403814678	11.4061171661371	12.0639301489335	12.6088808935638	11.9509601612369	11.0946858141552	11.2596486292952	11.2392774191618	12.0166640768485	12.3168781310959	11.7896897127527
AT1G01830		1.28465438530854	0.0303918714510594	0.505281832602532	0.799381091881089	1.67132933419614	0.00497683443477285	0.118606883714931	1		7.98659833728792	7.98789910693251	8.18957510771936	9.88896356853197	9.73092845206084	7.07828505542978	8.11644745319088	8.32925312985106	8.0658735800288	9.64343239936209	9.40147297160597	10.2938120446806
AT1G01860	PFC1	-2.53795308209293	4.93044147075503e-10	0.138867296865162	0.951639822490774	-2.05602367298587	4.88388766827476e-07	-0.343062112241899	1		8.69085961283862	8.76076043811145	8.37723563316193	6.77904408124627	5.32552800229422	5.91621762885394	8.43784701413041	8.33620336720861	8.03773508315093	5.63077938902965	6.31824575387135	6.66887810493821
AT1G01880	GEN1	-2.61047866975289	0.00496910387104668	0.198000967151566	0.97551699532037	-2.40899702742129	0.00600246679024564	-0.00348067518003546	1		4.77875355734067	5.1167514196657	4.64120339105046	2	2	3.85708584400802	4.80013615503376	4.92620614928592	4.84217620869265	3.00342509619394	2	3.48089660281467
AT1G01900	SBTI1.1	-1.05820842013765	0.15178879585106	0.243174509654661	0.948944355820521	0.542334063423122	0.486891382907483	-1.35736797390611	0.634870777875312		6.82892605486241	7.05760415576021	5.92549575758128	5.95122111177514	6.34619464949603	3.72023798709851	5.55657767665609	5.06655212886894	5.54225406658247	4.66872891936064	6.37662985126386	6.19160156011404
AT1G01910		1.03416097709201	6.7816569762624e-09	-0.172766769321633	0.769798512977983	1.0703840779973	2.84134078260061e-09	-0.208989870226919	0.985279829699369		10.4999343174526	10.5903254970359	10.4989760899952	11.2247843867202	11.690244880493	11.7220261258428	10.2782439228222	10.3349443874854	10.3516903559141	11.4211649626704	11.5346129922894	11.2025165704015
AT1G01920		-1.90332053457241	5.99644884637652e-08	-0.21193661592786	0.887483870283668	-1.76781300252805	6.77737418605384e-07	-0.347444147972222	1		8.91766398457203	9.04243052573748	8.65393176374688	6.59388610051736	7.58673004665842	6.69577890351287	8.60672964417804	8.51528590457593	8.48356287565405	6.35228117883862	6.53881737786543	7.26152187200512
AT1G01930		0.462220077848552	0.033510980755408	-0.295301022911496	0.612420549252132	0.125824517004286	0.595661079320109	0.0410945379327694	1		8.20942849945701	8.4927802765647	8.21605231699519	8.50306280663714	8.61023135744392	9.10206049634397	8.27663397375889	8.47491953800222	8.30257270268242	8.46619612985672	8.49150028058723	8.47615063520302
AT1G01940	CYP18-1	1.52149888561383	0.000100234300600311	-0.481758052710971	0.670619706090649	0.889706123722772	0.0279287320544534	0.150034709180083	1		8.00370790491095	8.06299404464863	8.44875326915022	8.61072027571092	10.2386324683376	9.79845560512372	8.34794179915234	8.49989374968381	8.13288576191002	8.93357612895882	9.26903199279104	9.40298537993907
AT1G01950	ARK2	-1.03340440227641	0.0276681109829753	-0.21431435814359	0.919907351454583	-1.18715677828407	0.0122959035963256	-0.0605619821359259	1		8.09034815921798	8.45218755698533	8.08930385308558	6.16577596489154	6.77769900802476	8.01350075194253	8.0387597683277	8.20566873952461	8.23173278261851	6.74355168104622	6.68460047352641	7.40347355530591
AT1G01960	BIG3	-0.751284425636771	0.0400978179983904	0.0842561636827501	0.966236431186986	-0.591347175646322	0.115630355337511	-0.0756810863076994	1		11.7943401795875	11.7689815839661	11.463185468799	10.3592739037228	10.7054199892642	11.491119355173	11.5967035458062	11.6521019736244	11.5727516478885	10.7164840243588	10.6007270775839	11.5371203873837
AT1G01970		-1.62842954936997	2.5516005779977e-05	0.207882444389514	0.901210900164506	-1.27169832401194	0.00122361740331747	-0.148848780968519	1		9.68120422287699	9.77892483564282	9.39194505706635	7.8693507490577	8.0467706797524	8.1125237191832	9.65556479455504	9.50583816152617	9.24500184095261	7.26719155290314	8.00984011312573	8.88817033105595
AT1G01990		0.767668884589683	0.000433067401911288	0.0880275904239502	0.932683978515008	0.709465857160014	0.00131452187299458	0.146230617853619	1		9.52702646076941	9.50331583867575	9.65039560607194	10.3969153434045	10.471302478953	10.0881359514078	9.68748017952144	9.89044766861943	9.52309589798547	10.4552830410846	10.6753071475018	10.0661965502842
AT1G02000	GAE2	1.55739837598491	0.00053269424241382	0.299008705365835	0.861907918240916	1.78678897692951	7.80951468806811e-05	0.069618104421232	1		7.98228905161412	7.94674736405957	7.99306821556699	10.0817913180344	8.84676384081914	9.34542352575074	7.85151998613657	8.2724118919434	7.97291378309022	10.5420990580387	9.45664604275788	8.98314693348171
AT1G02010	SEC1A	-1.92647509989206	1.34224787101273e-12	0.467377917289736	0.51424205536594	-1.5517152609228	1.06613356964027e-09	0.092618078320477	1		7.90243624726291	7.77870124799304	7.5219887402256	6.0977423814212	5.5800138647568	5.8845437397764	7.88742108442342	7.92133996418781	7.68546174076138	6.09390334307646	6.19387236567255	6.54783651426004
AT1G02020		0.173926591407074	0.575105620704833	0.0525075549850678	0.976578713817852	0.394323501565709	0.193360163874335	-0.167889355173567	1		8.78293080641879	8.96416788989442	8.91052913362243	9.55973278776267	8.88660854635282	8.54615348000312	8.5674329831732	8.94164626971708	8.62993101208811	9.29528002891711	8.94172614550001	9.06950944019519
AT1G02050	PKSA	-1.88971742826838	2.0396895703155e-05	0.178310094729325	0.937758917310987	-1.3216361509771	0.00301128282565313	-0.389771182561963	1		7.46948011167955	7.33779880135618	7.35333500727109	5.55430736942349	4.89654641148639	6.00726916481836	7.03195401292539	7.0374062746409	6.95692961482462	5.121531480812	5.07293459595218	6.39830038731282
AT1G02060		-2.17738106147503	0.000396796331754771	0.228172541127364	0.942120542305043	-1.63031777019982	0.00900931800281107	-0.318890750147848	1		8.0121871941957	8.03185019139298	7.31710234188199	4.57542863133894	4.62225887500131	6.74951661998902	7.56271870449304	7.57863906230533	7.38227836279179	5.27915427603539	5.90744786633358	6.39830038731282
AT1G02080		-0.883770660153741	0.0007252012152324	0.533884259911698	0.31726586747825	-0.348814343055784	0.20594910966895	-0.00107205718625874	1		11.7260738346265	11.8239910343157	11.2753146380711	10.4744131420237	10.4501850331293	11.1806557029844	11.486612566004	11.7513091935683	11.6293275831515	11.3518671460134	11.1638757141953	11.3096596630094
AT1G02090	CSN7	1.22866997023045	2.24393314159647e-09	-0.331062110011409	0.510525861238523	0.851243204922078	4.85150968547842e-05	0.0463646552969674	1		8.86480265129187	8.71001590278788	8.94061069753718	9.7462726793819	9.98697713201031	10.3784165240649	8.86980950740658	9.00407649929276	8.78381091210319	9.83759136548553	9.57357274148019	9.76390260604538
AT1G02100	LCMT1	0.459292951792759	0.0617946504162853	-0.0769979076759439	0.952433086996308	0.0811951040068249	0.767458597843993	0.30109994010999	0.963143466656698		9.59774768279789	9.5833632085655	9.78581073415971	10.220211217727	10.3482829624255	9.71312243908528	9.87886804818215	10.0298654085851	9.96308349700317	10.054848985845	10.3286100763914	9.6853723341733
AT1G02110		-3.26222962992763	2.6474804213932e-10	1.38014233884389	0.144469232504456	-1.61757153847906	0.00129580993452011	-0.264515752604687	1		8.2987796570421	8.48991837090117	7.97767594456315	3.79918689743853	4.62225887500131	6.03638596121313	8.09511323746718	8.20945881794171	7.67425730814083	6.20286692409439	6.77419930836172	6.32651680320036
AT1G02120	VAD1	-0.860021465477917	9.93071709530169e-12	0.384009576946492	0.0714766258482534	-0.588409726207523	3.87573940000132e-06	0.112397837676098	1		11.4778012394868	11.3889880020924	11.5174168171426	10.7147970719825	10.601509565719	10.4891793185127	11.5329659039757	11.6391633904464	11.5501364647291	10.8439294201151	11.1132654625375	11.0021893310108
AT1G02130	RABD2A	0.90375891552579	0.00237551441163101	-0.294927401326075	0.75835285520664	0.741808309065401	0.0147325250940317	-0.132976794865686	1		9.87147321846565	9.94381257952052	10.0931004757146	10.9668083342948	11.2531062325308	10.220883484901	9.86812748945564	9.81782263566822	9.83373108085187	10.936579636464	10.3865845308129	10.3326914235499
AT1G02140	MEE63	0.511267864328072	0.00560483122298549	-0.20680800249996	0.716677246657528	0.275809486424422	0.152217047034431	0.0286503754036899	1		10.6889679521705	10.493631101148	10.8384633154333	11.2036995986557	11.4293593205209	10.8969425098649	10.7390504219647	10.6845116814742	10.7033720919507	11.053043723559	11.0293145697946	10.8679871275217
AT1G02145	ALG12	-1.05222555638852	5.48941252654226e-07	0.0987650824983635	0.920618565507483	-0.939239146210431	7.28314292827912e-06	-0.0142213276797233	1		8.90633601522711	8.95589557002812	8.70856624541917	7.84880198866249	7.83501017875308	7.78382983798267	8.88941713297145	8.95073198678059	8.69096620336279	7.58160770878107	7.9145325201149	8.16497223938767
AT1G02150		-1.30499098645794	7.72486205217374e-05	-0.424875931117132	0.648899438725821	-1.30778709512441	9.37852381632419e-05	-0.422079822450662	0.958217952308091		11.8190163587329	11.8734156329269	11.4885210790848	10.0707432261187	10.4233459800968	10.7320997531877	11.5323991269384	11.2619316274725	11.1207289146727	9.51723916544527	9.69326096048587	10.5731430923833
AT1G02160		-0.136625470364156	0.681378385790844	-0.242550397477513	0.828863997438861	-0.468097374371996	0.143005061081464	0.0889215065303271	1		8.2987796570421	8.26063561039795	8.69921199874511	8.20464378857516	8.61971960727744	8.02806985684374	8.41343011564705	8.9664955944822	8.04209996549022	8.10828069713672	7.99127564634634	8.06925641503235
AT1G02170	AMC1	2.48681137718813	1.04970018192848e-08	0.18297211168212	0.928373426350149	2.42747712105321	3.31559412709186e-08	0.242306367817045	1		9.82410100616986	9.56580379217673	10.0560231935781	12.5074585992545	12.7883982327278	11.1976711999445	9.92537175568235	10.1851709008263	10.0891874683248	12.5989831992505	12.9251909748468	11.6999938904122
AT1G02180	AT1G02180	-1.89203467378613	0.105207681729207	0.740972174094469	0.8772151285829	-0.450123603384123	0.699106732742448	-0.700938896307536	1		4.00929480552369	4.19202155896338	3.42752281356385	3.40789301031192	2.71777331498982	2	3.73458130167863	3.64876291566615	2.76275434431619	3.74175845525451	2	3.01689215378903
AT1G02205	CER1	4.36055197975102	0.00238762590733683	0.174643224538194	0.986899231180315	6.20253367393666	2.75232328886314e-05	-1.66733846964744	0.996601701215931		3.2164927779743	4.01222370124278	3.12624022708345	8.57988162578352	5.92430110975114	4.56502657486952	3.45726424291366	2	2	8.34660781042156	7.53334115714331	3.97919162264884
AT1G02220	NAC003	3.8687169487114	7.05253293291013e-10	-0.453878003167503	0.846207348259746	3.22456045077469	4.04304440678109e-07	0.190278494769212	1		7.74855050811587	7.566903189771	8.33859642313122	11.3625217511579	11.5632345533823	12.2342367514063	6.97302646977831	7.04591021546771	9.15618037176869	11.9959932982263	11.0563568607111	10.4908752297414
AT1G02230	NAC004	-0.356560791245419	0.641521365284463	-1.61235237023187	0.233129265202922	-0.196822657537241	0.810269989834531	-1.77209050394005	0.282082198384701		8.60937391020533	8.5322620372535	9.05686360664492	6.4375386099611	7.33353621670742	9.57360019536643	7.26268696281567	6.57952184456373	7.10613428029824	6.53010722821953	7.45421722003493	6.24124641809638
AT1G02260		-0.344459337820302	0.212331397438174	0.376127790398637	0.591467455369463	-0.12644841086854	0.669538940334323	0.158116863446875	1		9.49713388967757	9.51743782559867	9.3205333277097	9.11533848867546	8.59106557482836	9.45999433913732	9.53285825368594	9.78390931374809	9.4811160681435	9.59176902895528	9.66425686563185	9.1483929377727
AT1G02270		0.145473065059694	0.583430561118165	0.0272225573156232	0.988373787720022	0.0973514370042037	0.72625375403866	0.075344185371114	1		9.52998193270953	9.66174701451317	9.58333443733969	9.89398671782093	9.19026305898359	9.98922712130044	9.64721265974993	9.70958431917124	9.64575845701058	10.0217660326455	9.50978661722683	9.7040820995502
AT1G02280	TOC33	-1.87996560949148	3.9848349682221e-07	-0.735099000050248	0.360754223656627	-1.81428224636554	1.63348630171772e-06	-0.800782363176183	0.480841890188145		10.6192160336699	10.3714474656002	9.65765801059489	8.00553755968149	7.95979244443254	8.97998397047967	9.72069625624686	9.46361682282491	9.18607056182269	7.63119457595193	7.50744570202123	7.85318002604438
AT1G02290		-2.1414154214201	0.00244146336018312	-0.362658603258721	0.908600019659689	-2.17044279157364	0.00252675200113974	-0.33363123310519	1		7.89328460837877	8.08591851852917	8.13858129098893	5.07736618913884	5.32552800229422	6.81818828905369	7.71433390605937	7.72350298632644	7.70761288554717	4.00513459979439	4.75853603063946	6.65429174092217
AT1G02300	CATHB1	-3.75021195022883	9.65392466332508e-22	0.982540468211323	0.18595012269221	-3.02871980526223	3.28325932580064e-15	0.261048323244715	1		10.0764028335752	10.16895070459	10.2349868623258	7.20802881800768	5.65575831575835	6.03638596121313	10.3988154165398	10.5452472885696	10.3120282455718	7.2290516537822	7.01377808057262	7.83389305503619
AT1G02305	CATHB2	1.69483905706146	0.00121794636118958	0.118914582867232	0.967889491779897	1.86928430839956	0.000411440893341186	-0.0555306684708708	1		10.8759588950468	11.0164094961537	11.1827013412665	13.6465064016723	12.2304082022506	11.3769587864265	10.877586359573	11.1221519903423	10.9133073231005	13.3440896590072	12.7332629651034	12.2359905960999
AT1G02310	MAN1	10.6630060175169	6.33577677610991e-08	1.10131370770571	0.866923892723964	8.26437292470715	1.45071685926659e-06	3.49994680051546	0.743126029817393		2.46281848061928	2	2	11.0422730664755	7.66213173853015	6.52139903511529	2.52252579128935	2.25598368166436	4.16466862439951	11.9759819219825	9.93584636048515	7.07697649142616
AT1G02330	CSU2	0.948500084369915	2.12153540818506e-13	-0.169514975549774	0.648514526747032	0.684469601889925	1.3805700367237e-07	0.0945155069302165	1		8.63155737969021	8.68770969267669	8.71089536088508	9.62764860633103	9.63593574839883	9.59577508368596	8.84628796531747	8.6745734037459	8.78250713091102	9.44420801182271	9.60443848782186	9.33601741875861
AT1G02335	GL22	-0.956645458005975	0.314326665287787	-0.223181226999599	0.964420353033608	0.00768742498846633	0.994448227689021	-1.18751410999404	0.943936331066607		6.82892605486241	7.08820278599854	5.24019568433967	6.32302233596773	6.09727726341169	2.72743072370442	4.64099456557209	5.36725707679325	6.05542026108598	5.4656530306252	4.75853603063946	5.91397919710203
AT1G02340	HFR1	-2.53615479514888	0.00121247896381772	1.6802153767145	0.295204963390467	-1.32307164744108	0.0709658851886829	0.4671322290067	1		4.73843841117419	5.96668502161638	6.31659899369537	3.79918689743853	3.55283204251806	3.72023798709851	6.14822404256116	6.45734249003913	6.13929859592497	6.00641539946985	4.35596107319236	3.77860533924192
AT1G02350		-3.58542405587203	0.00515747841729187	1.23841102688595	0.790710841906975	-2.39768494666937	0.0112661710329531	0.0506719176832823	1		4.41944853404574	4.35187457852269	3.67662756239313	2.49914263494018	2.71777331498982	2	4.57207391989768	4.10451935360946	3.92102017091239	2.41675106381387	2	3.10534251849105
AT1G02360		-0.308415605145788	0.450212416848388	-0.0829478277793485	0.971116407508616	-0.52061968137955	0.19940087687408	0.129256248454413	1		8.51706305575803	8.22321420214481	9.27561090852585	8.02398434153016	8.59106557482836	8.62494153360155	8.7867004162802	8.51528590457593	9.21921396160017	8.00673542180008	8.81021803312123	8.15464539498471
AT1G02370		-1.98120149829915	0.000399942006527703	0.334658669928665	0.884049150914208	-1.40651491460908	0.0134761156644924	-0.240027913761401	1		8.13373627424105	8.11221131552363	8.05671291294204	5.27513235865763	6.87598814036689	6.00726916481836	8.01947526637248	7.56686913264524	7.96603885006783	5.5505774021572	5.7396380078312	7.3546866440099
AT1G02380		1.34417194913984	0.019339112853791	-0.539338274148658	0.773037334523204	1.17160007568582	0.0475688408086714	-0.366766400694636	1		6.14095826759162	5.95012176606935	5.36375212736305	7.14200450562804	6.34619464949603	7.62038285299346	5.32485917704434	5.80818202491787	5.37240144445179	7.45514625459306	6.19387236567255	5.50633480523869
AT1G02390	GPAT2	4.47184190798034	4.56928689836858e-11	0.329634948242406	0.913586952920078	3.83880466403077	2.12233801911442e-08	0.962672192191968	0.922637669693436		6.0450498344284	5.50480017595015	6.90189707938633	11.2386716398816	10.3624813989752	10.1560360017904	6.66915177523039	6.8558678359622	7.78777625662109	11.8746283028131	10.8808995873206	8.91595046749136
AT1G02400	GA2OX6	4.23220604759963	9.93673964409433e-14	-0.684267777535396	0.685775496336112	2.84440597939935	8.49543690449651e-07	0.703532290664878	0.977045732856001		6.69840154920915	6.32887774284208	7.53256116902889	10.6715743217405	10.5675936587455	11.8057928966072	6.7726017598304	7.33672559296855	8.33317195108765	10.4933229105795	10.9830862256331	9.51923288450374
AT1G02405		3.78613428538097	2.15622304510512e-11	-0.836661344475724	0.550636493431896	2.8545947772769	6.01748510955606e-07	0.0948781636283425	1		4.6102579272607	4.746554678805	4.56084925814964	8.18017956547809	8.9556680960745	6.60151346209327	4.53633825390705	4.3440169741218	5.13151177598947	7.61156387364382	7.55877998942027	6.85896674809772
AT1G02410	COX11	1.22771351184787	2.43061582995747e-09	-0.165942573861027	0.824634710612141	1.07406897783364	2.49271957729288e-07	-0.012298039846797	1		8.96865670792921	8.91807168279232	8.97396168674129	10.0211006341336	10.2043589579304	10.2859749999396	8.88231788219914	8.85235236369356	9.07650162627017	10.1733998823421	10.2051661882499	9.59660952037051
AT1G02420		-0.0812970201993857	0.786549042085838	-0.410850934557808	0.581261818126839	-0.319066099313974	0.270251213685919	-0.17308185544322	1		6.80959805926288	6.84113094127114	6.5736715289175	6.38141641431976	6.47723539463048	7.00653025157039	6.65255681241245	6.56775914412839	6.51709488058985	6.22886878291389	6.58906644716558	6.11909733729561
AT1G02430	ATARFD1B	-5.18425018633838	0.0017958243421302	1.74204589276186	0.776388319468379	-3.20560337884556	0.0273008482733219	-0.236600914730965	1		3.62305893892085	2.9201891004512	4.78961575387245	2	2	2	3.96708973571775	3.55655046658055	3.88259416756571	2	2	2.59624588412725
AT1G02450	NIMIN-1	-2.78277851718143	2.75510979871151e-05	3.72199276700739	3.31231792709946e-06	-0.358860123132877	0.549968051469687	1.29807437295884	0.35077882697208		5.5811969982681	5.17492885486904	6.80928649002066	4.36000846988996	2.71777331498982	3.40011144105729	7.68607441780931	6.96750756755801	7.06811606445286	7.13593005872063	7.01377808057262	6.60204580986477
AT1G02460		2.32772738926678	1.35148013919189e-08	-0.0762620889672791	0.976157247051056	1.95218285801018	2.36890088601351e-06	0.29928244228932	1		6.89460494360127	6.59702135928102	6.74709850992099	8.84663184890224	9.31231317560446	8.90697894346023	6.74937859829324	6.55589975016203	7.58434012510171	8.31661129963815	8.66550898990528	9.5725691094778
AT1G02470		7.16783226742706	1.78446936769036e-30	-0.300321123538137	0.913586952920078	5.59385212339341	2.53191399662686e-19	1.27365902049551	0.600318296799293		4.85615380483607	5.02483498203956	5.56254836949756	13.0922272864817	11.4679558827943	11.2128951351915	5.72477055359783	5.59293916163019	7.17134328302831	12.4662688508391	11.6186578638134	11.2985637867507
AT1G02475		1.17628268496258	1.21481564139486e-08	-0.446984888823595	0.278787438670956	0.818521416747217	0.000104479487013211	-0.0892236206082287	1		10.8817545165984	10.983723605956	11.0273810537104	12.5021227561617	11.9946059278674	11.8376734896994	10.9323171861413	10.8647514501797	10.8308810241398	11.6178581486695	11.5663144039097	11.8737404113008
AT1G02500	SAM1	1.35444652331955	1.53732561475411e-06	-0.524404830662975	0.394653553861118	0.972814139530484	0.000734509614695471	-0.142772446873912	1		13.0865992014615	12.9876840592369	13.6871043603408	14.2947106929349	14.765920955414	14.8118999568376	13.1282100292291	13.051398887737	13.2499215124622	14.0006043866878	14.476673028871	13.7901876552066
AT1G02520	ABCB11	2.35116064845276	0.00424910315527252	0.0778193901925219	0.989373993260422	1.76317735912656	0.0335731093320868	0.665802679518712	1		4.31366182241461	3.38197767715386	4.43124743492774	5.44902790157087	5.22964054067313	7.05000993650013	3.37872381469412	4.03787236664041	5.5787654663095	5.50874001127444	6.48675477824132	6.52396555771045
AT1G02560	CLPP5	0.505832585618608	0.143775098865734	-0.275719496547555	0.81468627761529	0.510938727676212	0.147075298068577	-0.28082563860516	1		12.895875738985	12.9609361533595	12.8117550014265	14.0698714145425	13.0814808519229	12.6622669675947	12.6319350488448	12.6164786037411	12.5815825397269	13.2071247844313	13.0504053044671	13.1002511860134
AT1G02570		8.92431386438033	2.27476124138824e-08	-1.98983863932931	0.384620033338865	4.095930442844	0.00134556737263359	2.83854478220702	0.81144199136333		2	2	2	4.23889700048162	4.89654641148639	7.26206509685211	2.19596399806619	2.47331869076079	2.26190965043334	4.81322154660822	4.57124522981951	3.26746886166857
AT1G02580	MEA	3.01618177035252	0.00171555259219247	-0.0508907832239584	0.998553636227885	1.6338281162973	0.0979036510811602	1.33146287083126	0.923740467391973		3.7090216608014	3.80678485812294	4.85846345717703	6.923601294227	7.50716914771474	6.06492672236973	3.29566021658084	3.55655046658055	6.65457162065349	7.30434907898591	6.97651033914037	6.20166813987847
AT1G02610		-0.478307732855607	0.229751545534395	-0.468967934959892	0.674858359014349	-0.963365342360482	0.0143484847976035	0.0160896745449829	1		9.16584526303617	9.14422981809598	9.4968975340183	8.95635019454676	8.19376919137843	9.09515846552175	9.27409578983482	9.46995034114646	9.11844195723608	8.98024597430458	7.97246917626091	7.74376119699139
AT1G02620		-7.67463032046204	2.14422360581292e-09	-0.526185356356333	0.954615412149676	-7.31427703179748	4.97850202650564e-10	-0.886538645020899	0.385256032137914		6.95742353494563	6.80474397210823	7.37111571852061	2	2	2.4090855940558	5.98549222038073	6.54394205976957	6.06403097633031	2	2	2.1736959430656
AT1G02640	BXL2	-4.1591310335302	1.50157317677044e-09	0.33783698275492	0.919437151302564	-2.65673017266178	0.00010123756746931	-1.1645638781135	0.693738066416828		8.17962644572186	8.3101492143252	7.97767594456315	4.84811724525511	3.83938191190202	3.98207010934008	6.89757365184473	7.44356620477764	6.6023252628085	5.63077938902965	3.4047617928125	3.41320253285838
AT1G02650		-3.27768259312997	4.13618373220466e-06	-0.0616978427793508	0.993525019266114	-2.39234263404864	0.000398681757265307	-0.947037801860689	0.677210734129836		5.88805724154725	5.91641362491291	5.13311714319422	3.16357609402812	2	3.56903585977858	4.91590691693496	4.88887754135796	4.71673084395341	2.41675106381387	3.79560526458278	3.18868191019447
AT1G02660	PLIP2	2.24930938075171	6.50810521984927e-06	-0.0315912664083742	0.996578521509958	2.31871859803159	4.25513375033012e-06	-0.10100048368825	1		10.0301845856206	9.7055783438765	10.5654800706813	12.7403814140511	12.0482920920858	12.294228713703	9.95274051199216	10.3632898457729	9.74748910170795	13.0650561462054	12.370835274633	10.8844850554755
AT1G02670		0.446637978552551	0.199211412764257	-0.052600825183377	0.981700778339525	0.967249081001977	0.00468350673560858	-0.573211927632803	0.738634913172173		6.35606873402521	6.37923734187361	6.38820097351113	6.86341267073705	6.99741894953329	6.54184856673508	5.88961806503978	6.08068100521345	5.5047945992154	6.92944917301104	7.12013137538794	6.19160156011404
AT1G02680	TAF13	0.322893922587118	0.11035864758576	-0.00572136538249316	1	0.214636140952492	0.296200706763824	0.102536416252132	1		7.41296746109924	7.46566058135997	7.82692648740213	7.8693507490577	7.88307709081306	7.93836305908694	7.64051707587426	7.79082182220779	7.61689148812042	8.02168686287676	7.76954880768159	7.85318002604438
AT1G02690	IMPA-6	-1.21443610100376	0.0462410714746165	-0.856504985968783	0.611492665593981	-1.86123434815599	0.00274645618521191	-0.209706738816551	1		7.04266978899178	7.01842003187327	6.27941972881247	4.57542863133894	5.86170487719987	6.14731001562962	5.90371066250076	6.29560323153052	7.28250830863431	5.06491643082581	3.79560526458278	5.2394484241229
AT1G02700		1.19462755375691	0.292276977101114	0.773575739142239	0.841124736477079	2.06620612199783	0.055761476744768	-0.0980028290986849	1		3.32936872380192	2.44036259403704	3.12624022708345	4.47173558106062	3.83938191190202	2	3.01323011387883	3.11429910657994	2.76275434431619	4.88038009566815	3.4047617928125	4.19611692022169
AT1G02705		0.0991554397204445	0.911844316874574	2.3204271274553	0.0670243640831663	1.49030852581878	0.0446951704653332	0.929274041356965	0.961968611196305		4.13884251041626	4.3005333618421	3.23381178951249	2.86927663741252	5.22964054067313	2.98807153293606	4.42349194835873	4.96259321898978	4.67236879229235	5.91327754521324	5.90744786633358	6.25097363243652
AT1G02720	GATL5	-1.48965877075781	6.23759129659933e-06	0.220171240280506	0.872440719131952	-0.931556689376707	0.00483543094423212	-0.337930841100596	0.998116036634186		7.84188579706548	7.72129260421555	7.35333500727109	5.60419957903686	6.59735842405868	6.32300598345608	7.48048466728669	7.19098581398426	7.27881426948463	6.09390334307646	6.31824575387135	6.71177268411758
AT1G02730	CSLD5	-9.53121641029044	1.60637866884572e-11	3.98307027143823	0.128493821775	-4.75762127295811	1.92199795837436e-08	-0.790524865894098	0.998116036634186		8.36316796965605	8.27732967186271	6.60406273065754	2	2	2	7.13709313350726	7.0794334075419	7.27511074741401	2.41675106381387	2	3.83142645924897
AT1G02740	MRG2	-0.746617607979814	0.00832870177604195	-0.239351350104855	0.816318966841651	-1.17894778657519	2.82097083236415e-05	0.192978828490518	1		8.02899771314787	7.92148083400902	8.31735395013486	7.22407334671775	7.18805641377632	7.62038285299346	8.13448613545925	8.52444298394087	8.18315567627527	7.41040301588772	7.25074044342507	6.72579207158662
AT1G02750	DI19-2	0.609789968360837	0.0168847199639024	-0.469221008181735	0.403310034683571	0.0655346128695532	0.822197153696292	0.0750343473095488	1		8.03316991412823	7.71640381644483	8.20287445221852	8.78307118306471	8.72016839213406	8.25557825318219	8.16405826792428	7.92595436751839	8.11227686539489	8.38758195117765	8.13350404763396	7.85955214062943
AT1G02770		1.63760094366048	0.0290824376467642	0.193724410839901	0.959909234459223	1.09382713845904	0.141619252498451	0.737498216041341	1		3.62305893892085	3.47753571133365	3.95335307541877	5.21217514435834	5.5800138647568	3.72023798709851	3.53174877753061	4.16822297681943	4.7597693838319	5.70675663491829	5.20769033648514	4.34886141158519
AT1G02780	RPL19A	0.380372534423133	0.173197876643331	-0.30066815646954	0.71910302189685	0.247698086818132	0.395147503804857	-0.167993708864539	1		13.0654938363641	13.0213966330455	12.9818470045487	12.7270730327704	13.7490722061587	13.5463816608581	12.860345207378	12.6676573474466	13.0169265900382	12.9680471578965	13.1988612810594	13.1327570841596
AT1G02816		2.6236052769307	1.03155815457087e-10	-0.276394546810073	0.860004131151406	1.95325827490457	2.15669240608576e-06	0.393952455216057	1		8.22410180090059	8.17769988521617	8.39762051893276	11.3323103808432	10.3048294792282	10.8121468289938	8.37348261644838	8.70710756238402	8.85500383885755	11.2953127763015	10.2251642893513	9.89298063480464
AT1G02820	LEA2	3.07257974070003	2.68321799079687e-06	-1.12147914117895	0.447285326978646	2.05604775069646	0.00233418026075722	-0.10494715117537	1		4.25770986436925	4.4957691504848	4.47575427162676	6.86341267073705	7.60595312953339	7.11968507961869	3.73458130167863	5.09960450359653	3.76076505703254	6.79667227106539	6.31824575387135	4.64286790210291
AT1G02840	SR34	-0.829512752063378	2.15297518319545e-08	-0.235077624945011	0.535035959884757	-0.922396713675795	6.86449559490399e-10	-0.142193663332594	1		10.8075800322934	10.8880554785709	10.5871951412984	9.83774604647129	9.97962676354676	9.99665365908465	10.6080104785761	10.7141596725461	10.5478451537122	9.62151709790713	9.87132185958068	9.63797143876727
AT1G02850	BGLU11	2.93137989765211	5.28662391275304e-06	-0.667697825022854	0.748524747294877	1.22594030533902	0.0688029832789375	1.03774176729023	0.819626579612515		8.1983247478986	8.40435273084629	8.70155625265421	9.70399652035761	11.0886105841007	12.2610798095835	8.6761060411288	8.81552504095788	10.322382947377	10.1257585991219	10.50254965545	11.2414621111207
AT1G02860	BAH1	1.33430235421094	0.0014999775052616	-0.131936980572029	0.953401419564304	1.05882961006864	0.0137269218391671	0.143535763570272	1		8.11023193180673	8.0120382519001	8.3684103020532	9.93111300017776	8.78063093535014	9.53841384643197	8.2242541259012	8.48746068363001	8.21249776863923	10.0493875753583	8.97044434195956	8.6878952626649
AT1G02870		-1.51490273538977	0.000135848653887338	0.330835633296686	0.817866376726142	-0.855324534582767	0.0357774745952245	-0.328742567510314	1		8.57258202675479	8.63945478734907	8.46264099544755	6.40975039571724	7.54749797491937	7.07828505542978	8.37853696518802	8.18656754033879	8.12878746718052	6.913505128427	6.85855747824575	8.01320233662415
AT1G02880	TPK1	2.63125153105149	4.06474902206728e-21	-0.432765939491342	0.533556331917521	1.9866525978654	1.92526912050278e-12	0.211832993694752	1		8.27078483523503	8.18479623029217	8.19291145512262	10.6947874902934	10.7622133343219	11.0159224663026	8.49248548584963	8.40392401399921	8.37875038324376	10.4946631002379	10.811167372785	9.70053699160339
AT1G02890		0.01674437555237	0.960177929929393	-0.0854753118591883	0.957848273654831	0.0729222822774777	0.83097184435839	-0.141653218584296	1		11.5512796453216	11.6017691935383	11.4253918512546	11.2257807787685	11.0869013333759	12.0984619188812	11.2475381273759	11.3593929463959	11.5376322741474	11.4546043334378	11.6793518044306	11.2103279190183
AT1G02900	RALF1	-1.21384784340506	0.135204421642684	-0.893803010793082	0.745781674585522	-1.59585015917301	0.0594621505191237	-0.511800695025129	1		5.24947780550178	4.92666149225285	5.80857072860854	3.40789301031192	2.71777331498982	5.34761324922607	4.94345410796679	4.99808508104446	4.82201157625293	3.00342509619394	4.35596107319236	3.60744170407442
AT1G02910	LPA1	-1.18415449515396	1.87136778237931e-06	-0.0698224177544445	0.959443310041352	-1.18518759493605	2.32259142366469e-06	-0.0687893179723509	1		10.5654962724038	10.6658082557499	10.3634199217126	9.40998240084654	8.74639178822092	9.72881502119862	10.548149812353	10.4563380787792	10.3966964560216	9.27358429624681	9.28436252375762	9.30600385912524
AT1G02920	GSTF7 AT1G02920	3.74310144582355	7.8748382712201e-12	-0.785565839166617	0.58750541206576	2.72957871773288	9.40938983915053e-07	0.227956888924054	1		13.5713344819347	13.5261030201407	14.8693599663989	17.5358306622225	18.4907568973083	17.3163579563321	13.7615861417801	13.9315230164633	15.0366594609724	17.1734496036174	17.5511829427297	16.2649395338456
AT1G02930	GSTF6	3.77693883020255	1.80610198626388e-12	-0.721017804086052	0.627195028650375	2.82138405007606	2.23563832349649e-07	0.234536976040438	1		13.9185860777231	13.692175573293	15.2722680644429	17.9795256391047	18.9031926800658	17.5152130341784	14.2928702926654	14.3425545622122	15.2696396611801	17.5135420818933	17.9503446621683	16.9599821960672
AT1G02940	ATGSTF5	-0.55461445948461	0.634868450371895	-0.205732556898611	0.976157247051056	-0.0518504421427716	0.96821747891267	-0.70849657424045	1		4.73843841117419	4.01222370124278	5.60323752297907	3.79918689743853	5.65575831575835	2	3.67008783821132	4.3440169741218	4.78081656426055	4.59066648519959	4.57124522981951	3.60744170407442
AT1G02950	ATGSTF4	-0.576659495825976	0.325201936503794	0.233965546852822	0.93005773226374	0.416256544607729	0.493422387454605	-0.758950493580883	0.923740467391973		6.72958768221429	7.08061375470284	6.22830831285328	6.29291436682283	6.81121162230755	4.8538030325943	5.95874351416135	5.76762611326387	6.22625949869522	5.81370935684376	5.98455886326819	6.99831027552816
AT1G02960		-2.03252121049833	6.22732810653264e-15	0.204163930914784	0.840282552697706	-1.74747872160368	1.51662254951468e-11	-0.0808785579798693	1		9.31036405179743	9.25794132905539	9.04767932224533	7.62540740555322	6.96800593697688	6.89967190057264	9.1151257550888	9.26851016348235	8.99329122561173	7.09410414620444	7.45421722003493	7.60653869740222
AT1G02970	WEE1 AT1G02970	-1.06396190620511	0.0829148814069509	1.15389900534827	0.368038447522519	0.373285341862718	0.556173251424111	-0.283348242719567	1		6.34268404785564	6.24988058831485	5.62315969513621	4.23889700048162	5.796269021801	5.03783316390935	5.77162893071377	4.77072132053496	6.47251397762898	5.84766803122889	5.98455886326819	6.57906221282348
AT1G02980	CUL2	6.45048377581447	5.03664952868242e-05	0.120130781254971	0.988709854717053	5.39456592133183	6.13513057811119e-05	1.17604863573761	1		2	2	2.42004459842733	5.27513235865763	6.43486400530324	3.40011144105729	2	2.47331869076079	2.483498137849	5.32808742537171	6.58906644716558	3.54555618702081
AT1G02990		0.429457186341488	0.107128956214077	0.447042465966801	0.449250723595137	0.705735496683742	0.00743728853093056	0.170764155624547	1		9.57646416732846	9.4034357915665	9.24700769784159	9.9791737101146	9.34127796708184	10.0881359514078	9.46676233481834	9.47468229966076	9.78768467236068	10.5238366172659	10.2797277307461	10.0192997697969
AT1G03000	PEX6 AT1G03000	-1.89118204524706	1.14947466745577e-06	-0.113440659889907	0.958377066185768	-1.81976625552918	3.74412436010817e-06	-0.184856449607783	1		9.98027728550675	10.0369479244333	9.80882564673444	7.62540740555322	7.56724736433789	8.69509117833461	9.73061258823414	9.85580174983844	9.69232273622704	7.29206926578593	7.85417150904602	8.46365637171538
AT1G03020	GRXS1	-0.869650385177575	0.28256801137484	-0.631107273457305	0.837300827128998	-1.55827560696459	0.0561176988398011	0.0575179483297093	1		4.41944853404574	5.02483498203956	4.71731715890624	4.47173558106062	4.46270463266893	2.72743072370442	4.70677229710343	3.89456383418334	5.37240144445179	3.00342509619394	3.79560526458278	3.83142645924897
AT1G03030		0.672872215900815	0.0443605748217389	-0.172287856373625	0.902482134636922	0.445449049950375	0.198878497904511	0.0551353095768144	1		8.5868440047396	8.45805691392689	8.62951669777764	9.86358208152231	8.61971960727744	8.87509930647905	8.45947438712163	8.64409186044277	8.72665631502931	9.15654112925461	9.13169320395693	8.87092643202226
AT1G03040		0.881925209043992	1.85987268080112e-08	0.125382173965898	0.827596998097666	0.778023426428571	7.88392342176528e-07	0.229283956581318	0.889884635811439		9.46969055290247	9.3757972014073	9.44607466944248	10.202099794105	10.3018855105238	10.4135186088019	9.66800302942651	9.5911100213371	9.71368569770842	10.1666895500003	10.5155994963391	10.5866496931251
AT1G03050		8.22052783369772	6.60391896358954e-07	1.05154986088902	0.77434380713026	8.6481291384636	1.92434830152248e-07	0.623948556123152	1		2	2	2	5.50262775766382	6.20205139256356	3.56903585977858	2	2.25598368166436	2	6.8479062023297	6.97651033914037	4.06991170924818
AT1G03055	D27	0.560955234552721	0.117445797635463	-0.499212594087175	0.608875135033999	-0.154483267594915	0.691444742007621	0.21622590806046	1		5.30574377623728	5.57129242135496	5.16064102709672	5.33545670182373	6.04189135042413	6.12036826543949	5.67633898831715	5.52156372207087	5.45328590862704	5.5505774021572	5.5497078507164	5.2197703257145
AT1G03060	SPI	0.347537974139505	0.269565048951674	1.05944409843108	0.0162996159531245	1.27287096100638	2.61868636529103e-05	0.134111111564204	1		11.5384955009917	11.4306259864338	10.9794042386616	11.6491561799454	11.6778082767652	11.7203450222625	11.4032013185192	11.3906089975604	11.604640667235	12.8702503751549	13.126807791177	12.0102989652162
AT1G03070	LFG4	2.3627758273231	0.00769024728880957	0.666235961600363	0.811291721730113	1.8901168770581	0.019897259560569	1.13889491186537	0.948902865606056		3.09403009120584	2.9201891004512	2.42004459842733	4.10667896358587	2.71777331498982	5.09430542051732	3.01323011387883	3.55655046658055	3.6734266266301	5.37541516937647	4.35596107319236	4.67212306335457
AT1G03080	NET1D	1.66409555651981	2.760562917941e-11	0.604870890007794	0.193177883692067	2.04319253375343	4.52551904209689e-16	0.22577391277417	1		11.3536016299105	11.4873300107622	11.5027052661426	13.278046971875	13.0938735587739	12.9452023181621	11.4528663601702	11.5346550575591	11.9792291675803	14.040378167048	13.7470865161258	13.2583303296784
AT1G03090	MCCA	-0.883733816474215	0.110970469533435	-1.0016733059935	0.390137449682311	-1.06183681522598	0.0579632559995108	-0.823570307241742	0.850709435177131		11.2698948433103	11.306810527043	11.6474338336873	10.2885593885835	8.6844455176156	11.4450410837872	10.5266830380171	10.7081446769815	10.5474614119855	9.33771656085072	9.53564046243327	9.71642182191138
AT1G03100		-2.84054157950119	1.09626121171109e-12	1.88243375430722	0.000701891944975261	-0.736894914108497	0.0228771703148295	-0.22121291108547	1		6.76011391726049	6.902680034762	7.01176954648164	4.36000846988996	4.46270463266893	4.20360314283871	6.8029956691732	6.45734249003913	6.75370929713588	5.50874001127444	5.90744786633358	6.30799860460978
AT1G03106		4.98542956004092	4.82644570553542e-05	0.419795600360018	0.917347657755487	3.5545279838594	0.000202883790268672	1.85069717654154	0.895084428783974		2.24988929724938	2.2369182934695	2.225255748406	5.39335957595642	4.46270463266893	3.98207010934008	3.11364349612242	2	2.76275434431619	5.81370935684376	4.92428281252938	4.06991170924818
AT1G03110	TRM82	-0.259017431149533	0.587575932564489	-0.213857746247001	0.916537814040854	-0.137502426514314	0.786834174018061	-0.33537275088222	1		7.72810726732265	7.65129442064184	7.22232769356224	6.4375386099611	7.73378756632014	7.44690832918441	7.22389853326498	7.11219529435841	7.32253045993372	6.20286692409439	7.08554414722402	7.61409573395494
AT1G03130	PSAD2	-3.68730249853796	2.99721282065819e-22	-0.681037076894486	0.438135078158474	-3.96344854019428	4.5375364228049e-25	-0.404891035238162	1		14.8101155913677	14.8622474129066	14.6825902895674	11.5072205983024	10.4314502519424	11.1667327358139	14.4741934369838	14.4994346670622	14.1466334583022	9.54078382137473	10.4727486311272	10.9283368204395
AT1G03140		0.304064818617232	0.0459223934602422	-0.176100165595177	0.695858342469025	0.225449276218791	0.150765693088715	-0.0974846231967361	1		10.2396537810567	10.1626746112687	10.2518802731399	10.6509518179864	10.4341415906178	10.4679638121356	10.0799737547661	10.1648188471173	10.1189343061783	10.5040097298308	10.4042339604743	10.118274904434
AT1G03150	NAA20	0.381434687380426	0.0745110117173155	-0.233191474439393	0.724747834693751	0.213009554132781	0.341647854839159	-0.0647663411917483	1		8.65069199027184	8.5868537407746	8.53803438825742	8.89754036687347	8.97797236540691	9.03150766734814	8.38357366828587	8.62719005822069	8.56468297891843	9.09425473021101	8.55608210326056	8.48029145931589
AT1G03160	FZL	-1.69911179220819	1.46259623588704e-09	0.0990000884676833	0.946481981168891	-1.37534132039468	1.37570222304528e-06	-0.224770383345824	1		11.4299506293489	11.5241643392414	11.1831208003655	9.84813604727031	9.72214626359621	9.48397097779618	11.1625523984638	11.1426150262455	11.1796118011949	9.16329872006162	9.74404272040147	10.250829156875
AT1G03170	FAF2	-3.22285250127047	0.0184366753840542	2.20376307503988	0.518456360648877	-1.69603883395316	0.0750838162707108	0.676949407722563	1		4.4695684445792	3.80678485812294	2.74496863257489	2	2	2.72743072370442	4.42349194835873	4.10451935360946	4.47987488103758	3.00342509619394	2.86700314314084	3.41320253285838
AT1G03180		-1.76450060903206	0.00771693554037513	1.43105933974554	0.290586649821215	-0.600914942661249	0.326194190940397	0.26747367337473	1		5.38623062580999	5.05612900868216	5.01744934229845	3.40789301031192	2	4.48280056364487	5.21612745557998	4.92620614928592	5.87144351372627	5.00598859257354	5.07293459595218	4.58251535981667
AT1G03190	XPD	0.1455230448578	0.77335356725714	-0.552135309634339	0.68369478859137	-0.320667779043109	0.523604932666968	-0.0859444857334302	1		8.07828500997457	8.07450181494479	7.66338534123775	7.31676473203767	7.33353621670742	8.94969404194431	7.97344958885936	7.7075114149254	7.90504243872619	7.36422759023999	7.34147967025791	7.86272767474001
AT1G03200		-2.24518267648767	0.0258350166863828	0.165481888539372	0.982532258985319	-2.03241432746803	0.0270511976748551	-0.0472864604802656	1		4.36752457247863	4.13454316278298	3.59827634004315	2.49914263494018	2	3.20875180776519	3.96708973571775	4.45033834262831	3.58045820823113	2.739706321333	3.4047617928125	2.59624588412725
AT1G03210		-2.748633745757	1.85709881785845e-12	1.0018911350632	0.169594821574969	-1.93809642010028	4.36583880903076e-07	0.191353809406484	1		8.9642934149123	8.69269651863692	9.35221175963679	6.68943349145673	6.09727726341169	6.14731001562962	9.26457187838072	9.10722256250624	9.27775886776927	6.32842884058658	7.60835027642206	7.6549663420545
AT1G03220		7.0657384403359	3.86410544911207e-78	-0.641197746929951	0.480928293392305	5.98035411287582	6.51920066502976e-56	0.444186580530122	0.992542668931702		9.59351602459895	9.56716213031626	9.6957852327053	16.7383037968331	16.6734339734699	16.6209335592543	9.52490244555273	9.93462175333829	10.5420782826908	16.5055040375184	16.1909709651631	15.0490216307689
AT1G03230		1.25621046614062	0.0257163144827311	-1.59462382044548	0.0879589203473826	-0.221393528224683	0.725823257030898	-0.117019826080181	1		9.00946279981836	9.11108848323541	9.02164785208857	9.28935854290485	9.17747036110934	11.3262831765234	9.11209447879377	9.06391684983065	8.55860236453806	8.18996996698907	8.66550898990528	9.12610269941242
AT1G03250	AT1G03250	1.25016586567791	2.61078700853087e-07	-0.252188900836808	0.748764758804335	1.1403810023062	3.57187235746098e-06	-0.142404037465103	1		9.46042552735842	9.54113243826307	9.68279233710503	10.9306008467119	11.0766030832599	10.3248458679673	9.44162708354457	9.35830597787047	9.46576420971708	10.6674154176621	10.7378927264782	10.2306923767762
AT1G03260	AT1G03260	0.682975905768215	0.00308581766408316	0.167774214515298	0.842151808540763	0.727431274191169	0.00153785090975873	0.123318846092344	1		7.74346679162541	7.60971578111754	7.60947726549658	8.24451759719091	8.26805481875087	8.45204844183932	7.69014553650173	7.93513913185935	7.69657982633115	8.59673440327771	8.7780887001105	8.09108212138622
AT1G03270	CBSDUF4	-2.68268191165584	0.000694636082312288	-0.483478195270105	0.899649759015506	-2.23831718732604	0.00618121716612627	-0.927842919599903	0.926277163720315		5.75292487233992	6.09276049921434	4.95594106540153	3.16357609402812	3.55283204251806	3.72023798709851	5.19336197426798	4.68620714874676	4.57932993432622	2	2.86700314314084	3.77860533924192
AT1G03280		0.193928825406396	0.377625787740982	-0.132398314764794	0.872829277907608	-0.0136505538825858	0.956382740080841	0.0751810645241883	1		9.71924845470852	9.67943966419864	9.85588871874439	10.2380980887642	9.53424471814768	9.97049178097388	9.78301388827964	9.96183999794944	9.73203784339112	9.68394107318921	9.85601264583819	9.89608351310663
AT1G03290		0.823424988940715	0.0297455548592957	0.475858847891254	0.648632860190756	1.15503443272926	0.00230231303681676	0.14424940410271	1		10.2797117387903	10.251531990824	10.750631544143	11.7999392585818	11.0920230223525	10.6869077013123	10.6192632824921	10.5041800216956	10.6425113347323	12.2122222947773	11.709477370192	11.097595858869
AT1G03300	DUF1	-7.96020903469544	3.23026360924649e-08	3.3067192084224	0.262991435334714	-4.54190854097691	1.47919891793006e-07	-0.111581285296132	1		7.43835786937254	7.52837077388331	7.01176954648164	2	2	2.4090855940558	7.11303496396922	7.54903221366893	6.97986300026385	2	2	4.19611692022169
AT1G03310	ISA2	-2.14372177489226	2.05575200417336e-08	0.0855700325909581	0.969801581379741	-1.804747430554	3.17000652622062e-06	-0.253404311747302	1		10.4916203028346	10.6639050501511	10.1679080271994	8.80989591389361	8.23139008123164	7.74025379744738	10.2680667282661	10.1735763350021	10.1646888118712	7.67913357509117	8.27835538177801	8.96405398247438
AT1G03330	LSM2	0.602953970761443	0.0188895102474755	-0.0745363109512809	0.957563610963617	0.405811277848399	0.125749866587441	0.122606381961763	1		9.05326080303026	8.79825930751323	9.29125991038448	9.85587973567713	9.8364197921302	9.21142039909367	9.19608373682385	9.37020595386537	8.95792220649366	9.7505226593569	9.53564046243327	9.45861153040512
AT1G03340		0.553790404389612	0.121848637354889	-0.0743443352212171	0.971848439573088	0.407508675064302	0.268641269197034	0.0719373941040937	1		7.17694309426259	7.08820278599854	7.0709903390021	8.24451759719091	7.50716914771474	6.89967190057264	7.23508776420223	7.15998403260819	7.15128028184933	7.78807768139159	7.63251100916592	7.2995127323794
AT1G03350		1.58356218927368	5.26385788398799e-09	-0.183713239176736	0.861171566383166	1.29861708598849	2.36963936520309e-06	0.101231864108455	1		9.8842324281579	10.0993038732633	10.2022512006103	11.8755305989913	11.7818371668949	11.2000856852158	10.1099130564098	10.0700265081597	10.3138344102247	11.8637789231759	11.3039739772617	11.1176716462788
AT1G03360	RRP4	-0.586296180848534	0.263171803364294	-0.606808125653533	0.693104100829956	-0.909766427522499	0.0845966176236063	-0.283337878979567	1		7.32721972050705	7.2183918005518	7.37111571852061	5.60419957903686	6.99741894953329	7.17309948936225	6.98633105716232	7.1040743067521	7.00243752878585	5.5505774021572	5.44446083145001	6.86531341102656
AT1G03365	RF4	-0.0423220846382974	0.873910978018379	-0.340803771010368	0.591154827675223	-0.0966867872775353	0.72124235528226	-0.28643906837113	0.975435023033978		9.33929421403433	9.40039085518336	9.13699261282222	9.00823108256046	9.05692539867307	9.60552223317568	8.87875511337507	9.16691639987027	8.97742540567559	8.83544745544902	8.67717060802027	9.15876447369371
AT1G03370		0.368865249949646	0.326111614181012	0.562194856951394	0.516357130931844	0.745265624942487	0.0440674582265845	0.185794481958552	1		11.0179803808797	10.9673559232748	11.1409911953737	11.4807547476081	11.2515812673915	11.491119355173	11.1886857803153	11.2407905079401	11.257926460992	11.8853967013785	12.609395059003	11.0029090922113
AT1G03380	ATG18G AT1G03380	0.283735747634041	0.471104380377384	0.359250704916538	0.76733473032079	0.656413497357696	0.0880018304901203	-0.0134270448071165	1		10.7978043457677	10.9048054118087	10.996211121882	11.8290799962013	10.6416492394813	10.7705138878907	10.8090449918574	11.004920726268	10.8440648783678	12.0115240816441	11.373717205984	11.0864339250287
AT1G03400		-1.28746770931801	0.000372808486088339	0.660341476058184	0.408175002440764	-0.654459080833573	0.0813070232541967	0.02733284757375	1		10.5386010731122	10.3336372404019	10.688170405017	9.88896356853197	8.89444711629091	8.62972579907665	10.5748170094494	10.5807952914911	10.5073790749596	10.2243730130628	9.95991479814646	9.41493264052335
AT1G03410	2A6	-1.20291422820695	2.28269203332541e-05	-0.0405059049312433	0.984898819842802	-1.33202117378374	2.57468333011649e-06	0.0886010406455421	1		8.2987796570421	8.19888505442424	8.07128874320349	6.98137911593234	6.63527513137314	7.29857549457364	8.34277892437152	8.46860784493551	7.99334417264848	6.63105619358684	6.85855747824575	7.28538313681774
AT1G03430	AHP5	-1.43736192671419	6.28019092814455e-07	0.475543671940029	0.5015270939684	-1.22078078091698	2.38677596861053e-05	0.258962526142819	1		9.25963285877433	9.28625967034669	9.51700197464067	8.41495016995339	7.92959403830566	7.24968670970384	9.66593742300629	9.61702349903582	9.56540564289048	8.46072070484376	8.51768093766206	8.242593444581
AT1G03440		-0.103683954892796	0.797583394455327	-0.72290006856615	0.355787571227618	-0.607412083522578	0.114647445992111	-0.219171939936368	1		8.16449133350254	8.06684017628351	7.91441011931543	7.62540740555322	7.21334476410899	8.6056442196753	7.9189855333206	7.99784553736204	7.56019641076849	7.0510293397799	7.25074044342507	7.39472504147636
AT1G03457		-3.68710043537124	7.07018966858978e-08	-1.11237720091273	0.678447155514814	-4.76515277180926	3.58352460959559e-10	-0.0343248644747133	1		6.15634096415361	6.06225941007152	5.9728440655301	2.86927663741252	2	3.72023798709851	6.11226667398526	6.39213996284837	5.46633651295658	2.739706321333	2	2.7134512006575
AT1G03470	NET3A	-1.11440031982021	0.0796349972426803	-1.51499137477726	0.22601093355536	-2.10746566586763	0.00136410074542344	-0.521926028729852	1		6.95742353494563	6.76741546999194	7.18260298560625	5.00492332386096	4.46270463266893	6.94644070996051	6.43692685886381	6.62563643360418	6.35813968082596	4.00513459979439	5.07293459595218	4.58251535981667
AT1G03475	CPX1	-1.50220507944461	1.94243523055704e-08	-0.034250384453436	0.986899231180315	-1.21032363992147	8.42332743112333e-06	-0.326131823976578	0.97706493748659		12.583235428803	12.5804702136512	12.3080061865429	10.7745751036629	10.8127248284665	11.3284918904915	12.3255273069289	12.0369609303788	12.1333071386927	10.4566590207516	11.0201866457175	11.2864954273833
AT1G03495		4.56831923389339	2.11889974595543e-07	0.372601439682091	0.899649759015506	4.5068544464154	1.76673302775998e-08	0.434066227160084	1		2.24988929724938	2.44036259403704	2.74496863257489	5.00492332386096	5.92430110975114	5.25155888591029	2.9053015051903	2	2.76275434431619	5.121531480812	6.58906644716558	5.27801725908474
AT1G03510	PCMP-E3	-0.907389407692779	0.0971681476369757	0.344427922741362	0.876204708178831	-0.505700855378613	0.355460543381501	-0.0572606295728033	1		5.12990127060975	5.73493867587495	5.43310614584435	3.16357609402812	5.32552800229422	4.8538030325943	5.44536561894801	5.44647244296969	5.31584397174871	5.06491643082581	4.57124522981951	5.05186456906011
AT1G03520		-0.872954291381499	0.0245309020524765	-0.23474786161158	0.879590492999511	-0.863798799846035	0.0287670172278266	-0.243903353147044	1		8.81962467078283	8.86604603388597	8.8631503082101	8.59846380550635	6.99741894953329	7.91503687206219	8.61745807113017	8.66907899278823	8.53556904552956	8.11526760770824	7.28162533514779	7.71944451545579
AT1G03530	ATNAF1	-0.815788528131703	0.175922674622574	-0.430594154673097	0.841494916497918	-0.995526449631191	0.102539687372638	-0.250856233173609	1		8.54946548334932	8.39214203094697	8.19624010475457	6.19862628971075	7.48657394698104	8.32801481678309	8.24100149221629	7.87913241210616	8.26385500900728	6.48766310102094	6.31824575387135	7.98724952234769
AT1G03540	PCMP-E4 AT1G03540	-1.30431492405094	0.0825281515187562	0.394015810334353	0.902934363464354	-0.664201489572586	0.390814814948177	-0.246097624144001	1		5.83168581510409	6.15189374518287	5.26576802620766	2.49914263494018	5.01632849098412	5.20102190351689	5.32485917704434	5.76762611326387	5.5787654663095	4.32740435245758	4.57124522981951	5.56988880456668
AT1G03545		-0.922894000701218	0.0799773087171104	0.35123077647874	0.865715906689618	-0.719074206763672	0.168592566371174	0.147410982541194	1		6.06148390885662	6.03109952147441	5.4775565524104	5.07736618913884	4.7659113486488	5.20102190351689	6.11226667398526	6.09714078548759	5.83165539829609	4.94455092829832	4.10281976411479	6.03151226357548
AT1G03550	SCAMP2	-0.965564412742768	0.168986567066454	0.674325999536082	0.762613786982267	-0.87091495572997	0.220283196431215	0.579676542523283	1		7.21416874404177	7.06531486970867	7.04906642677746	7.12501526098486	3.1948960725157	6.06492672236973	7.46631145986172	7.95333507875524	7.56627032445099	6.72540109362384	7.15390878472199	6.57131892017632
AT1G03560		-0.288359165997488	0.212310619161855	-0.178935053847546	0.830176384583283	-0.481829174671669	0.035038002672755	0.0145349548266353	1		8.29530986821582	8.25390351880949	8.36545648704391	7.98685185283123	7.86723206338378	8.1727701968122	8.30079698577983	8.50298534624751	8.14104758952378	7.66967236522851	7.58377802376273	8.13113612648413
AT1G03590	PPC6-6	-0.60936930761839	0.0130164898421166	-0.231024184402955	0.777662575909914	-0.780700861326951	0.00155901636356963	-0.0596926306943935	1		9.15056410956188	9.09799174603784	9.15421043931992	8.32110397675779	8.12880194241935	8.96869964099831	9.00341276153706	9.14926615100268	9.07010407720767	8.31661129963815	8.46483572703749	8.14163201367696
AT1G03600	PSB27-1	-5.01225016867862	8.0910440568363e-24	-0.404770658500835	0.828048864340136	-4.8851906732616	3.03094200936138e-22	-0.531830153917856	1		12.9977265084557	13.0042001312157	12.5234058373419	7.00013538033192	7.50716914771474	8.6056442196753	12.577893560034	12.3997294369133	11.9287049459827	6.59152014110182	7.18691343115001	8.15981805714029
AT1G03610		0.313014882300584	0.315763303308182	-0.147507630555413	0.912427655785354	0.265777872175539	0.408718483031194	-0.100270620430369	1		9.54027866410194	9.42006902675326	9.74206956325039	10.2459771764963	9.55417511718523	9.76187798826264	9.33776184017219	9.66058938402837	9.40436532423102	10.0978115783461	9.7984466047979	9.18564023419338
AT1G03620		-1.68342916627399	0.0220249198446263	0.429277867757946	0.89682172537676	-1.21394467330063	0.0750838162707108	-0.040206625215415	1		4.56486895131288	4.3005333618421	4.92417474519377	3.40789301031192	2	3.85708584400802	4.76968130228984	4.03787236664041	4.80156110162127	3.74175845525451	4.10281976411479	3.3421750741441
AT1G03630	PORC	-5.58130504965502	NA	0.307466141441991	NA	-4.94987834763081	NA	-0.32396056058222	NA		12.2871847784647	12.3617333970713	11.8490973912332	5.39335957595642	5.41543763594369	7.75784247006808	12.0710996995159	11.7584413915384	11.7226970653818	4.50813735023657	5.98455886326819	8.13901519190922
AT1G03650		-1.43226594616771	0.001112705035494	0.222570644994874	0.913302236891291	-0.915885523566919	0.0391299212586024	-0.293809777605921	1		6.94861518754165	6.88536088072943	7.24821587968614	5.14634470405512	6.43486400530324	5.20102190351689	6.57542258850287	7.00288020454737	6.64885903231326	5.22850297162239	6.12741917817471	6.14018729510548
AT1G03660		0.353943540459365	0.692692516234564	-0.258050856906954	0.954615412149676	-0.757977585737615	0.3821188259239	0.853870269290026	0.998116036634186		3.53164778628709	4.01222370124278	4.51892907238327	4.47173558106062	4.7659113486488	3.72023798709851	4.53633825390705	3.45803920242724	5.55452748915749	3.87944839197002	4.92428281252938	3.60744170407442
AT1G03680	ATHM1	-1.63116980676739	1.38487041878796e-06	-0.528074793132262	0.525884871323006	-1.80445336457693	1.23329527853864e-07	-0.35479123532272	1		13.6033429054112	13.6019506706716	13.5258950772221	12.5696028984396	11.7765450083669	11.1426672095193	13.2986259732632	13.3801959916781	12.9556316348293	11.3227356772921	11.3665325781674	11.5583302870501
AT1G03687		-0.865210901517048	0.00827878530765229	0.109194675575834	0.951636663513295	-0.74200724161729	0.0239760722988881	-0.014008984323924	1		7.5119532588717	7.57232476037359	7.05641147830689	6.0977423814212	6.96800593697688	6.54184856673508	7.42782106167022	7.51880502331728	7.19113109834936	6.72540109362384	6.12741917817471	6.89663456023503
AT1G03710		0.794222846287067	0.540146356345943	-1.3080862269482	0.752252182014875	-0.439274330068425	0.760198993545732	-0.074589050592707	1		3.09403009120584	3.73124608692551	2.74496863257489	3.16357609402812	2	4.71662812633725	3.29566021658084	2.25598368166436	3.6734266266301	2.739706321333	2.86700314314084	3.18868191019447
AT1G03730		1.21334811655781	0.00103204867470509	-0.345561166572302	0.776388319468379	-0.19057321851582	0.642160820194017	1.05836016850133	0.127001178335459		7.25760755854056	7.10326212635416	7.71070382591808	7.93905051995159	8.58138635067514	9.00597581816833	8.64708005288863	8.50298534624751	8.0529547424513	8.26099394271636	8.59348756572783	7.77105890454025
AT1G03740		0.418761249962837	0.164829540432207	0.523570607535051	0.419332689162871	0.67786358262884	0.0239185616050735	0.264468274869049	1		12.2542783243916	12.3015966091523	12.5660023268527	12.8927533205825	12.8051280393072	12.6925916664877	12.5831024085634	12.668862225373	12.6807930372518	13.1017963372902	13.8804278839189	12.7483511880184
AT1G03750	SWI2 AT1G03750	-0.163287636369052	0.536875071986364	0.255311645954468	0.753671043845319	0.0995980113256186	0.714490685034743	-0.00757400174020226	1		7.56478626505721	7.74068375659699	7.69196225554527	7.71895534138154	7.08222257975954	7.6010240546804	7.66140346171382	7.60189471272059	7.71309793474287	8.04382744769722	7.34147967025791	7.73685529508125
AT1G03760		-1.32064349435503	2.42543059439997e-06	0.0119215651344778	1	-0.984366586877627	0.000523827782508277	-0.324355342342926	0.978019582466818		8.63430648242744	8.57069203299725	8.70623336370196	7.22407334671775	7.62492344022257	7.15993014197751	8.33499980347415	8.2505054716215	8.36313565256395	6.92944917301104	7.05010731330617	7.80116381523401
AT1G03770	RING1B	1.02182566035381	0.0057203855370415	-0.631474850865207	0.45864018295766	0.589511292462056	0.128441966377631	-0.19916048297345	1		6.9661784293417	6.63896217764284	6.66298941820244	7.19180384593562	7.81862528292091	8.1125237191832	6.72577548751629	6.25216737443198	6.68280011068803	7.46611855676835	7.34147967025791	6.5078292955921
AT1G03780	TPX2	-7.09055811261514	1.27965112636377e-07	1.91407985858836	0.674337449728919	-4.64164561750562	2.02568478735407e-06	-0.534832636521162	1		5.85072208037663	5.84653842292288	4.92417474519377	2	2	2	5.02307368287749	5.1944474536023	5.13151177598947	2	2	2.59624588412725
AT1G03790	SOM	9.29560041907561	9.15734507963393e-08	1.25378231041569	0.755640443431389	10.889563125421	4.88524595504865e-10	0	1		2	2	2	6.56897669463304	6.59735842405868	6.09291379893535	2	2	2	9.04387942422095	5.82598145382271	4.1552630377487
AT1G03800	ERF10	3.82872994322964	5.22561013632912e-09	-1.45585076022192	0.193849253821035	2.67599872978056	0.000100454926861356	-0.303119546772836	1		3.43405052718944	3.05021329065171	2.8835600481174	5.65242390332986	6.96800593697688	5.48067383009286	2.52252579128935	3.35230510619285	2.99662309972662	5.00598859257354	4.92428281252938	4.64286790210291
AT1G03820		-2.55406632954805	0.00527828191070175	1.66479819417024	0.408175002440764	-0.511097772628258	0.605661341600628	-0.378170362749546	1		8.0121871941957	6.67971809317435	7.16911456905135	5.87197385059227	4.89654641148639	2.98807153293606	7.40818379574856	7.0794334075419	6.42651142728166	6.17638781610735	4.10281976411479	7.52068880138439
AT1G03830		-3.45485305860725	1.49205754953931e-10	0.55357091909224	0.766021360229241	-2.55474616173471	1.66647863647228e-06	-0.3465359777803	1		8.80505892619834	8.65486825746356	8.27705411863093	4.47173558106062	5.98429395712103	5.09430542051732	8.29813210500552	8.04527133442807	8.39248967146094	4.81322154660822	5.20769033648514	6.5557065280088
AT1G03840	MGP	0.948156105196078	0.280690335022148	0.307896062873169	0.940744240225832	1.73012493907156	0.0420560307437163	-0.474072771002315	1		2.9601998093229	3.80678485812294	2.8835600481174	4.23889700048162	4.28328477401611	2.98807153293606	2.52252579128935	3.23820462672741	3.19781591233476	4.00513459979439	3.79560526458278	4.41956836484522
AT1G03850		1.37209805572951	0.000702526578549177	-0.981663439409804	0.181938339013851	0.237292703354797	0.597803548901664	0.153141912964905	1		9.80348704987248	9.50756696830951	10.9432116927236	11.1812751948527	11.3757699591332	12.0679418566144	10.376883570121	10.3598835472878	10.3962703225015	10.5792085832804	10.8243376188524	10.4134089578946
AT1G03860	PHB2	0.541608390897802	0.101320385111108	-0.282133802088173	0.795631348291688	0.340393787355652	0.323489551384193	-0.0809191985460237	1		10.7811561698242	10.8093161693213	10.8240117179083	10.645005121129	11.836771980378	11.3181555047411	10.5598774097628	10.5895470988667	10.982788030977	10.7324762368563	11.0563568607111	11.3378876169754
AT1G03870	FLA9	-4.74356249477394	3.58938287995291e-07	-0.70441121859689	0.841124736477079	-5.74701155524782	1.20159836922524e-09	0.299037841876988	1		10.409750500146	10.3175857557985	10.5097178821312	3.16357609402812	4.07833947657039	7.09221748443687	10.4555215621428	11.2939662576544	10.1292281126859	4.22777107065524	4.10281976411479	6.05391204609612
AT1G03900	ATNAP4	1.29228185666212	2.19262181329791e-10	0.116940387028724	0.889259699152723	1.10373844698377	8.49938114630334e-08	0.305483796707074	0.883013557629033		10.4625248160717	10.4567315756874	10.7708651000163	11.9199166550598	12.0315066329611	11.6005650843998	10.8081087463182	10.896249340509	10.9207338868351	12.110123683189	12.125858044941	11.6551407004484
AT1G03905	ABCI19	0.892678731520694	0.0789118728680056	0.895489804330602	0.408175002440764	1.75985564478501	0.000356932185828374	0.0283128910662816	1		5.92445053803361	5.79181738096115	6.20205713049405	7.43175946920679	6.93798076314128	5.60249177913338	5.90371066250076	5.74691245862905	6.30827534469657	7.53025563983959	8.23166908918378	7.20759514428392
AT1G03910	CTN	-0.300270016012683	0.263243728499717	-0.0112182488375129	1	-0.168545493706003	0.5513502575402	-0.142942771144193	1		10.2770755354862	10.2164698727471	9.98177755919718	9.70399652035761	9.4030246729304	10.3189334793912	10.0422514865287	10.0352140757032	9.98648634341721	10.023624012829	9.68172919989869	9.82785511379868
AT1G03920		-5.21780707928369	0.0010483927316739	2.32506673225298	0.627195028650375	-2.45194986900608	0.0604295131969636	-0.440790478024619	1		4.41944853404574	4.35187457852269	2.74496863257489	2	2	2	3.67008783821132	4.10451935360946	3.19781591233476	2.739706321333	2	2.46867003079175
AT1G03930	CKL9	-0.79617044436365	0.000576856615908187	0.212614646337977	0.783671029579628	-0.341559880744659	0.158641852742547	-0.241995917281014	1		10.3449376337547	10.4226202692259	9.89430975743668	9.64264809351083	9.31815284253451	9.35122856071533	10.0596633797023	10.0564126253539	9.86917003257071	9.34367829392663	9.91136956759788	9.67908143447198
AT1G03940	3AT1	6.40599322370469	1.47804973149854e-05	0.416532355868589	0.932099698238037	5.39099250212151	4.49288403695581e-06	1.43153307745177	1		2	2	2.42004459842733	6.02634104998312	5.50007124445126	4.39560334378702	2.78864108179496	2	2.26190965043334	6.81395320012278	5.44446083145001	3.93159857456264
AT1G03950	VPS2.3	1.29696479151431	5.09012284775951e-06	0.129043339433192	0.920282241526757	1.27875664897863	8.14672866220317e-06	0.147251481968869	1		8.30913923215848	8.43740883851631	8.88806371969783	10.0751726207396	10.0374071011193	9.35122856071533	8.6407834864766	8.73103557693436	8.7641293872066	10.286043752182	9.92121017344052	9.68088163527117
AT1G03960	B''EPSILON	-1.92722730263075	3.72637581081654e-08	0.255808079413034	0.851673563910437	-1.81341147350068	2.08698851458934e-07	0.141992250282963	1		8.78293080641879	8.94757554353767	8.50620412674803	6.68943349145673	6.04189135042413	7.44690832918441	8.88053759757935	9.0364421789427	8.7641293872066	7.16315517327433	6.73009534815535	7.31813947300037
AT1G03970	GBF4	0.486841734094409	0.121022127127474	-0.0807702650816805	0.960776442616916	0.454399954960501	0.156225414907418	-0.0483284859477724	1		9.20520478058653	9.14240847030129	9.3128872001686	9.98859666979325	9.6682999476219	9.40244880827963	9.1014345724786	9.40862883546557	8.97970266194894	10.1240276815662	9.44986370042105	9.11682331633678
AT1G04000		1.2321875683838	6.28394429167339e-08	-0.0704186120385044	0.954615412149676	0.845113924049679	0.000237089274490729	0.316655032295615	0.923123142407018		7.41935707839306	7.47726705632297	7.76998519395422	8.91741120520924	8.50152188982673	8.86701809725634	7.9396512503199	8.06632368873022	7.59031344515335	8.67447787048827	8.90252373446528	8.56461129653148
AT1G04010	PSAT	-0.22977962561199	0.245019342398698	0.302198463139306	0.528341393819316	-0.0937008655287012	0.642989180551726	0.166119703056017	1		7.7536163736745	7.66150450727953	7.88583431413911	7.41787649784528	7.40112079401841	7.7490749377149	7.86598780762239	7.92595436751839	8.00233229816049	7.88119484311276	7.95341431001168	7.73338990798003
AT1G04020	ATBARD1	-1.34563525382792	0.0235779367711422	1.07875178732178	0.401680500711725	0.546664987461684	0.381660565454532	-0.813548453967817	0.912986132882795		8.22410180090059	8.0591376320612	7.2799362148729	6.02634104998312	7.40112079401841	5.91621762885394	7.41803584007017	6.76607601585002	7.08090044510604	6.70701924049412	7.12013137538794	8.45946745544989
AT1G04030		-0.690537751909489	0.0322303344569731	-0.182643946455149	0.899649759015506	-0.616935192511751	0.0571435573487881	-0.256246505852887	1		6.63393096393755	6.26335083833902	6.71032067968154	6.13216017090147	5.12692338040025	6.09291379893535	6.18330696893397	6.3652108359805	6.35813968082596	5.74329564235752	5.82598145382271	5.66026003640742
AT1G04040		-5.15111294471598	2.15231942796791e-29	1.09634136980461	0.2150073666644	-3.96680301058848	2.35332307095521e-18	-0.0879685643228882	1		11.7150788324193	11.9341571770495	11.7672557724737	6.40975039571724	7.44447996903345	5.91621762885394	11.5988706199597	12.1509781901692	11.2740199431743	6.96081818400165	7.89469147052477	8.2055559203248
AT1G04050	SUVR1	-5.38264604155327	1.135779962062e-05	-0.232260934211207	0.981700778339525	-5.54606145614815	3.18275303913548e-07	-0.0688455196163244	1		5.94230860709253	5.75414848712857	5.16064102709672	2	2	2.72743072370442	5.6926641623546	6.04718712940936	4.78081656426055	2	2	2.46867003079175
AT1G04053		-0.561594573586056	0.479485782303587	-0.948024125928671	0.725073094585793	-0.693412242457086	0.422944333812549	-0.816206457057641	0.972516828557434		3.62305893892085	4.3005333618421	3.82161506487363	3.96110972292417	2.71777331498982	3.56903585977858	3.20752045783238	3.45803920242724	3.48108364465993	3.41931760047988	2.86700314314084	2.7134512006575
AT1G04070	TOM9-1	1.42573177307102	6.78796509880016e-10	-0.222539881507714	0.769798512977983	0.68989745453747	0.00274129070577503	0.513294437025837	0.433271794332761		6.15634096415361	6.10777258595823	6.38820097351113	7.69613086472456	7.50716914771474	7.58140195326429	6.78026047787362	6.71366603668126	6.64885903231326	7.67913357509117	7.25074044342507	7.16706959985518
AT1G04080	PRP39	-1.58574312234912	1.14521709731494e-07	0.558227542174124	0.399422293751304	-0.913395394285812	0.00285564319947462	-0.114120185889184	1		10.9747089101153	11.0585478047115	10.661325104488	8.93213676199209	8.89444711629091	9.90293303875046	10.7390504219647	10.9362518755752	10.6961198312792	9.73018631007106	9.96468067414077	9.94634037535672
AT1G04090		-1.19993712664462	0.0978045618376326	1.35815698858976	0.384550970284126	0.0513834857957878	0.937218030584109	0.106836376149353	1		4.19950006463716	3.65153254952935	4.01496946332038	2.86927663741252	3.1948960725157	3.40011144105729	3.96708973571775	3.81719175124715	4.28740254563099	4.22777107065524	4.10281976411479	3.97919162264884
AT1G04100	IAA10	3.41656208934056	1.15738663445604e-13	0.0957231706891287	0.97270107128502	3.23105492588695	3.40338523611934e-12	0.281230334142737	1		6.85744104130656	6.84113094127114	7.42885022672462	10.4710557680543	10.5602210578921	10.2980471979145	6.93236030329921	7.41758862745451	7.59922730741871	10.6104508777639	11.1966556941782	9.16777880454602
AT1G04107	NA	-2.98364392623818	7.75194383817103e-11	-0.0693883584538736	0.984777307733323	-2.83167535350584	4.84412950196643e-10	-0.221356931186206	1		7.59332289313594	7.76456182966962	7.94243089255182	4.36000846988996	5.12692338040025	5.25155888591029	7.24065000407151	8.07880920389141	7.17532261823262	4.94455092829832	3.79560526458278	5.2394484241229
AT1G04110	SBT1.2	-4.27885213518547	0.0309867362973042	-0.197398762519103	0.98968950565916	-1.31526307585156	0.542711796101334	-3.16098782185301	0.758128695785135		6.51963251295043	6.62859072463625	2.42004459842733	2	3.83938191190202	2	4.34303842968072	2.82911785679383	2.37695403602538	3.58952749102521	2	2
AT1G04120	ABCC5	1.05875931319502	0.000583335243822999	0.308150722282194	0.757049542320852	1.09927683339475	0.00040765576339506	0.26763320208247	1		10.2159918864995	10.2841111099576	9.96821208184976	11.1511729583659	10.629958938745	11.6805526438831	10.2004620012158	10.2399340608552	10.7723163939218	11.7066954721446	11.5103712530146	11.3384579856504
AT1G04130	TPR2	1.3709018330172	0.00653561689228724	-0.793133024123237	0.514758096477609	0.656020309156331	0.218720932281633	-0.0782515002623684	1		6.30176839685368	6.26335083833902	6.3043120581476	6.73493442602699	6.74338937255588	8.53088942795353	6.31568291969073	6.39213996284837	5.90058064108627	6.88107847878752	7.05010731330617	6.59442522211128
AT1G04140		0.429363677291114	0.00720169579701531	0.318353764985705	0.330950764584445	0.781395705927195	8.02942647375828e-07	-0.0336782636503765	1		11.2015655318665	11.2057815408	11.0688285146608	11.5436354433943	11.5208195159817	11.6937487283623	10.9833895272623	11.2188649885874	11.1669271489806	12.0796382768016	11.9447486791643	11.6703982614378
AT1G04160	XI-B	-1.21397907046553	0.0010969860986772	0.430669730834572	0.717299358429849	-0.555925837837635	0.141309488160343	-0.227383501793326	1		7.2788461413252	7.62544853015012	6.5736715289175	6.4375386099611	5.92430110975114	5.71481980312174	6.979694100341	7.0794334075419	6.94299253258236	6.72540109362384	6.37662985126386	6.26063570108494
AT1G04170	EIF2GAMMA	0.486283398430844	0.115686561785222	-0.399165041342166	0.626560414020872	0.206270635329804	0.531884341054954	-0.119152278241126	1		10.6101677860209	10.5843006000161	10.4207458565719	10.3168884621372	11.1553713448632	11.3981435954217	10.3775148433698	10.2454823589185	10.6171369467554	10.723359547965	10.3024947904054	10.8012832846982
AT1G04180	YUC9	-4.33996237537616	0.00914522738499772	2.54858646834706	0.579520455982276	-2.35115650512909	0.0809769836901802	0.559780598099992	1		2.46281848061928	4.13454316278298	3.12624022708345	2	2	2	3.73458130167863	3.96799679383278	3.62769115776603	2.41675106381387	2	2.82184598664406
AT1G04183		-2.82349873005866	1.64383609375187e-10	0.57831632084367	0.65990483405353	-1.99227302773271	5.53087744507674e-06	-0.252909381482281	1		8.80993053253684	8.83480813894742	8.39182559752696	5.87197385059227	6.51839777647386	5.30038533012913	8.55409258041389	8.57232270489035	8.16725907806812	5.74329564235752	6.19387236567255	7.1094203420006
AT1G04190	TPR3	-0.0972355050405614	0.748773723381566	0.116678611785386	0.928071902443972	-0.0574000499307703	0.856436928699256	0.0768431566755947	1		8.55527943686229	8.3390617067183	8.75444877126148	8.10419475637823	8.74639178822092	8.48410368690398	8.63657045628302	8.55455350063346	8.71029359539489	8.10828069713672	8.60574359622124	8.90058314479803
AT1G04200		-0.952631504372845	2.81024307898791e-06	0.68524233175672	0.0299441620369711	-0.485152519212039	0.0184161353376738	0.217763346595914	0.998116036634186		9.51514365321422	9.46884816886026	9.40638775924114	8.56105697770598	8.6291458627293	8.36864858648188	9.57749712352918	9.63967333440078	9.81280873945415	9.11879776108643	9.54203217400598	8.92052892510053
AT1G04210		-0.0900525283927955	0.825529134147158	0.0191034471501417	0.998686069046959	-0.0686102071023017	0.871980562001703	-0.00233887414035218	1		10.3805761203483	10.4082920131569	10.012313589502	9.81938152471896	9.45165011300264	10.8839860257479	10.2856618334732	10.2792332700428	10.2619192081257	10.2211382179895	10.4423190147334	9.91761878813533
AT1G04220	KCS2	5.64162960472659	1.30622830151177e-05	0.190528026889609	0.982068931771783	7.72877385148751	1.04704076758469e-08	-1.89661621987132	0.925025156232202		3.79014907080511	3.80678485812294	3.23381178951249	10.0883797891409	7.46568047625614	2.4090855940558	2.52252579128935	2.82911785679383	2.58271211235307	9.99739198767341	8.38175110754807	6.53992333338601
AT1G04230		0.709460206796419	0.0132824787962365	-0.0570094839146448	0.973395064877707	0.471091359928008	0.110442638797239	0.181359362953766	1		8.12203196899589	7.96334918338193	7.99306821556699	8.72787740082987	9.17747036110934	8.11934336534941	8.21580697027268	8.40392401399921	7.97291378309022	8.75273286096189	8.65375233970544	8.6068873887939
AT1G04240	SHY2	-11.8929353174951	1.974329485906e-19	4.36682284648777	0.0458806791903941	-7.73281295622017	5.63609506190197e-35	0.206700485212863	1		10.170315105922	10.5156075853368	10.1301191456821	2	2	2	10.4410997396788	10.9617553621207	9.8562146377344	2	3.4047617928125	3.93159857456264
AT1G04250	IAA17	-5.56202337216202	8.24503398959021e-17	2.08404160582452	0.0768765743168376	-3.86248103894069	1.03435296007503e-13	0.384499272603182	1		8.20203550212302	8.18125242094782	7.91441011931543	3.61676553941552	3.1948960725157	2.98807153293606	8.39109590558521	8.90938794405923	8.01571035656631	3.58952749102521	5.7396380078312	4.75648909448297
AT1G04260	PRA1D	0.9752215610826	0.00124551332323877	-0.204320480257397	0.859609420299931	0.653325924446984	0.0355353614266051	0.117575156378218	1		7.89328460837877	7.68671800140912	8.22259638406924	9.06277853017841	9.24032879761222	8.29827363445726	8.01623597146643	8.21700923438854	7.95913099871946	8.92166889731339	8.74522750564444	8.44258909382706
AT1G04270	RPS15A	-0.130755888712775	0.700721169331927	-0.23621761381006	0.833568781927475	-0.221698208930028	0.514764067716633	-0.145275293592807	1		12.0514584998886	11.9249160448518	11.9842460257165	11.2016753585472	12.4296619439263	11.673040246307	11.9618993790305	11.6545368140916	11.8936593767348	11.4744379891125	11.531404198869	11.8301995188613
AT1G04280		2.16483240812309	1.08587561905747e-05	0.250265344227124	0.90823191791376	2.37099720960065	1.7928902516513e-06	0.0441005427495713	1		9.94859934429636	9.9542321814489	10.3730112763232	12.4717877700903	12.7211225481984	11.2016931000553	9.98375166457412	10.1121399661756	10.3322183833152	12.6200132739376	13.1043088643775	11.2823512937325
AT1G04290		1.29754853217554	2.48701176588204e-07	-0.194684335725551	0.832368245209497	0.869748965825941	0.000685663726644724	0.233115230624049	1		7.85608623613467	7.81116409204486	8.13858129098893	9.2931659408433	9.44098520855734	8.90697894346023	8.23265211016672	8.09118759210912	8.18907203067804	9.36435246292758	9.00786709116314	8.65163634929873
AT1G04300	TRAF1B	0.0918220655778936	0.699475179642963	0.632332861065104	0.0799061535157461	0.820821382777879	0.000176885235664919	-0.0966664561348814	1		11.2830931827685	11.1846981428022	11.1405593047601	11.4890775993928	10.9749189719245	11.3705422040418	11.0796349854862	11.1681575027117	11.073002233257	12.0800847262491	12.1055035636783	11.5321428393712
AT1G04310	ERS2	2.80834059688068	4.33705883266757e-08	0.236725360509293	0.918877123512447	3.31867693745928	1.23987086179242e-10	-0.273610980069306	1		5.83168581510409	5.96668502161638	6.13426011564449	9.59100048883392	8.00393693864063	7.83444104079735	5.6431237698768	5.74691245862905	5.7907387687654	9.29220054268669	9.19795425915576	8.07474387477782
AT1G04313		-6.03879299282184	7.0798307759062e-06	0	1	-6.54478861039597	1.37029919071477e-06	0.0702394375084978	1		4.65426235849138	4.85729295880205	4.47575427162676	2	2	2	4.60694576454371	4.54935916103157	4.97594859820033	2	2	2
AT1G04340		1.26153242912967	1.07886172724984e-09	-0.0924943754510201	0.920716070189816	0.777792911728983	0.00020855236915285	0.391245141949667	0.663949975768055		7.92056718654471	8.00804300520479	8.37429985057413	9.1366856287981	9.55417511718523	9.38274533019449	8.4689834568277	8.55753027474382	8.47874074460709	9.36728187839308	9.40147297160597	9.04874721331393
AT1G04350		1.11298093622294	0.0356968617092914	-0.381464073882122	0.841124736477079	0.757293728651957	0.167647410147858	-0.0257768663111375	1		9.89687978378499	9.91102512288126	9.91061251728028	11.8486164858052	10.2840944146101	10.3174515885543	9.84822635181892	9.87740386401019	9.91510716227598	11.2767369055906	10.6340182266919	9.45966052221064
AT1G04360	ATL1	-0.0792083279835933	0.87092486227599	-0.700205452336754	0.528450451126745	-0.570281392136954	0.224500336906306	-0.209132388183394	1		6.69840154920915	6.76741546999194	6.27941972881247	6.13216017090147	6.93798076314128	6.41456340835103	6.59292344804178	6.48262016925408	6.07259060334997	6.03617145189413	6.43274282751172	4.98349476918323
AT1G04370	ERF14	9.2555692181509	5.72433631310788e-10	-0.496436551375363	0.889224047678653	4.49233025179242	3.16573546465135e-06	4.26680241498311	0.190857735511768		2	2	2	5.83065569509144	7.28665424399659	5.39334400157771	2.19596399806619	2.97874360310813	2.84499560799447	6.03617145189413	6.63762408855377	4.41956836484522
AT1G04390		-0.985062300255589	0.00186393331800095	0.341192469712459	0.739868605177479	-0.821982881460504	0.00988635152591601	0.178113050917374	1		8.44373459476355	8.41344340774458	8.35953065170296	7.20802881800768	6.84396340626454	7.96888931346128	8.6195942159592	8.71779126029943	8.39248967146094	7.73463373873918	7.42684793975768	8.03306995236077
AT1G04400	CRY2	0.225298049679844	0.436295339226058	-0.0319709382480149	0.987810248533888	0.292874167267631	0.315997543744808	-0.0995470558358023	1		12.6244341065612	12.6537424781793	12.6942522712537	13.3840455474879	12.5474428366571	12.5462314592081	12.6132968209858	12.5956325155891	12.461256095212	13.1057483359311	12.8317642440685	12.56543515803
AT1G04410	MDH1	0.999661266226179	8.63381674478236e-06	-0.176004095656817	0.830176384583283	1.0051154195442	9.81179022107904e-06	-0.181458248974836	1		13.8434362097201	13.8088697287926	14.075428721026	15.1433315942171	14.9658490003507	14.5748754445996	13.6372246729262	13.7007541959497	13.8518039647258	15.0346896794248	14.4647372520059	14.6537174284781
AT1G04420		-2.54018324465391	1.12249433161781e-17	0.00914558092426991	1	-2.10512565320789	2.42924251614554e-12	-0.425912010521753	0.906552631507956		12.0491426893562	12.1532520998582	11.7209187967489	9.51478729430162	8.87872715447906	9.80269851546556	11.7022651280417	11.5508034635076	11.4140505467529	9.03653718369819	9.44986370042105	9.79249147543501
AT1G04430		-3.46504217582514	3.56511202711536e-10	0.252172566738151	0.920618565507483	-3.26492682591104	4.78059842208688e-09	0.0520572168240446	1		11.2957378209266	11.3201647765452	11.0751702053957	7.17539432561217	7.46568047625614	8.41926474507751	11.2877208295006	11.5604806445423	10.9465753979234	6.88107847878752	7.25074044342507	9.00054970166348
AT1G04440	CKL13	0.689550136780153	0.0358070465753721	0.134938442717619	0.928071902443972	0.646642998232032	0.0533611035831566	0.17784558126574	1		11.0164006652489	11.0648118057748	11.1414229567335	12.2354997169925	11.1373179577038	11.7107815887996	11.1496756185579	11.2939662576544	11.3090777619735	12.2864471697218	11.8743119396138	11.4020450409024
AT1G04463		-1.52727184308284	0.0599247632768489	0.768915412272894	0.771631130084371	-1.57837001708643	0.0484418667674686	0.820013586276484	1		5.94230860709253	6.18057561628297	6.0186876850985	3.16357609402812	3.55283204251806	5.75039957907994	7.45678470387972	6.81664860756803	5.74862773544819	5.70675663491829	4.35596107319236	5.55426084429628
AT1G04480	RPL23A	0.560885298774271	0.0233876899106498	-0.206187757971931	0.806099463914732	0.245836471712429	0.348100965420621	0.108861069089911	1		10.519397233508	10.3352326099871	10.5596768302526	10.4490402984747	11.2907157123201	11.2240108600833	10.6213967580577	10.4555404150261	10.6639111577864	10.766159735212	10.9546210665129	10.7605800143185
AT1G04490		3.12388476481723	0.000975301512213754	1.39711091407528	0.517200846660738	2.7809399668553	0.00208467453263503	1.74005571203721	0.68872373509882		2.9601998093229	3.16948163784984	3.33391606566348	6.51782927743006	5.41543763594369	2.98807153293606	3.96708973571775	3.55655046658055	5.08149826159314	7.57148248295404	6.58906644716558	6.07596935246928
AT1G04500		4.32485758251592	7.47886138161255e-09	-0.345155385803194	0.91769354584175	3.53474073037067	2.38297553677555e-06	0.444961466342051	1		3.2164927779743	3.73124608692551	4.89169319273388	9.16605071304028	7.18805641377632	6.65880850748046	4.01979995010923	4.96259321898978	4.31652125387467	8.14288171441439	7.70265640449456	7.31350528534116
AT1G04510	PRP19A	0.224673794078353	0.281039097064338	-0.156376019525438	0.830176384583283	0.330187340065689	0.113209197520704	-0.261889565512774	0.94344351174592		9.92072112551647	9.86868894575432	9.61601245479716	9.68673297140109	10.0303098510046	10.3070355122922	9.48327913196975	9.57062829321701	9.58498274463684	9.90566675633551	9.75508886100524	9.94783631405514
AT1G04520	CRRSP3	-7.28299142305055	5.43099164007056e-08	1.98953812566059	0.65085796742325	-4.32097679528192	7.40261778059923e-06	-0.972476502108033	0.729556570456234		5.86951043105933	6.13733610473673	5.16064102709672	2	2	2	5.28234472056786	4.68620714874676	4.64966551287311	2.41675106381387	2	2.46867003079175
AT1G04530	TPR4	-1.57157475958787	7.01038171181016e-06	-0.195930228610099	0.894630361045252	-1.87027550988856	1.11550195896238e-07	0.102770521690598	1		10.2753153866559	10.2259607364939	10.5276652423946	8.28331893186753	8.50152188982673	9.33667194074195	10.5885133760567	10.2980436959862	10.4535086190413	8.03648494197371	8.54339494874937	9.01631990219299
AT1G04550	IAA12	-1.59990366938134	3.38679010972911e-05	0.0339885458313639	0.992010990274386	-1.92913114273656	4.01314123843074e-07	0.363216019186583	1		7.43205203677515	7.40618486290776	7.29243161071836	6.0977423814212	4.46270463266893	6.25031103842392	7.78835980184925	7.80090532778328	7.60513943113969	5.4656530306252	5.98455886326819	6.09769449760076
AT1G04555		0.981022485664335	0.0154926489529895	-0.0343777916789395	0.991773755388487	0.735206956044418	0.0762422823365385	0.211437737940977	1		6.77014746128125	6.58634283570609	7.28619744081306	8.48320152292281	7.80205216171244	6.9310189547099	7.21827120565856	7.01158949297985	7.11444842289129	8.0142305110012	7.67965148381149	7.78451647938189
AT1G04570		2.7179616320105	1.08941913940672e-06	0.128291466978232	0.963898979349253	2.69449870166322	7.11385055319349e-07	0.151754397325513	1		3.79014907080511	3.87856446975863	3.33391606566348	6.2621646502472	6.20205139256356	5.25155888591029	3.60257582797379	3.81719175124715	3.92102017091239	6.68840015217109	5.90744786633358	5.3521929953695
AT1G04580	AAO4	11.763967511046	1.76550464365843e-12	0.0983008963631264	0.991816886450597	6.8019558644536	6.37714162046648e-09	5.06031254295556	0.107027884062563		2	2.2369182934695	2	11.1289758969711	8.21895847040277	7.18614970965347	2.36846511350958	3.23820462672741	4.50538875772302	10.7426641175411	9.90642397868032	7.64023791896258
AT1G04590		-0.916548545669634	5.55926663085812e-05	0.0753566628210518	0.952665074141633	-0.558404906260865	0.0159939190712157	-0.282786976587717	0.951517579546694		8.70138475336104	8.55981609295007	8.682694689005	7.82795631162376	7.40112079401841	7.91503687206219	8.520191696034	8.26878384369035	8.30620648214963	7.45514625459306	8.04626740211092	7.9278484668618
AT1G04600	XI-A	-3.1139030674665	0.0029931889150085	-1.92555608930166	0.653249372565914	-5.66572908145819	5.05520230881834e-06	0.626269924690026	0.995967170762513		4.00929480552369	4.44938086819632	4.13082847814808	2.49914263494018	2	2.72743072370442	4.53633825390705	4.99808508104446	4.60315817263392	2	2	2.1736959430656
AT1G04620	HCAR	-1.23999151740318	0.00342220204545746	0.266505989753758	0.872829277907608	-0.912311697733761	0.0358030717600713	-0.0611738299156581	1		10.2178258742397	10.2832848729037	10.1002252720891	9.81938152471896	8.10197312125311	8.33389018095704	10.120510728768	10.2909067086212	9.9983277386298	9.11182796731076	9.20602693703585	9.36877357065963
AT1G04630	MEE4	0.163523070803581	0.282760593270334	-0.144478485475202	0.768177404827859	0.122282437987515	0.436977252772407	-0.103237852659135	1		9.27556877235547	9.15510988038111	9.2178259026983	9.25072149436043	9.56894428446026	9.31900787730335	9.19465160131106	9.13339368151585	9.01232520097733	9.3257186736966	9.18983615587189	9.18437172547082
AT1G04635	EMB1687	0.351540178589709	0.442311989490558	-0.698588363645306	0.536063057439324	-0.266553595793251	0.583282347930682	-0.0804945892623454	1		5.12990127060975	5.67572514387454	5.04724725110922	4.84811724525511	6.09727726341169	5.75039957907994	5.44536561894801	5.09960450359653	5.14780493918957	4.94455092829832	4.75853603063946	5.1590724476614
AT1G04640	LIP2	-3.12237900422116	4.23894855581247e-15	0.380934761985203	0.781598317128184	-2.60533659187012	6.29643124200511e-11	-0.136107650365834	1		10.1093792933936	10.0112308089672	10.024536563513	7.15879601046216	6.59735842405868	7.06421676472348	10.0230139141247	10.0341459274811	9.65219732357706	6.32842884058658	7.15390878472199	7.99884178218379
AT1G04647		-0.103755032057323	0.873348219471597	-0.691734919585682	0.722089603888541	-0.977735324519196	0.113763801788198	0.18224537287619	1		5.06617855760906	4.19202155896338	5.26576802620766	4.36000846988996	5.5800138647568	4.30279491786507	4.60694576454371	5.39414838942939	5.1150325011068	4.22777107065524	4.57124522981951	4.06991170924818
AT1G04650		-0.719562910590911	0.170313767917503	-0.241297113905372	0.918877123512447	-0.904441990658494	0.0868589710062085	-0.0564180338377881	1		6.79000760349509	7.09575210540019	6.87722345455592	5.44902790157087	5.86170487719987	6.9310189547099	7.11908722238509	6.83639148801959	6.61995178374819	5.59123564525472	5.20769033648514	6.65429174092217
AT1G04680		-5.25231462895927	2.98963166497726e-09	2.44328284619462	0.119420967916405	-2.33557061293042	0.00807298156124956	-0.473461169834227	1		9.68518668202484	9.65409752103551	9.0586934681853	5.55430736942349	3.55283204251806	3.20875180776519	9.17445098248439	9.27032567222658	8.51373435326707	6.06532615817321	4.10281976411479	7.84035073688667
AT1G04690	KAB1	1.01312091298726	5.88277293636597e-06	-0.23939614044488	0.738558297537205	0.849246590944505	0.000189861589281495	-0.0755218184021227	1		11.1395460707424	11.1121081666192	11.1590148310319	12.0013038166931	12.1671063786521	12.2656976072125	11.0121304585813	11.0319266377385	11.1373986218711	12.3396193001009	11.6366877714425	11.6299686503283
AT1G04700		-1.62864290029378	0.00159918720713386	1.19629538181757	0.244217249908115	-0.106685815534916	0.838577842308038	-0.325661702941289	1		5.5811969982681	5.75414848712857	5.52067824849164	4.36000846988996	4.89654641148639	3.20875180776519	5.57430722904076	5.25438027104916	5.1150325011068	5.00598859257354	5.7396380078312	5.029432725529
AT1G04710	KAT1	0.806942443167296	0.0267866669953674	-0.0731667155551345	0.972777473070893	0.680671907097355	0.067540416784206	0.0531038205148067	1		8.46859384542351	8.63168585626703	8.51422777196138	9.83252285066501	9.26472485424863	8.70872088752853	8.36841049799227	8.47806505968544	8.87716081860143	9.72105509324053	9.14014418628831	8.78649775358145
AT1G04730	CTF18	-2.07343583557393	3.30852105828378e-05	1.42165332624884	0.100069711615759	-0.224675110533789	0.681513216281458	-0.427107398791306	1		8.04561460716336	8.15980479160445	7.58936392444809	5.44902790157087	5.5800138647568	6.52139903511529	7.76924456597588	7.2510596519653	7.52943723831005	6.37574556741387	6.97651033914037	8.03306995236077
AT1G04750	VAMP721	1.08913531506257	3.86418202208831e-06	-0.0861910515506187	0.941801733518658	0.92631679338178	0.000111126870689083	0.0766274701301735	1		10.5669358812133	10.5134953998163	10.7324047950874	11.6498987198985	12.0297283283015	11.3203766873962	10.6519827668239	10.6126289730879	10.7808297348125	11.7650574127622	11.7486905400357	11.2620515588629
AT1G04760	VAMP726	-4.80154206755411	0.000353589101127638	0.669721662646392	0.927239389166353	-4.71194031327286	2.68398911765288e-06	0.580119908365143	0.998116036634186		4.65426235849138	4.54071221696098	4.07406169963568	2	2	2.4090855940558	5.09852807286706	4.96259321898978	4.71673084395341	2.41675106381387	2	2.32870870912823
AT1G04770		1.13685076078656	0.0451380227903554	0.47832174871843	0.801136294635933	0.148338648137881	0.81599053619812	1.4668338613671	0.221375448729292		6.71926702784425	6.72909541232331	7.62931404751881	7.71895534138154	8.69345950370016	8.0424933048397	7.78835980184925	7.50653456057724	9.46495167414561	8.65063000948446	8.46483572703749	8.88505036823943
AT1G04778		3.24574791160104	0.0378462955967106	0.319517906326176	0.968007558806231	3.96040160077315	0.011715093133545	-0.395135782845935	1		2.24988929724938	2.77727506874355	2	4.92864963727673	3.55283204251806	2	2.36846511350958	2.25598368166436	2.26190965043334	4.94455092829832	4.10281976411479	2.82184598664406
AT1G04780		2.03104281351232	1.26926752168233e-11	0.376148476871515	0.666254003859716	2.176093606273	6.3193602399382e-13	0.231097684110839	1		10.8191032761596	10.7738730885462	10.9461802858659	13.0746379829379	12.8446065136395	12.6848545583705	11.0121304585813	10.992326192536	11.2206248575106	13.752094233779	13.2293801486984	12.5237898618394
AT1G04790		-0.178146194187641	0.272686853700338	0.18794044155765	0.688824608516262	0.0836778762215754	0.624108256942938	-0.0738836288515661	1		9.48804399142194	9.40039085518336	9.29592170094486	9.24680026317492	9.25257839265724	9.16273640887606	9.29696686284218	9.38032838738355	9.29248932671892	9.46623491483681	9.58599839459015	9.18564023419338
AT1G04800		-4.53619099969042	5.93979769890866e-06	0.935149538003799	0.781573447117245	-1.28216920112752	0.227684282803055	-2.31887226055911	0.385256032137914		10.5833889488967	10.5420976654073	7.99689075984518	4.47173558106062	6.93798076314128	3.40011144105729	8.54062766856992	7.5309720024023	6.78008018261892	5.22850297162239	5.82598145382271	7.52870789544386
AT1G04810	RPN2B	0.896104411103178	0.000658987284112943	0.0539600350594945	0.972777473070893	1.15380467649698	1.25481507456176e-05	-0.203740230334307	1		10.8160797558136	10.7357264539212	10.4881537179665	11.119357318149	11.4198861347072	12.0435004898076	10.3208776260408	10.4467368819846	10.6610761219586	11.5466379447462	11.6396709703585	11.7132483310055
AT1G04820	TUBA4	-0.425820542230976	0.121369169684314	0.262456417374539	0.764750417038288	0.0318494914523612	0.919208263359139	-0.195213616308798	1		12.4371932339799	12.5991816004244	12.2338225719442	11.4807547476081	11.8965379580414	12.4669112798526	12.2001729743325	12.1213599244423	12.3745699969004	12.139978214269	12.3187406180643	12.3369152038578
AT1G04830		0.241043394055516	0.570566825757219	0.317217061259299	0.822080350125208	0.65634695180883	0.110421366200988	-0.0980864964940151	1		8.65611273009267	8.84604233430617	8.72709472661827	9.43087024367855	8.36150264205016	8.95732635259671	8.46661205882211	8.87400580271785	8.57375611574412	9.81845397801703	9.3294002576559	8.44258909382706
AT1G04840	PCMP-H64	-2.05469346322467	4.45610186095291e-06	0.805801922403918	0.472784250399257	-0.997821804736068	0.0136422350363003	-0.251069736084682	1		5.94230860709253	6.22255680370675	6.14807679626954	3.79918689743853	4.7659113486488	4.30279491786507	6.05027151146073	5.70457102025203	5.84170577266491	4.59066648519959	4.57124522981951	5.33400352475355
AT1G04850		1.62026832574675	8.43437646140301e-13	0.205923863877088	0.789946841465524	1.87000838637697	2.47696920015913e-16	-0.0438161967531259	1		10.4105525375555	10.5035974388617	10.6160635893139	12.4130763812557	12.1252517355301	11.7850347211504	10.4087314248387	10.4297794849666	10.5627320187672	12.6542962510487	12.1842319357348	12.1056905708259
AT1G04860	UBP2	0.78886792729693	0.000384913165834706	-0.100912222315191	0.920282241526757	0.624556092953316	0.00592773513816727	0.0633996120284218	1		10.1608129529648	10.0870464323339	9.96431268686236	10.5092017500246	10.764353669062	11.2120978679744	10.1868405679413	10.1161835364041	10.103876602886	10.9197172547181	10.8217131704892	10.5097354837566
AT1G04870	PRMT10	-0.870918100747463	0.0104994401594845	-0.205834403771122	0.880465862309587	-1.03058276471013	0.00267903261584786	-0.0461697398084524	1		9.11557796989246	9.05410283060681	9.10192796289183	7.60104091254749	8.16813228350362	8.69964873696432	9.03896192039202	8.87877385945824	9.19785536993777	7.79679564618894	7.60835027642206	8.46783316051782
AT1G04900		-1.16571647139281	0.0187039670585975	0.245455521305117	0.911716401886249	-0.554735733965684	0.28603626555712	-0.365525216122013	1		8.23138286398419	8.39214203094697	8.00070320272301	6.06248339167649	7.64364754015033	7.13322522501626	7.96339296575156	7.50035996979712	8.04645168167657	6.55087002893021	6.93825431041839	7.99305729541648
AT1G04910	OFUT1	0.456433927770355	0.0209307972174728	0.01656922410019	0.991885226780518	0.219658925432904	0.289086569265665	0.253344226437642	0.948902401505725		9.41478612535314	9.50047477702762	9.65524126884891	9.98624669353139	10.2569895123413	9.65329398407001	9.78301388827964	9.73478717497231	9.81790875392799	9.82486135504635	10.0568340604845	10.0982075685359
AT1G04920	SPS3	-1.64907960148214	0.0518669237928805	-0.246461490745043	0.960776442616916	-1.77449500685821	0.0349466862148337	-0.121046085368975	1		4.81797268196951	4.89239411283085	3.51542434498634	3.40789301031192	3.83938191190202	2.72743072370442	4.38382593903381	4.72908300922191	4.13228134087552	3.41931760047988	2	3.3421750741441
AT1G04930		1.25699216024154	2.70101644786203e-05	-0.694448450401272	0.231866635344417	0.269754128704533	0.408801398538329	0.292789581135733	1		6.38247123799273	6.58634283570609	6.68210866156955	7.83841680003264	7.18805641377632	8.1125237191832	6.54876668678597	7.04591021546771	6.88099250196878	7.18987602366856	7.25074044342507	6.88418757952844
AT1G04933		-1.42384870663392	0.0715603565679134	0.459257942166522	0.893111142172033	-1.98726428847112	0.00544683421861375	1.02267352400372	0.813860038570433		4.07552227186286	5.05612900868216	3.95335307541877	4.23889700048162	2	2.98807153293606	5.38637025070031	5.33985498401068	5.27192157579644	3.58952749102521	3.4047617928125	3.93159857456264
AT1G04940	TIC20-I	-1.47046729461335	8.95468683936463e-07	0.135691273573549	0.920618565507483	-1.07462722408825	0.000421230260879091	-0.260148796951547	1		10.4399187598613	10.4449580307131	10.0660646588667	9.19482999460134	8.41697588028246	8.86701809725634	10.2104171867603	10.1242368350397	9.84626517879936	8.55623302361921	8.90252373446528	9.39642674916151
AT1G04945		0.392172257453183	0.294327692281682	-0.42112163093553	0.696352516843051	-0.146880571563455	0.716542541065462	0.117931198081108	1		7.79842606136072	7.64101156094628	8.00450559744742	7.56370171690397	8.54200669006488	8.35715524779236	7.95326574835956	7.81589966039527	8.03554767973031	7.3285995179002	7.48107693135694	8.31161049544061
AT1G04950	TAF6	-1.61236432129584	2.23730580549251e-09	0.105528274395851	0.938893936295149	-1.32057976250376	1.14898038834358e-06	-0.186256284396227	1		9.43226800853029	9.44982854790121	9.32662118607795	7.61327560087519	8.07463591365021	7.72244804255239	9.21880664581777	9.36341799139508	9.06045424410445	7.49854348224212	7.67965148381149	8.34605408290884
AT1G04960		2.32221621170429	3.36783988656566e-13	-0.0143812763644624	1	2.19060638367459	1.09278721202124e-11	0.117228551665235	1		9.06349580685877	9.0885636037569	9.51166812464859	11.6521240494432	11.6421716282087	11.3380241013892	9.14953520727511	9.34458471745294	9.53785269556963	11.7539081845268	11.8818903721951	10.7296069269761
AT1G04970		2.04470412014672	4.20907851279005e-14	-0.0982577706584252	0.943585765715779	1.81198062674682	3.65464210391149e-11	0.134465722741467	1		10.0080986709114	10.0544872843073	10.24787593821	12.3758597026491	11.6981036256312	12.2798434754002	10.0326647654409	10.188055040796	10.4681800257723	12.3898211734761	12.0165034271224	11.6500953575589
AT1G04980	PDIL2-2	3.08923590287128	9.03654875369843e-14	-0.221551799471876	0.901215828194612	2.29746916891309	4.60776817798439e-08	0.57021493448632	0.932958798053254		7.81790330113673	7.49450354851665	8.46264099544755	10.366519827566	11.1471932548417	11.4409638481773	8.41589048560255	7.87913241210616	9.08392975325254	10.5804713518202	11.0110006013901	10.8695665121718
AT1G04985		0.661426930780398	5.89820235313496e-05	-0.146333911821834	0.79512268416047	0.512043814159444	0.0023028089352216	0.00304920479912055	1		10.0621818463693	10.1114580491386	10.274888761715	10.8566272252469	10.8332602613019	10.7453858586829	10.165067715789	10.2297064289083	10.0690099352813	10.6921583247045	10.8859332991627	10.4019948101124
AT1G04990		2.10675431299146	2.2868017922131e-16	0.251836965912826	0.768177404827859	1.90700094793268	1.77273877285564e-13	0.451590330971608	0.749688257131589		9.12928468673683	9.12591203310609	9.53288621554636	11.564263641644	11.208214353495	11.3299624901147	9.45125412470435	9.7189208830524	9.95904967141436	11.9653879353695	11.5803558923141	11.246940919268
AT1G05000		3.44930433893742	1.74527576206739e-08	-0.710814152463048	0.702815239667037	2.28197332980074	0.000258830075908907	0.456516856673634	1		6.24534409416207	5.69573424455191	7.35333500727109	9.83252285066501	9.82825860536636	10.2783782539958	5.80204312740358	6.67032254898225	7.88816994458271	9.81416652918863	9.28436252375762	8.46783316051782
AT1G05010	ACO4	2.59372104326226	6.47260226437203e-12	0.00880546985041222	1	2.35153494855473	7.66676157963066e-10	0.250991564557948	1		13.292493135893	13.3295188545848	13.8343016604359	16.4020369921381	16.3639055538219	15.283578881996	13.33751039185	13.4603143623545	14.2838345175268	16.1004793280781	16.299051351019	15.9016736244499
AT1G05020	AP180	0.78029759006706	0.194416340112744	0.752315626197611	0.640395441036568	1.17805839294994	0.0473499242395229	0.354554823314735	1		5.86951043105933	6.36681128285902	6.83513919757255	7.57625579962095	7.66213173853015	5.30038533012913	6.74155372272456	6.72430145503603	6.78529700552432	7.47700803945458	8.4099809807911	7.65862507311332
AT1G05030		-2.03363001922329	1.48349454718721e-24	0.450519299617036	0.2793227185666	-1.55207976129262	1.64606185489015e-15	-0.0310309583136368	1		9.71924845470852	9.94381257952052	9.65765801059489	7.9194775206717	7.52747447479028	7.79238929979638	9.88509664502463	9.72422905868849	9.62335755922069	8.14288171441439	7.99127564634634	8.39732036230003
AT1G05055	GTF2H2	0.235939199427538	0.316837819418483	0.0620133699875695	0.95951608470281	0.179435942362059	0.454397348459398	0.118516627053049	1		7.72295087106704	7.46566058135997	7.50060857251925	7.56370171690397	7.81862528292091	7.97642101052038	7.75376790239595	7.61338345525566	7.67706658471451	7.69787186481013	7.63251100916592	8.11790796680573
AT1G05060		1.63592311849469	1.10911491944738e-07	-0.165543492396489	0.899649759015506	1.35011328243751	1.58810944893465e-05	0.120266343660691	1		9.00096743578017	9.02474306736566	9.17460420504308	10.7218766227874	11.0800440076541	10.1477212150412	9.10753558877254	9.19395019975611	9.25913173634659	10.7404063532865	10.7871536421378	9.93053865024227
AT1G05065	CLE20	-2.33754753964061	0.000413185027746725	-1.33755666405321	0.476434352673487	-3.69356201872715	4.37454777617275e-07	0.0184578150333185	1		5.75292487233992	5.63485465670822	6.21524242894453	2.86927663741252	3.83938191190202	4.48280056364487	6.03754626073899	6.04718712940936	5.60260295284963	3.74175845525451	2.86700314314084	2.46867003079175
AT1G05070		-1.99963984196126	6.53729898231191e-09	-0.0907525653409025	0.963426681757427	-1.99269754135896	8.90727972772585e-09	-0.097694865943203	1		8.67225380420746	8.66758820546969	8.80764843717356	7.03693184629123	6.09727726341169	6.91543056504437	8.66373777024939	8.85477441316657	8.29161612404387	6.27950746851209	6.31824575387135	7.12537270340244
AT1G05087		-1.30431658081796	0.0023262141643456	0.891404765475058	0.317626148964431	-0.486492403875793	0.260311003655357	0.0735805885328924	1		6.93083549462675	6.86783128621619	6.81795563607488	5.07736618913884	4.89654641148639	6.34644581031884	7.03195401292539	7.11219529435841	6.65457162065349	6.53010722821953	5.98455886326819	6.71879940695788
AT1G05090		0.128197742723116	0.748957670672904	0.270184077728433	0.840547454886591	0.175909787499671	0.66444100833928	0.222472032951878	1		7.54738935813051	7.57232476037359	8.19624010475457	8.56105697770598	7.44447996903345	7.47907671998767	8.04513107440257	8.21700923438854	7.77995741579463	8.14970343808624	8.15033577935927	8.28107940285457
AT1G05100	MAPKKK18	9.54058165755249	3.93862271294753e-18	0.895992949702044	0.768646991158555	9.66770803209819	1.38606980361222e-21	0.768866575156345	1		2.46281848061928	2.2369182934695	2.59163477859053	11.0090909219014	9.11845653664882	9.16273640887606	2	2.25598368166436	3.31787486500941	12.0115240816441	9.70470127577788	9.90996446800524
AT1G05120		0.241302854409933	0.149678562313024	0.203253785073484	0.665253374942516	0.313975588970823	0.0591599450757076	0.130581050512594	1		9.48195208465431	9.36334134837445	9.32205770237959	9.68962461348214	9.31231317560446	9.81954646465108	9.45723856554604	9.55879255801037	9.54325158540603	9.83336049715309	9.8457154995051	9.82134113005822
AT1G05140	ARASP2	-0.97467403655868	0.000181201357734975	-0.320420762390916	0.674337449728919	-1.05553962046442	6.15439434480604e-05	-0.239555178485173	1		10.8142625973912	10.9455876110736	10.6135760952173	10.2162060603779	9.38087588829163	9.75094097481969	10.6921191983784	10.5064924650002	10.4669630910867	9.60919652758542	9.1568990734845	9.67908143447198
AT1G05150		-0.312517471221075	0.166206327476707	-0.0745453377407524	0.948281069606282	-0.200742072381779	0.393337120173082	-0.186320736580049	1		9.76135389411454	9.85874007134441	9.59850862565408	9.17019735503002	9.35838175861598	9.70860731289752	9.55199879169417	9.60987187536195	9.51133822722677	9.15992388122815	9.19795425915576	9.63982364125557
AT1G05160	KAO1	-3.26481006029843	5.43088307915083e-11	0.824317392333455	0.511553380454705	-2.30922226142935	2.2982296866909e-06	-0.131270406535634	1		8.5953340037589	8.64974870947874	8.56145452873654	5.83065569509144	4.28328477401611	5.71481980312174	8.64288539687439	8.53656270680078	8.20473137665445	4.94455092829832	6.73009534815535	6.5078292955921
AT1G05163		-0.0167084973504739	0.9903530110765	0.766817161814123	0.868716975779262	0.250831319514469	0.845328003677866	0.49927734494918	1		3.53164778628709	2.2369182934695	3.95335307541877	4.10667896358587	3.1948960725157	2.4090855940558	3.73458130167863	4.39815687399935	2.58271211235307	4.22777107065524	3.79560526458278	3.66678142378667
AT1G05170	B3GALT2 AT1G05170	1.74484925862811	3.34285571182441e-07	-0.0983979840570159	0.958196915846495	1.24956201730633	0.00032672079761996	0.396889257264764	0.991249025999541		7.55901057393908	7.69170825050842	8.11415295501718	9.25853212724151	9.29465099599176	9.9399997753433	8.26303312346572	7.78066734309763	8.46580237033026	9.86686504529537	9.29953185909804	9.01346538532622
AT1G05180	AXR1	-0.0555220618616249	0.807435468402924	0.0267523033434802	0.986062813647424	-0.120070518384951	0.598269668421565	0.0913007598668065	1		9.99639349630344	10.0162121410118	10.1037745188068	9.75458125726811	10.1789112062329	9.99480060557532	10.1774459816337	10.1192087939417	10.0939253061135	9.72562792589405	9.89648164765538	10.3252291394099
AT1G05183		4.19388625232315	0.0279724769001656	0.574625610750255	0.941501155970218	1.12477168228678	0.505824302647062	3.64374018078663	0.618018035920524		2.24988929724938	2	2.225255748406	2.49914263494018	2	4.78684533059157	4.34303842968072	2.25598368166436	2.26190965043334	4.42059915865216	3.4047617928125	4.19611692022169
AT1G05190	RPL6	-3.06255863541592	2.30120449524232e-17	-0.562826785320801	0.53894746356055	-3.17790622504497	3.25381848451923e-18	-0.447479195691748	0.972686493001104		13.6057961281083	13.6464035182236	13.3456911649443	10.0707432261187	10.0792726628814	11.051121796647	13.285315936757	13.1266121825952	12.8249450946856	9.22273356460611	10.0833700768362	10.2544603831083
AT1G05200	GLR3.4	-1.46175414212645	0.000426108235352132	0.546910583990642	0.6334680157781	-1.08682816613437	0.0103926140205881	0.171984607998567	1		10.6212960564132	10.7113622313141	10.3920047831269	8.62891193033852	8.74639178822092	9.72658364727355	10.7701518019723	10.7007587950567	10.7853931177838	8.7118330010831	9.77693060717082	10.1608196112402
AT1G05205		0.675128062414035	0.0302794143737593	-0.262899772826825	0.805562021246796	0.219261488974051	0.512366850365459	0.192966800613159	1		7.16177965658602	7.03422161981505	7.69196225554527	7.98685185283123	8.3155352112653	7.6010240546804	7.47105135021313	7.7497678942715	7.29353401109362	7.85638943431368	7.37050066994529	7.85636960138907
AT1G05210		-2.83947897044752	3.27264926288007e-09	1.00538333388089	0.363324334627216	-1.61279812114213	6.05107922215816e-05	-0.221297515424501	1		6.42119054651383	6.09276049921434	6.53212765972035	3.40789301031192	4.28328477401611	3.98207010934008	6.46571007397789	6.04718712940936	5.88122142023507	4.32740435245758	4.75853603063946	4.88698309690921
AT1G05220		-0.565447792908495	0.560101484744918	0.0538082031191224	0.998381192534249	-1.17473415171459	0.184321750133747	0.663094561925214	1		3.43405052718944	3.16948163784984	3.82161506487363	3.79918689743853	2	2.98807153293606	4.21326415794621	3.96799679383278	3.6734266266301	2.739706321333	2.86700314314084	3.54555618702081
AT1G05230	HDG2	-0.773947206774052	0.016017783491041	0.0645425716665094	0.97360055504501	-0.32364000295002	0.340993051841048	-0.385764632157523	0.966418466028882		8.47167134808018	8.84155914830497	8.52750213906871	7.83841680003264	7.40112079401841	8.19875952443792	8.33499980347415	8.19040806566328	8.19496422173501	7.70715052535898	7.42684793975768	8.38412118447717
AT1G05270		0.5415987088053	9.0986725986503e-07	-0.201648036255353	0.426810827445861	0.4669331848481	2.84870011046935e-05	-0.126982512298153	0.982048012412218		9.56209869347379	9.59273049521422	9.63084854220878	10.1101265599718	10.1299519453847	10.1626534993508	9.45005425187325	9.50737843180145	9.45188847965015	9.94345215813075	10.0612907634816	9.82622937312647
AT1G05300	ZIP5	-4.004350425017	5.92883113645901e-12	1.09238062124807	0.409115210171162	-2.97977520748729	2.21372722574831e-07	0.0678054037183601	1		9.21992088472075	8.89229336055728	10.0009381845518	6.0977423814212	5.22964054067313	5.14865016748111	8.96864229018181	9.38870983154517	10.0011328507031	5.42123951108386	6.19387236567255	7.39033080965361
AT1G05310	PME8	-4.47867990946829	6.92766702174868e-06	2.54914067325838	0.178796181680464	-1.47718317618854	0.0124834411025431	-0.452356060021369	1		5.48700478788097	5.54946708218456	5.13311714319422	3.16357609402812	2	2	5.02307368287749	5.03272472827614	4.93897666102394	4.12074323362664	2	3.97919162264884
AT1G05320		-2.46942425312047	1.65303640820762e-15	0.870194388089763	0.121301576534436	-1.38118442109534	6.98085142499293e-06	-0.218045443935368	1		9.45110061678597	9.46156257350973	9.33117028022506	7.62540740555322	6.55841823571255	6.43657283504582	9.13318086770474	9.10925266723926	9.34200801059377	7.85638943431368	7.9145325201149	7.74031237818434
AT1G05333		1.43893158483221	0.00308796153617527	-0.443535857245888	0.782649496151772	0.579688286978051	0.260311003655357	0.415707440608273	1		8.9356057358874	8.96828633020025	8.38600730556175	10.2499006424217	10.1821168314514	10.219297321613	9.14805608632441	9.25756886985138	9.19000953704485	10.2999087304035	8.00984011312573	10.1042571320788
AT1G05340		6.48363205169639	1.82234138469268e-08	0.845169463403611	0.841941673454282	7.00632692713372	1.62996837403887e-09	0.322474587966281	1		5.33307469705879	5.89925953599664	7.48979848559537	14.3339361258188	11.1892219046007	9.95341939528979	6.41741398565807	6.57952184456373	7.3719128136149	15.0267215158594	13.1241476736924	9.56479079390678
AT1G05350		0.353364450095174	0.0695931337856929	0.229811290739702	0.68145816566704	0.475185724710239	0.0140698361377236	0.107990016124637	1		9.18659601219354	9.09045416775705	9.23411082795524	9.20699037177165	9.67741505832312	9.64386534504044	9.27680539930216	9.20538281936801	9.34907120004364	9.66977341213118	9.98358828277107	9.60041908134329
AT1G05360	KMS2	-0.382435607666373	0.268967593904451	0.527477002144348	0.514528094408549	0.148238016249487	0.686749067318626	-0.00319662177151268	1		7.88868692666785	8.08970409747748	7.72920504972293	7.78533899306637	6.63527513137314	7.84270627752588	8.15525010096885	7.87913241210616	7.64298874120704	8.18333644175213	8.08179752767315	7.88788341336608
AT1G05370		-1.82573556552406	0.0562512654986732	-0.487794243537597	0.918952715411973	-2.09120602195725	0.0315555193186773	-0.222323787104413	1		4.36752457247863	4.99284706598169	3.88898723581372	3.96110972292417	2.71777331498982	2.4090855940558	4.4620964847179	3.96799679383278	4.42745224823143	2	3.4047617928125	3.18868191019447
AT1G05380		0.688273154952696	0.00837081578672062	-0.106787186840044	0.930071902921	0.685929957871626	0.00969123560214763	-0.104443989758973	1		10.4640708747311	10.4090496901308	10.3297178699514	10.6464940949127	10.8615274804064	11.5809366968684	10.2870064562959	10.3683842611284	10.2354820546272	11.1170955200482	10.997110926066	10.8181483667269
AT1G05385	PSB27-2	-1.70190704280943	8.64240273142054e-15	-0.269233328436294	0.713789974952356	-1.75383545562835	2.28827699779339e-15	-0.217304915617374	1		9.1389960777907	9.21872148752807	9.00085986152806	7.30172385071163	7.31028565717486	7.65833815856445	9.04692055404016	8.89533904475925	8.76544987517621	6.8479062023297	7.21917988395847	7.39033080965361
AT1G05400		-0.360226108171437	0.663343864828137	1.51867849756824	0.332244021096903	1.04094934615787	0.160521359679032	0.117503043238936	1		4.13884251041626	4.44938086819632	4.60158569023823	5.00492332386096	2	3.85708584400802	4.42349194835873	4.39815687399935	4.67236879229235	5.27915427603539	6.12741917817471	4.58251535981667
AT1G05410		-0.451000409356443	0.148591564374597	-0.351726791868519	0.711083311677679	-0.602081541570971	0.0557547541780452	-0.200645659653991	1		8.69085961283862	8.7319824704435	8.59714657477801	7.55103743106049	8.28007221457938	8.64398413228934	8.58065115841977	8.27964073150252	8.54636370644047	7.61156387364382	7.83347660896601	8.13113612648413
AT1G05420	ATOFP12	-5.55048161599597	5.81945711194712e-05	0.431525428551278	0.964253346874635	-4.60201194720691	0.000383615725602426	-0.516944240237784	1		4.41944853404574	4.3005333618421	4.07406169963568	2	2	2	3.73458130167863	3.96799679383278	3.92102017091239	2	2	2.1736959430656
AT1G05430		-0.0752781425431565	0.571542446724783	0.00496706366808126	1	-0.0873723759083783	0.509993160481365	0.0170612970333031	1		9.20150217957027	9.32210069588454	9.2357292557537	9.12818463914811	9.20924189620838	9.20181414254759	9.32210678323819	9.28476807616289	9.20663122875963	9.0977865439002	9.17346160784775	9.26098321145012
AT1G05460	SDE3	-4.4028707221383	1.77638703902555e-08	0.574760106884251	0.85252119752438	-3.16944629386587	3.97816673528527e-05	-0.658664321388179	1		8.38944204391897	8.46681641862875	7.99689075984518	3.61676553941552	4.07833947657039	4.71662812633725	7.78074407293102	7.43711553116502	7.71035801687632	3.58952749102521	2	5.77257135268971
AT1G05470	IP5P6	-3.31211502359787	3.33870594979262e-09	0.910624899464956	0.540731395168266	-2.01951932741301	0.000118298422515609	-0.381970796719903	1		7.62130599542363	7.53393881547504	6.10622333695173	4.67216593874179	3.83938191190202	3.98207010934008	7.10695720868903	7.01158949297985	6.36512452208615	5.00598859257354	5.20769033648514	4.81011121142047
AT1G05490	CLSY3	1.79414972664215	0.0912040814471037	0.44761695437961	0.920659388444945	2.81361864918235	0.00779023666232606	-0.571851968160588	1		3.43405052718944	3.47753571133365	3.33391606566348	5.55430736942349	4.89654641148639	2.4090855940558	2.36846511350958	2.66215904082837	3.76076505703254	5.70675663491829	4.75853603063946	4.75648909448297
AT1G05500	SYT5	1.08774552460956	6.5265518588651e-07	-0.0314463920337268	0.983550326003738	1.21389111173281	3.66999196461601e-08	-0.157591979156984	1		10.2196575335314	10.2216544459947	10.012313589502	11.4062453158979	11.1439089941568	11.1518428313962	10.0197825637308	9.87740386401019	10.086020243689	11.5911693834558	10.9689238490714	10.9675803237572
AT1G05510	OBAP1A	3.6648056656954	NA	3.95907338083776	NA	7.96405684320888	NA	0	NA		2	2	2	3.16357609402812	2	2	2	2	2	6.35228117883862	2	2
AT1G05520		1.23633908334882	1.14757008190886e-09	-0.205572500104794	0.757478739739759	0.91095749509432	1.023287506939e-05	0.119809088149711	1		9.64485856973435	9.75766671947277	9.67684757019802	10.5716645108615	10.9183761980084	11.2152842967151	9.65139477122767	9.81284846631819	9.95789507517813	10.6686033237827	10.6068374337345	10.867592011051
AT1G05540		-3.28127970845425	0.000464270261428633	0.744211907393417	0.837291469025081	-2.44736780632544	0.0060096835038999	-0.0896999947353901	1		6.0450498344284	6.18057561628297	5.45550253572956	4.23889700048162	2.71777331498982	2	6.02470776771263	5.4969650242124	5.94787178488397	2.41675106381387	4.57124522981951	3.88238176138786
AT1G05560	UGT1	6.24600754861459	4.7523874283441e-16	-2.46306834247955	0.0435258395997337	3.69433539800302	2.5771529186422e-06	0.0886038081320119	1		8.80749678563523	8.71737531734549	8.61466683713405	13.754704347545	12.8313965625448	16.1692108825756	8.28473336051287	7.99345578159175	9.59392950208707	13.2537777569901	11.9804839595019	11.7289945752175
AT1G05562		-2.02896555606346	1.00078524035228e-15	-0.538220798868457	0.341968383938402	-2.52944739873912	8.8206911524219e-23	-0.0377389561928	1		9.61733294452241	9.75409304573735	9.48197415358676	7.27116332484159	7.54749797491937	7.93062949327147	9.68849804478149	9.66197306429601	9.38559604166676	6.68840015217109	7.25074044342507	7.27111378770194
AT1G05570	CALS1	-3.42186255547331	1.11585897385064e-22	1.5234152561311	0.0014473638241591	-2.3194607227984	3.2428037817264e-11	0.421013423456184	0.978019582466818		11.7788945700871	11.4557774168676	11.8020816859287	8.93213676199209	7.64364754015033	7.92285424815936	12.1301660725525	12.2284340697284	11.9517978036988	9.37603460363992	9.89648164765538	10.0292258816839
AT1G05575		4.29840469160834	1.89333279089991e-16	-0.668274014715725	0.655525497501983	1.56401662777156	0.00372825204090135	2.06611404912106	0.00763412191067602		6.80959805926288	6.69967227188966	7.61446209004694	11.1884481112103	11.2607069726327	11.597515697499	9.59714266057874	9.27936910331639	8.19300283068198	10.6104508777639	11.402103180014	9.46593850604638
AT1G05590	HEXO2	-3.10543241537261	9.41066894557972e-13	0.874241397839802	0.362573181932677	-2.04467625573056	1.53639988335326e-06	-0.186514761802244	1		8.65611273009267	8.75600379789577	8.64665052989298	5.27513235865763	5.65575831575835	6.00726916481836	8.57405720909155	8.52444298394087	8.40440514393261	5.4656530306252	6.25739890910523	7.18240039035837
AT1G05600		-2.0959723067612	1.49651670632582e-06	-0.291019066688013	0.873897126414087	-2.10138995966693	1.93395780840178e-06	-0.285601413782279	1		7.89328460837877	8.01602246513066	8.01585301889741	6.16577596489154	5.22964054067313	6.19972954992574	7.82214166626417	7.56094796241216	7.69103149366841	5.27915427603539	4.57124522981951	6.33568752236749
AT1G05620	URH2	3.24491652809667	1.10099237315855e-14	0.370022208179501	0.796769490195597	3.29054531950122	6.73012071303561e-15	0.32439341677495	1		7.14645514926758	7.3939897256712	7.11386328722774	10.8227846196659	10.0444696075951	10.3218927024131	7.3731619708762	7.28737393289903	7.88087802921292	11.3869320921802	10.8503228174727	9.71202688440883
AT1G05630	AT5PTASE13 AT1G05630	-3.44166359465675	5.61436326712873e-17	1.84161004163676	0.00112251325661083	-1.88908977354568	1.7660722446089e-06	0.289036220525689	1		9.43542389811688	9.26465464893923	8.84205536160486	5.65242390332986	4.7659113486488	6.50065546808089	9.78206059074298	9.59690893012039	8.96942658161085	7.58160770878107	7.67965148381149	7.60653869740222
AT1G05640		-2.36026936613871	0.00319725105043247	1.16542047232911	0.597742189826277	-0.694484577101614	0.355233513584096	-0.500364316707989	1		5.41209173904171	5.05612900868216	4.64120339105046	2.86927663741252	4.28328477401611	2.4090855940558	4.80013615503376	4.59643230034249	4.50538875772302	3.226306153865	4.10281976411479	4.51952743013883
AT1G05670		-0.188850900041141	0.714772163449047	1.19752031688981	0.152138749946849	0.945535840269915	0.0503354998457197	0.0631335765787539	1		8.05795286964404	8.07067608163686	7.74747201351521	8.07795034964428	7.42296326654779	7.75784247006808	8.15525010096885	7.9846359949454	7.93586298253944	8.77936915084239	9.76058037639055	7.67316791046785
AT1G05675	UGT74E1	4.4992322408116	7.00940509015191e-14	0.128341822062349	0.971865287341951	3.30035231117485	6.0756581984472e-08	1.3272217516991	0.478942276501802		7.43835786937254	6.74838266690648	7.78774616227718	11.8112680613482	12.3606054664955	11.1309041043435	8.74425796304812	8.42363548340891	8.87349153917985	11.5728871131596	12.9440165510522	10.2380474031485
AT1G05680	UGT74E2	10.3749745507688	1.92143663692064e-12	-2.15561304760803	0.571631325083875	3.3050674119437	0.0312816856762987	4.91429409121708	0.0499517519336265		4.36752457247863	4.4957691504848	4.43124743492774	13.3876113806243	13.8439612144598	15.4473399139513	3.45726424291366	4.28776588684828	10.6189642780595	12.8362968099861	12.084857793543	11.9960900958748
AT1G05690	BT3	-0.448022794840229	0.359215364822611	-0.228748097900902	0.915983840573112	-1.03131947488302	0.030628647592158	0.354548582141889	1		6.25965840003118	6.61814417162547	6.92615581045441	6.51782927743006	4.7659113486488	6.60151346209327	7.02552411657965	7.16779715673327	6.67719842644121	5.59123564525472	6.05775660984971	6.22159299642456
AT1G05700		-6.25440940108948	0.000115178798548357	3.66221172870743	0.273615639066617	-0.951640492204603	0.460386832395755	-1.64055718017745	0.851697639658638		4.81797268196951	4.746554678805	4.98702297423127	2	2	2	3.37872381469412	3.23820462672741	3.99493168085474	2	2	3.77860533924192
AT1G05710		2.92736308904932	3.71739769560434e-20	-0.38174001479657	0.678758244548357	1.90458378910944	2.14281776744827e-09	0.641039285143308	0.618018035920524		5.99459361445289	5.71546962592958	6.60406273065754	9.06723240799982	8.9556680960745	9.00597581816833	6.3469624575806	6.8265538195089	7.03783776300317	8.6602165103801	8.91242465578343	8.29054258821317
AT1G05720		0.0923534472753547	0.831543980861768	0.238359486270633	0.878087808690536	0.253117245341202	0.5564474799304	0.0775956882047851	1		9.06349580685877	9.09987000332722	9.52364167492384	9.58790403811696	9.75695874090113	8.27403120500996	9.26729941747774	9.36511797852403	9.33134796227955	9.13263713962929	9.58599839459015	9.89763245327072
AT1G05730		1.07787410282525	0.0931695584415111	-0.408555360557911	0.869331921053211	0.0051742485607083	0.994448227689021	0.664144493706628	0.998810724436341		4.19950006463716	4.40145132669033	4.60158569023823	5.39335957595642	6.09727726341169	3.85708584400802	4.91590691693496	4.92620614928592	5.06443423538783	4.42059915865216	4.75853603063946	5.43985157275093
AT1G05750	PDE247	-1.68725458596854	6.42870008509391e-07	0.336099317536513	0.776179172042541	-1.01648311202724	0.00255469726660444	-0.334672156404787	1		7.74855050811587	7.82939150973374	7.37111571852061	6.35251479756081	5.50007124445126	6.06492672236973	7.50380158213539	7.33672559296855	7.14723398199885	6.00641539946985	6.05775660984971	6.73967653573905
AT1G05760	RTM1	0.883863992210173	0.215574718578696	0.476245557765477	0.852934829348111	1.77200827487755	0.0112678229358786	-0.411898724901896	1		5.5582191845207	5.67572514387454	4.60158569023823	6.96237578856446	6.20205139256356	4.20360314283871	5.12282734137488	4.99808508104446	4.82201157625293	5.81370935684376	6.68460047352641	7.08243472071138
AT1G05767		-0.468175542614099	0.025308394064244	-0.0707380413275891	0.951015566478484	-0.212039854043744	0.333818435413787	-0.326873729897944	0.774298294774252		8.418439469809	8.17769988521617	8.11766814391031	7.76354874915401	7.80205216171244	7.78382983798267	7.92245044218115	7.93970967900718	7.90264412999185	7.37591073806218	8.028168725794	7.74376119699139
AT1G05780		0.242121846115397	0.429998691665284	0.073205455915825	0.963734370296662	-0.262144629617217	0.385346309148667	0.577471931648439	0.505637860933098		6.4956445654656	6.41588598109459	6.76514171351512	7.19180384593562	6.77769900802476	6.32300598345608	7.06368053534269	7.18329760007036	7.12683048296878	6.63105619358684	6.93825431041839	7.00981435250916
AT1G05783		1.76068028523173	0.0118290847398481	0.0390663844261014	0.997438884559297	1.05099667814354	0.121561032122405	0.748749991514289	0.998116036634186		3.09403009120584	2.9201891004512	3.82161506487363	5.00492332386096	3.83938191190202	4.71662812633725	4.01979995010923	3.89456383418334	3.58045820823113	4.94455092829832	5.07293459595218	3.93159857456264
AT1G05785		0.609892502567026	0.00649579486421401	-0.1824363070564	0.822895356402189	0.202403246958243	0.389879699327411	0.225052948552383	1		6.9921287851895	6.902680034762	6.95001337043222	7.63743804249566	7.35641800413085	7.59124636375087	6.89757365184473	7.41102048193364	7.15933899412987	7.27968403233076	7.55877998942027	7.30419201206089
AT1G05790		0.214120340003528	0.182485847351962	0.478416909612403	0.0537346958864127	0.613508577969468	6.60593024629686e-05	0.0790286716464628	1		9.57216952467155	9.57798303871795	9.39339585098994	9.80078021780559	9.44632751559378	9.88503707332749	9.61545431716883	9.59256193518689	9.57823607688882	10.2499935357732	10.2330865522222	10.1393768008366
AT1G05800	DGL	10.1219417936707	8.9721386214799e-09	0.434726898941579	0.947344190948187	5.46386587510085	3.60768841030813e-05	5.09280281751146	0.155264387146189		2	2	2	6.80060326908175	8.25593647869349	5.14865016748111	2	2.47331869076079	3.95844919932497	8.24833785400203	8.04626740211092	5.27801725908474
AT1G05805	BHLH128	-1.06277513043672	4.81451600501855e-07	-0.0458249350666322	0.971822551137337	-1.1350633584216	9.66353297268685e-08	0.0264632929182447	1		10.8275355774383	10.777398159253	10.8288450197039	9.66632754913055	9.82416063379631	9.76405547646733	10.8174439723723	11.0195666725004	10.6546768482563	9.76169798065228	10.0068795673981	9.30133046187589
AT1G05810	ARA	-3.81774041654895	4.98135436017855e-18	0.15614711884923	0.951636663513295	-3.83167619169529	6.69981554402742e-19	0.170082893995579	1		8.57258202675479	8.73923095773925	8.97007782206978	4.57542863133894	4.62225887500131	5.71481980312174	8.71458702953454	9.35659794013505	8.63427409724493	4.81322154660822	4.92428281252938	5.67478648478131
AT1G05820	SPPL5	-0.716105687791475	0.0700175055513078	0.57845744086787	0.571631325083875	-1.19637354187815	0.00111972448816398	1.05872529495454	0.0859207210338485		6.4956445654656	6.27669648099153	5.92549575758128	5.69908825847189	5.92430110975114	5.09430542051732	7.17825306381601	7.53701722817442	7.05521738191917	6.12192544296012	6.58906644716558	5.70340781180738
AT1G05830	ATX2	-2.11163647707434	1.39269814037318e-10	0.249100961152994	0.841506421060874	-1.77183777391755	8.76873467584438e-08	-0.0906977420038003	1		9.90487075457616	9.9542321814489	9.45165614593629	7.43175946920679	7.10941775006755	8.25557825318219	9.70368047065135	9.79908040425741	9.58048847355139	7.63119457595193	7.9145325201149	8.2055559203248
AT1G05840		-0.457267184261402	0.014285451654319	-0.0550105512561182	0.957563610963617	-0.328958191159301	0.086611366926392	-0.183319544358219	1		10.1512477999451	10.0251354240224	10.1213909468261	9.79542120790109	9.54424433395298	9.57855748730295	9.82156644544817	10.1342406498722	9.77331668764076	9.58926211151455	9.80377583725848	9.37989852829422
AT1G05850	CTL1	-3.54749742405745	1.17834072910619e-26	0.995136168253325	0.075819231110765	-2.43508223829841	3.74916445873222e-13	-0.117279017505715	1		13.3308118786703	13.4442909014316	13.2800523581474	9.64264809351083	9.94230246278869	9.83619993066919	13.0761762413782	13.5337623855435	13.0449942079138	10.0566648713152	10.6429658712406	11.3932878339032
AT1G05860		-0.882912386947109	0.00889149018782505	-0.0116939799701841	1	-0.859370576119737	0.0115865340886882	-0.0352357907975554	1		7.80819755028701	7.82485619953524	7.93846109158914	6.66613331554706	7.05450490849411	7.21190125558193	7.84788024653194	8.01959617016524	7.57533351519394	6.74355168104622	6.31824575387135	7.488159116412
AT1G05870		-1.14335439816612	0.00402223522112467	0.26311205748402	0.87053730013239	-1.10511382132762	0.00477857479796037	0.224871480645522	1		6.71926702784425	7.14751934474053	6.92615581045441	5.87197385059227	5.41543763594369	6.12036826543949	7.25171055945549	7.30164751253478	6.90035477434676	6.68840015217109	5.20769033648514	5.90168159864541
AT1G05880	ARI12	-2.28412010732049	0.100032600343128	1.4876631710099	0.728470093579682	-0.762507311426627	0.601453788838648	-0.0339496248839601	1		5.12990127060975	4.54071221696098	6.53212765972035	5.00492332386096	2	2	5.46450654962615	5.72589706792417	5.66052843863986	3.74175845525451	6.19387236567255	3.10534251849105
AT1G05890	ARI5	0.420405910034806	0.176945219371713	0.214053416871883	0.847809992016331	0.561242833302017	0.072291612118451	0.0732164936046724	1		10.813656368935	10.8075932760058	10.8695477990753	11.5299865271203	11.1306966714655	11.0412804244681	10.803418383146	11.0345996318244	10.8630008162537	11.7996246789482	11.6677078753675	10.7028352610808
AT1G05894		-0.418803604877892	0.671248726569576	1.76507583615838	0.34427043013521	0.712489560848169	0.396015118406674	0.633782670432317	1		3.32936872380192	4.07467940681259	3.00999688046191	3.16357609402812	2	3.85708584400802	4.25783197235654	3.81719175124715	3.84311662079674	5.121531480812	3.4047617928125	4.48697125036944
AT1G05900	NTH2	-0.13673901571987	0.693376586935369	-0.329991985530814	0.750390086501948	-0.480517236803057	0.14967497896732	0.0137862355523723	1		8.36647851619816	8.36428411960014	8.28645449658759	8.7884761788764	7.44447996903345	8.0424933048397	8.43542383653468	8.3805816585927	8.23745363131114	7.96092829146416	7.89469147052477	7.78451647938189
AT1G05910		0.613426675959861	0.00493403694416541	0.34268190506836	0.514002177362077	0.803801499735251	0.0002157566721498	0.15230708129297	1		9.0857604433014	9.15510988038111	8.89217444666409	9.31954003917699	9.52417530891635	10.0259833190433	9.27002180965659	9.16301274128203	9.16321034393001	9.88741701979906	10.0701630786293	10.0369773399036
AT1G05940	CAT9	0.532197559096266	0.048225757916321	0.618773673972976	0.207594592851484	0.962713571550087	0.000296211121981042	0.188257661519155	1		9.84204836419634	9.91636408142726	9.79900703537895	10.7289216026049	10.3194598792808	10.0132248980397	9.88687131611632	10.154042551278	10.0690099352813	11.3029826823386	11.0496436601492	10.5580403622886
AT1G05950		-3.72490049508801	9.49501572669145e-07	1.35080563796956	0.468407287739552	-2.36094706967504	0.000479252463997268	-0.0131477874434041	1		6.5076883951183	6.56474570219418	6.39979661272631	3.16357609402812	3.83938191190202	3.20875180776519	6.55770682215527	6.43161400641155	6.44640668732583	3.226306153865	2.86700314314084	5.25886172458776
AT1G05960		-0.284521542117647	0.364298784203623	0.127143171288929	0.927137699386557	-0.232832576848847	0.47296076747494	0.0754542060201288	1		10.8967150678925	10.9481963663032	10.6774921533445	10.0971178732241	10.2231544615626	11.1275255252517	10.9400301500204	11.0313914441112	10.7801766430403	10.5575706630554	10.9009299060348	10.5866496931251
AT1G05970		-1.50718365772042	2.06627564318801e-05	-0.283625664861057	0.839468704984997	-1.54119704166014	1.6327204143611e-05	-0.24961228092134	1		7.59896310382468	7.35677332441447	7.4060329214795	5.27513235865763	6.09727726341169	6.41456340835103	7.27358048499687	7.35737021612401	6.99345006089284	5.22850297162239	5.98455886326819	5.93826431653097
AT1G06000	UGT89C1	1.195826449193	0.043060898228462	0.17348379495039	0.956611766760842	0.952088451775054	0.114785389919622	0.417221792368332	1		6.83849380952577	6.26335083833902	6.73799157430033	6.38141641431976	8.40605056194605	7.94605539006904	7.23508776420223	6.75574522935851	7.07665156004986	6.83102958198091	7.79117435465585	8.68610379768302
AT1G06002		-0.61204990875708	0.0375603747242037	0.281421692324652	0.769798512977983	-0.296124782952375	0.333354081815264	-0.0345034334800536	1		8.29530986821582	8.24034435381318	8.17615202292876	7.40385863231939	7.66213173853015	7.80935736454048	8.23544060994197	8.14363290452077	8.22982078072495	7.2290516537822	8.028168725794	8.27394105470259
AT1G06010		-0.175936544539627	0.714653296559209	-0.10793407817765	0.964420353033608	-0.0977996981421763	0.846970107363782	-0.1860709245751	1		7.38712218232104	7.43622918941549	7.59945564597068	6.71236333217034	8.08836926707981	6.69577890351287	7.59781467456974	7.13628752746672	7.09777194607027	6.61142359535341	7.39894938143916	7.45487900360843
AT1G06020		-0.475796342540963	0.681133737071787	-0.523150571806963	0.91977748407144	-1.849728302533	0.0932920737602013	0.850781388185069	1		3.2164927779743	3.16948163784984	4.28884357001415	3.61676553941552	2	3.72023798709851	4.34303842968072	4.50069813425141	3.99493168085474	2	2.86700314314084	3.60744170407442
AT1G06030	AT1G06030	5.28481556069734	0.00233314815716653	-0.651448712854781	0.906568674892285	0.862062211680896	0.537137722654887	3.77130463616166	0.469055690716407		2	2	2.225255748406	2.49914263494018	3.1948960725157	4.71662812633725	3.37872381469412	2.25598368166436	2.84499560799447	3.87944839197002	2.86700314314084	3.10534251849105
AT1G06040	BBX24	-0.703398001158919	0.0228602452567302	-0.79736119123996	0.138711223768877	-1.34941500377357	1.11569815618223e-05	-0.151344188625307	1		11.3427173824096	11.379354851222	11.3455743568419	10.1272909982178	10.3653043947181	11.2232197137514	11.2203487127253	11.3226828239397	11.0598783257197	10.1188224335792	9.79309761344853	9.62213096192499
AT1G06050	AT1G06050	1.76368008952846	4.73110718157731e-06	0.42806470629741	0.721465287387004	1.68682209318706	1.36090955354271e-05	0.504922702638811	0.952533413036919		7.5532116674242	7.35677332441447	7.73379351989709	9.63066100550932	9.34127796708184	8.80914551305001	7.9464745590287	7.96683299771859	8.22406952402342	10.1188224335792	9.97416545304649	8.73890306905346
AT1G06060		0.210655271585694	0.399218676907268	-0.142700560261284	0.881211770726273	0.251939490209768	0.31977768783727	-0.183984778885358	1		9.09776150667349	9.23419560490787	9.32813914514786	9.67510809405715	9.4883683989369	9.07775752807007	8.97031716808581	9.13737820028322	9.01009890000076	9.545964192492	9.34410572337689	8.93266758250998
AT1G06070		0.927705110305805	5.71446161657136e-06	-0.336388992005003	0.496002805090617	0.549149280007202	0.00918988690890923	0.0421668382936002	1		8.42797719037621	8.37362998722209	8.43473055581988	9.00823108256046	9.25866440648133	9.64622828798642	8.56964443970748	8.36026885856342	8.42293286506932	9.14293024208481	8.89255439533909	8.93719337643656
AT1G06080	ADS1	-5.86410929651482	0.000824717023281083	0	1	-6.48680705396326	0.000242609054765122	0.186934945798077	1		3.53164778628709	4.19202155896338	5.29089497154425	2	2	2	5.70880666991137	3.23820462672741	3.92102017091239	2	2	2
AT1G06110	SKIP16	-0.878703592576152	5.79109438959322e-05	0.171862263084776	0.831721628559698	-0.59143784078052	0.00807734894044298	-0.115403488710857	1		9.92072112551647	9.87308874066233	10.0615090187598	9.49177831867419	8.7721470270919	8.85481076933094	9.89394825033688	9.8738258993419	9.74615206395262	9.24201323659813	9.18167211306741	9.3164639783377
AT1G06127		6.66704997609465	0.000317717223232061	0.0820024996717198	0.997474156354185	3.96565587918874	0.0118511318229326	2.78339659657764	0.906552631507956		2	2	2	3.16357609402812	5.12692338040025	3.20875180776519	2	2.47331869076079	2.37695403602538	4.12074323362664	5.07293459595218	2.46867003079175
AT1G06130	GLX2-4	0.527977838981855	0.0628259854899183	-0.0127281078198033	1	0.272610043697286	0.360568032348917	0.242639687464766	1		9.47430084819345	9.52584513784421	9.79791194222377	10.505924457136	10.0088061778257	9.78565148694253	9.74731548571531	9.77754063614936	10.0044918015593	9.7683618565646	10.5058231987668	10.000682390569
AT1G06135		7.12129306951709	5.26217617406617e-08	-0.438460426304891	0.938893936295149	4.51757276893973	0.000186287782399926	2.16525987427247	0.815326814390953		2.46281848061928	2	2.74496863257489	7.77448501028056	8.03263360064082	6.9310189547099	2.66171061314404	2.47331869076079	4.22734035444427	6.3988344243302	8.47822960625399	3.41320253285838
AT1G06137		8.93766851759534	3.04235004591869e-16	-0.363592565140701	0.935146901022118	6.4847450640737	1.18310090672233e-11	2.08933088838093	0.703335976786851		2.24988929724938	2.2369182934695	2.74496863257489	9.96730779633467	9.26472485424863	8.87106436018903	3.01323011387883	2.66215904082837	3.92102017091239	8.83121028593241	10.1350212634046	5.58534928789311
AT1G06140	PCMP-E61	-0.918252830955186	0.0325766015064751	-0.097440148588449	0.970618084188273	-0.877718157651241	0.041270536185498	-0.137974821892394	1		6.09380088731044	6.35427726658896	6.20205713049405	5.91214154445081	4.89654641148639	5.03783316390935	6.02470776771263	5.90484792497197	6.30100906393969	4.94455092829832	4.75853603063946	5.70340781180738
AT1G06143	EMB1444	-1.75165103310546	0.000538185793100258	0.118868238680547	0.968577748280074	-1.36699551887421	0.00731702805167798	-0.265787275550699	1		7.0591308432341	7.1181658947206	6.98122187601122	5.39335957595642	4.7659113486488	5.78512296382109	6.96632788063024	6.70295163233897	6.70499184687896	4.42059915865216	5.07293459595218	6.23145317361908
AT1G06150	EMB1444	-1.19579061754433	4.28304523213744e-05	0.0212586744922597	0.994147615971738	-0.947077239476639	0.00147307534963534	-0.227454703575433	1		10.2224006695389	10.3264361644718	10.0678828945928	8.59229630096468	9.36403825664489	9.01331685520133	9.97959971867624	10.0050028673761	9.9636588381921	8.58671515365208	9.52922030697728	8.88192364358607
AT1G06160	ERF094	3.40158244310349	3.02611698442052e-09	-0.211236378270573	0.941773450379207	3.00533042484517	2.31408320321747e-07	0.185015639987745	1		7.98659833728792	8.21283762189029	8.82280253359064	10.9810406663932	12.5032730236035	11.3790913209373	7.535824832346	8.00658518022767	9.44118684268558	10.9276770496052	11.6764496207118	11.906612950898
AT1G06177		-2.35586494020972	0.0815289063346022	-0.792677479838535	0.902482134636922	-3.06158108307258	0.0299207202453316	-0.086961336975683	1		3.53164778628709	4.89239411283085	4.01496946332038	2	2	3.56903585977858	4.73856966749982	3.73543386239267	3.88259416756571	2	2	2.92266273838354
AT1G06180	ATMYB13	4.79081525296143	1.5323459359716e-22	-0.532601080864541	0.726495713421498	3.45115478295938	1.81552314281001e-12	0.807059389137512	0.81981533617249		5.03322967807198	5.45870604361881	5.62315969513621	9.69251047133952	9.4030246729304	10.6994772969112	5.36615656452356	5.68292499314916	6.88099250196878	9.55626946208812	9.31454335341117	9.65088719536589
AT1G06190		-1.74227623866673	9.66059732874627e-12	-0.166292578610863	0.872394181339303	-1.15149336052312	1.03883754148103e-05	-0.757075456754472	0.109009034960855		11.3477510868401	11.3735439339904	10.6852121433049	9.44120184089584	9.60282882461268	9.23672869958171	10.6890711140532	10.1957180108619	10.3070496017102	9.30141935142289	9.07992056288824	9.3865325565334
AT1G06200		0.559234620611459	4.99885075592763e-05	-0.288720595323224	0.305426639019336	0.266280257128413	0.0641707686259717	0.00423376815982201	1		10.3474528109953	10.352666215995	10.5922574170766	11.0422730664755	11.0886105841007	10.8433740818101	10.4429103713435	10.531687675546	10.340658995305	10.7118820703102	10.7267136196329	10.6800646695036
AT1G06210	TOL2	1.7134761486244	3.83280826652371e-07	-0.170662102519949	0.909463656155485	1.47648302421158	1.61281927029231e-05	0.066331021892866	1		8.87413616981	9.0885636037569	9.20961398409991	11.0090909219014	10.6110551604437	10.6555826326096	9.01481915615181	9.02788207896559	9.32419725098817	11.1850801638784	10.4626765718394	9.84320895933698
AT1G06220	CLO	-0.800821754701942	0.13903056823475	-0.233222441663116	0.920618565507483	-0.719928918351502	0.194273894173118	-0.314115278013556	1		10.6548519964912	10.7290672063071	10.4093180437933	8.76124639896503	9.33553134382336	10.6461689879013	10.3189070658983	10.1716348154881	10.3743688993033	9.0656845741729	8.86222624895672	10.3194625401799
AT1G06230	GTE4 AT1G06230	0.232712966342186	0.284770926772439	0.122382354145185	0.884049150914208	0.394043572740018	0.0678373974229606	-0.0389482522526469	1		10.7370776781396	10.7411521585962	10.7127831941716	10.9881045251121	10.5967129789893	11.2271711140405	10.6773267656113	10.7327142074219	10.6639111577864	11.1624916556243	11.2639343464753	10.7967247616772
AT1G06240		-2.59240543406729	4.46502429345261e-10	0.671232331538996	0.542509078344124	-1.97758606714563	6.94665320602778e-07	0.0564129646173405	1		7.84663482423637	7.95091576373229	7.33533241756308	5.33545670182373	4.46270463266893	5.64091445311355	7.87674424836477	7.9846359949454	7.46262605527604	5.4656530306252	5.5497078507164	6.32651680320036
AT1G06265		-3.87862655066265	4.24839158874659e-12	1.2486540864001	0.306966987242334	-2.39018172513148	6.96909063871564e-07	-0.239790739131072	1		7.32040772298374	7.36304311094883	6.87722345455592	4.23889700048162	3.55283204251806	3.40011144105729	7.08856879051915	6.99411802023496	6.81620789564779	4.00513459979439	5.7396380078312	4.45366340567507
AT1G06270		0.519024507856593	0.0844733030495441	0.408435631753454	0.599249847780221	0.679487182497119	0.0152566359409908	0.247972957112928	1		5.33307469705879	5.88189902276335	5.73723954346547	6.16577596489154	6.04189135042413	6.22524195882642	6.06288550013779	5.63863355425879	5.94787178488397	6.50904124741292	6.48675477824132	6.60204580986477
AT1G06290	ACX3	2.0796290294855	1.85172309837593e-19	-0.145729330311104	0.875004278035539	2.06186642725793	7.78366037554676e-19	-0.127966728083533	1		10.7145229028671	10.756712760305	10.7719809090079	12.7504558520513	12.8859851509441	12.8355914038918	10.4247009763483	10.5164704415675	10.8777284367257	13.0874344173973	12.4071768139259	12.4349771392013
AT1G06360		-4.98802398676174	0.288380438408889	0	1	0	1	-6.64059558837513	0.886200621588728		4.56486895131288	3.94694139836566	2	2	2	2	2	2	2	2	2	2
AT1G06380		-0.25273363675936	0.525408227913363	-0.155861762124787	0.930584296819544	-0.416567940703024	0.292021125475892	0.00797254181887709	1		7.41296746109924	7.57232476037359	7.37111571852061	6.77904408124627	7.13610975464289	7.58140195326429	7.5582710636746	7.33672559296855	7.48203275722644	6.57133825256992	6.53881737786543	7.64762092567129
AT1G06390	ASK9	-0.157810105348743	0.74553319767102	-0.239971001149561	0.898722271613295	-0.453386193220523	0.340008514543266	0.0556050867222194	1		10.1550814746077	10.1030545373674	9.94564525446595	8.68214977709632	9.90009870151161	10.5747788079593	10.0992369597947	10.1461543758803	10.1323019866608	9.1083304027241	9.64657032885	10.0975338262496
AT1G06400	RABA1A	0.733387805555179	0.0176949345389328	-0.0722122421446387	0.965393049680941	0.6197925688521	0.0502644733772022	0.0413829945584402	1		10.1655718525405	10.1400344467794	10.6085882031225	11.5022950921711	10.6181731359551	10.8899804035804	10.2412650521389	10.5459968765854	10.2818953599352	11.3392410706202	10.8347879291686	10.6841092134969
AT1G06410	TPS7	-0.252042298898564	0.183564527603204	-0.0811656567249831	0.920618565507483	-0.339505811752786	0.0742510818064035	0.00629785612923943	1		12.2267644566203	12.243311455211	12.1115625939036	11.7544035661176	11.8798541253966	12.1630039193493	12.0652341820107	12.3756862303092	12.1452755041801	11.8502323218964	11.6603824059517	12.0439098827951
AT1G06430	FTSH8	1.65475117020346	0.000622394246731392	0.0453528339178698	0.989953716449878	1.82400232099817	0.000187284230180451	-0.123898316876845	1		11.1472654534744	11.2031629043931	11.1179209388826	13.1776090580472	11.9955172660755	12.9988853673606	10.8668362190521	11.0335310284124	11.1810968074131	13.7107436074527	12.3206007037034	11.853531537243
AT1G06440		-2.03832255604546	0.000521080814410295	1.20086073306298	0.342973464042468	-0.577459309496547	0.311930970298377	-0.260002513485934	1		6.06148390885662	6.04676358956197	5.80857072860854	3.61676553941552	4.07833947657039	4.64281776291939	6.03754626073899	5.1944474536023	5.83165539829609	4.42059915865216	4.75853603063946	5.83857029222674
AT1G06450	CAF1-1 AT1G06450	1.29344162730129	0.00270266698484894	0.00914696456246943	1	0.832015683417306	0.0514567758280715	0.470572908446453	0.993099261092515		4.65426235849138	4.24729742967344	5.1050579261188	5.55430736942349	6.15061525717222	5.8845437397764	4.76968130228984	5.16352077160144	5.35846857772728	6.20286692409439	5.33092739464535	5.86414705726988
AT1G06460	ACD32.1	-0.71493990610671	0.0946977070665311	-0.195160175560832	0.917909719737963	-0.831487504855458	0.0544707763198474	-0.0786125768120837	1		13.2210281138743	13.2696643694344	13.2966230099256	13.2935730212888	12.3520920883674	11.3988444260582	13.2112926634633	13.3103327725318	13.0156093481151	12.4788511097555	12.0347481131939	12.4988766329003
AT1G06470		0.197348452944271	0.460876881572426	0.272317238307921	0.733380381424931	0.283133491915615	0.288892502891436	0.186532199336576	1		9.43699925786895	9.37269330556411	9.24379427275614	9.79004221726848	9.20294331745482	9.58596163221131	9.55087987985591	9.54536025031937	9.51996987655267	10.2324284103646	9.53564046243327	9.57450715334493
AT1G06473		-0.522518542975464	0.711539354344539	-0.592647199361284	0.920618565507483	-0.913405564740699	0.522036550938601	-0.201760177596049	1		4.00929480552369	4.7844197841621	4.23807085658555	5.27513235865763	2	2	4.38382593903381	4.22923225588683	4.03051431168343	4.32740435245758	2.86700314314084	2.92266273838354
AT1G06475		1.79735217636551	0.0173481369420285	1.29466469446885	0.419258944602857	2.18529274049147	0.00245763721375069	0.906724130342882	0.969515654379806		3.62305893892085	3.94694139836566	3.95335307541877	5.39335957595642	6.15061525717222	3.40011144105729	4.21326415794621	4.92620614928592	4.45390165906702	6.20286692409439	5.7396380078312	7.20259127002883
AT1G06490	CALS7	-2.72084979671685	0.000535018494794839	1.62441953288331	0.325082000226395	-0.237892596688082	0.775548822762686	-0.858537667145457	0.976521422997117		6.73983502949289	6.50929457701904	4.75391930156912	4.23889700048162	4.07833947657039	3.20875180776519	5.07381251089401	5.5695375216182	5.59073344203037	3.74175845525451	5.5497078507164	5.6891681237001
AT1G06500	AT1G06500	-1.91168019538646	1.22557055346364e-09	0.153030318221784	0.920282241526757	-1.46180350380805	2.71346460147593e-06	-0.296846373356626	1		8.17207873706479	7.87836101706415	8.05671291294204	6.618372713054	5.796269021801	5.97755260126487	7.69420519928731	8.01959617016524	7.49163908313346	6.20286692409439	5.98455886326819	6.60204580986477
AT1G06510	AT1G06510	-0.159800669328783	0.314355624404782	-0.357462202819642	0.224292318073205	-0.451235462714682	0.00354571178062162	-0.0660274094337439	1		9.74109255120102	9.65281865287474	9.86950490408593	9.67802310677733	9.49868994962261	9.60552223317568	9.87082013479526	9.62839286562806	9.55780468045767	9.19001693635546	9.22997743182113	9.29898807392165
AT1G06515	AT1G06515	1.0388580546382	0.000440638352396562	-0.379593133162767	0.648514526747032	0.432173116582201	0.16501659168863	0.227091804893228	1		8.27431404009076	8.18479623029217	8.292687558199	8.90253379367978	9.51403512514529	9.3627690231892	8.44749922830022	8.62151183322926	8.34735006797703	8.86476423026067	9.37307447223026	8.34378325142358
AT1G06520	GPAT1	3.81381758831291	0.000356865470209976	-0.579072383547194	0.897877770640594	2.91670526971199	0.00759913761950811	0.318039935053724	1		5.35989746307907	6.19470551623386	5.755405695725	10.9342627617882	7.76832358935193	5.14865016748111	5.83182936236719	5.95988382296504	6.45297793482683	9.8833299801064	8.73410530914543	6.83329715568404
AT1G06530	PMD2	0.842535949135208	1.01794885109219e-05	-0.21291521658266	0.722798963016655	0.701617898067687	0.000305210453654404	-0.0719971655151395	1		10.2233138903666	10.1509460749177	10.3183065978503	11.1469711934738	11.2802835071063	10.7453858586829	10.2516323966609	9.99405797315152	10.2215985879487	10.9066881835557	10.9830862256331	10.6836603792506
AT1G06540		1.91109922914377	0.137995528952595	-1.91552450539061	0.571550184815806	-0.447761171952814	0.766035323333224	0.443335895705973	1		2.24988929724938	2.44036259403704	3.42752281356385	3.16357609402812	2	4.97906000957679	3.01323011387883	3.11429910657994	2.92280044707325	3.00342509619394	2.86700314314084	2.59624588412725
AT1G06550		-1.27346262140835	0.000403283050622754	0.159005783210857	0.923607612587135	-0.781495604323113	0.0349722718677745	-0.332961233874376	1		9.21625590760966	9.34445357918856	9.12656241244568	7.76354874915401	7.28665424399659	8.54615348000312	9.0083122632569	8.89533904475925	8.79290453796148	7.54067332343912	8.26296054144503	8.43407528211382
AT1G06560		-3.34017574082167	1.50043097985921e-15	0.693711934688152	0.527616062950487	-2.27152961069093	1.55943880819655e-08	-0.374934195442587	1		8.55527943686229	8.50700526091167	8.08212478133256	4.47173558106062	5.5800138647568	5.39334400157771	8.08895934876151	8.11158510885759	7.86864233179845	5.63077938902965	4.92428281252938	6.34480031443695
AT1G06570	HPD	2.61643009029744	1.02710956983051e-07	-0.599644031169874	0.678447155514814	2.37889802381195	1.80211651397665e-06	-0.362111964684386	1		10.0457557658082	10.1030545373674	10.7057937111036	13.3793519762726	12.3969270560382	12.8448790888542	9.60039106458509	10.1677439203843	10.0414782658249	13.2079420612927	11.6485837328473	11.4389472700923
AT1G06580		-1.19055819102429	0.0144751468682434	-0.0615059576044226	0.987577097472033	-1.44152109332087	0.00279308925309456	0.189456944692163	1		6.48349934513974	6.09276049921434	6.41129979479862	5.07736618913884	4.7659113486488	5.64091445311355	6.72577548751629	6.35155540078626	6.45297793482683	4.59066648519959	4.35596107319236	5.81253189410806
AT1G06590	APC5	-1.98301030392473	6.63816588565278e-06	0.296841452945659	0.869320940228765	-1.6365033380433	0.000195459320943638	-0.0496655129357782	1		7.93401740734545	7.93837425833428	7.69667052240626	5.65242390332986	5.12692338040025	6.5818980614303	7.70229041376516	7.7075114149254	8.00233229816049	5.4656530306252	6.19387236567255	6.70471156967595
AT1G06620		3.81312292576865	2.13375484253955e-12	0.289558075003726	0.901142474667601	2.51969713868852	4.73845298989908e-06	1.58298386208385	0.134675425822536		7.22879415587572	6.96994951531421	7.22232769356224	10.8488875587415	11.2113555949052	10.6426229746453	7.46155594553145	7.71286165833487	9.74949233786098	11.0872028871593	11.1089666947105	11.4074914240261
AT1G06630		-0.63298022222062	0.0132806060038315	-0.700800043771142	0.128048084450318	-1.31256658722329	3.19313359567993e-07	-0.0212136787684765	1		8.83404482530976	8.85274109941879	8.5717426772083	7.90959053202781	7.78528644025431	8.54615348000312	8.6153187587003	8.83528319824542	8.7535217456716	7.43294808468101	7.21917988395847	7.59512839866644
AT1G06640		-2.53055333226773	3.85577722726222e-20	1.05635608615772	0.00959380192690983	-1.59701849798315	4.84963640676117e-09	0.122821251873146	1		10.3109760718946	10.1955432299211	10.2268723200101	8.07795034964428	7.31028565717486	7.69532045648873	10.2132489535117	10.5497389857647	10.3201382387396	8.26099394271636	8.97044434195956	9.00054970166348
AT1G06645		-2.52142488799512	2.33323746121664e-07	0.0195561204344375	1	-2.40006914142681	1.01909484173441e-06	-0.101799626133867	1		8.85540835614873	8.8234857764596	8.79233347055819	7.28652450649591	5.32552800229422	5.60249177913338	8.80746241588493	8.73892419565093	8.61682275475875	6.35228117883862	5.82598145382271	6.73275100656914
AT1G06650		0.244108844985219	0.349592051799662	-0.180918660859433	0.841833329454593	0.10119119419043	0.718530786994137	-0.0380010100646439	1		10.9199959499518	10.7590918723179	11.1435798274316	11.6229235361384	10.8892514766918	10.9447586250193	10.9305975798771	10.9166790763677	10.8874639827268	11.2081376115229	10.8005439195207	10.996056819035
AT1G06660	JASON	-1.16577611086019	0.281039097064338	0.577982045353594	0.898114933245488	0.570268822283783	0.61241287363018	-1.15806288779038	0.979565671350986		4.85615380483607	4.85729295880205	3.42752281356385	4.10667896358587	3.1948960725157	3.40011144105729	3.73458130167863	3.64876291566615	3.53162638722805	5.17600845090533	2	3.01689215378903
AT1G06670	NIH	-0.179451337090372	0.678135000204011	0.163118061005585	0.930298205652335	-0.0418883209524444	0.928571760454618	0.0255550448676568	1		9.98459257547132	9.99517397175797	9.66968136341522	8.82048769260832	9.58356378756696	10.3380608118279	9.99449113334929	9.8738258993419	9.87713212515683	9.64343239936209	9.4701158157937	10.343528873599
AT1G06680	PSBP1	-4.06058648340657	7.41885873936724e-14	-0.469359491393473	0.804305485259193	-4.07490871822647	1.13456590038459e-13	-0.455037256573578	1		16.7518171869544	16.7922753252543	16.5437821209235	12.3812355124038	11.9236034580885	13.2775493819096	16.3730206621426	16.3161796573596	16.0216800625183	10.6530837237171	11.8410041096614	13.0620833618248
AT1G06690		-1.14390359428377	0.000331748403644574	-0.106397213088837	0.95005135015438	-1.12314532033355	0.0005052783544378	-0.127155487039059	1		10.5386010731122	10.6200782515344	10.2414457941384	9.84295040018874	9.07772873502129	8.90697894346023	10.3050372624109	10.3410037737399	10.3988252376376	9.54078382137473	8.67717060802027	9.31877818584077
AT1G06700	PTI11	-0.168124232177611	0.425396304129687	0.136828391845585	0.856589977785279	0.0125354590589022	0.957734531716416	-0.043831299390929	1		10.7573950891015	10.8110370075794	10.7295359489247	10.667179962469	10.572487877615	10.5535356795558	10.6404573785487	10.8743329204601	10.6414329655623	11.0584913370606	10.6782116280633	10.3948833853725
AT1G06710		-2.94420913714907	1.08319189229728e-10	0.280088333384521	0.887483870283668	-2.362094127633	1.61577878527598e-07	-0.302026676131554	1		8.22774692574017	8.52389214492298	7.78774616227718	5.00492332386096	5.50007124445126	5.60249177913338	8.12849826710906	7.78066734309763	7.80328795001887	4.88038009566815	5.07293459595218	6.30799860460978
AT1G06720		-1.54280178314202	0.0147295352778482	-0.37802754138312	0.880465862309587	-1.58149101113103	0.0139388236607692	-0.339338313394112	1		9.83010830058566	9.89380645862563	9.29125991038448	6.618372713054	8.12880194241935	8.9148399852761	9.48210561123898	9.18627780906181	9.39073920137797	6.94521893521681	6.85855747824575	8.71450366804491
AT1G06730		0.414731538515125	0.18950436176674	-0.2537649576891	0.814615074397488	0.0952100214419595	0.785186967864084	0.065756559384065	1		7.96492202675577	8.12333460540305	7.86507083653293	7.9194775206717	8.1810076831554	8.89112717983819	8.1103840872011	7.91671075449949	8.1205557851465	8.0142305110012	7.85417150904602	8.45736842747065
AT1G06740		-1.32272447875735	0.0206173136428972	-0.014016297667755	1	-1.09765568522944	0.0586118771044656	-0.239085091195668	1		6.54322812312991	6.69967227188966	6.46747886100736	3.96110972292417	4.89654641148639	6.19972954992574	6.17170719510339	6.47003669069619	6.37899356416957	5.121531480812	4.75853603063946	5.75900136233477
AT1G06760		0.319844969956581	0.450108237896684	-0.276981629783599	0.853033439256462	0.682530677253003	0.101189743277471	-0.639667337080021	0.816451768769472		11.6915149550705	11.7034770124523	12.0343913153854	12.716124526915	12.2412059950749	10.9341615068287	11.0954534351617	11.2004150480535	11.2402274909002	12.0684319022687	11.6171451508817	11.8628786493743
AT1G06770	DRIP1	0.111540990217613	0.775177838896473	-0.278641708570506	0.830312877738791	-0.055408016052249	0.893046503911295	-0.111692702300644	1		7.7687081074913	7.65129442064184	7.55865816569355	7.48599276575802	7.10941775006755	8.37436110123801	7.53129337205024	7.39779379619523	7.70761288554717	7.55101632006179	7.79117435465585	7.13591045141763
AT1G06780	GAUT6	1.43323080073371	1.70336982883361e-10	0.332534235760071	0.563190276311601	1.51471953632151	1.48299334764725e-11	0.251045500172272	0.998116036634186		8.3397789639308	8.28395358054764	8.49813560780923	9.94327910800458	9.69098064385514	9.74874358724763	8.6195942159592	8.66907899278823	8.58725972030077	10.4784980665664	10.1094268089377	9.70938348105263
AT1G06790		-1.72572765246812	0.000802098998457776	-0.133712437676193	0.963602322969579	-2.0051562914068	0.000101393846466219	0.145716201262493	1		7.34074797536492	7.13291727256277	7.12787574321794	4.84811724525511	5.50007124445126	6.06492672236973	7.64051707587426	7.13628752746672	7.20676823126904	4.50813735023657	4.92428281252938	6.15061777613705
AT1G06800	PLA-I{gamma}1	2.34257601873829	2.09624709895463e-10	-0.0236031238894047	0.996419125530253	2.08971170518803	2.07540363800557e-08	0.229261189660862	1		8.19087448283687	8.31339047607111	8.59210145552032	10.5254774632696	11.0311078159416	10.4931227260141	8.29546229267369	8.57526307701785	8.87593876208595	10.7650495306176	11.1803588028618	9.77490064248413
AT1G06820	CRTISO	-1.56654414321188	7.39130907270818e-10	-0.307808842283645	0.695090261842034	-1.49227365716868	7.39686852983676e-09	-0.382079328326847	0.863684417975698		10.4555469753238	10.4308509953225	10.0931004757146	8.62891193033852	8.39504187604149	9.17260552234772	10.0108588492679	9.94942867736217	9.90255955516601	8.19657313076423	8.45131633381592	8.70922110245365
AT1G06830	GRXS11	-1.419130014862	0.0370204095845938	-1.57305544010313	0.237383259135481	-2.16751841788832	0.00198896129291515	-0.824667037076803	0.96420545932778		7.7687081074913	8.00403666376512	7.63423091660228	5.14634470405512	7.64364754015033	4.8538030325943	7.02552411657965	6.90343853903173	7.08090044510604	5.121531480812	5.20769033648514	4.64286790210291
AT1G06833	NA	-4.02481393125574	0.00010562959253047	0.698248359921358	0.881877413086543	-2.55957781946455	0.00163143974698313	-0.766987751869832	0.942469557546222		4.89335045720006	5.38668007282349	4.60158569023823	3.16357609402812	2	2	4.34303842968072	4.39815687399935	4.31652125387467	2.41675106381387	3.4047617928125	2.7134512006575
AT1G06840		1.2221504040063	0.000521602344981199	-0.330065382956064	0.775917220351768	0.982832261977558	0.00635563072583846	-0.090747240927324	1		9.28084186502671	9.34919875440979	9.27403663166743	10.1960117716837	10.6110551604437	10.7006145755774	8.8982423505242	9.23171179497727	9.4510680892385	10.2211382179895	10.7154472115833	9.33029386588511
AT1G06850	AtbZIP52	0.906142106700077	0.0112454462102309	0.0165657200048238	1	0.861529108504833	0.0169366092325434	0.0611787182000686	1		6.64487812567323	6.66963654412383	6.78296204258911	7.82795631162376	7.97465786672575	6.65880850748046	6.86192744681919	6.8845980652741	6.51080990428252	7.58160770878107	7.76954880768159	7.45066448688416
AT1G06870	TPP2	1.90211725522273	5.35642048450775e-12	-0.286789742402324	0.748764758804335	1.23487712714415	1.0838793590121e-05	0.380450385676256	0.930945460340855		8.45310708291883	8.43443484071091	8.65876558382255	10.0729596233318	10.1885067922879	10.8392492948915	8.86801371070211	8.8377340497829	8.97742540567559	10.3789610195798	10.2330865522222	9.67908143447198
AT1G06890	UXT3	0.578888588973067	9.0953853855162e-07	0.129178008951578	0.732362366801924	0.636597600699031	6.93558552055463e-08	0.0714689972256141	1		10.3740120183415	10.3745540400867	10.4908669314836	10.9220200573598	10.9067967688752	11.1292158038142	10.4356541701981	10.5771329775562	10.4415805123692	11.1092428445805	11.0894621366513	11.1582968700038
AT1G06900		-0.785978210615576	0.0256064763669542	-0.266098068111234	0.833262093871381	-0.696900581507804	0.0530237057402024	-0.355175697219007	1		10.4656152783361	10.4537971848304	9.83468654020609	8.88750136278942	9.34127796708184	10.0259833190433	9.98126193118105	9.96856507385059	9.82299080303136	9.02173964320528	8.97989142764521	9.59470096092816
AT1G06910	TRFL7	-1.48091040561396	0.0178383239511663	0.0443872956334934	0.994695130183569	-1.07675040822185	0.0924433721037823	-0.359772701758619	1		6.77014746128125	7.01045385838117	6.55304912639187	4.57542863133894	4.28328477401611	6.32300598345608	6.84010915591361	6.20738307151986	6.18738033281569	5.22850297162239	4.57124522981951	5.99724667441512
AT1G06950	TIC110	-1.58201907357873	0.00130898499810155	-0.270944023663099	0.894630361045252	-1.31756284792886	0.00882593138315444	-0.535400249312968	0.999617417805506		12.362066262944	12.3905994849483	11.7711670940906	9.90895207349072	10.2169164618136	11.3292273776836	11.8290579206444	11.4963865701819	11.6550247417792	9.52775092300061	9.94069227786735	11.0982695721933
AT1G06960		-1.82330029867275	1.31539279158626e-06	0.486131926262953	0.663861465563587	-1.14547072614881	0.00248649860403951	-0.191697646260987	1		8.25658104350456	8.38291570120606	8.2094784307108	6.06248339167649	7.21334476410899	6.00726916481836	8.16698241353124	8.10346067607491	8.01348927730161	6.46596339807727	6.89895614728128	7.3726188050357
AT1G06980		-6.52624298315865	2.90219202461428e-07	1.94821917751001	0.583352326810443	-4.45931733594659	2.79063305531496e-07	-0.118706469702052	1		6.53147855645844	7.13291727256277	6.60406273065754	2.86927663741252	2	2	6.54876668678597	7.18329760007036	6.05542026108598	2	4.35596107319236	2.7134512006575
AT1G06983		3.57909952238238	0.000120159279487923	-0.170315995201258	0.976157247051056	3.04775065282811	0.00111972448816398	0.361032874353011	1		3.53164778628709	2.618631457469	4.38532374620961	7.15879601046216	5.72772361610063	7.06421676472348	3.29566021658084	3.55655046658055	4.60315817263392	6.76147674973101	7.42684793975768	4.23584569979858
AT1G06993		-3.24649772219135	0.0675653067798958	2.19515704359947	0.693171086333784	-2.88317324215459	0.0483775107196488	1.83183256356271	0.879185344764718		2.81267356989311	2.9201891004512	2.74496863257489	2	2	2	4.34303842968072	2.97874360310813	4.06524041550599	2	2	2.82184598664406
AT1G07000	ATEXO70B2	2.06108978288104	0.000135324585207304	0.548735870217297	0.753091571384994	1.74040102622925	0.00155322296713557	0.869424626869095	0.816451768769472		10.6052720448518	10.264986902382	11.1231767956446	13.187615485483	12.8430884470936	12.046187031644	11.8371120681165	11.5156476974245	11.3290857053557	13.0702339717578	14.1577766603025	11.856521242814
AT1G07010		0.469039946719715	0.0435701605995841	-0.267178167923422	0.696486776684567	0.134222172511692	0.596005170546347	0.0676396062846017	1		9.49108032552756	9.60996715104715	9.48469900267431	9.86101919927554	10.1789112062329	9.93614255870477	9.59822627480386	9.48722549879791	9.69648226569957	10.1030930486592	9.29953185909804	9.65455627277681
AT1G07020		0.126167898181917	0.663145723293801	-0.213608013230373	0.827347202994743	-0.0109195393250305	0.972843031581705	-0.076520575723425	1		8.16829002322505	8.22321420214481	8.55368998243891	8.71658065523398	8.32716510505031	8.26175549922416	8.38105751473829	8.21700923438854	8.14308085204619	8.53554781705924	8.32357812145804	7.79784968016567
AT1G07030		2.06314437932709	1.35848864688892e-18	-0.00842826427829207	1	1.79143902509679	3.30968589799969e-14	0.263277089952007	0.998116036634186		8.63430648242744	8.54058365104715	8.64665052989298	10.3610887993442	10.5428703743887	10.9956808879936	8.6761060411288	8.89533904475925	9.01343706446743	10.620307192981	10.920685928597	10.3744491763993
AT1G07040		2.44897143366624	2.20264993462393e-09	-0.13453317019331	0.951636663513295	2.3535092919784	1.328930140779e-08	-0.0390710285054673	1		10.7460017731218	10.6569050700485	11.2847263201376	14.0142997026459	12.8087619667593	12.9727642961405	10.7152763265772	11.0222626437635	10.8998424023208	13.7854648830886	13.0380226128809	12.6450535301604
AT1G07050		-3.92265728313586	1.92251170456227e-09	0.754941051976929	0.712347228616191	-3.30368377819904	5.27189951821466e-07	0.135967547040111	1		10.9528518586913	10.8622835998109	10.7028714027523	7.36096880268002	7.21334476410899	5.97755260126487	11.2643602542881	10.8927178666219	10.7252520029659	6.22886878291389	6.43274282751172	8.82932961630727
AT1G07060		1.92761421842172	0.0782639838680174	1.28298617648	0.649678410013287	0.511808074204318	0.633326614159735	2.6987923206974	0.227854712548528		2.64832517049709	2.9201891004512	3.00999688046191	4.23889700048162	4.28328477401611	3.56903585977858	3.45726424291366	3.35230510619285	5.76983689477957	4.81322154660822	6.05775660984971	3.72377655040313
AT1G07070	RPL35AA	-1.28625979591548	0.00176497868890474	0.121279760337613	0.958525351039779	-1.15751996474736	0.00494676481755332	-0.0074600708305006	1		7.46330914182986	7.25256378802182	7.08542334863141	4.76282231221975	6.55841823571255	6.29917902539472	7.35276105230205	7.2362740741965	7.21065117473107	6.06532615817321	5.98455886326819	6.33568752236749
AT1G07080		1.05391906096424	5.72747495214546e-05	0.12469684231509	0.917176612458246	1.0658220813307	5.72868755983235e-05	0.112793821948628	1		10.5769731196282	10.6075907392491	10.9015068488925	12.1255530926078	11.8028137820224	11.1871614826284	10.7375759637024	10.9945244592323	10.6968120955823	12.0189943982342	11.8410041096614	11.7674125366089
AT1G07090	LSH6	-0.191756347555744	0.740423260075997	-0.231263262717762	0.923440517122546	-0.721566512905139	0.194139557401484	0.298546902631634	1		7.79351538565377	7.566903189771	8.35059600930642	6.75715782580969	7.69840448222513	8.36864858648188	8.01623597146643	8.34656634299862	8.32423934600168	6.77918183505538	6.93825431041839	8.29525100498844
AT1G07110	FKFBP	-2.18248399611916	1.89699665831835e-15	0.115717521845272	0.9301768186581	-1.93147239758298	3.53905977044599e-12	-0.13529407669091	1		12.3659996906343	12.3342737457394	12.0045612376174	10.3755263532531	9.49353840476319	10.1790656513238	12.12922930298	12.2669072918324	11.907929403901	10.3804117141536	9.83013065110228	10.2646994996642
AT1G07119		-1.58323364866237	0.0581135908658032	-0.118560351974027	0.984857183555353	-1.58785515631253	0.0591599450757076	-0.113938844323864	1		5.41209173904171	5.17492885486904	5.62315969513621	2.86927663741252	3.55283204251806	4.91779046949267	4.97048514600194	5.66094923811673	5.22661987392668	3.74175845525451	2	4.67212306335457
AT1G07128	AT1G07128	3.11123448365846	2.21132655201981e-11	0.0724734838875271	0.981700778339525	2.54036908738153	6.38611574822125e-08	0.643338880164459	0.92989299487872		7.11530897865141	6.54282033995779	7.59945564597068	10.2121897530958	10.3709338683496	10.0759177881816	7.89801948540107	7.92133996418781	7.47559281898319	10.2968391189775	10.9689238490714	9.02909579232501
AT1G07130	STN1	1.96861518823343	1.33504458759619e-07	-0.0525004124300038	0.983871982345792	1.12046378581516	0.00304412294070743	0.795650989988268	0.506942568972787		5.95994832421246	6.10777258595823	6.61405250867907	8.12997026209145	8.28007221457938	8.0918692011189	6.84010915591361	7.32977787706437	6.84147049711337	8.07998968413193	8.67717060802027	7.37706723387813
AT1G07135		4.01442814762461	9.50202555795116e-09	0.418183683323026	0.88243536873446	2.05202406766812	0.0044756927494342	2.38058776327952	0.0391908280520779		9.10173977854691	8.65486825746356	9.71679712507218	13.5942278811829	13.5685558437738	12.0688228782682	11.9430455395562	12.0197958465984	10.2316654581459	13.6982927574445	14.4276786725286	11.6306673691667
AT1G07140	RANBP1A	1.24527953288596	1.51026321137017e-07	-0.215347073907234	0.789336294671932	0.770028773695038	0.00155403582532758	0.259903685283686	1		11.7720457613542	11.7148584239547	11.9513809354033	12.8160992879263	13.3790372708472	12.924423072708	12.0583608011618	11.9631168108127	12.1965920281953	12.8304709258592	13.1520984152209	12.4793558401519
AT1G07150	MAPKKK13	2.36253185050795	0.000164622102801644	-0.573458023087749	0.782649496151772	1.08492929574295	0.0969794180691804	0.704144531677246	0.995967170762513		6.36933038360412	5.93336614084027	5.62315969513621	7.79611192630531	8.08836926707981	8.80492154849914	7.12511419696767	6.68128111098704	6.02045407936829	7.48781594354264	8.65375233970544	6.00875920193616
AT1G07160		7.12217857812128	9.69785238164067e-23	0.10752536022876	0.981946174489904	5.74425317194128	9.64222662350162e-16	1.48545076640876	0.594431398580098		4.81797268196951	2.77727506874355	4.33789002138349	11.1605824238936	10.5528105872463	11.1300602010436	5.38637025070031	4.68620714874676	6.02045407936829	11.0765029046349	11.8564725631423	9.3164639783377
AT1G07170		-0.0846283088836086	0.753551850380845	-0.279110586872466	0.717299358429849	-0.326027155319301	0.209402347351063	-0.0377117404367733	1		8.98382514277894	8.71492634807372	9.17460420504308	8.87739201243049	9.07772873502129	8.6905191764696	8.77716345757455	9.19586193894687	8.78901428628847	8.37016390317813	8.92225809197495	8.52306731052099
AT1G07180	NDA1	-0.551171501395469	0.0475949349671094	-0.769965771514178	0.106670333348737	-0.413238694922763	0.154265260036024	-0.907898577986884	0.0391908280520779		9.68386041674521	9.90351723141509	9.59220543176447	9.0892978528428	9.56894428446026	8.80914551305001	8.95008914724273	8.68821857522342	8.84004118306948	8.59673440327771	8.62994765787073	7.99595243791115
AT1G07200	SMXL6	0.19373195791346	0.602479143228275	-0.105140347738053	0.955091364970553	0.368568582126775	0.317439221055941	-0.279976971951368	1		8.72220744049656	8.72226081971431	8.68979670431342	9.0892978528428	7.98937167767863	9.30112485502297	8.47843026067934	8.43985844624137	8.38391796173208	9.14293024208481	8.38175110754807	8.75437326311608
AT1G07203	NA	-2.04652437867193	3.15222972065532e-07	0.708014298171478	0.4573657059042	-1.76906814972921	5.83174304655876e-06	0.430558069228756	0.991249025999541		8.02481341137026	8.1525841366288	7.51667332913916	6.49155910247836	4.89654641148639	5.94721104114317	8.2602974989718	8.60721771907819	8.13493055173402	6.913505128427	6.63762408855377	6.2702334908351
AT1G07210		-0.341952147089488	0.368867331999902	-0.339955223822311	0.776388319468379	-0.459775954807978	0.231018617992665	-0.22213141610382	1		9.60757354829399	9.66682423639013	9.55379676410899	8.97068555935031	9.75695874090113	8.93816933027619	9.48562331360301	9.22423813299778	9.44366350639668	8.45522441989054	8.49150028058723	9.53921767778693
AT1G07220		0.0193579509213595	0.933350897606599	0.517452778313425	0.167064501183022	-0.0476917531337113	0.836710773961422	0.584502482368496	0.109036883956947		8.45310708291883	8.20238586709067	8.51422777196138	8.23663051228626	8.40605056194605	8.5762054719325	9.05009175497818	8.89298420301476	8.9762854281479	8.6979379262625	9.22203803033026	8.85984474784535
AT1G07230	NPC1	0.202380020109063	0.501862721485293	0.0349090999869766	0.986899231180315	0.43591309838947	0.140437601439611	-0.19862397829343	1		10.428085485729	10.392288179793	10.6315140036413	11.1085942537447	10.6555536967596	10.1493880105065	10.1868405679413	10.3024864502434	10.3739361185262	11.0494005196815	10.588428173932	10.4681210767593
AT1G07240	UGT71C5	0.929732949962939	0.000279300284772936	-0.450339136633218	0.438232452662878	0.430094296750042	0.108628020290822	0.0492995165796793	1		9.9585050717824	9.98910628340707	10.0975575951122	10.3629014147136	11.2066411642268	11.1232911444579	9.91671143725562	10.2137560794087	10.0512554310385	10.2404390793721	10.5853369954742	10.6273608157328
AT1G07250	UGT71C4	0.483475412826347	0.0470033211498416	-0.23883417507578	0.757832539081181	0.347013181853374	0.167824230513191	-0.102371944102808	1		9.77012953176389	9.85540847506891	9.92070897647486	10.5141037724027	10.4660520254784	9.95723075633127	9.62718037393798	10.0180280710195	9.5585665813192	10.3436994053629	9.84053923383363	10.042588719562
AT1G07260	UGT71C3	3.33751013185351	5.80226182401644e-05	1.29065527043334	0.520970702660101	4.58842826054681	3.42255179916449e-08	0.0397371417400471	1		5.94230860709253	6.03109952147441	5.8429559242528	8.3136257223086	10.3596528684992	6.9616993556765	5.6262249201084	4.88887754135796	6.77484442706414	8.9096625713209	11.1966556941782	10.4990612899101
AT1G07270	CDC6B	-2.41184322427351	0.00105074053914924	2.60577402671186	0.0168791130803577	1.06920650780875	0.0990599156349369	-0.875275705370399	0.90169986316778		5.62608303363928	5.54946708218456	4.95594106540153	3.40789301031192	3.1948960725157	3.72023798709851	5.09852807286706	4.10451935360946	4.53045925453437	4.50813735023657	5.20769033648514	6.31728741577376
AT1G07280		-1.23558669467044	0.000155559058477673	-0.461779842351821	0.591154827675223	-1.74478833227068	1.02999189753987e-07	0.0474217952484239	1		12.6308148330432	12.7240815502616	12.7021760283877	11.1884481112103	11.0800440076541	11.9292944149829	12.6603566863893	12.820759490551	12.7151959022125	10.8596168876814	10.414720899257	11.485782652202
AT1G07290	GONST2	-2.0507132418453	0.000127529260004289	0.237460007109097	0.932931643851521	-1.87029437874949	0.00017385730702443	0.0570411440132838	1		5.4374974291293	5.71546962592958	5.9093612560993	3.79918689743853	4.28328477401611	3.85708584400802	5.81701311525737	5.82804031273263	5.61437560576822	3.87944839197002	2.86700314314084	4.58251535981667
AT1G07300		0.854423681446818	0.25179959476758	0.00637932692344993	1	0.343432058613987	0.667221710114903	0.517370949756281	1		6.25965840003118	6.37923734187361	6.42271198247575	8.39382884942034	6.04189135042413	4.97906000957679	6.7726017598304	7.04591021546771	6.71596100530158	7.42171958895338	7.18691343115001	6.90281801055631
AT1G07310		1.1302428088501	0.00127743587078098	-0.0542905475045852	0.981700778339525	1.05871542336669	0.00296888449067774	0.0172368379788251	1		10.2058630668825	10.0340038543013	10.2693684928417	11.6267003868159	11.5068256423489	10.5497542049815	9.99284410196803	10.4902269798265	10.0343755429552	11.6331508901601	11.232664238998	10.7387096375716
AT1G07320	RPL4	-4.92594878262297	3.68087935497314e-11	-0.529685112657975	0.852674354817393	-4.70148332411844	4.60652068464367e-10	-0.754150571162505	1		12.9669788853372	12.9755873615582	12.3958545275791	6.4375386099611	6.63527513137314	9.0458969571302	12.3317297372364	12.0345593958299	11.7196347568178	6.14941361159634	6.48675477824132	8.38853434168438
AT1G07350	SR45A	1.79229700301324	0.000631228424682075	-0.528010097483691	0.755598774450814	0.875626417484405	0.110043888273871	0.388660488045139	1		7.93847309205546	8.17413858001487	8.06765856823247	9.11103089312659	8.50152188982673	10.8371824705685	8.27663397375889	8.63847989897813	8.40270894696383	9.30447924328691	9.53564046243327	9.07362626947344
AT1G07360		0.423244404014308	0.0128659571065867	0.179783892912206	0.738605795891325	0.727056981004475	1.59640778292195e-05	-0.124028684077961	1		9.82770838366521	9.90028756428466	9.83682083477112	10.1122833159463	10.5552849758978	10.1326327597249	9.72665423083937	9.74787708167692	9.72119070062286	10.5955389860486	10.298725143414	10.4487051477728
AT1G07370	PCNA	-1.20421191783633	0.0273831684216746	0.969820437030535	0.420382219864807	0.452787119471867	0.432488153412215	-0.687178600277657	0.952533413036919		7.98228905161412	8.13437278961371	7.62438036386295	6.29291436682283	7.42296326654779	6.27495193339625	7.61504760354523	6.97643236622797	7.09357253187373	6.74355168104622	7.12013137538794	8.53107323132273
AT1G07380		0.44629807535567	0.308591620552628	0.100164905308442	0.965290283650207	0.545320920749438	0.216894995447365	0.00114205991467426	1		7.60458134997395	7.6966812979335	8.07128874320349	8.86721132296112	8.24371548420046	7.14663947257814	7.43268889602505	7.92133996418781	8.00233229816049	8.41615270955443	8.11647362190977	8.46156343391549
AT1G07390	AtRLP1	-0.91365529380317	0.0108948214433724	0.109476752433688	0.957563610963617	-0.679166781035348	0.0591448493754033	-0.125011760334134	1		6.73983502949289	6.68972968099349	6.98891964646119	6.0977423814212	5.86170487719987	5.85215882140247	6.69369170318607	6.50746257004318	6.84647036400287	5.37541516937647	5.90744786633358	6.49969297560748
AT1G07400	HSP17.8	7.65260569237315	4.13877356819453e-23	-1.04427712634693	0.572028931205443	5.12210761054937	3.77893928665673e-12	1.48622095547684	0.68872373509882		3.2164927779743	3.16948163784984	3.33391606566348	9.07167257814883	8.58138635067514	11.2200507827779	4.01979995010923	3.73543386239267	4.80156110162127	9.87306143717479	8.43766905193607	8.34605408290884
AT1G07410	RABA2B	1.66754582632264	5.89887891352392e-05	-0.109482800367732	0.959671751395673	0.8286695408224	0.0431221190409121	0.729393485132506	0.713732436534335		4.73843841117419	4.07467940681259	4.67976216846037	5.98926995479223	6.04189135042413	6.00726916481836	4.60694576454371	5.44647244296969	5.28671145135209	6.20286692409439	5.90744786633358	5.60064584578088
AT1G07420	SMO2-2	0.0568805832624312	0.788498721773784	-0.057138487564659	0.957238408107921	-0.290828239851807	0.146293994249439	0.290570335549579	0.848160591801652		9.765121419953	9.83073881252769	9.90350271732729	9.68383552186276	9.87258436556813	10.0846555935592	10.0157331712149	10.3818820712944	9.93695275677941	9.95128242335846	9.71605158466952	9.81643626796761
AT1G07430	AIP1	7.89593015542842	6.52040378871745e-17	0.828904469182781	0.786330208918018	6.81878972424113	1.33671316763078e-13	1.90604490037007	0.618018035920524		3.43405052718944	3.65153254952935	3.00999688046191	11.8408336078767	9.68647294011191	7.14663947257814	4.4620964847179	5.25438027104916	4.62659923847709	12.3396193001009	11.0178956122632	9.91532675318336
AT1G07440		-3.27320502443669	1.15084102317067e-37	-0.310277110509785	0.712347228616191	-3.45952842956147	1.52289055000297e-41	-0.123953705385015	1		10.9561516011515	10.9673559232748	10.7919192924927	8.11283786060504	7.08222257975954	7.56150928738618	10.8514684115865	10.9015303957034	10.5782184272288	7.44408986350795	7.28162533514779	7.32736342853332
AT1G07450		-6.20985631070307	3.55386331953152e-06	-0.52883795325702	0.955686081857523	-5.81455069802966	2.96289601085752e-06	-0.92414356593043	0.758128695785135		6.02842639648479	5.57129242135496	5.33987290186548	2	2	2.4090855940558	5.09852807286706	5.03272472827614	4.31652125387467	2	2	2.1736959430656
AT1G07470		0.310789655266198	0.344853037380772	0.194455558300589	0.875035262300862	0.343729495739816	0.302969150958984	0.161515717826972	1		9.24711540487188	9.06952043999756	9.16104044289831	9.97443904955927	9.14498335625332	9.11235202194333	9.21880664581777	9.57650994662776	9.13181417940835	9.97067414763723	9.68750660213077	9.24889840438749
AT1G07480		-0.191980488201316	0.492691073549148	0.0773885627337247	0.957563610963617	-0.00620883783638549	0.984368108431699	-0.108383087631206	1		9.35104004422345	9.22389799000885	9.2178259026983	9.43087024367855	9.02871259582825	8.66743927341925	9.14805608632441	9.15713737686715	9.16821086213339	9.39911887209811	9.26903199279104	8.7232651864531
AT1G07510	FTSH10	1.57569562936579	2.72846114047439e-20	0.0926638776067838	0.899649759015506	1.63562233654753	1.38880145980806e-21	0.0327371704250499	1		9.31036405179743	9.22217455210234	9.39339585098994	10.8135358578452	10.9393667398738	10.8859869203635	9.18602880446857	9.31322625306706	9.50818659729829	11.1506383619406	11.0293145697946	10.710786896233
AT1G07520		0.850723246321131	0.00217603506200779	0.338087187123074	0.671634722682328	0.338124461667257	0.244272777848138	0.850685971776948	0.074273482225217		8.3160045177472	8.09724558540524	8.38308933656297	9.14934392319967	8.74639178822092	9.3627690231892	9.45005425187325	9.11936056044794	8.66714371301287	9.55626946208812	9.5610391381983	9.2145122732195
AT1G07530	SCL14	1.18978499150624	6.26936745355718e-14	-0.0973428649520974	0.879892031133573	0.868349939698754	6.5603965031139e-08	0.224092186855389	0.9211863196036		9.7961406365284	9.95630710173439	10.0357281267509	10.8922066053871	11.2176176332107	11.2255918523871	10.0822989659028	10.1735763350021	10.2095219031051	10.9107096755288	11.1885302599021	10.9631490030694
AT1G07570	APK1A	-0.668310442579862	0.0426677400806348	-0.246588248689724	0.844572285360383	-0.756424419841259	0.0226958161487904	-0.158474271428327	1		6.84799852996373	7.05760415576021	7.26733164831755	5.87197385059227	6.55841823571255	6.71391479082284	7.17825306381601	6.75574522935851	6.76958960094032	6.35228117883862	5.7396380078312	6.2797678512951
AT1G07590		3.03484575918117	1.30119283891975e-06	0.169566404120479	0.959909234459223	2.99280438919107	2.38678569129926e-06	0.211607774110578	1		13.2243389374262	13.1925515352944	13.866976940618	17.3416270628255	16.1459579811025	15.2480925826817	13.3615607279135	13.8590280762922	13.7563695820738	17.6318562859595	15.9838473980028	15.4324630031957
AT1G07610	MT1C	2.73580817252215	0.00220168981003876	0.802387805504151	0.786566623157246	3.21031541913456	0.00035763638578527	0.327880558891734	1		6.9661784293417	6.70954681037035	7.60947726549658	10.9727555448693	9.00718492343044	7.89927388308424	6.7726017598304	7.91671075449949	7.48844407641526	11.8894778986743	9.25353680350668	8.66078686805358
AT1G07615	ATOBGM	-2.43758000340128	8.05141116683564e-06	0.408867026724451	0.842288113059086	-1.83281630657762	0.000852115438678455	-0.195896670099214	1		8.23138286398419	8.20936211004242	8.19624010475457	5.39335957595642	5.22964054067313	6.52139903511529	8.11946960670439	7.96234770867979	7.97062577697488	4.81322154660822	6.12741917817471	6.96914223155957
AT1G07620	ATOBGM	4.61784771488984	1.23180369347994e-16	0.283523948578189	0.909463656155485	3.79967589276875	1.57180478904013e-11	1.10169577069928	0.631690137490692		7.38058786409829	6.91126226378724	8.31429361623217	12.430898824882	12.4517439170833	11.7568842114706	8.16990064428141	7.91671075449949	9.56008917700259	12.5961766934042	13.0419741005889	11.6109741792487
AT1G07630	PLL5	2.20453927865428	2.04343469323726e-16	-0.0820964289964585	0.956088783006843	1.90130476268722	2.44475840180917e-12	0.221138086970593	1		9.64894248932787	9.6993976677704	10.00947813594	11.9248333618366	12.1310688903938	11.9180938782794	9.72962401660488	9.76857699010955	10.4320496610484	12.0525952837178	12.1076597144032	11.5085155371375
AT1G07640	OBP2	1.35302228379952	0.00308796153617527	0.260032550561492	0.888513070394479	1.31865936004652	0.00448464838509049	0.294395474314492	1		9.69575313923944	9.80448865823693	9.76129948199418	11.8356215986535	11.0452597811121	9.70407801158395	10.026238043107	9.94375167682228	10.1641883187081	11.4730788701363	11.5942620337156	10.9452863424508
AT1G07650		-3.60346832406782	1.74633739848171e-15	0.783434783491334	0.461652471835771	-3.00989641770261	4.04652600155558e-11	0.189862877126124	1		11.6173804328872	11.606401063824	11.4089889751633	8.12997026209145	7.56724736433789	8.11934336534941	11.8090746241463	11.8604940680808	11.5185725174763	7.2545899539433	8.85197351408491	9.3765700393807
AT1G07660		1.71601099592314	1.11798851018336e-06	-0.425106921881016	0.68349368847152	1.13700930370816	0.00163730708574988	0.153894770333967	1		8.23138286398419	8.26063561039795	8.3713580816922	10.150563537589	10.2630569852768	9.43834201393414	8.4618575368787	8.38728952984179	8.47228606165729	9.70261742691397	10.0160918053002	8.7250111231157
AT1G07670	ECA4	1.66813849667052	4.22093938726423e-16	-0.0243349663945561	0.987810248533888	1.48252877215503	8.42804500258149e-13	0.161274758120927	1		9.88192094936021	9.92804070264321	9.77249261149515	11.3424512952098	11.4021263220199	11.7893172271556	9.93655300482457	9.87501954045321	10.2292749479382	11.7505465449629	11.3374308355503	11.3781110617671
AT1G07700		0.924546502283696	0.000137129815356937	-0.0724295836597706	0.957238408107921	0.672339436734901	0.00676838663541061	0.179777481889024	1		9.96288587964921	9.94798945506368	10.2219815962688	11.1511729583659	10.4869401547885	11.172482004163	10.2543844855717	10.2109229143323	10.2215985879487	11.18092370223	10.7898416585502	10.6782634483657
AT1G07705		-0.297208019615631	0.248436036775014	-0.294334713703442	0.694240127538796	-0.446365907249871	0.0830500712330035	-0.145176826069203	1		9.23810740179356	9.40039085518336	9.24700769784159	8.68214977709632	8.9556680960745	9.29511424599869	9.12868822880385	9.07849700076029	9.24500184095261	8.42742444686173	8.51768093766206	9.06124037017076
AT1G07720	KCS3	0.77908138821315	0.330977174589988	0.376206534172526	0.912534791012125	0.928256523960855	0.252525740363174	0.22703139842482	1		9.47122895554917	9.68194956593089	9.28970262669403	11.4732229065231	9.1645632119152	8.10567168325572	9.63459309046761	10.0447919879128	9.39159461489528	11.468993813972	10.3359855741101	9.37212007484947
AT1G07728		0.440387620873064	0.133012531733661	0.289509472762025	0.752813617525386	0.724234773816238	0.0125685816110758	0.00566231981885078	1		8.81720723619989	8.71737531734549	8.88806371969783	9.54064162867801	9.11174791419218	9.03150766734814	8.72850943729997	9.0192708851011	8.6755966406507	9.89149251393501	9.6105331780697	8.96553167547678
AT1G07740		-1.20644790628763	0.00146764933310812	0.421951697513581	0.732272186042901	-0.379760105485015	0.338035958832083	-0.404736103289037	0.992906900052056		7.40010269685735	7.45982213977111	7.21578240482495	6.35251479756081	5.86170487719987	6.29917902539472	6.84741864361825	7.12830140284731	6.91946062512797	5.70675663491829	6.63762408855377	7.08787237737986
AT1G07743		-1.79523548258925	0.0679362645440699	-0.729852141542391	0.862082119086641	-2.41025666623807	0.0177483421421759	-0.114830957893577	1		4.41944853404574	4.99284706598169	4.01496946332038	2.49914263494018	2	4.09708464307532	4.70677229710343	4.03787236664041	4.47987488103758	2.739706321333	2	3.18868191019447
AT1G07745	RAD51D	-0.899515792911636	0.00177065756900469	0.208020632650652	0.854929408993688	-0.513835147682163	0.0750456650923882	-0.177660012578821	1		7.43835786937254	7.27268509404181	6.96570200971741	6.32302233596773	6.77769900802476	6.00726916481836	6.9929376211731	7.25839600217957	6.93362577875275	6.68840015217109	6.58906644716558	6.44988723192433
AT1G07750		1.54542917399169	0.00312096343820997	-0.0122088926749199	1	1.32361552167924	0.0130918688683006	0.20960475963753	1		8.30913923215848	8.44333850511675	8.84841629564388	10.902213034439	9.91558874647119	8.5909999331239	8.63022775247014	8.78790803637524	8.85252081463657	10.6178494198419	9.68172919989869	9.7190523722716
AT1G07770	RPS15AF	-0.945749554956342	0.00524981913975194	-0.391516085839237	0.698192231851652	-0.902715105777477	0.00888319783593	-0.434550535018102	0.953119994353396		12.1575050164869	12.0521102273056	11.9983774859872	10.460936511275	11.7551800818943	10.8515884440061	11.8610081906558	11.571198393694	11.4463127604894	10.5212087227486	10.9689238490714	10.6850064632987
AT1G07780	PAI1	-2.07250762526442	2.01258204227116e-06	0.0620300004008226	0.984777307733323	-1.5357580957635	0.000525383806016811	-0.4747195291001	0.996279108064552		8.68025712179964	8.7319824704435	8.42341341638638	6.13216017090147	7.18805641377632	6.27495193339625	8.37853696518802	7.82086333891654	8.19103876942308	6.14941361159634	5.98455886326819	7.30419201206089
AT1G07790	HTB1	0.595644327024699	0.024605995836162	-0.262854089813143	0.757509782123358	0.358008222995635	0.194221986238345	-0.0252179857840785	1		8.3397789639308	8.35801973574862	8.46815886867519	9.16189211827113	9.20294331745482	8.48410368690398	8.68836917909448	8.2431287837495	8.09767344462125	8.80119645075086	8.67717060802027	8.67350086597508
AT1G07795		8.92712012306533	1.16828035358221e-06	0.0225801133948694	1	5.03841963384718	0.000616246949707266	3.91128060261302	0.551086167633268		2	2	2	6.35251479756081	6.74338937255588	3.98207010934008	2	2	3.25909391957699	6.48766310102094	6.68460047352641	3.97919162264884
AT1G07810	ECA1	2.12021692324865	3.53240896148507e-15	0.109984305367347	0.932683978515008	2.20821202492048	4.55011895120578e-16	0.0219892036955209	1		10.1947317336456	10.1151772885262	10.0104239064583	12.4122013362387	11.7605510485938	12.4079068908751	10.0254326861039	10.1030002817254	10.2534742688888	12.7502700361093	12.1719205462741	11.9631830476666
AT1G07820		-0.866637627328697	0.000906972252184432	0.0969871489531114	0.940878399608629	-0.564610421435028	0.035774567361955	-0.205040056940557	1		10.3756558458972	10.3930543062338	10.233367601022	9.58790403811696	9.76125182449598	8.96869964099831	10.3195642183873	10.139216664114	9.90675422820457	9.44143085127321	9.35866280671716	9.84160043842477
AT1G07830		-1.08724474531111	0.0249154330940002	0.140409634802416	0.957848273654831	-0.766846061066465	0.123389747670178	-0.179989049442233	1		8.09434689783934	8.02790950926853	7.91441011931543	5.91214154445081	7.56724736433789	6.9616993556765	7.9396512503199	7.78575351673357	7.77995741579463	6.32842884058658	6.73009534815535	7.75063419910821
AT1G07840		-0.361266970151365	0.406249148353544	-0.572019169493415	0.607166967927711	-0.798981677677864	0.0626711006538869	-0.134304461966916	1		8.48999976422086	8.65996970244052	8.40914099581475	7.33165042056463	8.03263360064082	8.77067709136039	8.49248548584963	8.25417971936524	8.41454065879798	7.36422759023999	7.01377808057262	8.1337672656731
AT1G07870		2.35470677415681	1.48513848989363e-12	-0.092894973966292	0.959443310041352	1.78128355164689	9.9776658012986e-08	0.480528248543633	0.908878114328412		6.48349934513974	6.42789818883746	6.83513919757255	9.32698777816848	8.60068029238075	8.64870576617625	6.96632788063024	7.14422968767201	7.05952976913809	9.30447924328691	8.32357812145804	8.59356980299973
AT1G07880	MPK13	-6.61034769820049	6.70196400855398e-07	1.99047683550636	0.610808037931551	-4.027843959182	2.41294406961073e-07	-0.592026903512137	0.991249025999541		6.31553628291346	6.3416334007518	5.24019568433967	2	2	2.4090855940558	5.72477055359783	5.33985498401068	5.39986989030335	2.739706321333	2	2.82184598664406
AT1G07887		-0.589609713576687	0.468415271465569	1.75542390490057	0.220965431330506	2.05494557251447	0.00447457679853217	-0.889131381190585	0.96420545932778		4.31366182241461	4.4957691504848	4.01496946332038	4.36000846988996	4.07833947657039	2.72743072370442	3.45726424291366	3.64876291566615	3.76076505703254	5.37541516937647	5.98455886326819	4.11321846556363
AT1G07890	APX1	3.21640155789649	2.32553755780245e-18	-0.917831657782789	0.175904883892647	2.23940412456738	2.1045900629668e-09	0.0591657755463173	1		12.8816296794257	12.5436839042815	12.813788032241	15.306801471353	16.1438530595946	16.27906444369	12.2558237877402	12.6450962048641	13.3285195864097	15.3132354319278	15.1652728991305	14.5758594321336
AT1G07900	LBD1	-0.0822498075336129	0.930160843196882	0.701851167397078	0.80751486357852	0.757300299114994	0.398078955704433	-0.137698939251529	1		5.75292487233992	5.57129242135496	7.12787574321794	7.43175946920679	4.28328477401611	5.14865016748111	6.12435231447218	5.70457102025203	6.61995178374819	7.640910659481	6.68460047352641	5.96214739882906
AT1G07910	ATRNL	-1.3075864886556	3.40498905160535e-07	0.299667155407206	0.712347228616191	-1.02117640958792	7.56516030746816e-05	0.0132570763395194	1		9.50015117301349	9.5644441739181	9.15592097397322	8.18017956547809	7.52747447479028	8.4628128550931	9.3698409194329	9.48409990801501	9.43622072364322	8.24196792994251	8.49150028058723	8.5089491482631
AT1G07920	A1	0.554464074022537	0.0938906641178742	-0.376259459449249	0.695090261842034	0.349070658646325	0.311930970298377	-0.170866044073037	1		13.4894380395598	13.4526748821338	13.6129983887359	13.4900612299705	14.6836359132756	13.766670446737	13.3150308876131	13.2400435389244	13.4817837614362	13.4817285920532	13.5812711105685	13.9812173410927
AT1G07930	A1	1.05393369964786	0.000428588285405094	-0.436433253340802	0.568666497080915	0.653920036187829	0.0345193966109496	-0.0364195898807687	1		12.8874026103378	12.847853162391	12.9201524931828	13.2319288741879	14.3738685272827	13.9899536515288	12.732080170515	12.6781233290827	13.0993462206489	13.3955744000148	13.3608307054194	13.7226485426997
AT1G07940	A1	0.497924583990071	0.102231471814491	-0.421028339466257	0.584004692351273	0.290398975146042	0.362930358509814	-0.213502730622229	1		13.6224202430954	13.6120212454908	13.691386251968	13.6498509561024	14.6781121657554	13.8829405026026	13.3795556343172	13.3088982048233	13.5839678571538	13.5495492584481	13.5299412895419	14.0218659000524
AT1G07950	MED22B	0.543867374093885	0.0260510362954393	-0.104795702901334	0.92528854251894	0.175572798909286	0.502248661340534	0.263498872283265	0.996601701215931		7.93401740734545	8.00804300520479	8.3684103020532	8.3723937088009	9.00718492343044	8.53088942795353	8.4010649308558	8.55157057171667	8.15723401445999	8.56646546126794	8.50464999601694	8.57239057732128
AT1G07960	PDIL5-1	1.3610091254782	1.42248943190404e-13	-0.0585498765785286	0.953503954325077	1.05107693502563	1.46930888362264e-08	0.251382313874049	0.932616608802467		8.52597249976214	8.46972447449924	8.78792773788895	9.90646860316544	9.8117964110658	10.1173848321805	8.8186624574443	8.84506172192867	8.88690018283503	9.98980867481124	10.0523635473857	9.63333050223339
AT1G07970		-1.38396850772574	0.00755506150564206	-0.0422572301778009	0.992376966751314	-1.43325449113531	0.00624069323905508	0.00702875323177342	1		8.1530348802148	8.3101492143252	8.04568357823505	5.69908825847189	7.08222257975954	7.24968670970384	8.29546229267369	8.20945881794171	8.0245606364534	6.20286692409439	5.90744786633358	7.55250115613365
AT1G07980	NF-YC10	0.723857719067532	0.000241633137335639	-0.226006369060455	0.715422389935082	0.371522537186106	0.0682073185545897	0.126328812820972	1		7.81790330113673	7.67164284367271	8.06401923580259	8.41495016995339	8.54200669006488	8.74003155074034	7.96339296575156	8.08707325222085	7.90504243872619	8.53032983992479	8.24739965096612	8.24988819999907
AT1G07985		1.21881539056354	0.568145750129032	2.44475426501777	0.631196580270086	5.20791723160624	0.012006322349559	-1.54434757602492	1		2.24988929724938	2	2.59163477859053	3.16357609402812	2	2.4090855940558	2	2	2.26190965043334	5.00598859257354	2	3.41320253285838
AT1G07990		0.742164184992897	0.0020143200947507	0.196162884510198	0.816318966841651	0.865464038615448	0.000346110457220976	0.0728630308876459	1		10.5926061752148	10.4886219945023	10.6437562953045	11.4418388031184	11.3813588220436	11.1079436357673	10.5283894451654	10.6770034959781	10.7340467917252	11.5434039056836	11.8679660265606	11.0125908853654
AT1G08000	GATA10	0.243495986816308	0.394690827300548	0.135953632471246	0.912534791012125	0.298757542518598	0.29311007964315	0.0806920767689556	1		7.00917327547969	7.45395997455729	7.12088652749376	7.43175946920679	6.93798076314128	7.78382983798267	7.31107281071401	7.41758862745451	7.1227149261193	7.62141261382755	7.67965148381149	7.45487900360843
AT1G08010	GATA11	-0.0453156014281396	0.872799428174753	-0.440304160379299	0.46575078297965	-0.446013524466607	0.0931466898250146	-0.0396062373408317	1		8.06204228587567	7.82939150973374	7.94638979995497	7.31676473203767	8.20641880540882	8.06386165484218	7.9189855333206	7.96683299771859	7.84385514823932	7.59166236798993	7.34147967025791	7.45066448688416
AT1G08030	TPST	0.0957024662621213	0.747516283662231	-0.163092209390094	0.881468367481843	-0.0453729929428544	0.88537563201813	-0.022016750185118	1		8.59250955179579	8.77258387515084	8.60217411266663	8.32854366725486	8.43858139893504	9.27387769313403	8.57405720909155	8.70442422997103	8.62848040674383	8.57662583529716	8.55608210326056	8.63501772037321
AT1G08040		0.301757092206004	0.409060138392919	0.205184459236907	0.882124671716058	0.592094458210579	0.0997909076860432	-0.0851529067676687	1		8.70138475336104	8.74883930225795	8.6417758778807	9.48180387376402	8.87080247022786	8.45204844183932	8.63022775247014	8.64968207641366	8.56012492247685	9.71876323005539	8.98927705395916	8.69503895962131
AT1G08043		2.09809312026397	0.0290810499649423	-0.355451288525522	0.937756750582029	0.902060284019795	0.359109446368715	0.840581547718657	1		2.46281848061928	3.56715566234972	3.00999688046191	4.76282231221975	2.71777331498982	5.09430542051732	3.67008783821132	3.89456383418334	3.13381924023349	4.59066648519959	2.86700314314084	4.51952743013883
AT1G08050		1.4013471479788	0.00223271219367725	0.241465433002737	0.900688374458802	0.831617571638665	0.079119648029301	0.811195009342873	0.724894875830015		7.73836509795304	7.55599854114819	8.81416255088519	9.40998240084654	9.25866440648133	9.87096287345882	8.57405720909155	8.53354230785034	9.51840432212119	10.0746991141268	9.93584636048515	9.18310210041354
AT1G08060	MOM	-0.716584802071974	0.027676531719147	0.522108182747739	0.495714404637103	-0.0820864046303189	0.823221617923792	-0.112390214693916	1		9.54612968272576	9.62308738493366	9.14906663299512	8.41495016995339	8.19376919137843	9.33080791738051	9.32210678323819	9.43152532618201	9.26847536451095	9.22596478858827	9.08867938952384	9.43427177679536
AT1G08070	PCMP-H12	-2.06072141456399	3.20427944103839e-05	0.749540265267907	0.583777356363654	-0.937570743613246	0.0481395326281138	-0.373610405682834	1		5.6908974970468	6.64925960272669	6.41129979479862	3.61676553941552	4.62225887500131	4.8538030325943	5.72477055359783	6.161163909229	5.94787178488397	5.121531480812	4.57124522981951	5.31558179015518
AT1G08090	NRT2.1	-6.31917169844929	4.50757554243455e-05	5.27826503860668	0.026448877044011	-0.487772557864203	0.65948639950177	-0.553134101978407	1		4.19950006463716	5.08675861188294	5.24019568433967	2	2	2	3.45726424291366	4.45033834262831	5.01199668205149	2.739706321333	3.4047617928125	4.91172301354333
AT1G08110		-0.89622848448144	7.2056124170812e-13	-0.269214723736268	0.308489727093322	-0.997804162074578	2.66818859970571e-15	-0.167639046143131	0.92837355202997		11.0823100570454	11.0114288466671	11.1521752082875	10.3037374219477	10.0963643302676	10.154376873718	10.9258580666778	11.0038299036328	10.8134322336456	9.81845397801703	9.95991479814646	9.98036052416258
AT1G08125		-0.93361860509885	0.00136737805599462	-0.203828739579688	0.857967822505868	-0.817280115962994	0.00600746897042188	-0.320167228715544	0.992906900052056		8.73250715619424	8.72712983377363	8.65876558382255	7.73023358018231	7.68038210512745	7.92285424815936	8.51561078707279	8.39396635684732	8.24882771901365	7.02158129642654	7.37050066994529	8.07747979737255
AT1G08130	LIG1	-0.75282203467475	0.0577132979135391	0.112344010423346	0.958078972642955	0.0234284664367747	0.959648101443221	-0.663906490688179	0.750995956391467		9.77387423964961	9.93647382193025	9.28658300730131	8.29095552474196	8.99993705093445	9.34542352575074	9.14805608632441	8.70978591321222	9.18705631432535	8.85227277437126	8.47822960625399	9.581269877701
AT1G08160		-0.235642248004056	0.777231155985385	0.234952844782987	0.954615412149676	0.678228439507501	0.403485975501061	-0.678917842728569	1		6.34268404785564	6.63896217764284	5.04724725110922	6.4375386099611	6.39121043266446	3.85708584400802	5.2606082528842	5.5695375216182	5.70525046410809	5.121531480812	5.98455886326819	6.82680775253235
AT1G08165		-1.37317190482349	0.197559349416819	-0.124772445164038	0.988373787720022	-1.3657370637137	0.196256916879817	-0.132207286273828	1		3.86695628499459	3.94694139836566	4.07406169963568	3.96110972292417	2	2.4090855940558	4.11977255081359	4.16822297681943	3.13381924023349	3.41931760047988	2	3.01689215378903
AT1G08180	SMR2	-0.00766215693973695	0.988462810169667	0.05204785228044	0.988344956675844	0.204093032708128	0.687651986952508	-0.159707337367425	1		6.20152877096914	5.88189902276335	6.38820097351113	6.59388610051736	6.34619464949603	5.30038533012913	5.83182936236719	6.35155540078626	5.83165539829609	5.97603267074309	5.64779620231147	6.6833184684695
AT1G08190	VPS41	0.980638360179798	2.19262181329791e-10	0.433451388991262	0.105955690860141	1.30319560080136	3.60398785263443e-17	0.110894148369696	1		10.6863211539458	10.7465575346447	10.5827510317255	11.8375783093424	11.5972518917557	11.5009445609466	10.6783518171277	10.8065122889397	10.8608404214134	12.2344523305614	12.0837629464461	11.9226774515784
AT1G08200	AXS2	0.256149459803012	0.272291865804127	-0.124102225510584	0.893162351229348	0.284282535104292	0.230066486764456	-0.152235300811863	1		11.5790122525872	11.5556405347017	11.3678849918013	11.5634756794339	11.6857348736713	11.9938032823743	11.3446805273254	11.3521252704216	11.3586961404543	12.0058958494157	11.4707167473978	11.3407372080719
AT1G08210		-0.483660615289214	0.110057042423735	-0.193693357325718	0.868934210044276	-0.405701861747231	0.191862952332415	-0.271652110867701	1		8.89262398735845	8.93500484058198	8.92464528674525	8.50306280663714	7.66213173853015	8.86701809725634	8.68225063990101	8.74154417875195	8.51373435326707	8.20314620973894	8.45131633381592	8.09378726382724
AT1G08220		-0.45214610234412	0.292392398280718	-0.0848632574268636	0.973017941190852	-0.545376291263719	0.207009052242943	0.00836693149273552	1		7.12315878634127	7.18339073044666	7.32928128490079	6.4375386099611	6.84396340626454	6.99174086923566	7.22950399636353	6.98530229358794	7.41630199646395	6.12192544296012	5.98455886326819	7.38150198851674
AT1G08230	GAT1	1.87152135746652	2.81246034816577e-24	0.0400538101605436	0.970709257685112	1.7371196491692	3.95708605419097e-21	0.174455518457865	1		8.24942636077995	8.36115532777568	8.45432441229732	10.4074920867855	10.0267480899284	10.1839531089818	8.32456196040983	8.65802699425597	8.5887523483896	10.4386681009016	10.1051165707997	10.1964936097222
AT1G08250	ADT6	3.62336492757926	6.62660645203797e-23	-0.695973159795572	0.37626499377074	3.03105378089356	3.4847541348669e-16	-0.103662013109873	1		6.81929442431712	6.82305217050615	7.45687355960585	10.4092473631659	11.1406172398688	10.2366499351932	6.57542258850287	6.63693839130922	7.48203275722644	10.1222946847944	9.94069227786735	9.78581547196238
AT1G08260	POL2A	-3.39723811049366	3.32818573823063e-11	2.00096065685248	0.0067767900447116	-0.905384879515477	0.0825046603818577	-0.490892574125708	1		9.33084539791412	9.35392837340438	8.81848901009733	4.92864963727673	5.72772361610063	6.52139903511529	8.89295370087322	8.48746068363001	8.69374316247224	6.96081818400165	7.39894938143916	8.5410185583377
AT1G08270		-0.383889066957925	0.68272752338492	-0.427188857575386	0.918302000019691	-0.740174011636793	0.428358244124148	-0.0709039128965184	1		4.25770986436925	4.40145132669033	3.51542434498634	2	4.7659113486488	3.72023798709851	3.85551441533495	4.3440169741218	3.92102017091239	3.41931760047988	3.4047617928125	3.66678142378667
AT1G08280	GALT29A	1.37173591687206	0.0290364950958229	-1.44928851917811	0.211828789971189	-0.131656012195345	0.854939051276623	0.0541034098893023	1		7.46948011167955	7.57772603325852	7.40027175948876	6.80060326908175	8.40605056194605	9.84239575106662	7.78835980184925	7.41758862745451	7.36844101424908	7.26719155290314	6.93825431041839	7.84356877053953
AT1G08290	WIP3	6.11773134879539	2.27264982940826e-19	0.061292747449728	0.988617345575452	4.33934753528589	5.58666592770304e-13	1.83967656095922	0.252515941116347		2.64832517049709	3.38197767715386	2.74496863257489	8.11283786060504	8.28007221457938	7.76655704214607	3.67008783821132	3.89456383418334	4.62659923847709	8.34065819584628	8.72289670148146	6.6321318946707
AT1G08300	NVL	-1.182607415487	0.0112126707553589	-0.0739400932056592	0.981700778339525	-1.17000000062524	0.0126655036691745	-0.0865475080674165	1		7.01762059706797	6.91126226378724	6.24125692581085	5.83065569509144	4.46270463266893	6.06492672236973	6.72577548751629	6.86550829033169	6.41309384337862	5.22850297162239	6.12741917817471	5.38789806720664
AT1G08310		1.87075384174847	0.0123341556135615	-0.230573282406663	0.951636663513295	1.36205066351013	0.0641980797827526	0.278129895831674	1		2.9601998093229	3.16948163784984	3.12624022708345	4.47173558106062	4.28328477401611	4.30279491786507	3.79631463161421	2.97874360310813	2.76275434431619	4.66872891936064	3.4047617928125	4.02526463527467
AT1G08315		2.80638198102812	1.36446759345314e-14	0.0967246572267871	0.961098712144795	2.63941366266309	6.81980189333718e-13	0.263692975591809	1		7.78858793777991	7.44807389213692	8.09644737749274	10.7162157641164	10.7622133343219	10.2224679062053	7.92935539446078	8.26514664871852	7.96833413648887	11.0171238238011	10.9665498773003	9.75879817265848
AT1G08320	TGA9	3.12852848716943	0.000188482508231982	-0.0607140674085035	0.993261105858023	2.36943113745272	0.00447706818730748	0.698383282308205	1		3.09403009120584	3.47753571133365	3.88898723581372	6.51782927743006	6.25171664106095	5.39334400157771	2.66171061314404	3.55655046658055	4.90103226850862	6.59152014110182	6.25739890910523	4.91172301354333
AT1G08340	ROPGAP5	-1.20803049826367	0.267377570708586	0.0471840619153461	1	-0.60592332865475	0.596694005778446	-0.554923107693578	1		4.81797268196951	4.99284706598169	3.51542434498634	4.67216593874179	2.71777331498982	2.4090855940558	3.91238043499414	4.68620714874676	3.58045820823113	3.226306153865	4.57124522981951	3.10534251849105
AT1G08350	TMN5	-1.21514865760827	3.73149364401663e-07	0.41203330279069	0.490223677751368	-0.684387695574917	0.00373063310006896	-0.118727659242659	1		8.19460442462976	8.07067608163686	7.95820175459798	6.80060326908175	6.99741894953329	6.88373920028963	7.99664596199972	7.9846359949454	7.90024182771508	6.81395320012278	7.45421722003493	7.508575960615
AT1G08360	RPL10AA	-0.617868957850157	0.0900132006399857	-0.313348239605116	0.79512268416047	-0.516266204630964	0.167897735602851	-0.414950992824309	0.982706607642072		12.2394589554488	12.2917706259516	12.1860708264799	10.6861262629198	12.1000519333924	11.7420480415456	11.970084162513	11.6929455617578	11.7988285183576	10.8741062033245	11.396823178577	11.5702769977225
AT1G08370	DCP1	1.30385699198463	2.06805174133391e-13	-0.314219379271652	0.44352337797938	1.15701358244101	1.27634497894233e-10	-0.167375969728028	1		9.0857604433014	8.93920725697981	8.99322570558932	10.3037374219477	10.1724785079258	10.4204376893515	8.75011961966795	8.88115199147115	8.88811299338534	10.2048545445125	10.0478791383319	9.6898490981725
AT1G08380	PSAO	-3.445351993454	6.4973293742919e-25	-0.399291874395363	0.694240127538796	-3.6025828502572	8.90976059509859e-27	-0.242061017592161	1		16.0932330552519	16.1052185198448	16.1319696120504	13.0840089948351	12.5128524898193	12.2775589524922	16.017619811651	16.0519423018566	15.4628171014941	11.6428538516519	12.2125564121674	12.7384452033207
AT1G08390		-2.35289785463998	9.77418211834062e-11	0.235086445140026	0.888732843727702	-1.99092769943778	2.14777494330393e-09	-0.126883710062181	1		6.85744104130656	6.82305217050615	6.73799157430033	5.00492332386096	4.46270463266893	4.39560334378702	6.67737821836665	6.93124580287644	6.41981823381976	4.59066648519959	5.20769033648514	4.86181151710624
AT1G08400	MAG2L	0.411768164853213	0.118981808091541	-0.235078014383493	0.789885533603535	0.0581823370505177	0.843847514440245	0.118507813419202	1		7.43205203677515	7.36304311094883	7.56896620379082	7.85911295386009	7.37894253506574	8.18582338269646	7.43754036091224	7.66949363063153	7.60513943113969	7.83961233702892	7.3118628840053	7.63653219861951
AT1G08410	LSG1-2	-0.442347192900168	0.354735557099386	-0.101152312447289	0.969386541775107	-0.510578583644396	0.292374419866793	-0.03292092170306	1		8.80749678563523	8.85051163191932	8.71554234156849	7.17539432561217	8.6291458627293	8.78790092277053	8.71458702953454	8.72310358619139	8.83753225007595	7.83115005379676	7.70265640449456	8.88348785297371
AT1G08420	BSL2	0.92112694628173	3.16660888153411e-06	0.245097194035798	0.668716974490108	0.978799405080211	8.76595860418834e-07	0.187424735237317	1		10.4320407045688	10.4647705106951	10.3832696104479	11.2631426167887	11.3673458587822	11.4044388486329	10.4222555987064	10.7280978973028	10.6737901391722	11.8512788960942	11.6441342343126	11.2103279190183
AT1G08450	CRT3	-1.55645926297628	8.991451609978e-05	0.492451128856562	0.667313496995904	-1.45252850472376	0.000312917903990205	0.388520370604041	1		12.0945174837597	11.8148719321237	12.5701775762795	11.1874255897346	10.6369844803385	9.75532573477177	12.7214282400424	12.5050568747957	12.5097308845099	10.5588525051969	11.315212693328	11.385029392799
AT1G08460	HDA8	0.396907137388489	0.303416691658429	0.199966078381295	0.898114933245488	0.512583285785294	0.186338364887403	0.0842899299844899	1		9.20150217957027	9.03459619222389	9.67922841728615	10.3610887993442	9.37528515059851	9.1327174125214	9.35196458942979	9.60124286642898	9.27405263191626	10.1900404204652	9.93584636048515	9.59278987328353
AT1G08465	YAB2	0.629423643112413	0.206271066437236	0.0965116945530198	0.973034199073174	1.08100471021511	0.0286251574408318	-0.355069372549674	1		7.71777597899502	7.76456182966962	7.47890678699311	8.98958045578761	8.03263360064082	7.33418468088587	7.35276105230205	7.26569523447377	7.31533580141507	9.05845274767584	7.93410439803192	7.75405846041273
AT1G08470	SSL3	-1.3667029981793	0.000138712420951265	-0.549347375659865	0.568156403932272	-1.72344539842149	2.26455355108038e-06	-0.192604975417669	1		8.35319050432322	8.46972447449924	8.19624010475457	6.84277854914358	6.81121162230755	7.28650773501271	8.2073100640779	8.01527219820495	8.22790624149462	5.50874001127444	6.58906644716558	6.93937228541321
AT1G08480	SDH6	1.48126511142879	4.16124489870247e-07	0.185575372671014	0.872994788649714	1.49911376340329	3.88876522816154e-07	0.167726720696518	1		9.75252454908362	9.62569717399021	10.020786666168	11.6513826542549	11.3743693539156	10.666100076565	9.78301388827964	10.0437309101353	10.0839048911153	11.7533484549424	11.4195649154929	11.1861322146743
AT1G08490	NFS2	0.353017160559825	0.012821527715765	-0.121009934601643	0.802769977557969	0.318901875481027	0.0274038635950301	-0.0868946495228457	1		10.536398246912	10.6619993305235	10.4136140885521	10.8997179262642	10.87545607337	10.9028834048927	10.5368913367172	10.4240824355661	10.3979741018912	10.6566800165378	10.9689238490714	10.6903782751096
AT1G08500	ENODL18	-0.539500918171924	0.480697416288142	-1.0107103937988	0.640732673108851	-1.16462140242501	0.136665963892248	-0.385589909545706	1		5.27788507430703	5.02483498203956	4.95594106540153	5.55430736942349	4.28328477401611	2.98807153293606	4.64099456557209	5.13191657200099	4.42745224823143	3.58952749102521	4.35596107319236	3.66678142378667
AT1G08507		2.08045910904559	0.00285247326140291	-0.206521754335979	0.955187460852951	1.34686303061964	0.056161763545679	0.52707432408997	1		3.43405052718944	4.24729742967344	4.13082847814808	6.2621646502472	6.15061525717222	3.98207010934008	4.49969488119669	4.22923225588683	4.42745224823143	5.97603267074309	5.7396380078312	4.78354926709677
AT1G08510	FATB	1.38163275529321	0.00030867067136019	0.300486346896049	0.828828667398294	1.25944418202672	0.00120369568698212	0.422674920162537	0.998116036634186		10.7811561698242	10.8382948748108	10.7312579411068	12.3298014535683	12.4477540709042	11.5672855820337	10.9481271233339	11.6021614338286	10.9685265304884	12.6138597162694	12.8849019699666	11.611682155948
AT1G08520	CHLD	-2.87254083222491	7.57508372675028e-13	0.0607929142574375	0.982230374316367	-2.31622352483068	1.21785496430764e-08	-0.49552439313679	0.972516828557434		12.6345954430659	12.6465322750912	12.0222519005338	9.84295040018874	8.37276924335766	10.0582817928544	12.0021620519787	12.0792597863168	11.8070269984889	9.39911887209811	9.68750660213077	9.8472224329141
AT1G08530		-0.0840465625264852	0.786667205694098	0.0403724416375002	0.983550326003738	0.0810499541844064	0.800609689140084	-0.124724075073391	1		8.26724697585676	8.34540877021642	8.31122677675756	8.18017956547809	8.21895847040277	8.27403120500996	8.44990222529757	7.97576195749758	8.08503748555431	7.77930671494897	8.09923975503525	8.71098410770411
AT1G08540	SIGB	-1.81405483030463	3.03156035445244e-16	-0.117401930419424	0.905736378477893	-1.55715289947369	4.39334749117805e-12	-0.374303861250363	0.774984270849623		11.9367157276093	12.0075311929803	11.5470493039284	10.2420430114478	9.69547430712647	10.1019740253932	11.589365544603	11.5021919572092	11.305224254354	9.77940036777586	9.80908545626976	10.1249024634343
AT1G08550	VDE1	-2.49462642483759	6.53642737443e-12	-0.362245165884582	0.766169662700917	-2.56090209260922	3.16896467622876e-12	-0.295969498112951	1		12.365172491339	12.3948130765904	12.1698663162887	9.77650633941589	9.44098520855734	10.159348544792	12.0742182518781	12.1331306508761	11.8278747575447	9.13607633996347	8.72289670148146	10.1275449855391
AT1G08560	KN	-5.70676330496798	3.47252234820419e-10	0.772039822916587	0.839089877042823	-4.1597491993654	5.46296748018884e-09	-0.774974282685992	0.888231836395147		7.16938129723534	7.3939897256712	5.98828769940005	2	3.1948960725157	2.72743072370442	5.94518085425154	6.37873823037715	6.31550521141554	3.00342509619394	2	3.18868191019447
AT1G08570	ACHT4	0.469284306405249	0.187483855204048	-0.337332173437878	0.765147024346162	0.172960988345287	0.652896575365121	-0.0410088553779159	1		10.3390517779934	10.4449580307131	10.8809693163901	11.4392639699698	10.5552849758978	10.997532811904	10.3856963578413	10.7857188285091	10.3932838583311	11.1608042788048	10.6220010507365	10.1659702229476
AT1G08580		0.526199726505725	0.247556903289619	-0.223982967557139	0.906424216843252	0.0178879573941283	0.97289720764607	0.284328801554458	1		8.42797719037621	8.37673187065354	8.65876558382255	7.7414243350451	9.75265284407259	8.90697894346023	8.81307330526577	8.69093219068686	8.81602829607077	8.60668455069814	8.65375233970544	9.06262184406888
AT1G08592		-1.27691286553818	0.00856676424014298	0.0148387864877304	1	-1.26562391981822	0.00997185361594497	0.00354984076776329	1		7.93401740734545	7.83391260722904	7.68249937297491	6.16577596489154	6.20205139256356	7.11968507961869	7.90854059531151	7.94880756200262	7.59031344515335	5.37541516937647	6.53881737786543	7.24214457548295
AT1G08600	ATRX	-0.3510094484592	0.35601234427218	-0.102286631320181	0.959252573169586	-0.303890947354033	0.438669284898399	-0.149405132425348	1		9.32914968099309	9.48187023602264	9.27088291497994	8.6704877608884	8.21895847040277	9.71312243908528	9.07987551512832	9.13737820028322	9.40521269884119	8.86061241740459	8.8825156862536	8.99042361544479
AT1G08610		-3.83569298740593	0.000256215087931903	0.474760058149363	0.920618565507483	-2.99226869383086	0.00475060701554839	-0.36866423542571	1		8.08231727749948	8.33587767282024	7.85246778026467	2.86927663741252	4.62225887500131	5.20102190351689	8.07967901578174	7.63044682693301	7.43633757082201	3.00342509619394	2	6.22159299642456
AT1G08620	PKDM7D	1.10884757381263	1.79213968749678e-06	0.279619595111495	0.68369478859137	1.25655245752095	7.20419177097652e-08	0.131914711403174	1		9.46197383614255	9.53697921377314	9.56671360366703	10.8293547645307	10.4151959255804	10.6042463862876	9.53399122470891	9.693436848686	9.72662446648899	11.13954384231	11.0719005712438	10.4117838838328
AT1G08630	THA1 AT1G08630	6.35602760748684	1.84434222770169e-12	-0.522316017199737	0.8879485634768	5.09867446672746	2.37132979442737e-08	0.735037123559644	1		4.41944853404574	5.08675861188294	7.10680568952559	11.4132596886612	12.3356330098336	12.7672201370463	4.70677229710343	5.25438027104916	7.95913099871946	11.6410395102367	12.2656600081872	11.1289251337574
AT1G08640	CJD1	-0.292764189306527	0.138272787028202	0.0200386735084931	0.988667058379532	-0.0699375672223114	0.7480112137551	-0.202787948575723	1		10.9098213063472	10.9821969999119	10.6191669377239	10.5463650495984	10.7031903431125	10.3995800943344	10.7715933566918	10.5429961848828	10.6042804078345	10.2999087304035	10.6811102729767	10.7063747329448
AT1G08650	PPCK1	1.57603432581024	0.00012807345122893	1.31508804222802	0.0384616758267188	2.22324714175164	6.52339416201325e-08	0.667875226286623	0.812620615080043		8.80749678563523	9.18726625257006	9.12131889771837	10.9939647680825	10.7939896514434	9.81114708394084	9.90099063905769	9.68120652325533	9.52932769361784	12.5658959242293	11.6456189257856	11.2502788658575
AT1G08660	SIA1	-2.11591498771625	8.14954379386579e-06	0.0881556828449899	0.976576694764177	-1.80939612055235	0.000171250512108511	-0.218363184318909	1		10.0006609196481	10.046718326215	9.85904234087667	6.80060326908175	8.41697588028246	7.98391359191115	9.85458835960147	9.75826416107576	9.64001079487158	7.13593005872063	7.58377802376273	8.67350086597508
AT1G08680	ZIGA4	-0.317612457756887	0.210184866673628	0.188836906896133	0.831793753721247	0.145354336406891	0.589458033493261	-0.274129887267644	0.992208509341734		9.62426374187602	9.64640725192594	9.31900734065731	9.07167257814883	9.05692539867307	9.48397097779618	9.18890880024797	9.40367480801737	9.19295672681174	9.77057632587599	9.13169320395693	9.22811901831082
AT1G08700	PS1	0.25227008567692	0.194009164626789	0.354307551465197	0.375541705493057	0.341590027863143	0.0761177086386801	0.264987609278974	0.898886951108725		9.36434778664398	9.31565002543156	9.47102299895515	9.8661404189975	9.45695314568084	9.54602635790869	9.69154733883244	9.7202497590796	9.52932769361784	10.2211382179895	9.81437560567129	9.88831376850581
AT1G08710	SKIP24	0.733602303861867	0.000338063355398015	-0.208189002474633	0.757049767758749	0.182813383846477	0.404301891265405	0.342599917540757	0.753677621967662		7.65959229738362	8.07067608163686	7.89815045916777	8.42192244900325	8.60068029238075	8.77931471057506	8.11644745319088	8.29755593324674	8.25259924129316	8.58671515365208	8.39593509142206	8.22295848988367
AT1G08720	EDR1	-0.444224254787571	0.083342469608869	0.148293313024024	0.883889441180786	-0.172213347807772	0.529451448733818	-0.123717593955775	1		9.85389041977804	9.88184827970147	9.95156636915824	9.65157349724151	8.81407629511225	9.71537471417984	9.712713821468	9.82895220525488	9.77593971424388	9.5537000375241	9.44304932253419	9.77490064248413
AT1G08730	XI-C	-4.92943029014938	0.00427882842266537	0.978774869407577	0.91293629487923	-3.13766351240227	0.0575407734942051	-0.812991908339537	1		4.25770986436925	3.87856446975863	3.00999688046191	2	2	2	3.73458130167863	2.47331869076079	3.31787486500941	2	2	2.32870870912823
AT1G08750		0.0927993362300245	0.655630400650514	-0.190169499719244	0.768177404827859	-0.0822288037864128	0.701259258661717	-0.0151413597028071	1		8.34314355550078	8.34223872891245	8.23235716175844	8.36517730025853	8.52190629546571	8.31619181539171	8.37853696518802	8.23942624719152	8.25259924129316	7.96092829146416	8.09923975503525	8.46365637171538
AT1G08757		-6.8773275060568	1.55479312576321e-06	2.86623368799903	0.40572214702618	-4.02570726696972	3.60275349499579e-05	0.014613448911945	1		5.1909280583543	4.96013378985555	5.89304427030917	2	2	2	5.88961806503978	5.03272472827614	5.17984942028897	2	2	3.10534251849105
AT1G08760		0.898182666231853	0.000296292848447951	-0.0458182618482735	0.97645882552856	0.770115080348073	0.00224141542980985	0.0822493240355067	1		8.74782015617337	8.92019922844799	8.75895777673593	10.0506409175907	9.37528515059851	9.59332797178783	8.8186624574443	8.90003722843834	8.95561028174363	9.94345215813075	9.26130520120582	9.66823280079368
AT1G08770	PRA1E	1.90727577219617	6.28439129524704e-08	-0.128758000320793	0.94184293893365	1.3977994822903	9.62352227675559e-05	0.380718289585085	1		7.8701482616601	7.65640849615812	8.2061802201993	10.131550388144	9.92327184406817	9.27387769313403	8.16990064428141	8.43985844624137	8.29161612404387	10.2243730130628	9.50325010877955	9.12345753178899
AT1G08780	AIP3	-0.0600823326540342	0.799101059808002	-0.134871118651903	0.877916682594287	-0.136684662490642	0.556148995182135	-0.0582687888152959	1		7.73836509795304	7.566903189771	7.78332637697883	7.45913094241122	7.60595312953339	7.81776714114601	7.69420519928731	7.78066734309763	7.44295473658896	7.29206926578593	7.60835027642206	7.61032216377351
AT1G08800	MYOB1	2.59747458842784	1.57280325947278e-18	0.146576987190163	0.913302236891291	2.34940589637341	3.64677630897287e-15	0.39464567924459	0.95093076339291		9.86797376013328	10.0241466692878	10.1240149554719	12.3116155057645	12.7988770744337	12.653778005338	10.0573013686674	10.2175249988081	10.8163019705961	12.9651496871958	12.948835148514	12.2140910064331
AT1G08810	MYB60	-2.79169704954868	2.23954934805518e-11	0.0632756199359133	0.983871982345792	-2.46654781538829	2.79805937403787e-09	-0.261873614224478	1		8.2131108396373	8.63686978929138	7.86507083653293	5.65242390332986	5.72772361610063	5.39334400157771	8.24100149221629	8.1827167640519	7.52008013407166	5.32808742537171	4.92428281252938	6.15061777613705
AT1G08815	NA	0.794683868863972	0.156339956126859	0.404517207410196	0.837748848410162	0.190119167422622	0.747217588685019	1.00908190885155	0.628224243677346		4.73843841117419	4.54071221696098	4.95594106540153	6.0977423814212	5.5800138647568	4.09708464307532	5.83182936236719	5.74691245862905	5.34439984072496	5.97603267074309	6.05775660984971	5.45676180440994
AT1G08820	PVA22	0.952812691419986	9.43290124687528e-09	-0.148533490046097	0.79512268416047	0.709466804048244	2.58977138788041e-05	0.0948123973256451	1		9.68783556048352	9.69567651224606	10.0085317450073	10.8319744674402	10.7897930302909	10.6390682241312	9.67520945035147	9.9482950629662	10.0496304979643	10.5992814336665	10.6250147420399	10.5981269807004
AT1G08825	NA	-1.83516445660959	0.0180449802971525	0.865328133659532	0.721465287387004	-1.44248591339892	0.0624408844245842	0.472649590448862	1		6.66652635611317	6.61814417162547	6.14807679626954	4.92864963727673	2	5.56301774644635	6.75716126222081	7.25839600217957	6.78008018261892	6.27950746851209	5.5497078507164	4.38464801621621
AT1G08830	CSD1	2.53765963488266	0.00182470017739392	-1.17904035034506	0.570642013057169	0.742454880030592	0.397026955978201	0.616164404507001	1		11.0630555138243	11.1583537737081	10.9871116876927	11.0400089834689	12.3830652196756	14.8713696071776	11.0741935944222	11.1130757131987	12.4294341639084	11.9802935029988	13.166649097094	11.6893019578277
AT1G08840	emb2411	-4.34211179280835	2.6221144570006e-12	1.45167928597408	0.253640938981947	-2.41099059124476	2.1364645690529e-05	-0.479441915589498	1		8.02481341137026	8.21630478120436	7.42317964297357	3.61676553941552	2	4.78684533059157	7.60214224332072	7.39779379619523	7.35446966096108	4.32740435245758	5.20769033648514	5.64558583270356
AT1G08845		-0.168599161436315	0.584902065340162	0.0495592646171253	0.9794543492427	-0.089576049010142	0.78132628685427	-0.0294638478090481	1		7.32040772298374	7.01842003187327	7.18260298560625	6.96237578856446	7.08222257975954	7.00653025157039	7.19553979494395	7.14422968767201	7.11029734080848	6.92944917301104	7.63251100916592	6.63955639394125
AT1G08857		-1.96659015626444	0.0189878264783023	0.345091583843498	0.937758917310987	-1.37816378080066	0.0803813803111418	-0.243334791620278	1		4.65426235849138	4.89239411283085	3.88898723581372	2	4.07833947657039	2.98807153293606	4.25783197235654	4.28776588684828	4.45390165906702	3.00342509619394	3.4047617928125	3.54555618702081
AT1G08860	BON3	8.04014309448458	1.12715422174844e-14	1.02962872148781	0.748876289693856	7.57145472014381	8.17873122754652e-14	1.49831709582858	0.921603737298856		3.09403009120584	2.2369182934695	3.75094191110251	10.9330431558982	10.757923115233	7.7313783896735	3.79631463161421	3.81719175124715	4.67236879229235	11.3332609350063	12.3168781310959	8.06374800337191
AT1G08880	HTA5	-0.174056913770921	0.362795900907598	-0.0977170916853741	0.899649759015506	0.0332963471738605	0.873924743290761	-0.305070352630156	0.760154067320501		10.8329304322296	10.8292660208585	10.8840686463711	10.7147970719825	10.9009720145182	10.3698633956457	10.6488485993475	10.4289669968419	10.5470775681603	10.5238366172659	10.4388979842285	10.7417311559718
AT1G08890	SUGTL4	0.112188158570098	0.716707468183557	0.118400317470018	0.92794470378936	-0.358266533766083	0.229120821916587	0.588855009806199	0.517358955553737		9.8325042318839	9.83750884627532	9.90044490143965	10.2400718984861	9.69995401712014	9.91081609686702	10.3149578524903	10.8985988630855	9.9636588381921	10.1850683814305	10.2011330867932	9.85601296901202
AT1G08900	SUGTL3	-0.363955747956267	0.172037653116487	0.00916052224716098	1	-0.58949493474048	0.0260674468348752	0.234699709031373	1		10.3075355275684	10.4559985373254	10.5123908797186	10.0618434292409	9.86861055758447	10.2366499351932	10.5587645940454	10.8933070462389	10.5034276167856	10.0818501593324	10.4525337006231	9.58512010614182
AT1G08910		-2.37330703909933	6.10729089431895e-09	1.03633738313769	0.172167274884999	-1.29309425588314	0.00148625958990282	-0.0438754000785031	1		8.71702987628822	8.80518311486101	8.5008301310749	6.68943349145673	5.41543763594369	6.60151346209327	8.76756303488811	8.74154417875195	8.36835936342456	6.76147674973101	7.08554414722402	7.92481323158675
AT1G08917	NA	2.86604706080237	0.00468684797416325	-0.851824944808846	0.799945328942183	2.00259535961318	0.0555108789605795	0.0116267563803404	1		3.62305893892085	2.44036259403704	3.42752281356385	4.10667896358587	6.43486400530324	4.91779046949267	2.9053015051903	3.64876291566615	3.13381924023349	4.94455092829832	5.44446083145001	2.92266273838354
AT1G08920	ESL1	3.81880847427718	4.51854668814973e-07	0.496419803560006	0.867677019969736	3.54570439197292	3.69410383944158e-06	0.769523885864265	1		8.36978148343125	8.26063561039795	8.52220703982767	13.1732254675008	11.1764199301492	11.2729982270859	8.8982423505242	8.82790556311888	9.59467256681257	13.8124497100378	11.9662958883137	10.4455318494027
AT1G08925	NA	6.65171413912655	0.00104788027212185	0.685301226016895	0.927239389166353	4.84951193438909	0.00719271320339653	2.48750343075436	0.985279829699369		2	2	2	4.47173558106062	4.62225887500131	2.4090855940558	2	2	2.58271211235307	5.22850297162239	5.07293459595218	2.46867003079175
AT1G08930	ERD6	0.348839020562101	0.338403464300706	0.156404197665508	0.920282241526757	0.0853945311521015	0.831164256487537	0.419848687075507	0.97706493748659		12.9105495796674	12.6625062917104	13.1575477811238	13.2464844327866	13.4889287077522	13.0504193154614	13.2769660922516	13.4824112291939	13.2619584524332	13.2304387549457	14.0478211002658	12.6806892032747
AT1G08940		4.83009446997002	6.03164707340393e-17	-0.0801988215652299	0.984789229036583	3.82985960665752	5.64781333610556e-11	0.920036041747266	0.834996411075836		7.79351538565377	7.52278115930189	8.63933236140751	12.9729759048769	13.0589893187519	12.5471800701951	8.23822373038692	8.58696500141838	9.68745474578306	12.9848340645708	13.4153753392857	11.1765943643378
AT1G08957	NA	1.14569625671472	0.380763678694466	-0.110800324378196	0.990764714707774	0.534572180510714	0.69678755320461	0.500323751825807	1		2.64832517049709	2.44036259403704	3.88898723581372	2.86927663741252	2	4.97906000957679	2.78864108179496	3.64876291566615	3.7177566568916	3.226306153865	4.35596107319236	3.72377655040313
AT1G08960	CCX5	0.189061985642297	0.38691655633533	0.225067356070347	0.7375873171905	0.106239727865003	0.635932637674161	0.30788961384764	0.834902474853706		7.67034718014557	7.76456182966962	7.75651948721164	7.84880198866249	7.92959403830566	7.96888931346128	8.11644745319088	8.02390722125355	7.95913099871946	8.0142305110012	7.81248052294639	8.42120961162508
AT1G08965	NA	-4.40919783881259	0.00437109094935939	0	1	-5.42769319662426	0.000441267012061006	0.582741138746117	1		3.7090216608014	3.16948163784984	3.42752281356385	2	2	2	3.37872381469412	4.03787236664041	4.03051431168343	2	2	2
AT1G08970	NFYC9	0.313130058651249	0.175275524350864	0.159302837711976	0.848554887515972	0.352018317492758	0.129760463262038	0.120414578870467	1		9.00096743578017	9.14786563001834	9.31747973780787	9.82990414424637	9.3239689672216	9.17914762303845	9.23003528454995	9.3937154247156	9.21438742751645	9.76614398292038	9.65838541221589	9.45966052221064
AT1G08973	AT1G08973	0.903387296739472	0.0573455985762166	0.0457805365107286	0.9890511939145	-0.0119389209098078	0.982623282026486	0.961106754160008	0.490885803370141		4.99951067543534	5.23085091006686	4.92417474519377	6.4375386099611	5.12692338040025	5.71481980312174	6.06288550013779	5.94177080422302	5.78032568493123	5.97603267074309	6.48675477824132	5.2394484241229
AT1G08980	AMI1 AT1G08980	-2.70434058557657	1.63433929369264e-10	-0.333038328194102	0.831721628559698	-2.8267027770748	3.87043133911138e-11	-0.210676136695875	1		11.5200336571784	11.5716324480186	11.3971057395556	9.00823108256046	8.25593647869349	9.0169734132183	11.3549743379846	11.4729285552067	10.9935332603355	7.73463373873918	7.85417150904602	9.25857433479153
AT1G09000	ANP1	-1.93726193290625	0.00577908813860374	0.605854515141467	0.814702595280767	-1.69069385005603	0.0110209045413737	0.359286432291242	1		5.62608303363928	5.43509468401601	5.31559177016952	3.61676553941552	2.71777331498982	4.48280056364487	5.42596731783033	5.13191657200099	6.45297793482683	3.74175845525451	5.07293459595218	4.11321846556363
AT1G09010	EBM	-0.494254977648712	0.0515176480678748	-0.286717718547811	0.706543176448521	-0.299814003894271	0.257946751404819	-0.481158692302251	0.629332404170306		11.3771797410968	11.3704351813214	10.9837447442168	11.0591413723584	10.287074874956	10.8288854357998	10.803418383146	10.7970978517073	10.7228749861596	10.6578767914119	10.1889656899128	10.5313488006427
AT1G09020	SNF4	0.523985696081628	0.0261148314476596	0.210863215725855	0.785071528103945	0.703782457501737	0.00279533506134968	0.0310664543057469	1		9.86446579273182	9.77892483564282	9.74548175714095	10.4145004150696	9.82005098878225	10.6018136134689	9.73751368732391	9.81906350291495	9.92104407250642	10.7118820703102	10.5445370756412	10.3072771312281
AT1G09023		-5.29568415886887	7.68538922367498e-12	0.16904055978	0.972777473070893	-4.5784808790219	2.63571265429756e-09	-0.548162720066966	1		9.36930671201433	9.41253222991547	8.6563506982775	4.10667896358587	2.71777331498982	4.91779046949267	8.92093841419863	8.63566571068914	8.30257270268242	2.41675106381387	4.10281976411479	5.17959013211338
AT1G09040		-0.733844788311997	0.0681354214345283	0.0569085768755159	0.983871982345792	-0.736639018972457	0.068784875788858	0.0597028075359757	1		7.45711166290301	7.36304311094883	7.33533241756308	6.0977423814212	5.98429395712103	7.40287003816355	7.58475353193016	7.48167603633483	7.24891642279289	6.48766310102094	6.89895614728128	6.79391552806567
AT1G09045	NA	-0.289248299474603	0.733960340518897	1.48974107685835	0.360291359820366	0.258112731805775	0.750916726811414	0.942380045577976	0.946002550673064		4.19950006463716	4.4957691504848	4.33789002138349	5.14634470405512	2.71777331498982	3.20875180776519	4.88782347684885	5.63863355425879	4.78081656426055	5.4656530306252	5.90744786633358	4.61300720040551
AT1G09050		-0.344891718509612	0.334906921627671	0.0944489258043704	0.959443310041352	-0.142342984558522	0.709321835947934	-0.10809980814672	1		7.91605576872126	7.86516969003971	7.91036235184734	7.07281309935737	7.08222257975954	8.17931155249661	7.99005639665794	7.72879436038965	7.63144820365482	7.85638943431368	7.67965148381149	7.39910592976287
AT1G09060		-0.947920910495175	5.84990699390693e-06	0.0210838340598558	0.9890511939145	-0.870508130308317	3.77208962598584e-05	-0.0563289461270022	1		10.0374720556246	10.0573898915016	9.92573083221217	8.86209391002719	8.9330135775973	9.33959503841566	9.96958602396339	9.99075824775643	9.89413344246689	8.73015400986377	9.23787338042578	9.24159862982264
AT1G09070	SRC2	3.05042308350404	5.63656590545788e-15	-0.438022908692843	0.723012145569993	1.66880548731862	2.98746457435862e-05	0.943594687492578	0.359838051360553		10.955052525362	10.8853355702295	11.5444398130343	13.7110781220115	14.065827634575	14.6780755924586	12.2479052647345	12.2032331069252	11.818204489681	13.8632657679088	14.2285844301452	12.933589125747
AT1G09080	MED37B	3.2567971962566	1.27550513369917e-10	-0.346865333371527	0.856586929366711	2.5056464042899	9.60696745599214e-07	0.404285458595171	1		5.7928427507745	5.1167514196657	6.46747886100736	8.01479043374614	9.65912688024784	9.08125454645973	6.56659189804795	6.19214061698586	6.02045407936829	9.14293024208481	8.71160032943166	8.14163201367696
AT1G09090	RBOHB	6.12974893730945	0.00268289325856254	0.784694968028537	0.913641672484025	3.02010640527857	0.0797793770376534	3.89433750005941	0.655996773858052		2	2	2	4.23889700048162	3.83938191190202	2.72743072370442	2	2	3.25909391957699	4.50813735023657	4.92428281252938	2.92266273838354
AT1G09100	RPT5B	1.59170414267843	7.58687200477997e-18	0.125202244336996	0.861833608798468	1.9147190703812	6.7216048788981e-25	-0.197812683365773	1		9.33084539791412	9.31565002543156	9.476508967197	10.9751275815162	10.9412599133962	10.9695012025922	8.87339440873415	9.16691639987027	9.43953336834773	11.1540349664377	10.8859332991627	11.1934021006581
AT1G09130		0.776027975702771	0.0040481363459208	-0.140314265504286	0.902482134636922	0.823271735468299	0.00258019201354575	-0.187558025269814	1		12.2212895756805	12.2399086719085	12.1946255121416	13.5088060346112	12.5999202161502	12.6905897304493	12.0571792122498	12.0313511185412	12.0050311727148	13.0312859272266	12.9011528337082	12.5966439384557
AT1G09140	SR30	1.50484103589868	0.00180198862637751	-0.187997714379724	0.935960477519207	1.01961385798639	0.0402590107038626	0.297229463532569	1		9.96179192416235	10.1207382314335	9.71795552768182	11.1750984677472	11.3785670969269	11.7237052727932	10.1496288163154	10.4085046435406	10.143009260706	12.1738360555946	10.6636303957367	10.0955107094949
AT1G09150		-0.357564647547846	0.089629021196183	-0.390679558426689	0.384620033338865	-0.582066543422945	0.00569405100852404	-0.16617766255159	1		9.8132244355909	9.80102924134315	9.86009201820572	9.51478729430162	9.62655389657242	9.25232386082016	9.77249280892776	9.65643036288436	9.54171110596865	9.06207319230992	8.70021480773643	9.35192361054754
AT1G09155	PP2B15	3.91507116108126	0.00567667616799486	-1.00807008680581	0.833942002636459	2.73051235232082	0.0583672239143593	0.176488721954625	1		2.24988929724938	2.44036259403704	2.8835600481174	3.79918689743853	6.25171664106095	2.98807153293606	2.19596399806619	2.97874360310813	2.58271211235307	5.32808742537171	2.86700314314084	2.59624588412725
AT1G09160		-1.59338960804282	0.0001422730224091	0.38030365963115	0.790710841906975	-1.1881553359548	0.00516731985775512	-0.0249306124568761	1		8.86480265129187	8.85274109941879	8.46815886867519	6.54362963834021	7.31028565717486	7.50013061571485	8.7065706264348	8.87639180086978	8.54482654824795	6.48766310102094	8.06414183987127	7.70536300705092
AT1G09176		6.53184056237742	7.28260122294259e-05	0.674240005808149	0.879892031133573	4.8184195632472	0.000340000613522936	2.38766100493837	0.943936331066607		2	2	2	4.10667896358587	4.07833947657039	3.85708584400802	2	2.25598368166436	2.37695403602538	5.22850297162239	4.75853603063946	2.82184598664406
AT1G09180	ATSAR1	4.23309439686638	3.47644398687391e-07	-0.138463025356211	0.978021832324057	3.90609394326736	2.1915732719983e-06	0.188537428242807	1		3.09403009120584	3.56715566234972	3.23381178951249	7.20802881800768	6.70824387972974	6.56201228234002	3.01323011387883	2.47331869076079	4.16466862439951	7.68853314226996	6.25739890910523	5.07395296286065
AT1G09185	NA	-3.08241389720899	0.0316479326891331	1.26140438866766	0.812040846876196	-1.11200908369174	0.348797756259832	-0.709000424849593	1		4.36752457247863	3.27963847114529	3.23381178951249	2	2	2.72743072370442	2.9053015051903	3.35230510619285	3.48108364465993	2.739706321333	2	2.92266273838354
AT1G09190	PCMP-E70	-1.04980217291274	0.01507969645888	0.682974346853719	0.528945234275293	-0.386150368622189	0.371883772522627	0.0193225425631636	1		6.14095826759162	6.30302301898675	6.06311931340826	5.7442904143681	4.46270463266893	5.03783316390935	6.10007893464829	6.3652108359805	6.09796892879474	5.121531480812	5.98455886326819	6.16097338724167
AT1G09195		-1.92476913893941	1.39392908704924e-24	0.142173409687388	0.861833608798468	-1.97072156898572	1.24519832828614e-29	0.188125839733695	0.96420545932778		8.44373459476355	8.38291570120606	8.42341341638638	6.71236333217034	6.2997288942391	6.52139903511529	8.62810730597482	8.6043418223263	8.57676785858534	6.55087002893021	6.63762408855377	6.76705091035609
AT1G09200	HTR2	-0.36783306263002	0.499214275295427	0.475191026577403	0.776606232708362	0.523471309036947	0.337908431921815	-0.416113345089564	1		10.0457557658082	10.0181998679189	10.1064307354017	9.42394117753749	10.5503319474402	8.22428894196274	9.97376684675338	9.33073170203989	9.54863034668266	9.73926009620338	10.1007934166697	10.5388127937579
AT1G09210	CRT2	1.81573173207503	6.36267629789269e-10	-0.21568117487581	0.842443602653719	1.48606283174538	6.17399953992375e-07	0.11398772545384	1		10.6669852545702	10.4727648995334	10.7500654300962	11.9081718791065	12.6643748544433	12.649661939001	10.8564582852549	10.4964449977978	10.8617667010829	11.7783237396836	12.1984636847502	12.6017605942998
AT1G09220	PCMP-E25	-0.884703533254643	0.160966170573017	-0.530868404862273	0.810904180574776	-0.789954028405074	0.228621767054873	-0.625617909711842	1		6.39549347789529	6.26335083833902	6.14807679626954	5.33545670182373	6.09727726341169	4.64281776291939	5.6926641623546	5.66094923811673	5.70525046410809	3.226306153865	5.33092739464535	5.48999900922085
AT1G09230	SNRNP65	1.0490624711835	0.00331403678520132	0.0082036860843757	1	1.15688317591076	0.00131972754369447	-0.099617018642887	1		8.24223601929413	7.97976212860673	7.87756474813845	9.30075072449981	8.85482130367658	9.04231306704935	7.90854059531151	8.08294714531511	7.82877580913901	9.74602817927878	8.71160032943166	8.45946745544989
AT1G09235	NA	2.25623823390092	0.125058728023079	-0.580953148947534	0.928071902443972	0.812004522150782	0.596206475523416	0.863280562802607	1		2.81267356989311	2.44036259403704	2.225255748406	2	4.7659113486488	2.72743072370442	2.66171061314404	3.11429910657994	2.67553997122224	3.74175845525451	2	3.26746886166857
AT1G09240	NAS3	5.05692505743753	5.33816526324791e-09	-0.284425409583679	0.951636663513295	4.19208115654564	1.81181610317496e-06	0.580418491308205	1		6.79000760349509	6.57558468218781	7.08542334863141	13.0710388011381	10.7297213296175	9.42739275802851	6.54876668678597	7.62478143079615	7.74289851638121	12.6227738349057	10.8808995873206	9.70496701706222
AT1G09250	BHLH149	0.997949810876464	0.0113368870791206	-0.22725324106724	0.886604235899268	0.526001170499543	0.201645406920791	0.244695399309681	1		7.42571852115955	7.4421636965493	7.72920504972293	8.79386100065805	8.35014736221928	8.37436110123801	7.51302384360809	8.35000419224613	7.24513524787271	8.77496378079106	8.21576511518021	7.71593700269723
AT1G09270	IMPA4	1.42435805994624	6.48173485955152e-17	-0.250552726860214	0.574405826938559	1.07879425357893	4.2778069462849e-10	0.0950110795070943	1		10.0038532237865	10.0310537639949	10.0859403185991	11.2957707252628	11.5558395852398	11.5210403865803	9.92018180553201	10.1282466889196	10.3273090468482	11.3665812509527	11.2287073857998	11.0225631040549
AT1G09280	STR6	-1.15516232529341	2.32706671585781e-07	-0.110206767772708	0.91769354584175	-1.03736111468613	4.19625580984227e-06	-0.228007978379987	1		9.12538175206979	9.06183223057193	9.18133856309762	7.85911295386009	8.00393693864063	8.07091467991856	8.90526385998754	9.12939812758907	8.61974601082583	7.6601486988321	7.70265640449456	8.13901519190922
AT1G09290		-0.744160149620768	0.0554180793008928	-0.0021443736785134	1	-0.512350214246159	0.201154669508868	-0.233954309053122	1		8.04561460716336	7.86074564078684	7.93846109158914	6.86341267073705	7.10941775006755	7.58140195326429	7.8332287610795	7.79082182220779	7.52008013407166	6.89738290614837	6.43274282751172	7.83712550913148
AT1G09300	ICP55	-0.190616794696059	0.467716836069812	0.392818058561507	0.514629172023255	0.454570736182475	0.0724676115715365	-0.252369472317026	1		8.39917275569799	8.58417266449235	8.42908308315699	8.35063528180538	8.35014736221928	8.15296626867599	8.15525010096885	8.22826128060558	8.28426523574675	8.11526760770824	8.84164739474193	8.93568635542213
AT1G09310		-3.19430126407121	0.00148161973550009	-0.0878452433278043	0.990877344835471	-2.75553845799444	0.00720430153311314	-0.526608049404579	1		13.4527254975629	13.8218013495282	13.766573480521	11.73913254261	9.76979985543597	5.60249177913338	13.0769537716312	13.4740660549399	12.8714460971939	9.26103865580742	11.4757335786666	9.29193800436117
AT1G09320		-0.300518989183437	0.174330206853482	-0.252000452993885	0.715127057270288	-0.574049513421079	0.00832688093650833	0.0215300712437575	1		8.05795286964404	8.04750615525106	8.00450559744742	7.60104091254749	7.40112079401841	8.07793339195668	8.14934797097117	7.95333507875524	8.06158014176814	7.58160770878107	7.42684793975768	7.4590812444004
AT1G09330	ECH	1.71773396512262	6.17754788824463e-12	-0.196750817259585	0.830176384583283	1.27060205386368	5.40593637820533e-07	0.250381093999354	1		9.01580165402185	9.08667055903656	9.37588928511917	10.8042274217324	11.1844344668337	10.5895878315851	9.27950992923305	9.36681596484537	9.58573043053882	10.8206081026493	10.8859332991627	10.2784377592218
AT1G09340	CRB	-4.81416659914349	2.10277216091984e-29	-0.287186115538806	0.865726939625797	-4.33174167325693	1.0229949102583e-23	-0.769611041425361	0.725354041188669		14.7021166348688	14.8489072376625	14.3381343517293	9.808781591861	9.94607864691876	9.75094097481969	14.1172025695893	13.8298558020588	13.6401140648912	8.35843393377787	9.32199093003856	10.3171494310603
AT1G09350	GOLS3	-3.20756014124878	0.006739657101426	0.309541280747956	0.966616208418896	-4.97931849063236	8.06202657064326e-07	2.08129963013153	0.209645253341582		4.65426235849138	4.24729742967344	3.95335307541877	3.16357609402812	2	2	5.99868286506042	6.71366603668126	5.49208880657903	2	2	3.01689215378903
AT1G09380		3.44667216268924	0.134332940368401	2.20086976240551	0.737587374510428	5.98935995227872	0.0079147362398531	-0.341818027183966	1		2.46281848061928	2.2369182934695	2	4.57542863133894	2	2.98807153293606	2	2	2.483498137849	6.81395320012278	2	2.46867003079175
AT1G09390		-4.36854694302484	1.21508374710197e-13	0.369932073294163	0.889520461851946	-3.6513144487759	6.25588284103724e-11	-0.347300420954781	1		7.98228905161412	7.97567636439427	7.92648572368177	3.61676553941552	2	4.78684533059157	7.61075863097076	7.88861915933028	7.30810508354026	3.41931760047988	4.35596107319236	4.67212306335457
AT1G09400		1.36149815813972	0.0993564251699957	0.0332877369091209	1	1.00767756538181	0.216277131544949	0.387108329667039	1		3.2164927779743	2.44036259403704	3.82161506487363	4.23889700048162	4.62225887500131	3.72023798709851	3.73458130167863	3.11429910657994	3.58045820823113	4.66872891936064	4.35596107319236	3.60744170407442
AT1G09410	PCMP-H18	-0.935292689342733	0.0771916417288672	-0.223815584426088	0.932728264141557	-1.16188290977142	0.0269308581995539	0.00277463600259618	1		4.99951067543534	5.81028930805183	5.62315969513621	4.47173558106062	4.62225887500131	4.91779046949267	5.94518085425154	5.1944474536023	5.30135124487704	3.74175845525451	5.07293459595218	4.61300720040551
AT1G09415	NIMIN-3	-0.776410388766802	0.017421848881647	-0.183054674719621	0.893111142172033	-0.532717813319894	0.114897169894565	-0.426747250166529	0.932958798053254		8.69876065814812	8.55160499190672	9.05686360664492	7.99622495807588	8.14203154922875	7.91503687206219	8.47135096329613	8.53656270680078	8.03554767973031	7.18987602366856	7.81248052294639	8.27870387575678
AT1G09420	G6PD4	0.758100558960117	0.068590477452857	-1.08543030223362	0.130573788575737	-0.0749349704194975	0.874447117187825	-0.252394772854003	1		7.76369505038856	7.75505797241003	8.28645449658759	8.3723937088009	7.83501017875308	9.42464241041572	7.72230740664935	7.51268283730662	7.86864233179845	7.39899697277909	7.74759416117404	7.74031237818434
AT1G09430	ACLA-3	0.866397776045813	2.19351366008066e-05	-0.229902365385225	0.717299358429849	0.799298600871289	0.000115129927056152	-0.162803190210701	1		11.819620339541	11.8384065070888	12.2074662729475	12.8054751228777	12.841061870359	12.8500131944367	11.736377260053	11.8281968780147	11.8448385096049	12.9094648601273	12.2724028744027	12.5516045464122
AT1G09440		-2.85688484275734	3.58111448957701e-07	-0.331302557403941	0.893343942333406	-2.67433335810556	2.82233271252892e-06	-0.513854042055717	1		8.26370041940533	8.46098266218988	7.62931404751881	5.44902790157087	5.86170487719987	4.8538030325943	7.61504760354523	7.68045846695	7.66579650647913	3.58952749102521	4.92428281252938	5.86414705726988
AT1G09443		3.47510447013543	0.0318322645178099	1.60066206482502	0.625762485236499	3.98701421373711	0.00210190182026814	1.08875232122334	1		2.24988929724938	2	2.225255748406	2.49914263494018	4.07833947657039	2.72743072370442	2.19596399806619	2.66215904082837	2.1368901295113	4.74278342862031	4.75853603063946	3.01689215378903
AT1G09450	HASPIN	-2.85766410130803	0.0536751880037538	0.131818215016524	0.991885226780518	-2.04947769956583	0.168568925840443	-0.676368186725677	1		4.85615380483607	5.08675861188294	3.75094191110251	2	3.83938191190202	2	4.42349194835873	2.82911785679383	4.55510151871896	2	3.79560526458278	2.59624588412725
AT1G09455	NA	-1.51121558584668	0.194673252223949	0.00123646222890407	1	-0.889136044762748	0.453577960651267	-0.62084307885503	1		4.13884251041626	4.01222370124278	3.23381178951249	2.86927663741252	2	3.40011144105729	3.01323011387883	3.55655046658055	3.62769115776603	3.58952749102521	2.86700314314084	2.1736959430656
AT1G09460		-0.857968637603842	0.11168693453641	0.318940974629672	0.884985049407304	-0.355721338782623	0.522036550938601	-0.183306324191547	1		5.64801299052788	5.77310587281726	5.70020625873333	4.10667896358587	5.50007124445126	4.97906000957679	5.28234472056786	5.70457102025203	5.60260295284963	4.50813735023657	4.75853603063946	5.81253189410806
AT1G09470	NEAP3	-2.42863817949549	0.0214068127869371	-2.64477867389329	0.443155899541122	-3.98213227811296	0.00446630394468389	-1.09128457527582	0.932958798053254		4.07552227186286	4.62660436370529	3.88898723581372	2	2.71777331498982	3.20875180776519	3.67008783821132	2.97874360310813	3.58045820823113	2	2	2.1736959430656
AT1G09480		4.84552278421355	6.94988335569481e-17	-0.260167330113433	0.920618565507483	3.63819373221155	5.3119654968413e-10	0.947161721888561	0.819950585738388		6.0450498344284	5.88189902276335	6.96570200971741	11.1417017198314	11.6969835652965	10.3233700408233	5.98549222038073	7.01158949297985	8.11849050488439	10.9157208277242	11.2774047386152	10.3644025747347
AT1G09490		1.23265307056274	0.00017012401456632	-0.530240795835821	0.499672627702163	0.753410636150352	0.0262656445794449	-0.0509983614234353	1		9.99639349630344	10.0428181021061	10.1240149554719	11.3670445391912	10.9469245735705	11.4851919523478	9.90974555618802	10.0896954474715	10.0089582720379	11.1489370561832	10.9570147323156	9.87343496905471
AT1G09500		9.80196537887973	2.09867084945851e-26	-0.132716344141234	0.983550326003738	6.85976868702939	1.36943807098104e-13	2.8094803477091	0.0998680483648846		5.41209173904171	4.89239411283085	5.71884172615312	14.857247276288	13.563648244879	15.8499378673366	6.30510386278427	6.64815249815128	9.28514289760316	16.0621806101076	13.961642236622	12.8939790091466
AT1G09510		8.90854390839977	0.000218867859273666	2.25590483747025	0.728500773108232	11.5046287247973	1.95409685408249e-06	0	1		2	2	2	6.2621646502472	4.28328477401611	6.71391479082284	2	2	2	9.74151965361607	5.44446083145001	4.11321846556363
AT1G09520		0.346847806578106	0.33240754438974	0.503737020321111	0.561485262759161	0.724596986628024	0.0378633018145159	0.125987840271193	1		8.0121871941957	7.69170825050842	8.0857187827247	8.52912621571239	8.54200669006488	7.61073592433918	8.03556353264332	8.16721004523942	7.98429969903356	9.2483829610595	8.50464999601694	8.4319389555236
AT1G09530	PIF3	1.63865489051652	0.00260635645522853	0.590472996800116	0.727373107172594	2.06648153886989	0.000155493348417717	0.16264634844674	1		8.23500966182118	8.52109135514548	8.40914099581475	10.8108824274974	9.8445350714197	8.64398413228934	8.59157453924328	8.51222058311713	8.55707819805976	11.3287595095455	10.2873567409331	9.75282008427213
AT1G09550	PAE1	4.38252394351318	0.0105307230682946	1.48416859765429	0.752327365557348	2.36350450057235	0.117591340566868	3.50318804059512	0.535335924072588		2	2.2369182934695	2.42004459842733	3.61676553941552	5.01632849098412	3.56903585977858	2	2.47331869076079	4.69472032488659	5.4656530306252	6.37662985126386	3.18868191019447
AT1G09560	GLP4	2.17791178362499	2.67146605374264e-05	0.306136297370239	0.884004773542964	1.90831718292256	0.000295181972859356	0.575730898072667	0.998116036634186		11.1587676310424	10.8578506778298	12.2390768855644	13.9602478628393	14.0701596968049	12.8609900385744	11.570993559298	11.8164402956369	12.7149396288256	14.359711829924	14.2340227724784	13.269738762166
AT1G09570	PHYA	-0.776800222485382	1.12623138679879e-06	-0.054861991708195	0.948098162153682	-0.556407878457134	0.000641358394447213	-0.275254335736443	0.749688257131589		11.8548149497659	11.8537928543904	11.877107102447	11.1427571554337	10.9125981008328	11.1839122599997	11.5161516619387	11.7859883259693	11.4366060155599	11.0217792271845	10.8733159346815	11.1724416325726
AT1G09573		6.46455710686474	0.00113472258461843	-0.261904335911565	0.98040965988333	6.54283305501907	0.00116469895630391	0	1		2	2	2	3.40789301031192	4.46270463266893	3.85708584400802	2	2	2	3.00342509619394	4.92428281252938	2.32870870912823
AT1G09575		2.70394511487805	3.09729779967532e-06	-0.20597810290752	0.944157675265812	2.55793827411468	1.31142378311643e-05	-0.0599712621441535	1		6.9128339488263	7.08820278599854	6.68210866156955	9.64860449378146	10.0584917387438	8.67208488672028	7.28439236827148	6.72430145503603	6.38587840587823	9.76169798065228	9.85087325955752	7.55642882697326
AT1G09580		0.863452486024024	3.99041320642577e-05	-0.498006408848245	0.220965431330506	0.497148340433759	0.023080124511446	-0.131702263257981	1		7.24327278841604	7.50588118959453	7.31710234188199	8.01479043374614	8.49122065240567	8.10567168325572	7.18403835295382	7.2362740741965	7.27139769361015	7.9295617007009	7.58377802376273	7.5989418675103
AT1G09590	RPL21A	0.582469416681006	0.0721695234081875	-0.13455695799891	0.927239389166353	0.401034294411547	0.232244091854343	0.0468781642705482	1		10.6803480437218	10.5633534466985	10.6946573071355	10.3898208558921	11.5656911433187	11.4659251735346	10.7346225187003	10.4619094103273	10.857129344094	10.8323158848136	11.216771292166	11.2028298377384
AT1G09610	GXM1	-1.54531986462703	0.252246419060885	-1.51103514041442	0.757509782123358	-2.02771799389981	0.178062074144725	-1.02863701114164	1		4.41944853404574	3.73124608692551	3.75094191110251	2.86927663741252	3.83938191190202	2	2.19596399806619	3.35230510619285	3.88259416756571	2.41675106381387	2	2.59624588412725
AT1G09620		-0.906191103988551	0.0757032000887719	-0.496795214219088	0.757509782123358	-0.899716848646269	0.0830632894826209	-0.503269469561371	1		12.0086646818426	12.0182472177111	11.6173312744336	9.64860449378146	11.2144900116135	11.5094059479361	11.4384178372055	11.3704378787233	11.3613184097766	9.84811456979383	10.0343416647975	11.1956074229121
AT1G09630	RABA2A	1.51706461982283	0.00411172928358631	-0.114307436953777	0.970481755637899	1.34602859537312	0.0125177446278557	0.0567285874959283	1		9.12146823011339	8.9579681010815	9.57312891273338	10.7595172218882	11.4374299771213	9.39403738969396	9.29161796184653	9.23914694023323	9.36047563752006	10.6530837237171	11.2187675115608	9.63704444502864
AT1G09640		0.593737245386193	0.0253602289817763	-0.297319593756483	0.712088174340459	0.43107277756687	0.11532102551437	-0.13465512593716	1		12.2558411838731	12.1377943502915	12.3045404440578	12.1989284199834	13.1672878619883	12.9502311793001	11.9663123392447	12.0010580519544	12.3070336270136	12.4253925042669	12.6032955486723	12.5577406463161
AT1G09645		1.56899584439422	2.48610949224527e-06	-0.151603746302171	0.920282241526757	1.05416719528118	0.00200202160584895	0.363224902810864	1		8.96210680976954	8.85496712692795	9.50094089759453	10.8579131424846	10.9087331393715	10.2350810212468	9.42095379783675	9.57210095609309	9.49072847955813	10.7210713456133	10.8758482508263	9.85919629420186
AT1G09660		-1.83427818202594	4.27647170276926e-07	0.178971287017305	0.916537814040854	-1.8531227560673	3.25262944105383e-07	0.197815861058662	1		8.85776267104649	8.88795183361634	8.63933236140751	6.51782927743006	7.31028565717486	7.07828505542978	9.05641332121933	9.13538731648345	8.77071977381294	6.66953762501477	6.68460047352641	7.76088269642655
AT1G09680		-1.85814398392093	4.55694545033255e-06	0.197473536511701	0.920121271617951	-1.79175301499486	5.97304304686176e-06	0.131082567585635	1		7.19939354641546	6.89404644654505	7.27364769702973	5.60419957903686	5.41543763594369	5.09430542051732	7.50380158213539	7.05436432355796	7.17929100756072	5.17600845090533	4.75853603063946	6.08687281876673
AT1G09685	NA	2.74932604084658	0.0024446541414878	-0.768663582420006	0.794946665734252	0.443766749591933	0.646230617479848	1.53689570883464	0.754336446158379		2.24988929724938	2.44036259403704	3.88898723581372	5.60419957903686	5.01632849098412	4.30279491786507	3.96708973571775	4.28776588684828	3.92102017091239	3.87944839197002	5.20769033648514	3.97919162264884
AT1G09690	RPL21A	-0.544161079162646	0.12915436515962	-0.0610026345803397	0.978119611305601	-0.261355030095166	0.492070940589964	-0.34380868364782	1		12.4419083851379	12.3848337733125	12.3736080521785	10.8959671542356	12.3830652196756	11.9234615069384	12.2113699760979	11.8674074981933	12.0712618892033	11.5427562270042	11.8615920766763	11.9518587300696
AT1G09700	DRB1	-0.613550434437385	0.0395280292595932	0.0580944485186445	0.975775379389654	-0.278581865807767	0.372142163434203	-0.276874120110974	1		7.78364360277739	7.76456182966962	7.72460193941233	6.88375582975039	7.18805641377632	7.35744503714203	7.64471861344459	7.39779379619523	7.40278867675173	6.8479062023297	6.85855747824575	7.65862507311332
AT1G09710		-0.789430058997879	0.0108751450075399	-0.0995914416978081	0.953503954325077	-0.637474078025645	0.0441060543676661	-0.251547422670042	1		8.04147829224745	8.09347976919582	7.97767594456315	7.55103743106049	7.21334476410899	6.97679830606306	7.86958220610846	7.94426579209483	7.53254283508312	6.68840015217109	6.97651033914037	7.5989418675103
AT1G09730		0.181964109365267	0.332433953496665	0.0682376449083404	0.938447700524321	0.164426055883287	0.392025387577141	0.08577569839032	1		9.9105516130091	9.93331717612253	9.92171474703618	9.90148880038619	9.93472031260964	10.4051716704125	10.0173542923884	9.96183999794944	10.0409331422848	10.2308209251202	10.2604768182929	10.022852654777
AT1G09740		3.5083498902099	2.70648356284499e-15	0.0178831396653631	1	3.07022928203365	7.70640679992924e-12	0.456003747841609	1		7.92506454078578	7.88708869956444	8.52750213906871	12.1045811233211	11.6549178896076	10.897934359487	7.91203065029361	8.31525139226426	9.22786123965736	11.9444541502039	11.7692672338136	11.1199957275914
AT1G09745	NA	3.90992774870095	0.000318837844273564	-0.136556401308634	0.983550326003738	2.20383921183615	0.0275532331437691	1.56953213555617	0.906552631507956		2.64832517049709	2.44036259403704	2.42004459842733	4.23889700048162	5.65575831575835	4.30279491786507	2.52252579128935	2.66215904082837	3.84311662079674	4.32740435245758	5.7396380078312	3.54555618702081
AT1G09750	AED3	-7.63088400633582	2.44827135254107e-31	0.556074757862388	0.829177381821766	-6.22958931095099	2.72170075211477e-23	-0.845219937522445	0.895828483764269		11.6027169542481	11.7783944567609	10.2357958119485	3.79918689743853	2	4.91779046949267	10.7585672137718	10.7451702398525	9.83687482910622	4.59066648519959	4.35596107319236	4.61300720040551
AT1G09760	U2A'	-0.238491013755413	0.278566339264196	-0.181807473773652	0.804322166828016	-0.393295159779749	0.072049730794584	-0.0270033277493153	1		9.52406492188659	9.54113243826307	9.57696444957104	9.0538293111324	9.51403512514529	9.33667194074195	9.57969321847494	9.57062829321701	9.40690595639164	8.83544745544902	9.04434360705074	9.4214078663232
AT1G09765	NA	0.390703851681479	0.743146846834845	-0.765408823654159	0.850732255431871	-0.61801175701966	0.608810579564544	0.243306785046981	1		8.08633830642274	8.40130973117208	5.43310614584435	9.40295203689032	3.1948960725157	7.36893607660352	8.55409258041389	7.09590734688269	8.0112647733349	7.76160317155433	7.25074044342507	7.09868658912632
AT1G09770	CDC5	-0.178025772462997	0.472880602853414	-0.222962466773668	0.769798512977983	-0.173595892189754	0.495182092237413	-0.227392347046911	1		11.7554116054671	11.6277134924037	11.5150863546365	10.946402448272	11.4692685560125	11.8257355240184	11.4609305126993	11.4199376895391	11.343745906022	11.3045117825273	11.1472021242252	11.2487625747331
AT1G09780	PGM1	0.953104313986999	3.9444166148055e-06	-0.325652810903067	0.519252199196536	0.877361079176636	2.84262408898345e-05	-0.249909576092704	0.979565671350986		11.5133291314481	11.411092260538	11.4349334785247	12.383469534495	12.5757493626433	12.2401148337868	11.0800228720765	11.0552807397746	11.4428093445674	12.0787449632247	11.7651753064013	12.3352015882971
AT1G09794		1.83842151708311	6.40902212919432e-15	-0.160374304043303	0.855691370339334	1.18625893390528	2.92603392687158e-07	0.491788279134532	0.539780689533119		6.09380088731044	5.86432705661158	6.12030983221863	7.44551011785624	7.97465786672575	7.94605539006904	6.51244162173535	6.50746257004318	6.47251397762898	7.78807768139159	7.70265640449456	7.46744918279342
AT1G09795	HISN1B	-0.728401223847778	0.00438471338631359	-0.331872322252841	0.640854221835408	-0.793803113044172	0.00215550359615733	-0.266470433056448	1		11.4960524343989	11.6047485310362	11.4221972335703	11.2297594796416	10.1948685755741	10.7343226183604	11.2937531901339	11.2384737815214	11.1968424860342	10.4539057478151	10.4251321583493	10.4738433481675
AT1G09800		-3.50432400306105	1.09588643051314e-06	1.3847977571036	0.420135058104351	-1.92546230641654	0.00128580246932347	-0.194063939540916	1		6.25965840003118	6.10777258595823	5.49927850617726	2	2	4.09708464307532	5.84649499447278	5.76762611326387	5.81134213449595	4.12074323362664	3.79560526458278	4.31216447754645
AT1G09810	ECT11	0.227468199015681	0.667453654296476	-0.680677963586325	0.596982072487933	-0.419828896589682	0.426201699343592	-0.0333808679809614	1		8.32624157675192	8.2197636280349	8.53540852558741	6.98137911593234	8.84676384081914	9.15611929247588	8.45469624500741	8.22076967582282	8.31525108895432	7.49854348224212	7.87457374206923	8.27155373479149
AT1G09812		0.785469907784545	0.493668676683387	0.123383044534909	0.988054039211585	0.649654751107363	0.572985692649228	0.259198201212092	1		3.43405052718944	2.77727506874355	3.33391606566348	4.67216593874179	2.71777331498982	2.72743072370442	3.01323011387883	3.23820462672741	3.7177566568916	2.739706321333	3.4047617928125	4.48697125036944
AT1G09815	POLD4	1.23263129872615	7.47535124872063e-05	0.105096129724891	0.94843454270422	0.948193769761725	0.00275718862555627	0.389533658689315	0.96420545932778		8.29530986821582	8.36115532777568	8.86524293693934	10.0141968833302	9.73529957971908	9.462678172892	8.70052895639645	8.682775983724	9.27960842135091	10.1135983370158	9.97888456093812	9.39970979156808
AT1G09820		-1.47166073352022	2.56549079671363e-05	-0.0198173650314891	0.998659881940507	-1.07540732376543	0.00200665931462428	-0.416070774786276	0.932958798053254		7.0343682895564	6.88536088072943	6.6436133912048	5.00492332386096	5.32552800229422	5.8845437397764	6.46571007397789	6.39213996284837	6.52335259565918	5.50874001127444	4.75853603063946	5.67478648478131
AT1G09830	PUR2	-0.818056510054005	0.0534086179354602	-0.152966859928364	0.941475373004458	-0.698246018536282	0.1076870026672	-0.272777351446087	1		9.72699595837754	9.64640725192594	9.60603628598495	8.22870007226592	8.79745053168012	9.31307146587057	9.42217810855182	9.31498638733047	9.42790568057939	8.05840129355718	8.15033577935927	9.41709427991584
AT1G09840	ASK10	-0.935843964883002	9.43321486564248e-06	0.547999016242536	0.152980743595114	-0.610754594981327	0.00421342697563271	0.22290964634086	1		9.64485856973435	9.68945317767264	9.69343157494153	8.93701206849945	8.87872715447906	8.38005108582505	9.88775783369385	9.98413606894096	9.81854498994772	8.9840678289591	9.46339664934496	9.39203770531601
AT1G09850	XBCP3	1.67016165148763	3.01085509034231e-19	0.0461739295956143	0.963898979349253	1.6045645219872	1.09445881057746e-17	0.111771059096052	1		9.28784280783176	9.43948239842384	9.35071893188369	11.207739578135	10.9675067522888	10.8789716144976	9.31289559662285	9.36851195506328	9.69924863768959	11.2751780657804	10.9058943322269	11.0011090154696
AT1G09863		-2.91346166690343	7.60975994804842e-08	1.05087949406997	0.420804243835204	-1.92506961302828	3.63988283719885e-05	0.0624874401948153	1		6.38247123799273	6.71935422168062	5.60323752297907	3.79918689743853	3.1948960725157	4.09708464307532	6.35724005706189	6.64815249815128	6.0380431007864	4.66872891936064	4.57124522981951	4.61300720040551
AT1G09870		1.07762168590185	2.09373890305756e-08	0.0534035773196072	0.959443310041352	1.10959371502996	9.55804028215366e-09	0.0214315481915022	1		9.07365871104495	9.00282636700525	9.02352290024054	10.4074920867855	9.98697713201031	9.86285839559799	8.91225136163637	9.11127991930102	9.13078993589833	10.3014410903895	10.1601695574317	10.003562286917
AT1G09890		-2.80681172204962	0.00168129756248587	0.27583165116058	0.959443310041352	-1.67460744993539	0.0458795478476461	-0.856372620953647	0.958666272181782		4.99951067543534	5.20316082334655	4.23807085658555	3.40789301031192	3.1948960725157	2	4.07065203650366	3.64876291566615	4.57932993432622	3.226306153865	2.86700314314084	3.01689215378903
AT1G09900		-1.49136167853793	0.0194911927977211	-0.327322930865435	0.906022014596552	-1.57570012881279	0.0150910092061002	-0.242984480590571	1		8.63705035662078	8.77022692684563	8.3476054566266	5.33545670182373	6.90731740410551	8.01350075194253	8.49248548584963	8.25417971936524	8.30801994542644	6.12192544296012	6.12741917817471	7.5913048229775
AT1G09910		-0.53854032926628	0.0918109305843552	-0.309152408867736	0.764750417038288	-0.583398279694947	0.071932123546338	-0.264294458439069	1		9.37424865061475	9.66047491223636	9.73864927986399	9.64264809351083	8.6844455176156	8.6201413497415	9.25360986117563	9.42338965944909	9.32867059724045	8.49861933134813	8.7780887001105	8.95515589834048
AT1G09915	NA	-0.638245678621728	0.113562124271163	0.637751302203274	0.511553380454705	-0.562418969079878	0.147994282212444	0.561924592661424	0.831902622865537		6.32917402072534	6.16630595672672	6.3043120581476	5.91214154445081	4.89654641148639	5.8845437397764	6.61878300583799	6.93124580287644	6.85145296296276	6.70701924049412	6.31824575387135	5.67478648478131
AT1G09920		1.72645641865759	5.0783994567457e-09	-0.0960831809605843	0.951908385201894	1.51363791604164	4.18067312768524e-07	0.116735321655359	1		9.1351193624139	9.1185192969019	9.54599078235578	11.1311046780703	11.0679646951826	10.7802286775948	9.32995554623486	9.42990185899786	9.42790568057939	11.3317620198806	10.9546210665129	10.2239171699622
AT1G09925	NA	0.87899727082335	0.112310567893653	0.26778118930695	0.910672276174408	0.771870422178783	0.17044009179384	0.374908037951517	1		6.81929442431712	6.61814417162547	6.80928649002066	8.06909503808852	6.15061525717222	7.91503687206219	7.17244448190316	6.96750756755801	7.19113109834936	8.47165085266957	7.89469147052477	6.79391552806567
AT1G09930	OPT2	2.73297201319221	0.00409898351565792	2.54617126409323	0.062458193216332	2.67073823724646	0.00129303161542174	2.60840504003898	0.151128679496585		3.09403009120584	2.618631457469	2.59163477859053	5.50262775766382	3.55283204251806	3.56903585977858	4.21326415794621	4.77072132053496	4.25768399064878	6.17638781610735	7.89469147052477	5.45676180440994
AT1G09932		3.11150212781554	5.93063426449965e-05	0.408945641356122	0.901624914233068	3.09713959773996	7.87181027308448e-05	0.423308171431703	1		8.04973909684984	7.52837077388331	9.38028588267602	12.1897665434556	11.9236034580885	9.96482340381912	8.77333095141485	8.61581117128327	9.37179063004256	11.9207217100339	12.9482337032428	9.82622937312647
AT1G09935		7.28760523130412	3.31910035864317e-08	-0.0716456223663252	0.997474156354185	4.85946392156071	0.000113047335746505	2.35649568737708	0.737671676662301		2	2.2369182934695	3.23381178951249	9.44804869562348	7.80205216171244	5.8845437397764	2.66171061314404	2.66215904082837	4.93897666102394	8.20314620973894	9.18167211306741	5.92617285563209
AT1G09940	HEMA2	3.54047279098944	1.93868472556672e-11	0.257514028501382	0.913586952920078	3.61451413493475	1.1720043509271e-11	0.183472684556066	1		9.85506929667488	9.70434432514017	9.5315691881368	13.244519382809	13.5608803664951	12.8094740736606	9.68033494370777	9.80159348106765	10.1353693252173	13.5869413559469	14.2315533397485	11.5950714936823
AT1G09945	NA	-4.8939389059635	0.00777866335616198	0.415475753480248	0.975114276197307	-3.94355896692578	0.0293896455648473	-0.534904185557465	1		3.93988025102464	4.40145132669033	2.225255748406	2	2	2	3.20752045783238	3.64876291566615	3.37435431452015	2	2	2.1736959430656
AT1G09960	SUC4	1.08394922328018	0.00208203297301807	-0.191933447084358	0.89747389190015	1.19453659534737	0.000788335361137337	-0.302520819151551	1		6.66652635611317	6.76741546999194	6.3043120581476	7.89963531866103	7.68038210512745	7.29857549457364	5.93148948189576	6.11341489167451	6.72141446678445	7.83115005379676	7.37050066994529	7.07697649142616
AT1G09970	LRRXI-23	2.4458176456929	6.84904348388476e-17	0.277315971391949	0.777066691678564	1.97948101698904	2.60431818645228e-11	0.743652600095808	0.296343958798662		12.4629379129712	12.1854494480294	12.8038668820836	14.4647092963388	14.9430007714803	15.3209890638442	13.0641686604274	13.1595565205636	13.489645047772	14.9066386562911	15.4873507187347	15.2341007921736
AT1G09980		-0.138994822425643	0.540698060455285	0.637140635812664	0.0645373090357147	0.250169521167127	0.261094569546624	0.247976292219894	0.979565671350986		9.62149541716971	9.65153865006327	9.5909414815663	9.6246299039913	9.00718492343044	9.70180801738626	9.88420849016778	9.91850402606847	9.8006234554873	10.0639056430251	10.3100046630927	9.97303277886284
AT1G09985	NA	-3.97752707647295	0.0074122641030269	0.0765966690529458	1	-4.86575418257668	0.000177868773460247	0.964823775156682	0.979565671350986		4.13884251041626	3.05021329065171	4.01496946332038	2	2	2.4090855940558	4.70677229710343	4.81119152317442	4.06524041550599	2	2	2.32870870912823
AT1G09995		0.411169350242947	0.248384869837679	0.0820803073038864	0.965393049680941	0.173106974243616	0.644407908974617	0.320142683303217	1		6.63393096393755	6.32887774284208	6.77407939271222	7.34638408619204	7.02624426468093	6.47960928649718	6.9392181002047	6.71366603668126	7.02024622264754	7.13593005872063	7.45421722003493	6.59442522211128
AT1G10000		-4.9469533889017	0.00167721373458758	1.61897648601146	0.787476867941598	-2.9542140875973	0.0299207202453316	-0.373762815292949	1		3.86695628499459	4.13454316278298	3.33391606566348	2	2	2	3.29566021658084	4.22923225588683	2.84499560799447	2.41675106381387	2	2.32870870912823
AT1G10020		-1.73236526546831	0.013454754934846	-0.019495973756786	1	-1.9494484325091	0.00593533314272294	0.197587193284008	1		9.5373442321042	9.55352085230831	9.38174844276451	5.87197385059227	6.81121162230755	8.92265842540949	9.42584481911114	10.1292474133902	9.38731246628706	7.02158129642654	7.42684793975768	8.4319389555236
AT1G10030	ERG28	-1.20002497652932	1.82060115240941e-06	-0.199347435742747	0.843026030159979	-1.33468062284953	8.94321526503417e-08	-0.0646917894225447	1		7.81790330113673	7.57232476037359	7.53256116902889	6.4375386099611	6.81121162230755	6.22524195882642	7.68199177837251	7.70214125622655	7.34743291650997	6.20286692409439	6.37662985126386	6.31728741577376
AT1G10040		6.99996398104836	3.67509538139185e-22	0.18256457403821	0.963172910474931	5.70094559891521	3.27791378648386e-15	1.48158295617136	0.587592954389332		5.22049993142934	4.6677059376783	5.60323752297907	12.4165712635072	11.8759003185137	11.7742725077902	5.4063046305867	5.88602596823758	7.54797132522655	12.1750903964726	13.0874745128549	10.1314997154382
AT1G10050		2.28374713434966	1.81628375165671e-11	0.317409579763644	0.779325888598902	2.2364895925093	6.35314525853318e-11	0.364667121604007	1		8.35984980894046	8.25390351880949	8.54065548025219	10.6524346700935	10.6784340777206	10.6485281638777	8.66373777024939	8.57232270489035	8.98083994353159	10.7494162874995	11.6186578638134	10.2257681113703
AT1G10060	ATBCAT-1	-1.33477404837868	0.000477733830850862	-0.202145256156417	0.904228090300091	-1.20706141613134	0.00191254927143515	-0.329857888403752	1		9.12928468673683	9.19079533841153	8.56145452873654	7.03693184629123	7.66213173853015	8.10567168325572	8.81493876291133	8.82790556311888	8.27316819523481	6.92944917301104	7.9145325201149	7.4590812444004
AT1G10070	BCAT2	2.74063719632568	0.000318451154316649	-0.24808566970638	0.951636663513295	2.67228819951189	0.000535971836994371	-0.179736672892593	1		7.59332289313594	7.88708869956444	10.4214570981802	11.0388756081492	11.9130310565949	12.5534882533864	8.09203957432732	8.59857277286297	9.86239838483772	11.1792577587838	11.9006640966906	11.9441970441365
AT1G10090		-0.105446892134339	0.549034869895792	0.24954289330172	0.543697960706343	0.0209541501776828	0.912806879069324	0.123141850989698	1		10.5305075469463	10.6305108597385	10.5270044915619	10.608800807237	10.4042570683262	10.3482560618919	10.641508954126	10.7920515850709	10.620424478479	10.5198929782738	10.6310233039617	10.9275788667514
AT1G10095		-0.472482180012578	0.135279991664102	-0.0473056105003078	0.982230374316367	-0.506484661735328	0.110285404842545	-0.0133031287775581	1		7.25045797737859	7.23215787551999	7.47342994640259	7.38970322548344	6.15061525717222	6.73182552228028	7.35276105230205	7.39113470008331	7.18324851106464	6.86458768084663	6.68460047352641	6.86531341102656
AT1G10110	AT1G10110	1.48517650854983	0.0845203575594743	0.190411122511156	0.966390088869378	1.21697811062566	0.146822181654507	0.458609520435328	1		3.2164927779743	3.38197767715386	3.00999688046191	4.76282231221975	4.46270463266893	2.98807153293606	2.66171061314404	3.73543386239267	3.80252835562323	4.50813735023657	4.75853603063946	3.88238176138786
AT1G10120	BHLH74	-3.28795514389358	1.23063686009556e-11	1.85199085705232	0.0111580245886671	-1.38367456245295	0.00182844406326059	-0.0522897243883004	1		7.82754419251332	7.72129260421555	7.37111571852061	4.36000846988996	5.32552800229422	3.98207010934008	7.81470264932252	7.77044088426104	7.12683048296878	5.5505774021572	6.8169948859672	6.2702334908351
AT1G10130	ECA3	-1.44601129490825	7.17620358797588e-06	0.588884022557702	0.417940335734992	-0.869606813886455	0.00832923681203048	0.0124795415359119	1		10.0447228994415	10.0699008075812	9.76466654864791	8.35063528180538	7.95979244443254	9.04231306704935	9.93312184108132	9.98524187844998	10.0161869230984	8.78376110973019	8.90252373446528	9.52124386762559
AT1G10140		5.25561668973453	6.31806996411638e-28	-0.0343365664665026	0.994572976390622	4.6075028688657	1.43912753898609e-21	0.613777254402327	0.96420545932778		7.01762059706797	7.32500904362684	8.22259638406924	12.810132824902	12.9357373323512	12.779919166325	7.67379167514927	8.15546963781153	8.66148078706969	12.7233717178071	13.4754658908296	11.7265999935583
AT1G10150	PP2A10	1.21459585164128	1.82627570472872e-05	-0.302957680801746	0.738605795891325	0.978542792777783	0.000710042750920187	-0.0669046219382467	1		9.98243654393817	10.0946017892934	10.3788821101992	11.259255046509	11.1699760892615	11.6443673833486	10.0222067547963	10.2165836916174	10.0392965347215	11.3006859889791	11.3245118708529	10.4306301290906
AT1G10155	ATPP2-A10	2.86844672447476	2.09531108655238e-05	-0.890858656726763	0.604889497549499	2.35583082918264	0.000802836371050576	-0.378242761434642	1		2.46281848061928	3.73124608692551	3.59827634004315	5.14634470405512	5.86170487719987	5.85215882140247	2.78864108179496	3.35230510619285	3.25909391957699	5.121531480812	3.79560526458278	5.09570826551976
AT1G10170	ATNFXL1	1.61427377878081	2.14774120813316e-12	0.0558974381748586	0.964810572743787	1.56507746651689	1.55713887229267e-11	0.105093750438785	1		10.4794410136586	10.4778292694056	10.5083795238611	11.9000805334993	12.1335547943528	12.2455795199936	10.5198371542851	10.7379719663923	10.5117132150042	12.4879639942958	12.1964391529998	11.6715304413035
AT1G10180	EXO84C	-1.71367791263205	2.49092971425724e-07	0.152921657229366	0.920618565507483	-1.37833896517784	3.75692582451445e-05	-0.182417290224842	1		8.9642934149123	8.71492634807372	8.63933236140751	7.01865092355131	6.81121162230755	7.36893607660352	8.68836917909448	8.63284602218238	8.46742602696041	6.55087002893021	7.12013137538794	7.74720179092044
AT1G10200	WLIM1	-1.8890872923131	1.52517750581398e-10	0.305869759758228	0.752813617525386	-1.74023818760553	5.01954179787266e-09	0.157020655050662	1		11.2734262233247	11.2188038975015	11.3496905531748	9.32326871467409	9.60282882461268	9.25232386082016	11.4588441308644	11.5627046519624	11.280037886819	9.3962534576256	9.17346160784775	10.2670981792571
AT1G10210	MPK1	-1.94065334421363	1.53265947706798e-10	0.592702917800623	0.385164898598031	-1.36762621718889	4.49862658603232e-06	0.0196757907758798	1		8.26724697585676	8.45512522026286	8.94061069753718	6.88375582975039	6.20205139256356	6.81818828905369	8.62172720255383	8.70710756238402	8.47228606165729	6.97625056737072	7.12013137538794	7.55642882697326
AT1G10220		6.88205422569809	6.60827609296227e-13	-0.321776942576108	0.942120542305043	5.54165486711492	1.75865445000981e-09	1.01862241600706	1		2.46281848061928	2	3.67662756239313	8.85180430385513	9.03581768856566	7.99136746182768	3.01323011387883	2.97874360310813	4.06524041550599	8.44970711544716	9.14854595282536	6.35385590661394
AT1G10230	ASK18	0.359346092470706	0.386899785725679	-0.416358609889992	0.755640443431389	-0.0836287867944802	0.85367000171246	0.0266162693751947	1		5.51113562315869	5.17492885486904	5.33987290186548	5.55430736942349	5.22964054067313	6.03638596121313	5.6262249201084	5.22472505806101	5.22661987392668	5.66926810682932	4.57124522981951	5.25886172458776
AT1G10240	FRS11	-0.397153427602919	0.507791734485911	-0.582445581565115	0.750399974327838	-0.609295674129499	0.312618262119113	-0.370303335038536	1		7.71258245794107	7.6966812979335	7.30481971072629	6.0977423814212	6.25171664106095	8.18582338269646	7.28976807592604	7.12830140284731	7.24134413678308	6.74355168104622	5.90744786633358	6.97502320814809
AT1G10270	GRP23	-0.575458558087849	0.246896280871279	0.353362181691453	0.840308589288134	-0.0152784635406667	0.978971087336869	-0.206817912855729	1		8.20203550212302	8.29383276662318	8.08212478133256	6.66613331554706	7.76832358935193	8.0987869484292	7.9701051642138	8.07880920389141	7.92171988589718	7.09410414620444	7.60835027642206	8.7039191231373
AT1G10280		1.00514102441136	6.92122036564459e-06	0.121262233612062	0.89916097906179	0.933220431106899	2.22018357974316e-05	0.193182826916522	1		6.87614265716202	6.84113094127114	6.71032067968154	7.61327560087519	8.03263360064082	7.72244804255239	7.06994296657296	6.8558678359622	7.04655374304112	8.10828069713672	7.97246917626091	7.65129830871465
AT1G10290	DRP2A	0.81135855790194	0.0013953928944277	0.28177482325281	0.720137081115835	0.948082593668681	0.000208184458957277	0.145050787486068	1		11.102800476101	11.1027721242396	11.1877268192268	11.8761653312399	11.7986427878609	12.1287721994223	11.0718552723605	11.235224101733	11.4907003494377	12.2555547177463	12.5825172091829	11.7066363321844
AT1G10310		0.791800210013864	0.00060503036014368	0.075485360106489	0.951636663513295	0.770595701689011	0.000937702318239197	0.0966898684313417	1		8.72993911268164	8.7319824704435	8.96032216886807	10.0233945623953	9.39199278472913	9.25542276507804	8.88764559267047	8.9070559408203	8.92757428698184	9.74602817927878	9.61660222946658	9.65088719536589
AT1G10320		-1.23764547202913	0.00140366451606905	0.608399630995689	0.521615554398521	-0.744724279035545	0.0601914703190691	0.115478438002102	1		8.66151317840443	8.5625427741453	8.70389670353344	7.52537038993972	6.34619464949603	7.93062949327147	8.75401420138873	8.77517793218428	8.74551451505471	7.44408986350795	8.19968386293745	8.28818260481825
AT1G10330	PCMP-E71	-1.91948183027734	1.25314934754833e-05	0.481632355009799	0.759070564685414	-1.12465813027397	0.00464847204251008	-0.313191344993576	1		5.95994832421246	5.69573424455191	5.94145181135289	3.61676553941552	3.83938191190202	4.71662812633725	5.59182154204245	5.63863355425879	5.51738946832601	4.32740435245758	4.92428281252938	4.61300720040551
AT1G10340		-4.37549675452587	6.70992932682345e-09	2.93470538920577	0.00671663885532723	-2.43351096465342	0.000918871384544572	0.99271959933332	0.925025156232202		8.24583566958363	7.94674736405957	9.58460506675569	5.69908825847189	3.55283204251806	3.40011144105729	9.95019663399738	9.59979966710804	9.72458920186337	6.22886878291389	7.21917988395847	8.06098589045556
AT1G10350		-0.109429242665948	0.748772095107609	-0.0363409654247954	0.987982666023181	-0.310001256334971	0.351866205108903	0.164231048244227	1		8.41204577816269	8.55434722147738	8.5301424185344	8.59846380550635	8.73770351031243	7.63948532111034	8.7867004162802	8.70710756238402	8.47874074460709	8.40479221253634	8.00984011312573	8.56265990434651
AT1G10360	GSTU18	-3.35024590625271	6.82655463710071e-20	-0.907162335109105	0.256585455112553	-3.96035158549033	4.31424478462474e-25	-0.297056655871477	1		9.6917997813606	9.47465027016837	9.09481159111197	6.19862628971075	5.41543763594369	6.56201228234002	9.32079449462302	9.27756494646179	8.78120217040998	5.74329564235752	5.20769033648514	4.95996535635468
AT1G10370	GSTU17	2.12787733340418	3.01979532257774e-06	-0.416301564212318	0.783671029579628	2.10353200333166	5.40252586117197e-06	-0.391956234139798	1		6.94861518754165	6.70954681037035	6.07763088576183	8.08675163841963	8.52190629546571	9.25232386082016	6.18330696893397	6.161163909229	6.38587840587823	8.80119645075086	7.28162533514779	8.37302886643799
AT1G10380	AT1G10380	0.242340521805625	0.77360225869044	0.34828763927147	0.91977748407144	0.841584155353115	0.299977939341726	-0.25095599427602	1		6.36933038360412	6.74838266690648	5.71884172615312	6.4375386099611	7.54749797491937	3.85708584400802	6.33661111597555	5.9777722498114	5.95714679634344	5.97603267074309	7.25074044342507	7.18240039035837
AT1G10390	NUP98A	0.661690948824961	3.39152999300115e-07	-0.0185179645123674	0.983871982345792	0.775195071323926	2.7986960482156e-09	-0.132022087011332	1		10.9132208334447	10.882064896982	10.8180822743222	11.4018439511759	11.5396859214931	11.6437762481848	10.6181953604128	10.8731387108903	10.7184501088778	11.5867775872295	11.5297971218508	11.4229017559524
AT1G10400	UGT90A2	4.78889205371005	0.00904432570137464	0.423211900246212	0.958525351039779	3.62632910031089	0.0238251886970546	1.58577485364537	1		2.24988929724938	2	2.225255748406	2.86927663741252	2.71777331498982	5.20102190351689	2	2	2.99662309972662	5.22850297162239	3.4047617928125	4.02526463527467
AT1G10410		3.28102537863741	1.02148568401655e-19	0.0674742314911453	0.97645882552856	2.74349351984604	5.52135893287989e-14	0.605006090282513	0.797403319449193		9.00096743578017	8.9600376590714	9.56413947102824	12.601811415621	12.3094879793893	12.49766048883	9.39375270446837	9.51045404777829	10.3205874599599	12.8012541030803	12.7934348624527	11.839497069056
AT1G10417		-1.60185683868792	0.0277063153912245	0.490112508666416	0.864711808893032	-2.08552163337136	0.00295499379681003	0.973777303349858	0.886266333226378		5.62608303363928	5.86432705661158	5.82586576610625	4.10667896358587	5.01632849098412	3.85708584400802	6.27289312544264	6.09714078548759	7.36496083995133	3.87944839197002	5.90744786633358	3.97919162264884
AT1G10430	PP2A2	0.539080552170916	0.00306176247205665	-0.113880031697161	0.875004278035539	0.304784982914528	0.105986388015043	0.120415537559227	1		9.00734364407352	9.08097647523813	9.35668099699795	9.50497120418758	9.81592960362841	9.74433874593444	9.34423497348968	9.20538281936801	9.27498008387388	9.47440906540373	9.7984466047979	9.47114937090002
AT1G10450	SNL6	-0.169824712416293	0.657970884505516	-0.437492200346777	0.667000015260957	-0.416724191366902	0.267370617114734	-0.190592721396168	1		9.8348961907761	9.87966337597416	9.5355166689255	9.07609912474265	9.02871259582825	10.2783782539958	9.62186216023584	9.67436682841279	9.39415781646193	9.122270071612	9.02622062821437	9.2931154110415
AT1G10470	ARR4	-1.88715243723926	0.000314269346453731	-1.50232194416235	0.0901270435150399	-3.12270896782365	2.8017117361011e-09	-0.26676541357796	1		12.0176414765815	11.8395310641413	11.2614782626361	8.72787740082987	9.13839723747554	10.8079316554854	11.8407790415045	11.5354101678388	10.8910979413593	8.42179958640239	8.32357812145804	8.35284520979681
AT1G10490		-2.64902587064947	2.15063067547574e-05	0.295630396470263	0.918302000019691	-1.95312681277793	0.00210275568140379	-0.400268661401275	1		9.50616687418655	9.55899285128817	8.86105463971378	5.39335957595642	7.23819747158554	7.00653025157039	9.10296224706283	8.78282946613303	8.92875339587289	5.84766803122889	6.19387236567255	7.98433684471343
AT1G10500	ISCA	1.96448576909201	1.20752565302229e-14	-0.330695088062553	0.648514526747032	1.44208105831408	2.50417550200395e-08	0.191709622715384	1		10.6975366635719	10.5789239313198	10.9570131635206	13.0084375658861	12.3284179007017	12.7284382664707	10.8979695466752	10.8997721910485	11.0316214983654	12.7127583153012	12.3518606575781	12.0040211555712
AT1G10510	emb2004	-0.683180480895897	0.101137994851137	-0.371745341668825	0.783671029579628	-0.872570637523168	0.037644895905221	-0.182355185041554	1		10.0974748827584	10.1271990222607	9.51966152281495	8.59846380550635	8.78063093535014	9.97801513863923	9.93997602758392	9.59835502263754	9.71710190329029	8.57155459273929	8.75626461314112	9.24889840438749
AT1G10520	POLL	-2.67963058795474	0.00428029080822873	0.0270420058571263	1	-2.28827994466715	0.0123603401751147	-0.364308637430459	1		5.06617855760906	4.70766891395638	5.31559177016952	2	2	3.98207010934008	5.02307368287749	4.45033834262831	4.67236879229235	3.226306153865	2	3.3421750741441
AT1G10522	PRIN2	-2.75570885181087	1.04785678538055e-08	0.0717226906221653	0.983550326003738	-1.8858290559765	0.000119034278048036	-0.798157105212202	0.766315355422641		9.47736621383275	9.64125753719099	9.0421405554416	7.51236357194063	5.86170487719987	6.12036826543949	9.00504777826062	8.23199254496104	8.50269182092582	6.59152014110182	6.25739890910523	7.21755112522502
AT1G10540	NAT8	3.5669524957976	0.00302678886115117	0.823833931272189	0.831148699801695	2.70642433838528	0.0138558992130936	1.68436208868451	0.9211863196036		2.24988929724938	2.618631457469	2.59163477859053	5.83065569509144	2.71777331498982	2.72743072370442	3.01323011387883	3.23820462672741	3.37435431452015	5.27915427603539	5.90744786633358	4.27450968914673
AT1G10550	XTH33	-7.08731112361208	7.71040560719735e-06	0	1	-8.03045869456418	4.8926503999775e-07	0.507382560886571	1		5.64801299052788	4.70766891395638	6.10622333695173	2	2	2	5.19336197426798	7.16779715673327	4.42745224823143	2	2	2
AT1G10560	PUB18	-1.0185242117494	0.201293649672141	2.04891432180645	0.126857156246475	-0.86519612422751	0.253174355406413	1.89558623428456	0.2153338765186		4.69696421890791	5.1167514196657	5.56254836949756	4.84811724525511	3.83938191190202	3.98207010934008	7.47105135021313	7.12027082436664	5.72710212078618	5.59123564525472	4.57124522981951	7.02122742099224
AT1G10570	ULP1C	-1.70168858038415	5.49739203490756e-14	0.453594707339057	0.366985485399081	-1.36880971649063	8.56494778963739e-10	0.120715843445539	1		9.48652342462106	9.38044055991944	8.97976794937957	7.77448501028056	7.35641800413085	7.65833815856445	9.4726829217108	9.37358799589015	9.40521269884119	8.04382744769722	7.76954880768159	8.26196475342587
AT1G10580		1.59410111790021	2.89575022916329e-06	-0.173278337000523	0.908247591138978	1.31379871520659	0.000151088996809788	0.107024065693101	1		9.6917997813606	9.61916382802019	9.52364167492384	10.784076204538	10.7557732119144	11.8020889960828	9.53851423230844	9.67710659874603	9.91689080203731	11.423981371637	10.8909495089138	10.6651369035903
AT1G10585	BHLH167	7.05081061083433	2.73804481834935e-18	-0.748131595611171	0.782649496151772	3.42951092966598	3.08988283834304e-05	2.87316808555718	0.0259272703272329		6.36933038360412	5.28468594839717	5.58303638891804	12.1493786630106	12.5720885517844	13.3255184138438	6.35724005706189	6.89404905717381	9.9133213146265	12.5482568298474	11.9228747685233	11.3304522308547
AT1G10586	BHLH168	5.69630310208254	NA	0.281452103817495	NA	0.909007616804026	NA	5.06874758909601	NA		3.09403009120584	2	2	6.64245064537719	6.15061525717222	6.14731001562962	4.16727554416643	3.96799679383278	6.98440625316795	7.41040301588772	5.82598145382271	5.99724667441512
AT1G10590		0.806382836653039	0.00128195272637203	-0.00886598439666519	1	0.67888931397316	0.00789457365986809	0.118627538283214	1		10.8875269489952	10.8047172069972	11.2321853223342	11.9278978162836	11.9492300876713	11.4477528533574	11.1640167390137	11.0431200836566	11.1064717584014	11.9508150646354	11.979306935028	11.3390281289195
AT1G10600	AMSH2	-0.0620698444969585	0.793022940381799	-0.959251344034015	0.00090001808896391	-0.520465782579208	0.0193373594129533	-0.500855405951766	0.359051827663791		9.70493572856607	9.69815834873511	9.69813505689162	9.98859666979325	9.35270299534482	9.48661061704508	9.16424360491398	9.34286034756638	9.09131983023175	8.60668455069814	8.90252373446528	8.56461129653148
AT1G10610	BHLH90	-3.40241804761644	1.6501773142315e-18	1.48329206773874	0.0123153413424224	-2.39034997322153	1.09465531406824e-11	0.471223993343834	0.921124887889715		8.46550976391797	8.5098335038802	8.18957510771936	5.33545670182373	4.07833947657039	5.48067383009286	8.94157637530667	8.9820888211126	8.63860414722147	5.84766803122889	6.73009534815535	6.81374071403947
AT1G10630	ATARFA1F	1.54868160389655	4.01517340308497e-08	-0.0537844871765589	0.975981092367882	1.4264185300005	5.82634635234698e-07	0.0684785867194893	1		9.95740778813681	9.76123156279492	10.1551363435164	11.4426960606454	11.9216869570678	11.0394838489952	9.99777956589554	9.95846566757784	10.1419929371922	11.4946726071303	11.7459246726634	11.0579721752958
AT1G10650		3.54583656486385	2.65495909266126e-10	-0.0530557822319642	0.990012084595336	3.29514224397461	6.30290759290482e-09	0.197638538657281	1		7.43835786937254	7.58310715984356	7.61942975023594	11.2097553333459	11.2682678785276	10.6438059477481	7.66554469697778	7.72350298632644	7.83381978826722	11.0693252392034	11.8122072054902	8.86776891282443
AT1G10657		-2.65239318419911	9.40939363403837e-08	-0.909151428226076	0.519252199196536	-2.49985730380615	2.51082439381414e-06	-1.06168730861903	0.341916539126413		7.2788461413252	7.36928576757378	6.45641669639993	3.96110972292417	5.32552800229422	4.48280056364487	6.22879530762931	5.66094923811673	6.24152246144623	3.58952749102521	4.35596107319236	3.93159857456264
AT1G10660		0.596515991042238	0.00208974200425066	-0.0168134056673533	0.991378956708659	0.506339938304215	0.0102512533829859	0.0733626470706697	1		9.46815050804502	9.40799118005356	9.59473001495011	10.3243498667931	9.96481271564252	9.93421007620708	9.49263309094174	9.73741467497825	9.45270840381085	10.2720442309281	10.0298007971744	9.88284994201316
AT1G10670	ACLA-1	0.46633386396677	0.000170350437875957	-0.220924819487229	0.430947137384917	0.699531276541662	1.87397005628617e-08	-0.454122232062121	0.0151312141722021		11.83463826205	11.9291479086165	11.7711670940906	12.1892558403188	12.3377905249673	12.4016267853657	11.3957420977583	11.4470777511111	11.3344339397365	12.1746724040102	12.1448798913769	11.9499937745675
AT1G10682		-0.721668101966766	0.166675067306804	-1.02206545154744	0.340982232369559	-1.65303780496407	0.00144446047139037	-0.0906957485501329	1		8.28134665488262	8.0513937431419	8.03084539788327	7.5382609901577	6.20205139256356	7.9613180901761	7.98343659506379	8.33620336720861	7.72672001000079	7.14960683572546	5.7396380078312	5.92617285563209
AT1G10690	SMR8	0.205252115398447	0.577758034922314	-0.453688596133322	0.645585610328905	-0.460409657793219	0.20365311679082	0.211973177058344	1		6.89460494360127	6.4398112055198	7.18930019574687	6.88375582975039	7.35641800413085	6.9616993556765	6.86192744681919	7.25839600217957	7.09357253187373	6.42155958074654	7.18691343115001	6.29864959954334
AT1G10700	PRS3	4.63904642446832	1.01526261307706e-17	0.0287646708448337	0.998659881940507	4.0177402225946	2.18591949963195e-13	0.650070872718557	0.979898656238113		9.66381872488561	9.46010102894993	9.95746328168499	14.3676163576965	14.8818443779894	13.4148441707029	9.60363217084197	9.94033472275214	11.0836278203166	14.4962707658856	14.911581341981	13.2254820439789
AT1G10710	PHS1	0.129365031613219	0.885991422245382	-0.247710864840921	0.957848273654831	-0.639681612455178	0.446829866855005	0.521335779227476	1		3.43405052718944	3.73124608692551	3.23381178951249	3.79918689743853	3.1948960725157	3.56903585977858	3.67008783821132	3.11429910657994	4.37305269490279	3.58952749102521	3.79560526458278	3.01689215378903
AT1G10720		0.785296846984238	0.00218653420985318	0.133802163346582	0.902482134636922	0.732960194731787	0.00480009539725207	0.186138815599033	1		9.45421562198852	9.43353682877017	9.83361820771715	10.7232883736071	10.3596528684992	9.91081609686702	9.80006639822895	9.77370589099362	9.73944822499795	10.6092140902078	10.6370069450729	10.2319208213987
AT1G10730	AP1M1	0.427104899500395	0.116601976082883	0.00138593866335821	1	0.101189071415539	0.733603788421193	0.327301766748214	0.961866147381074		7.68102248119706	7.75981772694351	8.08930385308558	8.06909503808852	7.98937167767863	8.64870576617625	8.07657225787604	8.29755593324674	8.15118536693384	8.41048364329071	7.9145325201149	8.40387494109561
AT1G10740		1.07629121922975	0.0299808702569131	0.202358764117276	0.928918137567514	1.33510962956471	0.00742219697103112	-0.0564596462176862	1		8.47474229989577	8.5098335038802	8.46264099544755	10.0095759605336	8.94815604756882	9.49712114113471	8.35565163320174	8.59278056147158	8.31705322582682	10.4469994893112	9.77693060717082	8.30695525409241
AT1G10750		-5.92620597681169	1.27192025817283e-05	2.84447808586937	0.36532933331581	-2.36245793986999	0.00609054487789911	-0.719269951072334	0.978888894480906		4.69696421890791	4.70766891395638	4.28884357001415	2	2	2	3.91238043499414	4.28776588684828	3.80252835562323	3.00342509619394	2	2.59624588412725
AT1G10760	GWD1 AT1G10760	-3.42660563861965	3.96463266316903e-22	0.0622224632348069	0.978648427675279	-3.07633347215018	8.06967039972729e-18	-0.288049703234662	1		15.1531982367947	15.2304499020851	14.7128643367351	12.2817451638904	10.9712176223763	11.2775780934668	14.737695808735	14.8507041096072	14.6914447495414	11.3090893829938	11.7868660191487	11.8988998582617
AT1G10770		-4.37501193827687	5.20673317572558e-16	0.224748718518326	0.943670633476905	-4.34288299509566	1.30384269715062e-19	0.19261977533712	1		7.29977659175786	7.01842003187327	7.78774616227718	3.61676553941552	3.55283204251806	3.56903585977858	7.30577604939808	7.94880756200262	7.44954169012236	4.12074323362664	3.79560526458278	3.41320253285838
AT1G10780		-5.26958631467346	1.69090389903321e-05	2.84204163075961	0.250306715142381	-1.83968150526104	0.0120528052408202	-0.587863178652816	1		5.83168581510409	5.45870604361881	5.38724253517763	2.49914263494018	2	2.4090855940558	4.99701901818788	4.77072132053496	5.30135124487704	2	4.10281976411479	3.97919162264884
AT1G10790		-0.638634653570996	0.526107798769728	0.268080944941424	0.959443310041352	-0.378402562573819	0.709396315681703	0.00784885394424712	1		4.19950006463716	3.27963847114529	4.01496946332038	4.36000846988996	2.71777331498982	2.4090855940558	3.37872381469412	4.03787236664041	4.13228134087552	4.12074323362664	3.4047617928125	3.18868191019447
AT1G10820		-1.71680609007058	7.44425969197825e-06	0.202270390006659	0.906424216843252	-1.45194992047749	0.000169437725517523	-0.0625857795864328	1		8.72736648981649	8.81207385199907	8.48186192117655	7.31676473203767	6.43486400530324	7.06421676472348	8.66166604353258	8.61866431795228	8.57375611574412	6.3988344243302	6.97651033914037	7.78786134958481
AT1G10830	Z-ISO	0.0400703437212148	0.9154934591177	-0.269921901626281	0.824232214943715	0.0728181137709269	0.852100279319439	-0.302669671675993	1		9.73085416386215	9.96148138399665	9.6957852327053	10.4039751142545	9.50382316488642	9.38557664183736	9.47740195927531	9.49034433264199	9.53088144556583	10.0180428784136	9.16520410833968	9.38321935561503
AT1G10840	TIF3H1	0.0927939455741648	0.689504941561903	-0.65158043003671	0.0566051124883487	-0.275233254705784	0.22274347704057	-0.283553229756761	0.935783498427278		11.3013703298688	11.2440766345914	11.1898156127301	10.8514720637902	11.6316584508538	11.4272892368302	10.9150281862041	10.9807300157578	10.9912777479813	10.6227607861813	10.6489002857913	10.7842187158328
AT1G10850		-2.72958467030574	3.92400568066328e-07	-0.319181816274482	0.902396162667184	-2.29270766511525	2.57024624507323e-05	-0.756058821464969	0.81144199136333		6.98353042688121	7.04985200912741	6.21524242894453	3.79918689743853	4.28328477401611	4.71662812633725	6.45617933280103	6.161163909229	5.44011617016055	3.74175845525451	3.79560526458278	4.38464801621621
AT1G10865		0.795696057314994	0.00487155447777487	-0.305786708481885	0.731528021577071	0.225958569692054	0.458931312995272	0.263950779141055	1		8.55527943686229	8.5625427741453	9.09481159111197	9.59100048883392	9.8445350714197	9.14279330678224	9.02452479745538	9.0364421789427	9.00675299364104	9.17337612578815	9.59217131781991	8.92661102041262
AT1G10870	AGD4	-1.18087801617698	0.000129131056419472	0.119107190105252	0.93883791289661	-0.948844039394846	0.00237820427839142	-0.112926786676885	1		8.76045799074449	9.03066301381594	8.5115581787155	7.30172385071163	7.44447996903345	7.99136746182768	8.79617474456024	8.58696500141838	8.62120542064145	7.17657746130629	7.9145325201149	7.99015633138167
AT1G10890		-1.59864319084156	7.73527001669035e-10	0.385886862713912	0.572853966831313	-1.19725635905685	5.00109695320615e-06	-0.0154999690708007	1		10.4033180985654	10.5177166830209	9.99808026330158	8.72224008512745	8.35014736221928	9.02788780796116	10.2990519976114	10.3910890989313	10.2283176336667	9.00302669391732	9.45664604275788	8.85506927265437
AT1G10900	PIP5K7	-0.0677489678657746	0.659012130689773	-0.059630847787784	0.928373426350149	-0.306804025495012	0.0341298700175811	0.179424209841453	0.952533413036919		10.2287811091524	10.436807621181	10.309112144449	10.3951449895305	10.1166105868811	10.2475848180891	10.376252020528	10.5286570423134	10.6042804078345	10.2452242170292	10.2251642893513	10.1354436342213
AT1G10910		-3.00875216244189	1.72289111046644e-13	0.0034392781975836	1	-2.5998870875329	2.99337441602519e-10	-0.405425796711407	1		10.4272931390832	10.6344037197104	9.92472785853144	7.25563682224443	6.2997288942391	8.0352996056997	10.0784215294092	10.0223438034326	9.7407914871886	7.14960683572546	7.25074044342507	7.66954592145184
AT1G10920	LOV1	-1.66953531678387	1.40396685331279e-05	0.721810614555564	0.39349526166365	-1.11707475257374	0.00417142673819204	0.169350050345433	1		9.26496441246655	9.14422981809598	9.36261852471792	7.7414243350451	6.43486400530324	8.1261309265288	9.4785793107434	9.44122795064863	9.36309467732171	7.86470538285653	8.5686586580204	8.44894164209983
AT1G10930	RECQL4A	-3.04022991665682	1.66097674643627e-11	0.928149447049861	0.334223622167973	-1.73985331950019	0.000129232682928988	-0.372227150106772	1		9.81443700069699	9.90781223819953	9.27718346939692	6.13216017090147	6.67222078380626	7.11968507961869	9.4726829217108	9.01494593664014	9.43373123888978	6.48766310102094	7.65627377899168	8.17522568905011
AT1G10940	ASK1	0.318618646766841	0.0895814666280021	-0.02354154950975	0.986170800250834	0.118863114919868	0.554855366993097	0.176213982337223	1		10.8601934155867	10.8371693533799	10.7803220816194	11.2455654569947	11.1323548441316	11.0484444369958	10.9331762212582	11.0937250891312	10.9751043349103	11.3144116239864	11.2444700980087	10.7516146810105
AT1G10950	TMN1	0.276217371647861	0.143355244092588	-0.14832246991326	0.821308379948961	0.141131302580251	0.479373191998875	-0.0132364008456495	1		11.3168542488647	11.3365860542457	11.2195636572464	11.2814668523109	11.6947408325143	11.6903178912686	11.2008638997105	11.332708691573	11.2993106731196	11.2235764662173	11.3484128967978	11.6475660540016
AT1G10960	FD1	-1.81220415536821	0.00431183530525768	-1.26002329197828	0.338393780905438	-2.38965178027447	0.000186325038043098	-0.682575667072015	1		11.4884758096988	11.5597404587855	11.0222326073233	8.08675163841963	9.29465099599176	10.4273237447217	10.9387475161949	10.6416729792219	10.4624921943087	7.57148248295404	7.28162533514779	9.24281782676925
AT1G10970	ZIP4	-1.65443604399693	0.0104001443882121	0.366656419304936	0.893461882065187	-1.80861138518354	0.00449097927543557	0.520831760491546	1		6.44643790133715	6.12263007049436	6.68210866156955	5.65242390332986	4.62225887500131	3.98207010934008	6.2944466579099	6.51972517581965	7.61689148812042	4.59066648519959	4.75853603063946	5.86414705726988
AT1G10990		2.04226185126637	1.23248334832505e-08	0.0459902229589194	0.986252562807438	1.64719148451828	5.11128445622334e-06	0.441060589707012	0.975435023033978		6.97488051557236	7.00244345347743	6.72882678624981	8.40090370306119	9.29465099599176	8.9148399852761	6.88342068324252	7.65288852087834	7.3719128136149	9.16666568269043	9.23787338042578	8.33008268554723
AT1G11000	MLO4	-4.70695505548107	1.07816417404257e-11	0.10039201755706	0.986899231180315	-4.46350205500289	9.63258790580002e-13	-0.143060982921117	1		6.92186279882701	7.26600912492317	6.81795563607488	3.16357609402812	3.83938191190202	2.4090855940558	6.81049513953232	7.35052144710208	6.28636578002739	2.739706321333	2.86700314314084	3.48089660281467
AT1G11020		0.669853655199077	0.00472890630791033	0.0322603525908088	0.984898819842802	0.711569285266789	0.00287256094322223	-0.00945527747690375	1		8.46859384542351	8.44924389973364	8.59966253373162	9.48846116013026	9.05692539867307	8.90303230134355	8.39608902895114	8.52139707757404	8.57073807249067	9.35847572670344	9.38022667557604	8.8390358829701
AT1G11040		10.0500971593387	3.69948359540647e-09	-0.0600778493382952	0.999185393275407	6.57221207987151	6.84329490604702e-07	3.41780723012892	0.663949975768055		2	2	2	7.66120246536304	7.76832358935193	3.40011144105729	2	2.25598368166436	2.84499560799447	7.30434907898591	7.67965148381149	5.6891681237001
AT1G11050		3.26031072966656	1.91161906329065e-24	0.147258112386822	0.920121271617951	2.4166059148958	6.85962143099185e-14	0.990962927157585	0.0869200134039523		9.28784280783176	9.05990375940577	9.37442077008775	12.3749617836206	12.8928491838739	12.1190229346973	10.4013008154842	10.016947117669	10.2544150403227	12.5482568298474	13.129463012822	12.0664637942059
AT1G11060		-0.00729891076857176	0.972602607510565	-0.0334972329355383	0.978021832324057	-0.101728306021187	0.620842717617281	0.0609321623170767	1		8.76798789173031	8.85940890432327	8.83139108122397	8.56105697770598	8.6844455176156	9.11235202194333	8.94498751410391	8.85477441316657	8.84004118306948	8.88942728188788	8.68873871807804	8.74235525448549
AT1G11070		-1.67271344156347	0.125923164629997	-1.6368964088151	0.631484897158942	-1.92193764119636	0.121046035285829	-1.3876722091822	0.9211863196036		5.06617855760906	4.4957691504848	4.60158569023823	2	2	4.56502657486952	3.53174877753061	3.64876291566615	3.80252835562323	2.41675106381387	2.86700314314084	2.7134512006575
AT1G11080	scpl31	7.64794152302233	4.63939344149343e-05	-0.894239409436105	0.876154305889941	2.68399277528001	0.0859704371108569	4.06970933830621	0.510985580877423		2	2	2	4.10667896358587	6.09727726341169	2.72743072370442	2	2.25598368166436	3.25909391957699	4.00513459979439	3.79560526458278	4.58251535981667
AT1G11090		0.942608629618079	0.00536836713519544	-0.214232522065846	0.87199443722493	0.618963303381793	0.0764189014678609	0.10941280417044	1		7.64875663747026	7.80657102606074	7.96211767913416	9.3120536525319	8.66624680675721	7.93062949327147	7.80347170431781	8.04102374644767	7.90504243872619	8.61163400767446	8.43766905193607	8.52907591231014
AT1G11100		3.42780770437092	1.30115288972042e-05	-0.487485494636663	0.874689463832677	2.22115627489977	0.00558601945834803	0.719165934834488	1		4.73843841117419	4.40145132669033	5.01744934229845	6.923601294227	6.70824387972974	9.0169734132183	4.42349194835873	4.64201791639813	6.27157234214376	7.74367968335265	7.97246917626091	6.20166813987847
AT1G11130	SUB	-6.41361784320414	1.90219145478222e-10	1.25191286679161	0.720966587063662	-4.30478005551531	3.48438211995706e-10	-0.856924920897222	0.744132662824413		7.54738935813051	7.27268509404181	6.56339717534713	2	2	2.98807153293606	6.78787875330207	6.12950746607317	6.0380431007864	2.41675106381387	2.86700314314084	3.26746886166857
AT1G11160		-1.55319053823802	0.200527890817231	-1.2292045688435	0.783671029579628	-2.79292356532614	0.0306687568643459	0.010528458244626	1		4.25770986436925	4.62660436370529	3.42752281356385	2	2	4.09708464307532	4.49969488119669	3.55655046658055	4.34506385197712	3.00342509619394	2	2.46867003079175
AT1G11170		0.61527070128853	0.317289525398583	0.313286163524916	0.899649759015506	0.675353149611505	0.278025856042572	0.253203715201942	1		6.84799852996373	6.96994951531421	7.04906642677746	8.42886119431183	6.93798076314128	6.60151346209327	6.91158912628537	7.19098581398426	7.45609870605101	8.60668455069814	7.70265640449456	6.67611635386484
AT1G11175		-0.350264377957473	0.519022499538277	-0.431016622098105	0.805659865242813	-0.390493415157533	0.481090266866064	-0.390787584898045	1		9.11360919347942	9.05797270697373	9.26613937591569	9.65453640316826	7.78528644025431	8.27403120500996	8.72850943729997	8.96873354351114	8.55707819805976	8.88534594119852	8.42389143871003	7.508575960615
AT1G11180		-0.597222379834855	0.000753882723074034	0.0211966659281456	0.987982666023181	-0.709633246374334	5.48618810953271e-05	0.133607532467625	1		9.06756956352544	9.05990375940577	9.09302699978286	8.48985237782496	8.43858139893504	8.51028284521037	9.20322316689174	9.34974549525653	9.05614462349623	8.45522441989054	8.78887817693009	8.30928475243833
AT1G11190	ENDO1 AT1G11190	4.36008826481746	0.000865092396635598	1.00169129653063	0.831148699801695	6.93294519419878	1.65964403474909e-07	-1.57116563285069	0.980367020210847		4.4695684445792	4.92666149225285	3.51542434498634	9.99328516991477	5.32552800229422	4.30279491786507	3.11364349612242	2.82911785679383	3.76076505703254	10.8227438694323	7.95341431001168	6.49151050911146
AT1G11200		2.55714066008485	4.20035643066042e-09	-0.0929735539310988	0.971848439573088	2.19861538208451	6.12087830816679e-07	0.265551724069241	1		8.70138475336104	8.36428411960014	8.96618347345555	11.3552556684376	11.6198865804714	10.5610690228982	8.87339440873415	8.79801185678955	9.18212080260742	11.2170960216822	11.7236047409035	10.0634391257384
AT1G11210		-0.468377935000029	0.361916653514974	0.0147545053768983	1	-0.999447616898578	0.0479042016654434	0.545824187275447	0.995328043501278		9.62840629431308	9.47320193097183	9.9885127628707	10.1144368524922	8.39504187604149	8.55624052596716	10.4555215621428	10.4085046435406	9.82615801677889	9.74602817927878	8.97989142764521	8.89903737108331
AT1G11220		-2.25009585825776	0.0122165350239255	0.626557350805385	0.866561476131081	-1.77142149067544	0.0313808482824602	0.147882983223073	1		4.6102579272607	4.92666149225285	4.43124743492774	3.96110972292417	2	2.4090855940558	4.91590691693496	4.45033834262831	4.95758106132298	2.739706321333	4.35596107319236	3.26746886166857
AT1G11240		-0.319483291818964	0.251907721402434	-0.322218439295777	0.68910695063277	-0.476214599615891	0.0880181371919561	-0.16548713149885	1		9.12342631809149	9.03851867686704	9.0272657014308	8.18017956547809	8.78906524469131	9.11576628042824	9.00668094410532	8.92099175066025	8.76148477982848	8.14288171441439	8.49150028058723	8.6068873887939
AT1G11260	STP1	-3.90496249559964	5.21000936760117e-07	0.0856642162398933	0.988389882090682	-3.71359251767345	2.41535204410744e-06	-0.10570576168629	1		13.0592422008453	12.7336397724293	13.6021389161118	8.18838048713805	7.26262929202028	10.4692989607492	12.7491320904797	13.63358049832	12.604175160832	9.014283564818	7.97246917626091	10.2362121588903
AT1G11270		-0.0180002134841731	0.965423194721342	-0.571531124915476	0.544890346287567	-0.144773969142538	0.729864878966156	-0.444757369257111	0.96420545932778		7.21416874404177	6.80474397210823	6.77407939271222	6.86341267073705	6.15061525717222	7.42505721084982	6.55770682215527	6.67032254898225	6.30827534469657	6.27950746851209	6.05775660984971	6.63955639394125
AT1G11280		-2.29715777879883	0.000136900231221426	-0.5390237375605	0.795559229012588	-2.32563246911182	0.000147194771052774	-0.510549047247511	1		9.56642337501063	9.68194956593089	8.9564013610902	5.07736618913884	7.02624426468093	8.05677397957986	9.00013715863909	8.82790556311888	8.94981420893131	6.14941361159634	6.63762408855377	7.01553217272841
AT1G11290	PCMP-H40	-3.25308072065985	1.01999229731458e-11	1.16762490434057	0.214403568020209	-1.84505361333217	5.19853362543387e-05	-0.240402202987101	1		8.02481341137026	8.29054721553562	7.82262529491195	4.47173558106062	5.41543763594369	4.97906000957679	8.04513107440257	7.84542875062652	7.53254283508312	5.00598859257354	5.90744786633358	6.65429174092217
AT1G11300		-0.64815185709681	0.344023503584909	0.650128811282689	0.76073112803651	0.261225310218198	0.720541490339955	-0.259248356032319	1		6.48349934513974	6.61814417162547	7.14864250041158	6.73493442602699	6.51839777647386	4.20360314283871	6.35724005706189	6.49509484051696	6.71596100530158	6.14941361159634	7.58377802376273	6.20166813987847
AT1G11303		-9.08496954679176	1.48385516393019e-12	3.1122276662665	0.257287533626889	-5.49713583989609	2.63247763563886e-16	-0.475606040629164	0.979565671350986		7.62130599542363	7.75981772694351	7.02680420005917	2	2	2	7.33206750465214	6.93124580287644	6.80083523530714	2	2.86700314314084	3.01689215378903
AT1G11310	MLO2	2.26979434681715	4.14005989903493e-05	0.519929891727331	0.776179172042541	2.5753677390185	3.9916380430711e-06	0.214356499525982	1		12.2484585498051	12.2424615115182	12.5285315052273	15.1743060110733	14.7386932586014	13.4208946286162	12.4346505383759	12.4768351952461	12.7488809070238	15.4974834804457	15.6153271599437	13.4878762699266
AT1G11320		-1.21893170856159	1.15171463425351e-05	0.890876212797079	0.053008896402623	-0.485962644657546	0.0685733180989471	0.157907148893034	1		7.25760755854056	7.2183918005518	7.42317964297357	5.95122111177514	5.98429395712103	6.36951088503683	7.61504760354523	7.2510596519653	7.47559281898319	7.24187731236259	7.05010731330617	6.66887810493821
AT1G11330	AT1G11330	-0.420534714397097	0.361995817848535	0.356714249145424	0.818866399394123	-0.0935469202237927	0.853569641033572	0.0297264549721196	1		10.1034393667096	10.0447695321577	10.158553196124	8.57363399547728	9.42483855633348	10.4477868752394	10.2266244577973	9.69208303247411	10.3898631692278	9.72334332134916	10.2370314293522	10.1122839577275
AT1G11340	RKS1	-3.39040608093116	4.44707528960702e-11	0.758497833690052	0.602461012231284	-2.05337481232005	3.1277450219696e-05	-0.578533434921059	0.961866147381074		7.77370380559283	8.2197636280349	7.2288434213795	4.67216593874179	4.07833947657039	4.91779046949267	7.36299757205229	7.25839600217957	7.05521738191917	4.42059915865216	4.92428281252938	5.91397919710203
AT1G11350	SD113	-2.79878553384318	4.3212705053186e-10	0.432365562244588	0.774050315564016	-2.24192312596287	7.43925689173392e-07	-0.124496845635717	1		10.5961356409111	10.6903241306865	10.4607371884589	6.90381611796345	8.12880194241935	8.0987869484292	10.4350478361573	10.6521544234512	10.2717095626865	7.2545899539433	8.06414183987127	8.90058314479803
AT1G11360		-0.629115078623987	0.00570307706972956	-0.263708907432895	0.710513050787378	-0.799846362373477	0.000479102628765342	-0.0929776236834046	1		9.55050242665647	9.43055483014688	9.54859747195549	8.72787740082987	8.6844455176156	9.17588028094774	9.36730067952924	9.56324234528622	9.31520873085856	8.57662583529716	8.27835538177801	8.89439008772246
AT1G11362		-2.19741833853287	0.0267319172514508	-3.54137715352913	0.186958682973469	-5.87614770432261	2.6350941663029e-05	0.137352212260613	1		4.51800546641818	4.746554678805	5.24019568433967	2.49914263494018	2	4.09708464307532	4.49969488119669	5.63863355425879	4.53045925453437	2.41675106381387	2	2
AT1G11380		-1.64040447112402	9.09452293623948e-07	-0.558791875637387	0.51865543244328	-2.25018030648034	3.3905279819746e-11	0.050983959718941	1		8.52003898803336	8.3101492143252	8.519552184387	6.46480168539229	6.77769900802476	7.18614970965347	8.38357366828587	8.95299450357123	8.028965499642	6.17638781610735	6.05775660984971	6.5557065280088
AT1G11390		1.46637355710982	7.46609100875454e-08	-0.0673268424961393	0.963898979349253	1.21023482148728	1.15755287554616e-05	0.188811893126401	1		8.46241907537578	8.44333850511675	8.32649619295664	9.3564001066602	9.93472031260964	10.188824065152	8.56521813157006	8.47176714311981	8.74283553171605	10.0493875753583	9.89148466944805	9.39313621871668
AT1G11400	PYM AT1G11400	0.662773213280629	0.0389400822420006	-0.387506573655763	0.671841794348376	0.493050270147327	0.136760735630615	-0.217783630522462	1		8.70138475336104	8.55434722147738	8.6515087666302	9.12818463914811	8.90999763415747	9.71086664233456	8.49015243682884	8.44629689450163	8.32423934600168	9.13263713962929	9.19795425915576	8.25473095899987
AT1G11410	AT1G11410	-0.785808384087069	0.0032564588489396	-0.0659960247819381	0.964457652984137	-0.722273183543404	0.00760109522278109	-0.129531225325603	1		8.55527943686229	8.94339746773313	8.2988938061149	8.04219823135215	7.48657394698104	7.93062949327147	8.54737583321653	8.62435373930031	8.29892974753896	7.9295617007009	7.87457374206923	7.55250115613365
AT1G11420	DUF2 AT1G11420	-5.05802883106943	0.000537123308310608	1.89013802873752	0.684743754778459	-2.71727215156547	0.00790034899083866	-0.450618650766438	1		4.65426235849138	4.6677059376783	4.64120339105046	2.49914263494018	2	2	4.38382593903381	4.45033834262831	3.99493168085474	2.41675106381387	3.79560526458278	2.1736959430656
AT1G11430	MORF9	-0.525785138918938	0.0223333717569371	-0.462705159863974	0.325323962163374	-0.779832848166938	0.00072036923611572	-0.208657450615974	1		11.0195583686524	11.0049281891098	10.8395280674029	10.3206239881195	10.0654520257606	10.8026453104999	10.8793702874928	10.6824678666384	10.6748446003192	9.93360418134372	9.78772871614716	10.154355379771
AT1G11440		-0.422334342322038	0.40288602311109	-0.191449393158766	0.933990553809297	-0.547623715118901	0.282741054643342	-0.0661600203619028	1		8.59250955179579	8.63945478734907	8.78350850967648	7.73023358018231	8.72016839213406	8.15959782943867	8.65543295320623	8.44950537554519	8.70754834136639	7.16315517327433	7.37050066994529	8.92661102041262
AT1G11475	NRPB10	-0.194359955716851	0.488699739452398	-0.39622574407878	0.558632936474113	-0.633031877336876	0.0194413483348874	0.0424461775412457	1		8.94891712223039	8.86604603388597	9.0858664770874	8.40794403146215	9.1645632119152	8.67671558871386	8.96528668978005	9.01277859063172	9.05614462349623	7.96866452903113	8.43766905193607	8.65530352436676
AT1G11480		0.861617122499873	1.05244672247231e-05	0.0448596736156006	0.967889491779897	0.994250016137112	4.43053326649525e-07	-0.0877732200216385	1		10.7197094557913	10.6897006947367	10.8001463068654	11.6973620166717	11.5924411047934	11.4957127793629	10.5609893677767	10.740593677774	10.6425113347323	11.9561755577259	11.6095577024214	11.2856084003181
AT1G11530	CXXS1	-2.14860537645757	1.72657227214418e-06	-0.856056295241242	0.386128258091385	-2.94714401790239	8.53304996495518e-11	-0.0575176537964188	1		10.4336197609316	10.5057241546573	10.8072386331929	8.82575456350286	7.37894253506574	8.74444954230129	10.6096234056636	10.6577135453402	10.3115763508738	6.68840015217109	7.60835027642206	8.15981805714029
AT1G11540		-1.39884875856838	0.0847289866556419	2.09360199018311	0.133037554542131	0.482465546172318	0.480467670437059	0.212287685442405	1		3.86695628499459	3.73124608692551	4.51892907238327	2.49914263494018	4.07833947657039	2.72743072370442	4.01979995010923	4.22923225588683	4.45390165906702	4.88038009566815	4.92428281252938	4.1552630377487
AT1G11545	XTH8	-5.40436194470857	8.56134858061566e-07	1.13707646596566	0.765147024346162	-3.99122057442847	0.00010756243057542	-0.276064904314448	1		7.42571852115955	8.08212298022162	7.19596646001798	4.10667896358587	2	2	7.55380966894664	7.53701722817442	6.85145296296276	2	3.79560526458278	4.51952743013883
AT1G11570	NTL	1.83559211158535	0.0102796699985315	0.128633771817178	0.975981092367882	1.82104489220764	0.00860783757916884	0.143180991194886	1		3.43405052718944	2.9201891004512	3.33391606566348	3.79918689743853	5.41543763594369	4.09708464307532	3.29566021658084	3.23820462672741	3.42870572253653	5.121531480812	4.57124522981951	4.19611692022169
AT1G11572		7.53803058275713	1.22736644928107e-06	-0.898159816435032	0.789357355405786	6.01983248927806	0.000155817948284815	0.620038277044038	1		2	2	2	5.21217514435834	5.32552800229422	3.20875180776519	2	2	2.1368901295113	3.87944839197002	4.35596107319236	4.06991170924818
AT1G11580	ATPMEPCRA	2.46094441176849	8.92838840301218e-08	0.223006627042804	0.913586952920078	2.48544307699837	8.59423401915889e-08	0.198507961812929	1		8.04147829224745	7.60971578111754	7.60447515756017	10.2061442497253	10.6393187452675	9.58842126023993	7.32160834777798	7.42412700570478	8.69651478664315	10.3014410903895	9.92610541929234	10.8856562910295
AT1G11592		-0.0401613177781616	0.917174339364059	-0.1059930217361	0.956253832337042	-0.00830538523935017	0.984172667336218	-0.137848954274911	1		7.13873141801884	7.26600912492317	7.17587454094424	7.69613086472456	6.43486400530324	7.02116956183358	6.85469128404235	7.43711553116502	6.81620789564779	7.02158129642654	7.05010731330617	7.08243472071138
AT1G11610	CYP71A18	10.3496762911834	1.43740335034492e-05	0.239291608577469	0.987847421143382	5.9363634085785	0.00532852392328911	4.65260449118234	0.642081785944145		2	2	2	6.94311880248003	8.58138635067514	4.39560334378702	2.19596399806619	2	3.7177566568916	6.83102958198091	8.96093498669191	3.10534251849105
AT1G11630		0.568676994826794	0.000205204125480428	-0.452228805199705	0.0906337500767531	0.124406370345625	0.45651746078767	-0.00795818071853598	1		8.22044744292597	8.19537572609319	8.17615202292876	8.61072027571092	8.84676384081914	8.81755652108054	8.23265211016672	8.14758928272798	8.18513049145926	8.34660781042156	8.47822960625399	8.17010807329996
AT1G11650	RBP45B	1.14299687487796	3.45661831685396e-08	-0.115086509476475	0.894651189556842	1.18522525327564	1.50047306444538e-08	-0.157314887874155	1		12.3738345186623	12.3424278418878	12.4100791768378	13.268892202576	13.6844204453698	13.5702204953221	12.1116935895337	12.3602134592422	12.172157908075	13.6968379856102	13.3814716669202	13.0620833618248
AT1G11660	HSP70-16	0.602929374202227	0.00301402573502631	0.183332706981957	0.786330208918018	0.969368007085913	1.64478781148763e-06	-0.183105925901728	1		10.0197096404644	9.93226342413986	9.73636457780013	10.4558501411353	10.6252561651138	10.4190565253757	9.68442226782535	9.69749069149383	9.77134628325723	10.7606001490508	10.9401750660834	10.2979234344815
AT1G11670	DTX36	-1.55976624517931	0.0476934100458358	0.949125034544048	0.673429344249984	-0.187069847349487	0.831758239315256	-0.423571363285775	1		7.19194881298464	7.45982213977111	6.90189707938633	6.2621646502472	5.86170487719987	4.56502657486952	6.979694100341	6.94039704798144	6.38587840587823	4.32740435245758	7.76954880768159	5.96214739882906
AT1G11680	CYP51G1	0.328352230362571	0.134828946011841	-0.424829586338985	0.339479676730514	0.0875324786796652	0.716542541065462	-0.18400983465608	1		10.8203109122988	10.80068105362	10.6893520133236	10.8161844169148	11.1072798901229	11.3270197902946	10.5982948634276	10.5924526096193	10.5721947134495	10.8904891708544	10.2720581635866	10.7749782207463
AT1G11700		2.32961165975644	0.00838326386736568	0.642573455548899	0.840308589288134	2.39789545667976	0.00725706245698333	0.574289658625583	1		5.97737496456915	6.32887774284208	5.6813269211775	9.52777237719986	6.55841823571255	6.60151346209327	6.53071847810077	6.76607601585002	6.37207570894965	9.97644119992724	8.33834274917269	6.83975749944042
AT1G11710		0.172942792037191	0.7233702198579	-0.943571394357043	0.309773403346754	-0.783415988137742	0.0966451529146614	0.0127873858178912	1		6.53147855645844	7.07298459150758	6.81795563607488	5.95122111177514	7.08222257975954	7.52088167660718	6.85469128404235	6.86550829033169	6.7904950322092	5.74329564235752	5.64779620231147	6.56353384303947
AT1G11720	ATSS3	-2.81568771877633	1.54277479105268e-16	0.421262443806262	0.68369478859137	-1.7910987439447	2.08019162416485e-07	-0.60332653102537	0.724894875830015		10.6975366635719	11.1069808213754	10.2211648613164	8.34330893311131	7.42296326654779	7.84270627752588	10.0791978508466	10.0876376154264	10.1855542621773	7.8140751063087	8.46483572703749	8.62008316291924
AT1G11730	B3GALT1 AT1G11730	-4.75253422653862	0.000641301334150884	0.573552586254356	0.945608212052457	-3.34929527859317	0.00279308925309456	-0.829686361691086	0.96420545932778		4.36752457247863	4.4957691504848	4.33789002138349	2	2.71777331498982	2	3.53174877753061	4.03787236664041	3.7177566568916	2	2	2.46867003079175
AT1G11740		-8.13069493181794	1.35278992832127e-09	0.482109490847717	0.959443310041352	-7.74262126663399	3.69983426855684e-10	0.0940358256637703	1		6.72958768221429	6.74838266690648	6.18875021459486	2	2	2	6.71782118420229	7.1986332739999	5.74862773544819	2.41675106381387	2	2
AT1G11750	CLPP6	-1.25169634959714	2.04113980220707e-11	-0.35313661598682	0.397630832990175	-1.14830996987088	1.35848286707254e-09	-0.456522995713073	0.329991623468044		11.8007783463004	11.9254457071752	11.6516833802677	10.784076204538	10.5353700096012	10.281421754282	11.3913730085688	11.3935271969704	11.2328480177377	10.1883849773251	9.99760812709809	10.3599148625102
AT1G11755	LEW1	-0.620830406407757	0.0567300276098552	-0.411789836818466	0.661165528015869	-0.976991866381761	0.00274885442132311	-0.0556283768444618	1		8.23862736509214	8.24374611086886	7.93048856802154	7.15879601046216	7.37894253506574	7.93062949327147	8.15819213588964	8.14363290452077	7.9614372928864	6.65042520882244	6.97651033914037	7.55250115613365
AT1G11760	MED32	0.350548052570143	0.308514372775467	-0.182926026132374	0.898114933245488	0.163885496528891	0.653256316883764	0.00373652990887799	1		6.14095826759162	6.56474570219418	6.71960340604476	6.98137911593234	6.15061525717222	7.11968507961869	6.59292344804178	6.39213996284837	6.5044974281747	6.74355168104622	6.89895614728128	6.37179833240655
AT1G11780		0.273372974741982	0.394293782253504	-0.46918025523772	0.543020450515306	-0.115511304489411	0.739303359770254	-0.0802959760063281	1		7.96928342188067	7.98789910693251	7.85246778026467	7.5382609901577	8.25593647869349	8.6201413497415	7.96002511928751	7.78066734309763	7.82877580913901	7.49854348224212	7.60835027642206	8.03306995236077
AT1G11785		0.666651729834758	0.493862153660311	-0.468241918033386	0.911326888736717	-0.0291500862317293	0.9789937324379	0.227559898033101	1		3.09403009120584	3.05021329065171	4.01496946332038	4.76282231221975	3.55283204251806	2.72743072370442	3.20752045783238	3.96799679383278	3.58045820823113	3.74175845525451	2.86700314314084	3.77860533924192
AT1G11790	ADT1	-0.377716248566529	0.214821316490992	0.101931435589719	0.946757995477414	-0.0228660304956129	0.947731758330183	-0.252918782481197	1		8.62327849999773	8.69269651863692	8.12117478870743	7.57625579962095	8.11544989561144	8.52576531014232	8.34794179915234	8.13568744922803	8.25823810217429	8.20968947681019	8.4099809807911	8.07200275392808
AT1G11800		0.816450971218128	6.97681579566191e-05	-0.245493921773494	0.69379157233571	0.413984070198727	0.0509068951636001	0.156972979245908	1		7.53567377025205	7.6966812979335	7.80964423760477	8.59846380550635	8.66624680675721	8.18582338269646	7.7997085428145	7.83073975439031	7.88574339893924	8.42179958640239	8.00984011312573	8.24015363973974
AT1G11820		-2.66317567933927	0.000134385120735601	-0.71619473719385	0.755640443431389	-3.00351996857996	2.20134201325371e-05	-0.375850447953162	1		9.70493572856607	9.78710801934169	9.22436194791272	5.50262775766382	6.20205139256356	7.99136746182768	9.20179810453895	9.42175700612614	9.00339930939468	5.37541516937647	5.20769033648514	7.22250346898476
AT1G11840	ATGLX1	0.510234673991273	0.18434712336972	-0.175494620568517	0.917347657755487	0.555191315762002	0.154679565900014	-0.220451262339246	1		12.0147433272244	11.940459914147	12.0394966305162	13.0837342438797	12.5787929583807	11.3911165004639	11.6288727490642	11.7735612509477	11.9187996857366	12.4239863637749	12.2695169326889	12.3015189657275
AT1G11850		-4.97470866885455	0.000135848653887338	1.17160222011404	0.807391733195442	-1.51327349869067	0.212187052543143	-2.28983295004983	0.457165521964603		6.55488277173642	6.59702135928102	3.82161506487363	2	2	3.20875180776519	4.67425827972333	3.96799679383278	3.37435431452015	3.00342509619394	2	3.54555618702081
AT1G11860		-4.15522082489845	6.33186426120013e-16	-0.107472438050564	0.972777473070893	-3.69723782784661	1.22628200085151e-12	-0.56545543510241	1		14.5766463767083	14.6770552924205	14.1701967927063	10.0596098750957	10.1853153496553	10.6926347334663	14.1316346358914	13.8744034481902	13.7426907107144	8.6602165103801	9.89148466944805	11.1348475140402
AT1G11870	OVA7	-1.43939976949461	9.48423750515392e-06	-0.183898197673391	0.894060078875469	-1.04772222731769	0.00164725741084974	-0.575575739850316	0.718632100548757		9.92858148234282	10.0408640289196	9.50765475589753	8.08675163841963	8.25593647869349	8.79217494174644	9.47150074650744	9.05762282263571	9.25255500315952	7.68853314226996	8.18342133569645	8.64611804930766
AT1G11880		-1.2957835930054	0.000430253245241419	0.223425400934995	0.887483870283668	-1.00490304633895	0.00580495511146169	-0.067455145731449	1		7.11530897865141	7.19749321995728	6.67258071175545	5.07736618913884	5.86170487719987	6.17375784906679	6.8029956691732	7.07112535397815	6.95692961482462	6.00641539946985	5.44446083145001	6.23145317361908
AT1G11890	SEC22	1.67043843369944	8.24160737031937e-10	-0.171601133588267	0.874833994508952	1.22123304354318	1.0072909195471e-05	0.277604256567989	1		9.41478612535314	9.25962258997365	9.59599065180293	11.1771603165033	11.3841451553908	10.6247609814063	9.65139477122767	9.66473644994535	9.79739962230089	11.0675252292187	11.165946428631	10.4460612174145
AT1G11900		0.802006907541383	0.006740615088081	-0.704615776898076	0.215467427874018	0.156639308095707	0.63741927705981	-0.0592481774524005	1		6.27383207468125	6.58634283570609	6.51089832710318	7.27116332484159	7.28665424399659	7.15993014197751	6.3469624575806	6.29560323153052	6.55424038870446	6.48766310102094	5.82598145382271	6.92121091909637
AT1G11905		2.27661890950982	3.31814482802211e-11	-0.148243671448471	0.926412239666779	1.65345059585519	2.0136945120887e-06	0.47492464220616	0.92837355202997		7.66497976056686	7.64616215220523	8.25487873100748	10.0348098093863	10.4817464067741	9.83619993066919	8.16990064428141	8.32925312985106	8.53402033654073	10.1395316820353	10.3687165072014	9.27773366028831
AT1G11910	APA1	2.27776148053842	1.14892527781177e-10	0.196977812279991	0.894630361045252	2.40956763402691	1.43005268867151e-11	0.0651716587915013	1		12.9270388496613	12.9996801714271	13.2584210355727	15.8726991979616	15.174482883256	14.7717484934607	12.8516251665068	13.0192358000585	13.4606933842247	16.0030797436342	15.169149302942	15.3130509611112
AT1G11925		6.17698774280199	1.20823266967393e-10	-0.789137822176282	0.80751486357852	5.15533240926073	8.88477032808689e-08	0.232517511364974	1		3.53164778628709	3.27963847114529	4.07406169963568	8.3136257223086	7.78528644025431	10.4135186088019	3.01323011387883	3.11429910657994	4.67236879229235	9.22273356460611	8.83124683284375	5.81253189410806
AT1G11930		0.0448389307072007	0.903199294891389	0.106973079655758	0.951636663513295	0.208360053062828	0.565451753722833	-0.0565480426998695	1		10.7567644820641	10.7363303186362	10.7069609790246	11.2287658326281	10.9393667398738	9.82789722702729	10.7032407318549	10.6838307315227	10.6435888984572	10.8354924954266	11.0608150358187	10.7434549009536
AT1G11940		2.14475377962732	4.77049953405493e-07	0.463863827611275	0.728500773108232	2.58504189390345	1.32431386032302e-09	0.0235757133351402	1		6.64487812567323	6.85008607423991	6.38820097351113	9.34910304871955	8.28007221457938	8.31024378114847	6.60159490487418	6.53188442986565	6.83141847786626	9.54854741915755	9.4701158157937	8.28581875459885
AT1G11950		-3.0123882559019	5.43570908342242e-05	0.515770081595115	0.861372994866653	-2.47717158301909	0.000888363463394758	-0.0194465912876908	1		7.70213898898767	7.57772603325852	7.7153514225918	4.67216593874179	2.71777331498982	5.67834032268383	7.60645686972709	7.5961158498094	7.73483194146758	3.41931760047988	5.64779620231147	5.83857029222674
AT1G11960		-0.713478308912094	0.0189649013663434	0.11122867561399	0.941801733518658	-0.560035688459666	0.0708105707056948	-0.0422139448384376	1		8.54654969674737	8.62648322899359	8.58957226436746	7.85911295386009	7.69840448222513	8.05677397957986	8.61103059336342	8.49369061004989	8.53091792208235	7.34057357003846	7.87457374206923	8.48853762221561
AT1G12000	PFP-BETA1	-0.866366564191998	0.103970416159412	0.0860171484583923	0.980330181037212	-0.164075400180265	0.782263553137147	-0.616274015553341	0.979565671350986		10.0102167187109	9.93437015900097	9.86009201820572	8.22870007226592	9.07772873502129	9.60065689013778	9.45604366165417	9.16496589089552	9.3331301159086	7.92161232590958	8.75626461314112	10.0150247260271
AT1G12010		-3.94907603724616	2.32005315141129e-16	-1.34997075663776	0.324416629200527	-4.96225766366623	9.34613100053832e-19	-0.336789130217695	1		7.09948005536196	7.26600912492317	7.6777445537017	4.10667896358587	4.07833947657039	3.40011144105729	7.06368053534269	7.29452837494407	6.72141446678445	3.00342509619394	3.4047617928125	2.92266273838354
AT1G12020	AT1G12020	-4.51438905414065	6.2895649222167e-20	0.879253107776791	0.505863579145257	-3.29572813551763	4.39507240622552e-15	-0.339407810846235	1		8.07018650659286	7.83391260722904	7.93048856802154	4.47173558106062	2.71777331498982	3.72023798709851	7.82954252184128	7.57276610025967	7.41293551445095	4.42059915865216	3.4047617928125	4.93604582278229
AT1G12030	AT1G12030	-1.23370630184906	0.135555411317157	-1.86530271716598	0.358704765822915	-3.89328491037915	1.98270336120541e-05	0.794275891364111	1		4.99951067543534	4.7844197841621	5.07644213790148	2.49914263494018	4.07833947657039	4.56502657486952	5.44536561894801	4.50069813425141	6.42651142728166	3.00342509619394	2.86700314314084	2.7134512006575
AT1G12050	FAH	0.883271125416485	0.000515506880982049	-0.40975210778051	0.501313699764787	0.607431201173465	0.020376728586762	-0.133912183537491	1		10.3255075334783	10.251531990824	10.5063696556341	11.5799331783336	10.7557732119144	11.2829029599436	10.0549354841552	10.269281429979	10.3543253783987	10.6909896639449	10.6723968077477	11.1002888265465
AT1G12060	BAG5	-0.189369894933099	0.71881802758703	-1.79800255506245	0.0464607416971801	-1.36504718054371	0.0159294287298995	-0.622325269451844	0.923740467391973		5.41209173904171	5.38668007282349	4.51892907238327	4.57542863133894	5.12692338040025	5.20102190351689	4.60694576454371	4.39815687399935	4.80156110162127	3.41931760047988	3.79560526458278	3.60744170407442
AT1G12080		-3.26607268819998	0.014651160644977	0.0960247518998372	0.994695130183569	-1.36666117920398	0.333422082569417	-1.80338675709617	0.905192768122561		6.48349934513974	6.40377291662849	6.06311931340826	2.49914263494018	2	4.64281776291939	5.23853927498555	3.35230510619285	4.88167914782628	2	4.92428281252938	2.7134512006575
AT1G12090	ELP	-4.08950201381247	2.1394058177436e-07	0.624458013297749	0.828863997438861	-3.7452916492055	2.73471016344153e-06	0.280247648690776	1		14.1519484185045	14.2901362399545	14.1253925310704	10.1547548681685	10.9393667398738	7.68616337770905	14.3873780250261	14.7954337471029	14.157203844965	8.19657313076423	10.8058654245105	11.5541622863531
AT1G12110	NPF6.3 AT1G12110	1.4962725701399	0.000743423751187356	-0.861688144607493	0.35272233460227	0.693276925128657	0.135969034990172	-0.0586924995962486	1		11.5520067574452	11.4373265067795	11.4925879540301	11.8046148383429	13.4733126884097	13.2066746019729	11.2224584955615	11.2714809632393	11.7526349910087	12.5811157528543	12.1480259577248	11.435752412046
AT1G12120		-1.24717347167954	7.23460083613503e-12	-0.062766507938317	0.948944355820521	-1.11242535794839	1.50942524893469e-09	-0.197514621669462	1		11.4036050462088	11.3843721163796	11.1747083587084	9.99795848259496	10.1199575106871	10.120787214859	11.2863768726344	11.1966011047553	10.8673119247002	10.2340341065038	9.86623681747306	9.91761878813533
AT1G12140	FMOGS-OX5	0.450388717740286	0.0196495374346843	-0.0858939850068988	0.920618565507483	0.290197769837655	0.146607523946224	0.0742969628957323	1		10.2260500895708	10.2456057769156	10.462811598516	10.9524341987377	10.8434193942081	10.4572379062736	10.2917027915489	10.4737760183539	10.3983997325317	10.8481294520326	10.4926842211895	10.6665003738898
AT1G12160		-3.61017610688883	0.0047739999641441	0.794586645120937	0.888515891099438	-2.36922165247843	0.0335542394851147	-0.446367809289467	1		4.00929480552369	4.58429740422717	5.04724725110922	2.86927663741252	2	2.4090855940558	4.07065203650366	4.77072132053496	3.7177566568916	2	2	3.3421750741441
AT1G12200		3.01935900980689	1.68486377310805e-10	-0.391929033745398	0.815157687719506	1.38977449335407	0.00435779717809056	1.23765548270743	0.252515941116347		7.49390337378277	7.58310715984356	8.10709677768493	9.87378832326777	10.9932846040217	11.0976205017138	8.12248544265093	8.5605009193944	9.73810371095923	10.2404390793721	10.2171982826839	10.5876096288925
AT1G12210	RFL1	0.998651167588788	0.0521651150889893	-0.278682699354853	0.894439865097197	0.45649229870729	0.401681875624029	0.263476169526645	1		7.69688876745637	7.45395997455729	7.83121489459956	7.81741942350509	7.64364754015033	9.60309161264039	7.86958220610846	7.59031374594507	8.24504631129668	8.18333644175213	8.4099809807911	8.51904762808402
AT1G12220	RPS5	-1.67011242129644	1.17746706282898e-06	0.218444620180135	0.875004278035539	-1.39761554289226	5.82142846106669e-05	-0.054052258224047	1		9.81079624365687	9.74931433537742	9.75341229767341	7.92929721334204	7.71620449585083	8.54615348000312	9.74046122556902	9.690727944656	9.72119070062286	7.55101632006179	8.35295780424355	8.80642443287882
AT1G12230		-0.587231216666349	0.0591528895877725	-0.634009897865585	0.306966987242334	-0.782718732410065	0.0125911375323982	-0.438522382121869	0.895479508665154		10.4686991345303	10.4286109047215	10.1687554661557	9.52777237719986	9.43024087791169	10.2256315381385	9.95019663399738	10.0543067324274	9.75349048472363	8.63612975027361	9.18983615587189	9.48151497494135
AT1G12240	BFRUCT4	1.21902173172096	0.00074352899937597	-0.152146453560463	0.927239389166353	1.02236874322736	0.0055665165236983	0.0445065349331369	1		10.630274994531	10.385374672104	10.4078831813353	11.813258059858	10.8352978190099	12.1413904190424	10.5186930087138	10.6763189920934	10.3573935008219	11.8195466224094	11.7023614663267	10.976035830859
AT1G12244		-3.72632368143854	9.78928732740334e-14	0.268985124571125	0.917909719737963	-3.04436653085241	3.17622005491337e-11	-0.412972026015005	0.998116036634186		7.34746482749179	7.55051515162058	6.69157409883986	4.10667896358587	3.1948960725157	4.09708464307532	6.95959804406656	6.93124580287644	6.60822473070991	3.74175845525451	3.79560526458278	4.41956836484522
AT1G12250	TL20.3	-3.1474211099281	9.04315323272779e-14	-0.429486388792639	0.766021360229241	-3.56210160259095	8.41475694711073e-17	-0.0148058961297919	1		10.5798281223402	10.7726961483461	10.5570901002718	7.33165042056463	6.47723539463048	8.20518435603861	10.6865261151535	10.7134925767965	10.4624921943087	6.55087002893021	6.93825431041839	7.57977291554104
AT1G12260	NAC007	-1.18705127992359	0.171397729753919	1.4599388888559	0.451314217867464	1.33135058281763	0.106066346788493	-1.05846297388532	0.927645283691488		5.16073732373126	4.96013378985555	3.23381178951249	3.96110972292417	4.28328477401611	2.72743072370442	3.79631463161421	3.35230510619285	4.19634477590304	5.22850297162239	4.92428281252938	4.48697125036944
AT1G12270	HOP1	-0.276852381764386	0.453342813344012	-0.34273945509568	0.765147024346162	-0.484870879610185	0.186509175161584	-0.134720957249882	1		9.87728685168906	9.94798945506368	9.76690690193497	8.92233644341025	9.91943540982241	9.75094097481969	9.6303619173386	9.79782222234018	9.76211531167545	8.84808480485569	8.86222624895672	9.79664834405667
AT1G12280	SUMM2	-2.79202030263328	1.10129801377667e-16	0.746980116694579	0.296820848896761	-2.02882431409272	4.1058173491638e-10	-0.016215871845982	1		8.73250715619424	8.74163904973258	8.682694689005	6.19862628971075	5.98429395712103	5.81903021622708	8.74816837913848	8.74415941249853	8.61389356342535	6.17638781610735	6.25739890910523	7.27111378770194
AT1G12290		-1.26921068916561	8.50677366703538e-08	0.893285115524122	0.0129918021921947	-0.660903984481665	0.00320521422070784	0.28497841084018	0.931466122640978		7.5532116674242	7.78805112228279	8.10355570484733	6.68943349145673	6.39121043266446	6.65880850748046	8.15230205420266	8.11158510885759	8.07867775982354	7.50919184189855	7.25074044342507	7.55250115613365
AT1G12300		-1.59265055723443	0.0129711110343641	-1.00066473474138	0.568156403932272	-2.38859580455461	0.000320320430991182	-0.204719487421194	1		6.82892605486241	6.69967227188966	6.22830831285328	4.47173558106062	5.92430110975114	4.64281776291939	6.53071847810077	6.32385054890089	6.37207570894965	3.226306153865	3.4047617928125	5.05186456906011
AT1G12310	CML13	1.61555871246647	1.98746034247696e-08	-0.171026022927483	0.883889441180786	1.36155609087396	3.11776632026989e-06	0.0829765986650211	1		9.81201085048336	9.63996723119116	9.80773798399828	11.3525214248732	11.6778082767652	10.9910406510456	9.86812748945564	9.8690414344993	9.77528440455498	11.5349613178427	11.328214823403	10.5575505353546
AT1G12320		2.51737701846605	3.59687021172927e-13	-0.364108689958204	0.745042512301399	2.00106689174932	1.04206530838517e-08	0.15220143675853	1		6.35606873402521	6.31600829836937	6.31659899369537	8.69371827888829	8.33870199681974	9.185660191534	6.46571007397789	6.26679178058028	6.65457162065349	8.97257175671565	8.06414183987127	8.01890677151098
AT1G12330		-3.42057768018118	3.70209304396909e-06	-0.0282954811942127	1	-2.83634785767823	0.000147219000410858	-0.612525303697159	1		7.82273180003542	8.30690065412881	7.30481971072629	5.21217514435834	2	5.03783316390935	7.43268889602505	7.37772358254344	6.95229886447823	4.74278342862031	2.86700314314084	5.17959013211338
AT1G12350	PPCS1	-0.163502030354578	0.485234999967248	-0.291198601896623	0.642789819327792	-0.448732499838438	0.0484496954919241	-0.00596813241276343	1		8.8268527646736	8.83255076398317	8.81848901009733	8.71089893696584	8.87080247022786	8.39136417049422	8.93129429806511	8.81800965947973	8.70342064068819	8.13602758119719	8.19968386293745	8.67530803934784
AT1G12360	KEU	1.23083084590796	0.00107415683188599	0.240706629645052	0.869888196007109	1.42937050058949	0.000164316217070212	0.0421669749635244	1		10.8892541845187	10.7266380204176	10.9437068826351	12.2730959422213	12.1532893110203	11.7861065400119	10.8005968282783	10.8832581214977	11.0033598751079	12.2972395295166	12.942809382777	11.2929836814536
AT1G12370	PHR1	-0.0186333163694458	0.986094512825116	-0.636702537061621	0.864015956078085	-0.668058279533037	0.516719411715167	0.012722426101971	1		4.51800546641818	4.82131644230155	4.60158569023823	2.86927663741252	3.55283204251806	5.75039957907994	4.30106415284331	4.85055737218131	4.78081656426055	3.58952749102521	2.86700314314084	4.88698309690921
AT1G12380		-2.85399777273546	0.00126554368151921	1.33911281292943	0.568156403932272	-0.79003089538852	0.359364420243773	-0.72485406441751	1		5.99459361445289	5.77310587281726	4.95594106540153	2	3.83938191190202	3.72023798709851	5.42596731783033	4.59643230034249	4.80156110162127	3.226306153865	3.79560526458278	5.07395296286065
AT1G12390		0.795543772089059	3.62810622121514e-05	-0.171614709949594	0.795559229012588	0.725600450537097	0.000197120734180496	-0.101671388397633	1		8.19460442462976	8.13070277067309	8.30507347004444	9.28171346962386	8.82231787562036	8.83837197488521	8.08895934876151	8.19423839445769	8.0529547424513	8.93357612895882	8.91242465578343	8.65163634929873
AT1G12400		1.34212928572106	3.60243060991182e-05	-0.249753063864623	0.832975065991317	0.711780661409157	0.0338277737283989	0.380595560447279	0.981263078340891		6.93975273040338	7.04985200912741	7.46241349330283	8.94671353271574	8.52190629546571	7.76655704214607	7.60645686972709	7.46274695423863	7.54797132522655	8.41615270955443	8.19968386293745	8.08837189710554
AT1G12410	CLPR2	-0.606878653082779	0.00467845953962036	-0.125286739694137	0.884215035457641	-0.495879831873356	0.0240106062731752	-0.23628556090356	0.996832862260866		11.9751731150737	11.972592517201	11.9058545774067	11.7495621153324	11.0662307933157	11.1130776342787	11.7956756986382	11.7167748246185	11.629508882118	11.3287595095455	11.2047356212011	11.1206590637421
AT1G12420	ACR8	-0.877574875659762	0.117355176181197	0.843119262307102	0.527206021179828	-0.422017706553395	0.474985721366554	0.387562093200734	1		9.13123220170781	8.71982013654508	9.15592097397322	8.7884761788764	8.1810076831554	6.89967190057264	9.69661521690255	9.37189796592276	9.0647510293404	8.69327633510641	9.74404272040147	7.99015633138167
AT1G12430	ARK3	-2.7888781983778	3.58939370187263e-10	-0.0885035863313492	0.975981092367882	-2.48443043704615	3.31916614606164e-08	-0.392951347663004	1		9.4804250801448	9.50898123237543	9.20301062750021	6.35251479756081	6.74338937255588	6.85133601256904	9.02774555545341	9.07849700076029	8.93110872654414	5.37541516937647	6.25739890910523	7.3365287846251
AT1G12440	SAP1	0.0714809384590833	0.797519671236962	-0.41150146807044	0.489762777176043	-0.257273409394218	0.340552362371972	-0.0827471202171387	1		11.1419628177484	10.9408799310402	11.4292868017093	11.0813299645798	11.4239536906566	11.2444298429572	10.9990627507181	11.3405067093119	10.9340061164578	10.9783720366507	11.0719005712438	10.412325778602
AT1G12450		-1.02574676390594	0.0103047863044193	0.326315642568762	0.819903623348525	-0.747206125430639	0.0666672845705246	0.0477750040934583	1		8.16068261522447	8.40738932559087	8.04198831591764	7.90959053202781	6.59735842405868	6.69577890351287	8.36076872743991	8.37721599090026	8.0112647733349	7.725530716431	7.72530024360969	7.06599768818393
AT1G12460		-1.69115970013975	4.05140784958401e-09	0.104476080720774	0.946757995477414	-1.46240211346613	3.34314996083266e-07	-0.124281505952846	1		8.61773273506427	8.65486825746356	8.16260287358559	6.54362963834021	7.21334476410899	6.73182552228028	8.48078232788883	8.49057900963943	8.11849050488439	7.03638045284919	7.18691343115001	6.63955639394125
AT1G12470	VPS18	0.405085478038043	0.141504357428144	-0.209954585574385	0.828863997438861	0.403354840945286	0.150887674255133	-0.208223948481628	1		9.93862513233257	10.107729196838	9.89942418753675	9.92866741851033	10.1821168314514	10.8759545805841	9.66179731652215	9.81160223965071	9.85187018997306	10.0011687485858	10.3542610232341	10.1672550078127
AT1G12480	SLAC1	-0.528779479140942	0.191120931170504	0.523699304386277	0.62734596373831	-0.30143949352485	0.46967018298282	0.296359318770185	1		7.59896310382468	7.52278115930189	7.0709903390021	7.31676473203767	6.87598814036689	6.36951088503683	7.84057310311962	7.91206664312839	7.29353401109362	7.85638943431368	7.37050066994529	6.85259204169664
AT1G12490		1.53816193028695	0.233551291781712	-0.308085192850374	0.963425127611054	2.02474212259243	0.126689717296461	-0.794665385155853	1		2	2.77727506874355	3.67662756239313	2.49914263494018	4.89654641148639	3.56903585977858	2.66171061314404	2.47331869076079	2.76275434431619	4.00513459979439	4.10281976411479	2.92266273838354
AT1G12500		-3.25589523249707	3.36569583336336e-08	0.165849186204944	0.959443310041352	-3.1441402234729	1.0833992172557e-07	0.0540941771807811	1		9.04708476520954	9.22733870165529	8.70389670353344	5.44902790157087	3.83938191190202	6.78426100872641	9.14657544735066	9.30793292895904	8.65721895737507	5.63077938902965	5.7396380078312	6.43289575167968
AT1G12520	CCS	0.554987255318281	NA	-1.05708769017171	NA	-0.490024267286625	NA	-0.012076167566805	NA		10.0693098623568	10.0756386863258	9.79132386957567	8.48985237782496	8.72896259220316	11.8428332560094	9.88243053846606	9.73610152314009	10.2497050364203	9.11182796731076	10.2051661882499	8.71450366804491
AT1G12530		0.51735614718322	0.0338277731360511	-0.275899853502132	0.712347228616191	0.277866589807534	0.276661727193749	-0.0364102961264457	1		8.03316991412823	8.0513937431419	8.27075299805098	8.86209391002719	8.76361293312002	8.21158070239836	8.25481063883583	8.04527133442807	7.94521526943413	8.48249881376986	8.08179752767315	8.44470971942178
AT1G12550	HPR3	-0.0358660413458809	0.933350316580785	0.0631396891465295	0.980799982390145	-0.272065335317407	0.507660738909408	0.299338983118056	1		6.71926702784425	6.40377291662849	6.29191957949443	6.86341267073705	6.59735842405868	5.67834032268383	6.63576873839371	6.8845980652741	6.78008018261892	5.97603267074309	6.73009534815535	6.71879940695788
AT1G12580	PEPKR1	-0.162994721494482	0.354719715422998	-0.132653405940615	0.830176384583283	-0.356329424787562	0.0388236553995221	0.0606812973524648	1		9.75378919723227	9.67188365283658	9.73063694299221	9.60944091385948	9.46223675693334	9.58842126023993	9.80851765940077	9.84974330967962	9.6769676955121	9.31057962588721	9.72731329235891	9.24525313404163
AT1G12600	UTR4	3.62809238229343	9.87474692167131e-07	0.0255881405079782	1	2.51340662114639	0.000120666058261201	1.14027390165502	0.883450430964319		3.09403009120584	2.618631457469	2.42004459842733	4.67216593874179	5.86170487719987	4.8538030325943	3.29566021658084	3.11429910657994	3.42870572253653	5.00598859257354	5.90744786633358	4.67212306335457
AT1G12620		-0.694661585852853	0.00688392593534388	0.036075731590698	0.984898819842802	-0.483813923187262	0.0630686507481335	-0.174771931074893	1		7.74855050811587	7.78805112228279	7.53781847064019	7.03693184629123	6.70824387972974	7.21190125558193	7.52674763371986	7.51880502331728	7.52632494189418	6.61142359535341	7.12013137538794	7.30885616388148
AT1G12640	LPLAT1	2.86562384939615	1.16864028503213e-11	-0.0451329073247315	0.988617345575452	2.80776166239355	4.7226871597233e-11	0.0127292796778718	1		9.50466529888995	9.45130053096864	9.47102299895515	12.9532593815601	11.8193782063635	11.946652963143	9.29295704744294	9.48878575851091	9.66002822243124	12.9422492301949	12.0968465912535	11.4341523259618
AT1G12650		0.995805338811478	0.000267353080525383	-0.554843485379207	0.32699017915555	0.47393460557899	0.0978542460740112	-0.0329727521467187	1		8.70138475336104	8.52109135514548	8.63688469928749	9.04030052663144	9.62655389657242	10.0021985814666	8.5674329831732	8.42363548340891	8.7535217456716	9.2767037338259	8.99860201540099	8.87250260391152
AT1G12680	PEPKR2	0.773059145412216	0.00668295589560948	0.176966906630089	0.874689463832677	0.810222254484822	0.00487584922659431	0.139803797557483	1		9.15631352667512	8.9496600527589	9.25501008526688	10.1036368788579	9.9979329407305	9.52306724894568	9.29295704744294	9.41684793105872	9.0647510293404	10.3212150596207	10.264347605935	9.50812209036008
AT1G12700		-2.32384808502641	7.85696652841273e-11	0.414817616251873	0.735065666480618	-1.70157760523747	7.55504555321236e-07	-0.207452863537065	1		7.80819755028701	7.71149840594151	7.47342994640259	5.91214154445081	4.62225887500131	5.43766960075562	7.57157306179433	7.54903221366893	7.26767505888288	5.32808742537171	5.90744786633358	6.11909733729561
AT1G12710	AtPP2-A12	-1.06124226613431	1.44127986390674e-05	0.0578795424332789	0.9665581536316	-1.1180732437299	5.61369075887158e-06	0.114710520028875	1		10.227871343595	10.2242397624448	10.024536563513	9.33439726648647	9.02871259582825	8.92265842540949	10.4247009763483	10.4611148218611	9.87346277266415	9.38473454680724	9.19795425915576	8.87564979108395
AT1G12730		-3.01326164121605	1.88005468975733e-21	0.402549470922186	0.684743754778459	-2.66994547613073	8.4480777389333e-18	0.059233305836871	1		9.46352048505384	9.52863672291674	9.25660524995847	6.59388610051736	6.09727726341169	6.60151346209327	9.41850205503982	9.72157741219656	9.26287645242813	6.61142359535341	6.25739890910523	7.31350528534116
AT1G12750	RBL6	-2.40974355396695	2.52406911593437e-14	0.257692868409137	0.831721628559698	-2.16693968545372	4.83131748653796e-12	0.0148889998959091	1		9.03257035292061	9.17127765669035	8.93862465663979	7.17539432561217	6.15061525717222	6.50065546808089	9.0767691807993	9.31498638733047	8.7535217456716	6.55087002893021	7.01377808057262	7.16192291857985
AT1G12760		2.0301497119927	1.81574827048382e-10	0.111703354194431	0.946184143673701	1.7615543427898	4.68528480892476e-08	0.380298723397328	0.979898656238113		9.85860015855121	9.85318312896559	10.1594061463323	12.1681598143268	12.0821464563759	11.674198549018	10.1925915913278	10.3504745439729	10.4730375253926	12.43135335861	12.3445660776435	11.2716399652
AT1G12770	RH47	-2.61486366640449	5.79614005883793e-19	0.4001680949668	0.633373563327714	-1.43876802135193	1.33217589178112e-06	-0.775927550085758	0.216490907341973		10.8305352092196	10.8847909726793	10.3470417072445	8.18838048713805	8.10197312125311	8.0352996056997	10.0612359080494	9.8448781725586	9.88444295036166	8.02910487578575	8.24739965096612	9.00342986263202
AT1G12775		-3.33619455915541	1.79571546752072e-07	0.728963002525749	0.73848138290125	-1.95323551907706	0.00135405258754408	-0.653996037552605	0.979565671350986		7.0914999869636	7.08820278599854	6.60406273065754	4.36000846988996	3.55283204251806	3.85708584400802	6.45617933280103	5.90484792497197	6.51080990428252	3.226306153865	4.10281976411479	5.29692178314438
AT1G12780	UGE1	-0.140547276600041	0.77397937194159	-0.567002399357736	0.648398798498837	-0.359219898112351	0.455967481693476	-0.348329777845425	1		11.6072715967371	11.6156204289059	11.7526344535246	12.0854969939758	10.6393187452675	11.4838714379535	11.29141026838	11.3972705150228	11.2437846980119	11.6608728648174	10.2171982826839	10.5668289271131
AT1G12790	PTD	-0.11902021219651	0.739986754869377	-0.526572058580455	0.51865543244328	-0.807297343587004	0.0165426416743312	0.161705072810039	1		7.7332452995046	7.65640849615812	7.5219887402256	7.12501526098486	6.99741894953329	8.11934336534941	7.66140346171382	7.89804393174263	7.82624719105132	7.0510293397799	7.18691343115001	6.82028902737844
AT1G12800		-2.53021554280535	1.46734541351053e-11	-0.144354362513624	0.938540331722133	-2.19947573410958	7.02966927804155e-09	-0.475094171209399	0.96420545932778		12.5599288887974	12.6371856522019	11.8498901653835	10.1294222650997	8.84676384081914	10.241346465882	12.1526523843527	11.7878907182496	11.7718159868591	9.66263706383571	9.64657032885	9.84240492305675
AT1G12810		1.87845984309712	1.4304353038724e-06	0.0587493963148618	0.982068931771783	1.48206073842501	0.000183185222088701	0.455148500986979	0.985384828522817		8.37964525435027	8.3674061406536	8.85685414800522	10.9881045251121	10.2690990473661	9.72658364727355	8.65751364361084	9.25756886985138	9.03659041441606	10.8710135769031	10.4992686674129	9.91456193161871
AT1G12820	AFB3	0.0660826499750387	0.717812328247991	-0.0271805959358233	0.981033111913434	0.120244360480654	0.507884947028071	-0.0813423064414383	1		9.60757354829399	9.64254669020843	9.66247938262002	9.80611939487311	9.45695314568084	9.80481530045424	9.5818859755679	9.50737843180145	9.57898726657045	9.716467720226	9.4154653083639	9.82866729764649
AT1G12830		1.04738935901934	0.00579113736989821	-0.715341894187824	0.376199037814949	0.152379946071511	0.722161867286259	0.179667518760003	1		7.26472188308702	7.35047617113374	7.41748668273363	7.37540755149811	8.42781908423331	8.91875450167445	7.30045976968382	7.46274695423863	7.75889760573697	7.87297367139546	7.58377802376273	7.52870789544386
AT1G12840	VHA-C	1.04419342328915	4.20722851058986e-07	0.0167452811111033	0.992475052665691	1.10935532202692	1.01380718627866e-07	-0.0484166176266685	1		11.8683056131809	11.8222855874782	11.9167411400195	12.963450024451	13.0196613572541	12.7420341693926	11.7826278616699	11.7587647460893	11.9170184058716	13.2962819287427	12.7914243370142	12.6117038740628
AT1G12845		-1.13597149158664	0.372322980601841	0.307492772092387	0.962810597636289	-0.554954858194411	0.682602756823188	-0.273523861299838	1		6.88540333310383	6.45162665587903	5.87654062507923	6.68943349145673	4.28328477401611	2	6.43692685886381	6.51972517581965	5.41341044911593	6.61142359535341	5.5497078507164	3.3421750741441
AT1G12850		0.190191863079966	0.512228181293139	0.197024969348713	0.84257049806788	0.238972625835566	0.414337195855063	0.148244206593113	1		9.9921134126656	9.98097613007072	9.90553766657155	10.135797239724	10.5749287748921	9.58102976015165	10.1940257722166	10.1803511509132	9.93519376347577	10.1480735618704	10.2682080359385	10.580394493351
AT1G12860	SCRM2 AT1G12860	-3.61413077877039	5.06104420089515e-14	-0.747965792150369	0.574062073195643	-3.77055239595189	2.36067874974257e-14	-0.591544174968868	0.959861009501831		9.7075486261871	9.99011933864246	9.06234624316248	5.60419957903686	5.12692338040025	6.88373920028963	9.31948101125127	9.00407649929276	8.7694041027392	5.00598859257354	5.33092739464535	5.7314723543027
AT1G12880	NUDT12	-1.26292447238799	0.00377050827054236	1.00616658789833	0.22374168007138	-0.844605842104605	0.0536742077587198	0.587847957614944	0.914174918516825		7.70737017329633	7.91295935715516	7.66818764267942	7.14200450562804	6.63527513137314	5.34761324922607	8.30876222010752	8.32925312985106	8.39760835767468	6.96081818400165	7.72530024360969	7.74031237818434
AT1G12900	GAPA-2	-5.09316651533895	6.56647231748972e-17	-0.362331893913933	0.885187581443278	-4.98734180628593	5.94713299427543e-16	-0.468156602966959	1		15.1309241488062	15.2319226383095	14.5178565223272	8.96592291396587	9.52921879854839	10.6765414015005	14.8120514844645	14.4016744153826	14.3098039907075	8.0142305110012	9.03531057480759	10.5041540901211
AT1G12910	LWD1 AT1G12910	-0.117654433537643	0.51368752932421	-0.451899452941946	0.133037554542131	-0.270675250350227	0.127047770598289	-0.298878636129362	0.706932994480815		9.8289088411568	9.60996715104715	9.83575408216773	9.6246299039913	9.81592960362841	9.48924543547469	9.47740195927531	9.61416710233804	9.28882078830195	9.28292244679558	9.10603911047616	9.18055949342338
AT1G12920	ERF1-2 AT1G12920	0.362821113007699	0.166474829848774	-0.310767383584344	0.671634722682328	0.149336696583382	0.595876203621414	-0.0972829671600262	1		11.2574664942214	11.1628529155276	11.206417973145	11.0501694927124	11.9845430273771	11.5344963668475	11.1511530808667	10.9143588383989	11.2504014418462	11.1335343420497	11.2127705478684	11.4202100674924
AT1G12930		-2.01133472449127	3.02561355022268e-10	0.781430154220667	0.198504477419642	-1.17155783154995	0.000249125527468533	-0.0583467387206494	1		9.26496441246655	9.36802490470987	9.02352290024054	7.41787649784528	7.28665424399659	7.00653025157039	9.14212439105203	9.29550578386239	9.05722323615886	7.58160770878107	7.55877998942027	8.56656005282441
AT1G12940	NRT2.5	-5.79459989397538	1.66307725967314e-06	3.03185341553443	0.188253976949719	-3.11028648372478	6.72766874962659e-06	0.347540005283828	1		5.71187100125445	5.33658415702693	6.79179033663266	2	2.71777331498982	2.4090855940558	6.47517826609762	6.12950746607317	6.5964015717183	2.739706321333	3.79560526458278	4.19611692022169
AT1G12970	PIRL3	0.818576370835999	0.00134397838605821	-0.0819129948006196	0.952171969370017	0.601999475472342	0.0211128272695071	0.134663900563037	1		8.27078483523503	8.20587820532034	8.61466683713405	9.38165302060241	9.04992375283334	9.10206049634397	8.49946208068144	8.56346545977562	8.46254956481556	9.44420801182271	9.13169320395693	8.64795982890767
AT1G12990		-0.998802385259541	0.0118087590957306	1.00419168702774	0.151337414671017	-0.432868066877065	0.297790152876641	0.438257368645264	0.993099261092515		9.28784280783176	8.91807168279232	9.18636878212642	8.85695828037766	7.95979244443254	7.13322522501626	9.7097089847943	9.57650994662776	9.42373011816118	9.21949508735876	8.97989142764521	9.2145122732195
AT1G13000		-0.0910504789159251	0.623854034083	0.288303942602509	0.471138896508792	0.0355356192418889	0.856127809722432	0.161717844444695	1		10.0301845856206	9.79408542180429	10.0751330084573	9.808781591861	9.84048313790733	9.98363202175875	10.0869381755637	10.1861329216008	10.1240903903595	10.0161776919671	10.4320314899739	10.0467829775676
AT1G13020	EIF4B2	0.711462266182694	7.91560324740575e-07	-0.146997313531311	0.756436727179118	0.470846645915	0.00137672228044948	0.0936183067363836	1		9.8289088411568	9.88184827970147	9.93273219185881	10.4110005065581	10.7750079703366	10.5722957906894	9.94509538160995	9.98413606894096	9.99551716179418	10.5766797255107	10.2949456208261	10.4349034928488
AT1G13030	COIL	-2.38565898452848	0.00187485556184095	0.34018507419472	0.923000672761784	-1.72170227385118	0.0276640894734248	-0.323771636482588	1		7.8701482616601	7.81116409204486	7.50598339201916	4.57542863133894	4.28328477401611	6.43657283504582	7.535824832346	7.35737021612401	7.36147225021866	4.42059915865216	4.57124522981951	6.82680775253235
AT1G13040		-2.32150119296193	0.0030631096222582	0.269904966277333	0.948098162153682	-1.73621503647372	0.0293572505889325	-0.315381190210874	1		7.37402381564576	7.53948544995798	6.89371933491352	2.49914263494018	5.32552800229422	5.85215882140247	7.10085374080972	7.0794334075419	6.75902217772189	4.50813735023657	4.75853603063946	6.11909733729561
AT1G13050		-2.92903018625959	0.000177608442785466	1.5245934253021	0.37166892023303	-1.29640412331167	0.0829939925611427	-0.108032637645823	1		6.31553628291346	6.58634283570609	5.95723332153993	2.86927663741252	2	4.78684533059157	6.21755697618189	6.22246616768824	6.17947716915344	4.00513459979439	4.92428281252938	5.61578191795001
AT1G13060	PBE1	1.19250213126943	8.83052093571375e-14	-0.00391334475223223	1	1.24161502066904	1.39439275853638e-14	-0.053026234151848	1		10.6968793357475	10.5640339301468	10.8648491728683	11.9653659421357	12.0172184391693	11.7158524788662	10.5781160154756	10.5756654448886	10.8143894470289	12.0058958494157	11.7868660191487	11.8975458171928
AT1G13080	CYP71B2	-0.613981154214876	0.110160942529903	-0.681693813308276	0.436325657084033	-1.179467873528	0.00216628420207774	-0.116207093995156	1		7.48783621058993	7.84291251848443	8.01208045332867	6.80060326908175	6.81121162230755	7.7313783896735	7.52674763371986	7.28018383449781	8.10603634816379	6.72540109362384	6.25739890910523	6.54783651426004
AT1G13090	CYP71B28	0.403892576747033	0.285788397955625	-0.0578731607808604	0.981140478406553	0.39196195314071	0.311262213813497	-0.0459425371745377	1		10.5705286309367	10.6715028544863	10.5667665156845	11.6850985390525	10.6807022838433	10.2738009310702	10.7464001938152	10.313093570558	10.5812208786964	11.2081376115229	10.7097808414147	10.8817484690693
AT1G13100	CYP71B29	-1.26950106985974	0.000588773086178309	-0.0313276971081917	0.991886239088406	-1.17189805757345	0.00173651845632802	-0.128930709394483	1		8.65611273009267	8.71492634807372	8.8962734940477	8.11283786060504	7.35641800413085	6.73182552228028	8.42569021976029	8.79801185678955	8.64865734171134	7.30434907898591	7.15390878472199	7.83065334214587
AT1G13110	CYP71B7	0.260466311091814	0.513610316533607	-0.0293844863803263	0.992558962773338	0.224695949576627	0.586334488886668	0.00638587513486066	1		12.88480764971	13.0618266315187	13.385328599966	13.0565516051851	14.0973688305561	12.5694503741924	13.0511703203978	13.1214667096593	13.2188100763398	13.1863335999968	13.4574042120584	13.4122776077261
AT1G13120	GLE1	-1.1963067011907	2.33494890643467e-13	0.343853058451596	0.342994247914883	-0.742135738683452	3.31838783904518e-06	-0.110317904055653	1		8.99456292172487	9.1185192969019	8.95443695411044	7.78533899306637	7.66213173853015	8.01350075194253	8.91920518330881	8.85235236369356	8.96713303396252	8.05840129355718	8.18342133569645	8.27394105470259
AT1G13160		0.470016666447873	0.347664345764992	-0.403663972838776	0.80567020611622	0.171709997767438	0.751690276196166	-0.105357304158341	1		8.91540549526199	8.79825930751323	8.48458698204803	7.62540740555322	9.3297617387219	9.86894101821624	8.67405201207149	8.58404840667032	8.65864096659493	8.59173347617634	8.67717060802027	9.09943021031538
AT1G13170	ORP1D	-3.75674437254522	2.64424596395678e-11	1.60743789101011	0.10590268175782	-1.95991732191428	0.000431070958275766	-0.189389159620827	1		9.27556877235547	9.24442023849067	8.682694689005	5.78811922803708	5.32552800229422	5.20102190351689	9.0196801385506	8.88352620983232	8.8006537116507	5.66926810682932	6.19387236567255	7.94292958994058
AT1G13180	ARP3	0.205084074290856	0.480522989108885	0.311980180231891	0.711478313608007	0.295457485243875	0.305934821185243	0.221606769278872	1		8.34984928947815	8.55434722147738	8.35953065170296	8.50306280663714	8.65706063395406	8.71323565883735	8.64917281623519	8.63566571068914	8.64579214168474	8.95709975917555	9.38734359650387	8.33694923186702
AT1G13190		0.655261146023774	0.00317352458081674	-0.0736984553981965	0.949383139697631	0.82064117649078	0.000237019701345384	-0.239078485865202	1		10.3152652459948	10.2498412694057	10.3251641865312	11.0114040103033	11.1699760892615	10.622362585504	9.94253797532734	10.1262431551122	10.1012644882883	11.1717371149845	10.8373887216405	10.5599980086456
AT1G13195		2.06876749698044	3.26396766239768e-23	-0.281910774357469	0.618183900828177	1.58936457886805	3.08076852724568e-14	0.197492143754924	1		7.48783621058993	7.43622918941549	7.60947726549658	9.78734518250983	9.56894428446026	9.27693069254486	7.46631145986172	7.72350298632644	7.89301082607713	9.40483268389087	9.27671762155861	9.14578836161794
AT1G13210	ALA11	1.64234479017369	0.000272217844888993	0.541451465984031	0.68145816566704	1.74395810695991	0.000131385007816298	0.439838149197816	1		13.0947311084876	12.9123320980521	13.3973088356009	15.0526081570169	15.0973103314912	13.9652074926017	13.5262480436244	13.5930824553513	13.643708779256	15.1744685552205	16.0276340038113	14.2862104824974
AT1G13220	LINC2	-0.905552297533653	0.0630144168625917	-0.352525009927177	0.841124736477079	-0.9480724215456	0.0555638095111752	-0.31000488591523	1		9.31036405179743	9.42607024335789	8.84629909896504	7.55103743106049	7.31028565717486	9.24298700812909	8.92439864163048	8.90238059528521	8.89536852367412	7.87297367139546	8.00984011312573	8.02458873979243
AT1G13245	RTFL17	2.00204010769467	9.16201656910943e-09	-0.574786904582607	0.490628399830548	1.56145598334509	1.05810536686705e-05	-0.13420278023303	1		10.2593766584281	10.2268204542814	11.0194166005765	12.0312480422819	12.8701722058871	12.6256142394394	10.1716341427799	10.7379719663923	10.2772743651706	12.072027421688	12.2491520619284	11.5097821000112
AT1G13250	GATL3	-6.53389139882536	3.81620641484545e-12	1.68218720611111	0.484876575773135	-4.38160692248021	2.092100134848e-10	-0.470097270234041	1		7.96928342188067	7.99599044896894	7.29863895741238	3.16357609402812	2.71777331498982	2	7.59781467456974	7.44356620477764	6.84147049711337	2.41675106381387	2.86700314314084	4.1552630377487
AT1G13260	RAV1	-0.495892927482	NA	-0.943525601449833	NA	-1.97901496937101	NA	0.539596440439172	NA		11.4464689227786	11.4190127455999	11.8031736197605	8.22072579785003	9.52417530891635	12.4044213189156	12.2835381278678	12.1821720178217	11.811028908186	9.170024805792	9.74957636266423	10.9104187764911
AT1G13270	MAP1B	-1.67546598757923	6.13810132911164e-09	-0.0763798446646176	0.961365494138525	-1.44654625551815	7.38518806292168e-07	-0.305299576725692	1		11.2462785502811	11.3862971971911	11.0935835330144	9.84035057009095	9.02157233814285	9.72881502119862	11.0315127306697	11.0287124938224	10.7491429805422	9.12573404496541	9.36588663489491	9.88753448762813
AT1G13280	AOC4	-1.61062929282069	0.00359918967331604	0.246349013274297	0.920659388444945	-1.30172685923113	0.0207817889227829	-0.0625534203152594	1		8.32624157675192	8.30690065412881	8.35953065170296	7.51236357194063	6.67222078380626	5.34761324922607	8.28473336051287	8.49057900963943	7.99108836442348	6.06532615817321	6.89895614728128	7.59512839866644
AT1G13300	HRS1	0.724675062361513	0.611084042943585	-2.55921276994259	0.421444266113956	-0.705281438483504	0.661082273922973	-1.12925626909758	1		3.79014907080511	3.56715566234972	4.28884357001415	2	2.71777331498982	5.78512296382109	3.11364349612242	2.47331869076079	3.6734266266301	2.41675106381387	3.4047617928125	2.7134512006575
AT1G13310		0.114962322887145	0.928519231156231	1.7854155486953	0.513464116668515	1.41244264710892	0.225258212433625	0.487935224473523	1		3.2164927779743	3.05021329065171	5.1050579261188	5.33545670182373	2.71777331498982	2.98807153293606	4.67425827972333	4.28776588684828	4.53045925453437	6.3988344243302	6.05775660984971	3.60744170407442
AT1G13320	PP2AA3	0.266628236882791	0.0667369046732254	0.220261476155213	0.529932425482476	0.792432296073252	2.06265862617765e-08	-0.305542583035247	0.475269492708045		10.3297537851681	10.2898815578562	10.2874277611021	10.5108376088714	10.6942371393285	10.4983638915339	9.90624996219717	10.0028205210612	10.0786029000951	10.936579636464	10.8164499075614	10.6000310161813
AT1G13330	HOP2 AT1G13330	-1.51380849261395	0.00202315749112639	1.12886874772682	0.249175495169876	-0.261086458764769	0.589653867592461	-0.123853286122358	1		5.81239500513235	5.93336614084027	5.60323752297907	3.16357609402812	5.01632849098412	4.71662812633725	5.75617796188083	5.52156372207087	5.72710212078618	4.94455092829832	5.5497078507164	5.6891681237001
AT1G13340		5.03662729948765	6.53221955289123e-15	0.315984421482097	0.913586952920078	4.79596212507574	2.10163101416394e-13	0.556649595894008	1		7.91605576872126	7.61497911687113	9.31441967100531	13.8882893233599	13.5898324460803	12.8515498700756	8.66373777024939	8.13568744922803	9.79287411884365	13.7139115232744	14.5699360405712	12.4691048822898
AT1G13350		-0.751772757413364	0.12061033756156	0.736483512388904	0.519252199196536	-0.131512089921518	0.807840726636427	0.116222844897058	1		9.67320617216794	9.63996723119116	9.43343683154378	9.25072149436043	7.46568047625614	9.18890548429515	9.65764529496052	9.78644893363765	9.65718553844847	9.65546523975501	10.0388682849192	8.75094974980679
AT1G13360		2.40141658766965	6.91282545375502e-14	-0.257842064826952	0.826981517160885	1.59918014955359	9.71286718848578e-07	0.544394373289104	0.778257841879568		10.4794410136586	10.3256338216701	11.1632731873864	13.3533747548421	13.0663809674948	12.8428203198799	11.0838960129033	11.3670484352682	11.2770320528409	13.0816493767686	13.0698885877605	12.2329261870262
AT1G13380		-4.10942491126381	2.10556571601692e-12	0.743142858070327	0.67979226418355	-3.11053027002273	4.85967418065277e-08	-0.255751783170744	1		8.64797396328158	8.7368188395285	8.72709472661827	3.61676553941552	4.7659113486488	5.43766960075562	8.43542383653468	8.81800965947973	7.98429969903356	4.50813735023657	4.92428281252938	6.20166813987847
AT1G13390		1.02849458536222	0.000893054897027682	-0.240493491499004	0.830176384583283	0.307467546604704	0.354887650708239	0.48053354725851	0.837055066724618		10.0467878932456	10.2042995831388	10.1559913156313	11.0090909219014	11.1089651808179	11.348945110912	10.4632736028113	10.8897683539137	10.452279240365	10.9026554503889	11.414348550615	10.2276166811097
AT1G13410		-1.71929351057845	0.000515073303606803	0.920563851971051	0.420804243835204	-0.721808164680075	0.13480722339143	-0.0769214939273282	1		6.30176839685368	6.46334612505716	6.26681062922327	4.67216593874179	4.89654641148639	4.78684533059157	6.56659189804795	5.84762896412068	6.30827534469657	4.74278342862031	5.20769033648514	6.23145317361908
AT1G13440	GAPC2	-0.40222420832789	0.0865054655141489	-0.197864685125192	0.800239496872122	-0.305074899677609	0.207879386546973	-0.295013993775473	0.953680755456174		13.8057510362985	13.8827317829695	13.8589264648094	13.7818873664296	13.4442367761853	13.0158880452776	13.5030770494385	13.4956639079214	13.658931579851	13.2340540376466	13.0089018055616	13.4675533828676
AT1G13448		-3.10731913405521	0.00660665682669231	0.842998836509514	0.856586929366711	-2.73837021658831	0.00575324233091333	0.474049919042616	1		4.31366182241461	4.01222370124278	5.13311714319422	3.40789301031192	2	2	4.4620964847179	5.61596725984935	4.55510151871896	3.58952749102521	2	2.82184598664406
AT1G13450	GT-1	-0.891384807482653	2.15555908637719e-06	-0.331370593895821	0.458808198188831	-1.20547739180832	1.98497590579429e-10	-0.0172780095701574	1		10.0176054937858	9.9542321814489	10.163663349513	9.06723240799982	9.04992375283334	9.33667194074195	9.99284410196803	10.221284097872	9.85745350937824	8.87303218250825	9.01707304552162	8.62570175474367
AT1G13460	B'THETA	1.25615115732988	5.26226406177409e-06	0.228739483397072	0.81408939622942	1.32178539218777	1.96523853619914e-06	0.163105248539177	1		9.11950748092145	9.33491614836642	9.40782410903298	10.4710557680543	10.9637863125586	10.0618262811678	9.46438728007165	9.32025394216148	9.5676781444701	10.7336117828881	11.0674765734431	10.4592326804316
AT1G13470		-1.0466368846694	0.0322152793403658	1.67326219405242	0.0177116544134616	-0.715572344411664	0.153467484429978	1.34219765379468	0.155264387146189		9.19406834742427	8.50700526091167	9.97307155099051	8.71089893696584	8.52190629546571	7.39164716990442	11.0194293597842	10.344454887946	10.6087012827964	9.43586044059181	9.99760812709809	10.338975655384
AT1G13480		-5.19600963492438	7.26460288354312e-06	2.11735543222806	0.442024690080115	-3.01111973299538	0.00139826660039912	-0.0675344697009383	1		5.5811969982681	5.527306487223	7.30481971072629	2.86927663741252	2	2.72743072370442	5.55657767665609	5.13191657200099	7.30810508354026	2.739706321333	4.57124522981951	3.66678142378667
AT1G13490		7.42212708625882	0.000294102290407031	-0.181103826334199	0.988373787720022	6.62245100351202	0.00148219186336459	0.618572256412596	1		2	2	2	5.60419957903686	4.7659113486488	2	2	2	2.1368901295113	5.32808742537171	4.57124522981951	3.01689215378903
AT1G13520		6.77188720749004	1.38587504417876e-13	0.154319737561413	0.980082861783393	5.72287899913316	6.65197454021325e-10	1.2033279459183	0.953119994353396		6.79983608364278	6.30302301898675	8.43473055581988	14.771653956743	14.0640911608328	13.5781316005385	7.09472434184681	7.2362740741965	9.86363196000053	14.3919841940028	15.2459137643652	11.7512258000629
AT1G13530		-3.43331661502302	0.00340486762314086	1.78997972056153	0.562496752887217	-2.14390297262685	0.0293896455648473	0.500566078165369	1		4.31366182241461	4.19202155896338	5.62315969513621	2.86927663741252	2.71777331498982	2.4090855940558	5.52045122651178	5.09960450359653	5.27192157579644	2	4.75853603063946	3.26746886166857
AT1G13540		-5.13408279679697	0.000147786017300787	1.89895516642134	0.63121640889089	-3.43599663239717	0.000450774052084574	0.20086900202154	1		4.51800546641818	4.6677059376783	6.35284414516096	2.49914263494018	2	2.4090855940558	5.50204299867192	5.25438027104916	6.00264796701272	2	2.86700314314084	3.54555618702081
AT1G13550		-5.59509370430563	9.05273760531295e-05	3.13021166953304	0.294281604734634	-2.41263619251909	0.00462929259334203	-0.0522458422534971	1		4.89335045720006	4.3005333618421	5.77334594470087	2	2	2.4090855940558	5.2606082528842	4.68620714874676	5.19560864475254	3.00342509619394	2	3.72377655040313
AT1G13560	AAPT1	-0.757395981332529	2.73809234198503e-05	0.0829087131699788	0.920452739531552	-0.653315693545659	0.000351636264826095	-0.0211715746168911	1		10.5590001963612	10.4971984162287	10.3129502904043	9.39234183400165	9.78674545913432	9.89102709471253	10.3913334256867	10.5286570423134	10.3932838583311	9.65066414010178	9.80377583725848	9.89530841894931
AT1G13570		-0.944627701418253	1.63603251430859e-08	-0.226987844433416	0.6594520547311	-0.899762886350384	9.01272677176134e-08	-0.271852659501285	0.73614274182833		8.99670092034118	8.88141494754226	8.78792773788895	8.00553755968149	7.88307709081306	7.96888931346128	8.72057023486489	8.63847989897813	8.50110739396089	7.60164743738896	7.95341431001168	7.70536300705092
AT1G13580	LAG13	1.14471577711052	0.000112521886286446	-0.124498309410636	0.928071902443972	0.71794545410994	0.0180061471602325	0.302272013589949	1		7.37402381564576	7.29908426775577	7.46793223506388	8.82575456350286	8.16813228350362	8.4412031076693	7.71033056913629	7.53701722817442	7.77209596890702	8.78376110973019	8.39593509142206	7.84677964211255
AT1G13630		-1.72453271014422	4.31113856442616e-06	-0.160387967158147	0.936159115565866	-1.5675512814515	3.0043505363706e-05	-0.317369395850867	1		7.15413775021208	7.32500904362684	6.85212049691337	5.60419957903686	5.01632849098412	5.67834032268383	6.89757365184473	6.69215706001602	6.84647036400287	4.74278342862031	5.07293459595218	5.78601489218114
AT1G13640	PI4KG6	-0.806537346132779	0.00139693382085143	-0.0727505904582963	0.958196915846495	-0.678353582635591	0.00845578748685733	-0.200934353955484	1		10.5897763725177	10.3159707410341	10.2944333491322	9.52777237719986	9.77405495282794	9.49712114113471	10.2876782980425	10.2953714615019	10.0195110467205	9.17671967884747	9.31454335341117	9.95156938857251
AT1G13650		-7.91769508121213	1.78433350496009e-09	-0.489158108936286	0.959090131814511	-7.43065029010954	8.08825269993319e-10	-0.976202900038879	0.582554217829836		7.54154345639808	7.50020358507642	6.72882678624981	2	2	2.4090855940558	6.78026047787362	6.23739320319568	5.9385367588189	2	2.86700314314084	2
AT1G13670		-5.3683529287227	0.000543106570114271	0	1	-4.30488891038977	0.00731702805167798	-1.49921832715038	0.84913310351615		4.4695684445792	4.13454316278298	3.67662756239313	2	2	2	3.45726424291366	3.11429910657994	2.76275434431619	2	2	2
AT1G13690	ATE1	0.332769046712422	0.0514540630938779	-0.274889145544288	0.507573022617742	0.0793478664519227	0.672019871377999	-0.0214679652837883	1		8.20942849945701	8.35172803239716	8.5008301310749	8.47651986538211	8.85482130367658	8.72669581557161	8.36076872743991	8.30111243122708	8.35087293246532	8.49326581489438	8.38175110754807	8.37080013184692
AT1G13700	PGL1	-5.44226496991027	6.97771029471144e-22	1.07914956604627	0.445646524594363	-4.33504673402421	2.35708771032823e-19	-0.0280686698397883	1		8.60657683824171	8.39520440855751	8.77907570298819	4.36000846988996	2	3.56903585977858	8.41096554261138	8.96425416848968	8.25071471260169	5.121531480812	3.4047617928125	4.27450968914673
AT1G13730		-1.00460341514033	0.0524581713737562	-0.379568132884549	0.841124736477079	-1.28961226683168	0.0136089851937791	-0.0945592811931943	1		8.14919575602848	8.19888505442424	7.73836744276521	5.83065569509144	6.70824387972974	7.88333676223507	7.89449532894778	7.96683299771859	7.98656613872438	6.27950746851209	6.31824575387135	7.21258172296585
AT1G13740	AFP2	1.85780211871868	0.00181488337016435	0.294700324419727	0.910672276174408	2.10343836275941	0.000453291022286418	0.0490640803789902	1		7.2788461413252	7.19045920679051	6.86053677538849	9.79810320116253	8.20641880540882	8.20518435603861	7.31635019642872	7.40442229685922	6.68838012885982	10.1222946847944	8.64189909582809	8.22789233815254
AT1G13750	PAP1	-1.6667482727784	0.000811494404303999	1.73821486749546	0.0171592427204181	-0.529569276561167	0.315794744696278	0.601035871278222	0.972686493001104		9.52702646076941	9.41253222991547	10.0459113473965	8.82048769260832	7.91425443736513	6.5818980614303	10.3313420626247	10.174546115831	10.3508109444976	9.2578851249296	9.87132185958068	10.0397857579221
AT1G13770	RUS3	-1.08981298250337	0.00105993244525766	-0.225467571182096	0.866816791855909	-1.45097645488787	1.34584015327136e-05	0.135695901202401	1		8.26014512301556	8.29054721553562	7.81398424751259	6.923601294227	6.55841823571255	7.51054345505202	8.29546229267369	8.14758928272798	8.35964264119086	6.35228117883862	6.89895614728128	7.16192291857985
AT1G13780		-0.247178907380907	0.275474047733827	-0.382178594165463	0.478855442708987	-0.497895943806953	0.0258840630854365	-0.131461557739417	1		7.45088744616215	7.55051515162058	7.53256116902889	7.30172385071163	6.90731740410551	7.47907671998767	7.52218752709397	7.19098581398426	7.40956115848434	6.8479062023297	7.01377808057262	6.87792358587849
AT1G13790	FDM4	-3.92017668931183	2.40453791488529e-12	0.943638533285185	0.530960428413373	-2.3613763538445	1.52472848349043e-06	-0.615161802182148	0.903689112096571		7.40010269685735	7.3939897256712	6.76514171351512	3.40789301031192	4.46270463266893	3.40011144105729	6.70177978788029	6.61424523772056	6.54196451301814	3.58952749102521	4.35596107319236	4.95996535635468
AT1G13800		-3.68271792335022	NA	1.39011414628264	NA	-1.72987206796921	NA	-0.562731709098375	NA		5.95994832421246	5.86432705661158	5.29089497154425	2.86927663741252	2.71777331498982	3.20875180776519	5.57430722904076	4.92620614928592	5.08149826159314	2	2	4.91172301354333
AT1G13810		-0.958856527383049	0.13409681919908	-0.337871140362806	0.899649759015506	-1.20432344652236	0.0622674630271589	-0.092404221223493	1		7.56478626505721	7.64616215220523	7.51667332913916	5.00492332386096	6.2997288942391	7.55145914077844	7.54933443497987	7.29452837494407	7.59626213527315	6.14941361159634	5.20769033648514	6.98088030892151
AT1G13820		-1.72738222575176	2.9633407833274e-25	-0.28089647168003	0.511553380454705	-1.70860664435492	2.71699844410596e-24	-0.299672053076868	0.685661232364913		10.6494265086345	10.6815714155711	10.5157251772988	9.17433211275366	8.72016839213406	8.74444954230129	10.3900826460314	10.3122126164471	10.2501767293724	8.54074698966987	8.68873871807804	8.63872732786254
AT1G13830		1.89377760792556	0.0161674106015729	0.197663960296244	0.962590982163271	1.75812318557246	0.0276044144405955	0.333318382649336	1		4.96498468575783	4.746554678805	6.04846028973025	7.41787649784528	7.91425443736513	4.30279491786507	5.17023149017274	5.47193961972578	6.18738033281569	7.66967236522851	7.01377808057262	7.29481822638519
AT1G13860	QUL1	-3.44691173205987	1.06170204772428e-10	1.17901656534365	0.28351063029677	-2.19277566806587	2.71889958492557e-05	-0.0751194986503494	1		8.72478927123776	8.91167015582051	8.21932806101641	5.00492332386096	5.01632849098412	5.78512296382109	8.75789829791336	8.4268947028519	8.51216201395673	5.4656530306252	5.64779620231147	7.29010839466226
AT1G13870	KTI12	0.684491363880092	0.000162026096302662	-0.56854176183291	0.0581269747152214	-0.00518403534042259	0.9814062512651	0.121133637387604	1		8.05795286964404	8.28064542778195	8.2388278510648	8.75020893487246	8.89444711629091	8.96491849831651	8.32456196040983	8.21323896559462	8.39760835767468	8.13602758119719	8.18342133569645	8.52306731052099
AT1G13880		0.224587676473293	0.442087091841316	0.0362676757757052	0.985782283690475	0.29994988333737	0.307131343924044	-0.0390945310883718	1		9.35437850566047	9.29284279808527	9.51433751464405	9.76284225935629	9.38087588829163	9.66499378461562	9.27950992923305	9.42012250308651	9.35171100627454	9.77278740128952	10.0206759586846	9.00486778977609
AT1G13900	PAP2	1.24865085538613	1.56475274186616e-13	-0.119917834853945	0.852569778246927	1.22437084212058	7.46040823071374e-13	-0.0956378215883999	1		9.58074606354406	9.58067563163978	9.59725018806424	10.8082241079196	10.9786108496599	10.6960600718873	9.35709475471279	9.449263920692	9.64862372386952	10.942484320052	10.5729056199367	10.5813585988255
AT1G13910		0.0379355719865934	0.936473039418298	-0.916109494048144	0.306966987242334	-0.75398139439078	0.0963797600567123	-0.12419252767077	1		6.78011170646197	6.75793045458385	6.55304912639187	6.54362963834021	5.65575831575835	7.41400627608643	6.74937859829324	6.53188442986565	6.44640668732583	6.17638781610735	5.7396380078312	5.63076083697794
AT1G13920		0.193542427359721	0.803438114654194	0.040013400159345	0.998109588312228	0.592880265331194	0.435658682247816	-0.359324437812129	1		5.41209173904171	5.99925174488118	5.01744934229845	6.46480168539229	5.86170487719987	3.56903585977858	5.32485917704434	5.42054761606345	4.82201157625293	5.121531480812	6.05775660984971	5.92617285563209
AT1G13930		0.0223451699362322	0.945320347518908	0.159550500153069	0.894651189556842	0.00367204163322363	0.991507831565809	0.178223628456077	1		12.7303701482396	12.8206346290864	12.5696964329568	12.8549353471848	12.3211665264099	12.9461615489121	13.0693549171719	12.8631806144646	12.7111757129655	13.3115709604631	12.3491295105023	12.8561413064047
AT1G13940		-0.444259989424979	0.100447631198651	0.146874238108517	0.894235860270541	-0.368491697146046	0.182436525702832	0.0711059458295843	1		9.32064107020287	9.62439286958994	9.30520033296759	8.8310022764628	8.60068029238075	9.38274533019449	9.66800302942651	9.30969952915009	9.48432732673305	9.12573404496541	8.86222624895672	9.33487452329053
AT1G13950	ELF5A-1	-0.0189955694532601	0.955243650932744	-0.0666699530970842	0.969386541775107	0.0102376524696042	0.977510627177836	-0.0959031750199485	1		8.89262398735845	8.67011879232908	8.99895510640702	8.93701206849945	9.24646659616091	8.15959782943867	8.77716345757455	8.65525071476145	8.85500383885755	8.6602165103801	9.06224174845353	8.58590419209233
[truncated: 18,664 more rows]
