# Supplementary material for: Pathogen-derived mechanical cues potentiate the spatio-temporal implementation of plant defense
Source: BMC Biol. 2022 Dec 27;20:292. doi: 10.1186/s12915-022-01495-w (PMC9795618; doi:10.1186/s12915-022-01495-w)
Supplement: Supplementary file 10 — Additional file 10: File S3. Enrichment analysis. [file 12915_2022_1495_MOESM10_ESM.csv]

Genotype	Enrichment FDR	nGenes	Pathway Genes	Fold Enrichment	Pathway	URL	Genes
Pfd6-1	1.70297165361591e-288	450	1700	6.66	Defense response	http://amigo.geneontology.org/amigo/term/GO:0006952	AT1G02120 AT1G02205 AT1G02660 AT1G02920 AT1G03160 AT1G04300 AT1G05460 AT1G05800 AT1G06160 AT1G07260 AT1G07360 AT1G07870 AT1G08370 AT1G08450 AT1G08860 AT1G09750 AT1G10170 AT1G11000 AT1G11310 AT1G11350 AT1G12220 AT1G12280 AT1G14370 AT1G14410 AT1G15520 AT1G15530 AT1G17750 AT1G17980 AT1G18570 AT1G18670 AT1G19180 AT1G19250 AT1G19670 AT1G20020 AT1G22882 AT1G23120 AT1G24020 AT1G24100 AT1G25540 AT1G26970…
Pfd6-1	8.90374293605315e-256	374	1209	7.78315963606286	Immune system process	http://amigo.geneontology.org/amigo/term/GO:0002376	AT1G02120 AT1G02205 AT1G02660 AT1G02920 AT1G03160 AT1G04300 AT1G05460 AT1G05800 AT1G06160 AT1G07260 AT1G07360 AT1G08450 AT1G09750 AT1G10170 AT1G11310 AT1G11350 AT1G12220 AT1G14370 AT1G15520 AT1G15530 AT1G17750 AT1G17980 AT1G18570 AT1G18670 AT1G19180 AT1G19250 AT1G19670 AT1G20020 AT1G22882 AT1G24100 AT1G25540 AT1G27130 AT1G29340 AT1G29660 AT1G29690 AT1G31280 AT1G32540 AT1G32640 AT1G32960 AT1G33560…
Pfd6-1	9.86212628565434e-256	372	1193	7.84536462699078	Defense response to other organism	http://amigo.geneontology.org/amigo/term/GO:0098542	AT1G02120 AT1G02205 AT1G02660 AT1G02920 AT1G03160 AT1G04300 AT1G05460 AT1G05800 AT1G06160 AT1G07260 AT1G07360 AT1G08450 AT1G09750 AT1G10170 AT1G11310 AT1G11350 AT1G12220 AT1G14370 AT1G15520 AT1G15530 AT1G17750 AT1G17980 AT1G18570 AT1G18670 AT1G19180 AT1G19250 AT1G19670 AT1G20020 AT1G22882 AT1G24100 AT1G25540 AT1G27130 AT1G29340 AT1G29660 AT1G29690 AT1G31280 AT1G32540 AT1G32640 AT1G32960 AT1G33560…
Pfd6-1	2.34074145027077e-255	373	1205	7.78811618257261	Immune response	http://amigo.geneontology.org/amigo/term/GO:0006955	AT1G02120 AT1G02205 AT1G02660 AT1G02920 AT1G03160 AT1G04300 AT1G05460 AT1G05800 AT1G06160 AT1G07260 AT1G07360 AT1G08450 AT1G09750 AT1G10170 AT1G11310 AT1G11350 AT1G12220 AT1G14370 AT1G15520 AT1G15530 AT1G17750 AT1G17980 AT1G18570 AT1G18670 AT1G19180 AT1G19250 AT1G19670 AT1G20020 AT1G22882 AT1G24100 AT1G25540 AT1G27130 AT1G29340 AT1G29660 AT1G29690 AT1G31280 AT1G32540 AT1G32640 AT1G32960 AT1G33560…
Pfd6-1	1.48562230780274e-235	386	1473	6.59318397827563	Biological process involved in interspecies interaction between organisms	http://amigo.geneontology.org/amigo/term/GO:0044419	AT1G02120 AT1G02205 AT1G02660 AT1G02920 AT1G03160 AT1G04300 AT1G05460 AT1G05800 AT1G06160 AT1G07260 AT1G07360 AT1G08450 AT1G09750 AT1G10170 AT1G11310 AT1G11350 AT1G12220 AT1G14370 AT1G15520 AT1G15530 AT1G17420 AT1G17750 AT1G17980 AT1G18570 AT1G18670 AT1G19180 AT1G19250 AT1G19670 AT1G20020 AT1G22882 AT1G24100 AT1G25540 AT1G27130 AT1G29340 AT1G29660 AT1G29690 AT1G31280 AT1G31580 AT1G32540 AT1G32640…
Pfd6-1	5.72577692024733e-234	383	1457	6.61378174330817	Response to external biotic stimulus	http://amigo.geneontology.org/amigo/term/GO:0043207	AT1G02120 AT1G02205 AT1G02660 AT1G02920 AT1G03160 AT1G04300 AT1G05460 AT1G05800 AT1G06160 AT1G07260 AT1G07360 AT1G08450 AT1G09750 AT1G10170 AT1G11310 AT1G11350 AT1G12220 AT1G14370 AT1G15520 AT1G15530 AT1G17420 AT1G17750 AT1G17980 AT1G18570 AT1G18670 AT1G19180 AT1G19250 AT1G19670 AT1G20020 AT1G22882 AT1G24100 AT1G25540 AT1G27130 AT1G29340 AT1G29660 AT1G29690 AT1G31280 AT1G31580 AT1G32540 AT1G32640…
Pfd6-1	5.72577692024733e-234	383	1457	6.61378174330817	Response to other organism	http://amigo.geneontology.org/amigo/term/GO:0051707	AT1G02120 AT1G02205 AT1G02660 AT1G02920 AT1G03160 AT1G04300 AT1G05460 AT1G05800 AT1G06160 AT1G07260 AT1G07360 AT1G08450 AT1G09750 AT1G10170 AT1G11310 AT1G11350 AT1G12220 AT1G14370 AT1G15520 AT1G15530 AT1G17420 AT1G17750 AT1G17980 AT1G18570 AT1G18670 AT1G19180 AT1G19250 AT1G19670 AT1G20020 AT1G22882 AT1G24100 AT1G25540 AT1G27130 AT1G29340 AT1G29660 AT1G29690 AT1G31280 AT1G31580 AT1G32540 AT1G32640…
Pfd6-1	2.00306829148883e-233	385	1482	6.5361673414305	Response to biotic stimulus	http://amigo.geneontology.org/amigo/term/GO:0009607	AT1G02120 AT1G02205 AT1G02660 AT1G02920 AT1G03160 AT1G04300 AT1G05460 AT1G05800 AT1G06160 AT1G07260 AT1G07360 AT1G08450 AT1G09750 AT1G10170 AT1G11000 AT1G11310 AT1G11350 AT1G12220 AT1G14370 AT1G15520 AT1G15530 AT1G17420 AT1G17750 AT1G17980 AT1G18570 AT1G18670 AT1G19180 AT1G19250 AT1G19670 AT1G20020 AT1G22882 AT1G24100 AT1G25540 AT1G27130 AT1G29340 AT1G29660 AT1G29690 AT1G31280 AT1G31580 AT1G32540…
Pfd6-1	5.06631833327918e-192	388	1914	5.100355276907	Response to external stimulus	http://amigo.geneontology.org/amigo/term/GO:0009605	AT1G02120 AT1G02205 AT1G02660 AT1G02920 AT1G03160 AT1G04300 AT1G05460 AT1G05800 AT1G06160 AT1G07260 AT1G07360 AT1G08450 AT1G09750 AT1G10170 AT1G11310 AT1G11350 AT1G12220 AT1G14370 AT1G15520 AT1G15530 AT1G17420 AT1G17750 AT1G17980 AT1G18570 AT1G18670 AT1G19180 AT1G19250 AT1G19670 AT1G20020 AT1G21050 AT1G22882 AT1G24100 AT1G25540 AT1G27130 AT1G28520 AT1G29340 AT1G29660 AT1G29690 AT1G31280 AT1G31580…
Pfd6-1	2.74336440256266e-116	178	534	8.38666666666667	Response to bacterium	http://amigo.geneontology.org/amigo/term/GO:0009617	AT1G02120 AT1G02205 AT1G02920 AT1G03160 AT1G07360 AT1G08450 AT1G10170 AT1G11350 AT1G12220 AT1G14370 AT1G15530 AT1G17750 AT1G18570 AT1G18670 AT1G19180 AT1G19250 AT1G19670 AT1G20020 AT1G22882 AT1G24100 AT1G31280 AT1G31580 AT1G32960 AT1G33560 AT1G51890 AT1G53570 AT1G59820 AT1G59870 AT1G66340 AT1G66700 AT1G70690 AT1G72520 AT1G73260 AT1G77920 AT1G79680 AT2G01830 AT2G05940 AT2G13810 AT2G17520 AT2G22330…
Pfd6-1	1.99660836828663e-112	164	457	9.0289715536105	Defense response to bacterium	http://amigo.geneontology.org/amigo/term/GO:0042742	AT1G02120 AT1G02205 AT1G02920 AT1G03160 AT1G07360 AT1G08450 AT1G10170 AT1G11350 AT1G12220 AT1G14370 AT1G15530 AT1G17750 AT1G18570 AT1G18670 AT1G19180 AT1G19250 AT1G19670 AT1G20020 AT1G22882 AT1G24100 AT1G31280 AT1G32960 AT1G33560 AT1G51890 AT1G53570 AT1G59820 AT1G59870 AT1G66340 AT1G66700 AT1G70690 AT1G73260 AT1G77920 AT2G01830 AT2G05940 AT2G13810 AT2G17520 AT2G22330 AT2G23150 AT2G23810 AT2G25000…
Pfd6-1	1.00838327602022e-90	115	255	11.3466666666667	Innate immune response	http://amigo.geneontology.org/amigo/term/GO:0045087	AT1G02120 AT1G03160 AT1G04300 AT1G05460 AT1G08450 AT1G12220 AT1G17980 AT1G18570 AT1G19250 AT1G27130 AT1G29690 AT1G32540 AT1G32960 AT1G33560 AT1G51660 AT1G51940 AT1G55250 AT1G59870 AT1G66980 AT1G73080 AT1G79090 AT2G18300 AT2G20580 AT2G22330 AT2G23560 AT2G26560 AT2G32680 AT2G33340 AT2G33580 AT2G37220 AT2G39660 AT2G43790 AT2G43850 AT2G45180 AT3G01310 AT3G01420 AT3G03300 AT3G05360 AT3G06110 AT3G07040…
Pfd6-1	1.59968179457298e-77	108	273	9.95340659340659	Regulation of defense response	http://amigo.geneontology.org/amigo/term/GO:0031347	AT1G02660 AT1G03160 AT1G07260 AT1G08450 AT1G11310 AT1G14370 AT1G17980 AT1G18670 AT1G19180 AT1G19250 AT1G25540 AT1G28280 AT1G32540 AT1G32640 AT1G44350 AT1G51940 AT1G53570 AT1G56190 AT1G59870 AT1G72300 AT2G18300 AT2G18950 AT2G22330 AT2G25000 AT2G25620 AT2G29350 AT2G29460 AT2G32680 AT2G39660 AT2G40750 AT2G43790 AT2G45180 AT2G46380 AT2G48070 AT3G01080 AT3G01310 AT3G02150 AT3G05360 AT3G06110 AT3G07780…
Pfd6-1	6.03781973563975e-66	88	207	10.696038647343	Regulation of immune system process	http://amigo.geneontology.org/amigo/term/GO:0002682	AT1G03160 AT1G07260 AT1G08450 AT1G14370 AT1G17980 AT1G18670 AT1G19250 AT1G32540 AT1G32640 AT1G44350 AT1G53570 AT1G56190 AT1G59870 AT2G18300 AT2G22330 AT2G25110 AT2G25620 AT2G29460 AT2G32680 AT2G39660 AT2G43790 AT2G45180 AT2G46380 AT2G48070 AT3G01310 AT3G05360 AT3G06110 AT3G09980 AT3G12620 AT3G14150 AT3G15210 AT3G18690 AT3G21630 AT3G22231 AT3G22600 AT3G25020 AT3G26830 AT3G28450 AT3G45430 AT3G46510…
Pfd6-1	6.03781973563975e-66	88	207	10.696038647343	Regulation of immune response	http://amigo.geneontology.org/amigo/term/GO:0050776	AT1G03160 AT1G07260 AT1G08450 AT1G14370 AT1G17980 AT1G18670 AT1G19250 AT1G32540 AT1G32640 AT1G44350 AT1G53570 AT1G56190 AT1G59870 AT2G18300 AT2G22330 AT2G25110 AT2G25620 AT2G29460 AT2G32680 AT2G39660 AT2G43790 AT2G45180 AT2G46380 AT2G48070 AT3G01310 AT3G05360 AT3G06110 AT3G09980 AT3G12620 AT3G14150 AT3G15210 AT3G18690 AT3G21630 AT3G22231 AT3G22600 AT3G25020 AT3G26830 AT3G28450 AT3G45430 AT3G46510…
Pfd6-1	3.84463771608806e-65	143	650	5.5352	Response to fungus	http://amigo.geneontology.org/amigo/term/GO:0009620	AT1G02205 AT1G02920 AT1G05800 AT1G11310 AT1G17420 AT1G19250 AT1G19670 AT1G20020 AT1G25540 AT1G27130 AT1G45145 AT1G47128 AT1G49430 AT1G51940 AT1G53570 AT1G55260 AT1G56510 AT1G56570 AT1G59820 AT1G59870 AT1G61560 AT1G63880 AT1G64670 AT1G64700 AT1G66700 AT1G73260 AT1G75380 AT1G75830 AT1G79680 AT2G01650 AT2G02100 AT2G15890 AT2G16390 AT2G20610 AT2G22230 AT2G23560 AT2G25000 AT2G25110 AT2G26010 AT2G26020…
Pfd6-1	1.8163852477555e-63	132	562	5.90946619217082	Defense response to fungus	http://amigo.geneontology.org/amigo/term/GO:0050832	AT1G02205 AT1G02920 AT1G05800 AT1G11310 AT1G19250 AT1G19670 AT1G20020 AT1G25540 AT1G27130 AT1G45145 AT1G47128 AT1G49430 AT1G51940 AT1G53570 AT1G55260 AT1G56510 AT1G56570 AT1G59820 AT1G59870 AT1G61560 AT1G63880 AT1G64670 AT1G64700 AT1G75380 AT1G75830 AT2G01650 AT2G02100 AT2G15890 AT2G16390 AT2G20610 AT2G22230 AT2G23560 AT2G25000 AT2G25110 AT2G26010 AT2G26020 AT2G26330 AT2G30020 AT2G31260 AT2G31870…
Pfd6-1	2.46026671524563e-63	83	190	10.9909473684211	Regulation of response to biotic stimulus	http://amigo.geneontology.org/amigo/term/GO:0002831	AT1G03160 AT1G07260 AT1G08450 AT1G14370 AT1G17980 AT1G18670 AT1G19250 AT1G32540 AT1G32640 AT1G44350 AT1G53570 AT1G56190 AT1G59870 AT2G18300 AT2G22330 AT2G25620 AT2G29460 AT2G32680 AT2G39660 AT2G43790 AT2G45180 AT2G46380 AT2G48070 AT3G01310 AT3G05360 AT3G06110 AT3G09980 AT3G12620 AT3G14150 AT3G15210 AT3G18690 AT3G21630 AT3G22231 AT3G22600 AT3G25020 AT3G26830 AT3G28450 AT3G45430 AT3G51480 AT3G55560…
Pfd6-1	8.10636436714758e-63	114	410	6.99570731707317	Regulation of response to stress	http://amigo.geneontology.org/amigo/term/GO:0080134	AT1G02660 AT1G03160 AT1G07260 AT1G08450 AT1G11310 AT1G14370 AT1G17980 AT1G18670 AT1G19180 AT1G19250 AT1G25540 AT1G28280 AT1G32540 AT1G32640 AT1G44350 AT1G51940 AT1G53570 AT1G56190 AT1G59870 AT1G64670 AT1G72300 AT2G18300 AT2G18950 AT2G20890 AT2G22330 AT2G25000 AT2G25620 AT2G29350 AT2G29460 AT2G31870 AT2G32680 AT2G39660 AT2G40750 AT2G43790 AT2G45180 AT2G46380 AT2G48070 AT3G01080 AT3G01310 AT3G02150…
Pfd6-1	3.07984492874984e-62	83	195	10.7091282051282	Regulation of response to external stimulus	http://amigo.geneontology.org/amigo/term/GO:0032101	AT1G03160 AT1G07260 AT1G08450 AT1G14370 AT1G17980 AT1G18670 AT1G19250 AT1G32540 AT1G32640 AT1G44350 AT1G53570 AT1G56190 AT1G59870 AT2G18300 AT2G22330 AT2G25620 AT2G29460 AT2G32680 AT2G39660 AT2G43790 AT2G45180 AT2G46380 AT2G48070 AT3G01310 AT3G05360 AT3G06110 AT3G09980 AT3G12620 AT3G14150 AT3G15210 AT3G18690 AT3G21630 AT3G22231 AT3G22600 AT3G25020 AT3G26830 AT3G28450 AT3G45430 AT3G51480 AT3G55560…
Pfd6-1	9.97651009643753e-49	134	760	4.43610526315789	Regulation of response to stimulus	http://amigo.geneontology.org/amigo/term/GO:0048583	AT1G02660 AT1G03160 AT1G07260 AT1G08450 AT1G11310 AT1G14370 AT1G17980 AT1G18670 AT1G19180 AT1G19250 AT1G25540 AT1G28280 AT1G28520 AT1G32540 AT1G32640 AT1G44350 AT1G51940 AT1G53570 AT1G56190 AT1G59870 AT1G64670 AT1G66340 AT1G70170 AT1G70810 AT1G72300 AT2G18300 AT2G18950 AT2G20890 AT2G22330 AT2G25000 AT2G25110 AT2G25620 AT2G29350 AT2G29460 AT2G31870 AT2G32680 AT2G39660 AT2G40750 AT2G43790 AT2G45180…
Pfd6-1	3.1518341627521e-36	62	201	7.7607960199005	Cell death	http://amigo.geneontology.org/amigo/term/GO:0008219	AT1G02120 AT1G03160 AT1G08450 AT1G08860 AT1G09750 AT1G12220 AT1G19250 AT1G29690 AT1G32540 AT1G33560 AT1G51660 AT1G55490 AT1G59870 AT1G73260 AT2G26560 AT2G41560 AT2G43790 AT3G01420 AT3G06110 AT3G07040 AT3G12500 AT3G20600 AT3G21220 AT3G28910 AT3G44880 AT3G45860 AT3G46510 AT3G48090 AT3G50260 AT3G50930 AT3G57330 AT3G63310 AT4G02640 AT4G08920 AT4G12560 AT4G14400 AT4G17720 AT4G19040 AT4G19700 AT4G22305…
Pfd6-1	1.72524601307259e-33	42	88	12.0081818181818	Plant-type hypersensitive response	http://amigo.geneontology.org/amigo/term/GO:0009626	AT1G02120 AT1G03160 AT1G08450 AT1G12220 AT1G19250 AT1G29690 AT1G32540 AT1G33560 AT1G51660 AT1G59870 AT2G26560 AT2G43790 AT3G01420 AT3G06110 AT3G07040 AT3G12500 AT3G20600 AT3G21220 AT3G28910 AT3G48090 AT3G50930 AT4G02640 AT4G12560 AT4G17720 AT4G19040 AT4G22305 AT4G23210 AT4G25230 AT4G31300 AT4G36280 AT4G37000 AT4G37930 AT4G38360 AT5G13190 AT5G16840 AT5G22290 AT5G43470 AT5G45890 AT5G46180 AT5G48620…
Pfd6-1	3.01589571736193e-33	42	89	11.8732584269663	Programmed cell death induced by symbiont	http://amigo.geneontology.org/amigo/term/GO:0034050	AT1G02120 AT1G03160 AT1G08450 AT1G12220 AT1G19250 AT1G29690 AT1G32540 AT1G33560 AT1G51660 AT1G59870 AT2G26560 AT2G43790 AT3G01420 AT3G06110 AT3G07040 AT3G12500 AT3G20600 AT3G21220 AT3G28910 AT3G48090 AT3G50930 AT4G02640 AT4G12560 AT4G17720 AT4G19040 AT4G22305 AT4G23210 AT4G25230 AT4G31300 AT4G36280 AT4G37000 AT4G37930 AT4G38360 AT5G13190 AT5G16840 AT5G22290 AT5G43470 AT5G45890 AT5G46180 AT5G48620…
Pfd6-1	5.22931559405926e-33	42	90	11.7413333333333	Biological process involved in interaction with symbiont	http://amigo.geneontology.org/amigo/term/GO:0051702	AT1G02120 AT1G03160 AT1G08450 AT1G12220 AT1G19250 AT1G29690 AT1G32540 AT1G33560 AT1G51660 AT1G59870 AT2G26560 AT2G43790 AT3G01420 AT3G06110 AT3G07040 AT3G12500 AT3G20600 AT3G21220 AT3G28910 AT3G48090 AT3G50930 AT4G02640 AT4G12560 AT4G17720 AT4G19040 AT4G22305 AT4G23210 AT4G25230 AT4G31300 AT4G36280 AT4G37000 AT4G37930 AT4G38360 AT5G13190 AT5G16840 AT5G22290 AT5G43470 AT5G45890 AT5G46180 AT5G48620…
Pfd6-1	3.57464236901301e-32	43	99	10.9280808080808	Positive regulation of defense response	http://amigo.geneontology.org/amigo/term/GO:0031349	AT1G02660 AT1G08450 AT1G14370 AT1G18670 AT1G19250 AT1G25540 AT1G32540 AT1G59870 AT2G29460 AT2G32680 AT2G43790 AT2G45180 AT2G48070 AT3G01310 AT3G05360 AT3G09980 AT3G14150 AT3G15210 AT3G18690 AT3G21630 AT3G22231 AT3G22600 AT3G45430 AT3G51480 AT3G57860 AT3G62590 AT4G08920 AT4G14400 AT4G18360 AT4G19530 AT4G24970 AT4G25230 AT4G26750 AT4G36280 AT5G18610 AT5G25440 AT5G39610 AT5G40990 AT5G43410 AT5G47220…
Pfd6-1	4.71050838852176e-32	53	164	8.1309756097561	Programmed cell death	http://amigo.geneontology.org/amigo/term/GO:0012501	AT1G02120 AT1G03160 AT1G08450 AT1G09750 AT1G12220 AT1G19250 AT1G29690 AT1G32540 AT1G33560 AT1G51660 AT1G59870 AT1G73260 AT2G26560 AT2G41560 AT2G43790 AT3G01420 AT3G06110 AT3G07040 AT3G12500 AT3G20600 AT3G21220 AT3G28910 AT3G45860 AT3G46510 AT3G48090 AT3G50930 AT3G57330 AT4G02640 AT4G08920 AT4G12560 AT4G17720 AT4G19040 AT4G19700 AT4G22305 AT4G23130 AT4G23210 AT4G25230 AT4G31300 AT4G36280 AT4G37000…
Pfd6-1	1.03358774930053e-31	45	113	10.0194690265487	Biological process involved in symbiotic interaction	http://amigo.geneontology.org/amigo/term/GO:0044403	AT1G02120 AT1G03160 AT1G08450 AT1G12220 AT1G19250 AT1G29690 AT1G31280 AT1G32540 AT1G33560 AT1G51660 AT1G59870 AT2G26560 AT2G27040 AT2G43790 AT3G01420 AT3G06110 AT3G07040 AT3G07780 AT3G12500 AT3G20600 AT3G21220 AT3G28910 AT3G48090 AT3G50930 AT4G02640 AT4G12560 AT4G17720 AT4G19040 AT4G22305 AT4G23210 AT4G25230 AT4G31300 AT4G36280 AT4G37000 AT4G37930 AT4G38360 AT5G13190 AT5G16840 AT5G22290 AT5G43470…
Pfd6-1	4.71321180381956e-30	39	86	11.4097674418605	Regulation of innate immune response	http://amigo.geneontology.org/amigo/term/GO:0045088	AT1G03160 AT1G08450 AT1G17980 AT1G19250 AT1G32540 AT1G59870 AT2G18300 AT2G32680 AT2G43790 AT2G45180 AT3G01310 AT3G05360 AT3G06110 AT3G09980 AT3G14150 AT3G15210 AT3G18690 AT3G21630 AT3G22600 AT3G45430 AT3G51480 AT3G55560 AT4G17720 AT4G18360 AT4G19530 AT4G22305 AT4G25230 AT4G31300 AT4G36540 AT4G37000 AT5G13190 AT5G16840 AT5G18610 AT5G39610 AT5G40990 AT5G47220 AT5G51450 AT5G65600 AT5G66850
Pfd6-1	6.33648121076e-29	39	91	10.7828571428571	Positive regulation of immune system process	http://amigo.geneontology.org/amigo/term/GO:0002684	AT1G08450 AT1G14370 AT1G18670 AT1G19250 AT1G32540 AT1G59870 AT2G29460 AT2G32680 AT2G43790 AT2G45180 AT2G48070 AT3G01310 AT3G05360 AT3G09980 AT3G14150 AT3G15210 AT3G18690 AT3G21630 AT3G22231 AT3G22600 AT3G45430 AT3G51480 AT3G57860 AT4G08920 AT4G14400 AT4G18360 AT4G19530 AT4G24970 AT4G25230 AT4G26750 AT4G36280 AT5G18610 AT5G25440 AT5G39610 AT5G40990 AT5G47220 AT5G51450 AT5G52810 AT5G65600
Pfd6-1	6.33648121076e-29	39	91	10.7828571428571	Positive regulation of response to biotic stimulus	http://amigo.geneontology.org/amigo/term/GO:0002833	AT1G08450 AT1G14370 AT1G18670 AT1G19250 AT1G32540 AT1G59870 AT2G29460 AT2G32680 AT2G43790 AT2G45180 AT2G48070 AT3G01310 AT3G05360 AT3G09980 AT3G14150 AT3G15210 AT3G18690 AT3G21630 AT3G22231 AT3G22600 AT3G45430 AT3G51480 AT3G57860 AT4G08920 AT4G14400 AT4G18360 AT4G19530 AT4G24970 AT4G25230 AT4G26750 AT4G36280 AT5G18610 AT5G25440 AT5G39610 AT5G40990 AT5G47220 AT5G51450 AT5G52810 AT5G65600
Pfd6-1	6.33648121076e-29	39	91	10.7828571428571	Positive regulation of immune response	http://amigo.geneontology.org/amigo/term/GO:0050778	AT1G08450 AT1G14370 AT1G18670 AT1G19250 AT1G32540 AT1G59870 AT2G29460 AT2G32680 AT2G43790 AT2G45180 AT2G48070 AT3G01310 AT3G05360 AT3G09980 AT3G14150 AT3G15210 AT3G18690 AT3G21630 AT3G22231 AT3G22600 AT3G45430 AT3G51480 AT3G57860 AT4G08920 AT4G14400 AT4G18360 AT4G19530 AT4G24970 AT4G25230 AT4G26750 AT4G36280 AT5G18610 AT5G25440 AT5G39610 AT5G40990 AT5G47220 AT5G51450 AT5G52810 AT5G65600
Pfd6-1	2.80542061398919e-28	39	94	10.4387234042553	Positive regulation of response to external stimulus	http://amigo.geneontology.org/amigo/term/GO:0032103	AT1G08450 AT1G14370 AT1G18670 AT1G19250 AT1G32540 AT1G59870 AT2G29460 AT2G32680 AT2G43790 AT2G45180 AT2G48070 AT3G01310 AT3G05360 AT3G09980 AT3G14150 AT3G15210 AT3G18690 AT3G21630 AT3G22231 AT3G22600 AT3G45430 AT3G51480 AT3G57860 AT4G08920 AT4G14400 AT4G18360 AT4G19530 AT4G24970 AT4G25230 AT4G26750 AT4G36280 AT5G18610 AT5G25440 AT5G39610 AT5G40990 AT5G47220 AT5G51450 AT5G52810 AT5G65600
Pfd6-1	5.69968216103308e-28	37	84	11.082380952381	Systemic acquired resistance	http://amigo.geneontology.org/amigo/term/GO:0009627	AT1G07260 AT1G09750 AT1G19250 AT1G29660 AT1G44350 AT1G55490 AT1G59870 AT2G13810 AT2G22330 AT2G23560 AT2G37870 AT2G38470 AT2G40690 AT2G43570 AT3G01420 AT3G04720 AT3G18490 AT3G26830 AT3G48090 AT4G01370 AT4G01895 AT4G08920 AT4G25050 AT4G26120 AT4G36280 AT4G37150 AT5G05960 AT5G13220 AT5G40990 AT5G51200 AT5G52810 AT5G55410 AT5G55460 AT5G60410 AT5G64570 AT5G64930 AT5G65600
Pfd6-1	1.30160758570289e-21	27	56	12.1307142857143	Defense response to virus	http://amigo.geneontology.org/amigo/term/GO:0051607	AT1G05460 AT1G31280 AT1G51500 AT1G56190 AT2G21120 AT2G25620 AT2G26560 AT2G27040 AT2G35980 AT2G45820 AT3G03300 AT3G11660 AT3G20250 AT3G43920 AT3G49500 AT3G61260 AT3G62800 AT4G36280 AT5G03210 AT5G08120 AT5G16000 AT5G20320 AT5G21100 AT5G23570 AT5G24590 AT5G35620 AT5G43470
Pfd6-1	1.30160758570289e-21	27	56	12.1307142857143	Defense response to symbiont	http://amigo.geneontology.org/amigo/term/GO:0140546	AT1G05460 AT1G31280 AT1G51500 AT1G56190 AT2G21120 AT2G25620 AT2G26560 AT2G27040 AT2G35980 AT2G45820 AT3G03300 AT3G11660 AT3G20250 AT3G43920 AT3G49500 AT3G61260 AT3G62800 AT4G36280 AT5G03210 AT5G08120 AT5G16000 AT5G20320 AT5G21100 AT5G23570 AT5G24590 AT5G35620 AT5G43470
Pfd6-1	1.95784959887765e-19	25	54	11.6481481481481	Positive regulation of innate immune response	http://amigo.geneontology.org/amigo/term/GO:0045089	AT1G08450 AT1G19250 AT1G32540 AT1G59870 AT2G32680 AT2G43790 AT2G45180 AT3G01310 AT3G05360 AT3G09980 AT3G14150 AT3G15210 AT3G18690 AT3G21630 AT3G22600 AT3G45430 AT3G51480 AT4G18360 AT4G19530 AT4G25230 AT5G39610 AT5G40990 AT5G47220 AT5G51450 AT5G65600
Pfd6-1	3.70612631290535e-19	50	259	4.85714285714286	Positive regulation of response to stimulus	http://amigo.geneontology.org/amigo/term/GO:0048584	AT1G02660 AT1G08450 AT1G14370 AT1G18670 AT1G19250 AT1G25540 AT1G28520 AT1G32540 AT1G51940 AT1G59870 AT1G64670 AT1G70810 AT2G29460 AT2G32680 AT2G43790 AT2G45180 AT2G48070 AT3G01310 AT3G05360 AT3G09980 AT3G14150 AT3G15210 AT3G18690 AT3G21630 AT3G22231 AT3G22600 AT3G45430 AT3G49530 AT3G51480 AT3G57860 AT3G62590 AT4G08920 AT4G14400 AT4G18360 AT4G19530 AT4G24970 AT4G25230 AT4G26750 AT4G36280 AT5G18610…
Pfd6-1	1.32313368068403e-18	30	89	8.4808988764045	Response to virus	http://amigo.geneontology.org/amigo/term/GO:0009615	AT1G05460 AT1G31280 AT1G51500 AT1G56190 AT2G21120 AT2G25620 AT2G26560 AT2G27040 AT2G35980 AT2G43570 AT2G45820 AT3G03300 AT3G04720 AT3G11660 AT3G20250 AT3G43920 AT3G49500 AT3G61260 AT3G62800 AT4G14400 AT4G36280 AT5G03210 AT5G08120 AT5G16000 AT5G20320 AT5G21100 AT5G23570 AT5G24590 AT5G35620 AT5G43470
Pfd6-1	1.36369869233603e-18	40	169	5.95502958579882	Response to salicylic acid	http://amigo.geneontology.org/amigo/term/GO:0009751	AT1G02120 AT1G11350 AT1G15520 AT1G18670 AT1G65390 AT1G66700 AT1G73260 AT1G79680 AT2G13810 AT2G17520 AT2G20580 AT2G25000 AT2G33380 AT2G39260 AT2G40750 AT2G45820 AT3G01420 AT3G06980 AT3G22231 AT3G45860 AT3G50930 AT3G61190 AT3G61260 AT4G01370 AT4G05040 AT4G14400 AT4G19040 AT4G23130 AT4G26120 AT4G39030 AT5G05190 AT5G11510 AT5G24530 AT5G36970 AT5G40990 AT5G43470 AT5G44568 AT5G51200 AT5G65600 AT5G67300
Pfd6-1	2.93059756942041e-18	146	1692	2.17101654846336	Response to oxygen-containing compound	http://amigo.geneontology.org/amigo/term/GO:1901700	AT1G02120 AT1G02205 AT1G06160 AT1G11350 AT1G15520 AT1G17420 AT1G17750 AT1G18670 AT1G19180 AT1G22882 AT1G24020 AT1G25540 AT1G28520 AT1G30755 AT1G32540 AT1G32640 AT1G33560 AT1G44350 AT1G51500 AT1G51940 AT1G55020 AT1G56570 AT1G59870 AT1G64670 AT1G65390 AT1G66340 AT1G66700 AT1G70170 AT1G70810 AT1G72520 AT1G73080 AT1G73260 AT1G74100 AT1G79680 AT2G01830 AT2G13810 AT2G17520 AT2G18300 AT2G20580 AT2G20890…
Pfd6-1	4.8807900465434e-18	54	319	4.25905956112853	Response to organic cyclic compound	http://amigo.geneontology.org/amigo/term/GO:0014070	AT1G02120 AT1G11350 AT1G15520 AT1G18670 AT1G32640 AT1G59870 AT1G65390 AT1G66700 AT1G73260 AT1G79680 AT2G13810 AT2G16390 AT2G17520 AT2G18300 AT2G20580 AT2G25000 AT2G33380 AT2G39260 AT2G40750 AT2G43570 AT2G45820 AT3G01420 AT3G06980 AT3G22231 AT3G45860 AT3G50930 AT3G61190 AT3G61260 AT3G63310 AT4G01370 AT4G05040 AT4G08920 AT4G14400 AT4G17880 AT4G19040 AT4G23130 AT4G26120 AT4G33430 AT4G35230 AT4G38360…
Pfd6-1	4.8807900465434e-18	22	44	12.58	Immune response-regulating signaling pathway	http://amigo.geneontology.org/amigo/term/GO:0002764	AT1G08450 AT1G19250 AT1G53570 AT1G59870 AT2G18300 AT2G25110 AT2G32680 AT2G39660 AT2G45180 AT3G05360 AT3G14150 AT3G18690 AT3G21630 AT3G22600 AT3G45430 AT3G49110 AT3G49120 AT4G18360 AT4G19530 AT5G13160 AT5G65600 AT5G66850
Pfd6-1	6.46610957302332e-18	26	67	9.76358208955224	Negative regulation of defense response	http://amigo.geneontology.org/amigo/term/GO:0031348	AT1G03160 AT1G07260 AT1G11310 AT1G17980 AT1G28280 AT1G51940 AT1G59870 AT2G18300 AT3G06110 AT3G09840 AT3G12620 AT3G28450 AT3G55560 AT3G59280 AT3G59700 AT3G61190 AT4G12560 AT4G17720 AT4G36540 AT4G39030 AT5G09230 AT5G13190 AT5G16840 AT5G21100 AT5G35620 AT5G60410
Pfd6-1	9.70209907978991e-18	32	110	7.31927272727273	Response to oomycetes	http://amigo.geneontology.org/amigo/term/GO:0002239	AT1G15520 AT1G15530 AT1G18670 AT1G56510 AT1G59870 AT2G22330 AT2G29250 AT2G32680 AT2G48070 AT3G05360 AT3G22231 AT3G22600 AT3G23550 AT3G25020 AT3G45430 AT3G53810 AT3G59280 AT3G59700 AT4G02640 AT4G14400 AT4G24460 AT4G24970 AT4G33430 AT4G39950 AT5G10530 AT5G19380 AT5G24400 AT5G24530 AT5G43470 AT5G55830 AT5G60300 AT5G65600
Pfd6-1	8.5148835116627e-17	28	87	8.09747126436782	Defense response to oomycetes	http://amigo.geneontology.org/amigo/term/GO:0002229	AT1G15520 AT1G15530 AT1G18670 AT1G56510 AT1G59870 AT2G22330 AT2G29250 AT2G32680 AT2G48070 AT3G22231 AT3G23550 AT3G25020 AT3G45430 AT3G53810 AT3G59280 AT3G59700 AT4G14400 AT4G24460 AT4G24970 AT4G33430 AT4G39950 AT5G10530 AT5G19380 AT5G24400 AT5G24530 AT5G55830 AT5G60300 AT5G65600
Pfd6-1	2.23460862129709e-15	20	44	11.4363636363636	Activation of innate immune response	http://amigo.geneontology.org/amigo/term/GO:0002218	AT1G08450 AT1G19250 AT1G59870 AT2G32680 AT2G43790 AT2G45180 AT3G05360 AT3G09980 AT3G14150 AT3G15210 AT3G18690 AT3G21630 AT3G22600 AT3G45430 AT3G51480 AT4G18360 AT4G19530 AT5G40990 AT5G47220 AT5G65600
Pfd6-1	2.23460862129709e-15	20	44	11.4363636363636	Activation of immune response	http://amigo.geneontology.org/amigo/term/GO:0002253	AT1G08450 AT1G19250 AT1G59870 AT2G32680 AT2G43790 AT2G45180 AT3G05360 AT3G09980 AT3G14150 AT3G15210 AT3G18690 AT3G21630 AT3G22600 AT3G45430 AT3G51480 AT4G18360 AT4G19530 AT5G40990 AT5G47220 AT5G65600
Pfd6-1	2.76634695925469e-15	114	1265	2.26738339920949	Cellular response to stress	http://amigo.geneontology.org/amigo/term/GO:0033554	AT1G02120 AT1G03160 AT1G07870 AT1G08450 AT1G09070 AT1G10140 AT1G12220 AT1G13360 AT1G14410 AT1G15520 AT1G18300 AT1G18570 AT1G19250 AT1G23710 AT1G24100 AT1G29690 AT1G32540 AT1G32640 AT1G32928 AT1G33560 AT1G51660 AT1G59870 AT1G66090 AT1G66340 AT1G68620 AT1G71260 AT2G01830 AT2G02740 AT2G15890 AT2G17520 AT2G22330 AT2G23270 AT2G25735 AT2G26330 AT2G26560 AT2G31870 AT2G33340 AT2G36490 AT2G38470 AT2G43790…
Pfd6-1	4.99874478547428e-15	154	1990	1.94705527638191	Signal transduction	http://amigo.geneontology.org/amigo/term/GO:0007165	AT1G02120 AT1G06160 AT1G08450 AT1G15520 AT1G15530 AT1G16110 AT1G18670 AT1G19180 AT1G19210 AT1G19250 AT1G21240 AT1G24020 AT1G25540 AT1G28520 AT1G32640 AT1G51660 AT1G51940 AT1G53570 AT1G56150 AT1G56510 AT1G56520 AT1G57650 AT1G59870 AT1G61100 AT1G63880 AT1G65390 AT1G66090 AT1G66340 AT1G69550 AT1G70810 AT1G72890 AT1G77640 AT1G79680 AT2G01830 AT2G13810 AT2G17520 AT2G18300 AT2G20890 AT2G20900 AT2G22860…
Pfd6-1	6.81483460822799e-15	21	52	10.1607692307692	Regulation of defense response to bacterium	http://amigo.geneontology.org/amigo/term/GO:1900424	AT1G03160 AT1G14370 AT1G18670 AT1G53570 AT2G39660 AT3G09980 AT3G12620 AT3G28450 AT3G57860 AT3G59280 AT3G59700 AT4G03960 AT4G08920 AT4G14400 AT4G26750 AT4G36280 AT5G18610 AT5G25440 AT5G65600 AT5G66850 AT5G67160
Pfd6-1	2.59127350025947e-14	14	20	17.612	Pattern recognition receptor signaling pathway	http://amigo.geneontology.org/amigo/term/GO:0002221	AT1G53570 AT1G59870 AT2G18300 AT2G25110 AT2G32680 AT2G39660 AT3G21630 AT3G22600 AT3G45430 AT3G49110 AT3G49120 AT5G13160 AT5G65600 AT5G66850
Pfd6-1	4.38992955252513e-14	26	92	7.11043478260869	Regulation of cell death	http://amigo.geneontology.org/amigo/term/GO:0010941	AT1G02120 AT1G03160 AT1G08860 AT1G09750 AT1G32540 AT2G41560 AT3G06110 AT3G20600 AT3G46510 AT3G48090 AT3G50260 AT3G57330 AT3G63310 AT4G17720 AT4G19700 AT4G22305 AT4G25230 AT4G31300 AT4G37000 AT5G10530 AT5G13190 AT5G16840 AT5G39610 AT5G47910 AT5G51450 AT5G65600
Pfd6-1	7.17008065540787e-14	37	196	4.74959183673469	Response to jasmonic acid	http://amigo.geneontology.org/amigo/term/GO:0009753	AT1G06160 AT1G15520 AT1G17420 AT1G17750 AT1G19180 AT1G25540 AT1G32640 AT1G44350 AT1G55020 AT1G65390 AT1G70170 AT1G73080 AT1G74100 AT2G39260 AT2G39770 AT2G40750 AT2G43790 AT3G06980 AT3G15210 AT3G15356 AT3G51480 AT4G01370 AT4G23100 AT4G26120 AT4G34460 AT5G05600 AT5G07690 AT5G13220 AT5G44420 AT5G46180 AT5G46760 AT5G47220 AT5G60300 AT5G63970 AT5G64900 AT5G67160 AT5G67300
Pfd6-1	1.38214384436763e-13	37	200	4.6546	Response to fatty acid	http://amigo.geneontology.org/amigo/term/GO:0070542	AT1G06160 AT1G15520 AT1G17420 AT1G17750 AT1G19180 AT1G25540 AT1G32640 AT1G44350 AT1G55020 AT1G65390 AT1G70170 AT1G73080 AT1G74100 AT2G39260 AT2G39770 AT2G40750 AT2G43790 AT3G06980 AT3G15210 AT3G15356 AT3G51480 AT4G01370 AT4G23100 AT4G26120 AT4G34460 AT5G05600 AT5G07690 AT5G13220 AT5G44420 AT5G46180 AT5G46760 AT5G47220 AT5G60300 AT5G63970 AT5G64900 AT5G67160 AT5G67300
Pfd6-1	3.54578372543145e-13	134	1716	1.96470862470862	Cellular response to chemical stimulus	http://amigo.geneontology.org/amigo/term/GO:0070887	AT1G02120 AT1G06160 AT1G07870 AT1G08450 AT1G08860 AT1G09070 AT1G10140 AT1G11350 AT1G13360 AT1G15520 AT1G18300 AT1G18670 AT1G19180 AT1G19210 AT1G19230 AT1G19250 AT1G23710 AT1G24020 AT1G25540 AT1G32540 AT1G32640 AT1G32928 AT1G51940 AT1G56150 AT1G59870 AT1G65390 AT1G65820 AT1G66090 AT1G66340 AT1G68620 AT1G70810 AT1G77640 AT2G01830 AT2G13810 AT2G15890 AT2G16390 AT2G17520 AT2G18300 AT2G20890 AT2G23270…
Pfd6-1	1.36960988840011e-12	15	29	13.0137931034483	Defense response by callose deposition	http://amigo.geneontology.org/amigo/term/GO:0052542	AT1G18570 AT1G24100 AT1G27130 AT1G59870 AT1G66340 AT2G22330 AT3G54640 AT4G16990 AT4G23100 AT4G39950 AT5G46330 AT5G57220 AT5G58430 AT5G61010 AT5G66850
Pfd6-1	1.67130565089865e-12	18	46	9.84521739130435	Negative regulation of immune system process	http://amigo.geneontology.org/amigo/term/GO:0002683	AT1G03160 AT1G07260 AT1G17980 AT2G18300 AT3G06110 AT3G12620 AT3G28450 AT3G46510 AT3G55560 AT3G59280 AT3G59700 AT4G17720 AT4G36540 AT5G13190 AT5G16840 AT5G21100 AT5G35620 AT5G60410
Pfd6-1	1.67130565089865e-12	18	46	9.84521739130435	Negative regulation of immune response	http://amigo.geneontology.org/amigo/term/GO:0050777	AT1G03160 AT1G07260 AT1G17980 AT2G18300 AT3G06110 AT3G12620 AT3G28450 AT3G46510 AT3G55560 AT3G59280 AT3G59700 AT4G17720 AT4G36540 AT5G13190 AT5G16840 AT5G21100 AT5G35620 AT5G60410
Pfd6-1	6.71193125663508e-12	17	43	9.94697674418605	Negative regulation of response to biotic stimulus	http://amigo.geneontology.org/amigo/term/GO:0002832	AT1G03160 AT1G07260 AT1G17980 AT2G18300 AT3G06110 AT3G12620 AT3G28450 AT3G55560 AT3G59280 AT3G59700 AT4G17720 AT4G36540 AT5G13190 AT5G16840 AT5G21100 AT5G35620 AT5G60410
Pfd6-1	6.71193125663508e-12	17	43	9.94697674418605	Negative regulation of response to external stimulus	http://amigo.geneontology.org/amigo/term/GO:0032102	AT1G03160 AT1G07260 AT1G17980 AT2G18300 AT3G06110 AT3G12620 AT3G28450 AT3G55560 AT3G59280 AT3G59700 AT4G17720 AT4G36540 AT5G13190 AT5G16840 AT5G21100 AT5G35620 AT5G60410
Pfd6-1	1.49116382413224e-11	32	176	4.57454545454545	Cellular response to organic cyclic compound	http://amigo.geneontology.org/amigo/term/GO:0071407	AT1G11350 AT1G18670 AT1G32640 AT1G59870 AT1G65390 AT2G13810 AT2G16390 AT2G18300 AT2G39260 AT2G40750 AT3G01420 AT3G06980 AT3G22231 AT3G50930 AT3G63310 AT4G01370 AT4G05040 AT4G14400 AT4G17880 AT4G26120 AT4G33430 AT4G35230 AT4G38360 AT5G05190 AT5G11510 AT5G36970 AT5G43470 AT5G46760 AT5G51200 AT5G60300 AT5G65600 AT5G67300
Pfd6-1	4.70692441969414e-11	39	265	3.70279245283019	Response to hypoxia	http://amigo.geneontology.org/amigo/term/GO:0001666	AT1G07870 AT1G09070 AT1G10140 AT1G13360 AT1G18300 AT1G19250 AT1G23710 AT1G32928 AT1G66090 AT1G68620 AT2G15890 AT2G23270 AT2G25735 AT2G26560 AT3G13310 AT3G15210 AT3G20770 AT3G23170 AT3G28910 AT3G48090 AT3G49780 AT3G56880 AT4G19520 AT4G23570 AT4G30440 AT4G31970 AT5G03380 AT5G13190 AT5G19230 AT5G24530 AT5G24590 AT5G25110 AT5G27420 AT5G35735 AT5G47910 AT5G54940 AT5G57220 AT5G63130 AT5G64905
Pfd6-1	5.37024978325525e-11	14	30	11.7413333333333	Immune response-activating signal transduction	http://amigo.geneontology.org/amigo/term/GO:0002757	AT1G08450 AT1G19250 AT1G59870 AT2G32680 AT2G45180 AT3G05360 AT3G14150 AT3G18690 AT3G21630 AT3G22600 AT3G45430 AT4G18360 AT4G19530 AT5G65600
Pfd6-1	5.37024978325525e-11	14	30	11.7413333333333	Innate immune response-activating signal transduction	http://amigo.geneontology.org/amigo/term/GO:0002758	AT1G08450 AT1G19250 AT1G59870 AT2G32680 AT2G45180 AT3G05360 AT3G14150 AT3G18690 AT3G21630 AT3G22600 AT3G45430 AT4G18360 AT4G19530 AT5G65600
Pfd6-1	6.4499313258702e-11	35	220	4.00272727272727	Negative regulation of response to stimulus	http://amigo.geneontology.org/amigo/term/GO:0048585	AT1G03160 AT1G07260 AT1G11310 AT1G17980 AT1G28280 AT1G51940 AT1G59870 AT1G66340 AT2G18300 AT3G06110 AT3G09840 AT3G11410 AT3G12620 AT3G15210 AT3G28450 AT3G28910 AT3G46510 AT3G55560 AT3G59280 AT3G59700 AT3G61190 AT4G12560 AT4G17720 AT4G36540 AT4G38360 AT4G39030 AT5G07690 AT5G09230 AT5G11510 AT5G13190 AT5G16840 AT5G21100 AT5G35620 AT5G60410 AT5G64750
Pfd6-1	6.4499313258702e-11	15	36	10.4833333333333	Regulation of defense response to fungus	http://amigo.geneontology.org/amigo/term/GO:1900150	AT1G53570 AT2G46380 AT3G01310 AT3G22231 AT3G25020 AT3G28450 AT3G56410 AT4G14400 AT4G19040 AT4G23570 AT5G05190 AT5G18610 AT5G66850 AT5G67160 AT5G67300
Pfd6-1	7.04590981909645e-11	39	269	3.64773234200743	Response to decreased oxygen levels	http://amigo.geneontology.org/amigo/term/GO:0036293	AT1G07870 AT1G09070 AT1G10140 AT1G13360 AT1G18300 AT1G19250 AT1G23710 AT1G32928 AT1G66090 AT1G68620 AT2G15890 AT2G23270 AT2G25735 AT2G26560 AT3G13310 AT3G15210 AT3G20770 AT3G23170 AT3G28910 AT3G48090 AT3G49780 AT3G56880 AT4G19520 AT4G23570 AT4G30440 AT4G31970 AT5G03380 AT5G13190 AT5G19230 AT5G24530 AT5G24590 AT5G25110 AT5G27420 AT5G35735 AT5G47910 AT5G54940 AT5G57220 AT5G63130 AT5G64905
Pfd6-1	7.81629842192593e-11	39	270	3.63422222222222	Response to oxygen levels	http://amigo.geneontology.org/amigo/term/GO:0070482	AT1G07870 AT1G09070 AT1G10140 AT1G13360 AT1G18300 AT1G19250 AT1G23710 AT1G32928 AT1G66090 AT1G68620 AT2G15890 AT2G23270 AT2G25735 AT2G26560 AT3G13310 AT3G15210 AT3G20770 AT3G23170 AT3G28910 AT3G48090 AT3G49780 AT3G56880 AT4G19520 AT4G23570 AT4G30440 AT4G31970 AT5G03380 AT5G13190 AT5G19230 AT5G24530 AT5G24590 AT5G25110 AT5G27420 AT5G35735 AT5G47910 AT5G54940 AT5G57220 AT5G63130 AT5G64905
Pfd6-1	1.26103388123641e-10	20	73	6.89315068493151	Cellular response to salicylic acid stimulus	http://amigo.geneontology.org/amigo/term/GO:0071446	AT1G11350 AT1G18670 AT1G65390 AT2G13810 AT2G39260 AT2G40750 AT3G01420 AT3G06980 AT3G22231 AT3G50930 AT4G01370 AT4G05040 AT4G14400 AT4G26120 AT5G05190 AT5G36970 AT5G43470 AT5G51200 AT5G65600 AT5G67300
Pfd6-1	2.91435257023264e-10	19	68	7.03	Regulation of programmed cell death	http://amigo.geneontology.org/amigo/term/GO:0043067	AT1G02120 AT1G03160 AT1G09750 AT1G32540 AT2G41560 AT3G06110 AT3G46510 AT3G57330 AT4G17720 AT4G19700 AT4G22305 AT4G25230 AT4G31300 AT4G37000 AT5G13190 AT5G16840 AT5G39610 AT5G47910 AT5G51450
Pfd6-1	5.68740855316367e-10	11	19	14.5663157894737	Regulation of plant-type hypersensitive response	http://amigo.geneontology.org/amigo/term/GO:0010363	AT1G03160 AT1G32540 AT3G06110 AT4G17720 AT4G22305 AT4G25230 AT4G31300 AT4G37000 AT5G13190 AT5G16840 AT5G51450
Pfd6-1	6.66578193447679e-10	35	239	3.68451882845188	Cellular response to hypoxia	http://amigo.geneontology.org/amigo/term/GO:0071456	AT1G07870 AT1G09070 AT1G10140 AT1G13360 AT1G18300 AT1G19250 AT1G23710 AT1G32928 AT1G66090 AT1G68620 AT2G15890 AT2G23270 AT2G25735 AT2G26560 AT3G13310 AT3G15210 AT3G23170 AT3G49780 AT3G56880 AT4G19520 AT4G23570 AT4G30440 AT4G31970 AT5G03380 AT5G13190 AT5G19230 AT5G24530 AT5G24590 AT5G27420 AT5G35735 AT5G47910 AT5G54940 AT5G57220 AT5G63130 AT5G64905
Pfd6-1	8.24142632612923e-10	35	241	3.65394190871369	Cellular response to decreased oxygen levels	http://amigo.geneontology.org/amigo/term/GO:0036294	AT1G07870 AT1G09070 AT1G10140 AT1G13360 AT1G18300 AT1G19250 AT1G23710 AT1G32928 AT1G66090 AT1G68620 AT2G15890 AT2G23270 AT2G25735 AT2G26560 AT3G13310 AT3G15210 AT3G23170 AT3G49780 AT3G56880 AT4G19520 AT4G23570 AT4G30440 AT4G31970 AT5G03380 AT5G13190 AT5G19230 AT5G24530 AT5G24590 AT5G27420 AT5G35735 AT5G47910 AT5G54940 AT5G57220 AT5G63130 AT5G64905
Pfd6-1	8.24142632612923e-10	35	241	3.65394190871369	Cellular response to oxygen levels	http://amigo.geneontology.org/amigo/term/GO:0071453	AT1G07870 AT1G09070 AT1G10140 AT1G13360 AT1G18300 AT1G19250 AT1G23710 AT1G32928 AT1G66090 AT1G68620 AT2G15890 AT2G23270 AT2G25735 AT2G26560 AT3G13310 AT3G15210 AT3G23170 AT3G49780 AT3G56880 AT4G19520 AT4G23570 AT4G30440 AT4G31970 AT5G03380 AT5G13190 AT5G19230 AT5G24530 AT5G24590 AT5G27420 AT5G35735 AT5G47910 AT5G54940 AT5G57220 AT5G63130 AT5G64905
Pfd6-1	9.35537949091773e-10	13	30	10.9026666666667	Induced systemic resistance	http://amigo.geneontology.org/amigo/term/GO:0009682	AT1G18570 AT1G32960 AT2G22330 AT2G43790 AT3G15210 AT3G51480 AT4G39950 AT5G07690 AT5G40990 AT5G47220 AT5G51200 AT5G57220 AT5G61420
Pfd6-1	1.17798586849151e-09	15	43	8.77674418604651	Response to molecule of bacterial origin	http://amigo.geneontology.org/amigo/term/GO:0002237	AT1G59820 AT1G59870 AT1G66340 AT1G73260 AT2G25000 AT2G32680 AT2G39660 AT3G05360 AT3G21630 AT3G22600 AT3G50930 AT3G59280 AT4G23210 AT4G26070 AT5G24590
Pfd6-1	1.50878268731866e-09	10	16	15.725	Defense response by cell wall thickening	http://amigo.geneontology.org/amigo/term/GO:0052482	AT1G18570 AT1G24100 AT1G59870 AT1G66340 AT2G22330 AT3G54640 AT4G23100 AT4G39950 AT5G46330 AT5G57220
Pfd6-1	1.50878268731866e-09	10	16	15.725	Defense response by callose deposition in cell wall	http://amigo.geneontology.org/amigo/term/GO:0052544	AT1G18570 AT1G24100 AT1G59870 AT1G66340 AT2G22330 AT3G54640 AT4G23100 AT4G39950 AT5G46330 AT5G57220
Pfd6-1	2.22057204471136e-09	11	21	13.1790476190476	Regulation of biological process involved in symbiotic interaction	http://amigo.geneontology.org/amigo/term/GO:0043903	AT1G03160 AT1G32540 AT3G06110 AT4G17720 AT4G22305 AT4G25230 AT4G31300 AT4G37000 AT5G13190 AT5G16840 AT5G51450
Pfd6-1	2.36633442739638e-09	15	45	8.38666666666667	Callose localization	http://amigo.geneontology.org/amigo/term/GO:0052545	AT1G18570 AT1G24100 AT1G27130 AT1G59870 AT1G66340 AT2G22330 AT3G54640 AT4G16990 AT4G23100 AT4G39950 AT5G46330 AT5G57220 AT5G58430 AT5G61010 AT5G66850
Pfd6-1	6.47171825772542e-09	32	222	3.62666666666667	Response to wounding	http://amigo.geneontology.org/amigo/term/GO:0009611	AT1G05800 AT1G06160 AT1G17420 AT1G17750 AT1G19180 AT1G32640 AT1G65390 AT1G72520 AT1G73080 AT1G73260 AT1G74100 AT2G22330 AT2G30020 AT2G39260 AT3G01310 AT3G15356 AT3G51480 AT3G54420 AT3G61190 AT4G01370 AT4G16760 AT4G26070 AT5G07690 AT5G10300 AT5G13220 AT5G40990 AT5G43470 AT5G44420 AT5G47910 AT5G60300 AT5G63970 AT5G64900
Pfd6-1	6.55006158356178e-09	15	48	7.8625	Polysaccharide localization	http://amigo.geneontology.org/amigo/term/GO:0033037	AT1G18570 AT1G24100 AT1G27130 AT1G59870 AT1G66340 AT2G22330 AT3G54640 AT4G16990 AT4G23100 AT4G39950 AT5G46330 AT5G57220 AT5G58430 AT5G61010 AT5G66850
Pfd6-1	9.51802695712028e-09	97	1277	1.91113547376664	Protein phosphorylation	http://amigo.geneontology.org/amigo/term/GO:0006468	AT1G07870 AT1G11050 AT1G11350 AT1G14370 AT1G15530 AT1G16110 AT1G17750 AT1G18670 AT1G21240 AT1G25390 AT1G26970 AT1G28390 AT1G51660 AT1G51790 AT1G51890 AT1G51940 AT1G52290 AT1G53430 AT1G53570 AT1G56120 AT1G56145 AT1G56190 AT1G66340 AT1G66830 AT1G66910 AT1G66980 AT1G67000 AT1G69790 AT1G72300 AT1G73080 AT1G74360 AT1G77280 AT1G79680 AT2G01830 AT2G05940 AT2G11520 AT2G17520 AT2G19130 AT2G23450 AT2G26330…
Pfd6-1	1.29396741432772e-08	13	36	9.08555555555555	Negative regulation of cell death	http://amigo.geneontology.org/amigo/term/GO:0060548	AT1G02120 AT1G03160 AT1G08860 AT2G41560 AT3G06110 AT3G46510 AT3G57330 AT3G63310 AT4G17720 AT4G19700 AT5G13190 AT5G16840 AT5G47910
Pfd6-1	1.31032675179441e-08	11	24	11.5316666666667	Negative regulation of programmed cell death	http://amigo.geneontology.org/amigo/term/GO:0043069	AT1G02120 AT1G03160 AT2G41560 AT3G06110 AT3G46510 AT3G57330 AT4G17720 AT4G19700 AT5G13190 AT5G16840 AT5G47910
Pfd6-1	1.41764333159669e-08	10	19	13.2421052631579	Response to molecule of fungal origin	http://amigo.geneontology.org/amigo/term/GO:0002238	AT1G59820 AT1G59870 AT1G66700 AT1G73260 AT2G32680 AT3G05360 AT3G21630 AT3G25020 AT4G17720 AT4G22330
Pfd6-1	1.5452274430738e-08	66	741	2.24097165991903	Cellular response to oxygen-containing compound	http://amigo.geneontology.org/amigo/term/GO:1901701	AT1G11350 AT1G15520 AT1G18670 AT1G19180 AT1G24020 AT1G25540 AT1G32540 AT1G32640 AT1G51940 AT1G59870 AT1G65390 AT1G66340 AT1G70810 AT2G01830 AT2G13810 AT2G18300 AT2G20890 AT2G30020 AT2G33580 AT2G39260 AT2G40750 AT2G43790 AT3G01420 AT3G06980 AT3G11410 AT3G15210 AT3G15356 AT3G20770 AT3G21220 AT3G21630 AT3G22231 AT3G50930 AT3G51480 AT3G63310 AT4G01370 AT4G05040 AT4G08920 AT4G14400 AT4G17880 AT4G22330…
Pfd6-1	4.98989253360028e-08	90	1189	1.90445752733389	Cellular response to organic substance	http://amigo.geneontology.org/amigo/term/GO:0071310	AT1G02120 AT1G06160 AT1G08450 AT1G11350 AT1G15520 AT1G18670 AT1G19180 AT1G19210 AT1G24020 AT1G25540 AT1G32640 AT1G51940 AT1G56150 AT1G59870 AT1G65390 AT1G66340 AT1G70810 AT1G77640 AT2G01830 AT2G13810 AT2G16390 AT2G17520 AT2G18300 AT2G20890 AT2G28550 AT2G30020 AT2G33580 AT2G39260 AT2G40750 AT2G43790 AT3G01420 AT3G06980 AT3G09840 AT3G11410 AT3G15210 AT3G15356 AT3G20770 AT3G21220 AT3G21630 AT3G22231…
Pfd6-1	5.08415238232632e-08	34	268	3.19194029850746	Response to organonitrogen compound	http://amigo.geneontology.org/amigo/term/GO:0010243	AT1G30755 AT1G32640 AT1G59870 AT2G33580 AT2G35930 AT2G38470 AT2G43570 AT2G43790 AT3G05200 AT3G06110 AT3G09840 AT3G15210 AT3G15356 AT3G21630 AT3G23230 AT3G49530 AT3G50260 AT3G51480 AT4G08480 AT4G17880 AT4G26120 AT4G34410 AT4G37930 AT5G11510 AT5G15400 AT5G18610 AT5G25910 AT5G27420 AT5G46760 AT5G47220 AT5G49520 AT5G60300 AT5G66850 AT5G67300
Pfd6-1	5.65355036282254e-08	8	12	16.7733333333333	Regulation of defense response to virus	http://amigo.geneontology.org/amigo/term/GO:0050688	AT1G56190 AT2G25620 AT5G08120 AT5G21100 AT5G23570 AT5G24590 AT5G35620 AT5G43470
Pfd6-1	5.73508360496982e-08	11	27	10.2503703703704	Positive regulation of defense response to bacterium	http://amigo.geneontology.org/amigo/term/GO:1900426	AT1G14370 AT1G18670 AT3G09980 AT3G57860 AT4G08920 AT4G14400 AT4G26750 AT4G36280 AT5G18610 AT5G25440 AT5G65600
Pfd6-1	7.41266392663699e-08	20	103	4.88543689320388	Cellular response to jasmonic acid stimulus	http://amigo.geneontology.org/amigo/term/GO:0071395	AT1G19180 AT1G25540 AT1G65390 AT2G39260 AT2G40750 AT2G43790 AT3G06980 AT3G15210 AT3G15356 AT3G51480 AT4G01370 AT4G26120 AT4G34460 AT5G05600 AT5G07690 AT5G13220 AT5G47220 AT5G60300 AT5G63970 AT5G67300
Pfd6-1	9.33969567261547e-08	16	66	6.09939393939394	Salicylic acid mediated signaling pathway	http://amigo.geneontology.org/amigo/term/GO:0009863	AT1G18670 AT1G65390 AT2G13810 AT2G39260 AT2G40750 AT3G22231 AT3G50930 AT4G01370 AT4G05040 AT4G14400 AT4G26120 AT5G05190 AT5G36970 AT5G51200 AT5G65600 AT5G67300
Pfd6-1	1.14536710972978e-07	37	319	2.91824451410658	Response to nitrogen compound	http://amigo.geneontology.org/amigo/term/GO:1901698	AT1G30755 AT1G32640 AT1G59870 AT2G16390 AT2G33580 AT2G35930 AT2G38470 AT2G39770 AT2G43570 AT2G43790 AT3G01420 AT3G05200 AT3G06110 AT3G09840 AT3G15210 AT3G15356 AT3G21630 AT3G23230 AT3G49530 AT3G50260 AT3G51480 AT4G08480 AT4G17880 AT4G26120 AT4G34410 AT4G37930 AT5G11510 AT5G15400 AT5G18610 AT5G25910 AT5G27420 AT5G46760 AT5G47220 AT5G49520 AT5G60300 AT5G66850 AT5G67300
Pfd6-1	1.37660484995915e-07	10	23	10.9391304347826	Regulation of systemic acquired resistance	http://amigo.geneontology.org/amigo/term/GO:0010112	AT1G07260 AT1G44350 AT2G22330 AT3G26830 AT4G01895 AT4G08920 AT4G36280 AT5G13220 AT5G52810 AT5G60410
Pfd6-1	1.41883770332003e-07	20	107	4.70280373831776	Cellular response to fatty acid	http://amigo.geneontology.org/amigo/term/GO:0071398	AT1G19180 AT1G25540 AT1G65390 AT2G39260 AT2G40750 AT2G43790 AT3G06980 AT3G15210 AT3G15356 AT3G51480 AT4G01370 AT4G26120 AT4G34460 AT5G05600 AT5G07690 AT5G13220 AT5G47220 AT5G60300 AT5G63970 AT5G67300
Pfd6-1	1.59155113474094e-07	34	281	3.04427046263345	Response to ethylene	http://amigo.geneontology.org/amigo/term/GO:0009723	AT1G02120 AT1G06160 AT1G15520 AT1G19210 AT1G66340 AT1G77640 AT2G28550 AT2G40750 AT2G43790 AT3G04720 AT3G06980 AT3G15210 AT3G15356 AT3G20770 AT3G23230 AT3G50260 AT4G19040 AT4G24670 AT4G32800 AT4G34410 AT4G34460 AT4G39780 AT5G07690 AT5G09230 AT5G10520 AT5G21960 AT5G39610 AT5G40990 AT5G43410 AT5G44420 AT5G47220 AT5G64750 AT5G64900 AT5G64930
Pfd6-1	5.33060685004146e-07	9	20	11.322	Negative regulation of innate immune response	http://amigo.geneontology.org/amigo/term/GO:0045824	AT1G03160 AT1G17980 AT2G18300 AT3G06110 AT3G55560 AT4G17720 AT4G36540 AT5G13190 AT5G16840
Pfd6-1	5.33060685004146e-07	9	20	11.322	Defense response to Gram-negative bacterium	http://amigo.geneontology.org/amigo/term/GO:0050829	AT2G23810 AT2G45220 AT3G23820 AT3G48090 AT4G28490 AT4G30440 AT4G33220 AT5G54310 AT5G65710
Pfd6-1	7.52326657342963e-07	109	1631	1.68144696505212	Response to endogenous stimulus	http://amigo.geneontology.org/amigo/term/GO:0009719	AT1G02120 AT1G06160 AT1G15520 AT1G17420 AT1G17750 AT1G19180 AT1G19210 AT1G24020 AT1G25540 AT1G30755 AT1G32640 AT1G44350 AT1G51500 AT1G51940 AT1G55020 AT1G56150 AT1G56570 AT1G59870 AT1G64670 AT1G65390 AT1G66340 AT1G70170 AT1G70810 AT1G73080 AT1G74100 AT1G77640 AT2G01830 AT2G18300 AT2G28550 AT2G30020 AT2G32240 AT2G33380 AT2G33580 AT2G37220 AT2G39260 AT2G39770 AT2G40750 AT2G43790 AT3G01420 AT3G04720…
Pfd6-1	7.52326657342963e-07	13	49	6.67510204081633	Cellular response to organonitrogen compound	http://amigo.geneontology.org/amigo/term/GO:0071417	AT1G32640 AT1G59870 AT2G33580 AT3G15356 AT3G21630 AT3G51480 AT4G17880 AT4G37930 AT5G11510 AT5G18610 AT5G46760 AT5G60300 AT5G66850
Pfd6-1	7.52326657342963e-07	13	49	6.67510204081633	Stomatal closure	http://amigo.geneontology.org/amigo/term/GO:0090332	AT1G08860 AT1G15520 AT1G47128 AT2G31870 AT2G39050 AT2G40750 AT2G43790 AT3G21220 AT3G59700 AT4G01370 AT4G22330 AT5G43410 AT5G58430
Pfd6-1	8.39277584686002e-07	7	11	16.0109090909091	RNAi-mediated antiviral immune response	http://amigo.geneontology.org/amigo/term/GO:0009616	AT1G05460 AT3G03300 AT3G43920 AT3G49500 AT3G62800 AT5G20320 AT5G23570
Pfd6-1	9.84665457877631e-07	18	98	4.62122448979592	Jasmonic acid mediated signaling pathway	http://amigo.geneontology.org/amigo/term/GO:0009867	AT1G19180 AT1G25540 AT1G65390 AT2G39260 AT2G40750 AT2G43790 AT3G15210 AT3G51480 AT4G01370 AT4G26120 AT4G34460 AT5G05600 AT5G07690 AT5G13220 AT5G47220 AT5G60300 AT5G63970 AT5G67300
Pfd6-1	9.92508369016814e-07	15	68	5.55	Cellular response to nitrogen compound	http://amigo.geneontology.org/amigo/term/GO:1901699	AT1G32640 AT1G59870 AT2G16390 AT2G33580 AT3G01420 AT3G15356 AT3G21630 AT3G51480 AT4G17880 AT4G37930 AT5G11510 AT5G18610 AT5G46760 AT5G60300 AT5G66850
Pfd6-1	1.04268698307563e-06	17	88	4.86045454545455	Regulation of cellular response to stress	http://amigo.geneontology.org/amigo/term/GO:0080135	AT1G03160 AT1G32540 AT2G31870 AT2G43790 AT3G06110 AT3G49530 AT4G17720 AT4G22305 AT4G24970 AT4G25230 AT4G31300 AT4G36280 AT4G37000 AT5G11250 AT5G13190 AT5G16840 AT5G51450
Pfd6-1	1.10893218882402e-06	87	1217	1.79861955628595	Negative regulation of biological process	http://amigo.geneontology.org/amigo/term/GO:0048519	AT1G02120 AT1G03160 AT1G05460 AT1G05800 AT1G07260 AT1G08370 AT1G08860 AT1G11310 AT1G14410 AT1G15520 AT1G17980 AT1G24020 AT1G28280 AT1G31280 AT1G51940 AT1G59870 AT1G66340 AT1G66700 AT1G70170 AT1G73260 AT1G75380 AT1G79090 AT2G16390 AT2G18300 AT2G27040 AT2G39260 AT2G40030 AT2G40750 AT2G41560 AT2G43120 AT2G43510 AT3G01500 AT3G03300 AT3G06110 AT3G09840 AT3G11410 AT3G12620 AT3G15210 AT3G20250 AT3G28450…
Pfd6-1	1.16072749541586e-06	10	28	8.98571428571429	Callose deposition in cell wall	http://amigo.geneontology.org/amigo/term/GO:0052543	AT1G18570 AT1G24100 AT1G59870 AT1G66340 AT2G22330 AT3G54640 AT4G23100 AT4G39950 AT5G46330 AT5G57220
Pfd6-1	1.24230946945058e-06	16	79	5.09569620253165	Indole-containing compound metabolic process	http://amigo.geneontology.org/amigo/term/GO:0042430	AT1G18570 AT1G27130 AT1G32640 AT1G59870 AT2G20610 AT2G22330 AT2G38470 AT2G43790 AT3G26830 AT3G54640 AT3G55840 AT4G23100 AT4G24670 AT4G34410 AT4G39950 AT5G57220
Pfd6-1	1.37457178586798e-06	73	962	1.90923076923077	Response to inorganic substance	http://amigo.geneontology.org/amigo/term/GO:0010035	AT1G02205 AT1G02920 AT1G08860 AT1G15520 AT1G22882 AT1G27130 AT1G28520 AT1G32540 AT1G32640 AT1G33560 AT1G45145 AT1G56190 AT1G59870 AT1G64670 AT1G70170 AT1G72520 AT1G73260 AT2G01830 AT2G20890 AT2G23150 AT2G26560 AT2G30860 AT2G31870 AT2G32240 AT2G33380 AT2G35930 AT2G38470 AT2G39770 AT2G40750 AT2G42010 AT2G43570 AT2G43790 AT2G46140 AT3G01420 AT3G06110 AT3G09840 AT3G11410 AT3G12500 AT3G13437 AT3G18490…
Pfd6-1	1.4246133309794e-06	20	123	4.09105691056911	Cell surface receptor signaling pathway	http://amigo.geneontology.org/amigo/term/GO:0007166	AT1G15530 AT1G16110 AT1G21240 AT1G79680 AT2G23450 AT2G28830 AT2G29250 AT2G43850 AT2G45180 AT3G21630 AT3G45430 AT3G46510 AT3G53810 AT3G59700 AT4G33430 AT5G10530 AT5G46330 AT5G55830 AT5G60300 AT5G65600
Pfd6-1	1.64829357833054e-06	10	29	8.67586206896552	Defense response to insect	http://amigo.geneontology.org/amigo/term/GO:0002213	AT1G02660 AT1G32640 AT1G65390 AT2G29350 AT2G29460 AT3G01310 AT3G62590 AT4G23100 AT5G14180 AT5G57220
Pfd6-1	1.71457084949361e-06	5	5	25.16	PAMP-triggered immunity signalling pathway	http://amigo.geneontology.org/amigo/term/GO:0140426	AT1G59870 AT2G32680 AT3G22600 AT3G45430 AT5G65600
Pfd6-1	2.13986961978836e-06	21	138	3.82869565217391	Response to chitin	http://amigo.geneontology.org/amigo/term/GO:0010200	AT1G32640 AT1G59870 AT2G33580 AT2G35930 AT2G38470 AT3G05200 AT3G15210 AT3G15356 AT3G21630 AT3G23230 AT3G49530 AT3G50260 AT4G26120 AT4G34410 AT5G18610 AT5G25910 AT5G27420 AT5G47220 AT5G49520 AT5G66850 AT5G67300
Pfd6-1	2.32307252763546e-06	10	30	8.38666666666667	Cell wall thickening	http://amigo.geneontology.org/amigo/term/GO:0052386	AT1G18570 AT1G24100 AT1G59870 AT1G66340 AT2G22330 AT3G54640 AT4G23100 AT4G39950 AT5G46330 AT5G57220
Pfd6-1	3.24212958694694e-06	72	966	1.87527950310559	Response to lipid	http://amigo.geneontology.org/amigo/term/GO:0033993	AT1G06160 AT1G15520 AT1G17420 AT1G17750 AT1G19180 AT1G24020 AT1G25540 AT1G32640 AT1G44350 AT1G51500 AT1G51940 AT1G55020 AT1G56570 AT1G59870 AT1G64670 AT1G65390 AT1G66340 AT1G70170 AT1G70810 AT1G73080 AT1G74100 AT2G18300 AT2G30020 AT2G32240 AT2G33380 AT2G37220 AT2G39260 AT2G39770 AT2G40750 AT2G43790 AT3G01420 AT3G06980 AT3G11410 AT3G15210 AT3G15356 AT3G18490 AT3G21220 AT3G22231 AT3G26830 AT3G29575…
Pfd6-1	3.58656404066564e-06	7	13	13.5476923076923	Jasmonic acid and ethylene-dependent systemic resistance	http://amigo.geneontology.org/amigo/term/GO:0009861	AT1G06160 AT1G65390 AT1G74100 AT3G01310 AT4G01370 AT5G40990 AT5G44420
Pfd6-1	3.86537323550833e-06	109	1689	1.62370633510953	Phosphorylation	http://amigo.geneontology.org/amigo/term/GO:0016310	AT1G04280 AT1G07870 AT1G11050 AT1G11350 AT1G14370 AT1G15530 AT1G16110 AT1G17750 AT1G18670 AT1G21240 AT1G25390 AT1G26970 AT1G28390 AT1G33560 AT1G51660 AT1G51790 AT1G51890 AT1G51940 AT1G52290 AT1G53430 AT1G53570 AT1G56120 AT1G56145 AT1G56190 AT1G66340 AT1G66830 AT1G66910 AT1G66980 AT1G67000 AT1G69790 AT1G72300 AT1G73080 AT1G74360 AT1G77280 AT1G79680 AT2G01830 AT2G05940 AT2G11520 AT2G17520 AT2G19130…
Pfd6-1	9.37338971099841e-06	5	6	20.9666666666667	Response to molecule of oomycetes origin	http://amigo.geneontology.org/amigo/term/GO:0002240	AT1G59870 AT2G32680 AT3G05360 AT3G22600 AT4G02640
Pfd6-1	9.37338971099841e-06	5	6	20.9666666666667	Cellular response to chitin	http://amigo.geneontology.org/amigo/term/GO:0071323	AT2G33580 AT3G15356 AT3G21630 AT5G18610 AT5G66850
Pfd6-1	9.5010900634984e-06	21	151	3.49907284768212	Stomatal movement	http://amigo.geneontology.org/amigo/term/GO:0010118	AT1G08860 AT1G15520 AT1G47128 AT1G66340 AT2G20890 AT2G31870 AT2G33380 AT2G39050 AT2G39660 AT2G40750 AT2G43790 AT3G01500 AT3G11410 AT3G21220 AT3G59700 AT4G01370 AT4G08920 AT4G22330 AT4G34460 AT5G43410 AT5G58430
Pfd6-1	1.20320124722623e-05	7	15	11.7413333333333	Regulation of defense response to oomycetes	http://amigo.geneontology.org/amigo/term/GO:1902288	AT1G18670 AT2G48070 AT3G22231 AT3G25020 AT3G59280 AT4G14400 AT4G24970
Pfd6-1	1.38973021594566e-05	102	1593	1.61099811676083	Response to hormone	http://amigo.geneontology.org/amigo/term/GO:0009725	AT1G02120 AT1G06160 AT1G15520 AT1G17420 AT1G17750 AT1G19180 AT1G19210 AT1G24020 AT1G25540 AT1G30755 AT1G32640 AT1G44350 AT1G51500 AT1G51940 AT1G55020 AT1G56150 AT1G56570 AT1G59870 AT1G64670 AT1G65390 AT1G66340 AT1G70170 AT1G70810 AT1G73080 AT1G74100 AT1G77640 AT2G01830 AT2G18300 AT2G28550 AT2G30020 AT2G32240 AT2G33380 AT2G37220 AT2G39260 AT2G39770 AT2G40750 AT2G43790 AT3G01420 AT3G04720 AT3G06980…
Pfd6-1	1.6197744664065e-05	25	210	2.9952380952381	Cellular response to ethylene stimulus	http://amigo.geneontology.org/amigo/term/GO:0071369	AT1G02120 AT1G06160 AT1G19210 AT1G66340 AT1G77640 AT2G28550 AT2G40750 AT3G06980 AT3G15210 AT3G15356 AT3G20770 AT3G23230 AT3G50260 AT4G19040 AT4G32800 AT4G34410 AT4G39780 AT5G07690 AT5G09230 AT5G10520 AT5G21960 AT5G40990 AT5G43410 AT5G47220 AT5G64750
Pfd6-1	3.04693873592139e-05	5	7	17.9714285714286	Negative regulation of plant-type hypersensitive response	http://amigo.geneontology.org/amigo/term/GO:0034051	AT1G03160 AT3G06110 AT4G17720 AT5G13190 AT5G16840
Pfd6-1	4.56981674098058e-05	6	12	12.58	Hydrogen peroxide biosynthetic process	http://amigo.geneontology.org/amigo/term/GO:0050665	AT1G66340 AT2G48070 AT3G14150 AT3G14415 AT3G14420 AT4G18360
Pfd6-1	6.0063179661794e-05	9	33	6.86181818181818	Response to insect	http://amigo.geneontology.org/amigo/term/GO:0009625	AT1G18570 AT1G66340 AT1G73260 AT2G22330 AT3G26830 AT4G39950 AT5G07690 AT5G44420 AT5G61420
Pfd6-1	7.80332182917457e-05	6	13	11.6123076923077	Toxin biosynthetic process	http://amigo.geneontology.org/amigo/term/GO:0009403	AT2G22330 AT2G38470 AT2G43790 AT3G26830 AT4G23100 AT4G39950
Pfd6-1	7.80332182917457e-05	6	13	11.6123076923077	Indole phytoalexin biosynthetic process	http://amigo.geneontology.org/amigo/term/GO:0009700	AT2G22330 AT2G38470 AT2G43790 AT3G26830 AT4G23100 AT4G39950
Pfd6-1	7.80332182917457e-05	6	13	11.6123076923077	Indole phytoalexin metabolic process	http://amigo.geneontology.org/amigo/term/GO:0046217	AT2G22330 AT2G38470 AT2G43790 AT3G26830 AT4G23100 AT4G39950
Pfd6-1	7.80332182917457e-05	6	13	11.6123076923077	Phytoalexin metabolic process	http://amigo.geneontology.org/amigo/term/GO:0052314	AT2G22330 AT2G38470 AT2G43790 AT3G26830 AT4G23100 AT4G39950
Pfd6-1	7.80332182917457e-05	6	13	11.6123076923077	Phytoalexin biosynthetic process	http://amigo.geneontology.org/amigo/term/GO:0052315	AT2G22330 AT2G38470 AT2G43790 AT3G26830 AT4G23100 AT4G39950
Pfd6-1	7.80332182917457e-05	71	1038	1.7209633911368	Cellular response to endogenous stimulus	http://amigo.geneontology.org/amigo/term/GO:0071495	AT1G02120 AT1G06160 AT1G15520 AT1G19180 AT1G19210 AT1G24020 AT1G25540 AT1G32640 AT1G51940 AT1G56150 AT1G59870 AT1G65390 AT1G66340 AT1G70810 AT1G77640 AT2G01830 AT2G18300 AT2G28550 AT2G30020 AT2G33580 AT2G39260 AT2G40750 AT2G43790 AT3G06980 AT3G11410 AT3G15210 AT3G15356 AT3G20770 AT3G21220 AT3G21630 AT3G22231 AT3G23230 AT3G50260 AT3G51480 AT3G59280 AT3G61830 AT3G63310 AT4G01370 AT4G17880 AT4G19040…
Pfd6-1	9.16670339457012e-05	27	262	2.59282442748092	Monocarboxylic acid biosynthetic process	http://amigo.geneontology.org/amigo/term/GO:0072330	AT1G05800 AT1G10170 AT1G17420 AT1G19250 AT1G55020 AT1G64670 AT1G72520 AT2G13810 AT2G18950 AT2G20610 AT2G22230 AT2G22330 AT2G33380 AT2G39660 AT3G01420 AT3G10340 AT3G23820 AT3G28910 AT4G16760 AT4G24670 AT4G25050 AT4G30440 AT4G39030 AT4G39950 AT5G04230 AT5G52810 AT5G67160
Pfd6-1	9.27164682116693e-05	23	203	2.85064039408867	Ethylene-activated signaling pathway	http://amigo.geneontology.org/amigo/term/GO:0009873	AT1G02120 AT1G06160 AT1G19210 AT1G66340 AT1G77640 AT2G28550 AT2G40750 AT3G15210 AT3G15356 AT3G20770 AT3G23230 AT3G50260 AT4G19040 AT4G32800 AT4G34410 AT4G39780 AT5G07690 AT5G09230 AT5G21960 AT5G40990 AT5G43410 AT5G47220 AT5G64750
Pfd6-1	0.000105084223319786	38	442	2.16307692307692	Response to acid chemical	http://amigo.geneontology.org/amigo/term/GO:0001101	AT1G02205 AT1G15520 AT1G22882 AT1G28520 AT1G32640 AT1G33560 AT1G59870 AT1G64670 AT2G01830 AT2G20890 AT2G31870 AT2G33380 AT2G35930 AT2G38470 AT2G40750 AT2G43790 AT2G46140 AT3G06110 AT3G11410 AT3G13437 AT3G18490 AT3G20250 AT3G23830 AT3G26830 AT3G50970 AT3G51480 AT3G56880 AT3G62770 AT4G08480 AT4G08920 AT4G26070 AT4G39950 AT5G07690 AT5G08120 AT5G46180 AT5G58430 AT5G60410 AT5G67300
Pfd6-1	0.000105305611381796	11	54	5.12518518518518	Regulation of reactive oxygen species metabolic process	http://amigo.geneontology.org/amigo/term/GO:2000377	AT1G10170 AT1G32540 AT2G20890 AT2G23150 AT2G33380 AT2G48070 AT3G48090 AT3G59280 AT4G08920 AT5G10530 AT5G65600
Pfd6-1	0.000125814846221406	6	14	10.7828571428571	Regulation of hydrogen peroxide metabolic process	http://amigo.geneontology.org/amigo/term/GO:0010310	AT1G10170 AT2G48070 AT3G48090 AT4G08920 AT5G10530 AT5G65600
Pfd6-1	0.000125814846221406	11	55	5.032	Indole-containing compound biosynthetic process	http://amigo.geneontology.org/amigo/term/GO:0042435	AT1G18570 AT2G20610 AT2G22330 AT2G38470 AT2G43790 AT3G26830 AT3G54640 AT4G23100 AT4G24670 AT4G39950 AT5G57220
Pfd6-1	0.000159507225296728	13	78	4.19333333333333	Benzene-containing compound metabolic process	http://amigo.geneontology.org/amigo/term/GO:0042537	AT1G10170 AT1G29690 AT2G23560 AT2G39660 AT3G10340 AT3G55840 AT4G37150 AT4G39030 AT5G04230 AT5G10300 AT5G24530 AT5G60410 AT5G67160
Pfd6-1	0.000168578544531748	4	5	20.128	Cellular defense response	http://amigo.geneontology.org/amigo/term/GO:0006968	AT1G28280 AT1G66980 AT3G06980 AT5G43410
Pfd6-1	0.000198392814188363	6	15	10.064	Production of ta-siRNAs involved in RNA interference	http://amigo.geneontology.org/amigo/term/GO:0010267	AT3G03300 AT3G43920 AT3G49500 AT3G62800 AT5G20320 AT5G23570
Pfd6-1	0.000223419304254428	8	30	6.70933333333333	Positive regulation of cell death	http://amigo.geneontology.org/amigo/term/GO:0010942	AT1G32540 AT3G20600 AT3G48090 AT4G25230 AT5G10530 AT5G39610 AT5G51450 AT5G65600
Pfd6-1	0.000242888071453767	11	59	4.69084745762712	Enzyme linked receptor protein signaling pathway	http://amigo.geneontology.org/amigo/term/GO:0007167	AT1G15530 AT2G29250 AT3G45430 AT3G53810 AT3G59700 AT4G33430 AT5G10530 AT5G46330 AT5G55830 AT5G60300 AT5G65600
Pfd6-1	0.000242888071453767	11	59	4.69084745762712	Transmembrane receptor protein serine/threonine kinase signaling pathway	http://amigo.geneontology.org/amigo/term/GO:0007178	AT1G15530 AT2G29250 AT3G45430 AT3G53810 AT3G59700 AT4G33430 AT5G10530 AT5G46330 AT5G55830 AT5G60300 AT5G65600
Pfd6-1	0.000283552675209834	5	10	12.58	Positive regulation of defense response to oomycetes	http://amigo.geneontology.org/amigo/term/GO:1902290	AT1G18670 AT2G48070 AT3G22231 AT4G14400 AT4G24970
Pfd6-1	0.000287080641846296	21	189	2.79555555555556	Reactive oxygen species metabolic process	http://amigo.geneontology.org/amigo/term/GO:0072593	AT1G10170 AT1G32540 AT1G66340 AT2G20890 AT2G23150 AT2G33380 AT2G48070 AT3G14150 AT3G14415 AT3G14420 AT3G48090 AT3G49110 AT3G49120 AT3G59280 AT4G08920 AT4G18360 AT4G34460 AT4G37530 AT5G10530 AT5G47910 AT5G65600
Pfd6-1	0.000361636268421252	8	32	6.29	Regulation of stomatal closure	http://amigo.geneontology.org/amigo/term/GO:0090333	AT1G47128 AT2G40750 AT2G43790 AT3G21220 AT3G59700 AT4G01370 AT4G22330 AT5G58430
Pfd6-1	0.000404153718904807	34	402	2.12796019900498	Response to water deprivation	http://amigo.geneontology.org/amigo/term/GO:0009414	AT1G02205 AT1G15520 AT1G22882 AT1G28520 AT1G32640 AT1G33560 AT1G59870 AT1G64670 AT2G01830 AT2G20890 AT2G31870 AT2G33380 AT2G35930 AT2G38470 AT2G40750 AT2G46140 AT3G11410 AT3G13437 AT3G18490 AT3G20250 AT3G23830 AT3G26830 AT3G50970 AT3G56880 AT3G62770 AT4G08920 AT4G26070 AT4G39950 AT5G07690 AT5G08120 AT5G46180 AT5G58430 AT5G60410 AT5G67300
Pfd6-1	0.000425773599247221	10	52	4.83846153846154	Salicylic acid metabolic process	http://amigo.geneontology.org/amigo/term/GO:0009696	AT1G10170 AT1G29690 AT2G23560 AT2G39660 AT4G37150 AT4G39030 AT5G10300 AT5G24530 AT5G60410 AT5G67160
Pfd6-1	0.000431056428851626	6	17	8.88	Immune effector process	http://amigo.geneontology.org/amigo/term/GO:0002252	AT2G35930 AT2G43790 AT3G15210 AT3G51480 AT5G40990 AT5G47220
Pfd6-1	0.000448760664439125	19	166	2.87975903614458	Secondary metabolite biosynthetic process	http://amigo.geneontology.org/amigo/term/GO:0044550	AT1G18570 AT1G24100 AT1G64670 AT1G74100 AT2G20610 AT2G22330 AT2G38470 AT2G43790 AT3G10340 AT3G26830 AT4G23100 AT4G37980 AT4G37990 AT4G39950 AT5G04230 AT5G04330 AT5G07690 AT5G57220 AT5G61420
Pfd6-1	0.000451598049743267	4	6	16.7733333333333	Regulation of defense response to virus by host	http://amigo.geneontology.org/amigo/term/GO:0050691	AT1G56190 AT5G08120 AT5G24590 AT5G43470
Pfd6-1	0.000503511756460919	7	25	7.0448	Reactive oxygen species biosynthetic process	http://amigo.geneontology.org/amigo/term/GO:1903409	AT1G66340 AT2G20890 AT2G48070 AT3G14150 AT3G14415 AT3G14420 AT4G18360
Pfd6-1	0.000607511662637931	34	411	2.08136253041363	Response to water	http://amigo.geneontology.org/amigo/term/GO:0009415	AT1G02205 AT1G15520 AT1G22882 AT1G28520 AT1G32640 AT1G33560 AT1G59870 AT1G64670 AT2G01830 AT2G20890 AT2G31870 AT2G33380 AT2G35930 AT2G38470 AT2G40750 AT2G46140 AT3G11410 AT3G13437 AT3G18490 AT3G20250 AT3G23830 AT3G26830 AT3G50970 AT3G56880 AT3G62770 AT4G08920 AT4G26070 AT4G39950 AT5G07690 AT5G08120 AT5G46180 AT5G58430 AT5G60410 AT5G67300
Pfd6-1	0.00076150820348615	5	12	10.4833333333333	Camalexin biosynthetic process	http://amigo.geneontology.org/amigo/term/GO:0010120	AT2G22330 AT2G38470 AT2G43790 AT3G26830 AT4G39950
Pfd6-1	0.00076150820348615	5	12	10.4833333333333	Response to purine-containing compound	http://amigo.geneontology.org/amigo/term/GO:0014074	AT1G32640 AT4G17880 AT5G11510 AT5G46760 AT5G60300
Pfd6-1	0.00076150820348615	3	3	25.16	Response to jasmonic acid stimulus involved in jasmonic acid and ethylene-dependent systemic resistance	http://amigo.geneontology.org/amigo/term/GO:0032260	AT1G65390 AT1G74100 AT4G01370
Pfd6-1	0.00076150820348615	3	3	25.16	Detection of molecule of fungal origin	http://amigo.geneontology.org/amigo/term/GO:0032491	AT2G32680 AT3G05360 AT3G21630
Pfd6-1	0.00076150820348615	5	12	10.4833333333333	Modulation of process of other organism	http://amigo.geneontology.org/amigo/term/GO:0035821	AT1G31280 AT1G66100 AT2G27040 AT3G06110 AT5G36910
Pfd6-1	0.00076150820348615	3	3	25.16	RNAi-mediated antiviral immunity against RNA virus	http://amigo.geneontology.org/amigo/term/GO:0051214	AT3G03300 AT3G43920 AT5G20320
Pfd6-1	0.00076150820348615	5	12	10.4833333333333	Camalexin metabolic process	http://amigo.geneontology.org/amigo/term/GO:0052317	AT2G22330 AT2G38470 AT2G43790 AT3G26830 AT4G39950
Pfd6-1	0.00076150820348615	3	3	25.16	L-pipecolic acid biosynthetic process	http://amigo.geneontology.org/amigo/term/GO:0062034	AT1G19250 AT2G13810 AT5G52810
Pfd6-1	0.000827916374176488	9	46	4.92260869565217	S-glycoside biosynthetic process	http://amigo.geneontology.org/amigo/term/GO:0016144	AT1G18570 AT1G24100 AT1G74100 AT2G20610 AT2G22330 AT4G23100 AT5G07690 AT5G57220 AT5G61420
Pfd6-1	0.000827916374176488	9	46	4.92260869565217	Glycosinolate biosynthetic process	http://amigo.geneontology.org/amigo/term/GO:0019758	AT1G18570 AT1G24100 AT1G74100 AT2G20610 AT2G22330 AT4G23100 AT5G07690 AT5G57220 AT5G61420
Pfd6-1	0.000827916374176488	9	46	4.92260869565217	Glucosinolate biosynthetic process	http://amigo.geneontology.org/amigo/term/GO:0019761	AT1G18570 AT1G24100 AT1G74100 AT2G20610 AT2G22330 AT4G23100 AT5G07690 AT5G57220 AT5G61420
Pfd6-1	0.00114678514274485	5	13	9.67692307692308	Indole-containing compound catabolic process	http://amigo.geneontology.org/amigo/term/GO:0042436	AT1G27130 AT1G59870 AT2G22330 AT3G55840 AT4G39950
Pfd6-1	0.00117586038818664	10	59	4.26440677966102	Toxin metabolic process	http://amigo.geneontology.org/amigo/term/GO:0009404	AT1G02920 AT1G27130 AT2G22330 AT2G29460 AT2G30860 AT2G38470 AT2G43790 AT3G26830 AT4G23100 AT4G39950
Pfd6-1	0.00133541639561946	40	538	1.87063197026022	Monocarboxylic acid metabolic process	http://amigo.geneontology.org/amigo/term/GO:0032787	AT1G05800 AT1G10170 AT1G17420 AT1G19250 AT1G29690 AT1G44350 AT1G49430 AT1G55020 AT1G56190 AT1G64670 AT1G72520 AT2G13810 AT2G18950 AT2G20610 AT2G22230 AT2G22330 AT2G23560 AT2G33380 AT2G39660 AT3G01420 AT3G10340 AT3G23820 AT3G28910 AT3G48990 AT4G16760 AT4G22305 AT4G24670 AT4G25050 AT4G30440 AT4G37150 AT4G37980 AT4G39030 AT4G39950 AT5G04230 AT5G10300 AT5G24530 AT5G42740 AT5G52810 AT5G60410 AT5G67160
Pfd6-1	0.00136584691003157	24	260	2.32246153846154	Phosphorelay signal transduction system	http://amigo.geneontology.org/amigo/term/GO:0000160	AT1G02120 AT1G06160 AT1G19210 AT1G66340 AT1G77640 AT2G01830 AT2G28550 AT2G40750 AT3G15210 AT3G15356 AT3G20770 AT3G23230 AT3G50260 AT4G19040 AT4G32800 AT4G34410 AT4G39780 AT5G07690 AT5G09230 AT5G21960 AT5G40990 AT5G43410 AT5G47220 AT5G64750
Pfd6-1	0.00151359936875814	83	1394	1.4980487804878	Positive regulation of biological process	http://amigo.geneontology.org/amigo/term/GO:0048518	AT1G02660 AT1G08370 AT1G08450 AT1G14370 AT1G18670 AT1G19250 AT1G25540 AT1G28520 AT1G30755 AT1G32540 AT1G32640 AT1G51940 AT1G56190 AT1G59870 AT1G64670 AT1G70810 AT1G79090 AT2G16390 AT2G20890 AT2G23150 AT2G29460 AT2G32680 AT2G38470 AT2G43790 AT2G45180 AT2G48070 AT3G01310 AT3G05360 AT3G08510 AT3G09980 AT3G13330 AT3G14150 AT3G15210 AT3G18690 AT3G20250 AT3G20600 AT3G21220 AT3G21630 AT3G22231 AT3G22600…
Pfd6-1	0.00171982628179995	4	8	12.58	Detection of biotic stimulus	http://amigo.geneontology.org/amigo/term/GO:0009595	AT2G32680 AT3G05360 AT3G21630 AT5G46330
Pfd6-1	0.00171982628179995	4	8	12.58	Leaf abscission	http://amigo.geneontology.org/amigo/term/GO:0060866	AT3G48090 AT4G28490 AT5G54310 AT5G65710
Pfd6-1	0.00171982628179995	4	8	12.58	Cellular response to ATP	http://amigo.geneontology.org/amigo/term/GO:0071318	AT1G32640 AT4G17880 AT5G46760 AT5G60300
Pfd6-1	0.00171982628179995	4	8	12.58	Detection of external biotic stimulus	http://amigo.geneontology.org/amigo/term/GO:0098581	AT2G32680 AT3G05360 AT3G21630 AT5G46330
Pfd6-1	0.00171982628179995	4	8	12.58	Extracellular ATP signaling	http://amigo.geneontology.org/amigo/term/GO:0106167	AT1G32640 AT4G17880 AT5G46760 AT5G60300
Pfd6-1	0.00179641443708848	9	51	4.44	MAPK cascade	http://amigo.geneontology.org/amigo/term/GO:0000165	AT1G51660 AT1G53570 AT2G43790 AT3G06110 AT3G21220 AT4G01370 AT4G08480 AT4G26070 AT5G66850
Pfd6-1	0.00181785812183489	13	100	3.2708	Regulation of stomatal movement	http://amigo.geneontology.org/amigo/term/GO:0010119	AT1G47128 AT1G66340 AT2G20890 AT2G39660 AT2G40750 AT2G43790 AT3G01500 AT3G11410 AT3G21220 AT3G59700 AT4G01370 AT4G22330 AT5G58430
Pfd6-1	0.00201762477465489	16	143	2.81510489510489	Leaf senescence	http://amigo.geneontology.org/amigo/term/GO:0010150	AT1G70170 AT2G13810 AT2G35980 AT2G40750 AT2G43570 AT2G43790 AT3G02150 AT3G62770 AT4G19040 AT4G22330 AT5G24530 AT5G39610 AT5G42000 AT5G45890 AT5G45900 AT5G64930
Pfd6-1	0.00201762477465489	12	88	3.43090909090909	Post-transcriptional gene silencing by RNA	http://amigo.geneontology.org/amigo/term/GO:0035194	AT1G05460 AT1G66700 AT2G16390 AT2G27040 AT2G40030 AT3G03300 AT3G43920 AT3G49500 AT3G62800 AT5G20320 AT5G23570 AT5G44200
Pfd6-1	0.00210451638644785	63	999	1.58666666666667	Cellular response to hormone stimulus	http://amigo.geneontology.org/amigo/term/GO:0032870	AT1G02120 AT1G06160 AT1G15520 AT1G19180 AT1G19210 AT1G24020 AT1G25540 AT1G32640 AT1G51940 AT1G56150 AT1G59870 AT1G65390 AT1G66340 AT1G70810 AT1G77640 AT2G01830 AT2G18300 AT2G28550 AT2G30020 AT2G39260 AT2G40750 AT2G43790 AT3G06980 AT3G11410 AT3G15210 AT3G15356 AT3G20770 AT3G21220 AT3G22231 AT3G23230 AT3G50260 AT3G51480 AT3G59280 AT3G61830 AT3G63310 AT4G01370 AT4G19040 AT4G19500 AT4G22330 AT4G23570…
Pfd6-1	0.00237124071250313	9	53	4.27245283018868	RNA interference	http://amigo.geneontology.org/amigo/term/GO:0016246	AT2G16390 AT2G27040 AT2G40030 AT3G03300 AT3G43920 AT3G49500 AT3G62800 AT5G20320 AT5G23570
Pfd6-1	0.00240918558951389	60	944	1.59915254237288	Hormone-mediated signaling pathway	http://amigo.geneontology.org/amigo/term/GO:0009755	AT1G02120 AT1G06160 AT1G15520 AT1G19180 AT1G19210 AT1G24020 AT1G25540 AT1G32640 AT1G51940 AT1G56150 AT1G59870 AT1G65390 AT1G66340 AT1G70810 AT1G77640 AT2G01830 AT2G18300 AT2G28550 AT2G30020 AT2G39260 AT2G40750 AT2G43790 AT3G11410 AT3G15210 AT3G15356 AT3G20770 AT3G21220 AT3G22231 AT3G23230 AT3G50260 AT3G51480 AT3G59280 AT3G61830 AT3G63310 AT4G01370 AT4G19040 AT4G19500 AT4G22330 AT4G26120 AT4G32800…
Pfd6-1	0.00261400299193764	19	192	2.48979166666667	Protein autophosphorylation	http://amigo.geneontology.org/amigo/term/GO:0046777	AT1G11050 AT1G11350 AT1G53430 AT1G56120 AT1G56145 AT2G11520 AT2G17520 AT2G39660 AT2G43850 AT3G09010 AT3G21630 AT3G59700 AT4G08920 AT4G28490 AT4G39270 AT5G13160 AT5G16000 AT5G25440 AT5G66850
Pfd6-1	0.00268185044778156	39	540	1.81711111111111	Cellular response to lipid	http://amigo.geneontology.org/amigo/term/GO:0071396	AT1G15520 AT1G19180 AT1G24020 AT1G25540 AT1G32640 AT1G51940 AT1G65390 AT1G70810 AT2G18300 AT2G30020 AT2G39260 AT2G40750 AT2G43790 AT3G06980 AT3G11410 AT3G15210 AT3G15356 AT3G21220 AT3G22231 AT3G51480 AT3G63310 AT4G01370 AT4G22330 AT4G26120 AT4G33430 AT4G34460 AT4G35230 AT4G38360 AT5G05600 AT5G07690 AT5G13220 AT5G43410 AT5G47220 AT5G58430 AT5G60300 AT5G60410 AT5G63970 AT5G64750 AT5G67300
Pfd6-1	0.0028228655149237	4	9	11.1822222222222	Oxidative photosynthetic carbon pathway	http://amigo.geneontology.org/amigo/term/GO:0009854	AT3G14150 AT3G14415 AT3G14420 AT4G18360
Pfd6-1	0.0028228655149237	4	9	11.1822222222222	Response to ATP	http://amigo.geneontology.org/amigo/term/GO:0033198	AT1G32640 AT4G17880 AT5G46760 AT5G60300
Pfd6-1	0.00309610905613642	14	120	2.93533333333333	Hydrogen peroxide metabolic process	http://amigo.geneontology.org/amigo/term/GO:0042743	AT1G10170 AT1G66340 AT2G48070 AT3G14150 AT3G14415 AT3G14420 AT3G48090 AT3G49110 AT3G49120 AT4G08920 AT4G18360 AT4G37530 AT5G10530 AT5G65600
Pfd6-1	0.00309610905613642	16	149	2.70174496644295	Plant organ senescence	http://amigo.geneontology.org/amigo/term/GO:0090693	AT1G70170 AT2G13810 AT2G35980 AT2G40750 AT2G43570 AT2G43790 AT3G02150 AT3G62770 AT4G19040 AT4G22330 AT5G24530 AT5G39610 AT5G42000 AT5G45890 AT5G45900 AT5G64930
Pfd6-1	0.00311941832504924	8	44	4.57454545454545	Production of siRNA involved in RNA interference	http://amigo.geneontology.org/amigo/term/GO:0030422	AT2G27040 AT2G40030 AT3G03300 AT3G43920 AT3G49500 AT3G62800 AT5G20320 AT5G23570
Pfd6-1	0.00391985444217335	10	69	3.6463768115942	Phenol-containing compound metabolic process	http://amigo.geneontology.org/amigo/term/GO:0018958	AT1G10170 AT1G29690 AT2G23560 AT2G39660 AT4G37150 AT4G39030 AT5G10300 AT5G24530 AT5G60410 AT5G67160
Pfd6-1	0.00403148679192864	17	168	2.54595238095238	Aging	http://amigo.geneontology.org/amigo/term/GO:0007568	AT1G70170 AT2G13810 AT2G29350 AT2G35980 AT2G40750 AT2G43570 AT2G43790 AT3G02150 AT3G62770 AT4G19040 AT4G22330 AT5G24530 AT5G39610 AT5G42000 AT5G45890 AT5G45900 AT5G64930
Pfd6-1	0.00418195694321038	5	17	7.4	Negative regulation of defense response to bacterium	http://amigo.geneontology.org/amigo/term/GO:1900425	AT1G03160 AT3G12620 AT3G28450 AT3G59280 AT3G59700
Pfd6-1	0.00437096785291937	4	10	10.064	Induced systemic resistance, jasmonic acid mediated signaling pathway	http://amigo.geneontology.org/amigo/term/GO:0009864	AT2G43790 AT3G15210 AT3G51480 AT5G47220
Pfd6-1	0.00437096785291937	4	10	10.064	Response to organophosphorus	http://amigo.geneontology.org/amigo/term/GO:0046683	AT1G32640 AT4G17880 AT5G46760 AT5G60300
Pfd6-1	0.0045335778226053	26	319	2.05065830721003	Regulation of signal transduction	http://amigo.geneontology.org/amigo/term/GO:0009966	AT1G18670 AT1G19180 AT1G51940 AT1G59870 AT1G66340 AT1G70810 AT2G18300 AT2G40750 AT3G06110 AT3G11410 AT3G15210 AT3G49530 AT4G05040 AT4G14400 AT4G26120 AT4G34410 AT4G38360 AT5G05600 AT5G07690 AT5G13220 AT5G43410 AT5G58430 AT5G60300 AT5G60410 AT5G64750 AT5G67300
Pfd6-1	0.0045335778226053	6	26	5.80615384615385	Oxylipin metabolic process	http://amigo.geneontology.org/amigo/term/GO:0031407	AT1G17420 AT1G55020 AT1G72520 AT2G26560 AT2G33380 AT3G01420
Pfd6-1	0.0046005253631488	16	155	2.59716129032258	Response to reactive oxygen species	http://amigo.geneontology.org/amigo/term/GO:0000302	AT1G15520 AT1G32540 AT1G72520 AT1G73260 AT2G39770 AT2G40750 AT2G43790 AT3G01420 AT3G06110 AT3G23400 AT3G48090 AT4G08920 AT4G23100 AT4G26070 AT5G21100 AT5G39610
Pfd6-1	0.00543402626618023	5	18	6.98888888888889	Systemic acquired resistance, salicylic acid mediated signaling pathway	http://amigo.geneontology.org/amigo/term/GO:0009862	AT2G13810 AT4G01370 AT4G26120 AT5G51200 AT5G65600
Pfd6-1	0.00548919389525005	12	99	3.04969696969697	Posttranscriptional gene silencing	http://amigo.geneontology.org/amigo/term/GO:0016441	AT1G05460 AT1G66700 AT2G16390 AT2G27040 AT2G40030 AT3G03300 AT3G43920 AT3G49500 AT3G62800 AT5G20320 AT5G23570 AT5G44200
Pfd6-1	0.00561852055019907	26	324	2.01901234567901	Regulation of signaling	http://amigo.geneontology.org/amigo/term/GO:0023051	AT1G18670 AT1G19180 AT1G51940 AT1G59870 AT1G66340 AT1G70810 AT2G18300 AT2G40750 AT3G06110 AT3G11410 AT3G15210 AT3G49530 AT4G05040 AT4G14400 AT4G26120 AT4G34410 AT4G38360 AT5G05600 AT5G07690 AT5G13220 AT5G43410 AT5G58430 AT5G60300 AT5G60410 AT5G64750 AT5G67300
Pfd6-1	0.00568060979365077	3	5	15.096	Positive regulation of hydrogen peroxide metabolic process	http://amigo.geneontology.org/amigo/term/GO:0010726	AT2G48070 AT5G10530 AT5G65600
Pfd6-1	0.00568060979365077	3	5	15.096	Positive regulation of defense response to virus by host	http://amigo.geneontology.org/amigo/term/GO:0002230	AT5G08120 AT5G24590 AT5G43470
Pfd6-1	0.00568060979365077	3	5	15.096	Collagen catabolic process	http://amigo.geneontology.org/amigo/term/GO:0030574	AT1G24140 AT1G59970 AT1G70170
Pfd6-1	0.00568060979365077	3	5	15.096	Response to L-glutamate	http://amigo.geneontology.org/amigo/term/GO:1902065	AT2G43790 AT3G06110 AT4G08480
Pfd6-1	0.00568060979365077	3	5	15.096	Regulation of defense response by callose deposition	http://amigo.geneontology.org/amigo/term/GO:2000071	AT1G59870 AT4G16990 AT5G66850
Pfd6-1	0.0064066300066478	15	145	2.60275862068966	Gene silencing by RNA	http://amigo.geneontology.org/amigo/term/GO:0031047	AT1G05460 AT1G31280 AT1G66700 AT2G16390 AT2G27040 AT2G40030 AT3G03300 AT3G43920 AT3G49500 AT3G62800 AT4G24970 AT4G36280 AT5G20320 AT5G23570 AT5G44200
Pfd6-1	0.00651992809062761	26	328	1.99439024390244	Regulation of cell communication	http://amigo.geneontology.org/amigo/term/GO:0010646	AT1G18670 AT1G19180 AT1G51940 AT1G59870 AT1G66340 AT1G70810 AT2G18300 AT2G40750 AT3G06110 AT3G11410 AT3G15210 AT3G49530 AT4G05040 AT4G14400 AT4G26120 AT4G34410 AT4G38360 AT5G05600 AT5G07690 AT5G13220 AT5G43410 AT5G58430 AT5G60300 AT5G60410 AT5G64750 AT5G67300
Pfd6-1	0.00775217350137153	9	63	3.59428571428571	Glycosyl compound biosynthetic process	http://amigo.geneontology.org/amigo/term/GO:1901659	AT1G18570 AT1G24100 AT1G74100 AT2G20610 AT2G22330 AT4G23100 AT5G07690 AT5G57220 AT5G61420
Pfd6-1	0.00893749298819432	4	12	8.38666666666666	Indoleacetic acid biosynthetic process	http://amigo.geneontology.org/amigo/term/GO:0009684	AT2G20610 AT2G22330 AT4G24670 AT4G39950
Pfd6-1	0.00893749298819432	4	12	8.38666666666666	Positive regulation of reactive oxygen species metabolic process	http://amigo.geneontology.org/amigo/term/GO:2000379	AT2G23150 AT2G48070 AT5G10530 AT5G65600
Pfd6-1	0.00949200005220825	6	30	5.032	Regulation of salicylic acid mediated signaling pathway	http://amigo.geneontology.org/amigo/term/GO:2000031	AT1G18670 AT2G40750 AT4G05040 AT4G14400 AT4G26120 AT5G67300
Pfd6-1	0.0098135483942599	7	41	4.29560975609756	Regulation of jasmonic acid mediated signaling pathway	http://amigo.geneontology.org/amigo/term/GO:2000022	AT1G19180 AT2G40750 AT4G26120 AT5G05600 AT5G13220 AT5G60300 AT5G67300
Pfd6-1	0.010460082019065	9	66	3.43090909090909	DsRNA processing	http://amigo.geneontology.org/amigo/term/GO:0031050	AT2G27040 AT2G40030 AT3G03300 AT3G43920 AT3G49500 AT3G62800 AT5G20320 AT5G23570 AT5G44200
Pfd6-1	0.010460082019065	3	6	12.58	Collagen metabolic process	http://amigo.geneontology.org/amigo/term/GO:0032963	AT1G24140 AT1G59970 AT1G70170
Pfd6-1	0.010460082019065	3	6	12.58	Modulation by symbiont of host process	http://amigo.geneontology.org/amigo/term/GO:0044003	AT1G31280 AT2G27040 AT3G06110
Pfd6-1	0.010460082019065	9	66	3.43090909090909	Production of small RNA involved in gene silencing by RNA	http://amigo.geneontology.org/amigo/term/GO:0070918	AT2G27040 AT2G40030 AT3G03300 AT3G43920 AT3G49500 AT3G62800 AT5G20320 AT5G23570 AT5G44200
Pfd6-1	0.010460082019065	3	6	12.58	Positive regulation of systemic acquired resistance	http://amigo.geneontology.org/amigo/term/GO:1901672	AT4G08920 AT4G36280 AT5G52810
Pfd6-1	0.0106268953713114	5	21	5.99047619047619	Aromatic amino acid family catabolic process	http://amigo.geneontology.org/amigo/term/GO:0009074	AT2G22330 AT3G10340 AT3G55840 AT4G39950 AT5G04230
Pfd6-1	0.0119965264251076	4	13	7.74153846153846	Indoleacetic acid metabolic process	http://amigo.geneontology.org/amigo/term/GO:0009683	AT2G20610 AT2G22330 AT4G24670 AT4G39950
Pfd6-1	0.0124984027156775	68	1184	1.445	Oxoacid metabolic process	http://amigo.geneontology.org/amigo/term/GO:0043436	AT1G05800 AT1G10170 AT1G17420 AT1G18570 AT1G19250 AT1G24100 AT1G27130 AT1G29690 AT1G32640 AT1G44350 AT1G49430 AT1G55020 AT1G56190 AT1G59870 AT1G64670 AT1G72520 AT1G74100 AT2G02010 AT2G13810 AT2G18950 AT2G20610 AT2G22230 AT2G22330 AT2G23560 AT2G26560 AT2G33380 AT2G38860 AT2G39660 AT2G39770 AT2G43910 AT3G01420 AT3G10340 AT3G20770 AT3G23820 AT3G28910 AT3G44720 AT3G48990 AT3G54640 AT3G55840 AT4G16760…
Pfd6-1	0.0152838190517303	6	33	4.57454545454546	Response to ozone	http://amigo.geneontology.org/amigo/term/GO:0010193	AT1G15520 AT1G72520 AT2G39770 AT3G06110 AT3G23400 AT4G23100
Pfd6-1	0.0158706141345534	10	84	2.9952380952381	Process utilizing autophagic mechanism	http://amigo.geneontology.org/amigo/term/GO:0061919	AT1G04300 AT2G31260 AT2G38470 AT3G06420 AT3G09840 AT3G62770 AT4G21980 AT4G22330 AT5G43560 AT5G45900
Pfd6-1	0.0158706141345534	10	84	2.9952380952381	Autophagy	http://amigo.geneontology.org/amigo/term/GO:0006914	AT1G04300 AT2G31260 AT2G38470 AT3G06420 AT3G09840 AT3G62770 AT4G21980 AT4G22330 AT5G43560 AT5G45900
Pfd6-1	0.0158706141345534	10	84	2.9952380952381	Aromatic amino acid family metabolic process	http://amigo.geneontology.org/amigo/term/GO:0009072	AT1G32640 AT2G22330 AT3G10340 AT3G44720 AT3G54640 AT3G55840 AT4G34410 AT4G39950 AT5G04230 AT5G22630
Pfd6-1	0.0159383744613245	14	144	2.44611111111111	Cell wall modification	http://amigo.geneontology.org/amigo/term/GO:0042545	AT1G18570 AT1G24100 AT1G59870 AT1G66340 AT2G22330 AT2G45220 AT3G10720 AT3G54640 AT3G54920 AT4G23100 AT4G33220 AT4G39950 AT5G46330 AT5G57220
Pfd6-1	0.0165581770306832	36	542	1.67114391143911	Carboxylic acid biosynthetic process	http://amigo.geneontology.org/amigo/term/GO:0046394	AT1G05800 AT1G10170 AT1G17420 AT1G19250 AT1G55020 AT1G64670 AT1G72520 AT2G13810 AT2G18950 AT2G20610 AT2G22230 AT2G22330 AT2G26560 AT2G33380 AT2G39660 AT2G39770 AT3G01420 AT3G10340 AT3G20770 AT3G23820 AT3G28910 AT3G44720 AT3G54640 AT4G16760 AT4G24670 AT4G25050 AT4G30440 AT4G37670 AT4G37930 AT4G39030 AT4G39950 AT5G04230 AT5G22630 AT5G46180 AT5G52810 AT5G67160
Pfd6-1	0.016925893403911	3	7	10.7828571428571	Modulation of process of other organism involved in symbiotic interaction	http://amigo.geneontology.org/amigo/term/GO:0051817	AT1G31280 AT2G27040 AT3G06110
Pfd6-1	0.0183116893685321	7	46	3.82869565217391	Regulation of peptidase activity	http://amigo.geneontology.org/amigo/term/GO:0052547	AT1G73260 AT2G43120 AT2G43510 AT3G13330 AT3G61980 AT4G16500 AT4G19700
Pfd6-1	0.0191520356605426	5	24	5.24166666666667	Oxylipin biosynthetic process	http://amigo.geneontology.org/amigo/term/GO:0031408	AT1G17420 AT1G55020 AT1G72520 AT2G26560 AT3G01420
Pfd6-1	0.0191520356605426	69	1228	1.41371335504886	Organic acid metabolic process	http://amigo.geneontology.org/amigo/term/GO:0006082	AT1G05800 AT1G10170 AT1G17420 AT1G18570 AT1G19250 AT1G24100 AT1G27130 AT1G29690 AT1G32640 AT1G44350 AT1G49430 AT1G55020 AT1G56190 AT1G59870 AT1G64670 AT1G72520 AT1G74100 AT2G02010 AT2G13810 AT2G18950 AT2G20610 AT2G22230 AT2G22330 AT2G23560 AT2G26560 AT2G33380 AT2G38860 AT2G39660 AT2G39770 AT2G43910 AT3G01420 AT3G10340 AT3G20770 AT3G21220 AT3G23820 AT3G28910 AT3G44720 AT3G48990 AT3G54640 AT3G55840…
Pfd6-1	0.0210490907150311	8	60	3.35466666666667	Peptidyl-tyrosine phosphorylation	http://amigo.geneontology.org/amigo/term/GO:0018108	AT1G51660 AT3G21220 AT4G26070 AT4G28490 AT4G33430 AT4G39270 AT5G46080 AT5G59670
Pfd6-1	0.0210490907150311	8	60	3.35466666666667	Peptidyl-tyrosine modification	http://amigo.geneontology.org/amigo/term/GO:0018212	AT1G51660 AT3G21220 AT4G26070 AT4G28490 AT4G33430 AT4G39270 AT5G46080 AT5G59670
Pfd6-1	0.0226549772326339	16	183	2.19978142076503	Gene silencing	http://amigo.geneontology.org/amigo/term/GO:0016458	AT1G05460 AT1G31280 AT1G66700 AT2G16390 AT2G27040 AT2G40030 AT3G03300 AT3G43920 AT3G49500 AT3G62800 AT4G24970 AT4G29040 AT4G36280 AT5G20320 AT5G23570 AT5G44200
Pfd6-1	0.0226784067194776	5	25	5.032	Detection of chemical stimulus	http://amigo.geneontology.org/amigo/term/GO:0009593	AT1G66340 AT2G32680 AT3G05360 AT3G21630 AT5G60410
Pfd6-1	0.0231011060675336	12	119	2.53714285714286	S-glycoside metabolic process	http://amigo.geneontology.org/amigo/term/GO:0016143	AT1G18570 AT1G24100 AT1G27130 AT1G59870 AT1G74100 AT2G20610 AT2G22330 AT2G43910 AT4G23100 AT5G07690 AT5G57220 AT5G61420
Pfd6-1	0.0231011060675336	12	119	2.53714285714286	Glycosinolate metabolic process	http://amigo.geneontology.org/amigo/term/GO:0019757	AT1G18570 AT1G24100 AT1G27130 AT1G59870 AT1G74100 AT2G20610 AT2G22330 AT2G43910 AT4G23100 AT5G07690 AT5G57220 AT5G61420
Pfd6-1	0.0231011060675336	12	119	2.53714285714286	Glucosinolate metabolic process	http://amigo.geneontology.org/amigo/term/GO:0019760	AT1G18570 AT1G24100 AT1G27130 AT1G59870 AT1G74100 AT2G20610 AT2G22330 AT2G43910 AT4G23100 AT5G07690 AT5G57220 AT5G61420
Pfd6-1	0.0247695546998594	3	8	9.435	Positive regulation of autophagy	http://amigo.geneontology.org/amigo/term/GO:0010508	AT2G38470 AT3G62770 AT4G22330
Pfd6-1	0.0247695546998594	3	8	9.435	Positive regulation of plant-type hypersensitive response	http://amigo.geneontology.org/amigo/term/GO:0034052	AT1G32540 AT4G25230 AT5G51450
Pfd6-1	0.0247695546998594	3	8	9.435	Indolalkylamine catabolic process	http://amigo.geneontology.org/amigo/term/GO:0046218	AT2G22330 AT3G55840 AT4G39950
Pfd6-1	0.0247695546998594	3	8	9.435	Tryptophan catabolic process	http://amigo.geneontology.org/amigo/term/GO:0006569	AT2G22330 AT3G55840 AT4G39950
Pfd6-1	0.024888674314122	8	62	3.24645161290323	Photorespiration	http://amigo.geneontology.org/amigo/term/GO:0009853	AT3G14150 AT3G14415 AT3G14420 AT4G18360 AT4G37930 AT5G36790 AT5G38420 AT5G38430
Pfd6-1	0.0250468067265965	4	16	6.29	Indole glucosinolate metabolic process	http://amigo.geneontology.org/amigo/term/GO:0042343	AT1G18570 AT1G27130 AT1G59870 AT5G57220
Pfd6-1	0.0253178870290734	6	37	4.08	Tryptophan metabolic process	http://amigo.geneontology.org/amigo/term/GO:0006568	AT1G32640 AT2G22330 AT3G54640 AT3G55840 AT4G34410 AT4G39950
Pfd6-1	0.0253178870290734	6	37	4.08	Indolalkylamine metabolic process	http://amigo.geneontology.org/amigo/term/GO:0006586	AT1G32640 AT2G22330 AT3G54640 AT3G55840 AT4G34410 AT4G39950
Pfd6-1	0.0276396055795784	7	50	3.5224	Jasmonic acid metabolic process	http://amigo.geneontology.org/amigo/term/GO:0009694	AT1G05800 AT1G44350 AT2G23560 AT2G39660 AT4G16760 AT4G37150 AT5G10300
Pfd6-1	0.0284243063258738	38	603	1.58553897180763	Response to abscisic acid	http://amigo.geneontology.org/amigo/term/GO:0009737	AT1G15520 AT1G24020 AT1G32640 AT1G51500 AT1G51940 AT1G55020 AT1G56570 AT1G59870 AT1G64670 AT1G66340 AT1G70810 AT2G30020 AT2G32240 AT2G33380 AT2G37220 AT2G43790 AT3G01420 AT3G11410 AT3G15210 AT3G18490 AT3G21220 AT3G22231 AT3G26830 AT3G29575 AT3G50970 AT4G01370 AT4G22330 AT4G34460 AT4G35230 AT4G39260 AT5G27420 AT5G39610 AT5G43410 AT5G46180 AT5G58430 AT5G60410 AT5G64750 AT5G67300
Pfd6-1	0.0310999235164133	4	17	5.92	Regeneration	http://amigo.geneontology.org/amigo/term/GO:0031099	AT3G54420 AT4G34410 AT5G60410 AT5G64750
Pfd6-1	0.0349129614728922	3	9	8.38666666666667	Regulation of defense response to insect	http://amigo.geneontology.org/amigo/term/GO:2000068	AT1G32640 AT2G29460 AT3G01310
Pfd6-1	0.0356112710752662	5	28	4.49285714285714	G protein-coupled receptor signaling pathway	http://amigo.geneontology.org/amigo/term/GO:0007186	AT2G20900 AT3G51480 AT4G34390 AT4G34460 AT5G07920
Pfd6-1	0.0356657433781367	2	3	16.7733333333333	Regulation of cellular defense response	http://amigo.geneontology.org/amigo/term/GO:0010185	AT1G28280 AT5G43410
Pfd6-1	0.0356657433781367	2	3	16.7733333333333	Galacturonate metabolic process	http://amigo.geneontology.org/amigo/term/GO:0019586	AT3G23820 AT4G30440
Pfd6-1	0.0356657433781367	2	3	16.7733333333333	Uronic acid metabolic process	http://amigo.geneontology.org/amigo/term/GO:0006063	AT3G23820 AT4G30440
Pfd6-1	0.0356657433781367	2	3	16.7733333333333	Late nucleophagy	http://amigo.geneontology.org/amigo/term/GO:0044805	AT2G31260 AT5G45900
Pfd6-1	0.0356657433781367	2	3	16.7733333333333	Negative regulation of defense response to virus	http://amigo.geneontology.org/amigo/term/GO:0050687	AT5G21100 AT5G35620
Pfd6-1	0.0356657433781367	38	612	1.56222222222222	Response to alcohol	http://amigo.geneontology.org/amigo/term/GO:0097305	AT1G15520 AT1G24020 AT1G32640 AT1G51500 AT1G51940 AT1G55020 AT1G56570 AT1G59870 AT1G64670 AT1G66340 AT1G70810 AT2G30020 AT2G32240 AT2G33380 AT2G37220 AT2G43790 AT3G01420 AT3G11410 AT3G15210 AT3G18490 AT3G21220 AT3G22231 AT3G26830 AT3G29575 AT3G50970 AT4G01370 AT4G22330 AT4G34460 AT4G35230 AT4G39260 AT5G27420 AT5G39610 AT5G43410 AT5G46180 AT5G58430 AT5G60410 AT5G64750 AT5G67300
Pfd6-1	0.0359113481773382	6	40	3.774	Abscission	http://amigo.geneontology.org/amigo/term/GO:0009838	AT1G51660 AT3G21220 AT3G48090 AT4G28490 AT5G54310 AT5G65710
Pfd6-1	0.0359113481773382	6	40	3.774	Macroautophagy	http://amigo.geneontology.org/amigo/term/GO:0016236	AT1G04300 AT2G31260 AT3G09840 AT3G62770 AT5G43560 AT5G45900
Pfd6-1	0.0399519370729723	36	577	1.56977469670711	Organic acid biosynthetic process	http://amigo.geneontology.org/amigo/term/GO:0016053	AT1G05800 AT1G10170 AT1G17420 AT1G19250 AT1G55020 AT1G64670 AT1G72520 AT2G13810 AT2G18950 AT2G20610 AT2G22230 AT2G22330 AT2G26560 AT2G33380 AT2G39660 AT2G39770 AT3G01420 AT3G10340 AT3G20770 AT3G23820 AT3G28910 AT3G44720 AT3G54640 AT4G16760 AT4G24670 AT4G25050 AT4G30440 AT4G37670 AT4G37930 AT4G39030 AT4G39950 AT5G04230 AT5G22630 AT5G46180 AT5G52810 AT5G67160
Pfd6-1	0.0400575799857983	5	29	4.33793103448276	Wax biosynthetic process	http://amigo.geneontology.org/amigo/term/GO:0010025	AT1G02205 AT1G49430 AT1G51500 AT4G22330 AT5G23570
Pfd6-1	0.0410232879660347	8	68	2.96	Alpha-amino acid catabolic process	http://amigo.geneontology.org/amigo/term/GO:1901606	AT2G02010 AT2G22330 AT3G10340 AT3G55840 AT4G37930 AT4G39950 AT5G04230 AT5G46180
Pfd6-1	0.0446596872694372	8	69	2.91710144927536	Viral process	http://amigo.geneontology.org/amigo/term/GO:0016032	AT1G31280 AT1G70690 AT2G27040 AT3G07780 AT3G62800 AT5G16000 AT5G23570 AT5G24590
Pfd6-1	0.0459990337558901	5	30	4.19333333333333	Wax metabolic process	http://amigo.geneontology.org/amigo/term/GO:0010166	AT1G02205 AT1G49430 AT1G51500 AT4G22330 AT5G23570
Pfd6-1	0.0483468179203939	8	70	2.87542857142857	Cellular biogenic amine metabolic process	http://amigo.geneontology.org/amigo/term/GO:0006576	AT1G32640 AT2G22330 AT3G54640 AT3G55840 AT4G34410 AT4G39950 AT5G53120 AT5G64440
Pfd6-1	0.0487608440574966	30	465	1.62322580645161	Response to oxidative stress	http://amigo.geneontology.org/amigo/term/GO:0006979	AT1G15520 AT1G32540 AT1G32640 AT1G45145 AT1G72520 AT1G73260 AT2G19810 AT2G31570 AT2G31870 AT2G39770 AT2G40750 AT2G43790 AT3G01420 AT3G06110 AT3G23400 AT3G48090 AT3G49110 AT3G49120 AT3G62770 AT4G04840 AT4G08920 AT4G20830 AT4G23100 AT4G23190 AT4G26070 AT4G37530 AT5G21100 AT5G39610 AT5G42000 AT5G46180
Pfd6-1	0.0524918275907518	5	31	4.05806451612903	Fatty acid derivative biosynthetic process	http://amigo.geneontology.org/amigo/term/GO:1901570	AT1G02205 AT1G49430 AT1G51500 AT4G22330 AT5G23570
Pfd6-1	0.0535318718452135	4	20	5.032	Chlorophyll catabolic process	http://amigo.geneontology.org/amigo/term/GO:0015996	AT1G19670 AT2G20890 AT3G44880 AT4G37000
Pfd6-1	0.0543377869361056	25	371	1.69541778975741	Secondary metabolic process	http://amigo.geneontology.org/amigo/term/GO:0019748	AT1G02920 AT1G18570 AT1G24100 AT1G27130 AT1G59870 AT1G64670 AT1G74100 AT2G20610 AT2G22330 AT2G29460 AT2G30860 AT2G38470 AT2G43790 AT2G43910 AT3G10340 AT3G26830 AT4G23100 AT4G37980 AT4G37990 AT4G39950 AT5G04230 AT5G04330 AT5G07690 AT5G57220 AT5G61420
Pfd6-1	0.0548385274654885	94	1850	1.2784	Catabolic process	http://amigo.geneontology.org/amigo/term/GO:0009056	AT1G02660 AT1G02920 AT1G04300 AT1G05800 AT1G06800 AT1G08370 AT1G18720 AT1G19670 AT1G24140 AT1G27130 AT1G29660 AT1G47128 AT1G56190 AT1G59870 AT1G59970 AT1G70170 AT1G79090 AT2G02010 AT2G20580 AT2G20890 AT2G22330 AT2G26560 AT2G26870 AT2G29460 AT2G30550 AT2G30860 AT2G31260 AT2G38470 AT2G39260 AT2G39435 AT2G40690 AT2G42010 AT2G43570 AT2G43910 AT2G45220 AT3G01420 AT3G06420 AT3G08510 AT3G09840 AT3G10340…
Pfd6-1	0.0552294955758321	6	44	3.43090909090909	Negative regulation of peptidase activity	http://amigo.geneontology.org/amigo/term/GO:0010466	AT1G73260 AT2G43120 AT2G43510 AT3G61980 AT4G16500 AT4G19700
Pfd6-1	0.0585540875277979	3	11	6.86181818181818	Regulation of anion channel activity	http://amigo.geneontology.org/amigo/term/GO:0010359	AT3G11410 AT4G08920 AT5G46330
Pfd6-1	0.0585540875277979	3	11	6.86181818181818	Regulation of DNA-binding transcription factor activity	http://amigo.geneontology.org/amigo/term/GO:0051090	AT1G28280 AT1G32640 AT5G39610
Pfd6-1	0.0585540875277979	3	11	6.86181818181818	Production of siRNA involved in gene silencing by small RNA	http://amigo.geneontology.org/amigo/term/GO:0070919	AT2G27040 AT3G49500 AT3G62800
Pfd6-1	0.0585540875277979	5	32	3.93125	Glucosamine-containing compound metabolic process	http://amigo.geneontology.org/amigo/term/GO:1901071	AT1G67880 AT2G43570 AT3G12500 AT3G47540 AT3G54420
Pfd6-1	0.0585540875277979	5	32	3.93125	Autophagosome organization	http://amigo.geneontology.org/amigo/term/GO:1905037	AT1G04300 AT2G31260 AT3G62770 AT5G43560 AT5G45900
Pfd6-1	0.0615651000266507	4	21	4.79238095238095	Salicylic acid biosynthetic process	http://amigo.geneontology.org/amigo/term/GO:0009697	AT1G10170 AT2G39660 AT4G39030 AT5G67160
Pfd6-1	0.0615651000266507	4	21	4.79238095238095	Positive regulation of programmed cell death	http://amigo.geneontology.org/amigo/term/GO:0043068	AT1G32540 AT4G25230 AT5G39610 AT5G51450
Pfd6-1	0.0615651000266507	4	21	4.79238095238095	Biological process involved in interaction with host	http://amigo.geneontology.org/amigo/term/GO:0051701	AT1G31280 AT2G27040 AT3G06110 AT3G07780
Pfd6-1	0.0628730042112637	2	4	12.58	Negative regulation of systemic acquired resistance	http://amigo.geneontology.org/amigo/term/GO:0010113	AT1G07260 AT5G60410
Pfd6-1	0.0628730042112637	2	4	12.58	Defense response to nematode	http://amigo.geneontology.org/amigo/term/GO:0002215	AT1G74360 AT4G16260
Pfd6-1	0.0628730042112637	2	4	12.58	Glutathione transport	http://amigo.geneontology.org/amigo/term/GO:0034635	AT4G24460 AT5G19380
Pfd6-1	0.0628730042112637	8	74	2.72	Xenobiotic transport	http://amigo.geneontology.org/amigo/term/GO:0042908	AT1G33110 AT2G04100 AT3G21690 AT3G23550 AT3G23560 AT4G21910 AT4G23030 AT4G39030
Pfd6-1	0.0628730042112637	2	4	12.58	Regulation of tryptophan metabolic process	http://amigo.geneontology.org/amigo/term/GO:0090357	AT1G32640 AT4G34410
Pfd6-1	0.064378197322346	5	33	3.81212121212121	Cell wall macromolecule catabolic process	http://amigo.geneontology.org/amigo/term/GO:0016998	AT2G43570 AT3G12500 AT3G47540 AT3G54420 AT5G64570
Pfd6-1	0.0649758606997931	6	46	3.28173913043478	Negative regulation of proteolysis	http://amigo.geneontology.org/amigo/term/GO:0045861	AT1G73260 AT2G43120 AT2G43510 AT3G61980 AT4G16500 AT4G19700
Pfd6-1	0.0699259539240435	4	22	4.57454545454545	Extracellular matrix organization	http://amigo.geneontology.org/amigo/term/GO:0030198	AT1G24140 AT1G59970 AT1G70170 AT3G16860
Pfd6-1	0.0699259539240435	4	22	4.57454545454545	Extracellular structure organization	http://amigo.geneontology.org/amigo/term/GO:0043062	AT1G24140 AT1G59970 AT1G70170 AT3G16860
Pfd6-1	0.0699259539240435	4	22	4.57454545454545	Pigment catabolic process	http://amigo.geneontology.org/amigo/term/GO:0046149	AT1G19670 AT2G20890 AT3G44880 AT4G37000
Pfd6-1	0.0699259539240435	9	91	2.48835164835165	Detection of stimulus	http://amigo.geneontology.org/amigo/term/GO:0051606	AT1G25540 AT1G28520 AT1G66340 AT2G32680 AT3G05360 AT3G21630 AT4G08920 AT5G46330 AT5G60410
Pfd6-1	0.0699259539240435	4	22	4.57454545454545	Negative regulation of intracellular signal transduction	http://amigo.geneontology.org/amigo/term/GO:1902532	AT1G66340 AT3G06110 AT3G15210 AT5G07690
Pfd6-1	0.0714095016636088	11	124	2.23193548387097	Regulation of small molecule metabolic process	http://amigo.geneontology.org/amigo/term/GO:0062012	AT1G29690 AT1G32640 AT1G64670 AT2G39660 AT3G01310 AT3G20770 AT3G21220 AT4G34410 AT5G07690 AT5G60410 AT5G61420
Pfd6-1	0.0714095016636088	3	12	6.29	Regulation of anion transmembrane transport	http://amigo.geneontology.org/amigo/term/GO:1903959	AT3G11410 AT4G08920 AT5G46330
Pfd6-1	0.074532123307548	13	159	2.05710691823899	Carboxylic acid catabolic process	http://amigo.geneontology.org/amigo/term/GO:0046395	AT2G02010 AT2G22330 AT3G01420 AT3G10340 AT3G48990 AT3G55840 AT4G16760 AT4G37930 AT4G39950 AT5G04230 AT5G21100 AT5G24530 AT5G46180
Pfd6-1	0.076626682829562	57	1055	1.35935545023697	Carboxylic acid metabolic process	http://amigo.geneontology.org/amigo/term/GO:0019752	AT1G05800 AT1G10170 AT1G17420 AT1G19250 AT1G29690 AT1G32640 AT1G44350 AT1G49430 AT1G55020 AT1G56190 AT1G64670 AT1G72520 AT2G02010 AT2G13810 AT2G18950 AT2G20610 AT2G22230 AT2G22330 AT2G23560 AT2G26560 AT2G33380 AT2G38860 AT2G39660 AT2G39770 AT3G01420 AT3G10340 AT3G20770 AT3G23820 AT3G28910 AT3G44720 AT3G48990 AT3G54640 AT3G55840 AT4G16760 AT4G22305 AT4G24670 AT4G25050 AT4G30440 AT4G34410 AT4G37150…
Pfd6-1	0.0892166391712005	3	13	5.80615384615385	Maintenance of DNA methylation	http://amigo.geneontology.org/amigo/term/GO:0010216	AT3G03300 AT3G43920 AT5G20320
Pfd6-1	0.091950552611487	4	24	4.19333333333333	Long-chain fatty acid metabolic process	http://amigo.geneontology.org/amigo/term/GO:0001676	AT1G49430 AT2G33380 AT3G01420 AT4G16760
Pfd6-1	0.091950552611487	4	24	4.19333333333333	Aminoglycan catabolic process	http://amigo.geneontology.org/amigo/term/GO:0006026	AT2G43570 AT3G12500 AT3G47540 AT3G54420
Pfd6-1	0.091950552611487	4	24	4.19333333333333	Chitin metabolic process	http://amigo.geneontology.org/amigo/term/GO:0006030	AT2G43570 AT3G12500 AT3G47540 AT3G54420
Pfd6-1	0.091950552611487	4	24	4.19333333333333	Chitin catabolic process	http://amigo.geneontology.org/amigo/term/GO:0006032	AT2G43570 AT3G12500 AT3G47540 AT3G54420
Pfd6-1	0.091950552611487	4	24	4.19333333333333	Amino sugar catabolic process	http://amigo.geneontology.org/amigo/term/GO:0046348	AT2G43570 AT3G12500 AT3G47540 AT3G54420
Pfd6-1	0.091950552611487	4	24	4.19333333333333	Glucosamine-containing compound catabolic process	http://amigo.geneontology.org/amigo/term/GO:1901072	AT2G43570 AT3G12500 AT3G47540 AT3G54420
Pfd6-1	0.0919964376456149	25	392	1.60459183673469	Leaf development	http://amigo.geneontology.org/amigo/term/GO:0048366	AT1G17980 AT1G55250 AT1G59870 AT1G70170 AT2G13810 AT2G26330 AT2G35980 AT2G40750 AT2G43570 AT2G43790 AT3G02150 AT3G49500 AT3G62770 AT4G08920 AT4G19040 AT4G22330 AT4G24670 AT4G29040 AT5G05780 AT5G24530 AT5G39610 AT5G42000 AT5G45890 AT5G45900 AT5G64930
Pfd6-1	0.0919964376456149	9	96	2.35875	Carbohydrate derivative catabolic process	http://amigo.geneontology.org/amigo/term/GO:1901136	AT1G27130 AT1G59870 AT2G40690 AT2G43570 AT2G43910 AT3G12500 AT3G47540 AT3G54420 AT5G10300
Pfd6-1	0.0919964376456149	19	275	1.73832727272727	Organic cyclic compound catabolic process	http://amigo.geneontology.org/amigo/term/GO:1901361	AT1G08370 AT1G19670 AT1G27130 AT1G59870 AT1G79090 AT2G20890 AT2G22330 AT2G39260 AT2G39435 AT3G10340 AT3G20250 AT3G44880 AT3G55840 AT4G24770 AT4G37000 AT4G39950 AT5G04230 AT5G21100 AT5G24530
Pfd6-1	0.0926138625758804	2	5	10.064	Cinnamic acid biosynthetic process	http://amigo.geneontology.org/amigo/term/GO:0009800	AT3G10340 AT5G04230
Pfd6-1	0.0926138625758804	27	433	1.56886836027714	Response to metal ion	http://amigo.geneontology.org/amigo/term/GO:0010038	AT1G02920 AT1G08860 AT1G27130 AT1G45145 AT1G56190 AT1G70170 AT2G23150 AT2G26560 AT2G30860 AT2G32240 AT2G42010 AT2G43570 AT3G09840 AT3G12500 AT3G48990 AT3G60190 AT4G16760 AT4G23100 AT4G24460 AT4G29040 AT4G31300 AT4G37930 AT4G39260 AT5G19380 AT5G20010 AT5G42740 AT5G45890
Pfd6-1	0.0926138625758804	2	5	10.064	Modulation by virus of host process	http://amigo.geneontology.org/amigo/term/GO:0019048	AT1G31280 AT2G27040
Pfd6-1	0.0926138625758804	2	5	10.064	Indole glucosinolate catabolic process	http://amigo.geneontology.org/amigo/term/GO:0042344	AT1G27130 AT1G59870
Pfd6-1	0.0926138625758804	2	5	10.064	CGMP metabolic process	http://amigo.geneontology.org/amigo/term/GO:0046068	AT1G73080 AT1G79680
Pfd6-1	0.0926138625758804	2	5	10.064	CGMP biosynthetic process	http://amigo.geneontology.org/amigo/term/GO:0006182	AT1G73080 AT1G79680
Pfd6-1	0.0926138625758804	2	5	10.064	Cyclic purine nucleotide metabolic process	http://amigo.geneontology.org/amigo/term/GO:0052652	AT1G73080 AT1G79680
Pfd6-1	0.0926138625758804	2	5	10.064	Osmosensory signaling pathway	http://amigo.geneontology.org/amigo/term/GO:0007231	AT2G01830 AT5G47910
Pfd6-1	0.095150808426553	39	683	1.43666178623719	Intracellular signal transduction	http://amigo.geneontology.org/amigo/term/GO:0035556	AT1G02120 AT1G06160 AT1G19210 AT1G51660 AT1G53570 AT1G66340 AT1G77640 AT2G01830 AT2G28550 AT2G40750 AT2G43790 AT3G06110 AT3G08510 AT3G15210 AT3G15356 AT3G20770 AT3G21220 AT3G21630 AT3G23230 AT3G50260 AT3G50770 AT3G51480 AT4G01370 AT4G08480 AT4G19040 AT4G26070 AT4G32800 AT4G34410 AT4G39780 AT5G07690 AT5G07920 AT5G09230 AT5G21960 AT5G40990 AT5G43410 AT5G47220 AT5G47910 AT5G64750 AT5G66850
Pfd6-1	0.095150808426553	8	81	2.48493827160494	Cellular amine metabolic process	http://amigo.geneontology.org/amigo/term/GO:0044106	AT1G32640 AT2G22330 AT3G54640 AT3G55840 AT4G34410 AT4G39950 AT5G53120 AT5G64440
Pfd6-1	0.0967230121301922	14	184	1.91434782608696	Glycosyl compound metabolic process	http://amigo.geneontology.org/amigo/term/GO:1901657	AT1G18570 AT1G24100 AT1G27130 AT1G59870 AT1G74100 AT2G01830 AT2G20610 AT2G22330 AT2G43910 AT4G23100 AT5G07690 AT5G10300 AT5G57220 AT5G61420
Pfd6-1	0.0991209310034422	21	317	1.66675078864353	Response to cadmium ion	http://amigo.geneontology.org/amigo/term/GO:0046686	AT1G02920 AT1G27130 AT1G45145 AT1G56190 AT1G70170 AT2G26560 AT2G30860 AT2G32240 AT2G42010 AT3G09840 AT3G12500 AT3G48990 AT3G60190 AT4G16760 AT4G23100 AT4G24460 AT4G29040 AT4G37930 AT5G19380 AT5G20010 AT5G42740
Pfd6-1	0.100150870803861	13	167	1.9585628742515	Organic acid catabolic process	http://amigo.geneontology.org/amigo/term/GO:0016054	AT2G02010 AT2G22330 AT3G01420 AT3G10340 AT3G48990 AT3G55840 AT4G16760 AT4G37930 AT4G39950 AT5G04230 AT5G21100 AT5G24530 AT5G46180
Pfd6-1	0.100150870803861	4	25	4.0256	Tetrapyrrole catabolic process	http://amigo.geneontology.org/amigo/term/GO:0033015	AT1G19670 AT2G20890 AT3G44880 AT4G37000
Pfd6-1	0.100150870803861	4	25	4.0256	Porphyrin-containing compound catabolic process	http://amigo.geneontology.org/amigo/term/GO:0006787	AT1G19670 AT2G20890 AT3G44880 AT4G37000
Pfd6-1	0.100710332125502	3	14	5.39142857142857	Amine catabolic process	http://amigo.geneontology.org/amigo/term/GO:0009310	AT2G22330 AT3G55840 AT4G39950
Pfd6-1	0.100710332125502	3	14	5.39142857142857	Regulation of transmembrane transporter activity	http://amigo.geneontology.org/amigo/term/GO:0022898	AT3G11410 AT4G08920 AT5G46330
Pfd6-1	0.100710332125502	3	14	5.39142857142857	Regulation of ion transmembrane transporter activity	http://amigo.geneontology.org/amigo/term/GO:0032412	AT3G11410 AT4G08920 AT5G46330
Pfd6-1	0.100710332125502	3	14	5.39142857142857	Cellular biogenic amine catabolic process	http://amigo.geneontology.org/amigo/term/GO:0042402	AT2G22330 AT3G55840 AT4G39950
Pfd6-1	0.100710332125502	34	582	1.46982817869416	External encapsulating structure organization	http://amigo.geneontology.org/amigo/term/GO:0045229	AT1G18570 AT1G21310 AT1G24100 AT1G24140 AT1G59870 AT1G59970 AT1G64670 AT1G66340 AT1G70170 AT1G73740 AT2G14620 AT2G18950 AT2G22330 AT2G26330 AT2G27500 AT2G35650 AT2G43150 AT2G44500 AT2G45220 AT3G10720 AT3G16860 AT3G48580 AT3G50760 AT3G54640 AT3G54920 AT3G58790 AT4G19970 AT4G23100 AT4G33220 AT4G39950 AT5G05170 AT5G46330 AT5G57220 AT5G57550
Pfd6-1	0.101557846107634	6	52	2.90307692307692	Auxin biosynthetic process	http://amigo.geneontology.org/amigo/term/GO:0009851	AT2G20610 AT2G22330 AT3G08510 AT3G54640 AT4G24670 AT4G39950
Pfd6-1	0.106953049243326	13	169	1.93538461538462	Sulfur compound biosynthetic process	http://amigo.geneontology.org/amigo/term/GO:0044272	AT1G18570 AT1G24100 AT1G74100 AT2G20610 AT2G22330 AT2G38470 AT2G43790 AT3G26830 AT4G23100 AT4G39950 AT5G07690 AT5G57220 AT5G61420
Pfd6-1	0.110262424394138	4	26	3.87076923076923	Regulation of ethylene-activated signaling pathway	http://amigo.geneontology.org/amigo/term/GO:0010104	AT1G66340 AT2G40750 AT3G15210 AT5G07690
Pfd6-1	0.110262424394138	4	26	3.87076923076923	Inflorescence development	http://amigo.geneontology.org/amigo/term/GO:0010229	AT1G51660 AT2G26330 AT2G43790 AT3G21220
Pfd6-1	0.110262424394138	4	26	3.87076923076923	Regulation of phosphorelay signal transduction system	http://amigo.geneontology.org/amigo/term/GO:0070297	AT1G66340 AT2G40750 AT3G15210 AT5G07690
Pfd6-1	0.110262424394138	5	39	3.22564102564103	Fatty acid derivative metabolic process	http://amigo.geneontology.org/amigo/term/GO:1901568	AT1G02205 AT1G49430 AT1G51500 AT4G22330 AT5G23570
Pfd6-1	0.110262424394138	4	26	3.87076923076923	Erythrose 4-phosphate/phosphoenolpyruvate family amino acid metabolic process	http://amigo.geneontology.org/amigo/term/GO:1902221	AT3G10340 AT3G44720 AT5G04230 AT5G22630
Pfd6-1	0.110262424394138	4	26	3.87076923076923	L-phenylalanine metabolic process	http://amigo.geneontology.org/amigo/term/GO:0006558	AT3G10340 AT3G44720 AT5G04230 AT5G22630
Pfd6-1	0.117927149060785	3	15	5.032	Regulation of anion transport	http://amigo.geneontology.org/amigo/term/GO:0044070	AT3G11410 AT4G08920 AT5G46330
Pfd6-1	0.117927149060785	3	15	5.032	Autophagy of nucleus	http://amigo.geneontology.org/amigo/term/GO:0044804	AT2G31260 AT3G62770 AT5G45900
Pfd6-1	0.117927149060785	3	15	5.032	Negative regulation of leaf senescence	http://amigo.geneontology.org/amigo/term/GO:1900056	AT1G70170 AT2G40750 AT4G19040
Pfd6-1	0.11822291858358	18	266	1.70255639097744	Aromatic compound catabolic process	http://amigo.geneontology.org/amigo/term/GO:0019439	AT1G08370 AT1G19670 AT1G27130 AT1G59870 AT1G79090 AT2G20890 AT2G22330 AT2G39260 AT2G39435 AT3G10340 AT3G20250 AT3G44880 AT3G55840 AT4G24770 AT4G37000 AT4G39950 AT5G04230 AT5G24530
Pfd6-1	0.118338648450098	39	697	1.40780487804878	Cell wall organization or biogenesis	http://amigo.geneontology.org/amigo/term/GO:0071554	AT1G18570 AT1G21310 AT1G24100 AT1G32640 AT1G59870 AT1G64670 AT1G66340 AT1G73740 AT2G14620 AT2G18950 AT2G22330 AT2G26330 AT2G27500 AT2G35650 AT2G43150 AT2G43570 AT2G44500 AT2G45220 AT3G10720 AT3G12500 AT3G16860 AT3G47540 AT3G48580 AT3G50760 AT3G54420 AT3G54640 AT3G54920 AT3G58790 AT4G08920 AT4G17880 AT4G19970 AT4G23100 AT4G33220 AT4G39950 AT5G05170 AT5G46330 AT5G57220 AT5G57550 AT5G64570
Pfd6-1	0.118338648450098	32	549	1.46652094717668	Response to osmotic stress	http://amigo.geneontology.org/amigo/term/GO:0006970	AT1G10170 AT1G22882 AT1G28520 AT1G51500 AT1G56570 AT1G59870 AT1G64670 AT1G66340 AT1G70170 AT2G01830 AT2G31870 AT2G33380 AT2G38470 AT2G39770 AT2G40750 AT2G43790 AT2G43850 AT2G45180 AT3G05360 AT3G06110 AT3G20250 AT3G23830 AT3G56880 AT3G62770 AT4G01370 AT4G22330 AT5G21100 AT5G39610 AT5G46180 AT5G47910 AT5G64750 AT5G67300
Pfd6-1	0.119350035155721	5	40	3.145	Regulation of response to water deprivation	http://amigo.geneontology.org/amigo/term/GO:2000070	AT1G64670 AT2G20890 AT2G40750 AT5G07690 AT5G60410
Pfd6-1	0.122069011769495	2	6	8.38666666666666	Indole glucosinolate biosynthetic process	http://amigo.geneontology.org/amigo/term/GO:0009759	AT1G18570 AT5G57220
Pfd6-1	0.122069011769495	2	6	8.38666666666666	Cinnamic acid metabolic process	http://amigo.geneontology.org/amigo/term/GO:0009803	AT3G10340 AT5G04230
Pfd6-1	0.122069011769495	2	6	8.38666666666666	Transpiration	http://amigo.geneontology.org/amigo/term/GO:0010148	AT1G64670 AT2G26330
Pfd6-1	0.122069011769495	2	6	8.38666666666666	Response to microbial phytotoxin	http://amigo.geneontology.org/amigo/term/GO:0010188	AT1G10170 AT1G45145
Pfd6-1	0.122069011769495	2	6	8.38666666666666	Cell projection organization	http://amigo.geneontology.org/amigo/term/GO:0030030	AT1G25540 AT3G43230
Pfd6-1	0.122069011769495	2	6	8.38666666666666	Cell projection assembly	http://amigo.geneontology.org/amigo/term/GO:0030031	AT1G25540 AT3G43230
Pfd6-1	0.122069011769495	2	6	8.38666666666666	Floral organ senescence	http://amigo.geneontology.org/amigo/term/GO:0080187	AT5G39610 AT5G45890
Pfd6-1	0.12503447494073	11	138	2.00550724637681	Lateral root development	http://amigo.geneontology.org/amigo/term/GO:0048527	AT1G49430 AT1G55020 AT1G59870 AT1G64670 AT4G08920 AT4G24670 AT4G28490 AT4G29040 AT4G34460 AT5G39610 AT5G65710
Pfd6-1	0.126169883385327	18	269	1.6835687732342	Lipid catabolic process	http://amigo.geneontology.org/amigo/term/GO:0016042	AT1G02660 AT1G05800 AT1G06800 AT1G18720 AT1G29660 AT2G26560 AT2G26870 AT2G30550 AT2G42010 AT3G01420 AT3G08510 AT3G14225 AT3G62590 AT4G16760 AT4G16820 AT5G14180 AT5G40990 AT5G64440
Pfd6-1	0.134170748542308	3	16	4.7175	Regulation of autophagy	http://amigo.geneontology.org/amigo/term/GO:0010506	AT2G38470 AT3G62770 AT4G22330
Pfd6-1	0.134170748542308	3	16	4.7175	Heterochromatin assembly by small RNA	http://amigo.geneontology.org/amigo/term/GO:0031048	AT2G27040 AT3G49500 AT3G62800
Pfd6-1	0.134170748542308	3	16	4.7175	Regulation of transporter activity	http://amigo.geneontology.org/amigo/term/GO:0032409	AT3G11410 AT4G08920 AT5G46330
Pfd6-1	0.134170748542308	4	28	3.59428571428571	Aminoglycan metabolic process	http://amigo.geneontology.org/amigo/term/GO:0006022	AT2G43570 AT3G12500 AT3G47540 AT3G54420
Pfd6-1	0.135275288618698	31	536	1.45514925373134	Cell wall organization	http://amigo.geneontology.org/amigo/term/GO:0071555	AT1G18570 AT1G21310 AT1G24100 AT1G59870 AT1G64670 AT1G66340 AT1G73740 AT2G14620 AT2G18950 AT2G22330 AT2G26330 AT2G27500 AT2G35650 AT2G43150 AT2G44500 AT2G45220 AT3G10720 AT3G16860 AT3G48580 AT3G50760 AT3G54640 AT3G54920 AT3G58790 AT4G19970 AT4G23100 AT4G33220 AT4G39950 AT5G05170 AT5G46330 AT5G57220 AT5G57550
Pfd6-1	0.138377732988651	19	292	1.63712328767123	Response to toxic substance	http://amigo.geneontology.org/amigo/term/GO:0009636	AT1G02920 AT1G10170 AT1G19230 AT1G27130 AT1G32540 AT1G45145 AT1G59870 AT1G65820 AT2G29460 AT2G30860 AT2G31570 AT3G01420 AT3G23560 AT3G49110 AT3G49120 AT4G37530 AT5G05600 AT5G39050 AT5G47910
Pfd6-1	0.143763912149376	7	73	2.41260273972603	Negative regulation of hydrolase activity	http://amigo.geneontology.org/amigo/term/GO:0051346	AT1G24020 AT1G73260 AT2G43120 AT2G43510 AT3G61980 AT4G16500 AT4G19700
Pfd6-1	0.144409679351414	16	235	1.71302127659574	Heterocycle catabolic process	http://amigo.geneontology.org/amigo/term/GO:0046700	AT1G08370 AT1G19670 AT1G27130 AT1G59870 AT1G79090 AT2G20890 AT2G22330 AT2G39260 AT2G39435 AT3G20250 AT3G44880 AT3G55840 AT4G24770 AT4G37000 AT4G39950 AT5G21100
Pfd6-1	0.148470934715107	4	29	3.47034482758621	Floral organ abscission	http://amigo.geneontology.org/amigo/term/GO:0010227	AT1G51660 AT3G21220 AT4G28490 AT5G54310
Pfd6-1	0.15016784537475	5	43	2.92558139534884	Negative regulation of endopeptidase activity	http://amigo.geneontology.org/amigo/term/GO:0010951	AT1G73260 AT2G43510 AT3G61980 AT4G16500 AT4G19700
Pfd6-1	0.153447088471683	3	17	4.44	Negative regulation of ethylene-activated signaling pathway	http://amigo.geneontology.org/amigo/term/GO:0010105	AT1G66340 AT3G15210 AT5G07690
Pfd6-1	0.153447088471683	3	17	4.44	Mitochondrion disassembly	http://amigo.geneontology.org/amigo/term/GO:0061726	AT2G31260 AT3G62770 AT5G45900
Pfd6-1	0.153447088471683	3	17	4.44	Negative regulation of phosphorelay signal transduction system	http://amigo.geneontology.org/amigo/term/GO:0070298	AT1G66340 AT3G15210 AT5G07690
Pfd6-1	0.153447088471683	3	17	4.44	Autophagy of mitochondrion	http://amigo.geneontology.org/amigo/term/GO:0000422	AT2G31260 AT3G62770 AT5G45900
Pfd6-1	0.153447088471683	3	17	4.44	Response to desiccation	http://amigo.geneontology.org/amigo/term/GO:0009269	AT1G32640 AT2G33380 AT2G46140
Pfd6-1	0.1561229398876	2	7	7.18857142857143	Cellular response to sulfur starvation	http://amigo.geneontology.org/amigo/term/GO:0010438	AT5G07690 AT5G61420
Pfd6-1	0.1561229398876	2	7	7.18857142857143	Long-chain fatty acid biosynthetic process	http://amigo.geneontology.org/amigo/term/GO:0042759	AT2G33380 AT3G01420
Pfd6-1	0.1561229398876	2	7	7.18857142857143	Positive regulation of defense response to insect	http://amigo.geneontology.org/amigo/term/GO:1900367	AT2G29460 AT3G01310
Pfd6-1	0.1561229398876	2	7	7.18857142857143	Deadenylation-dependent decapping of nuclear-transcribed mRNA	http://amigo.geneontology.org/amigo/term/GO:0000290	AT1G08370 AT1G79090
Pfd6-1	0.1561229398876	2	7	7.18857142857143	Protein kinase C-activating G protein-coupled receptor signaling pathway	http://amigo.geneontology.org/amigo/term/GO:0007205	AT2G20900 AT5G07920
Pfd6-1	0.1561229398876	2	7	7.18857142857143	Cyclic nucleotide biosynthetic process	http://amigo.geneontology.org/amigo/term/GO:0009190	AT1G73080 AT1G79680
Pfd6-1	0.158777678298381	5	44	2.85909090909091	Regulation of endopeptidase activity	http://amigo.geneontology.org/amigo/term/GO:0052548	AT1G73260 AT2G43510 AT3G61980 AT4G16500 AT4G19700
Pfd6-1	0.161391520329081	14	201	1.75243781094527	Negative regulation of protein metabolic process	http://amigo.geneontology.org/amigo/term/GO:0051248	AT1G08370 AT1G24020 AT1G73260 AT1G79090 AT2G43120 AT2G43510 AT3G06110 AT3G20250 AT3G57860 AT3G61980 AT4G12560 AT4G16500 AT4G19700 AT5G40460
Pfd6-1	0.176555938662854	17	262	1.63251908396947	Abscisic acid-activated signaling pathway	http://amigo.geneontology.org/amigo/term/GO:0009738	AT1G15520 AT1G24020 AT1G32640 AT1G51940 AT1G70810 AT2G30020 AT2G43790 AT3G11410 AT3G21220 AT3G22231 AT4G22330 AT4G34460 AT5G43410 AT5G58430 AT5G60410 AT5G64750 AT5G67300
Pfd6-1	0.17700060970752	4	31	3.24645161290323	Organelle disassembly	http://amigo.geneontology.org/amigo/term/GO:1903008	AT2G31260 AT3G09840 AT3G62770 AT5G45900
Pfd6-1	0.185974935021903	5	46	2.73478260869565	Cellular response to nitrogen levels	http://amigo.geneontology.org/amigo/term/GO:0043562	AT3G06420 AT4G21980 AT4G24670 AT5G27420 AT5G45900
Pfd6-1	0.186862354761861	8	95	2.11873684210526	Cellular amino acid catabolic process	http://amigo.geneontology.org/amigo/term/GO:0009063	AT2G02010 AT2G22330 AT3G10340 AT3G55840 AT4G37930 AT4G39950 AT5G04230 AT5G46180
Pfd6-1	0.194581624620863	4	32	3.145	Response to amino acid	http://amigo.geneontology.org/amigo/term/GO:0043200	AT2G43790 AT3G06110 AT3G51480 AT4G08480
Col-0	0	547	1700	6.74633333333333	Defense response	http://amigo.geneontology.org/amigo/term/GO:0006952	AT1G01040 AT1G02120 AT1G02450 AT1G02660 AT1G02920 AT1G03160 AT1G03850 AT1G05460 AT1G05800 AT1G06160 AT1G07000 AT1G07260 AT1G07870 AT1G08370 AT1G08450 AT1G08860 AT1G09750 AT1G10170 AT1G10920 AT1G11000 AT1G11310 AT1G11350 AT1G12200 AT1G12220 AT1G12280 AT1G14200 AT1G14370 AT1G14410 AT1G15520 AT1G15530 AT1G16540 AT1G17600 AT1G17615 AT1G17750 AT1G17980 AT1G18570 AT1G18670 AT1G19180 AT1G19250 AT1G19350…
Col-0	1.89677690700953e-315	450	1209	7.80397022332506	Immune system process	http://amigo.geneontology.org/amigo/term/GO:0002376	AT1G01040 AT1G02120 AT1G02450 AT1G02660 AT1G02920 AT1G03160 AT1G03850 AT1G05460 AT1G05800 AT1G06160 AT1G07000 AT1G07260 AT1G08450 AT1G09750 AT1G10170 AT1G10920 AT1G11310 AT1G11350 AT1G12200 AT1G12220 AT1G14200 AT1G14370 AT1G15520 AT1G15530 AT1G16540 AT1G17600 AT1G17615 AT1G17750 AT1G17980 AT1G18570 AT1G18670 AT1G19180 AT1G19250 AT1G19350 AT1G19670 AT1G20020 AT1G22882 AT1G24100 AT1G25540 AT1G26630…
Col-0	1.18757459303107e-313	448	1205	7.79507607192254	Immune response	http://amigo.geneontology.org/amigo/term/GO:0006955	AT1G01040 AT1G02120 AT1G02450 AT1G02660 AT1G02920 AT1G03160 AT1G03850 AT1G05460 AT1G05800 AT1G06160 AT1G07000 AT1G07260 AT1G08450 AT1G09750 AT1G10170 AT1G10920 AT1G11310 AT1G11350 AT1G12200 AT1G12220 AT1G14200 AT1G14370 AT1G15520 AT1G15530 AT1G16540 AT1G17600 AT1G17615 AT1G17750 AT1G17980 AT1G18570 AT1G18670 AT1G19180 AT1G19250 AT1G19350 AT1G19670 AT1G20020 AT1G22882 AT1G24100 AT1G25540 AT1G26630…
Col-0	2.43658603272174e-313	446	1193	7.83833473037161	Defense response to other organism	http://amigo.geneontology.org/amigo/term/GO:0098542	AT1G01040 AT1G02120 AT1G02450 AT1G02660 AT1G02920 AT1G03160 AT1G03850 AT1G05460 AT1G05800 AT1G06160 AT1G07000 AT1G07260 AT1G08450 AT1G09750 AT1G10170 AT1G10920 AT1G11310 AT1G11350 AT1G12200 AT1G12220 AT1G14200 AT1G14370 AT1G15520 AT1G15530 AT1G16540 AT1G17600 AT1G17615 AT1G17750 AT1G17980 AT1G18570 AT1G18670 AT1G19180 AT1G19250 AT1G19350 AT1G19670 AT1G20020 AT1G22882 AT1G24100 AT1G25540 AT1G26630…
Col-0	7.04343441996529e-288	463	1473	6.59033718035755	Biological process involved in interspecies interaction between organisms	http://amigo.geneontology.org/amigo/term/GO:0044419	AT1G01040 AT1G02120 AT1G02450 AT1G02660 AT1G02920 AT1G03160 AT1G03850 AT1G05460 AT1G05800 AT1G06160 AT1G07000 AT1G07260 AT1G08450 AT1G09750 AT1G10170 AT1G10920 AT1G11310 AT1G11350 AT1G12200 AT1G12220 AT1G14200 AT1G14370 AT1G15520 AT1G15530 AT1G16540 AT1G17420 AT1G17600 AT1G17615 AT1G17750 AT1G17980 AT1G18570 AT1G18670 AT1G19180 AT1G19250 AT1G19350 AT1G19670 AT1G20020 AT1G22882 AT1G24100 AT1G25540…
Col-0	1.09762486792424e-286	460	1457	6.6195378631892	Response to external biotic stimulus	http://amigo.geneontology.org/amigo/term/GO:0043207	AT1G01040 AT1G02120 AT1G02450 AT1G02660 AT1G02920 AT1G03160 AT1G03850 AT1G05460 AT1G05800 AT1G06160 AT1G07000 AT1G07260 AT1G08450 AT1G09750 AT1G10170 AT1G10920 AT1G11310 AT1G11350 AT1G12200 AT1G12220 AT1G14200 AT1G14370 AT1G15520 AT1G15530 AT1G16540 AT1G17420 AT1G17600 AT1G17615 AT1G17750 AT1G17980 AT1G18570 AT1G18670 AT1G19180 AT1G19250 AT1G19350 AT1G19670 AT1G20020 AT1G22882 AT1G24100 AT1G25540…
Col-0	1.09762486792424e-286	460	1457	6.6195378631892	Response to other organism	http://amigo.geneontology.org/amigo/term/GO:0051707	AT1G01040 AT1G02120 AT1G02450 AT1G02660 AT1G02920 AT1G03160 AT1G03850 AT1G05460 AT1G05800 AT1G06160 AT1G07000 AT1G07260 AT1G08450 AT1G09750 AT1G10170 AT1G10920 AT1G11310 AT1G11350 AT1G12200 AT1G12220 AT1G14200 AT1G14370 AT1G15520 AT1G15530 AT1G16540 AT1G17420 AT1G17600 AT1G17615 AT1G17750 AT1G17980 AT1G18570 AT1G18670 AT1G19180 AT1G19250 AT1G19350 AT1G19670 AT1G20020 AT1G22882 AT1G24100 AT1G25540…
Col-0	1.8912537071733e-285	462	1482	6.5361673414305	Response to biotic stimulus	http://amigo.geneontology.org/amigo/term/GO:0009607	AT1G01040 AT1G02120 AT1G02450 AT1G02660 AT1G02920 AT1G03160 AT1G03850 AT1G05460 AT1G05800 AT1G06160 AT1G07000 AT1G07260 AT1G08450 AT1G09750 AT1G10170 AT1G10920 AT1G11000 AT1G11310 AT1G11350 AT1G12200 AT1G12220 AT1G14200 AT1G14370 AT1G15520 AT1G15530 AT1G16540 AT1G17420 AT1G17600 AT1G17615 AT1G17750 AT1G17980 AT1G18570 AT1G18670 AT1G19180 AT1G19250 AT1G19350 AT1G19670 AT1G20020 AT1G22882 AT1G24100…
Col-0	1.88441801975969e-233	465	1914	5.09378265412748	Response to external stimulus	http://amigo.geneontology.org/amigo/term/GO:0009605	AT1G01040 AT1G02120 AT1G02450 AT1G02660 AT1G02920 AT1G03160 AT1G03850 AT1G05460 AT1G05800 AT1G06160 AT1G07000 AT1G07260 AT1G08450 AT1G09750 AT1G10170 AT1G10920 AT1G11310 AT1G11350 AT1G12200 AT1G12220 AT1G14200 AT1G14370 AT1G15520 AT1G15530 AT1G16540 AT1G17420 AT1G17600 AT1G17615 AT1G17750 AT1G17980 AT1G18570 AT1G18670 AT1G19180 AT1G19250 AT1G19350 AT1G19670 AT1G20020 AT1G22882 AT1G24100 AT1G25540…
Col-0	4.60486556636495e-140	198	457	9.08402625820569	Defense response to bacterium	http://amigo.geneontology.org/amigo/term/GO:0042742	AT1G02120 AT1G02450 AT1G02920 AT1G03160 AT1G07000 AT1G08450 AT1G10170 AT1G11350 AT1G12220 AT1G14370 AT1G15530 AT1G16540 AT1G17615 AT1G17750 AT1G18570 AT1G18670 AT1G19180 AT1G19250 AT1G19350 AT1G19670 AT1G20020 AT1G22882 AT1G24100 AT1G26630 AT1G32960 AT1G33560 AT1G51090 AT1G51890 AT1G53570 AT1G54040 AT1G64790 AT1G66340 AT1G66700 AT1G70560 AT1G70690 AT1G73260 AT1G77920 AT2G01830 AT2G05940 AT2G13810…
Col-0	6.53922681935946e-140	211	534	8.28458177278402	Response to bacterium	http://amigo.geneontology.org/amigo/term/GO:0009617	AT1G02120 AT1G02450 AT1G02920 AT1G03160 AT1G07000 AT1G08450 AT1G10170 AT1G11350 AT1G12220 AT1G14370 AT1G15530 AT1G16540 AT1G17615 AT1G17750 AT1G18570 AT1G18670 AT1G19180 AT1G19250 AT1G19350 AT1G19670 AT1G20020 AT1G22882 AT1G24100 AT1G26630 AT1G31580 AT1G32960 AT1G33560 AT1G51090 AT1G51890 AT1G53570 AT1G54040 AT1G64790 AT1G66340 AT1G66700 AT1G70560 AT1G70690 AT1G72520 AT1G73260 AT1G77920 AT1G79680…
Col-0	6.48818340376654e-100	129	255	10.6066666666667	Innate immune response	http://amigo.geneontology.org/amigo/term/GO:0045087	AT1G01040 AT1G02120 AT1G03160 AT1G05460 AT1G08450 AT1G12220 AT1G17600 AT1G17980 AT1G18570 AT1G19250 AT1G27130 AT1G28380 AT1G29690 AT1G32540 AT1G32960 AT1G33560 AT1G48410 AT1G51660 AT1G51940 AT1G55250 AT1G64790 AT1G66980 AT1G73080 AT1G79090 AT1G80080 AT2G18300 AT2G20580 AT2G22000 AT2G22330 AT2G23560 AT2G26560 AT2G32680 AT2G33340 AT2G33580 AT2G37220 AT2G39660 AT2G43790 AT2G43850 AT2G45180 AT3G01310…
Col-0	2.29978117869837e-96	130	273	9.98412698412698	Regulation of defense response	http://amigo.geneontology.org/amigo/term/GO:0031347	AT1G02450 AT1G02660 AT1G03160 AT1G07000 AT1G07260 AT1G08450 AT1G11310 AT1G14370 AT1G17600 AT1G17980 AT1G18670 AT1G19180 AT1G19250 AT1G25540 AT1G28280 AT1G32540 AT1G32640 AT1G44350 AT1G50030 AT1G51090 AT1G51780 AT1G51940 AT1G53570 AT1G56190 AT1G71860 AT1G72300 AT1G80080 AT2G18300 AT2G18950 AT2G22330 AT2G22370 AT2G25000 AT2G25620 AT2G29350 AT2G29460 AT2G32680 AT2G39660 AT2G40750 AT2G42260 AT2G43790…
Col-0	6.88402876690427e-81	105	207	10.6352657004831	Regulation of immune system process	http://amigo.geneontology.org/amigo/term/GO:0002682	AT1G02450 AT1G03160 AT1G07000 AT1G07260 AT1G08450 AT1G14370 AT1G17600 AT1G17980 AT1G18670 AT1G19250 AT1G32540 AT1G32640 AT1G44350 AT1G50030 AT1G51090 AT1G51780 AT1G53570 AT1G56190 AT1G80080 AT2G18300 AT2G22330 AT2G22370 AT2G25110 AT2G25620 AT2G29460 AT2G32680 AT2G39660 AT2G42260 AT2G43790 AT2G45180 AT2G46380 AT2G48070 AT3G01310 AT3G05360 AT3G09980 AT3G12620 AT3G14150 AT3G15210 AT3G18690 AT3G21630…
Col-0	6.88402876690427e-81	105	207	10.6352657004831	Regulation of immune response	http://amigo.geneontology.org/amigo/term/GO:0050776	AT1G02450 AT1G03160 AT1G07000 AT1G07260 AT1G08450 AT1G14370 AT1G17600 AT1G17980 AT1G18670 AT1G19250 AT1G32540 AT1G32640 AT1G44350 AT1G50030 AT1G51090 AT1G51780 AT1G53570 AT1G56190 AT1G80080 AT2G18300 AT2G22330 AT2G22370 AT2G25110 AT2G25620 AT2G29460 AT2G32680 AT2G39660 AT2G42260 AT2G43790 AT2G45180 AT2G46380 AT2G48070 AT3G01310 AT3G05360 AT3G09980 AT3G12620 AT3G14150 AT3G15210 AT3G18690 AT3G21630…
Col-0	3.31968708660653e-77	169	650	5.45133333333333	Response to fungus	http://amigo.geneontology.org/amigo/term/GO:0009620	AT1G02920 AT1G03850 AT1G05800 AT1G07000 AT1G10920 AT1G11310 AT1G12200 AT1G17420 AT1G17615 AT1G19250 AT1G19670 AT1G20020 AT1G25540 AT1G27130 AT1G45145 AT1G47128 AT1G49430 AT1G51090 AT1G51940 AT1G53570 AT1G55260 AT1G56510 AT1G56570 AT1G61560 AT1G63880 AT1G64670 AT1G64700 AT1G66700 AT1G73260 AT1G75380 AT1G75830 AT1G79680 AT1G80080 AT2G01650 AT2G02100 AT2G15890 AT2G16390 AT2G20610 AT2G22230 AT2G22240…
Col-0	3.31968708660653e-77	137	410	7.00593495934959	Regulation of response to stress	http://amigo.geneontology.org/amigo/term/GO:0080134	AT1G02450 AT1G02660 AT1G03160 AT1G07000 AT1G07260 AT1G08450 AT1G11310 AT1G14370 AT1G17600 AT1G17980 AT1G18670 AT1G19180 AT1G19250 AT1G25540 AT1G28280 AT1G32540 AT1G32640 AT1G44350 AT1G50030 AT1G51090 AT1G51780 AT1G51940 AT1G53570 AT1G56190 AT1G64670 AT1G71860 AT1G72300 AT1G80080 AT2G18300 AT2G18950 AT2G20890 AT2G22330 AT2G22370 AT2G25000 AT2G25620 AT2G29350 AT2G29460 AT2G31870 AT2G32680 AT2G39660…
Col-0	2.47626224613678e-76	98	190	10.8143859649123	Regulation of response to biotic stimulus	http://amigo.geneontology.org/amigo/term/GO:0002831	AT1G02450 AT1G03160 AT1G07000 AT1G07260 AT1G08450 AT1G14370 AT1G17600 AT1G17980 AT1G18670 AT1G19250 AT1G32540 AT1G32640 AT1G44350 AT1G50030 AT1G51090 AT1G51780 AT1G53570 AT1G56190 AT1G80080 AT2G18300 AT2G22330 AT2G22370 AT2G25620 AT2G29460 AT2G32680 AT2G39660 AT2G42260 AT2G43790 AT2G45180 AT2G46380 AT2G48070 AT3G01310 AT3G05360 AT3G09980 AT3G12620 AT3G14150 AT3G15210 AT3G18690 AT3G21630 AT3G22231…
Col-0	2.47626224613678e-76	157	562	5.85723606168446	Defense response to fungus	http://amigo.geneontology.org/amigo/term/GO:0050832	AT1G02920 AT1G03850 AT1G05800 AT1G07000 AT1G10920 AT1G11310 AT1G12200 AT1G17615 AT1G19250 AT1G19670 AT1G20020 AT1G25540 AT1G27130 AT1G45145 AT1G47128 AT1G49430 AT1G51090 AT1G51940 AT1G53570 AT1G55260 AT1G56510 AT1G56570 AT1G61560 AT1G63880 AT1G64670 AT1G64700 AT1G75380 AT1G75830 AT1G80080 AT2G01650 AT2G02100 AT2G15890 AT2G16390 AT2G20610 AT2G22230 AT2G22240 AT2G22370 AT2G23560 AT2G25000 AT2G25110…
Col-0	6.44300195006723e-75	98	195	10.537094017094	Regulation of response to external stimulus	http://amigo.geneontology.org/amigo/term/GO:0032101	AT1G02450 AT1G03160 AT1G07000 AT1G07260 AT1G08450 AT1G14370 AT1G17600 AT1G17980 AT1G18670 AT1G19250 AT1G32540 AT1G32640 AT1G44350 AT1G50030 AT1G51090 AT1G51780 AT1G53570 AT1G56190 AT1G80080 AT2G18300 AT2G22330 AT2G22370 AT2G25620 AT2G29460 AT2G32680 AT2G39660 AT2G42260 AT2G43790 AT2G45180 AT2G46380 AT2G48070 AT3G01310 AT3G05360 AT3G09980 AT3G12620 AT3G14150 AT3G15210 AT3G18690 AT3G21630 AT3G22231…
Col-0	1.46026183677456e-59	161	760	4.44162280701754	Regulation of response to stimulus	http://amigo.geneontology.org/amigo/term/GO:0048583	AT1G02450 AT1G02660 AT1G03160 AT1G07000 AT1G07260 AT1G08450 AT1G11310 AT1G14370 AT1G17600 AT1G17980 AT1G18670 AT1G19180 AT1G19250 AT1G25540 AT1G28280 AT1G28520 AT1G32540 AT1G32640 AT1G44350 AT1G50030 AT1G51090 AT1G51780 AT1G51940 AT1G53570 AT1G56190 AT1G64670 AT1G66340 AT1G70170 AT1G70810 AT1G71860 AT1G72300 AT1G80080 AT2G18300 AT2G18950 AT2G20890 AT2G22330 AT2G22370 AT2G25000 AT2G25110 AT2G25620…
Col-0	1.4441582329161e-39	48	84	11.9809523809524	Systemic acquired resistance	http://amigo.geneontology.org/amigo/term/GO:0009627	AT1G02450 AT1G07260 AT1G09750 AT1G19250 AT1G29660 AT1G44350 AT1G51780 AT1G55490 AT2G13810 AT2G22330 AT2G23560 AT2G37870 AT2G38470 AT2G40690 AT2G43570 AT3G01420 AT3G04720 AT3G18490 AT3G26830 AT3G48090 AT3G52430 AT3G56400 AT4G01370 AT4G01895 AT4G08920 AT4G23170 AT4G25050 AT4G26120 AT4G33680 AT4G36280 AT4G36290 AT4G37150 AT5G03350 AT5G05680 AT5G05960 AT5G10760 AT5G13220 AT5G40990 AT5G45110 AT5G51200…
Col-0	1.10183882315274e-37	50	99	10.5892255892256	Positive regulation of defense response	http://amigo.geneontology.org/amigo/term/GO:0031349	AT1G02660 AT1G07000 AT1G08450 AT1G14370 AT1G18670 AT1G19250 AT1G25540 AT1G32540 AT2G29460 AT2G32680 AT2G42260 AT2G43790 AT2G45180 AT2G48070 AT3G01310 AT3G05360 AT3G09980 AT3G14150 AT3G15210 AT3G18690 AT3G21630 AT3G22231 AT3G22600 AT3G44480 AT3G45430 AT3G51480 AT3G52430 AT3G56400 AT3G57860 AT3G62590 AT4G08920 AT4G14400 AT4G18360 AT4G18760 AT4G19530 AT4G24970 AT4G25230 AT4G26750 AT4G36280 AT4G36290…
Col-0	1.25930201601777e-35	66	201	6.88457711442786	Cell death	http://amigo.geneontology.org/amigo/term/GO:0008219	AT1G02120 AT1G03160 AT1G08450 AT1G08860 AT1G09750 AT1G12220 AT1G19250 AT1G26630 AT1G28380 AT1G29690 AT1G32540 AT1G33560 AT1G51660 AT1G55490 AT1G73260 AT2G26560 AT2G41060 AT2G41560 AT2G43790 AT3G01420 AT3G07040 AT3G12500 AT3G21220 AT3G44480 AT3G44880 AT3G45860 AT3G48090 AT3G50260 AT3G50470 AT3G50930 AT3G52430 AT3G57330 AT3G63310 AT4G02640 AT4G08920 AT4G12560 AT4G14400 AT4G17720 AT4G19040 AT4G19700…
Col-0	9.16556371783357e-35	45	86	10.9709302325581	Regulation of innate immune response	http://amigo.geneontology.org/amigo/term/GO:0045088	AT1G03160 AT1G08450 AT1G17600 AT1G17980 AT1G19250 AT1G32540 AT1G80080 AT2G18300 AT2G32680 AT2G43790 AT2G45180 AT3G01310 AT3G05360 AT3G09980 AT3G14150 AT3G15210 AT3G18690 AT3G21630 AT3G22600 AT3G44480 AT3G45430 AT3G51480 AT3G55560 AT3G56400 AT4G17720 AT4G18360 AT4G19530 AT4G22305 AT4G25230 AT4G31300 AT4G36290 AT4G36540 AT4G37000 AT5G05300 AT5G13190 AT5G16840 AT5G18610 AT5G39610 AT5G40990 AT5G47220…
Col-0	1.05108602653504e-34	46	91	10.5985347985348	Positive regulation of immune system process	http://amigo.geneontology.org/amigo/term/GO:0002684	AT1G07000 AT1G08450 AT1G14370 AT1G18670 AT1G19250 AT1G32540 AT2G29460 AT2G32680 AT2G42260 AT2G43790 AT2G45180 AT2G48070 AT3G01310 AT3G05360 AT3G09980 AT3G14150 AT3G15210 AT3G18690 AT3G21630 AT3G22231 AT3G22600 AT3G44480 AT3G45430 AT3G51480 AT3G52430 AT3G56400 AT3G57860 AT4G08920 AT4G14400 AT4G18360 AT4G18760 AT4G19530 AT4G24970 AT4G25230 AT4G26750 AT4G36280 AT4G36290 AT5G14930 AT5G18610 AT5G39610…
Col-0	1.05108602653504e-34	46	91	10.5985347985348	Positive regulation of response to biotic stimulus	http://amigo.geneontology.org/amigo/term/GO:0002833	AT1G07000 AT1G08450 AT1G14370 AT1G18670 AT1G19250 AT1G32540 AT2G29460 AT2G32680 AT2G42260 AT2G43790 AT2G45180 AT2G48070 AT3G01310 AT3G05360 AT3G09980 AT3G14150 AT3G15210 AT3G18690 AT3G21630 AT3G22231 AT3G22600 AT3G44480 AT3G45430 AT3G51480 AT3G52430 AT3G56400 AT3G57860 AT4G08920 AT4G14400 AT4G18360 AT4G18760 AT4G19530 AT4G24970 AT4G25230 AT4G26750 AT4G36280 AT4G36290 AT5G14930 AT5G18610 AT5G39610…
Col-0	1.05108602653504e-34	46	91	10.5985347985348	Positive regulation of immune response	http://amigo.geneontology.org/amigo/term/GO:0050778	AT1G07000 AT1G08450 AT1G14370 AT1G18670 AT1G19250 AT1G32540 AT2G29460 AT2G32680 AT2G42260 AT2G43790 AT2G45180 AT2G48070 AT3G01310 AT3G05360 AT3G09980 AT3G14150 AT3G15210 AT3G18690 AT3G21630 AT3G22231 AT3G22600 AT3G44480 AT3G45430 AT3G51480 AT3G52430 AT3G56400 AT3G57860 AT4G08920 AT4G14400 AT4G18360 AT4G18760 AT4G19530 AT4G24970 AT4G25230 AT4G26750 AT4G36280 AT4G36290 AT5G14930 AT5G18610 AT5G39610…
Col-0	5.91201382050025e-34	45	89	10.6011235955056	Programmed cell death induced by symbiont	http://amigo.geneontology.org/amigo/term/GO:0034050	AT1G02120 AT1G03160 AT1G08450 AT1G12220 AT1G19250 AT1G26630 AT1G28380 AT1G29690 AT1G32540 AT1G33560 AT1G51660 AT2G26560 AT2G43790 AT3G01420 AT3G07040 AT3G12500 AT3G21220 AT3G44480 AT3G48090 AT3G50470 AT3G50930 AT3G52430 AT4G02640 AT4G12560 AT4G17720 AT4G19040 AT4G22305 AT4G23210 AT4G25230 AT4G31300 AT4G36280 AT4G36290 AT4G37000 AT4G37930 AT4G38360 AT5G13190 AT5G15410 AT5G16840 AT5G22290 AT5G43470…
Col-0	6.63469363185599e-34	46	94	10.2602836879433	Positive regulation of response to external stimulus	http://amigo.geneontology.org/amigo/term/GO:0032103	AT1G07000 AT1G08450 AT1G14370 AT1G18670 AT1G19250 AT1G32540 AT2G29460 AT2G32680 AT2G42260 AT2G43790 AT2G45180 AT2G48070 AT3G01310 AT3G05360 AT3G09980 AT3G14150 AT3G15210 AT3G18690 AT3G21630 AT3G22231 AT3G22600 AT3G44480 AT3G45430 AT3G51480 AT3G52430 AT3G56400 AT3G57860 AT4G08920 AT4G14400 AT4G18360 AT4G18760 AT4G19530 AT4G24970 AT4G25230 AT4G26750 AT4G36280 AT4G36290 AT5G14930 AT5G18610 AT5G39610…
Col-0	1.05699139157497e-33	45	90	10.4833333333333	Biological process involved in interaction with symbiont	http://amigo.geneontology.org/amigo/term/GO:0051702	AT1G02120 AT1G03160 AT1G08450 AT1G12220 AT1G19250 AT1G26630 AT1G28380 AT1G29690 AT1G32540 AT1G33560 AT1G51660 AT2G26560 AT2G43790 AT3G01420 AT3G07040 AT3G12500 AT3G21220 AT3G44480 AT3G48090 AT3G50470 AT3G50930 AT3G52430 AT4G02640 AT4G12560 AT4G17720 AT4G19040 AT4G22305 AT4G23210 AT4G25230 AT4G31300 AT4G36280 AT4G36290 AT4G37000 AT4G37930 AT4G38360 AT5G13190 AT5G15410 AT5G16840 AT5G22290 AT5G43470…
Col-0	5.96016273270209e-33	44	88	10.4833333333333	Plant-type hypersensitive response	http://amigo.geneontology.org/amigo/term/GO:0009626	AT1G02120 AT1G03160 AT1G08450 AT1G12220 AT1G19250 AT1G28380 AT1G29690 AT1G32540 AT1G33560 AT1G51660 AT2G26560 AT2G43790 AT3G01420 AT3G07040 AT3G12500 AT3G21220 AT3G44480 AT3G48090 AT3G50470 AT3G50930 AT3G52430 AT4G02640 AT4G12560 AT4G17720 AT4G19040 AT4G22305 AT4G23210 AT4G25230 AT4G31300 AT4G36280 AT4G36290 AT4G37000 AT4G37930 AT4G38360 AT5G13190 AT5G15410 AT5G16840 AT5G22290 AT5G43470 AT5G45890…
Col-0	3.0924087996063e-31	56	164	7.15934959349593	Programmed cell death	http://amigo.geneontology.org/amigo/term/GO:0012501	AT1G02120 AT1G03160 AT1G08450 AT1G09750 AT1G12220 AT1G19250 AT1G26630 AT1G28380 AT1G29690 AT1G32540 AT1G33560 AT1G51660 AT1G73260 AT2G26560 AT2G41560 AT2G43790 AT3G01420 AT3G07040 AT3G12500 AT3G21220 AT3G44480 AT3G45860 AT3G48090 AT3G50470 AT3G50930 AT3G52430 AT3G57330 AT4G02640 AT4G08920 AT4G12560 AT4G17720 AT4G19040 AT4G19700 AT4G22305 AT4G23130 AT4G23170 AT4G23210 AT4G25230 AT4G31300 AT4G36280…
Col-0	9.18787692982472e-31	35	56	13.1041666666667	Defense response to virus	http://amigo.geneontology.org/amigo/term/GO:0051607	AT1G01040 AT1G05460 AT1G48410 AT1G50030 AT1G51500 AT1G56190 AT2G21120 AT2G22240 AT2G25620 AT2G26560 AT2G27040 AT2G32940 AT2G35980 AT2G45820 AT3G03300 AT3G11660 AT3G20250 AT3G43920 AT3G49500 AT3G61260 AT3G62800 AT4G36280 AT4G36290 AT5G03210 AT5G08120 AT5G14930 AT5G16000 AT5G20320 AT5G21100 AT5G23570 AT5G24590 AT5G35620 AT5G43470 AT5G43810 AT5G46350
Col-0	9.18787692982472e-31	35	56	13.1041666666667	Defense response to symbiont	http://amigo.geneontology.org/amigo/term/GO:0140546	AT1G01040 AT1G05460 AT1G48410 AT1G50030 AT1G51500 AT1G56190 AT2G21120 AT2G22240 AT2G25620 AT2G26560 AT2G27040 AT2G32940 AT2G35980 AT2G45820 AT3G03300 AT3G11660 AT3G20250 AT3G43920 AT3G49500 AT3G61260 AT3G62800 AT4G36280 AT4G36290 AT5G03210 AT5G08120 AT5G14930 AT5G16000 AT5G20320 AT5G21100 AT5G23570 AT5G24590 AT5G35620 AT5G43470 AT5G43810 AT5G46350
Col-0	1.10295959689836e-30	47	113	8.72064896755162	Biological process involved in symbiotic interaction	http://amigo.geneontology.org/amigo/term/GO:0044403	AT1G02120 AT1G03160 AT1G08450 AT1G12220 AT1G19250 AT1G26630 AT1G28380 AT1G29690 AT1G32540 AT1G33560 AT1G51660 AT2G26560 AT2G27040 AT2G43790 AT3G01420 AT3G07040 AT3G07780 AT3G12500 AT3G21220 AT3G44480 AT3G48090 AT3G50470 AT3G50930 AT3G52430 AT4G02640 AT4G12560 AT4G17720 AT4G19040 AT4G22305 AT4G23210 AT4G25230 AT4G31300 AT4G36280 AT4G36290 AT4G37000 AT4G37930 AT4G38360 AT5G13190 AT5G15410 AT5G16840…
Col-0	1.79560239809555e-28	54	169	6.69940828402367	Response to salicylic acid	http://amigo.geneontology.org/amigo/term/GO:0009751	AT1G02120 AT1G11350 AT1G15520 AT1G18670 AT1G65390 AT1G66700 AT1G73260 AT1G79680 AT2G03760 AT2G13810 AT2G17520 AT2G20580 AT2G22370 AT2G25000 AT2G33380 AT2G39260 AT2G40000 AT2G40750 AT2G45820 AT3G01420 AT3G06980 AT3G22231 AT3G45860 AT3G50930 AT3G52430 AT3G56400 AT3G61190 AT3G61260 AT4G01370 AT4G05040 AT4G14390 AT4G14400 AT4G19040 AT4G23130 AT4G23170 AT4G26120 AT4G31800 AT4G33680 AT4G39030 AT5G03350…
Col-0	1.0637099350875e-26	43	110	8.19606060606061	Response to oomycetes	http://amigo.geneontology.org/amigo/term/GO:0002239	AT1G07000 AT1G15520 AT1G15530 AT1G18670 AT1G56510 AT2G22330 AT2G29250 AT2G32680 AT2G34930 AT2G43700 AT2G48070 AT3G05360 AT3G11340 AT3G22231 AT3G22600 AT3G23550 AT3G25020 AT3G44480 AT3G45330 AT3G45410 AT3G45430 AT3G53810 AT3G56400 AT3G59280 AT3G59700 AT4G02640 AT4G14400 AT4G18760 AT4G24460 AT4G24970 AT4G33430 AT4G39950 AT5G10530 AT5G12170 AT5G14930 AT5G19380 AT5G24400 AT5G24530 AT5G43470 AT5G55830…
Col-0	1.18097086260731e-26	71	319	4.66656217345873	Response to organic cyclic compound	http://amigo.geneontology.org/amigo/term/GO:0014070	AT1G02120 AT1G11350 AT1G15520 AT1G18670 AT1G19350 AT1G32640 AT1G50030 AT1G65390 AT1G66700 AT1G73260 AT1G79680 AT2G03760 AT2G13810 AT2G16390 AT2G17520 AT2G18300 AT2G20580 AT2G22370 AT2G25000 AT2G33380 AT2G39260 AT2G40000 AT2G40750 AT2G43570 AT2G45820 AT3G01420 AT3G06980 AT3G22231 AT3G45860 AT3G50930 AT3G52430 AT3G56400 AT3G61190 AT3G61260 AT3G63310 AT4G01370 AT4G02330 AT4G05040 AT4G08920 AT4G14390…
Col-0	2.97763463542763e-25	38	89	8.95205992509363	Response to virus	http://amigo.geneontology.org/amigo/term/GO:0009615	AT1G01040 AT1G05460 AT1G48410 AT1G50030 AT1G51500 AT1G56190 AT2G21120 AT2G22240 AT2G25620 AT2G26560 AT2G27040 AT2G32940 AT2G35980 AT2G43570 AT2G45820 AT3G03300 AT3G04720 AT3G11660 AT3G20250 AT3G43920 AT3G49500 AT3G61260 AT3G62800 AT4G14400 AT4G36280 AT4G36290 AT5G03210 AT5G08120 AT5G14930 AT5G16000 AT5G20320 AT5G21100 AT5G23570 AT5G24590 AT5G35620 AT5G43470 AT5G43810 AT5G46350
Col-0	1.21298725963045e-23	199	1990	2.09666666666667	Signal transduction	http://amigo.geneontology.org/amigo/term/GO:0007165	AT1G02120 AT1G06160 AT1G08450 AT1G15520 AT1G15530 AT1G16110 AT1G16540 AT1G17600 AT1G17615 AT1G18670 AT1G19180 AT1G19210 AT1G19250 AT1G19350 AT1G21240 AT1G21326 AT1G24020 AT1G25540 AT1G27180 AT1G28520 AT1G32640 AT1G48490 AT1G50030 AT1G51660 AT1G51940 AT1G53570 AT1G56150 AT1G56510 AT1G56520 AT1G56540 AT1G57650 AT1G61100 AT1G63730 AT1G63860 AT1G63880 AT1G64300 AT1G65390 AT1G66090 AT1G66340 AT1G69550…
Col-0	2.42404736215217e-23	36	87	8.67586206896552	Defense response to oomycetes	http://amigo.geneontology.org/amigo/term/GO:0002229	AT1G07000 AT1G15520 AT1G15530 AT1G18670 AT1G56510 AT2G22330 AT2G29250 AT2G32680 AT2G43700 AT2G48070 AT3G22231 AT3G23550 AT3G25020 AT3G45330 AT3G45410 AT3G45430 AT3G53810 AT3G56400 AT3G59280 AT3G59700 AT4G14400 AT4G18760 AT4G24460 AT4G24970 AT4G33430 AT4G39950 AT5G10530 AT5G12170 AT5G14930 AT5G19380 AT5G24400 AT5G24530 AT5G55830 AT5G60270 AT5G60300 AT5G65600
Col-0	6.81344262128078e-23	177	1692	2.19332151300236	Response to oxygen-containing compound	http://amigo.geneontology.org/amigo/term/GO:1901700	AT1G02120 AT1G06160 AT1G07000 AT1G11350 AT1G15520 AT1G16540 AT1G17420 AT1G17750 AT1G18670 AT1G19180 AT1G19350 AT1G22882 AT1G24020 AT1G25540 AT1G28520 AT1G30755 AT1G32540 AT1G32640 AT1G33560 AT1G44350 AT1G50030 AT1G51500 AT1G51940 AT1G54040 AT1G55020 AT1G56570 AT1G64670 AT1G65390 AT1G66340 AT1G66700 AT1G70170 AT1G70810 AT1G72520 AT1G73080 AT1G73260 AT1G74100 AT1G79680 AT1G80080 AT2G01830 AT2G03760…
Col-0	1.27433968002088e-22	59	259	4.77619047619048	Positive regulation of response to stimulus	http://amigo.geneontology.org/amigo/term/GO:0048584	AT1G02660 AT1G07000 AT1G08450 AT1G14370 AT1G18670 AT1G19250 AT1G25540 AT1G28520 AT1G32540 AT1G50030 AT1G51940 AT1G64670 AT1G70810 AT2G29460 AT2G32680 AT2G42260 AT2G43790 AT2G45180 AT2G48070 AT3G01310 AT3G05360 AT3G09980 AT3G14150 AT3G15210 AT3G18690 AT3G21630 AT3G22231 AT3G22600 AT3G44480 AT3G45430 AT3G49530 AT3G51480 AT3G52430 AT3G56400 AT3G57860 AT3G62590 AT4G08920 AT4G14400 AT4G18360 AT4G18760…
Col-0	4.472802445101e-22	28	52	11.2897435897436	Regulation of defense response to bacterium	http://amigo.geneontology.org/amigo/term/GO:1900424	AT1G03160 AT1G07000 AT1G14370 AT1G18670 AT1G51090 AT1G53570 AT2G39660 AT2G42260 AT3G09980 AT3G12620 AT3G28450 AT3G52430 AT3G57860 AT3G59280 AT3G59700 AT4G03960 AT4G08920 AT4G14400 AT4G18760 AT4G26750 AT4G36280 AT4G36290 AT5G14930 AT5G18610 AT5G65600 AT5G66210 AT5G66850 AT5G67160
Col-0	6.96481034492541e-22	31	67	9.70099502487562	Negative regulation of defense response	http://amigo.geneontology.org/amigo/term/GO:0031348	AT1G03160 AT1G07260 AT1G11310 AT1G17980 AT1G28280 AT1G50030 AT1G51090 AT1G51940 AT1G71860 AT2G18300 AT3G09840 AT3G11820 AT3G12620 AT3G28450 AT3G52430 AT3G55560 AT3G59280 AT3G59700 AT3G61190 AT4G12560 AT4G17720 AT4G36540 AT4G39030 AT5G09230 AT5G13190 AT5G16840 AT5G21100 AT5G35620 AT5G60120 AT5G60410 AT5G66210
Col-0	1.72104648135043e-21	28	54	10.8716049382716	Positive regulation of innate immune response	http://amigo.geneontology.org/amigo/term/GO:0045089	AT1G08450 AT1G19250 AT1G32540 AT2G32680 AT2G43790 AT2G45180 AT3G01310 AT3G05360 AT3G09980 AT3G14150 AT3G15210 AT3G18690 AT3G21630 AT3G22600 AT3G44480 AT3G45430 AT3G51480 AT3G56400 AT4G18360 AT4G19530 AT4G25230 AT4G36290 AT5G39610 AT5G40990 AT5G47220 AT5G51450 AT5G59890 AT5G65600
Col-0	1.0361143613954e-17	135	1265	2.23754940711462	Cellular response to stress	http://amigo.geneontology.org/amigo/term/GO:0033554	AT1G02120 AT1G03160 AT1G07135 AT1G07870 AT1G08450 AT1G09070 AT1G10140 AT1G12220 AT1G13360 AT1G14200 AT1G14410 AT1G15520 AT1G18300 AT1G18570 AT1G19250 AT1G23710 AT1G24100 AT1G28380 AT1G29690 AT1G32540 AT1G32640 AT1G32928 AT1G33560 AT1G51660 AT1G63090 AT1G66090 AT1G66340 AT1G66880 AT1G68620 AT1G68690 AT1G71260 AT1G76640 AT2G01830 AT2G02740 AT2G15890 AT2G17520 AT2G19520 AT2G22240 AT2G22330 AT2G23270…
Col-0	2.54988119423725e-17	45	196	4.81377551020408	Response to jasmonic acid	http://amigo.geneontology.org/amigo/term/GO:0009753	AT1G06160 AT1G15520 AT1G17420 AT1G17750 AT1G19180 AT1G25540 AT1G32640 AT1G44350 AT1G54040 AT1G55020 AT1G65390 AT1G70170 AT1G73080 AT1G74100 AT2G39260 AT2G39770 AT2G40750 AT2G43790 AT3G06980 AT3G15210 AT3G15356 AT3G51480 AT3G52430 AT3G56400 AT4G01370 AT4G23100 AT4G26120 AT4G31550 AT4G34460 AT5G05600 AT5G07690 AT5G13220 AT5G26170 AT5G44420 AT5G45110 AT5G46050 AT5G46180 AT5G46760 AT5G47220 AT5G56980…
Col-0	4.43619464428938e-17	28	73	8.04200913242009	Cellular response to salicylic acid stimulus	http://amigo.geneontology.org/amigo/term/GO:0071446	AT1G11350 AT1G18670 AT1G65390 AT2G13810 AT2G22370 AT2G39260 AT2G40750 AT3G01420 AT3G06980 AT3G22231 AT3G50930 AT3G52430 AT3G56400 AT4G01370 AT4G05040 AT4G14390 AT4G14400 AT4G26120 AT4G33680 AT5G03350 AT5G05190 AT5G22570 AT5G36970 AT5G43470 AT5G45110 AT5G51200 AT5G65600 AT5G67300
Col-0	4.60396435138361e-17	164	1716	2.0038073038073	Cellular response to chemical stimulus	http://amigo.geneontology.org/amigo/term/GO:0070887	AT1G02120 AT1G06160 AT1G07135 AT1G07870 AT1G08450 AT1G08860 AT1G09070 AT1G10140 AT1G11350 AT1G13360 AT1G14200 AT1G15520 AT1G16540 AT1G18300 AT1G18670 AT1G19180 AT1G19210 AT1G19230 AT1G19250 AT1G19350 AT1G23710 AT1G24020 AT1G25540 AT1G32540 AT1G32640 AT1G32928 AT1G50030 AT1G51940 AT1G56150 AT1G63090 AT1G65390 AT1G65820 AT1G66090 AT1G66340 AT1G66880 AT1G68620 AT1G68690 AT1G70810 AT1G76640 AT1G80080…
Col-0	5.59995435485658e-17	45	200	4.7175	Response to fatty acid	http://amigo.geneontology.org/amigo/term/GO:0070542	AT1G06160 AT1G15520 AT1G17420 AT1G17750 AT1G19180 AT1G25540 AT1G32640 AT1G44350 AT1G54040 AT1G55020 AT1G65390 AT1G70170 AT1G73080 AT1G74100 AT2G39260 AT2G39770 AT2G40750 AT2G43790 AT3G06980 AT3G15210 AT3G15356 AT3G51480 AT3G52430 AT3G56400 AT4G01370 AT4G23100 AT4G26120 AT4G31550 AT4G34460 AT5G05600 AT5G07690 AT5G13220 AT5G26170 AT5G44420 AT5G45110 AT5G46050 AT5G46180 AT5G46760 AT5G47220 AT5G56980…
Col-0	2.05999771497536e-16	22	44	10.4833333333333	Immune response-regulating signaling pathway	http://amigo.geneontology.org/amigo/term/GO:0002764	AT1G08450 AT1G19250 AT1G53570 AT2G18300 AT2G25110 AT2G32680 AT2G39660 AT2G45180 AT3G05360 AT3G14150 AT3G18690 AT3G21630 AT3G22600 AT3G45430 AT3G49110 AT3G49120 AT4G18360 AT4G19530 AT5G13160 AT5G59890 AT5G65600 AT5G66850
Col-0	4.94414066418715e-16	41	176	4.8842803030303	Cellular response to organic cyclic compound	http://amigo.geneontology.org/amigo/term/GO:0071407	AT1G11350 AT1G18670 AT1G19350 AT1G32640 AT1G50030 AT1G65390 AT2G13810 AT2G16390 AT2G18300 AT2G22370 AT2G39260 AT2G40750 AT3G01420 AT3G06980 AT3G22231 AT3G50930 AT3G52430 AT3G56400 AT3G63310 AT4G01370 AT4G05040 AT4G14390 AT4G14400 AT4G17880 AT4G26120 AT4G33430 AT4G33680 AT4G35230 AT4G38360 AT5G03350 AT5G05190 AT5G11510 AT5G22570 AT5G36970 AT5G43470 AT5G45110 AT5G46760 AT5G51200 AT5G60300 AT5G65600…
Col-0	3.82835077194218e-15	21	44	10.0068181818182	Activation of innate immune response	http://amigo.geneontology.org/amigo/term/GO:0002218	AT1G08450 AT1G19250 AT2G32680 AT2G43790 AT2G45180 AT3G05360 AT3G09980 AT3G14150 AT3G15210 AT3G18690 AT3G21630 AT3G22600 AT3G45430 AT3G51480 AT3G56400 AT4G18360 AT4G19530 AT5G40990 AT5G47220 AT5G59890 AT5G65600
Col-0	3.82835077194218e-15	21	44	10.0068181818182	Activation of immune response	http://amigo.geneontology.org/amigo/term/GO:0002253	AT1G08450 AT1G19250 AT2G32680 AT2G43790 AT2G45180 AT3G05360 AT3G09980 AT3G14150 AT3G15210 AT3G18690 AT3G21630 AT3G22600 AT3G45430 AT3G51480 AT3G56400 AT4G18360 AT4G19530 AT5G40990 AT5G47220 AT5G59890 AT5G65600
Col-0	7.81255816377165e-15	49	265	3.87685534591195	Response to hypoxia	http://amigo.geneontology.org/amigo/term/GO:0001666	AT1G07135 AT1G07870 AT1G09070 AT1G10140 AT1G13360 AT1G14200 AT1G18300 AT1G19250 AT1G23710 AT1G32928 AT1G63090 AT1G66090 AT1G66880 AT1G68620 AT1G68690 AT1G76640 AT2G15890 AT2G23270 AT2G25735 AT2G26560 AT2G32200 AT2G40000 AT2G47730 AT3G04640 AT3G13310 AT3G15210 AT3G20770 AT3G23170 AT3G48090 AT3G49780 AT3G52430 AT3G56400 AT4G19520 AT4G27657 AT4G31970 AT5G03380 AT5G13190 AT5G19230 AT5G24530 AT5G24590…
Col-0	1.43752940645888e-14	49	269	3.81920693928129	Response to decreased oxygen levels	http://amigo.geneontology.org/amigo/term/GO:0036293	AT1G07135 AT1G07870 AT1G09070 AT1G10140 AT1G13360 AT1G14200 AT1G18300 AT1G19250 AT1G23710 AT1G32928 AT1G63090 AT1G66090 AT1G66880 AT1G68620 AT1G68690 AT1G76640 AT2G15890 AT2G23270 AT2G25735 AT2G26560 AT2G32200 AT2G40000 AT2G47730 AT3G04640 AT3G13310 AT3G15210 AT3G20770 AT3G23170 AT3G48090 AT3G49780 AT3G52430 AT3G56400 AT4G19520 AT4G27657 AT4G31970 AT5G03380 AT5G13190 AT5G19230 AT5G24530 AT5G24590…
Col-0	1.64961602542045e-14	49	270	3.80506172839506	Response to oxygen levels	http://amigo.geneontology.org/amigo/term/GO:0070482	AT1G07135 AT1G07870 AT1G09070 AT1G10140 AT1G13360 AT1G14200 AT1G18300 AT1G19250 AT1G23710 AT1G32928 AT1G63090 AT1G66090 AT1G66880 AT1G68620 AT1G68690 AT1G76640 AT2G15890 AT2G23270 AT2G25735 AT2G26560 AT2G32200 AT2G40000 AT2G47730 AT3G04640 AT3G13310 AT3G15210 AT3G20770 AT3G23170 AT3G48090 AT3G49780 AT3G52430 AT3G56400 AT4G19520 AT4G27657 AT4G31970 AT5G03380 AT5G13190 AT5G19230 AT5G24530 AT5G24590…
Col-0	3.60058389822655e-14	20	43	9.75193798449612	Negative regulation of response to biotic stimulus	http://amigo.geneontology.org/amigo/term/GO:0002832	AT1G03160 AT1G07260 AT1G17980 AT1G50030 AT1G51090 AT2G18300 AT3G12620 AT3G28450 AT3G55560 AT3G59280 AT3G59700 AT4G17720 AT4G36540 AT5G13190 AT5G16840 AT5G21100 AT5G35620 AT5G60120 AT5G60410 AT5G66210
Col-0	3.60058389822655e-14	20	43	9.75193798449612	Negative regulation of response to external stimulus	http://amigo.geneontology.org/amigo/term/GO:0032102	AT1G03160 AT1G07260 AT1G17980 AT1G50030 AT1G51090 AT2G18300 AT3G12620 AT3G28450 AT3G55560 AT3G59280 AT3G59700 AT4G17720 AT4G36540 AT5G13190 AT5G16840 AT5G21100 AT5G35620 AT5G60120 AT5G60410 AT5G66210
Col-0	6.14608488303018e-14	45	239	3.94769874476987	Cellular response to hypoxia	http://amigo.geneontology.org/amigo/term/GO:0071456	AT1G07135 AT1G07870 AT1G09070 AT1G10140 AT1G13360 AT1G14200 AT1G18300 AT1G19250 AT1G23710 AT1G32928 AT1G63090 AT1G66090 AT1G66880 AT1G68620 AT1G68690 AT1G76640 AT2G15890 AT2G23270 AT2G25735 AT2G26560 AT2G32200 AT2G40000 AT2G47730 AT3G04640 AT3G13310 AT3G15210 AT3G23170 AT3G49780 AT3G56400 AT4G19520 AT4G27657 AT4G31970 AT5G03380 AT5G13190 AT5G19230 AT5G24530 AT5G24590 AT5G27420 AT5G35735 AT5G47910…
Col-0	8.22495304059884e-14	45	241	3.9149377593361	Cellular response to decreased oxygen levels	http://amigo.geneontology.org/amigo/term/GO:0036294	AT1G07135 AT1G07870 AT1G09070 AT1G10140 AT1G13360 AT1G14200 AT1G18300 AT1G19250 AT1G23710 AT1G32928 AT1G63090 AT1G66090 AT1G66880 AT1G68620 AT1G68690 AT1G76640 AT2G15890 AT2G23270 AT2G25735 AT2G26560 AT2G32200 AT2G40000 AT2G47730 AT3G04640 AT3G13310 AT3G15210 AT3G23170 AT3G49780 AT3G56400 AT4G19520 AT4G27657 AT4G31970 AT5G03380 AT5G13190 AT5G19230 AT5G24530 AT5G24590 AT5G27420 AT5G35735 AT5G47910…
Col-0	8.22495304059884e-14	45	241	3.9149377593361	Cellular response to oxygen levels	http://amigo.geneontology.org/amigo/term/GO:0071453	AT1G07135 AT1G07870 AT1G09070 AT1G10140 AT1G13360 AT1G14200 AT1G18300 AT1G19250 AT1G23710 AT1G32928 AT1G63090 AT1G66090 AT1G66880 AT1G68620 AT1G68690 AT1G76640 AT2G15890 AT2G23270 AT2G25735 AT2G26560 AT2G32200 AT2G40000 AT2G47730 AT3G04640 AT3G13310 AT3G15210 AT3G23170 AT3G49780 AT3G56400 AT4G19520 AT4G27657 AT4G31970 AT5G03380 AT5G13190 AT5G19230 AT5G24530 AT5G24590 AT5G27420 AT5G35735 AT5G47910…
Col-0	1.65775948606186e-13	16	27	12.4246913580247	Positive regulation of defense response to bacterium	http://amigo.geneontology.org/amigo/term/GO:1900426	AT1G07000 AT1G14370 AT1G18670 AT2G42260 AT3G09980 AT3G52430 AT3G57860 AT4G08920 AT4G14400 AT4G18760 AT4G26750 AT4G36280 AT4G36290 AT5G14930 AT5G18610 AT5G65600
Col-0	1.67032779213968e-13	20	46	9.11594202898551	Negative regulation of immune system process	http://amigo.geneontology.org/amigo/term/GO:0002683	AT1G03160 AT1G07260 AT1G17980 AT1G50030 AT1G51090 AT2G18300 AT3G12620 AT3G28450 AT3G55560 AT3G59280 AT3G59700 AT4G17720 AT4G36540 AT5G13190 AT5G16840 AT5G21100 AT5G35620 AT5G60120 AT5G60410 AT5G66210
Col-0	1.67032779213968e-13	20	46	9.11594202898551	Negative regulation of immune response	http://amigo.geneontology.org/amigo/term/GO:0050777	AT1G03160 AT1G07260 AT1G17980 AT1G50030 AT1G51090 AT2G18300 AT3G12620 AT3G28450 AT3G55560 AT3G59280 AT3G59700 AT4G17720 AT4G36540 AT5G13190 AT5G16840 AT5G21100 AT5G35620 AT5G60120 AT5G60410 AT5G66210
Col-0	1.75836208982894e-13	18	36	10.4833333333333	Regulation of defense response to fungus	http://amigo.geneontology.org/amigo/term/GO:1900150	AT1G07000 AT1G51090 AT1G53570 AT1G80080 AT2G22370 AT2G46380 AT3G01310 AT3G22231 AT3G25020 AT3G28450 AT3G56410 AT4G14400 AT4G19040 AT5G05190 AT5G18610 AT5G66850 AT5G67160 AT5G67300
Col-0	3.82418703113902e-13	124	1277	2.03591751500914	Protein phosphorylation	http://amigo.geneontology.org/amigo/term/GO:0006468	AT1G05700 AT1G06840 AT1G07870 AT1G11050 AT1G11350 AT1G14370 AT1G15530 AT1G16110 AT1G17230 AT1G17750 AT1G18670 AT1G21240 AT1G26970 AT1G28390 AT1G34420 AT1G48480 AT1G48490 AT1G50030 AT1G51660 AT1G51790 AT1G51890 AT1G51940 AT1G52290 AT1G53430 AT1G53440 AT1G53570 AT1G56120 AT1G56145 AT1G56190 AT1G64300 AT1G64790 AT1G66340 AT1G66830 AT1G66880 AT1G66910 AT1G66980 AT1G67000 AT1G68690 AT1G69790 AT1G71860…
Col-0	4.61827347848721e-13	23	66	7.30656565656566	Salicylic acid mediated signaling pathway	http://amigo.geneontology.org/amigo/term/GO:0009863	AT1G18670 AT1G65390 AT2G13810 AT2G22370 AT2G39260 AT2G40750 AT3G22231 AT3G50930 AT3G52430 AT3G56400 AT4G01370 AT4G05040 AT4G14390 AT4G14400 AT4G26120 AT4G33680 AT5G05190 AT5G22570 AT5G36970 AT5G45110 AT5G51200 AT5G65600 AT5G67300
Col-0	7.1188287910254e-13	16	29	11.567816091954	Defense response to insect	http://amigo.geneontology.org/amigo/term/GO:0002213	AT1G02660 AT1G32640 AT1G65390 AT2G29350 AT2G29460 AT3G01310 AT3G48520 AT3G52430 AT3G62590 AT4G23100 AT5G14180 AT5G25980 AT5G26000 AT5G43580 AT5G57220 AT5G60890
Col-0	7.1188287910254e-13	16	29	11.567816091954	Defense response by callose deposition	http://amigo.geneontology.org/amigo/term/GO:0052542	AT1G18570 AT1G24100 AT1G27130 AT1G28380 AT1G66340 AT2G22330 AT3G29400 AT3G54640 AT4G16990 AT4G23100 AT4G39950 AT5G46330 AT5G57220 AT5G58430 AT5G61010 AT5G66850
Col-0	9.29086577491429e-13	11	12	19.2194444444444	Regulation of defense response to virus	http://amigo.geneontology.org/amigo/term/GO:0050688	AT1G50030 AT1G56190 AT2G25620 AT4G36290 AT5G08120 AT5G14930 AT5G21100 AT5G23570 AT5G24590 AT5G35620 AT5G43470
Col-0	1.41887276430281e-12	16	30	11.1822222222222	Induced systemic resistance	http://amigo.geneontology.org/amigo/term/GO:0009682	AT1G18570 AT1G32960 AT1G64790 AT2G22330 AT2G43790 AT3G15210 AT3G51480 AT3G56400 AT4G31550 AT4G39950 AT5G07690 AT5G40990 AT5G47220 AT5G51200 AT5G57220 AT5G61420
Col-0	2.44989535626848e-12	26	92	5.92536231884058	Regulation of cell death	http://amigo.geneontology.org/amigo/term/GO:0010941	AT1G02120 AT1G03160 AT1G08860 AT1G09750 AT1G32540 AT2G41560 AT3G44480 AT3G48090 AT3G50260 AT3G52430 AT3G57330 AT3G63310 AT4G17720 AT4G19700 AT4G22305 AT4G25230 AT4G31300 AT4G36290 AT4G37000 AT5G10530 AT5G13190 AT5G16840 AT5G39610 AT5G47910 AT5G51450 AT5G65600
Col-0	8.20732507155893e-12	83	741	2.3484930274404	Cellular response to oxygen-containing compound	http://amigo.geneontology.org/amigo/term/GO:1901701	AT1G11350 AT1G15520 AT1G16540 AT1G18670 AT1G19180 AT1G19350 AT1G24020 AT1G25540 AT1G32540 AT1G32640 AT1G50030 AT1G51940 AT1G65390 AT1G66340 AT1G70810 AT1G80080 AT2G01830 AT2G13810 AT2G18300 AT2G20890 AT2G22370 AT2G30020 AT2G33580 AT2G39260 AT2G40750 AT2G43790 AT3G01420 AT3G06980 AT3G11410 AT3G15210 AT3G15356 AT3G20770 AT3G21220 AT3G21630 AT3G22231 AT3G50930 AT3G51480 AT3G52430 AT3G56400 AT3G63310…
Col-0	9.65160443796185e-12	13	20	13.6283333333333	Pattern recognition receptor signaling pathway	http://amigo.geneontology.org/amigo/term/GO:0002221	AT1G53570 AT2G18300 AT2G25110 AT2G32680 AT2G39660 AT3G21630 AT3G22600 AT3G45430 AT3G49110 AT3G49120 AT5G13160 AT5G65600 AT5G66850
Col-0	1.23016361302113e-10	13	23	11.8507246376812	Regulation of systemic acquired resistance	http://amigo.geneontology.org/amigo/term/GO:0010112	AT1G02450 AT1G07260 AT1G44350 AT1G51780 AT2G22330 AT3G26830 AT4G01895 AT4G08920 AT4G36280 AT4G36290 AT5G13220 AT5G52810 AT5G60410
Col-0	1.2359730403116e-10	38	220	3.62151515151515	Negative regulation of response to stimulus	http://amigo.geneontology.org/amigo/term/GO:0048585	AT1G03160 AT1G07260 AT1G11310 AT1G17980 AT1G28280 AT1G50030 AT1G51090 AT1G51940 AT1G66340 AT1G71860 AT2G18300 AT3G09840 AT3G11410 AT3G11820 AT3G12620 AT3G15210 AT3G28450 AT3G52430 AT3G55560 AT3G59280 AT3G59700 AT3G61190 AT4G12560 AT4G17720 AT4G36540 AT4G38360 AT4G39030 AT5G07690 AT5G09230 AT5G11510 AT5G13190 AT5G16840 AT5G21100 AT5G35620 AT5G60120 AT5G60410 AT5G64750 AT5G66210
Col-0	1.28490734241925e-10	12	19	13.2421052631579	Regulation of plant-type hypersensitive response	http://amigo.geneontology.org/amigo/term/GO:0010363	AT1G03160 AT1G32540 AT3G44480 AT4G17720 AT4G22305 AT4G25230 AT4G31300 AT4G36290 AT4G37000 AT5G13190 AT5G16840 AT5G51450
Col-0	2.82177131979734e-10	25	103	5.08899676375405	Cellular response to jasmonic acid stimulus	http://amigo.geneontology.org/amigo/term/GO:0071395	AT1G19180 AT1G25540 AT1G65390 AT2G39260 AT2G40750 AT2G43790 AT3G06980 AT3G15210 AT3G15356 AT3G51480 AT3G52430 AT3G56400 AT4G01370 AT4G26120 AT4G31550 AT4G34460 AT5G05600 AT5G07690 AT5G13220 AT5G26170 AT5G45110 AT5G47220 AT5G60300 AT5G63970 AT5G67300
Col-0	2.99797396778056e-10	12	20	12.58	Defense response to Gram-negative bacterium	http://amigo.geneontology.org/amigo/term/GO:0050829	AT2G23810 AT2G45220 AT3G23820 AT3G48090 AT3G50950 AT3G52430 AT3G57750 AT4G28490 AT4G33220 AT5G14930 AT5G54310 AT5G65710
Col-0	5.14852235142968e-10	14	30	9.78444444444444	Immune response-activating signal transduction	http://amigo.geneontology.org/amigo/term/GO:0002757	AT1G08450 AT1G19250 AT2G32680 AT2G45180 AT3G05360 AT3G14150 AT3G18690 AT3G21630 AT3G22600 AT3G45430 AT4G18360 AT4G19530 AT5G59890 AT5G65600
Col-0	5.14852235142968e-10	14	30	9.78444444444444	Innate immune response-activating signal transduction	http://amigo.geneontology.org/amigo/term/GO:0002758	AT1G08450 AT1G19250 AT2G32680 AT2G45180 AT3G05360 AT3G14150 AT3G18690 AT3G21630 AT3G22600 AT3G45430 AT4G18360 AT4G19530 AT5G59890 AT5G65600
Col-0	5.14852235142968e-10	27	123	4.60243902439024	Cell surface receptor signaling pathway	http://amigo.geneontology.org/amigo/term/GO:0007166	AT1G15530 AT1G16110 AT1G21240 AT1G79680 AT2G23450 AT2G28830 AT2G29250 AT2G43700 AT2G43850 AT2G45180 AT3G21630 AT3G45330 AT3G45410 AT3G45430 AT3G53810 AT3G57730 AT3G57740 AT3G57750 AT3G59700 AT4G31110 AT4G33430 AT5G10530 AT5G46330 AT5G55830 AT5G60270 AT5G60300 AT5G65600
Col-0	6.38064379049632e-10	12	21	11.9809523809524	Regulation of biological process involved in symbiotic interaction	http://amigo.geneontology.org/amigo/term/GO:0043903	AT1G03160 AT1G32540 AT3G44480 AT4G17720 AT4G22305 AT4G25230 AT4G31300 AT4G36290 AT4G37000 AT5G13190 AT5G16840 AT5G51450
Col-0	6.38626049318643e-10	37	222	3.49444444444444	Response to wounding	http://amigo.geneontology.org/amigo/term/GO:0009611	AT1G05800 AT1G06160 AT1G17420 AT1G17750 AT1G19180 AT1G26630 AT1G32640 AT1G65390 AT1G72520 AT1G73080 AT1G73260 AT1G74100 AT2G22330 AT2G30020 AT2G39260 AT3G01310 AT3G15356 AT3G48520 AT3G51480 AT3G54420 AT3G61190 AT4G01370 AT4G16760 AT4G26070 AT5G07690 AT5G10300 AT5G13220 AT5G40990 AT5G43470 AT5G43580 AT5G44420 AT5G46050 AT5G47910 AT5G56980 AT5G60300 AT5G63970 AT5G64900
Col-0	6.38746768167386e-10	25	107	4.898753894081	Cellular response to fatty acid	http://amigo.geneontology.org/amigo/term/GO:0071398	AT1G19180 AT1G25540 AT1G65390 AT2G39260 AT2G40750 AT2G43790 AT3G06980 AT3G15210 AT3G15356 AT3G51480 AT3G52430 AT3G56400 AT4G01370 AT4G26120 AT4G31550 AT4G34460 AT5G05600 AT5G07690 AT5G13220 AT5G26170 AT5G45110 AT5G47220 AT5G60300 AT5G63970 AT5G67300
Col-0	9.01419776006236e-10	140	1689	1.73791197947503	Phosphorylation	http://amigo.geneontology.org/amigo/term/GO:0016310	AT1G04280 AT1G05700 AT1G06840 AT1G07870 AT1G11050 AT1G11350 AT1G14370 AT1G15530 AT1G16110 AT1G17230 AT1G17750 AT1G18670 AT1G21240 AT1G26970 AT1G28390 AT1G33560 AT1G34420 AT1G48480 AT1G48490 AT1G50030 AT1G51660 AT1G51790 AT1G51890 AT1G51940 AT1G52290 AT1G53430 AT1G53440 AT1G53570 AT1G56120 AT1G56145 AT1G56190 AT1G64300 AT1G64790 AT1G66340 AT1G66830 AT1G66880 AT1G66910 AT1G66980 AT1G67000 AT1G68690…
Col-0	1.18858558602317e-09	108	1189	1.90445752733389	Cellular response to organic substance	http://amigo.geneontology.org/amigo/term/GO:0071310	AT1G02120 AT1G06160 AT1G08450 AT1G11350 AT1G15520 AT1G16540 AT1G18670 AT1G19180 AT1G19210 AT1G19350 AT1G24020 AT1G25540 AT1G32640 AT1G50030 AT1G51940 AT1G56150 AT1G65390 AT1G66340 AT1G70810 AT1G80080 AT2G01830 AT2G13810 AT2G16390 AT2G17520 AT2G18300 AT2G20890 AT2G22370 AT2G27050 AT2G28550 AT2G30020 AT2G33580 AT2G39260 AT2G40750 AT2G43790 AT3G01420 AT3G06980 AT3G09840 AT3G11410 AT3G12830 AT3G15210…
Col-0	1.46933702356859e-09	9	11	17.1545454545455	RNAi-mediated antiviral immune response	http://amigo.geneontology.org/amigo/term/GO:0009616	AT1G01040 AT1G05460 AT1G48410 AT3G03300 AT3G43920 AT3G49500 AT3G62800 AT5G20320 AT5G23570
Col-0	2.58415019443002e-09	16	45	7.45481481481481	Callose localization	http://amigo.geneontology.org/amigo/term/GO:0052545	AT1G18570 AT1G24100 AT1G27130 AT1G28380 AT1G66340 AT2G22330 AT3G29400 AT3G54640 AT4G16990 AT4G23100 AT4G39950 AT5G46330 AT5G57220 AT5G58430 AT5G61010 AT5G66850
Col-0	3.11719077230537e-09	40	268	3.12935323383085	Response to organonitrogen compound	http://amigo.geneontology.org/amigo/term/GO:0010243	AT1G30755 AT1G32640 AT1G50030 AT2G24570 AT2G33580 AT2G35000 AT2G35930 AT2G38470 AT2G43570 AT2G43790 AT3G05200 AT3G09840 AT3G15210 AT3G15356 AT3G21630 AT3G23230 AT3G49530 AT3G50260 AT3G51480 AT3G52450 AT3G56400 AT4G08480 AT4G17880 AT4G26120 AT4G31550 AT4G31800 AT4G34410 AT4G37930 AT5G11510 AT5G18610 AT5G25910 AT5G27420 AT5G46050 AT5G46760 AT5G47220 AT5G49520 AT5G51060 AT5G60300 AT5G66850 AT5G67300
Col-0	3.21365645105961e-09	10	15	13.9777777777778	Regulation of defense response to oomycetes	http://amigo.geneontology.org/amigo/term/GO:1902288	AT1G07000 AT1G18670 AT2G48070 AT3G22231 AT3G25020 AT3G59280 AT4G14400 AT4G18760 AT4G24970 AT5G14930
Col-0	3.34896226631e-09	23	98	4.92074829931973	Jasmonic acid mediated signaling pathway	http://amigo.geneontology.org/amigo/term/GO:0009867	AT1G19180 AT1G25540 AT1G65390 AT2G39260 AT2G40750 AT2G43790 AT3G15210 AT3G51480 AT3G52430 AT3G56400 AT4G01370 AT4G26120 AT4G31550 AT4G34460 AT5G05600 AT5G07690 AT5G13220 AT5G26170 AT5G45110 AT5G47220 AT5G60300 AT5G63970 AT5G67300
Col-0	5.27805044469275e-09	19	68	5.85833333333333	Regulation of programmed cell death	http://amigo.geneontology.org/amigo/term/GO:0043067	AT1G02120 AT1G03160 AT1G09750 AT1G32540 AT2G41560 AT3G44480 AT3G57330 AT4G17720 AT4G19700 AT4G22305 AT4G25230 AT4G31300 AT4G36290 AT4G37000 AT5G13190 AT5G16840 AT5G39610 AT5G47910 AT5G51450
Col-0	7.46877088927943e-09	16	48	6.98888888888889	Polysaccharide localization	http://amigo.geneontology.org/amigo/term/GO:0033037	AT1G18570 AT1G24100 AT1G27130 AT1G28380 AT1G66340 AT2G22330 AT3G29400 AT3G54640 AT4G16990 AT4G23100 AT4G39950 AT5G46330 AT5G57220 AT5G58430 AT5G61010 AT5G66850
Col-0	8.28642514465563e-09	133	1631	1.70972818311874	Response to endogenous stimulus	http://amigo.geneontology.org/amigo/term/GO:0009719	AT1G02120 AT1G03850 AT1G06160 AT1G15520 AT1G16540 AT1G17420 AT1G17750 AT1G19180 AT1G19210 AT1G19350 AT1G24020 AT1G25540 AT1G30755 AT1G32640 AT1G44350 AT1G48410 AT1G50030 AT1G51500 AT1G51940 AT1G54040 AT1G55020 AT1G56150 AT1G56570 AT1G64670 AT1G65390 AT1G66340 AT1G70170 AT1G70560 AT1G70810 AT1G73080 AT1G74100 AT1G80080 AT2G01830 AT2G18300 AT2G22240 AT2G22370 AT2G27050 AT2G28550 AT2G30020 AT2G32240…
Col-0	1.03885983669301e-08	16	49	6.84625850340136	Stomatal closure	http://amigo.geneontology.org/amigo/term/GO:0090332	AT1G07000 AT1G08860 AT1G15520 AT1G47128 AT2G31870 AT2G39050 AT2G40750 AT2G43790 AT3G21220 AT3G56400 AT3G59700 AT4G01370 AT4G22330 AT5G43410 AT5G56030 AT5G58430
Col-0	1.20107897071474e-08	28	151	3.8878587196468	Stomatal movement	http://amigo.geneontology.org/amigo/term/GO:0010118	AT1G07000 AT1G08860 AT1G15520 AT1G16540 AT1G47128 AT1G66340 AT2G20890 AT2G31870 AT2G33380 AT2G39050 AT2G39660 AT2G40750 AT2G43790 AT3G01500 AT3G11410 AT3G11820 AT3G21220 AT3G56400 AT3G59700 AT4G01370 AT4G08920 AT4G22330 AT4G34460 AT5G25980 AT5G26000 AT5G43410 AT5G56030 AT5G58430
Col-0	1.22273845216263e-08	40	281	2.98457888493476	Response to ethylene	http://amigo.geneontology.org/amigo/term/GO:0009723	AT1G02120 AT1G06160 AT1G15520 AT1G19210 AT1G66340 AT1G70560 AT2G22370 AT2G27050 AT2G28550 AT2G40750 AT2G43790 AT3G04720 AT3G06980 AT3G15210 AT3G15356 AT3G20770 AT3G23230 AT3G45410 AT3G50260 AT3G52430 AT3G56400 AT4G19040 AT4G24670 AT4G32800 AT4G34410 AT4G34460 AT4G39780 AT5G07690 AT5G09230 AT5G10520 AT5G21960 AT5G39610 AT5G40990 AT5G43410 AT5G44420 AT5G47220 AT5G60120 AT5G64750 AT5G64900 AT5G64930
Col-0	1.22273845216263e-08	15	43	7.31395348837209	Response to molecule of bacterial origin	http://amigo.geneontology.org/amigo/term/GO:0002237	AT1G07000 AT1G66340 AT1G73260 AT2G25000 AT2G32680 AT2G39660 AT3G05360 AT3G21630 AT3G22600 AT3G50930 AT3G59280 AT4G23210 AT4G26070 AT4G31800 AT5G24590
Col-0	1.54699299201304e-08	43	319	2.82622779519331	Response to nitrogen compound	http://amigo.geneontology.org/amigo/term/GO:1901698	AT1G30755 AT1G32640 AT1G50030 AT2G16390 AT2G24570 AT2G33580 AT2G35000 AT2G35930 AT2G38470 AT2G39770 AT2G43570 AT2G43790 AT3G01420 AT3G05200 AT3G09840 AT3G15210 AT3G15356 AT3G21630 AT3G23230 AT3G49530 AT3G50260 AT3G51480 AT3G52450 AT3G56400 AT4G08480 AT4G17880 AT4G26120 AT4G31550 AT4G31800 AT4G34410 AT4G37930 AT5G11510 AT5G18610 AT5G25910 AT5G27420 AT5G46050 AT5G46760 AT5G47220 AT5G49520 AT5G51060…
Col-0	1.7653764611454e-08	106	1217	1.826184606957	Negative regulation of biological process	http://amigo.geneontology.org/amigo/term/GO:0048519	AT1G01040 AT1G02120 AT1G02450 AT1G03160 AT1G03850 AT1G05460 AT1G05800 AT1G07260 AT1G08370 AT1G08860 AT1G11310 AT1G14410 AT1G15520 AT1G17980 AT1G19350 AT1G24020 AT1G28280 AT1G48410 AT1G50030 AT1G51090 AT1G51940 AT1G61470 AT1G66340 AT1G66700 AT1G70170 AT1G71860 AT1G73260 AT1G75380 AT1G79090 AT2G16390 AT2G18300 AT2G22370 AT2G27040 AT2G32940 AT2G39260 AT2G40030 AT2G40750 AT2G41560 AT2G42260 AT2G43120…
Col-0	2.20602170270779e-08	8	10	16.7733333333333	Positive regulation of defense response to oomycetes	http://amigo.geneontology.org/amigo/term/GO:1902290	AT1G07000 AT1G18670 AT2G48070 AT3G22231 AT4G14400 AT4G18760 AT4G24970 AT5G14930
Col-0	2.99929010162865e-08	89	966	1.93171152518979	Response to lipid	http://amigo.geneontology.org/amigo/term/GO:0033993	AT1G06160 AT1G15520 AT1G17420 AT1G17750 AT1G19180 AT1G19350 AT1G24020 AT1G25540 AT1G32640 AT1G44350 AT1G50030 AT1G51500 AT1G51940 AT1G54040 AT1G55020 AT1G56570 AT1G64670 AT1G65390 AT1G66340 AT1G70170 AT1G70810 AT1G73080 AT1G74100 AT1G80080 AT2G18300 AT2G22370 AT2G30020 AT2G32240 AT2G33380 AT2G37220 AT2G39260 AT2G39770 AT2G40750 AT2G43790 AT3G01420 AT3G06980 AT3G11410 AT3G11820 AT3G15210 AT3G15356…
Col-0	3.23894826993724e-08	26	138	3.95024154589372	Response to chitin	http://amigo.geneontology.org/amigo/term/GO:0010200	AT1G32640 AT2G24570 AT2G33580 AT2G35000 AT2G35930 AT2G38470 AT3G05200 AT3G15210 AT3G15356 AT3G21630 AT3G23230 AT3G49530 AT3G50260 AT3G52450 AT3G56400 AT4G26120 AT4G31550 AT4G31800 AT4G34410 AT5G18610 AT5G25910 AT5G27420 AT5G47220 AT5G49520 AT5G66850 AT5G67300
Col-0	7.22340810863647e-08	10	19	11.0350877192982	Response to molecule of fungal origin	http://amigo.geneontology.org/amigo/term/GO:0002238	AT1G07000 AT1G10920 AT1G66700 AT1G73260 AT2G32680 AT3G05360 AT3G21630 AT3G25020 AT4G17720 AT4G22330
Col-0	7.45719304378424e-08	19	79	5.04261603375527	Indole-containing compound metabolic process	http://amigo.geneontology.org/amigo/term/GO:0042430	AT1G18570 AT1G27130 AT1G32640 AT1G70560 AT2G20610 AT2G22330 AT2G38470 AT2G40000 AT2G43790 AT3G26830 AT3G52430 AT3G54640 AT3G55840 AT4G23100 AT4G24670 AT4G34410 AT4G39950 AT5G57220 AT5G60890
Col-0	1.49737936359944e-07	126	1593	1.65838041431262	Response to hormone	http://amigo.geneontology.org/amigo/term/GO:0009725	AT1G02120 AT1G03850 AT1G06160 AT1G15520 AT1G16540 AT1G17420 AT1G17750 AT1G19180 AT1G19210 AT1G19350 AT1G24020 AT1G25540 AT1G30755 AT1G32640 AT1G44350 AT1G48410 AT1G50030 AT1G51500 AT1G51940 AT1G54040 AT1G55020 AT1G56150 AT1G56570 AT1G64670 AT1G65390 AT1G66340 AT1G70170 AT1G70560 AT1G70810 AT1G73080 AT1G74100 AT1G80080 AT2G01830 AT2G18300 AT2G22240 AT2G22370 AT2G27050 AT2G28550 AT2G30020 AT2G32240…
Col-0	1.99918449458932e-07	9	16	11.79375	Defense response by cell wall thickening	http://amigo.geneontology.org/amigo/term/GO:0052482	AT1G18570 AT1G24100 AT1G66340 AT2G22330 AT3G54640 AT4G23100 AT4G39950 AT5G46330 AT5G57220
Col-0	1.99918449458932e-07	9	16	11.79375	Defense response by callose deposition in cell wall	http://amigo.geneontology.org/amigo/term/GO:0052544	AT1G18570 AT1G24100 AT1G66340 AT2G22330 AT3G54640 AT4G23100 AT4G39950 AT5G46330 AT5G57220
Col-0	2.21336207991747e-07	6	6	20.9666666666667	Regulation of defense response to virus by host	http://amigo.geneontology.org/amigo/term/GO:0050691	AT1G56190 AT4G36290 AT5G08120 AT5G14930 AT5G24590 AT5G43470
Col-0	3.41601407140784e-07	12	33	7.62424242424242	Response to insect	http://amigo.geneontology.org/amigo/term/GO:0009625	AT1G18570 AT1G66340 AT1G73260 AT2G22330 AT3G26830 AT3G52430 AT3G56400 AT4G39950 AT5G07690 AT5G26000 AT5G44420 AT5G61420
Col-0	4.74688884370895e-07	19	88	4.52689393939394	Regulation of cellular response to stress	http://amigo.geneontology.org/amigo/term/GO:0080135	AT1G03160 AT1G32540 AT2G31870 AT2G43790 AT3G44480 AT3G49530 AT4G17720 AT4G22305 AT4G24970 AT4G25230 AT4G31300 AT4G36280 AT4G36290 AT4G37000 AT5G11250 AT5G13190 AT5G16840 AT5G51450 AT5G66130
Col-0	7.5230792437882e-07	9	18	10.4833333333333	Systemic acquired resistance, salicylic acid mediated signaling pathway	http://amigo.geneontology.org/amigo/term/GO:0009862	AT2G13810 AT3G52430 AT3G56400 AT4G01370 AT4G26120 AT4G33680 AT5G45110 AT5G51200 AT5G65600
Col-0	1.1944916127053e-06	11	30	7.68777777777778	Regulation of salicylic acid mediated signaling pathway	http://amigo.geneontology.org/amigo/term/GO:2000031	AT1G18670 AT2G22370 AT2G40750 AT3G52430 AT3G56400 AT4G05040 AT4G14390 AT4G14400 AT4G26120 AT5G45110 AT5G67300
Col-0	1.34877992008961e-06	15	59	5.33050847457627	Enzyme linked receptor protein signaling pathway	http://amigo.geneontology.org/amigo/term/GO:0007167	AT1G15530 AT2G29250 AT2G43700 AT3G45330 AT3G45410 AT3G45430 AT3G53810 AT3G59700 AT4G33430 AT5G10530 AT5G46330 AT5G55830 AT5G60270 AT5G60300 AT5G65600
Col-0	1.34877992008961e-06	15	59	5.33050847457627	Transmembrane receptor protein serine/threonine kinase signaling pathway	http://amigo.geneontology.org/amigo/term/GO:0007178	AT1G15530 AT2G29250 AT2G43700 AT3G45330 AT3G45410 AT3G45430 AT3G53810 AT3G59700 AT4G33430 AT5G10530 AT5G46330 AT5G55830 AT5G60270 AT5G60300 AT5G65600
Col-0	1.34966752900619e-06	30	210	2.9952380952381	Cellular response to ethylene stimulus	http://amigo.geneontology.org/amigo/term/GO:0071369	AT1G02120 AT1G06160 AT1G19210 AT1G66340 AT2G22370 AT2G27050 AT2G28550 AT2G40750 AT3G06980 AT3G15210 AT3G15356 AT3G20770 AT3G23230 AT3G45410 AT3G50260 AT3G52430 AT3G56400 AT4G19040 AT4G32800 AT4G34410 AT4G39780 AT5G07690 AT5G09230 AT5G10520 AT5G21960 AT5G40990 AT5G43410 AT5G47220 AT5G60120 AT5G64750
Col-0	2.10921994080429e-06	17	78	4.56965811965812	Benzene-containing compound metabolic process	http://amigo.geneontology.org/amigo/term/GO:0042537	AT1G10170 AT1G28380 AT1G29690 AT2G23560 AT2G39660 AT2G40000 AT3G10340 AT3G52430 AT3G53260 AT3G55840 AT4G37150 AT4G39030 AT5G04230 AT5G10300 AT5G24530 AT5G60410 AT5G67160
Col-0	2.26626756450835e-06	9	20	9.435	Negative regulation of innate immune response	http://amigo.geneontology.org/amigo/term/GO:0045824	AT1G03160 AT1G17980 AT2G18300 AT3G55560 AT4G17720 AT4G36540 AT5G13190 AT5G16840 AT5G60120
Col-0	3.49242387481753e-06	14	55	5.3369696969697	Indole-containing compound biosynthetic process	http://amigo.geneontology.org/amigo/term/GO:0042435	AT1G18570 AT1G70560 AT2G20610 AT2G22330 AT2G38470 AT2G43790 AT3G26830 AT3G52430 AT3G54640 AT4G23100 AT4G24670 AT4G39950 AT5G57220 AT5G60890
Col-0	4.25228828127855e-06	5	5	20.9666666666667	Positive regulation of defense response to virus by host	http://amigo.geneontology.org/amigo/term/GO:0002230	AT4G36290 AT5G08120 AT5G14930 AT5G24590 AT5G43470
Col-0	5.00986748586007e-06	23	143	3.37226107226107	Leaf senescence	http://amigo.geneontology.org/amigo/term/GO:0010150	AT1G54040 AT1G70170 AT2G13810 AT2G35980 AT2G40750 AT2G41060 AT2G43570 AT2G43790 AT3G02150 AT3G11340 AT3G52430 AT3G56400 AT3G62770 AT4G19040 AT4G22330 AT5G14930 AT5G17290 AT5G24530 AT5G39610 AT5G42000 AT5G45890 AT5G45900 AT5G64930
Col-0	5.11589614871386e-06	6	8	15.725	Leaf abscission	http://amigo.geneontology.org/amigo/term/GO:0060866	AT3G48090 AT3G52430 AT4G28490 AT5G14930 AT5G54310 AT5G65710
Col-0	7.30112381112866e-06	8	17	9.86666666666667	Immune effector process	http://amigo.geneontology.org/amigo/term/GO:0002252	AT2G35930 AT2G43790 AT3G15210 AT3G51480 AT3G52450 AT3G56400 AT5G40990 AT5G47220
Col-0	9.22893201688384e-06	11	36	6.40648148148148	Negative regulation of cell death	http://amigo.geneontology.org/amigo/term/GO:0060548	AT1G02120 AT1G03160 AT1G08860 AT2G41560 AT3G57330 AT3G63310 AT4G17720 AT4G19700 AT5G13190 AT5G16840 AT5G47910
Col-0	1.03094171223298e-05	23	149	3.23646532438479	Plant organ senescence	http://amigo.geneontology.org/amigo/term/GO:0090693	AT1G54040 AT1G70170 AT2G13810 AT2G35980 AT2G40750 AT2G41060 AT2G43570 AT2G43790 AT3G02150 AT3G11340 AT3G52430 AT3G56400 AT3G62770 AT4G19040 AT4G22330 AT5G14930 AT5G17290 AT5G24530 AT5G39610 AT5G42000 AT5G45890 AT5G45900 AT5G64930
Col-0	1.10366722794463e-05	85	1038	1.71692357096981	Cellular response to endogenous stimulus	http://amigo.geneontology.org/amigo/term/GO:0071495	AT1G02120 AT1G06160 AT1G15520 AT1G16540 AT1G19180 AT1G19210 AT1G19350 AT1G24020 AT1G25540 AT1G32640 AT1G50030 AT1G51940 AT1G56150 AT1G65390 AT1G66340 AT1G70810 AT1G80080 AT2G01830 AT2G18300 AT2G22370 AT2G27050 AT2G28550 AT2G30020 AT2G33580 AT2G39260 AT2G40750 AT2G43790 AT3G06980 AT3G11410 AT3G12830 AT3G15210 AT3G15356 AT3G20770 AT3G21220 AT3G21630 AT3G22231 AT3G23230 AT3G45410 AT3G50260 AT3G51480…
Col-0	1.15214217827978e-05	7	13	11.2897435897436	Toxin biosynthetic process	http://amigo.geneontology.org/amigo/term/GO:0009403	AT2G22330 AT2G38470 AT2G43790 AT3G26830 AT3G52430 AT4G23100 AT4G39950
Col-0	1.15214217827978e-05	7	13	11.2897435897436	Indole phytoalexin biosynthetic process	http://amigo.geneontology.org/amigo/term/GO:0009700	AT2G22330 AT2G38470 AT2G43790 AT3G26830 AT3G52430 AT4G23100 AT4G39950
Col-0	1.15214217827978e-05	7	13	11.2897435897436	Jasmonic acid and ethylene-dependent systemic resistance	http://amigo.geneontology.org/amigo/term/GO:0009861	AT1G06160 AT1G65390 AT1G74100 AT3G01310 AT4G01370 AT5G40990 AT5G44420
Col-0	1.15214217827978e-05	10	30	6.98888888888889	Positive regulation of cell death	http://amigo.geneontology.org/amigo/term/GO:0010942	AT1G32540 AT3G44480 AT3G48090 AT3G52430 AT4G25230 AT4G36290 AT5G10530 AT5G39610 AT5G51450 AT5G65600
Col-0	1.15214217827978e-05	7	13	11.2897435897436	Indole phytoalexin metabolic process	http://amigo.geneontology.org/amigo/term/GO:0046217	AT2G22330 AT2G38470 AT2G43790 AT3G26830 AT3G52430 AT4G23100 AT4G39950
Col-0	1.15214217827978e-05	7	13	11.2897435897436	Phytoalexin metabolic process	http://amigo.geneontology.org/amigo/term/GO:0052314	AT2G22330 AT2G38470 AT2G43790 AT3G26830 AT3G52430 AT4G23100 AT4G39950
Col-0	1.15214217827978e-05	7	13	11.2897435897436	Phytoalexin biosynthetic process	http://amigo.geneontology.org/amigo/term/GO:0052315	AT2G22330 AT2G38470 AT2G43790 AT3G26830 AT3G52430 AT4G23100 AT4G39950
Col-0	1.15432097516343e-05	17	88	4.05037878787879	Post-transcriptional gene silencing by RNA	http://amigo.geneontology.org/amigo/term/GO:0035194	AT1G01040 AT1G05460 AT1G48410 AT1G66700 AT2G16390 AT2G22370 AT2G27040 AT2G32940 AT2G40030 AT3G03300 AT3G23780 AT3G43920 AT3G49500 AT3G62800 AT5G20320 AT5G23570 AT5G44200
Col-0	1.30270588509919e-05	9	24	7.8625	Negative regulation of programmed cell death	http://amigo.geneontology.org/amigo/term/GO:0043069	AT1G02120 AT1G03160 AT2G41560 AT3G57330 AT4G17720 AT4G19700 AT5G13190 AT5G16840 AT5G47910
Col-0	1.61091748942939e-05	18	100	3.774	Regulation of stomatal movement	http://amigo.geneontology.org/amigo/term/GO:0010119	AT1G07000 AT1G47128 AT1G66340 AT2G20890 AT2G39660 AT2G40750 AT2G43790 AT3G01500 AT3G11410 AT3G11820 AT3G21220 AT3G56400 AT3G59700 AT4G01370 AT4G22330 AT5G25980 AT5G26000 AT5G58430
Col-0	2.12492833829084e-05	27	203	2.78866995073892	Ethylene-activated signaling pathway	http://amigo.geneontology.org/amigo/term/GO:0009873	AT1G02120 AT1G06160 AT1G19210 AT1G66340 AT2G22370 AT2G27050 AT2G28550 AT2G40750 AT3G15210 AT3G15356 AT3G20770 AT3G23230 AT3G50260 AT3G52430 AT3G56400 AT4G19040 AT4G32800 AT4G34410 AT4G39780 AT5G07690 AT5G09230 AT5G21960 AT5G40990 AT5G43410 AT5G47220 AT5G60120 AT5G64750
Col-0	2.12492833829084e-05	7	14	10.4833333333333	Regulation of hydrogen peroxide metabolic process	http://amigo.geneontology.org/amigo/term/GO:0010310	AT1G10170 AT2G48070 AT3G48090 AT3G52430 AT4G08920 AT5G10530 AT5G65600
Col-0	2.12492833829084e-05	5	6	17.4722222222222	Cellular response to chitin	http://amigo.geneontology.org/amigo/term/GO:0071323	AT2G33580 AT3G15356 AT3G21630 AT5G18610 AT5G66850
Col-0	2.14641613183331e-05	10	32	6.55208333333333	Regulation of stomatal closure	http://amigo.geneontology.org/amigo/term/GO:0090333	AT1G07000 AT1G47128 AT2G40750 AT2G43790 AT3G21220 AT3G56400 AT3G59700 AT4G01370 AT4G22330 AT5G58430
Col-0	2.21268892912762e-05	24	168	2.9952380952381	Aging	http://amigo.geneontology.org/amigo/term/GO:0007568	AT1G54040 AT1G70170 AT2G13810 AT2G29350 AT2G35980 AT2G40750 AT2G41060 AT2G43570 AT2G43790 AT3G02150 AT3G11340 AT3G52430 AT3G56400 AT3G62770 AT4G19040 AT4G22330 AT5G14930 AT5G17290 AT5G24530 AT5G39610 AT5G42000 AT5G45890 AT5G45900 AT5G64930
Col-0	2.24040005959079e-05	79	962	1.72179487179487	Response to inorganic substance	http://amigo.geneontology.org/amigo/term/GO:0010035	AT1G02920 AT1G07000 AT1G08860 AT1G15520 AT1G22882 AT1G26630 AT1G27130 AT1G28520 AT1G32540 AT1G32640 AT1G33560 AT1G45145 AT1G56190 AT1G64670 AT1G70170 AT1G72520 AT1G73260 AT2G01830 AT2G20890 AT2G23150 AT2G26560 AT2G30860 AT2G31870 AT2G32240 AT2G33380 AT2G35930 AT2G38470 AT2G39770 AT2G40750 AT2G42010 AT2G43570 AT2G43790 AT2G46140 AT3G01420 AT3G09840 AT3G11410 AT3G12500 AT3G13437 AT3G18490 AT3G20250…
Col-0	3.37846923372812e-05	12	49	5.13469387755102	Cellular response to organonitrogen compound	http://amigo.geneontology.org/amigo/term/GO:0071417	AT1G32640 AT2G33580 AT3G15356 AT3G21630 AT3G51480 AT4G17880 AT4G37930 AT5G11510 AT5G18610 AT5G46760 AT5G60300 AT5G66850
Col-0	3.37846923372812e-05	11	41	5.62520325203252	Regulation of jasmonic acid mediated signaling pathway	http://amigo.geneontology.org/amigo/term/GO:2000022	AT1G19180 AT2G40750 AT3G52430 AT3G56400 AT4G26120 AT4G31550 AT5G05600 AT5G13220 AT5G45110 AT5G60300 AT5G67300
Col-0	3.65168823098671e-05	7	15	9.78444444444444	Production of ta-siRNAs involved in RNA interference	http://amigo.geneontology.org/amigo/term/GO:0010267	AT1G01040 AT3G03300 AT3G43920 AT3G49500 AT3G62800 AT5G20320 AT5G23570
Col-0	3.81755319559393e-05	51	540	1.98018518518519	Cellular response to lipid	http://amigo.geneontology.org/amigo/term/GO:0071396	AT1G15520 AT1G19180 AT1G19350 AT1G24020 AT1G25540 AT1G32640 AT1G50030 AT1G51940 AT1G65390 AT1G70810 AT1G80080 AT2G18300 AT2G22370 AT2G30020 AT2G39260 AT2G40750 AT2G43790 AT3G06980 AT3G11410 AT3G15210 AT3G15356 AT3G21220 AT3G22231 AT3G51480 AT3G52430 AT3G56400 AT3G63310 AT4G01370 AT4G22330 AT4G26120 AT4G31550 AT4G33430 AT4G34460 AT4G35230 AT4G38360 AT5G05600 AT5G07690 AT5G13220 AT5G25980 AT5G26000…
Col-0	4.51946710861085e-05	14	68	4.31666666666667	Cellular response to nitrogen compound	http://amigo.geneontology.org/amigo/term/GO:1901699	AT1G32640 AT2G16390 AT2G33580 AT3G01420 AT3G15356 AT3G21630 AT3G51480 AT4G17880 AT4G37930 AT5G11510 AT5G18610 AT5G46760 AT5G60300 AT5G66850
Col-0	5.29599493209345e-05	9	28	6.73928571428571	Callose deposition in cell wall	http://amigo.geneontology.org/amigo/term/GO:0052543	AT1G18570 AT1G24100 AT1G66340 AT2G22330 AT3G54640 AT4G23100 AT4G39950 AT5G46330 AT5G57220
Col-0	5.72635300450258e-05	17	99	3.6003367003367	Posttranscriptional gene silencing	http://amigo.geneontology.org/amigo/term/GO:0016441	AT1G01040 AT1G05460 AT1G48410 AT1G66700 AT2G16390 AT2G22370 AT2G27040 AT2G32940 AT2G40030 AT3G03300 AT3G23780 AT3G43920 AT3G49500 AT3G62800 AT5G20320 AT5G23570 AT5G44200
Col-0	6.36484770153582e-05	12	52	4.83846153846154	Salicylic acid metabolic process	http://amigo.geneontology.org/amigo/term/GO:0009696	AT1G10170 AT1G28380 AT1G29690 AT2G23560 AT2G39660 AT3G52430 AT4G37150 AT4G39030 AT5G10300 AT5G24530 AT5G60410 AT5G67160
Col-0	6.85425135775029e-05	11	44	5.24166666666667	Production of siRNA involved in RNA interference	http://amigo.geneontology.org/amigo/term/GO:0030422	AT1G01040 AT2G27040 AT2G32940 AT2G40030 AT3G03300 AT3G23780 AT3G43920 AT3G49500 AT3G62800 AT5G20320 AT5G23570
Col-0	7.36907842736299e-05	21	145	3.03655172413793	Gene silencing by RNA	http://amigo.geneontology.org/amigo/term/GO:0031047	AT1G01040 AT1G05460 AT1G48410 AT1G66700 AT2G16390 AT2G22370 AT2G27040 AT2G32940 AT2G40030 AT3G03300 AT3G23780 AT3G43920 AT3G49500 AT3G62800 AT4G24970 AT4G36280 AT4G36290 AT5G20320 AT5G23570 AT5G43810 AT5G44200
Col-0	7.72342109871942e-05	12	53	4.74716981132075	RNA interference	http://amigo.geneontology.org/amigo/term/GO:0016246	AT1G01040 AT2G16390 AT2G27040 AT2G32940 AT2G40030 AT3G03300 AT3G23780 AT3G43920 AT3G49500 AT3G62800 AT5G20320 AT5G23570
Col-0	9.44302459655829e-05	12	54	4.65925925925926	Regulation of reactive oxygen species metabolic process	http://amigo.geneontology.org/amigo/term/GO:2000377	AT1G10170 AT1G32540 AT2G20890 AT2G23150 AT2G33380 AT2G48070 AT3G48090 AT3G52430 AT3G59280 AT4G08920 AT5G10530 AT5G65600
Col-0	9.50784090935584e-05	7	17	8.63333333333333	Negative regulation of defense response to bacterium	http://amigo.geneontology.org/amigo/term/GO:1900425	AT1G03160 AT1G51090 AT3G12620 AT3G28450 AT3G59280 AT3G59700 AT5G66210
Col-0	9.56177834672805e-05	9	30	6.29	Cell wall thickening	http://amigo.geneontology.org/amigo/term/GO:0052386	AT1G18570 AT1G24100 AT1G66340 AT2G22330 AT3G54640 AT4G23100 AT4G39950 AT5G46330 AT5G57220
Col-0	0.000109939981252243	6	12	10.4833333333333	Camalexin biosynthetic process	http://amigo.geneontology.org/amigo/term/GO:0010120	AT2G22330 AT2G38470 AT2G43790 AT3G26830 AT3G52430 AT4G39950
Col-0	0.000109939981252243	6	12	10.4833333333333	Response to purine-containing compound	http://amigo.geneontology.org/amigo/term/GO:0014074	AT1G32640 AT4G17880 AT5G11510 AT5G46760 AT5G51060 AT5G60300
Col-0	0.000109939981252243	6	12	10.4833333333333	Hydrogen peroxide biosynthetic process	http://amigo.geneontology.org/amigo/term/GO:0050665	AT1G66340 AT2G48070 AT3G14150 AT3G14415 AT3G14420 AT4G18360
Col-0	0.000109939981252243	6	12	10.4833333333333	Camalexin metabolic process	http://amigo.geneontology.org/amigo/term/GO:0052317	AT2G22330 AT2G38470 AT2G43790 AT3G26830 AT3G52430 AT4G39950
Col-0	0.000110092541460463	30	262	2.40076335877863	Monocarboxylic acid biosynthetic process	http://amigo.geneontology.org/amigo/term/GO:0072330	AT1G05800 AT1G10170 AT1G16540 AT1G17420 AT1G19250 AT1G50030 AT1G55020 AT1G64670 AT1G70560 AT1G72520 AT2G13810 AT2G18950 AT2G20610 AT2G22230 AT2G22330 AT2G33380 AT2G39660 AT3G01420 AT3G10340 AT3G23820 AT3G52430 AT3G53260 AT4G16760 AT4G24670 AT4G25050 AT4G39030 AT4G39950 AT5G04230 AT5G52810 AT5G67160
Col-0	0.000152556728189119	13	66	4.12979797979798	DsRNA processing	http://amigo.geneontology.org/amigo/term/GO:0031050	AT1G01040 AT2G22370 AT2G27040 AT2G32940 AT2G40030 AT3G03300 AT3G23780 AT3G43920 AT3G49500 AT3G62800 AT5G20320 AT5G23570 AT5G44200
Col-0	0.000152556728189119	13	66	4.12979797979798	Production of small RNA involved in gene silencing by RNA	http://amigo.geneontology.org/amigo/term/GO:0070918	AT1G01040 AT2G22370 AT2G27040 AT2G32940 AT2G40030 AT3G03300 AT3G23780 AT3G43920 AT3G49500 AT3G62800 AT5G20320 AT5G23570 AT5G44200
Col-0	0.000155753539691125	5	8	13.1041666666667	Positive regulation of plant-type hypersensitive response	http://amigo.geneontology.org/amigo/term/GO:0034052	AT1G32540 AT3G44480 AT4G25230 AT4G36290 AT5G51450
Col-0	0.0001978778370763	24	192	2.62083333333333	Protein autophosphorylation	http://amigo.geneontology.org/amigo/term/GO:0046777	AT1G11050 AT1G11350 AT1G53430 AT1G53440 AT1G56120 AT1G56145 AT2G11520 AT2G17520 AT2G23200 AT2G39360 AT2G39660 AT2G43850 AT3G09010 AT3G21630 AT3G45410 AT3G59700 AT4G08920 AT4G28490 AT4G39270 AT5G13160 AT5G16000 AT5G24010 AT5G66210 AT5G66850
Col-0	0.000229982695518535	12	59	4.26440677966102	Toxin metabolic process	http://amigo.geneontology.org/amigo/term/GO:0009404	AT1G02920 AT1G27130 AT2G22330 AT2G29460 AT2G30860 AT2G38470 AT2G43790 AT2G47730 AT3G26830 AT3G52430 AT4G23100 AT4G39950
Col-0	0.000256112423287783	77	999	1.61604938271605	Cellular response to hormone stimulus	http://amigo.geneontology.org/amigo/term/GO:0032870	AT1G02120 AT1G06160 AT1G15520 AT1G16540 AT1G19180 AT1G19210 AT1G19350 AT1G24020 AT1G25540 AT1G32640 AT1G50030 AT1G51940 AT1G56150 AT1G65390 AT1G66340 AT1G70810 AT1G80080 AT2G01830 AT2G18300 AT2G22370 AT2G27050 AT2G28550 AT2G30020 AT2G39260 AT2G40750 AT2G43790 AT3G06980 AT3G11410 AT3G12830 AT3G15210 AT3G15356 AT3G20770 AT3G21220 AT3G22231 AT3G23230 AT3G45410 AT3G50260 AT3G51480 AT3G52430 AT3G56400…
Col-0	0.000308733647224849	4	5	16.7733333333333	PAMP-triggered immunity signalling pathway	http://amigo.geneontology.org/amigo/term/GO:0140426	AT2G32680 AT3G22600 AT3G45430 AT5G65600
Col-0	0.000308733647224849	4	5	16.7733333333333	Cellular defense response	http://amigo.geneontology.org/amigo/term/GO:0006968	AT1G28280 AT1G66980 AT3G06980 AT5G43410
Col-0	0.000325032091474069	5	9	11.6481481481481	Response to ATP	http://amigo.geneontology.org/amigo/term/GO:0033198	AT1G32640 AT4G17880 AT5G46760 AT5G51060 AT5G60300
Col-0	0.000371290035270074	73	944	1.62136299435028	Hormone-mediated signaling pathway	http://amigo.geneontology.org/amigo/term/GO:0009755	AT1G02120 AT1G06160 AT1G15520 AT1G16540 AT1G19180 AT1G19210 AT1G19350 AT1G24020 AT1G25540 AT1G32640 AT1G50030 AT1G51940 AT1G56150 AT1G65390 AT1G66340 AT1G70810 AT2G01830 AT2G18300 AT2G22370 AT2G27050 AT2G28550 AT2G30020 AT2G39260 AT2G40750 AT2G43790 AT3G11410 AT3G12830 AT3G15210 AT3G15356 AT3G20770 AT3G21220 AT3G22231 AT3G23230 AT3G50260 AT3G51480 AT3G52430 AT3G56400 AT3G59280 AT3G61830 AT3G63310…
Col-0	0.000434207171256646	7	21	6.98888888888889	Aromatic amino acid family catabolic process	http://amigo.geneontology.org/amigo/term/GO:0009074	AT2G22330 AT2G40000 AT3G10340 AT3G53260 AT3G55840 AT4G39950 AT5G04230
Col-0	0.000434324287876357	23	189	2.55149911816578	Reactive oxygen species metabolic process	http://amigo.geneontology.org/amigo/term/GO:0072593	AT1G10170 AT1G32540 AT1G66340 AT2G20890 AT2G23150 AT2G33380 AT2G48070 AT3G14150 AT3G14415 AT3G14420 AT3G48090 AT3G49110 AT3G49120 AT3G52430 AT3G59280 AT4G08920 AT4G18360 AT4G34460 AT4G37530 AT5G10530 AT5G39580 AT5G47910 AT5G65600
Col-0	0.00052533617899857	21	166	2.65240963855422	Secondary metabolite biosynthetic process	http://amigo.geneontology.org/amigo/term/GO:0044550	AT1G18570 AT1G24100 AT1G64670 AT1G74100 AT2G20610 AT2G22330 AT2G38470 AT2G43790 AT3G10340 AT3G26830 AT3G52430 AT3G53260 AT4G23100 AT4G37980 AT4G37990 AT4G39950 AT5G04230 AT5G07690 AT5G57220 AT5G60890 AT5G61420
Col-0	0.000587925471624022	10	46	4.55797101449275	S-glycoside biosynthetic process	http://amigo.geneontology.org/amigo/term/GO:0016144	AT1G18570 AT1G24100 AT1G74100 AT2G20610 AT2G22330 AT4G23100 AT5G07690 AT5G57220 AT5G60890 AT5G61420
Col-0	0.000587925471624022	10	46	4.55797101449275	Glycosinolate biosynthetic process	http://amigo.geneontology.org/amigo/term/GO:0019758	AT1G18570 AT1G24100 AT1G74100 AT2G20610 AT2G22330 AT4G23100 AT5G07690 AT5G57220 AT5G60890 AT5G61420
Col-0	0.000587925471624022	10	46	4.55797101449275	Glucosinolate biosynthetic process	http://amigo.geneontology.org/amigo/term/GO:0019761	AT1G18570 AT1G24100 AT1G74100 AT2G20610 AT2G22330 AT4G23100 AT5G07690 AT5G57220 AT5G60890 AT5G61420
Col-0	0.000593773585883727	5	10	10.4833333333333	Induced systemic resistance, jasmonic acid mediated signaling pathway	http://amigo.geneontology.org/amigo/term/GO:0009864	AT2G43790 AT3G15210 AT3G51480 AT3G56400 AT5G47220
Col-0	0.000593773585883727	5	10	10.4833333333333	Response to organophosphorus	http://amigo.geneontology.org/amigo/term/GO:0046683	AT1G32640 AT4G17880 AT5G46760 AT5G51060 AT5G60300
Col-0	0.000596255478755224	28	260	2.25794871794872	Phosphorelay signal transduction system	http://amigo.geneontology.org/amigo/term/GO:0000160	AT1G02120 AT1G06160 AT1G19210 AT1G66340 AT2G01830 AT2G22370 AT2G27050 AT2G28550 AT2G40750 AT3G15210 AT3G15356 AT3G20770 AT3G23230 AT3G50260 AT3G52430 AT3G56400 AT4G19040 AT4G32800 AT4G34410 AT4G39780 AT5G07690 AT5G09230 AT5G21960 AT5G40990 AT5G43410 AT5G47220 AT5G60120 AT5G64750
Col-0	0.000733967947782081	22	183	2.52058287795993	Gene silencing	http://amigo.geneontology.org/amigo/term/GO:0016458	AT1G01040 AT1G05460 AT1G48410 AT1G66700 AT2G16390 AT2G22370 AT2G27040 AT2G32940 AT2G40030 AT3G03300 AT3G23780 AT3G43920 AT3G49500 AT3G62800 AT4G24970 AT4G29040 AT4G36280 AT4G36290 AT5G20320 AT5G23570 AT5G43810 AT5G44200
Col-0	0.00082436079070687	4	6	13.9777777777778	Response to molecule of oomycetes origin	http://amigo.geneontology.org/amigo/term/GO:0002240	AT2G32680 AT3G05360 AT3G22600 AT4G02640
Col-0	0.00082436079070687	4	6	13.9777777777778	Positive regulation of systemic acquired resistance	http://amigo.geneontology.org/amigo/term/GO:1901672	AT4G08920 AT4G36280 AT4G36290 AT5G52810
Col-0	0.00105674140022617	12	69	3.6463768115942	Phenol-containing compound metabolic process	http://amigo.geneontology.org/amigo/term/GO:0018958	AT1G10170 AT1G28380 AT1G29690 AT2G23560 AT2G39660 AT3G52430 AT4G37150 AT4G39030 AT5G10300 AT5G24530 AT5G60410 AT5G67160
Col-0	0.0010976896884487	46	538	1.79268897149938	Monocarboxylic acid metabolic process	http://amigo.geneontology.org/amigo/term/GO:0032787	AT1G05800 AT1G10170 AT1G16540 AT1G17420 AT1G19250 AT1G28380 AT1G29690 AT1G44350 AT1G49430 AT1G50030 AT1G55020 AT1G56190 AT1G64670 AT1G70560 AT1G72520 AT2G13810 AT2G18950 AT2G20610 AT2G22230 AT2G22330 AT2G23560 AT2G33380 AT2G39660 AT3G01420 AT3G10340 AT3G23820 AT3G48520 AT3G48990 AT3G52430 AT3G53260 AT4G16760 AT4G19230 AT4G22305 AT4G24670 AT4G25050 AT4G37150 AT4G37980 AT4G39030 AT4G39950 AT5G04230…
Col-0	0.00120402713534203	3	3	20.9666666666667	Response to jasmonic acid stimulus involved in jasmonic acid and ethylene-dependent systemic resistance	http://amigo.geneontology.org/amigo/term/GO:0032260	AT1G65390 AT1G74100 AT4G01370
Col-0	0.00120402713534203	3	3	20.9666666666667	Detection of molecule of fungal origin	http://amigo.geneontology.org/amigo/term/GO:0032491	AT2G32680 AT3G05360 AT3G21630
Col-0	0.00120402713534203	3	3	20.9666666666667	Negative regulation of defense response to virus	http://amigo.geneontology.org/amigo/term/GO:0050687	AT1G50030 AT5G21100 AT5G35620
Col-0	0.00120402713534203	3	3	20.9666666666667	RNAi-mediated antiviral immunity against RNA virus	http://amigo.geneontology.org/amigo/term/GO:0051214	AT3G03300 AT3G43920 AT5G20320
Col-0	0.00120402713534203	3	3	20.9666666666667	L-pipecolic acid biosynthetic process	http://amigo.geneontology.org/amigo/term/GO:0062034	AT1G19250 AT2G13810 AT5G52810
Col-0	0.00137043138635958	7	25	5.87066666666667	Reactive oxygen species biosynthetic process	http://amigo.geneontology.org/amigo/term/GO:1903409	AT1G66340 AT2G20890 AT2G48070 AT3G14150 AT3G14415 AT3G14420 AT4G18360
Col-0	0.00157178320654224	31	319	2.03751306165099	Regulation of signal transduction	http://amigo.geneontology.org/amigo/term/GO:0009966	AT1G18670 AT1G19180 AT1G50030 AT1G51940 AT1G66340 AT1G70810 AT2G18300 AT2G22370 AT2G40750 AT3G11410 AT3G15210 AT3G49530 AT3G52430 AT3G56400 AT4G05040 AT4G14390 AT4G14400 AT4G26120 AT4G31550 AT4G34410 AT4G38360 AT5G05600 AT5G07690 AT5G13220 AT5G43410 AT5G45110 AT5G58430 AT5G60300 AT5G60410 AT5G64750 AT5G67300
Col-0	0.00160002285114578	5	12	8.73611111111111	Indoleacetic acid biosynthetic process	http://amigo.geneontology.org/amigo/term/GO:0009684	AT1G70560 AT2G20610 AT2G22330 AT4G24670 AT4G39950
Col-0	0.00174785669317556	4	7	11.9809523809524	Negative regulation of plant-type hypersensitive response	http://amigo.geneontology.org/amigo/term/GO:0034051	AT1G03160 AT4G17720 AT5G13190 AT5G16840
Col-0	0.00177469192001404	13	84	3.24484126984127	Aromatic amino acid family metabolic process	http://amigo.geneontology.org/amigo/term/GO:0009072	AT1G32640 AT2G22330 AT2G40000 AT3G10340 AT3G44720 AT3G53260 AT3G54640 AT3G55840 AT4G34410 AT4G39950 AT5G04230 AT5G22630 AT5G60890
Col-0	0.00182156880427524	39	442	1.85	Response to acid chemical	http://amigo.geneontology.org/amigo/term/GO:0001101	AT1G07000 AT1G15520 AT1G22882 AT1G28520 AT1G32640 AT1G33560 AT1G64670 AT2G01830 AT2G20890 AT2G31870 AT2G33380 AT2G35930 AT2G38470 AT2G40750 AT2G43790 AT2G46140 AT3G11410 AT3G13437 AT3G18490 AT3G20250 AT3G23830 AT3G26830 AT3G50970 AT3G51480 AT3G52450 AT3G56400 AT3G62770 AT4G08480 AT4G08920 AT4G26070 AT4G39950 AT5G07690 AT5G08120 AT5G46050 AT5G46180 AT5G56030 AT5G58430 AT5G60410 AT5G67300
Col-0	0.00199117442948528	16	120	2.79555555555556	Hydrogen peroxide metabolic process	http://amigo.geneontology.org/amigo/term/GO:0042743	AT1G10170 AT1G66340 AT2G48070 AT3G14150 AT3G14415 AT3G14420 AT3G48090 AT3G49110 AT3G49120 AT3G52430 AT4G08920 AT4G18360 AT4G37530 AT5G10530 AT5G39580 AT5G65600
Col-0	0.00201661906489555	31	324	2.00606995884774	Regulation of signaling	http://amigo.geneontology.org/amigo/term/GO:0023051	AT1G18670 AT1G19180 AT1G50030 AT1G51940 AT1G66340 AT1G70810 AT2G18300 AT2G22370 AT2G40750 AT3G11410 AT3G15210 AT3G49530 AT3G52430 AT3G56400 AT4G05040 AT4G14390 AT4G14400 AT4G26120 AT4G31550 AT4G34410 AT4G38360 AT5G05600 AT5G07690 AT5G13220 AT5G43410 AT5G45110 AT5G58430 AT5G60300 AT5G60410 AT5G64750 AT5G67300
Col-0	0.0024123776694563	5	13	8.06410256410256	Indoleacetic acid metabolic process	http://amigo.geneontology.org/amigo/term/GO:0009683	AT1G70560 AT2G20610 AT2G22330 AT4G24670 AT4G39950
Col-0	0.0024123776694563	5	13	8.06410256410256	Indole-containing compound catabolic process	http://amigo.geneontology.org/amigo/term/GO:0042436	AT1G27130 AT2G22330 AT2G40000 AT3G55840 AT4G39950
Col-0	0.00247034630177543	31	328	1.98160569105691	Regulation of cell communication	http://amigo.geneontology.org/amigo/term/GO:0010646	AT1G18670 AT1G19180 AT1G50030 AT1G51940 AT1G66340 AT1G70810 AT2G18300 AT2G22370 AT2G40750 AT3G11410 AT3G15210 AT3G49530 AT3G52430 AT3G56400 AT4G05040 AT4G14390 AT4G14400 AT4G26120 AT4G31550 AT4G34410 AT4G38360 AT5G05600 AT5G07690 AT5G13220 AT5G43410 AT5G45110 AT5G58430 AT5G60300 AT5G60410 AT5G64750 AT5G67300
Col-0	0.00255234742605559	95	1394	1.42886178861789	Positive regulation of biological process	http://amigo.geneontology.org/amigo/term/GO:0048518	AT1G02660 AT1G07000 AT1G08370 AT1G08450 AT1G14370 AT1G18670 AT1G19250 AT1G25540 AT1G26630 AT1G28520 AT1G30755 AT1G32540 AT1G32640 AT1G50030 AT1G51940 AT1G56190 AT1G61470 AT1G64670 AT1G64790 AT1G70810 AT1G79090 AT2G16390 AT2G20890 AT2G23150 AT2G29460 AT2G32680 AT2G38470 AT2G42260 AT2G43790 AT2G45180 AT2G48070 AT3G01310 AT3G05360 AT3G08510 AT3G09980 AT3G13330 AT3G14150 AT3G15210 AT3G18690 AT3G20250…
Col-0	0.00298965760173036	35	392	1.87202380952381	Leaf development	http://amigo.geneontology.org/amigo/term/GO:0048366	AT1G17980 AT1G48410 AT1G54040 AT1G55250 AT1G70170 AT1G70560 AT2G13810 AT2G26330 AT2G35980 AT2G40750 AT2G41060 AT2G43570 AT2G43790 AT3G02150 AT3G11340 AT3G49500 AT3G52430 AT3G56400 AT3G62770 AT4G08920 AT4G19040 AT4G22330 AT4G24670 AT4G29040 AT5G05780 AT5G14930 AT5G17290 AT5G24530 AT5G39610 AT5G42000 AT5G45890 AT5G45900 AT5G55390 AT5G56030 AT5G64930
Col-0	0.00301185592261738	8	37	4.53333333333333	Tryptophan metabolic process	http://amigo.geneontology.org/amigo/term/GO:0006568	AT1G32640 AT2G22330 AT2G40000 AT3G54640 AT3G55840 AT4G34410 AT4G39950 AT5G60890
Col-0	0.00301185592261738	8	37	4.53333333333333	Indolalkylamine metabolic process	http://amigo.geneontology.org/amigo/term/GO:0006586	AT1G32640 AT2G22330 AT2G40000 AT3G54640 AT3G55840 AT4G34410 AT4G39950 AT5G60890
Col-0	0.00309760305036936	4	8	10.4833333333333	Detection of biotic stimulus	http://amigo.geneontology.org/amigo/term/GO:0009595	AT2G32680 AT3G05360 AT3G21630 AT5G46330
Col-0	0.00309760305036936	4	8	10.4833333333333	Indolalkylamine catabolic process	http://amigo.geneontology.org/amigo/term/GO:0046218	AT2G22330 AT2G40000 AT3G55840 AT4G39950
Col-0	0.00309760305036936	4	8	10.4833333333333	Cellular response to ATP	http://amigo.geneontology.org/amigo/term/GO:0071318	AT1G32640 AT4G17880 AT5G46760 AT5G60300
Col-0	0.00309760305036936	4	8	10.4833333333333	Detection of external biotic stimulus	http://amigo.geneontology.org/amigo/term/GO:0098581	AT2G32680 AT3G05360 AT3G21630 AT5G46330
Col-0	0.00309760305036936	4	8	10.4833333333333	Extracellular ATP signaling	http://amigo.geneontology.org/amigo/term/GO:0106167	AT1G32640 AT4G17880 AT5G46760 AT5G60300
Col-0	0.00309760305036936	4	8	10.4833333333333	Tryptophan catabolic process	http://amigo.geneontology.org/amigo/term/GO:0006569	AT2G22330 AT2G40000 AT3G55840 AT4G39950
Col-0	0.00338664403939112	6	21	5.99047619047619	Positive regulation of programmed cell death	http://amigo.geneontology.org/amigo/term/GO:0043068	AT1G32540 AT3G44480 AT4G25230 AT4G36290 AT5G39610 AT5G51450
Col-0	0.00415213374862198	3	4	15.725	Glutathione transport	http://amigo.geneontology.org/amigo/term/GO:0034635	AT4G24460 AT5G12170 AT5G19380
Col-0	0.00430355792888961	18	155	2.43483870967742	Response to reactive oxygen species	http://amigo.geneontology.org/amigo/term/GO:0000302	AT1G15520 AT1G32540 AT1G72520 AT1G73260 AT2G39770 AT2G40750 AT2G43790 AT3G01420 AT3G23400 AT3G48090 AT3G56400 AT4G08920 AT4G23100 AT4G26070 AT5G05300 AT5G21100 AT5G39610 AT5G46350
Col-0	0.00451012257871433	35	402	1.82545605306799	Response to water deprivation	http://amigo.geneontology.org/amigo/term/GO:0009414	AT1G07000 AT1G15520 AT1G22882 AT1G28520 AT1G32640 AT1G33560 AT1G64670 AT2G01830 AT2G20890 AT2G31870 AT2G33380 AT2G35930 AT2G38470 AT2G40750 AT2G46140 AT3G11410 AT3G13437 AT3G18490 AT3G20250 AT3G23830 AT3G26830 AT3G50970 AT3G52450 AT3G56400 AT3G62770 AT4G08920 AT4G26070 AT4G39950 AT5G07690 AT5G08120 AT5G46180 AT5G56030 AT5G58430 AT5G60410 AT5G67300
Col-0	0.00502178923530456	8	40	4.19333333333333	Abscission	http://amigo.geneontology.org/amigo/term/GO:0009838	AT1G51660 AT3G21220 AT3G48090 AT3G52430 AT4G28490 AT5G14930 AT5G54310 AT5G65710
Col-0	0.00517277091192715	4	9	9.31851851851852	Oxidative photosynthetic carbon pathway	http://amigo.geneontology.org/amigo/term/GO:0009854	AT3G14150 AT3G14415 AT3G14420 AT4G18360
Col-0	0.00517277091192715	4	9	9.31851851851852	Tripeptide transport	http://amigo.geneontology.org/amigo/term/GO:0042939	AT4G24460 AT5G12170 AT5G19380 AT5G46050
Col-0	0.00517277091192715	4	9	9.31851851851852	Regulation of defense response to insect	http://amigo.geneontology.org/amigo/term/GO:2000068	AT1G32640 AT2G29460 AT3G01310 AT3G52430
Col-0	0.00580177112204746	52	683	1.59629087359688	Intracellular signal transduction	http://amigo.geneontology.org/amigo/term/GO:0035556	AT1G02120 AT1G06160 AT1G19210 AT1G48490 AT1G50030 AT1G51660 AT1G53570 AT1G66340 AT1G71860 AT2G01830 AT2G22370 AT2G27050 AT2G28550 AT2G40750 AT2G42060 AT2G43790 AT3G08510 AT3G15210 AT3G15356 AT3G20770 AT3G21220 AT3G21630 AT3G23230 AT3G25600 AT3G43810 AT3G50260 AT3G50770 AT3G51480 AT3G52430 AT3G56400 AT4G01370 AT4G08480 AT4G15800 AT4G19040 AT4G26070 AT4G32800 AT4G34410 AT4G39780 AT5G07690 AT5G07920…
Col-0	0.00655373130310086	35	411	1.78548256285483	Response to water	http://amigo.geneontology.org/amigo/term/GO:0009415	AT1G07000 AT1G15520 AT1G22882 AT1G28520 AT1G32640 AT1G33560 AT1G64670 AT2G01830 AT2G20890 AT2G31870 AT2G33380 AT2G35930 AT2G38470 AT2G40750 AT2G46140 AT3G11410 AT3G13437 AT3G18490 AT3G20250 AT3G23830 AT3G26830 AT3G50970 AT3G52450 AT3G56400 AT3G62770 AT4G08920 AT4G26070 AT4G39950 AT5G07690 AT5G08120 AT5G46180 AT5G56030 AT5G58430 AT5G60410 AT5G67300
Col-0	0.00709780380429748	10	63	3.32804232804233	Glycosyl compound biosynthetic process	http://amigo.geneontology.org/amigo/term/GO:1901659	AT1G18570 AT1G24100 AT1G74100 AT2G20610 AT2G22330 AT4G23100 AT5G07690 AT5G57220 AT5G60890 AT5G61420
Col-0	0.00893226256165491	6	25	5.032	Detection of chemical stimulus	http://amigo.geneontology.org/amigo/term/GO:0009593	AT1G66340 AT2G32680 AT3G05360 AT3G21630 AT3G43810 AT5G60410
Col-0	0.00944528772683729	3	5	12.58	Cinnamic acid biosynthetic process	http://amigo.geneontology.org/amigo/term/GO:0009800	AT3G10340 AT3G53260 AT5G04230
Col-0	0.00944528772683729	3	5	12.58	Positive regulation of hydrogen peroxide metabolic process	http://amigo.geneontology.org/amigo/term/GO:0010726	AT2G48070 AT5G10530 AT5G65600
Col-0	0.00944528772683729	3	5	12.58	Collagen catabolic process	http://amigo.geneontology.org/amigo/term/GO:0030574	AT1G24140 AT1G59970 AT1G70170
Col-0	0.0108613365903738	6	26	4.83846153846154	Regulation of ethylene-activated signaling pathway	http://amigo.geneontology.org/amigo/term/GO:0010104	AT1G66340 AT2G40750 AT3G15210 AT3G52430 AT3G56400 AT5G07690
Col-0	0.0108613365903738	6	26	4.83846153846154	Oxylipin metabolic process	http://amigo.geneontology.org/amigo/term/GO:0031407	AT1G17420 AT1G55020 AT1G72520 AT2G26560 AT2G33380 AT3G01420
Col-0	0.0108613365903738	6	26	4.83846153846154	Regulation of phosphorelay signal transduction system	http://amigo.geneontology.org/amigo/term/GO:0070297	AT1G66340 AT2G40750 AT3G15210 AT3G52430 AT3G56400 AT5G07690
Col-0	0.0119570452750634	4	11	7.62424242424242	Regulation of DNA-binding transcription factor activity	http://amigo.geneontology.org/amigo/term/GO:0051090	AT1G28280 AT1G32640 AT3G56710 AT5G39610
Col-0	0.0123928157533178	8	46	3.6463768115942	Regulation of peptidase activity	http://amigo.geneontology.org/amigo/term/GO:0052547	AT1G73260 AT2G43120 AT2G43510 AT3G13330 AT3G61980 AT4G16500 AT4G19700 AT5G43580
Col-0	0.0124808720037147	10	68	3.08333333333333	Alpha-amino acid catabolic process	http://amigo.geneontology.org/amigo/term/GO:1901606	AT2G02010 AT2G22330 AT2G40000 AT3G10340 AT3G53260 AT3G55840 AT4G37930 AT4G39950 AT5G04230 AT5G46180
Col-0	0.0129474142135112	16	144	2.32962962962963	Cell wall modification	http://amigo.geneontology.org/amigo/term/GO:0042545	AT1G07000 AT1G18570 AT1G24100 AT1G66340 AT2G22330 AT2G45220 AT2G47550 AT3G10720 AT3G54640 AT3G54920 AT4G02330 AT4G23100 AT4G33220 AT4G39950 AT5G46330 AT5G57220
Col-0	0.0135149362850997	79	1184	1.39895833333333	Oxoacid metabolic process	http://amigo.geneontology.org/amigo/term/GO:0043436	AT1G05800 AT1G10170 AT1G16540 AT1G17420 AT1G18570 AT1G19250 AT1G24100 AT1G27130 AT1G28380 AT1G29690 AT1G32640 AT1G44350 AT1G49430 AT1G50030 AT1G54040 AT1G55020 AT1G56190 AT1G64670 AT1G70560 AT1G72520 AT1G74100 AT2G02010 AT2G13810 AT2G18950 AT2G20610 AT2G22230 AT2G22330 AT2G23560 AT2G26560 AT2G33380 AT2G38860 AT2G39660 AT2G39770 AT2G40000 AT3G01420 AT3G10340 AT3G20770 AT3G23820 AT3G44720 AT3G47520…
Col-0	0.0142593356154411	46	612	1.57592592592593	Response to alcohol	http://amigo.geneontology.org/amigo/term/GO:0097305	AT1G15520 AT1G24020 AT1G32640 AT1G50030 AT1G51500 AT1G51940 AT1G55020 AT1G56570 AT1G64670 AT1G66340 AT1G70810 AT1G80080 AT2G22370 AT2G30020 AT2G32240 AT2G33380 AT2G37220 AT2G43790 AT3G01420 AT3G11410 AT3G11820 AT3G15210 AT3G18490 AT3G21220 AT3G22231 AT3G26830 AT3G29575 AT3G50970 AT4G01370 AT4G22330 AT4G34460 AT4G35230 AT4G39260 AT5G25980 AT5G26000 AT5G27420 AT5G39610 AT5G43410 AT5G46050 AT5G46180…
Col-0	0.0142921121877171	14	119	2.46666666666667	S-glycoside metabolic process	http://amigo.geneontology.org/amigo/term/GO:0016143	AT1G18570 AT1G24100 AT1G27130 AT1G54040 AT1G74100 AT2G20610 AT2G22330 AT4G23100 AT5G07690 AT5G25980 AT5G26000 AT5G57220 AT5G60890 AT5G61420
Col-0	0.0142921121877171	14	119	2.46666666666667	Glycosinolate metabolic process	http://amigo.geneontology.org/amigo/term/GO:0019757	AT1G18570 AT1G24100 AT1G27130 AT1G54040 AT1G74100 AT2G20610 AT2G22330 AT4G23100 AT5G07690 AT5G25980 AT5G26000 AT5G57220 AT5G60890 AT5G61420
Col-0	0.0142921121877171	14	119	2.46666666666667	Glucosinolate metabolic process	http://amigo.geneontology.org/amigo/term/GO:0019760	AT1G18570 AT1G24100 AT1G27130 AT1G54040 AT1G74100 AT2G20610 AT2G22330 AT4G23100 AT5G07690 AT5G25980 AT5G26000 AT5G57220 AT5G60890 AT5G61420
Col-0	0.0148137976841195	37	465	1.66831541218638	Response to oxidative stress	http://amigo.geneontology.org/amigo/term/GO:0006979	AT1G03850 AT1G15520 AT1G32540 AT1G32640 AT1G45145 AT1G72520 AT1G73260 AT2G19810 AT2G31570 AT2G31870 AT2G39770 AT2G40000 AT2G40750 AT2G43790 AT3G01420 AT3G23400 AT3G48090 AT3G49110 AT3G49120 AT3G53260 AT3G56400 AT3G62770 AT4G04840 AT4G08920 AT4G11850 AT4G20830 AT4G23100 AT4G23190 AT4G26070 AT4G37530 AT5G05300 AT5G21100 AT5G39580 AT5G39610 AT5G42000 AT5G46180 AT5G46350
Col-0	0.0151202149191484	10	70	2.9952380952381	Cellular biogenic amine metabolic process	http://amigo.geneontology.org/amigo/term/GO:0006576	AT1G32640 AT2G22330 AT2G40000 AT3G54640 AT3G55840 AT4G34410 AT4G39950 AT5G53120 AT5G60890 AT5G64440
Col-0	0.0164870230233037	4	12	6.98888888888889	Positive regulation of reactive oxygen species metabolic process	http://amigo.geneontology.org/amigo/term/GO:2000379	AT2G23150 AT2G48070 AT5G10530 AT5G65600
Col-0	0.0167627075459319	3	6	10.4833333333333	Indole glucosinolate biosynthetic process	http://amigo.geneontology.org/amigo/term/GO:0009759	AT1G18570 AT5G57220 AT5G60890
Col-0	0.0167627075459319	3	6	10.4833333333333	Cinnamic acid metabolic process	http://amigo.geneontology.org/amigo/term/GO:0009803	AT3G10340 AT3G53260 AT5G04230
Col-0	0.0167627075459319	3	6	10.4833333333333	Transpiration	http://amigo.geneontology.org/amigo/term/GO:0010148	AT1G64670 AT2G26330 AT3G11820
Col-0	0.0167627075459319	3	6	10.4833333333333	Collagen metabolic process	http://amigo.geneontology.org/amigo/term/GO:0032963	AT1G24140 AT1G59970 AT1G70170
Col-0	0.0167627075459319	3	6	10.4833333333333	Floral organ senescence	http://amigo.geneontology.org/amigo/term/GO:0080187	AT3G56400 AT5G39610 AT5G45890
Col-0	0.0174519164517778	45	603	1.56467661691542	Response to abscisic acid	http://amigo.geneontology.org/amigo/term/GO:0009737	AT1G15520 AT1G24020 AT1G32640 AT1G51500 AT1G51940 AT1G55020 AT1G56570 AT1G64670 AT1G66340 AT1G70810 AT1G80080 AT2G22370 AT2G30020 AT2G32240 AT2G33380 AT2G37220 AT2G43790 AT3G01420 AT3G11410 AT3G11820 AT3G15210 AT3G18490 AT3G21220 AT3G22231 AT3G26830 AT3G29575 AT3G50970 AT4G01370 AT4G22330 AT4G34460 AT4G35230 AT4G39260 AT5G25980 AT5G26000 AT5G27420 AT5G39610 AT5G43410 AT5G46050 AT5G46180 AT5G46350…
Col-0	0.020107499427313	8	50	3.35466666666667	Jasmonic acid metabolic process	http://amigo.geneontology.org/amigo/term/GO:0009694	AT1G05800 AT1G44350 AT2G23560 AT2G39660 AT3G48520 AT4G16760 AT4G37150 AT5G10300
Col-0	0.0202112703381399	14	124	2.36720430107527	Regulation of small molecule metabolic process	http://amigo.geneontology.org/amigo/term/GO:0062012	AT1G28380 AT1G29690 AT1G32640 AT1G50030 AT1G64670 AT2G39660 AT3G01310 AT3G20770 AT3G21220 AT3G52430 AT4G34410 AT5G07690 AT5G60410 AT5G61420
Col-0	0.0209723049065712	41	542	1.5860393603936	Carboxylic acid biosynthetic process	http://amigo.geneontology.org/amigo/term/GO:0046394	AT1G05800 AT1G10170 AT1G16540 AT1G17420 AT1G19250 AT1G50030 AT1G55020 AT1G64670 AT1G70560 AT1G72520 AT2G13810 AT2G18950 AT2G20610 AT2G22230 AT2G22330 AT2G26560 AT2G33380 AT2G39660 AT2G39770 AT3G01420 AT3G10340 AT3G20770 AT3G23820 AT3G44720 AT3G52430 AT3G53260 AT3G54640 AT4G16760 AT4G24670 AT4G25050 AT4G33680 AT4G37670 AT4G37930 AT4G39030 AT4G39950 AT5G04230 AT5G22630 AT5G46180 AT5G52810 AT5G60890…
Col-0	0.0221985451852453	5	21	4.99206349206349	Salicylic acid biosynthetic process	http://amigo.geneontology.org/amigo/term/GO:0009697	AT1G10170 AT2G39660 AT3G52430 AT4G39030 AT5G67160
Col-0	0.0224260630248819	80	1228	1.36590662323561	Organic acid metabolic process	http://amigo.geneontology.org/amigo/term/GO:0006082	AT1G05800 AT1G10170 AT1G16540 AT1G17420 AT1G18570 AT1G19250 AT1G24100 AT1G27130 AT1G28380 AT1G29690 AT1G32640 AT1G44350 AT1G49430 AT1G50030 AT1G54040 AT1G55020 AT1G56190 AT1G64670 AT1G70560 AT1G72520 AT1G74100 AT2G02010 AT2G13810 AT2G18950 AT2G20610 AT2G22230 AT2G22330 AT2G23560 AT2G26560 AT2G33380 AT2G38860 AT2G39660 AT2G39770 AT2G40000 AT3G01420 AT3G10340 AT3G20770 AT3G21220 AT3G23820 AT3G44720…
Col-0	0.0224260630248819	8	51	3.28888888888889	MAPK cascade	http://amigo.geneontology.org/amigo/term/GO:0000165	AT1G51660 AT1G53570 AT2G43790 AT3G21220 AT4G01370 AT4G08480 AT4G26070 AT5G66850
Col-0	0.024931767838379	7	41	3.57967479674797	Gene silencing by miRNA	http://amigo.geneontology.org/amigo/term/GO:0035195	AT1G01040 AT1G48410 AT1G66700 AT2G16390 AT2G22370 AT3G62800 AT5G44200
Col-0	0.0251247946514022	8	52	3.22564102564103	DNA alkylation	http://amigo.geneontology.org/amigo/term/GO:0006305	AT2G16390 AT2G27040 AT2G32940 AT2G36490 AT2G40030 AT3G23780 AT4G24970 AT5G55390
Col-0	0.0251247946514022	8	52	3.22564102564103	DNA methylation	http://amigo.geneontology.org/amigo/term/GO:0006306	AT2G16390 AT2G27040 AT2G32940 AT2G36490 AT2G40030 AT3G23780 AT4G24970 AT5G55390
Col-0	0.0257311654795497	52	737	1.47933061962913	Negative regulation of macromolecule metabolic process	http://amigo.geneontology.org/amigo/term/GO:0010605	AT1G01040 AT1G02450 AT1G03850 AT1G05460 AT1G08370 AT1G14410 AT1G19350 AT1G24020 AT1G48410 AT1G61470 AT1G66700 AT1G71860 AT1G73260 AT1G75380 AT1G79090 AT2G16390 AT2G22370 AT2G27040 AT2G32940 AT2G39260 AT2G40030 AT2G42260 AT2G43120 AT2G43510 AT3G03300 AT3G15210 AT3G20250 AT3G23780 AT3G29575 AT3G30720 AT3G43920 AT3G49500 AT3G56400 AT3G57860 AT3G61980 AT3G62800 AT4G12560 AT4G16500 AT4G19700 AT4G24770…
Col-0	0.0266948220090892	55	791	1.45785924989465	Negative regulation of metabolic process	http://amigo.geneontology.org/amigo/term/GO:0009892	AT1G01040 AT1G02450 AT1G03850 AT1G05460 AT1G08370 AT1G14410 AT1G19350 AT1G24020 AT1G48410 AT1G50030 AT1G61470 AT1G66700 AT1G71860 AT1G73260 AT1G75380 AT1G79090 AT2G16390 AT2G22370 AT2G27040 AT2G32940 AT2G39260 AT2G40030 AT2G42260 AT2G43120 AT2G43510 AT3G03300 AT3G15210 AT3G20250 AT3G23780 AT3G29575 AT3G30720 AT3G43920 AT3G49500 AT3G56400 AT3G57860 AT3G59280 AT3G61980 AT3G62800 AT4G12560 AT4G16500…
Col-0	0.0266948220090892	5	22	4.76515151515151	Regulation of salicylic acid metabolic process	http://amigo.geneontology.org/amigo/term/GO:0010337	AT1G28380 AT1G29690 AT2G39660 AT3G52430 AT5G60410
Col-0	0.0266948220090892	3	7	8.98571428571429	Cellular response to sulfur starvation	http://amigo.geneontology.org/amigo/term/GO:0010438	AT5G07690 AT5G60890 AT5G61420
Col-0	0.0266948220090892	3	7	8.98571428571429	Positive regulation of defense response to insect	http://amigo.geneontology.org/amigo/term/GO:1900367	AT2G29460 AT3G01310 AT3G52430
Col-0	0.0281601154275766	30	371	1.69541778975741	Secondary metabolic process	http://amigo.geneontology.org/amigo/term/GO:0019748	AT1G02920 AT1G18570 AT1G24100 AT1G27130 AT1G50030 AT1G54040 AT1G64670 AT1G74100 AT2G20610 AT2G22330 AT2G29460 AT2G30860 AT2G38470 AT2G43790 AT2G47730 AT3G10340 AT3G26830 AT3G52430 AT3G53260 AT4G23100 AT4G37980 AT4G37990 AT4G39950 AT5G04230 AT5G07690 AT5G25980 AT5G26000 AT5G57220 AT5G60890 AT5G61420
Col-0	0.0282387047723588	4	14	5.99047619047619	Amine catabolic process	http://amigo.geneontology.org/amigo/term/GO:0009310	AT2G22330 AT2G40000 AT3G55840 AT4G39950
Col-0	0.0282387047723588	4	14	5.99047619047619	Cellular biogenic amine catabolic process	http://amigo.geneontology.org/amigo/term/GO:0042402	AT2G22330 AT2G40000 AT3G55840 AT4G39950
Col-0	0.0290254370556904	6	32	3.93125	Glucosamine-containing compound metabolic process	http://amigo.geneontology.org/amigo/term/GO:1901071	AT1G67880 AT2G43570 AT3G12500 AT3G27540 AT3G47540 AT3G54420
Col-0	0.0312028978861399	16	159	2.10985324947589	Carboxylic acid catabolic process	http://amigo.geneontology.org/amigo/term/GO:0046395	AT2G02010 AT2G22330 AT2G40000 AT3G01420 AT3G10340 AT3G48990 AT3G53260 AT3G55840 AT4G16760 AT4G19230 AT4G37930 AT4G39950 AT5G04230 AT5G21100 AT5G24530 AT5G46180
Col-0	0.0312280116214455	28	342	1.71656920077973	Negative regulation of gene expression	http://amigo.geneontology.org/amigo/term/GO:0010629	AT1G01040 AT1G05460 AT1G08370 AT1G48410 AT1G61470 AT1G66700 AT1G79090 AT2G16390 AT2G22370 AT2G27040 AT2G32940 AT2G39260 AT2G40030 AT3G03300 AT3G20250 AT3G23780 AT3G43920 AT3G49500 AT3G62800 AT4G24970 AT4G29040 AT4G36280 AT4G36290 AT5G20320 AT5G23570 AT5G43810 AT5G44200 AT5G60120
Col-0	0.0356239362951037	7	44	3.33560606060606	Negative regulation of peptidase activity	http://amigo.geneontology.org/amigo/term/GO:0010466	AT1G73260 AT2G43120 AT2G43510 AT3G61980 AT4G16500 AT4G19700 AT5G43580
Col-0	0.0362571026030498	4	15	5.59111111111111	Autophagy of nucleus	http://amigo.geneontology.org/amigo/term/GO:0044804	AT2G31260 AT3G62770 AT5G17290 AT5G45900
Col-0	0.0362571026030498	4	15	5.59111111111111	Negative regulation of leaf senescence	http://amigo.geneontology.org/amigo/term/GO:1900056	AT1G70170 AT2G40750 AT3G56400 AT4G19040
Col-0	0.0381923329554447	5	24	4.36805555555556	Oxylipin biosynthetic process	http://amigo.geneontology.org/amigo/term/GO:0031408	AT1G17420 AT1G55020 AT1G72520 AT2G26560 AT3G01420
Col-0	0.0393180717654543	3	8	7.8625	Positive regulation of autophagy	http://amigo.geneontology.org/amigo/term/GO:0010508	AT2G38470 AT3G62770 AT4G22330
Col-0	0.0393180717654543	23	269	1.79268897149938	Lipid catabolic process	http://amigo.geneontology.org/amigo/term/GO:0016042	AT1G02660 AT1G05800 AT1G06800 AT1G18720 AT1G28600 AT1G29660 AT2G26560 AT2G26870 AT2G30550 AT2G42010 AT3G01420 AT3G08510 AT3G14225 AT3G52430 AT3G62590 AT4G11850 AT4G16760 AT4G16820 AT4G19230 AT5G14180 AT5G14930 AT5G40990 AT5G64440
Col-0	0.0393180717654543	10	81	2.58847736625514	Cellular amine metabolic process	http://amigo.geneontology.org/amigo/term/GO:0044106	AT1G32640 AT2G22330 AT2G40000 AT3G54640 AT3G55840 AT4G34410 AT4G39950 AT5G53120 AT5G60890 AT5G64440
Col-0	0.0412478724050709	9	69	2.73478260869565	Viral process	http://amigo.geneontology.org/amigo/term/GO:0016032	AT1G48410 AT1G50030 AT1G70690 AT2G27040 AT3G07780 AT3G62800 AT5G16000 AT5G23570 AT5G24590
Col-0	0.0415819061367325	8	57	2.94269005847953	Cellular response to carbohydrate stimulus	http://amigo.geneontology.org/amigo/term/GO:0071322	AT1G16540 AT1G50030 AT1G66340 AT2G01830 AT2G20890 AT3G20770 AT3G52430 AT5G64930
Col-0	0.0443642215102743	7	46	3.19057971014493	Negative regulation of proteolysis	http://amigo.geneontology.org/amigo/term/GO:0045861	AT1G73260 AT2G43120 AT2G43510 AT3G61980 AT4G16500 AT4G19700 AT5G43580
Col-0	0.0450310979832514	4	16	5.24166666666667	Regulation of autophagy	http://amigo.geneontology.org/amigo/term/GO:0010506	AT1G50030 AT2G38470 AT3G62770 AT4G22330
Col-0	0.0450310979832514	4	16	5.24166666666667	Indole glucosinolate metabolic process	http://amigo.geneontology.org/amigo/term/GO:0042343	AT1G18570 AT1G27130 AT5G57220 AT5G60890
Col-0	0.0450310979832514	40	553	1.51657625075347	Phyllome development	http://amigo.geneontology.org/amigo/term/GO:0048827	AT1G17420 AT1G17980 AT1G48410 AT1G54040 AT1G55250 AT1G70170 AT1G70560 AT1G72520 AT2G13810 AT2G22370 AT2G26330 AT2G35980 AT2G40750 AT2G41060 AT2G43570 AT2G43790 AT3G02150 AT3G11340 AT3G48520 AT3G49500 AT3G52430 AT3G56400 AT3G62770 AT4G08920 AT4G19040 AT4G22330 AT4G24670 AT4G29040 AT5G05780 AT5G14930 AT5G17290 AT5G24530 AT5G39610 AT5G42000 AT5G45890 AT5G45900 AT5G55390 AT5G56030 AT5G60410 AT5G64930
Col-0	0.0474527738652765	16	167	2.00878243512974	Organic acid catabolic process	http://amigo.geneontology.org/amigo/term/GO:0016054	AT2G02010 AT2G22330 AT2G40000 AT3G01420 AT3G10340 AT3G48990 AT3G53260 AT3G55840 AT4G16760 AT4G19230 AT4G37930 AT4G39950 AT5G04230 AT5G21100 AT5G24530 AT5G46180
Col-0	0.0484943452834177	2	3	13.9777777777778	Regulation of cellular defense response	http://amigo.geneontology.org/amigo/term/GO:0010185	AT1G28280 AT5G43410
Col-0	0.0484943452834177	2	3	13.9777777777778	Production of lsiRNA involved in RNA interference	http://amigo.geneontology.org/amigo/term/GO:0010599	AT1G01040 AT5G20320
Col-0	0.0484943452834177	2	3	13.9777777777778	Aerenchyma formation	http://amigo.geneontology.org/amigo/term/GO:0010618	AT3G48090 AT3G52430
Col-0	0.0484943452834177	2	3	13.9777777777778	Late nucleophagy	http://amigo.geneontology.org/amigo/term/GO:0044805	AT2G31260 AT5G45900
Col-0	0.0484943452834177	2	3	13.9777777777778	Negative regulation of ubiquitin-protein transferase activity	http://amigo.geneontology.org/amigo/term/GO:0051444	AT2G42260 AT3G57860
Col-0	0.0484943452834177	2	3	13.9777777777778	Antifungal innate immune response	http://amigo.geneontology.org/amigo/term/GO:0061760	AT1G80080 AT3G01310
Col-0	0.0484943452834177	10	84	2.49603174603175	Process utilizing autophagic mechanism	http://amigo.geneontology.org/amigo/term/GO:0061919	AT1G50030 AT2G31260 AT2G38470 AT3G06420 AT3G09840 AT3G62770 AT4G21980 AT4G22330 AT5G17290 AT5G45900
Col-0	0.0484943452834177	2	3	13.9777777777778	Negative regulation of ubiquitin protein ligase activity	http://amigo.geneontology.org/amigo/term/GO:1904667	AT2G42260 AT3G57860
Col-0	0.0484943452834177	10	84	2.49603174603175	Autophagy	http://amigo.geneontology.org/amigo/term/GO:0006914	AT1G50030 AT2G31260 AT2G38470 AT3G06420 AT3G09840 AT3G62770 AT4G21980 AT4G22330 AT5G17290 AT5G45900
Col-0	0.0507578772927573	5	26	4.03205128205128	Erythrose 4-phosphate/phosphoenolpyruvate family amino acid metabolic process	http://amigo.geneontology.org/amigo/term/GO:1902221	AT3G10340 AT3G44720 AT3G53260 AT5G04230 AT5G22630
Col-0	0.0507578772927573	5	26	4.03205128205128	L-phenylalanine metabolic process	http://amigo.geneontology.org/amigo/term/GO:0006558	AT3G10340 AT3G44720 AT3G53260 AT5G04230 AT5G22630
Col-0	0.0518133294719101	26	325	1.67733333333333	Posttranscriptional regulation of gene expression	http://amigo.geneontology.org/amigo/term/GO:0010608	AT1G01040 AT1G05460 AT1G08370 AT1G26630 AT1G48410 AT1G61470 AT1G64790 AT1G66700 AT1G79090 AT2G16390 AT2G22370 AT2G27040 AT2G32940 AT2G40030 AT3G03300 AT3G20250 AT3G23780 AT3G43920 AT3G49500 AT3G62800 AT4G24770 AT5G20320 AT5G23570 AT5G35620 AT5G43810 AT5G44200
Col-0	0.052320677238399	41	577	1.48983246678221	Organic acid biosynthetic process	http://amigo.geneontology.org/amigo/term/GO:0016053	AT1G05800 AT1G10170 AT1G16540 AT1G17420 AT1G19250 AT1G50030 AT1G55020 AT1G64670 AT1G70560 AT1G72520 AT2G13810 AT2G18950 AT2G20610 AT2G22230 AT2G22330 AT2G26560 AT2G33380 AT2G39660 AT2G39770 AT3G01420 AT3G10340 AT3G20770 AT3G23820 AT3G44720 AT3G52430 AT3G53260 AT3G54640 AT4G16760 AT4G24670 AT4G25050 AT4G33680 AT4G37670 AT4G37930 AT4G39030 AT4G39950 AT5G04230 AT5G22630 AT5G46180 AT5G52810 AT5G60890…
Col-0	0.0524671526055323	4	17	4.93333333333333	Negative regulation of ethylene-activated signaling pathway	http://amigo.geneontology.org/amigo/term/GO:0010105	AT1G66340 AT3G15210 AT3G52430 AT5G07690
Col-0	0.0524671526055323	8	60	2.79555555555556	Peptidyl-tyrosine phosphorylation	http://amigo.geneontology.org/amigo/term/GO:0018108	AT1G51660 AT3G21220 AT4G26070 AT4G28490 AT4G33430 AT4G39270 AT5G46080 AT5G59670
Col-0	0.0524671526055323	8	60	2.79555555555556	Peptidyl-tyrosine modification	http://amigo.geneontology.org/amigo/term/GO:0018212	AT1G51660 AT3G21220 AT4G26070 AT4G28490 AT4G33430 AT4G39270 AT5G46080 AT5G59670
Col-0	0.0524671526055323	4	17	4.93333333333333	Regeneration	http://amigo.geneontology.org/amigo/term/GO:0031099	AT3G54420 AT4G34410 AT5G60410 AT5G64750
Col-0	0.0524671526055323	4	17	4.93333333333333	Mitochondrion disassembly	http://amigo.geneontology.org/amigo/term/GO:0061726	AT2G31260 AT3G62770 AT5G17290 AT5G45900
Col-0	0.0524671526055323	4	17	4.93333333333333	Negative regulation of phosphorelay signal transduction system	http://amigo.geneontology.org/amigo/term/GO:0070298	AT1G66340 AT3G15210 AT3G52430 AT5G07690
Col-0	0.0524671526055323	3	9	6.98888888888889	Modified amino acid transport	http://amigo.geneontology.org/amigo/term/GO:0072337	AT4G24460 AT5G12170 AT5G19380
Col-0	0.0524671526055323	4	17	4.93333333333333	Autophagy of mitochondrion	http://amigo.geneontology.org/amigo/term/GO:0000422	AT2G31260 AT3G62770 AT5G17290 AT5G45900
Col-0	0.0542737301097534	9	73	2.58493150684931	Negative regulation of hydrolase activity	http://amigo.geneontology.org/amigo/term/GO:0051346	AT1G24020 AT1G73260 AT2G43120 AT2G43510 AT3G61980 AT4G16500 AT4G19700 AT5G43580 AT5G46790
Col-0	0.0544736900630655	18	201	1.87761194029851	Negative regulation of protein metabolic process	http://amigo.geneontology.org/amigo/term/GO:0051248	AT1G08370 AT1G24020 AT1G61470 AT1G71860 AT1G73260 AT1G79090 AT2G42260 AT2G43120 AT2G43510 AT3G20250 AT3G57860 AT3G61980 AT4G12560 AT4G16500 AT4G19700 AT5G40460 AT5G43580 AT5G46790
Col-0	0.0604340301082685	6	38	3.31052631578947	Oligopeptide transport	http://amigo.geneontology.org/amigo/term/GO:0006857	AT1G59740 AT1G62200 AT4G24460 AT5G12170 AT5G19380 AT5G46050
Col-0	0.0624285130976802	8	62	2.70537634408602	Photorespiration	http://amigo.geneontology.org/amigo/term/GO:0009853	AT3G14150 AT3G14415 AT3G14420 AT4G18360 AT4G37930 AT5G36790 AT5G38420 AT5G38430
Col-0	0.0637314199621744	9	75	2.516	Olefinic compound metabolic process	http://amigo.geneontology.org/amigo/term/GO:0120254	AT1G16540 AT1G50030 AT1G64670 AT2G41060 AT3G10340 AT3G21220 AT3G53260 AT4G19230 AT5G04230
Col-0	0.066516544977166	5	28	3.74404761904762	G protein-coupled receptor signaling pathway	http://amigo.geneontology.org/amigo/term/GO:0007186	AT2G20900 AT3G51480 AT4G34390 AT4G34460 AT5G07920
Col-0	0.0675172838909381	6	39	3.22564102564103	Carbohydrate mediated signaling	http://amigo.geneontology.org/amigo/term/GO:0009756	AT1G16540 AT1G50030 AT1G66340 AT2G20890 AT3G20770 AT5G64930
Col-0	0.0675172838909381	6	39	3.22564102564103	Sugar mediated signaling pathway	http://amigo.geneontology.org/amigo/term/GO:0010182	AT1G16540 AT1G50030 AT1G66340 AT2G20890 AT3G20770 AT5G64930
Col-0	0.0687269357702856	67	1055	1.33153238546603	Carboxylic acid metabolic process	http://amigo.geneontology.org/amigo/term/GO:0019752	AT1G05800 AT1G10170 AT1G16540 AT1G17420 AT1G19250 AT1G28380 AT1G29690 AT1G32640 AT1G44350 AT1G49430 AT1G50030 AT1G55020 AT1G56190 AT1G64670 AT1G70560 AT1G72520 AT2G02010 AT2G13810 AT2G18950 AT2G20610 AT2G22230 AT2G22330 AT2G23560 AT2G26560 AT2G33380 AT2G38860 AT2G39660 AT2G39770 AT2G40000 AT3G01420 AT3G10340 AT3G20770 AT3G23820 AT3G44720 AT3G47520 AT3G48520 AT3G48990 AT3G52430 AT3G53260 AT3G54640…
Col-0	0.0689273273391403	3	10	6.29	Cellular response to disaccharide stimulus	http://amigo.geneontology.org/amigo/term/GO:0071324	AT1G50030 AT2G01830 AT3G52430
Col-0	0.0735617582301737	8	64	2.62083333333333	Olefinic compound biosynthetic process	http://amigo.geneontology.org/amigo/term/GO:0120255	AT1G16540 AT1G50030 AT1G64670 AT2G41060 AT3G10340 AT3G21220 AT3G53260 AT5G04230
Col-0	0.0751119226006417	6	40	3.145	Macroautophagy	http://amigo.geneontology.org/amigo/term/GO:0016236	AT1G50030 AT2G31260 AT3G09840 AT3G62770 AT5G17290 AT5G45900
Col-0	0.0751119226006417	6	40	3.145	Regulation of response to water deprivation	http://amigo.geneontology.org/amigo/term/GO:2000070	AT1G64670 AT2G20890 AT2G40750 AT3G56400 AT5G07690 AT5G60410
Col-0	0.0761646355617705	7	52	2.8224358974359	Auxin biosynthetic process	http://amigo.geneontology.org/amigo/term/GO:0009851	AT1G70560 AT2G20610 AT2G22330 AT3G08510 AT3G54640 AT4G24670 AT4G39950
Col-0	0.0762666317735786	10	91	2.3040293040293	Detection of stimulus	http://amigo.geneontology.org/amigo/term/GO:0051606	AT1G25540 AT1G28520 AT1G66340 AT2G32680 AT3G05360 AT3G21630 AT3G43810 AT4G08920 AT5G46330 AT5G60410
Col-0	0.0766349802043968	52	789	1.38183354457119	Negative regulation of cellular process	http://amigo.geneontology.org/amigo/term/GO:0048523	AT1G02120 AT1G02450 AT1G03160 AT1G03850 AT1G05800 AT1G08370 AT1G08860 AT1G14410 AT1G17980 AT1G19350 AT1G24020 AT1G50030 AT1G61470 AT1G66340 AT1G71860 AT1G73260 AT1G75380 AT1G79090 AT2G22370 AT2G41560 AT2G42260 AT2G43120 AT2G43510 AT3G11410 AT3G15210 AT3G20250 AT3G29575 AT3G30720 AT3G52430 AT3G56400 AT3G57330 AT3G57860 AT3G59280 AT3G61980 AT3G63310 AT4G16500 AT4G17720 AT4G19700 AT4G24770 AT4G38360…
Col-0	0.0785773667146085	9	78	2.41923076923077	Auxin metabolic process	http://amigo.geneontology.org/amigo/term/GO:0009850	AT1G48410 AT1G51780 AT1G70560 AT2G20610 AT2G22330 AT3G08510 AT3G54640 AT4G24670 AT4G39950
Col-0	0.083424960734739	2	4	10.4833333333333	Negative regulation of systemic acquired resistance	http://amigo.geneontology.org/amigo/term/GO:0010113	AT1G07260 AT5G60410
Col-0	0.083424960734739	2	4	10.4833333333333	Defense response to nematode	http://amigo.geneontology.org/amigo/term/GO:0002215	AT1G74360 AT4G16260
Col-0	0.083424960734739	2	4	10.4833333333333	Respiratory burst involved in defense response	http://amigo.geneontology.org/amigo/term/GO:0002679	AT2G35930 AT3G52450
Col-0	0.083424960734739	2	4	10.4833333333333	Negative regulation of protein ubiquitination	http://amigo.geneontology.org/amigo/term/GO:0031397	AT2G42260 AT3G57860
Col-0	0.083424960734739	2	4	10.4833333333333	Regulation of tryptophan metabolic process	http://amigo.geneontology.org/amigo/term/GO:0090357	AT1G32640 AT4G34410
Col-0	0.083424960734739	2	4	10.4833333333333	Positive regulation of histone H3-K9 dimethylation	http://amigo.geneontology.org/amigo/term/GO:1900111	AT2G16390 AT5G55390
Col-0	0.083424960734739	22	275	1.67733333333333	Organic cyclic compound catabolic process	http://amigo.geneontology.org/amigo/term/GO:1901361	AT1G01040 AT1G08370 AT1G19670 AT1G27130 AT1G61470 AT1G79090 AT2G20890 AT2G22330 AT2G39260 AT2G39435 AT2G40000 AT3G10340 AT3G20250 AT3G44880 AT3G53260 AT3G55840 AT4G24770 AT4G37000 AT4G39950 AT5G04230 AT5G21100 AT5G24530
Col-0	0.083424960734739	2	4	10.4833333333333	C-terminal protein lipidation	http://amigo.geneontology.org/amigo/term/GO:0006501	AT5G17290 AT5G45900
Col-0	0.0867858648827917	3	11	5.71818181818182	Regulation of anion channel activity	http://amigo.geneontology.org/amigo/term/GO:0010359	AT3G11410 AT4G08920 AT5G46330
Col-0	0.0867858648827917	3	11	5.71818181818182	Production of siRNA involved in gene silencing by small RNA	http://amigo.geneontology.org/amigo/term/GO:0070919	AT2G27040 AT3G49500 AT3G62800
Col-0	0.0871045726358559	4	20	4.19333333333333	Chlorophyll catabolic process	http://amigo.geneontology.org/amigo/term/GO:0015996	AT1G19670 AT2G20890 AT3G44880 AT4G37000
Col-0	0.0871045726358559	4	20	4.19333333333333	Regulation of brassinosteroid mediated signaling pathway	http://amigo.geneontology.org/amigo/term/GO:1900457	AT1G50030 AT2G40750 AT3G56400 AT4G38360
Col-0	0.089846501513926	38	549	1.45124468731026	Response to osmotic stress	http://amigo.geneontology.org/amigo/term/GO:0006970	AT1G10170 AT1G16540 AT1G22882 AT1G28380 AT1G28520 AT1G51500 AT1G56570 AT1G64670 AT1G66340 AT1G70170 AT2G01830 AT2G03760 AT2G31870 AT2G33380 AT2G38470 AT2G39770 AT2G40750 AT2G43790 AT2G43850 AT2G45180 AT3G05360 AT3G20250 AT3G23830 AT3G45410 AT3G56400 AT3G62770 AT4G01370 AT4G22330 AT5G05300 AT5G21100 AT5G39610 AT5G46050 AT5G46180 AT5G46350 AT5G47910 AT5G56030 AT5G64750 AT5G67300
Col-0	0.0915002894117307	21	262	1.68053435114504	Abscisic acid-activated signaling pathway	http://amigo.geneontology.org/amigo/term/GO:0009738	AT1G15520 AT1G24020 AT1G32640 AT1G51940 AT1G70810 AT2G22370 AT2G30020 AT2G43790 AT3G11410 AT3G21220 AT3G22231 AT4G22330 AT4G34460 AT5G25980 AT5G26000 AT5G43410 AT5G46790 AT5G58430 AT5G60410 AT5G64750 AT5G67300
Col-0	0.0944024868566213	5	31	3.38172043010753	Organelle disassembly	http://amigo.geneontology.org/amigo/term/GO:1903008	AT2G31260 AT3G09840 AT3G62770 AT5G17290 AT5G45900
Col-0	0.0955473332239237	10	95	2.20701754385965	Regulation of cellular ketone metabolic process	http://amigo.geneontology.org/amigo/term/GO:0010565	AT1G28380 AT1G29690 AT1G32640 AT1G50030 AT1G64670 AT2G39660 AT3G20770 AT3G52430 AT4G34410 AT5G60410
Col-0	0.0955473332239237	16	184	1.8231884057971	Glycosyl compound metabolic process	http://amigo.geneontology.org/amigo/term/GO:1901657	AT1G18570 AT1G24100 AT1G27130 AT1G54040 AT1G74100 AT2G01830 AT2G20610 AT2G22330 AT4G23100 AT5G07690 AT5G10300 AT5G25980 AT5G26000 AT5G57220 AT5G60890 AT5G61420
Col-0	0.0955473332239237	10	95	2.20701754385965	Cellular amino acid catabolic process	http://amigo.geneontology.org/amigo/term/GO:0009063	AT2G02010 AT2G22330 AT2G40000 AT3G10340 AT3G53260 AT3G55840 AT4G37930 AT4G39950 AT5G04230 AT5G46180
Col-0	0.0968936227221483	17	200	1.78216666666667	Negative regulation of cellular protein metabolic process	http://amigo.geneontology.org/amigo/term/GO:0032269	AT1G08370 AT1G24020 AT1G61470 AT1G71860 AT1G73260 AT1G79090 AT2G42260 AT2G43120 AT2G43510 AT3G20250 AT3G57860 AT3G61980 AT4G16500 AT4G19700 AT5G40460 AT5G43580 AT5G46790
Col-0	0.0968936227221483	15	169	1.86094674556213	Sulfur compound biosynthetic process	http://amigo.geneontology.org/amigo/term/GO:0044272	AT1G18570 AT1G24100 AT1G74100 AT2G20610 AT2G22330 AT2G38470 AT2G43790 AT3G26830 AT3G52430 AT4G23100 AT4G39950 AT5G07690 AT5G57220 AT5G60890 AT5G61420
Col-0	0.0978256737976564	6	43	2.92558139534884	Negative regulation of endopeptidase activity	http://amigo.geneontology.org/amigo/term/GO:0010951	AT1G73260 AT2G43510 AT3G61980 AT4G16500 AT4G19700 AT5G43580
Col-0	0.0978256737976564	6	43	2.92558139534884	Peptide transport	http://amigo.geneontology.org/amigo/term/GO:0015833	AT1G59740 AT1G62200 AT4G24460 AT5G12170 AT5G19380 AT5G46050
Col-0	0.100573284010687	10	96	2.18402777777778	Carbohydrate derivative catabolic process	http://amigo.geneontology.org/amigo/term/GO:1901136	AT1G27130 AT1G54040 AT2G40690 AT2G43570 AT3G12500 AT3G47540 AT3G54420 AT5G10300 AT5G25980 AT5G26000
Col-0	0.100948727808885	31	433	1.50107775211701	Response to metal ion	http://amigo.geneontology.org/amigo/term/GO:0010038	AT1G02920 AT1G08860 AT1G26630 AT1G27130 AT1G45145 AT1G56190 AT1G70170 AT2G23150 AT2G26560 AT2G30860 AT2G32240 AT2G42010 AT2G43570 AT3G09840 AT3G12500 AT3G43810 AT3G48990 AT3G60190 AT4G11850 AT4G16760 AT4G23100 AT4G24460 AT4G29040 AT4G31300 AT4G37930 AT4G39260 AT5G12170 AT5G19380 AT5G20010 AT5G42740 AT5G45890
Col-0	0.103390115774087	21	266	1.65526315789474	Aromatic compound catabolic process	http://amigo.geneontology.org/amigo/term/GO:0019439	AT1G01040 AT1G08370 AT1G19670 AT1G27130 AT1G61470 AT1G79090 AT2G20890 AT2G22330 AT2G39260 AT2G39435 AT2G40000 AT3G10340 AT3G20250 AT3G44880 AT3G53260 AT3G55840 AT4G24770 AT4G37000 AT4G39950 AT5G04230 AT5G24530
Col-0	0.104215014857403	5	32	3.27604166666667	Regulation of DNA repair	http://amigo.geneontology.org/amigo/term/GO:0006282	AT2G31870 AT4G24970 AT4G36280 AT4G36290 AT5G66130
Col-0	0.105344146726316	3	12	5.24166666666667	Modulation of process of other organism	http://amigo.geneontology.org/amigo/term/GO:0035821	AT1G66100 AT2G27040 AT5G36910
Col-0	0.105344146726316	3	12	5.24166666666667	Erythrose 4-phosphate/phosphoenolpyruvate family amino acid catabolic process	http://amigo.geneontology.org/amigo/term/GO:1902222	AT3G10340 AT3G53260 AT5G04230
Col-0	0.105344146726316	3	12	5.24166666666667	Regulation of anion transmembrane transport	http://amigo.geneontology.org/amigo/term/GO:1903959	AT3G11410 AT4G08920 AT5G46330
Col-0	0.105344146726316	3	12	5.24166666666667	L-phenylalanine catabolic process	http://amigo.geneontology.org/amigo/term/GO:0006559	AT3G10340 AT3G53260 AT5G04230
Col-0	0.106070135609189	6	44	2.85909090909091	Regulation of endopeptidase activity	http://amigo.geneontology.org/amigo/term/GO:0052548	AT1G73260 AT2G43510 AT3G61980 AT4G16500 AT4G19700 AT5G43580
Col-0	0.11414370435429	4	22	3.81212121212121	Extracellular matrix organization	http://amigo.geneontology.org/amigo/term/GO:0030198	AT1G24140 AT1G59970 AT1G70170 AT3G16860
Col-0	0.11414370435429	4	22	3.81212121212121	Extracellular structure organization	http://amigo.geneontology.org/amigo/term/GO:0043062	AT1G24140 AT1G59970 AT1G70170 AT3G16860
Col-0	0.11414370435429	4	22	3.81212121212121	Pigment catabolic process	http://amigo.geneontology.org/amigo/term/GO:0046149	AT1G19670 AT2G20890 AT3G44880 AT4G37000
Col-0	0.11414370435429	4	22	3.81212121212121	Negative regulation of intracellular signal transduction	http://amigo.geneontology.org/amigo/term/GO:1902532	AT1G66340 AT3G15210 AT3G52430 AT5G07690
Col-0	0.114525871548617	5	33	3.17676767676768	Response to ozone	http://amigo.geneontology.org/amigo/term/GO:0010193	AT1G15520 AT1G72520 AT2G39770 AT3G23400 AT4G23100
Col-0	0.114525871548617	5	33	3.17676767676768	Cell wall macromolecule catabolic process	http://amigo.geneontology.org/amigo/term/GO:0016998	AT2G43570 AT3G12500 AT3G47540 AT3G54420 AT5G64570
Col-0	0.120146880199145	2	5	8.38666666666667	Tryptophan catabolic process to kynurenine	http://amigo.geneontology.org/amigo/term/GO:0019441	AT2G40000 AT3G55840
Col-0	0.120146880199145	2	5	8.38666666666667	Respiratory burst	http://amigo.geneontology.org/amigo/term/GO:0045730	AT2G35930 AT3G52450
Col-0	0.120146880199145	2	5	8.38666666666667	CGMP metabolic process	http://amigo.geneontology.org/amigo/term/GO:0046068	AT1G73080 AT1G79680
Col-0	0.120146880199145	2	5	8.38666666666667	CGMP biosynthetic process	http://amigo.geneontology.org/amigo/term/GO:0006182	AT1G73080 AT1G79680
Col-0	0.120146880199145	2	5	8.38666666666667	Positive regulation of DNA-binding transcription factor activity	http://amigo.geneontology.org/amigo/term/GO:0051091	AT3G56710 AT5G39610
Col-0	0.120146880199145	2	5	8.38666666666667	Cyclic purine nucleotide metabolic process	http://amigo.geneontology.org/amigo/term/GO:0052652	AT1G73080 AT1G79680
Col-0	0.120146880199145	2	5	8.38666666666667	Regulation of histone H3-K9 dimethylation	http://amigo.geneontology.org/amigo/term/GO:1900109	AT2G16390 AT5G55390
Col-0	0.120146880199145	2	5	8.38666666666667	Response to L-glutamate	http://amigo.geneontology.org/amigo/term/GO:1902065	AT2G43790 AT4G08480
Col-0	0.120146880199145	2	5	8.38666666666667	Negative regulation of protein modification by small protein conjugation or removal	http://amigo.geneontology.org/amigo/term/GO:1903321	AT2G42260 AT3G57860
Col-0	0.120146880199145	2	5	8.38666666666667	Regulation of defense response by callose deposition	http://amigo.geneontology.org/amigo/term/GO:2000071	AT4G16990 AT5G66850
Col-0	0.120146880199145	2	5	8.38666666666667	Osmosensory signaling pathway	http://amigo.geneontology.org/amigo/term/GO:0007231	AT2G01830 AT5G47910
Col-0	0.123340734924457	6	46	2.73478260869565	Cellular response to nitrogen levels	http://amigo.geneontology.org/amigo/term/GO:0043562	AT3G06420 AT4G21980 AT4G24670 AT5G17290 AT5G27420 AT5G45900
Col-0	0.123340734924457	6	46	2.73478260869565	Regulation of leaf senescence	http://amigo.geneontology.org/amigo/term/GO:1900055	AT1G70170 AT2G40750 AT3G56400 AT4G19040 AT5G14930 AT5G39610
Col-0	0.124318340993677	5	34	3.08333333333333	Phenol-containing compound biosynthetic process	http://amigo.geneontology.org/amigo/term/GO:0046189	AT1G10170 AT2G39660 AT3G52430 AT4G39030 AT5G67160
Col-0	0.124420462207133	3	13	4.83846153846154	Maintenance of DNA methylation	http://amigo.geneontology.org/amigo/term/GO:0010216	AT3G03300 AT3G43920 AT5G20320
Col-0	0.126716474887949	4	23	3.6463768115942	Histone H3-K9 modification	http://amigo.geneontology.org/amigo/term/GO:0061647	AT2G16390 AT2G27040 AT5G09230 AT5G55390
Col-0	0.137573999344443	11	117	1.97122507122507	Response to brassinosteroid	http://amigo.geneontology.org/amigo/term/GO:0009741	AT1G19350 AT1G50030 AT2G18300 AT2G40750 AT3G56400 AT3G63310 AT4G02330 AT4G33430 AT4G35230 AT4G38360 AT5G46180
Col-0	0.13810616389204	22	293	1.57428896473265	Cellular response to abscisic acid stimulus	http://amigo.geneontology.org/amigo/term/GO:0071215	AT1G15520 AT1G24020 AT1G32640 AT1G51940 AT1G70810 AT1G80080 AT2G22370 AT2G30020 AT2G43790 AT3G11410 AT3G21220 AT3G22231 AT4G22330 AT4G34460 AT5G25980 AT5G26000 AT5G43410 AT5G46790 AT5G58430 AT5G60410 AT5G64750 AT5G67300
Col-0	0.13810616389204	22	293	1.57428896473265	Cellular response to alcohol	http://amigo.geneontology.org/amigo/term/GO:0097306	AT1G15520 AT1G24020 AT1G32640 AT1G51940 AT1G70810 AT1G80080 AT2G22370 AT2G30020 AT2G43790 AT3G11410 AT3G21220 AT3G22231 AT4G22330 AT4G34460 AT5G25980 AT5G26000 AT5G43410 AT5G46790 AT5G58430 AT5G60410 AT5G64750 AT5G67300
Col-0	0.138335490271452	8	74	2.26666666666667	Xenobiotic transport	http://amigo.geneontology.org/amigo/term/GO:0042908	AT1G33110 AT2G04100 AT3G21690 AT3G23550 AT3G23560 AT4G23030 AT4G39030 AT5G17700
Col-0	0.142678484862417	4	24	3.49444444444444	Long-chain fatty acid metabolic process	http://amigo.geneontology.org/amigo/term/GO:0001676	AT1G49430 AT2G33380 AT3G01420 AT4G16760
Col-0	0.142678484862417	4	24	3.49444444444444	Aminoglycan catabolic process	http://amigo.geneontology.org/amigo/term/GO:0006026	AT2G43570 AT3G12500 AT3G47540 AT3G54420
Col-0	0.142678484862417	4	24	3.49444444444444	Chitin metabolic process	http://amigo.geneontology.org/amigo/term/GO:0006030	AT2G43570 AT3G12500 AT3G47540 AT3G54420
Col-0	0.142678484862417	4	24	3.49444444444444	Chitin catabolic process	http://amigo.geneontology.org/amigo/term/GO:0006032	AT2G43570 AT3G12500 AT3G47540 AT3G54420
Col-0	0.142678484862417	4	24	3.49444444444444	Amino sugar catabolic process	http://amigo.geneontology.org/amigo/term/GO:0046348	AT2G43570 AT3G12500 AT3G47540 AT3G54420
Col-0	0.142678484862417	4	24	3.49444444444444	Glucosamine-containing compound catabolic process	http://amigo.geneontology.org/amigo/term/GO:1901072	AT2G43570 AT3G12500 AT3G47540 AT3G54420
Col-0	0.142888718843642	106	1850	1.20133333333333	Catabolic process	http://amigo.geneontology.org/amigo/term/GO:0009056	AT1G01040 AT1G02660 AT1G02920 AT1G05800 AT1G06800 AT1G08370 AT1G18720 AT1G19670 AT1G24140 AT1G27130 AT1G28600 AT1G29660 AT1G47128 AT1G50030 AT1G54040 AT1G56190 AT1G59970 AT1G61470 AT1G70170 AT1G79090 AT2G02010 AT2G20580 AT2G20890 AT2G22330 AT2G26560 AT2G26870 AT2G29460 AT2G30550 AT2G30860 AT2G31260 AT2G38470 AT2G39260 AT2G39435 AT2G40000 AT2G40690 AT2G42010 AT2G43570 AT2G45220 AT2G47550 AT2G47730…
Col-0	0.145560767036101	8	75	2.23644444444444	DNA methylation or demethylation	http://amigo.geneontology.org/amigo/term/GO:0044728	AT2G16390 AT2G27040 AT2G32940 AT2G36490 AT2G40030 AT3G23780 AT4G24970 AT5G55390
Col-0	0.14697051467377	3	14	4.49285714285714	Regulation of transmembrane transporter activity	http://amigo.geneontology.org/amigo/term/GO:0022898	AT3G11410 AT4G08920 AT5G46330
Col-0	0.14697051467377	3	14	4.49285714285714	Regulation of ion transmembrane transporter activity	http://amigo.geneontology.org/amigo/term/GO:0032412	AT3G11410 AT4G08920 AT5G46330
Col-0	0.151316388958526	9	90	2.09666666666667	Brassinosteroid mediated signaling pathway	http://amigo.geneontology.org/amigo/term/GO:0009742	AT1G19350 AT1G50030 AT2G18300 AT2G40750 AT3G56400 AT3G63310 AT4G33430 AT4G35230 AT4G38360
Col-0	0.151316388958526	9	90	2.09666666666667	Steroid hormone mediated signaling pathway	http://amigo.geneontology.org/amigo/term/GO:0043401	AT1G19350 AT1G50030 AT2G18300 AT2G40750 AT3G56400 AT3G63310 AT4G33430 AT4G35230 AT4G38360
Col-0	0.151316388958526	9	90	2.09666666666667	Response to steroid hormone	http://amigo.geneontology.org/amigo/term/GO:0048545	AT1G19350 AT1G50030 AT2G18300 AT2G40750 AT3G56400 AT3G63310 AT4G33430 AT4G35230 AT4G38360
Col-0	0.151316388958526	9	90	2.09666666666667	Cellular response to steroid hormone stimulus	http://amigo.geneontology.org/amigo/term/GO:0071383	AT1G19350 AT1G50030 AT2G18300 AT2G40750 AT3G56400 AT3G63310 AT4G33430 AT4G35230 AT4G38360
Col-0	0.154337134265439	6	49	2.56734693877551	Amino sugar metabolic process	http://amigo.geneontology.org/amigo/term/GO:0006040	AT1G67880 AT2G43570 AT3G12500 AT3G27540 AT3G47540 AT3G54420
Col-0	0.159093264328905	4	25	3.35466666666667	Tetrapyrrole catabolic process	http://amigo.geneontology.org/amigo/term/GO:0033015	AT1G19670 AT2G20890 AT3G44880 AT4G37000
Col-0	0.159093264328905	4	25	3.35466666666667	Porphyrin-containing compound catabolic process	http://amigo.geneontology.org/amigo/term/GO:0006787	AT1G19670 AT2G20890 AT3G44880 AT4G37000
Col-0	0.15948533859925	9	91	2.07362637362637	Positive regulation of signal transduction	http://amigo.geneontology.org/amigo/term/GO:0009967	AT1G50030 AT1G51940 AT1G70810 AT3G49530 AT3G52430 AT3G56400 AT5G43410 AT5G58430 AT5G67300
Col-0	0.159917037994031	2	6	6.98888888888889	Response to microbial phytotoxin	http://amigo.geneontology.org/amigo/term/GO:0010188	AT1G10170 AT1G45145
Col-0	0.159917037994031	2	6	6.98888888888889	C-terminal protein amino acid modification	http://amigo.geneontology.org/amigo/term/GO:0018410	AT5G17290 AT5G45900
Col-0	0.159917037994031	2	6	6.98888888888889	Histone H3-K9 dimethylation	http://amigo.geneontology.org/amigo/term/GO:0036123	AT2G16390 AT5G55390
Col-0	0.159917037994031	2	6	6.98888888888889	Adventitious root development	http://amigo.geneontology.org/amigo/term/GO:0048830	AT1G48410 AT2G20610
Col-0	0.159917037994031	2	6	6.98888888888889	Positive regulation of histone H3-K9 methylation	http://amigo.geneontology.org/amigo/term/GO:0051574	AT2G16390 AT5G55390
Col-0	0.159917037994031	2	6	6.98888888888889	Kynurenine metabolic process	http://amigo.geneontology.org/amigo/term/GO:0070189	AT2G40000 AT3G55840
Col-0	0.159917037994031	2	6	6.98888888888889	Positive regulation of salicylic acid mediated signaling pathway	http://amigo.geneontology.org/amigo/term/GO:0080151	AT3G52430 AT3G56400
Col-0	0.162237489362617	23	317	1.52124079915878	Response to cadmium ion	http://amigo.geneontology.org/amigo/term/GO:0046686	AT1G02920 AT1G26630 AT1G27130 AT1G45145 AT1G56190 AT1G70170 AT2G26560 AT2G30860 AT2G32240 AT2G42010 AT3G09840 AT3G12500 AT3G48990 AT3G60190 AT4G16760 AT4G23100 AT4G24460 AT4G29040 AT4G37930 AT5G12170 AT5G19380 AT5G20010 AT5G42740
Col-0	0.165448052735846	9	92	2.05108695652174	Positive regulation of signaling	http://amigo.geneontology.org/amigo/term/GO:0023056	AT1G50030 AT1G51940 AT1G70810 AT3G49530 AT3G52430 AT3G56400 AT5G43410 AT5G58430 AT5G67300
Col-0	0.165448052735846	9	92	2.05108695652174	Cellular response to brassinosteroid stimulus	http://amigo.geneontology.org/amigo/term/GO:0071367	AT1G19350 AT1G50030 AT2G18300 AT2G40750 AT3G56400 AT3G63310 AT4G33430 AT4G35230 AT4G38360
Col-0	0.169106392115292	3	15	4.19333333333333	Regulation of anion transport	http://amigo.geneontology.org/amigo/term/GO:0044070	AT3G11410 AT4G08920 AT5G46330
Col-0	0.169296444248125	8	78	2.15042735042735	DNA modification	http://amigo.geneontology.org/amigo/term/GO:0006304	AT2G16390 AT2G27040 AT2G32940 AT2G36490 AT2G40030 AT3G23780 AT4G24970 AT5G55390
Col-0	0.172433068370402	18	235	1.60595744680851	Heterocycle catabolic process	http://amigo.geneontology.org/amigo/term/GO:0046700	AT1G01040 AT1G08370 AT1G19670 AT1G27130 AT1G61470 AT1G79090 AT2G20890 AT2G22330 AT2G39260 AT2G39435 AT2G40000 AT3G20250 AT3G44880 AT3G55840 AT4G24770 AT4G37000 AT4G39950 AT5G21100
Col-0	0.174120993582252	4	26	3.22564102564103	Inflorescence development	http://amigo.geneontology.org/amigo/term/GO:0010229	AT1G51660 AT2G26330 AT2G43790 AT3G21220
Col-0	0.174120993582252	5	38	2.75877192982456	Sulfur compound transport	http://amigo.geneontology.org/amigo/term/GO:0072348	AT2G01830 AT4G24460 AT5G12170 AT5G13550 AT5G19380
Col-0	0.175197950369224	6	51	2.46666666666667	Regulation of intracellular signal transduction	http://amigo.geneontology.org/amigo/term/GO:1902531	AT1G66340 AT2G40750 AT3G15210 AT3G52430 AT3G56400 AT5G07690
Col-0	0.191046497067557	5	39	2.68803418803419	Regulation of response to DNA damage stimulus	http://amigo.geneontology.org/amigo/term/GO:2001020	AT2G31870 AT4G24970 AT4G36280 AT4G36290 AT5G66130
Col-0	0.191669623363476	20	272	1.54166666666667	Negative regulation of molecular function	http://amigo.geneontology.org/amigo/term/GO:0044092	AT1G24020 AT1G28280 AT1G71860 AT1G73260 AT2G42260 AT2G43120 AT2G43510 AT2G45220 AT2G47550 AT3G10720 AT3G11410 AT3G57860 AT3G61980 AT4G02330 AT4G16500 AT4G19700 AT4G33220 AT5G40460 AT5G43580 AT5G46790
Col-0	0.193390070933519	9	95	1.98631578947368	Positive regulation of cell communication	http://amigo.geneontology.org/amigo/term/GO:0010647	AT1G50030 AT1G51940 AT1G70810 AT3G49530 AT3G52430 AT3G56400 AT5G43410 AT5G58430 AT5G67300
Col-0	0.196140311016745	3	16	3.93125	Heterochromatin assembly by small RNA	http://amigo.geneontology.org/amigo/term/GO:0031048	AT2G27040 AT3G49500 AT3G62800
Col-0	0.196140311016745	3	16	3.93125	Regulation of transporter activity	http://amigo.geneontology.org/amigo/term/GO:0032409	AT3G11410 AT4G08920 AT5G46330
