# Supplementary material for: Pathogen-derived mechanical cues potentiate the spatio-temporal implementation of plant defense
Source: BMC Biol. 2022 Dec 27;20:292. doi: 10.1186/s12915-022-01495-w (PMC9795618; doi:10.1186/s12915-022-01495-w)
Supplement: Supplementary file 11 — Additional file 11: File S4. Plant susceptibility to S. sclerotiorum. Headers are: UIdNPsiSlopePMutationGenotypelog_slope with UId a leaf identifier, N the leaf number, Psi the latency time, Slope the growth rate of the disease corresponding to the susceptibility, P codes for a experiment ID, Mutation describes the CMT dynamics, Genotype codes for the plant genotype and log_slope corresponds to the log of Slope. [file 12915_2022_1495_MOESM11_ESM.csv]

UId	N	Psi	Slope	P	Mutation	Genotype	log_slope
bot_83	83	51.0425650876709	0.015149	P01	Decreased CMT dynamics	bot	-4.18982075580595
bot_84	84	73.9997015404232	0.01916	P01	Decreased CMT dynamics	bot	-3.95493050643942
bot_85	85	96.2876939533912	0.020007	P01	Decreased CMT dynamics	bot	-3.91167306666386
bot_86	86	145.999966715868	0.029889	P01	Decreased CMT dynamics	bot	-3.51026475925131
bot_87	87	18.9981572816855	0.019967	P01	Decreased CMT dynamics	bot	-3.91367436817738
bot_88	88	115.999915120898	0.01579	P01	Decreased CMT dynamics	bot	-4.14837845071459
bot_89	89	96.9997376018036	0.010438	P01	Decreased CMT dynamics	bot	-4.56230228576092
bot_91	91	133.00012214139	0.035123	P01	Decreased CMT dynamics	bot	-3.34889909245112
bot_50	50	83.0024227083999	0.023522	P02	Decreased CMT dynamics	bot	-3.74981912555329
bot_51	51	78.9951012485114	0.027355	P02	Decreased CMT dynamics	bot	-3.59885595146635
bot_52	52	8.99997864468653	0.012944	P02	Decreased CMT dynamics	bot	-4.347122918666
bot_53	53	86.0000346920795	0.027345	P02	Decreased CMT dynamics	bot	-3.5992215821834
bot_54	54	6.97111866690369	0.013404	P02	Decreased CMT dynamics	bot	-4.31220210910707
bot_56	56	73.9997880486743	0.030899	P02	Decreased CMT dynamics	bot	-3.47703145806166
bot_57	57	82.3409897758695	0.023848	P02	Decreased CMT dynamics	bot	-3.73605492260637
bot_59	59	85.0017175746107	0.025574	P02	Decreased CMT dynamics	bot	-3.66617906859316
bot_61	61	84.0000481172723	0.031869	P02	Decreased CMT dynamics	bot	-3.44612152851615
bot_62	62	85.9999804196618	0.026576	P02	Decreased CMT dynamics	bot	-3.6277467261112
bot_64	64	59.9975426998504	0.039017	P02	Decreased CMT dynamics	bot	-3.24375783039228
bot_62	62	15.0021480806172	0.036105	P03	Decreased CMT dynamics	bot	-3.32132391907899
bot_63	63	59.9998786008796	0.068013	P03	Decreased CMT dynamics	bot	-2.68805641560733
bot_64	64	55.9999964206144	0.095051	P03	Decreased CMT dynamics	bot	-2.3533416893245
bot_65	65	51.0000047852275	0.041862	P03	Decreased CMT dynamics	bot	-3.17337678479698
bot_66	66	57.9739292228889	0.045104	P03	Decreased CMT dynamics	bot	-3.09878434461038
bot_67	67	47.1713027926341	0.038281	P03	Decreased CMT dynamics	bot	-3.26280158943661
bot_68	68	5.99998068851073	0.036161	P03	Decreased CMT dynamics	bot	-3.31977408897329
bot_69	69	20.3075736316894	0.024342	P03	Decreased CMT dynamics	bot	-3.71555202552977
bot_71	71	25.9997098055779	0.028149	P03	Decreased CMT dynamics	bot	-3.57024344900611
bot_72	72	47.9676898298286	0.04542	P03	Decreased CMT dynamics	bot	-3.09180274230472
bot_74	74	40.0000857051392	0.045054	P03	Decreased CMT dynamics	bot	-3.09989350863634
bot_75	75	31.0001460708896	0.057565	P03	Decreased CMT dynamics	bot	-2.85484053485651
bot_76	76	50.9999578268583	0.055306	P03	Decreased CMT dynamics	bot	-2.89487387724361
bot_77	77	48.0878829229106	0.096643	P03	Decreased CMT dynamics	bot	-2.3367315022311
bot_78	78	3.1145021671461	0.033581	P03	Decreased CMT dynamics	bot	-3.39379484814541
bot_79	79	20.9999813768675	0.055067	P03	Decreased CMT dynamics	bot	-2.89920465331292
bot_80	80	64.206783813624	0.051071	P03	Decreased CMT dynamics	bot	-2.97453845754699
bot_81	81	46.4870330828006	0.04943	P03	Decreased CMT dynamics	bot	-3.00719775166327
bot_83	83	35.9983980660661	0.049052	P03	Decreased CMT dynamics	bot	-3.01487431908236
bot_86	86	54.5800773600415	0.027718	P03	Decreased CMT dynamics	bot	-3.58567325733553
bot_87	87	11.9999717269936	0.019408	P03	Decreased CMT dynamics	bot	-3.94206992678044
bot_88	88	22.1328783259866	0.019463	P03	Decreased CMT dynamics	bot	-3.9392400517217
bot_90	90	46.999578821399	0.058651	P03	Decreased CMT dynamics	bot	-2.83615065372963
bot_91	91	22.2613551868963	0.023181	P03	Decreased CMT dynamics	bot	-3.76442230136258
bot_92	92	59.3973464438215	0.041061	P03	Decreased CMT dynamics	bot	-3.1926965130849
bot_93	93	59.9022412069113	0.055524	P03	Decreased CMT dynamics	bot	-2.89093991926927
bot_94	94	52.0001887587698	0.047352	P03	Decreased CMT dynamics	bot	-3.05014622159371
bot_95	95	63.9762673913718	0.039826	P03	Decreased CMT dynamics	bot	-3.22323531364565
bot_96	96	64.8721008383259	0.086202	P03	Decreased CMT dynamics	bot	-2.4510618997255
bot_97	97	23.9993046258312	0.033373	P03	Decreased CMT dynamics	bot	-3.40000808915094
bot_98	98	53.824355898817	0.018936	P03	Decreased CMT dynamics	bot	-3.96669040677045
bot_99	99	11.5239599103771	0.023844	P03	Decreased CMT dynamics	bot	-3.73622266562446
Clasp1_110	110	24.2917652987802	0.018686	P2	Increased CMT dynamics	Clasp1	-3.97998069861137
Clasp1_111	111	11.2399291858193	0.025762	P2	Increased CMT dynamics	Clasp1	-3.65885474100824
Clasp1_112	112	39.6828081530169	0.024361	P2	Increased CMT dynamics	Clasp1	-3.71477178607989
Clasp1_113	113	26.3462865448585	0.015075	P2	Increased CMT dynamics	Clasp1	-4.19471753636889
Clasp1_114	114	31.4370642759858	0.020098	P2	Increased CMT dynamics	Clasp1	-3.90713497135537
Clasp1_115	115	31.3180243339439	0.020157	P2	Increased CMT dynamics	Clasp1	-3.90420365637601
Clasp1_116	116	78.4872740029122	0.013465	P2	Increased CMT dynamics	Clasp1	-4.30766155271857
Clasp1_117	117	30.275723341704	0.017036	P2	Increased CMT dynamics	Clasp1	-4.07242652692117
Clasp1_118	118	21.5841984484618	0.010858	P2	Increased CMT dynamics	Clasp1	-4.52285314349888
Clasp1_102	102	63.5447797669818	0.010158	P3	Increased CMT dynamics	Clasp1	-4.58949370660308
Clasp1_103	103	55.3163293329588	0.0086258	P3	Increased CMT dynamics	Clasp1	-4.75299756674288
Clasp1_104	104	35.7076939349165	0.0087152	P3	Increased CMT dynamics	Clasp1	-4.74268665133486
Clasp1_105	105	42.4845928384679	0.017373	P3	Increased CMT dynamics	Clasp1	-4.05283800207037
Clasp1_107	107	20.3979660827559	0.0092389	P3	Increased CMT dynamics	Clasp1	-4.68433244803432
Clasp1_109	109	70.3229898337604	0.0086157	P3	Increased CMT dynamics	Clasp1	-4.75416915867575
Clasp1_110	110	23.9253279349828	0.012041	P3	Increased CMT dynamics	Clasp1	-4.41943778607205
Clasp1_111	111	37.2796878679829	0.010561	P3	Increased CMT dynamics	Clasp1	-4.5505873082178
Clasp1_112	112	62.6987567192096	0.0071721	P3	Increased CMT dynamics	Clasp1	-4.93755678022435
Clasp1_113	113	59.2592396868558	0.012068	P3	Increased CMT dynamics	Clasp1	-4.41719795768532
Clasp1_114	114	51.3698213789793	0.0067481	P3	Increased CMT dynamics	Clasp1	-4.99849429520253
Col-0_10	10	35.7084429330098	0.0092131	P1	WT	Col-0	-4.68712889468653
Col-0_12	12	98.3377062828555	0.012542	P1	WT	Col-0	-4.37867226686131
Col-0_13	13	61.6551598407944	0.012677	P1	WT	Col-0	-4.36796595102555
Col-0_15	15	39.3971806234255	0.0082907	P1	WT	Col-0	-4.79262087431648
Col-0_2	2	98.1981309936929	0.014282	P1	WT	Col-0	-4.24875527585522
Col-0_3	3	74.1105926363807	0.0088722	P1	WT	Col-0	-4.72483248635678
Col-0_4	4	69.3239163053461	0.0076425	P1	WT	Col-0	-4.87403050419928
Col-0_5	5	85.5295097031439	0.015611	P1	WT	Col-0	-4.15977948500761
Col-0_6	6	87.1701986670392	0.020356	P1	WT	Col-0	-3.89437957025555
Col-0_13	13	64.5538673705487	0.026714	P2	WT	Col-0	-3.62256750642722
Col-0_14	14	63.1787037687739	0.030812	P2	WT	Col-0	-3.47985105449142
Col-0_15	15	93.528791868106	0.012048	P2	WT	Col-0	-4.4188566079246
Col-0_17	17	71.5879703478919	0.026107	P2	WT	Col-0	-3.64555180137876
Col-0_18	18	46.0872540291962	0.017841	P2	WT	Col-0	-4.02625609958957
Col-0_20	20	30.6630098257507	0.021733	P2	WT	Col-0	-3.82892343625857
Col-0_21	21	60.7871472222571	0.026795	P2	WT	Col-0	-3.61953997603532
Col-0_22	22	81.8799322226608	0.025809	P2	WT	Col-0	-3.65703201067482
Col-0_23	23	27.0918679110801	0.024816	P2	WT	Col-0	-3.69626667254795
Col-0_24	24	39.1867482058439	0.026373	P2	WT	Col-0	-3.63541451944499
Col-0_25	25	45.6031160844444	0.025482	P2	WT	Col-0	-3.66978295842295
Col-0_27	27	68.3906447338214	0.025336	P2	WT	Col-0	-3.6755289697458
Col-0_28	28	45.297990710492	0.025951	P2	WT	Col-0	-3.65154513446725
Col-0_29	29	23.8510908150153	0.029135	P2	WT	Col-0	-3.5358150783871
Col-0_30	30	31.2183379587331	0.023585	P2	WT	Col-0	-3.74714436224591
Col-0_31	31	23.5730193996556	0.014505	P2	WT	Col-0	-4.23326186140877
Col-0_18	18	50.722602177446	0.016498	P3	WT	Col-0	-4.1045161175436
Col-0_19	19	67.5134351998592	0.023251	P3	WT	Col-0	-3.76140713712102
Col-0_20	20	57.5337948846567	0.022654	P3	WT	Col-0	-3.78741884220362
Col-0_21	21	68.4141444920032	0.026179	P3	WT	Col-0	-3.64279771632693
Col-0_22	22	60.5578362793995	0.028565	P3	WT	Col-0	-3.55557308680571
Col-0_23	23	52.1590075310653	0.031015	P3	WT	Col-0	-3.47328432055706
Col-0_24	24	64.7197109488012	0.0369	P3	WT	Col-0	-3.29954372793566
Col-0_25	25	47.3522791617797	0.021318	P3	WT	Col-0	-3.84820349271519
Col-0_26	26	54.2686604668332	0.028299	P3	WT	Col-0	-3.56492881064631
Col-0_27	27	56.8110448554306	0.022692	P3	WT	Col-0	-3.78574283951782
Col-0_28	28	60.3187506784955	0.03204	P3	WT	Col-0	-3.44077015678198
Col-0_29	29	63.4543012726647	0.015789	P3	WT	Col-0	-4.14844178394239
Col-0_30	30	74.8098141554144	0.018957	P3	WT	Col-0	-3.96558202252271
Col-0_31	31	87.4426304845563	0.027495	P3	WT	Col-0	-3.59375110902236
Col-0_32	32	67.2482540503916	0.022484	P3	WT	Col-0	-3.79495133384231
Col-0_33	33	68.5451967243582	0.01861	P3	WT	Col-0	-3.98405620832798
Col-0_34	34	49.5258310099056	0.03464	P3	WT	Col-0	-3.3627461952879
Col-0_35	35	50.7069459933131	0.03226	P3	WT	Col-0	-3.43392720628507
col_1	1	30.9999835573986	0.016541	P01	WT	Col-0	-4.10191313172205
col_10	10	58.7379080559282	0.025353	P01	WT	Col-0	-3.67485821275168
col_11	11	140.028538858807	0.021731	P01	WT	Col-0	-3.82901546644454
col_12	12	113.546259430795	0.012165	P01	WT	Col-0	-4.40919230274665
col_13	13	164.971463593278	0.013061	P01	WT	Col-0	-4.33812458838675
col_14	14	139.941025902224	0.028182	P01	WT	Col-0	-3.56907180270922
col_15	15	73.5557160718061	0.022736	P01	WT	Col-0	-3.78380570762739
col_16	16	122.999553578935	0.02539	P01	WT	Col-0	-3.67339988326555
col_18	18	104.999378019296	0.023616	P01	WT	Col-0	-3.74583083056408
col_19	19	106.234896389059	0.02039	P01	WT	Col-0	-3.89271069439577
col_2	2	185.110604933025	0.015804	P01	WT	Col-0	-4.14749220643299
col_20	20	110.999981568164	0.017655	P01	WT	Col-0	-4.03673624960179
col_22	22	108.996417824185	0.017142	P01	WT	Col-0	-4.06622368650545
col_23	23	139.003583743647	0.016083	P01	WT	Col-0	-4.12999246546863
col_24	24	72.0037639370969	0.02584	P01	WT	Col-0	-3.65583160006774
col_25	25	127.832444189739	0.026766	P01	WT	Col-0	-3.62062285360795
col_26	26	51.9985593322735	0.020472	P01	WT	Col-0	-3.88869718012465
col_27	27	92.0000915727189	0.033314	P01	WT	Col-0	-3.40177754992722
col_28	28	122.999992045419	0.029004	P01	WT	Col-0	-3.54032152747279
col_29	29	148.581600843465	0.029424	P01	WT	Col-0	-3.52594461112017
col_3	3	94.106989575661	0.021411	P01	WT	Col-0	-3.8438504703251
col_30	30	72.9999323651915	0.025437	P01	WT	Col-0	-3.67155047199216
col_31	31	168.000001259442	0.044395	P01	WT	Col-0	-3.11462842849785
col_33	33	136.022948066858	0.025659	P01	WT	Col-0	-3.66286089171538
col_35	35	128.833537530174	0.025786	P01	WT	Col-0	-3.65792356999349
col_36	36	139.690068611383	0.031476	P01	WT	Col-0	-3.4585299283094
col_37	37	108.672006892447	0.03036	P01	WT	Col-0	-3.49462932645471
col_39	39	53.9998443486904	0.023809	P01	WT	Col-0	-3.73769161852537
col_40	40	4.60324851942909	0.029395	P01	WT	Col-0	-3.52693068712792
col_5	5	116.077298575394	0.026674	P01	WT	Col-0	-3.62406597078193
col_6	6	85.592984647048	0.010737	P01	WT	Col-0	-4.53405955853014
col_7	7	130.607996781985	0.029441	P01	WT	Col-0	-3.52536701830704
col_8	8	70.9958468074249	0.032898	P01	WT	Col-0	-3.41434341333217
col_9	9	152.998283892306	0.013461	P01	WT	Col-0	-4.30795866332018
col_1	1	84.9876323046345	0.025565	P02	WT	Col-0	-3.66653105045017
col0_1	1	140.010754110457	0.022851	P02	WT	Col-0	-3.77876039892338
col1_1	1	95.1294781059267	0.015875	P02	WT	Col-0	-4.14300973420338
col3_1	1	85.0001660912508	0.028397	P02	WT	Col-0	-3.56147177319744
col4_1	1	118.153487070424	0.027093	P02	WT	Col-0	-3.60847988704537
col5_1	1	82.9998953246434	0.022565	P02	WT	Col-0	-3.79135524570317
col6_1	1	65.6248593837805	0.033364	P02	WT	Col-0	-3.40027780460277
col7_1	1	84.9939353879609	0.01739	P02	WT	Col-0	-4.05185995061595
col8_1	1	84.9999514934392	0.022895	P02	WT	Col-0	-3.77683673287308
col9_1	1	81.9999988007068	0.028143	P02	WT	Col-0	-3.57045662317021
col_2	2	112.250135425025	0.021991	P02	WT	Col-0	-3.81712200023343
col_20	20	132.300402856536	0.022632	P02	WT	Col-0	-3.78839044498287
col_21	21	112.188253666816	0.026098	P02	WT	Col-0	-3.64589659594208
col_22	22	164.477835168933	0.012673	P02	WT	Col-0	-4.36828153288221
col_23	23	149.851183924458	0.016842	P02	WT	Col-0	-4.08387951237434
col_25	25	122.51719579807	0.027013	P02	WT	Col-0	-3.61143704737134
col_26	26	113.009775396279	0.020809	P02	WT	Col-0	-3.87236969355149
col_28	28	157.994039641191	0.016254	P02	WT	Col-0	-4.11941624665112
col_3	3	82.9999868101511	0.028067	P02	WT	Col-0	-3.57316076998793
col_4	4	86.9972585287504	0.02325	P02	WT	Col-0	-3.76145014694877
col_5	5	84.9997612236714	0.022058	P02	WT	Col-0	-3.81407993109818
col_6	6	77.9999231849123	0.025493	P02	WT	Col-0	-3.66935137430639
col_7	7	123.999904415828	0.02056	P02	WT	Col-0	-3.88440783839517
col_8	8	65.2251293225825	0.023704	P02	WT	Col-0	-3.74211146871087
col_9	9	86.9997546971784	0.02427	P02	WT	Col-0	-3.71851425924363
col0_1	1	55.9980191174609	0.024379	P03	WT	Col-0	-3.71403317299748
col2_1	1	82.2439066462126	0.013414	P03	WT	Col-0	-4.31145634130459
col3_1	1	58.9926386047927	0.016472	P03	WT	Col-0	-4.10609330925665
col4_1	1	58.0002163599482	0.033862	P03	WT	Col-0	-3.3854618372761
col5_1	1	62.2080313731021	0.0448	P03	WT	Col-0	-3.1055471395612
col6_1	1	63.3015707507966	0.033307	P03	WT	Col-0	-3.4019876938766
col9_1	1	68.997500624592	0.023575	P03	WT	Col-0	-3.74756845046262
col_2	2	69.7908649393354	0.04189	P03	WT	Col-0	-3.17270814402319
col_20	20	80.9999838395244	0.027078	P03	WT	Col-0	-3.60903368890922
col_21	21	59.3072124303376	0.038639	P03	WT	Col-0	-3.25349314988989
col_22	22	59.0000208390944	0.029744	P03	WT	Col-0	-3.51512784800305
col_23	23	47.7388972546527	0.037209	P03	WT	Col-0	-3.29120461148083
col_24	24	59.678628460799	0.0406	P03	WT	Col-0	-3.20398721237445
col_25	25	46.9912125946427	0.030176	P03	WT	Col-0	-3.50070837253109
col_26	26	66.7363627661133	0.051904	P03	WT	Col-0	-2.95835942048919
col_27	27	79.0431765650667	0.029489	P03	WT	Col-0	-3.52373796652983
col_29	29	46.3400691752159	0.033126	P03	WT	Col-0	-3.40743680645217
col_3	3	65.7852059412073	0.017552	P03	WT	Col-0	-4.04258737544926
col_30	30	60.000297466719	0.027614	P03	WT	Col-0	-3.58943238848818
col_6	6	106.431539313539	0.026443	P03	WT	Col-0	-3.63276380598745
col_7	7	60.0020189305472	0.034738	P03	WT	Col-0	-3.35992109035032
col_8	8	41.8491843629241	0.019577	P03	WT	Col-0	-3.93339987118773
Nek_1	1	52.6083753393475	0.015741	P3	Increased CMT dynamics	Nek	-4.15148650560945
Nek_10	10	56.3134927679549	0.023143	P3	Increased CMT dynamics	Nek	-3.76606291998461
Nek_11	11	46.4662019298026	0.02279	P3	Increased CMT dynamics	Nek	-3.78143343572454
Nek_12	12	66.7052644717318	0.024209	P3	Increased CMT dynamics	Nek	-3.72103081413102
Nek_13	13	66.5312176182816	0.012954	P3	Increased CMT dynamics	Nek	-4.34635065822141
Nek_14	14	59.4621457929527	0.018415	P3	Increased CMT dynamics	Nek	-3.99458972908511
Nek_15	15	64.5132590731495	0.024546	P3	Increased CMT dynamics	Nek	-3.70720637080682
Nek_16	16	55.4139093652643	0.020203	P3	Increased CMT dynamics	Nek	-3.90192417075073
Nek_17	17	41.1543778126573	0.014656	P3	Increased CMT dynamics	Nek	-4.22290547105036
Nek_2	2	79.6454147622017	0.016815	P3	Increased CMT dynamics	Nek	-4.0854839337899
Nek_3	3	75.517029954858	0.02081	P3	Increased CMT dynamics	Nek	-3.87232163857659
Nek_4	4	72.6070902685252	0.013567	P3	Increased CMT dynamics	Nek	-4.30011490547897
Nek_5	5	66.6615965845038	0.018233	P3	Increased CMT dynamics	Nek	-4.00452213992507
Nek_6	6	71.4823410604975	0.02284	P3	Increased CMT dynamics	Nek	-3.77924189419433
Nek_7	7	58.7100345897011	0.024394	P3	Increased CMT dynamics	Nek	-3.71341807856109
Nek_8	8	75.568494154714	0.019977	P3	Increased CMT dynamics	Nek	-3.91317366718554
Nek_9	9	56.6709772978478	0.019944	P3	Increased CMT dynamics	Nek	-3.91482693276088
pdf_44	44	38.1103471117222	0.013161	P01	Decreased CMT dynamics	pfd6-1	-4.33049736812995
pdf_55	55	33.9997671073807	0.024074	P01	Decreased CMT dynamics	pfd6-1	-3.72662285902459
pdf_57	57	132.629486284801	0.034468	P01	Decreased CMT dynamics	pfd6-1	-3.36772392160462
pdf_58	58	145.999939318143	0.025348	P01	Decreased CMT dynamics	pfd6-1	-3.67505544752087
pdf_63	63	151.999897916731	0.057612	P01	Decreased CMT dynamics	pfd6-1	-2.85402439964533
pdf_64	64	48.9998315713908	0.047332	P01	Decreased CMT dynamics	pfd6-1	-3.05056867945982
pdf_66	66	40.7891162374039	0.011319	P01	Decreased CMT dynamics	pfd6-1	-4.48127254933185
pdf_71	71	176.105388982081	0.10418	P01	Decreased CMT dynamics	pfd6-1	-2.26163510666509
pdf_72	72	3.53571327667603	0.018951	P01	Decreased CMT dynamics	pfd6-1	-3.96589857839746
pdf_80	80	149.885356282715	0.015706	P01	Decreased CMT dynamics	pfd6-1	-4.15371247402945
pdf_29	29	165.825095839906	0.017823	P02	Decreased CMT dynamics	pfd6-1	-4.02726552094042
pdf_30	30	78.999989967093	0.040125	P02	Decreased CMT dynamics	pfd6-1	-3.21575569753196
pdf_31	31	81.0009211021321	0.026087	P02	Decreased CMT dynamics	pfd6-1	-3.64631817302986
pdf_33	33	121.298706260827	0.019464	P02	Decreased CMT dynamics	pfd6-1	-3.93918867350092
pdf_34	34	123.999971067562	0.022065	P02	Decreased CMT dynamics	pfd6-1	-3.81376263626063
pdf_36	36	83.0002196119305	0.036807	P02	Decreased CMT dynamics	pfd6-1	-3.30206723450498
pdf_37	37	84.0018302309639	0.013503	P02	Decreased CMT dynamics	pfd6-1	-4.30484339600323
pdf_38	38	82.1187969659194	0.021348	P02	Decreased CMT dynamics	pfd6-1	-3.84679722051044
pdf_39	39	82.0000670128403	0.015003	P02	Decreased CMT dynamics	pfd6-1	-4.19950509787726
pdf_40	40	86.0000461396522	0.025947	P02	Decreased CMT dynamics	pfd6-1	-3.65169928298965
pdf_41	41	200.467040126824	0.021674	P02	Decreased CMT dynamics	pfd6-1	-3.83164189348133
pdf_42	42	111.987408344781	0.02998	P02	Decreased CMT dynamics	pfd6-1	-3.50722478630769
pdf_43	43	79.1246569000969	0.021137	P02	Decreased CMT dynamics	pfd6-1	-3.85673021967944
pdf_44	44	124.259247192822	0.021919	P02	Decreased CMT dynamics	pfd6-1	-3.82040143838092
pdf_45	45	65.0000898701698	0.024968	P02	Decreased CMT dynamics	pfd6-1	-3.69016027401366
pdf_46	46	84.0004909896921	0.014972	P02	Decreased CMT dynamics	pfd6-1	-4.20157348893995
pdf_47	47	126.004688527922	0.039108	P02	Decreased CMT dynamics	pfd6-1	-3.24142822933871
pdf_31	31	57.4577549369974	0.061681	P03	Decreased CMT dynamics	pfd6-1	-2.78577933714772
pdf_32	32	63.4349986555111	0.10881	P03	Decreased CMT dynamics	pfd6-1	-2.21815203701922
pdf_33	33	59.3987150074346	0.039332	P03	Decreased CMT dynamics	pfd6-1	-3.23571684206423
pdf_34	34	73.3311733778957	0.036881	P03	Decreased CMT dynamics	pfd6-1	-3.30005876569389
pdf_35	35	24.9996708400099	0.031445	P03	Decreased CMT dynamics	pfd6-1	-3.45951529098667
pdf_36	36	127.179503005152	0.037433	P03	Decreased CMT dynamics	pfd6-1	-3.285202610665
pdf_37	37	80.192957532629	0.016223	P03	Decreased CMT dynamics	pfd6-1	-4.12132529055387
pdf_38	38	63.9999977711401	0.036351	P03	Decreased CMT dynamics	pfd6-1	-3.31453356506464
pdf_39	39	59.4024190323277	0.028163	P03	Decreased CMT dynamics	pfd6-1	-3.56974621927574
pdf_40	40	51.790380840908	0.04401	P03	Decreased CMT dynamics	pfd6-1	-3.12333839815914
pdf_41	41	47.0000637944606	0.072691	P03	Decreased CMT dynamics	pfd6-1	-2.62153769852973
pdf_42	42	61.4922762837345	0.041425	P03	Decreased CMT dynamics	pfd6-1	-3.18387071566951
pdf_43	43	46.0000015233085	0.053307	P03	Decreased CMT dynamics	pfd6-1	-2.93168762435109
pdf_44	44	61.4623977077411	0.043753	P03	Decreased CMT dynamics	pfd6-1	-3.12919509710086
pdf_45	45	59.0145750084222	0.034833	P03	Decreased CMT dynamics	pfd6-1	-3.35719006566916
pdf_46	46	40.0000525739493	0.038175	P03	Decreased CMT dynamics	pfd6-1	-3.26557442787744
pdf_47	47	50.0008361694134	0.034556	P03	Decreased CMT dynamics	pfd6-1	-3.3651740824855
pdf_49	49	58.0830763010072	0.030379	P03	Decreased CMT dynamics	pfd6-1	-3.49400369874863
pdf_51	51	56.9108562204908	0.058405	P03	Decreased CMT dynamics	pfd6-1	-2.84035377637448
pdf_53	53	62.0492471618807	0.064726	P03	Decreased CMT dynamics	pfd6-1	-2.7375923034832
pdf_54	54	56.4394139458848	0.027436	P03	Decreased CMT dynamics	pfd6-1	-3.59589925934506
pdf_55	55	51.9998793780193	0.037133	P03	Decreased CMT dynamics	pfd6-1	-3.29324921685804
pdf_56	56	76.6951250684978	0.034724	P03	Decreased CMT dynamics	pfd6-1	-3.36032418845258
pdf_57	57	52.4496455808042	0.035895	P03	Decreased CMT dynamics	pfd6-1	-3.32715726895369
pdf_58	58	40.9998742898108	0.027281	P03	Decreased CMT dynamics	pfd6-1	-3.60156478978723
pdf_59	59	85.1521086017581	0.033035	P03	Decreased CMT dynamics	pfd6-1	-3.41018767350029
pdf_60	60	62.6207630134064	0.039487	P03	Decreased CMT dynamics	pfd6-1	-3.23178377516898
pdf_61	61	24.6156297590797	0.024415	P03	Decreased CMT dynamics	pfd6-1	-3.71255758146851
Spr2-2_163	163	109.600866718542	0.01702	P1	Increased CMT dynamics	Spr2-2	-4.07336615583691
Spr2-2_166	166	36.3944809517482	0.022562	P1	Increased CMT dynamics	Spr2-2	-3.79148820379941
Spr2-2_167	167	43.3023050691449	0.013411	P1	Increased CMT dynamics	Spr2-2	-4.31168001325333
Spr2-2_168	168	37.7977338186066	0.022798	P1	Increased CMT dynamics	Spr2-2	-3.78108246616755
Spr2-2_170	170	95.0227412830643	0.022288	P1	Increased CMT dynamics	Spr2-2	-3.80370686194469
Spr2-2_175	175	113.22449128194	0.019115	P1	Increased CMT dynamics	Spr2-2	-3.95728191183376
Spr2-2_177	177	91.6280421491193	0.016921	P1	Increased CMT dynamics	Spr2-2	-4.07919982489565
Spr2-2_178	178	40.1307982226161	0.020262	P1	Increased CMT dynamics	Spr2-2	-3.89900806835065
Spr2-2_164	164	82.595692670382	0.01835	P1	Increased CMT dynamics	Spr2-2	-3.99812570448156
Spr2-2_165	165	109.336302814755	0.033929	P1	Increased CMT dynamics	Spr2-2	-3.38348517306358
Spr2-2_171	171	112.394552868868	0.038986	P1	Increased CMT dynamics	Spr2-2	-3.24455267165818
Spr2-2_176	176	127.779142730359	0.012208	P1	Increased CMT dynamics	Spr2-2	-4.40566380444004
Spr2-2_154	154	98.6028009024045	0.020272	P2	Increased CMT dynamics	Spr2-2	-3.89851465540335
Spr2-2_155	155	62.2908270542222	0.01392	P2	Increased CMT dynamics	Spr2-2	-4.27442862407586
Spr2-2_156	156	20.4583643664428	0.017304	P2	Increased CMT dynamics	Spr2-2	-4.05681759033138
Spr2-2_157	157	22.9373976334571	0.01309	P2	Increased CMT dynamics	Spr2-2	-4.33590669906033
Spr2-2_158	158	34.584986175757	0.014625	P2	Increased CMT dynamics	Spr2-2	-4.22502288586422
Spr2-2_159	159	19.3043038452717	0.016446	P2	Increased CMT dynamics	Spr2-2	-4.10767299243343
Spr2-2_160	160	95.6876196482221	0.021978	P2	Increased CMT dynamics	Spr2-2	-3.8177133259574
Spr2-2_161	161	32.7659714710546	0.014226	P2	Increased CMT dynamics	Spr2-2	-4.25268400267081
Spr2-2_162	162	43.2058736034302	0.011562	P2	Increased CMT dynamics	Spr2-2	-4.46003142032185
Spr2-2_163	163	67.6319188994605	0.025499	P2	Increased CMT dynamics	Spr2-2	-3.66911604327299
Spr2-2_164	164	57.0344648681624	0.019935	P2	Increased CMT dynamics	Spr2-2	-3.91527829814882
Spr2-2_165	165	76.5169632745075	0.025326	P2	Increased CMT dynamics	Spr2-2	-3.67592374295372
Spr2-2_166	166	35.7497513855147	0.029978	P2	Increased CMT dynamics	Spr2-2	-3.50729149967373
Spr2-2_167	167	23.7500087640473	0.018613	P2	Increased CMT dynamics	Spr2-2	-3.98389501766594
Spr2-2_168	168	52.2719763294596	0.041968	P2	Increased CMT dynamics	Spr2-2	-3.17084785585762
Spr2-2_169	169	39.4688517003884	0.013741	P2	Increased CMT dynamics	Spr2-2	-4.2873712146325
Spr2-2_165	165	48.8169372061889	0.010639	P3	Increased CMT dynamics	Spr2-2	-4.54322878444791
Spr2-2_166	166	45.262199640264	0.013113	P3	Increased CMT dynamics	Spr2-2	-4.33415117443285
Spr2-2_167	167	66.5097347736352	0.017676	P3	Increased CMT dynamics	Spr2-2	-4.03554749171364
Spr2-2_168	168	68.2806521571995	0.013905	P3	Increased CMT dynamics	Spr2-2	-4.27550679129621
Spr2-2_169	169	77.4212876473783	0.015258	P3	Increased CMT dynamics	Spr2-2	-4.1826513233141
Spr2-2_170	170	73.3732857114177	0.013658	P3	Increased CMT dynamics	Spr2-2	-4.29342984844324
Spr2-2_171	171	61.7979432635695	0.020309	P3	Increased CMT dynamics	Spr2-2	-3.89669114143116
Spr2-2_172	172	65.1792118337865	0.017751	P3	Increased CMT dynamics	Spr2-2	-4.03131342661947
Spr2-2_173	173	57.6598448198993	0.0185	P3	Increased CMT dynamics	Spr2-2	-3.98998454689786
Spr2-2_174	174	66.6763608436982	0.018312	P3	Increased CMT dynamics	Spr2-2	-4.00019869633187
Spr2-2_175	175	77.2104300350609	0.023422	P3	Increased CMT dynamics	Spr2-2	-3.75407952736219
Spr2-2_176	176	57.735369628527	0.016739	P3	Increased CMT dynamics	Spr2-2	-4.09001395286165
Spr2-2_177	177	55.4238942506832	0.022363	P3	Increased CMT dynamics	Spr2-2	-3.80034747153756
Spr2-2_178	178	46.5566674172948	0.01491	P3	Increased CMT dynamics	Spr2-2	-4.20572315020549
Spr2-2_179	179	52.6001733278463	0.017202	P3	Increased CMT dynamics	Spr2-2	-4.06272962285285
Spr2-2_180	180	49.6872808405129	0.022225	P3	Increased CMT dynamics	Spr2-2	-3.80653749758217
Spr2-2_181	181	92.6415207402896	0.0048239	P3	Increased CMT dynamics	Spr2-2	-5.33417254945702
TUA4_127	127	104.784021632894	0.013204	P1	Increased CMT dynamics	TUA4	-4.32723546499119
TUA4_128	128	55.3920894744129	0.024711	P1	Increased CMT dynamics	TUA4	-3.70050679035492
TUA4_132	132	97.3447370086238	0.012532	P1	Increased CMT dynamics	TUA4	-4.37946990589219
TUA4_133	133	87.7533415998193	0.023788	P1	Increased CMT dynamics	TUA4	-3.73857402713779
TUA4_135	135	104.676419756277	0.020472	P1	Increased CMT dynamics	TUA4	-3.88869718012465
TUA4_136	136	49.4590366539616	0.021744	P1	Increased CMT dynamics	TUA4	-3.82841742157335
TUA4_140	140	130.981025767173	0.010412	P1	Increased CMT dynamics	TUA4	-4.56479629184982
TUA4_141	141	113.384658304686	0.023859	P1	Increased CMT dynamics	TUA4	-3.73559377433903
TUA4_142	142	98.5725579658991	0.019566	P1	Increased CMT dynamics	TUA4	-3.9339619129469
TUA4_144	144	27.8949676136752	0.013655	P1	Increased CMT dynamics	TUA4	-4.29364952405647
TUA4_125	125	105.310553942475	0.044557	P1	Increased CMT dynamics	TUA4	-3.11098601058465
TUA4_119	119	125.998634971435	0.0065615	P2	Increased CMT dynamics	TUA4	-5.02653604362793
TUA4_120	120	185.9198547437	0.01082	P2	Increased CMT dynamics	TUA4	-4.5263590055638
TUA4_122	122	69.6807955677362	0.018742	P2	Increased CMT dynamics	TUA4	-3.9769882842805
TUA4_123	123	84.5434873371695	0.023717	P2	Increased CMT dynamics	TUA4	-3.74156318839938
TUA4_124	124	34.4590703933148	0.018396	P2	Increased CMT dynamics	TUA4	-3.99562202930446
TUA4_125	125	68.7352949277019	0.018982	P2	Increased CMT dynamics	TUA4	-3.96426411727384
TUA4_126	126	60.1794365887459	0.015932	P2	Increased CMT dynamics	TUA4	-4.13942561366274
TUA4_127	127	60.58515690243	0.016614	P2	Increased CMT dynamics	TUA4	-4.09750956556526
TUA4_128	128	40.6425528831795	0.021436	P2	Increased CMT dynamics	TUA4	-3.84268352734953
TUA4_129	129	116.486005852381	0.012313	P2	Increased CMT dynamics	TUA4	-4.3970996641714
TUA4_130	130	49.3589876712178	0.018151	P2	Increased CMT dynamics	TUA4	-4.0090296233703
TUA4_132	132	97.7149686888088	0.017086	P2	Increased CMT dynamics	TUA4	-4.06949586425271
TUA4_133	133	86.6695645488925	0.018498	P2	Increased CMT dynamics	TUA4	-3.99009266085007
TUA4_134	134	74.7991626727379	0.021832	P2	Increased CMT dynamics	TUA4	-3.8243784955761
TUA4_135	135	83.4200647462507	0.024889	P2	Increased CMT dynamics	TUA4	-3.69332934018757
TUA4_128	128	51.2451049355206	0.023766	P3	Increased CMT dynamics	TUA4	-3.7394992911143
TUA4_129	129	76.6484922140124	0.013638	P3	Increased CMT dynamics	TUA4	-4.29489526488368
TUA4_130	130	65.4640767651961	0.020243	P3	Increased CMT dynamics	TUA4	-3.8999462242027
TUA4_131	131	73.6973258999099	0.014649	P3	Increased CMT dynamics	TUA4	-4.2233832052345
TUA4_132	132	73.330604401719	0.014369	P3	Increased CMT dynamics	TUA4	-4.24268217073507
TUA4_133	133	62.6662354842462	0.019772	P3	Increased CMT dynamics	TUA4	-3.92348848353742
TUA4_134	134	59.689527172947	0.012042	P3	Increased CMT dynamics	TUA4	-4.41935473993988
TUA4_135	135	64.7124765180969	0.016785	P3	Increased CMT dynamics	TUA4	-4.08726964855014
TUA4_136	136	77.8033741451	0.015377	P3	Increased CMT dynamics	TUA4	-4.17488239244858
TUA4_137	137	76.599212255173	0.015578	P3	Increased CMT dynamics	TUA4	-4.16189561648438
TUA4_138	138	62.7180554644565	0.012751	P3	Increased CMT dynamics	TUA4	-4.36214557908073
TUA4_139	139	77.4474736255998	0.01677	P3	Increased CMT dynamics	TUA4	-4.08816370314702
TUA4_140	140	80.4780317075855	0.020366	P3	Increased CMT dynamics	TUA4	-3.89388843523266
TUA4_141	141	80.3526698016217	0.020982	P3	Increased CMT dynamics	TUA4	-3.86409035167284
TUA4_142	142	48.8868621748213	0.017808	P3	Increased CMT dynamics	TUA4	-4.02810748444895
TUA4_143	143	55.5797193209163	0.023591	P3	Increased CMT dynamics	TUA4	-3.74688999561744
TUA4_144	144	68.4237318915497	0.013945	P3	Increased CMT dynamics	TUA4	-4.27263425790269
TUA4_145	145	57.700072288035	0.021432	P3	Increased CMT dynamics	TUA4	-3.84287014673983
TUA4_146	146	55.8900001783079	0.019934	P3	Increased CMT dynamics	TUA4	-3.91532846243687
TUA4_147	147	80.7528349198588	0.013042	P3	Increased CMT dynamics	TUA4	-4.33958036001113
WS_100	100	134.76052065493	0.022915	P01	WT	WS-4	-3.77596356102105
WS_101	101	151.99957177404	0.019446	P01	WT	WS-4	-3.94011388559467
WS_102	102	122.998476381098	0.018348	P01	WT	WS-4	-3.99823470224721
WS_103	103	106.371711064274	0.019386	P01	WT	WS-4	-3.94320412291172
WS_104	104	125.641878111281	0.022149	P01	WT	WS-4	-3.809962930237
WS_106	106	90.4261464053223	0.024917	P01	WT	WS-4	-3.69220497754251
WS_107	107	111.953180444367	0.021171	P01	WT	WS-4	-3.85512295829533
WS_108	108	107.997188916385	0.017248	P01	WT	WS-4	-4.06005908425555
WS_109	109	128.437187551126	0.029471	P01	WT	WS-4	-3.52434854999521
WS_110	110	116.687181721973	0.024026	P01	WT	WS-4	-3.72861870168295
WS_111	111	71.9998399033479	0.020444	P01	WT	WS-4	-3.8900658380761
WS_112	112	72.0004190718948	0.019717	P01	WT	WS-4	-3.92627407119801
WS_113	113	93.6678186554948	0.019842	P01	WT	WS-4	-3.91995437575443
WS_114	114	112.454298548426	0.022571	P01	WT	WS-4	-3.79108938253252
WS_115	115	70.0000015087473	0.02618	P01	WT	WS-4	-3.64275951850038
WS_116	116	71.9976233990276	0.027674	P01	WT	WS-4	-3.58726193473494
WS_95	95	107.192427135416	0.018373	P01	WT	WS-4	-3.99687308334454
WS_99	99	114.444834644763	0.018414	P01	WT	WS-4	-3.99464403411648
WS_66	66	125.002004576704	0.015237	P02	WT	WS-4	-4.18402859849492
WS_67	67	80.9998285930559	0.023403	P02	WT	WS-4	-3.75489105970785
WS_68	68	87.0008022936836	0.014076	P02	WT	WS-4	-4.2632840595228
WS_69	69	89.7130771943253	0.016724	P02	WT	WS-4	-4.09091046548782
WS_70	70	81.9335302068481	0.015949	P02	WT	WS-4	-4.13835914764152
WS_71	71	83.0000024509446	0.013714	P02	WT	WS-4	-4.28933807011996
WS_72	72	61.9999730174994	0.01786	P02	WT	WS-4	-4.02519170353378
WS_73	73	86.0000101962746	0.011149	P02	WT	WS-4	-4.4964054711967
WS_74	74	119.928283787689	0.014644	P02	WT	WS-4	-4.22372458372415
WS_75	75	59.9994296596939	0.0213	P02	WT	WS-4	-3.84904820626676
WS_76	76	86.9945462788018	0.020831	P02	WT	WS-4	-3.87131301718036
WS_77	77	86.0000874973747	0.018743	P02	WT	WS-4	-3.97693492960529
WS_78	78	94.920605746384	0.021171	P02	WT	WS-4	-3.85512295829533
WS_79	79	125.770149484945	0.013885	P02	WT	WS-4	-4.27694615822337
WS_80	80	124.999558079929	0.0096834	P02	WT	WS-4	-4.63734219969444
WS_81	81	82.0815443797659	0.01556	P02	WT	WS-4	-4.16305176023189
WS_82	82	82.5501043452773	0.016528	P02	WT	WS-4	-4.10269936660485
WS_83	83	80.9999572482976	0.014415	P02	WT	WS-4	-4.23948594789177
WS_84	84	103.978735946823	0.015653	P02	WT	WS-4	-4.15709268707605
WS_85	85	113.730933526357	0.016734	P02	WT	WS-4	-4.09031270110873
WS_86	86	81.5518419612889	0.024493	P02	WT	WS-4	-3.70936791654127
WS_87	87	82.0046432637559	0.019247	P02	WT	WS-4	-3.95040007454915
WS_88	88	83.0001049032566	0.02119	P02	WT	WS-4	-3.85422590670193
WS_89	89	125.999969223577	0.017304	P02	WT	WS-4	-4.05681759033138
WS_90	90	78.2902674150506	0.019121	P02	WT	WS-4	-3.95696807147131
WS_91	91	125.99977911885	0.011026	P02	WT	WS-4	-4.50749915881465
WS_92	92	112.001161033621	0.01104	P02	WT	WS-4	-4.50623023813319
WS_93	93	113.644069389834	0.021135	P02	WT	WS-4	-3.85682484496338
WS_94	94	123.561030489813	0.020182	P02	WT	WS-4	-3.9029641609398
WS_95	95	120.325672352468	0.013739	P02	WT	WS-4	-4.28751677504033
WS_96	96	125.824311823941	0.01371	P02	WT	WS-4	-4.28962978540791
WS_97	97	87.0004876092318	0.013331	P02	WT	WS-4	-4.3176631288506
WS04_1	1	60.9994335179931	0.026528	P03	WT	WS-4	-3.62955450002925
WS05_1	1	73.8595564595673	0.022667	P03	WT	WS-4	-3.78684515669992
WS06_1	1	63.3333197408385	0.024113	P03	WT	WS-4	-3.72500416483257
WS07_1	1	74.6541871204772	0.017591	P03	WT	WS-4	-4.04036787136537
WS08_1	1	138.404870878772	0.029088	P03	WT	WS-4	-3.53742956098707
WS10_1	1	82.9124105796645	0.016259	P03	WT	WS-4	-4.11910867736872
WS11_1	1	60.9510172838181	0.026352	P03	WT	WS-4	-3.63621110554685
WS12_1	1	58.2937198135008	0.020427	P03	WT	WS-4	-3.8908977238132
WS13_1	1	74.0002525578198	0.015323	P03	WT	WS-4	-4.1784003113861
WS14_1	1	58.9872421467966	0.027121	P03	WT	WS-4	-3.6074469434334
WS16_1	1	89.8531020791321	0.022847	P03	WT	WS-4	-3.77893546128979
WS18_1	1	74.2963113197885	0.022644	P03	WT	WS-4	-3.78786036280772
WS19_1	1	79.0000089256956	0.016695	P03	WT	WS-4	-4.09264600558652
WS20_1	1	38.0513310838891	0.028895	P03	WT	WS-4	-3.5440867092124
WS21_1	1	65.0000533076278	0.028455	P03	WT	WS-4	-3.55943138692705
WS22_1	1	23.8929068307797	0.011182	P03	WT	WS-4	-4.49344993637768
WS23_1	1	65.1744478151069	0.023815	P03	WT	WS-4	-3.73743964472931
WS24_1	1	76.6621371824395	0.021061	P03	WT	WS-4	-3.86033229002279
WS25_1	1	82.0001278086933	0.023231	P03	WT	WS-4	-3.76226768534331
WS26_1	1	79.9999941392451	0.015554	P03	WT	WS-4	-4.16343743870939
