# Supplementary material for: Pathogen-derived mechanical cues potentiate the spatio-temporal implementation of plant defense
Source: BMC Biol. 2022 Dec 27;20:292. doi: 10.1186/s12915-022-01495-w (PMC9795618; doi:10.1186/s12915-022-01495-w)
Supplement: Supplementary file 12 — Additional file 12: Table S2. [file 12915_2022_1495_MOESM12_ESM.xlsx]

## Sheet: Sheet1
RNA seq data: https://identifiers.org/insdc.sra:SRP400889
STUDY	SRP400889
#Code Archive	Code PlaGe	Code	Code SRA
Col-0_Mock_LMI_1	COL1	COL1-LMI	SRR21798521
Col-0_Mock_LMI_2	COL2	COL2-LMI	SRR21798522
Col-0_Mock_LMI_3	COL3	COL3-LMI	SRR21798523
Col-0_SP8_FRT_2	241	i_10_OL	SRR21798524
Col-0_Ss_FRT_5	COL2-FRT	COL2-FRT	SRR21798528
Col-0_Ss_FRT_6	COL3-FRT	COL3-FRT	SRR21798529
PFD6_Mock_LMI_1	PFD1-LMI	PFD1-LMI	SRR21798530
PFD6_Mock_LMI_2	PFD2-LMI	PFD2-LMI	SRR21798531
PFD6_Mock_LMI_3	PFD3-LMI	PFD3-LMI	SRR21798532
PFD6_Ss_FRT_1	PFD1-FRT	PFD1-FRT	SRR21798525
PFD6_Ss_FRT_2	PFD2-FRT	PFD2-FRT	SRR21798526
PFD6_Ss_FRT_3	PFD3-FRT	PFD3-FRT	SRR21798527
