# Supplementary material for: Pathogen-derived mechanical cues potentiate the spatio-temporal implementation of plant defense
Source: BMC Biol. 2022 Dec 27;20:292. doi: 10.1186/s12915-022-01495-w (PMC9795618; doi:10.1186/s12915-022-01495-w)
Supplement: Supplementary file 14 — Additional file 14: File S5. Pictures used in this work (raw and analyzed). [file 12915_2022_1495_MOESM14_ESM.xz]

Archive with 242 entries (196 files):
- Control
- Control/C1
- Control/C1/resultat_final_check.csv
- Control/C1/T0.png
- Control/C1/T2.png
- Control/C1/0h
- Control/C1/0h/grey.tif
- Control/C1/0h/T0_thres.tif
- Control/C1/0h/Log.txt
- Control/C1/0h/mask_checked.tif
- Control/C1/0h/T0.tif
- Control/C1/0h/T0thres_fib.jpg
- Control/C1/0h/RoiSet_stomata.zip
- Control/C1/0h/RoiSet.zip
- Control/C1/2h
- Control/C1/2h/T1_thres.tif
- Control/C1/2h/RoiSet_new.zip
- Control/C1/2h/Log.txt
- Control/C1/2h/mask_checked.tif
- Control/C1/2h/T1.tif
- Control/C1/2h/grey.tif
- Control/C1/2h/T1thres_fib.jpg
- Control/C1/KLT_T0_T1
- Control/C1/KLT_T0_T1/T_0.tif
- Control/C1/KLT_T0_T1/T_1.tif
- Control/C1/KLT_T0_T1/tmp.crproj
- Control/C1/KLT_T0_T1/res.jpg
- Control/C1/KLT_T0_T1/KLT
- Control/C1/KLT_T0_T1/KLT/KLT_uFlow_0001.mat
- Control/C1/KLT_T0_T1/KLT/KLT_vFlow_0001.mat
- Control/C1/KLT_T0_T1/KLT/particle_0001.mat
- Control/C3
- Control/C3/resultat_final_check.csv
- Control/C3/T0.tif
- Control/C3/T0.png
- Control/C3/T2.png
- Control/C3/0h
- Control/C3/0h/grey.tif
- Control/C3/0h/mask_checked.tif
- Control/C3/0h/T0.tif
- Control/C3/0h/T0thres_fib.jpg
- Control/C3/0h/Log.txt
- Control/C3/0h/RoiSet.zip
- Control/C3/0h/RoiSet_stomata.zip
- Control/C3/2h
- Control/C3/2h/mack_checked.tif
- Control/C3/2h/T1.tif
- Control/C3/2h/RoiSet_new.zip
- Control/C3/2h/T1thres_fib.jpg
- Control/C3/2h/Log.txt
- Control/C3/2h/grey.tif
- Control/C3/KLT_T0_T1
- Control/C3/KLT_T0_T1/T_0.tif
- Control/C3/KLT_T0_T1/T_1.tif
- Control/C3/KLT_T0_T1/tmp.crproj
- Control/C3/KLT_T0_T1/res.jpg
- Control/C3/KLT_T0_T1/KLT
- Control/C3/KLT_T0_T1/KLT/KLT_uFlow_0001.mat
- Control/C3/KLT_T0_T1/KLT/KLT_vFlow_0001.mat
- Control/C3/KLT_T0_T1/KLT/particle_0001.mat
- Control/C2
- Control/C2/resultat_final_check.csv
- Control/C2/T0.tif
- Control/C2/T0.png
- Control/C2/T2.png
- Control/C2/0h
- Control/C2/0h/T0_thres.tif
- Control/C2/0h/T0thres_fib.jpg
- Control/C2/0h/grey.tif
- Control/C2/0h/mask_checked.tif
- Control/C2/0h/RoiSet.zip
- Control/C2/0h/Log.txt
- Control/C2/0h/RoiSet_stomata.zip
- Control/C2/2h
- Control/C2/2h/grey.tif
- Control/C2/2h/T0thres_fib.jpg
- Control/C2/2h/T0.tif
- Control/C2/2h/RoiSet_new.zip
- Control/C2/2h/Log.txt
- Control/C2/2h/mask_checked.tif
- Control/C2/2h/T1.tif
- Control/C2/KLT_T0_T1
- Control/C2/KLT_T0_T1/T_0.tif
- Control/C2/KLT_T0_T1/T_1.tif
- Control/C2/KLT_T0_T1/tmp.crproj
- Control/C2/KLT_T0_T1/res.jpg
- Control/C2/KLT_T0_T1/KLT
- Control/C2/KLT_T0_T1/KLT/particle_0001.mat
- Control/C2/KLT_T0_T1/KLT/KLT_uFlow_0001.mat
- Control/C2/KLT_T0_T1/KLT/KLT_vFlow_0001.mat
- Infection
- Infection/M1
- Infection/M1/resultat_final_check.csv
- Infection/M1/T0.tif
- Infection/M1/T0.png
- Infection/M1/T2.png
- Infection/M1/T6.png
- Infection/M1/24hpi
- Infection/M1/24hpi/T00_fib.jpg
- Infection/M1/24hpi/mask_checked.tif
- Infection/M1/24hpi/T0.tif
- Infection/M1/24hpi/Log.txt
- Infection/M1/24hpi/grey.tif
- Infection/M1/24hpi/RoiSet.zip
- Infection/M1/24hpi/RoiSet_stomata.zip
- Infection/M1/26hpi
- Infection/M1/26hpi/RoiSet.zip
- Infection/M1/26hpi/mask.tif
- Infection/M1/26hpi/T08.tif
- Infection/M1/26hpi/Log.txt
- Infection/M1/26hpi/grey.tif
- Infection/M1/26hpi/T8_fib.jpg
- Infection/M1/KLT_T0_T2
- Infection/M1/KLT_T0_T2/t_8.tif
- Infection/M1/KLT_T0_T2/t_0.tif
- Infection/M1/KLT_T0_T2/tmp.crproj
- Infection/M1/KLT_T0_T2/res.jpg
- Infection/M1/KLT_T0_T2/old
- Infection/M1/KLT_T0_T2/old/T08.tif
- Infection/M1/KLT_T0_T2/old/T00.tif
- Infection/M1/KLT_T0_T2/old/tmp.crproj
- Infection/M1/KLT_T0_T2/old/all.tiff
- Infection/M1/KLT_T0_T2/old/all_ophelie.tiff
- Infection/M1/KLT_T0_T2/old/KLT
- Infection/M1/KLT_T0_T2/old/KLT/KLT_uFlow_0001.mat
- Infection/M1/KLT_T0_T2/old/KLT/KLT_vFlow_0001.mat
- Infection/M1/KLT_T0_T2/old/KLT/particle_0001.mat
- Infection/M1/KLT_T0_T2/KLT
- Infection/M1/KLT_T0_T2/KLT/particle_0001.mat
- Infection/M1/KLT_T0_T2/KLT/KLT_uFlow_0001.mat
- Infection/M1/KLT_T0_T2/KLT/KLT_vFlow_0001.mat
- Infection/M1/KLT_T0_T2/KLT/tmp.crproj
- Infection/M1/KLT_T0_T2/KLT/KLT
- Infection/M1/KLT_T0_T2/KLT/KLT/particle_0001.mat
- Infection/M1/KLT_T0_T2/KLT/KLT/KLT_uFlow_0001.mat
- Infection/M1/KLT_T0_T2/KLT/KLT/KLT_vFlow_0001.mat
- Infection/M2
- Infection/M2/resultat_final_check.csv
- Infection/M2/T0.tif
- Infection/M2/T0.png
- Infection/M2/T2.png
- Infection/M2/24hpi
- Infection/M2/24hpi/T00_fib.jpg
- Infection/M2/24hpi/mask_checked.tif
- Infection/M2/24hpi/Log.txt
- Infection/M2/24hpi/T0.tif
- Infection/M2/24hpi/grey.tif
- Infection/M2/24hpi/RoiSet.zip
- Infection/M2/24hpi/RoiSet_stomata.zip
- Infection/M2/24hpi/KLT_T0_T2
- Infection/M2/24hpi/KLT_T0_T2/T2.tif
- Infection/M2/24hpi/KLT_T0_T2/T0.tif
- Infection/M2/24hpi/KLT_T0_T2/tmp.crproj
- Infection/M2/24hpi/KLT_T0_T2/res.jpg
- Infection/M2/24hpi/KLT_T0_T2/KLT
- Infection/M2/24hpi/KLT_T0_T2/KLT/particle_0001.mat
- Infection/M2/24hpi/KLT_T0_T2/KLT/KLT_uFlow_0001.mat
- Infection/M2/24hpi/KLT_T0_T2/KLT/KLT_vFlow_0001.mat
- Infection/M2/26hpi
- Infection/M2/26hpi/RoiSet.zip
- Infection/M2/26hpi/mask_checked.tif
- Infection/M2/26hpi/Log.txt
- Infection/M2/26hpi/T2.tif
- Infection/M2/26hpi/grey.tif
- Infection/M2/26hpi/T2_fib.jpg
- Infection/M3
- Infection/M3/resultat_final_check.csv
- Infection/M3/T0.tif
- Infection/M3/T0.png
- Infection/M3/T2.png
- Infection/M3/T6.png
- Infection/M3/24hpi
- Infection/M3/24hpi/T0_fib.jpg
- Infection/M3/24hpi/Log.txt
- Infection/M3/24hpi/mask_checked.tif
- Infection/M3/24hpi/T0.tif
- Infection/M3/24hpi/grey.tif
- Infection/M3/24hpi/RoiSet.zip
- Infection/M3/24hpi/RoiSet_stomata.zip
- Infection/M3/26hpi
- Infection/M3/26hpi/RoiSet.zip
- Infection/M3/26hpi/T1_fib.jpg
- Infection/M3/26hpi/Log.txt
- Infection/M3/26hpi/mask_checked.tif
- Infection/M3/26hpi/T1.tif
- Infection/M3/26hpi/grey.tif
- Infection/M3/KLT_T0_T1
- Infection/M3/KLT_T0_T1/T1.tif
- Infection/M3/KLT_T0_T1/tmp.crproj
- Infection/M3/KLT_T0_T1/res.jpg
- Infection/M3/KLT_T0_T1/T0.tif
- Infection/M3/KLT_T0_T1/KLT
- Infection/M3/KLT_T0_T1/KLT/KLT_uFlow_0001.mat
- Infection/M3/KLT_T0_T1/KLT/KLT_vFlow_0001.mat
- Infection/M3/KLT_T0_T1/KLT/particle_0001.mat
- Infection/transept
- Infection/transept/Z1
- Infection/transept/Z1/resultat_final_check.csv
- Infection/transept/Z1/24hpi
- Infection/transept/Z1/24hpi/RoiSet.zip
- Infection/transept/Z1/24hpi/T0_origin.tif
- Infection/transept/Z1/24hpi/mask_checked.tif
- Infection/transept/Z1/24hpi/T0_fib.jpg
- Infection/transept/Z1/24hpi/Log.txt
- Infection/transept/Z1/26hpi
- Infection/transept/Z1/26hpi/RoiSet.zip
- Infection/transept/Z1/26hpi/T2origin.tif
- Infection/transept/Z1/26hpi/mask_checked.tif
- Infection/transept/Z1/26hpi/T2_fib.jpg
- Infection/transept/Z1/26hpi/Log.txt
- Infection/transept/Z1/KLT_T0_T2
- Infection/transept/Z1/KLT_T0_T2/T2.tif
- Infection/transept/Z1/KLT_T0_T2/T0.tif
- Infection/transept/Z1/KLT_T0_T2/tmp.crproj
- Infection/transept/Z1/KLT_T0_T2/res.jpg
- Infection/transept/Z1/KLT_T0_T2/KLT
- Infection/transept/Z1/KLT_T0_T2/KLT/particle_0001.mat
- Infection/transept/Z1/KLT_T0_T2/KLT/KLT_uFlow_0001.mat
- Infection/transept/Z1/KLT_T0_T2/KLT/KLT_vFlow_0001.mat
- Infection/transept/Z2
- Infection/transept/Z2/resultat_final_check.csv
- Infection/transept/Z2/24hpi
- Infection/transept/Z2/24hpi/RoiSet.zip
- Infection/transept/Z2/24hpi/mask_checked.tif
- Infection/transept/Z2/24hpi/T0_fib.jpg
- Infection/transept/Z2/24hpi/T0origin.tif
- Infection/transept/Z2/24hpi/Log.txt
- Infection/transept/Z2/26hpi
- Infection/transept/Z2/26hpi/RoiSet.zip
- Infection/transept/Z2/26hpi/T2_origin.tif
- Infection/transept/Z2/26hpi/mask_checked.tif
- Infection/transept/Z2/26hpi/T2_fib.jpg
- Infection/transept/Z2/26hpi/Log.txt
- Infection/transept/Z2/KLT_T0_T2
- Infection/transept/Z2/KLT_T0_T2/T1.tif
- Infection/transept/Z2/KLT_T0_T2/T0.tif
- Infection/transept/Z2/KLT_T0_T2/tmp.crproj
- Infection/transept/Z2/KLT_T0_T2/test.jpg
- Infection/transept/Z2/KLT_T0_T2/KLT
- Infection/transept/Z2/KLT_T0_T2/KLT/particle_0001.mat
- Infection/transept/Z2/KLT_T0_T2/KLT/KLT_uFlow_0001.mat
- Infection/transept/Z2/KLT_T0_T2/KLT/KLT_vFlow_0001.mat
