# Supplementary material for: Pathogen-derived mechanical cues potentiate the spatio-temporal implementation of plant defense
Source: BMC Biol. 2022 Dec 27;20:292. doi: 10.1186/s12915-022-01495-w (PMC9795618; doi:10.1186/s12915-022-01495-w)
Supplement: Supplementary file 14 — Additional file 14: File S5. Pictures used in this work (raw and analyzed). [file 12915_2022_1495_MOESM14_ESM.xz › Control/C1/resultat_final_check.csv]

459.73379103	232.47389433	0.0083	0.0354	72.29	-87.98	0.12624272074193738	0.39533248723027203	0.06238957556729315	-1.7689000935215455	0.00532413501862522	0.005179480400923274	-0.0012326380137749496	-0.23363873923199427	-0.0012165031537623718	0.00028164350189447486	0.0011834512499272684	1.3371575875629023	85.67651368875089	74.59348631124912	0.7232354744316248	-0.31472279351943533	0236-0465
607.06772406	158.99392773	0.0212	0.0261	80.44	87.62	0.17604517210361678	1.0452789567283023	0.054192593439772695	1.303874289498904	0.00230206653248023	-0.00037265977660110424	-0.002271703107993904	-1.7333923596984013	-0.004749487074223692	-0.004686843058469899	0.0007688495389154151	2.9789966206862886	0.24393354905890874	-6.936066450941098	0.45876282793317347	-0.9130756174023386	0155-0600
607.66172379	258.96188229	0.0302	0.0098	68.6	-80.11	0.5509639443498059	1.4058942819524176	0.08416101018816566	-0.4827182660352801	0.0022282281506954596	0.000995985088383071	-0.0019932421817908316	-1.1074040138895946	-0.000196344309166934	-0.0001756381001936287	-8.776300759781091e-05	-2.678200340684491	47.95042378827944	16.66042378827943	0.16852232844174658	-0.013447370664249154	0260-0607
547.53575112	285.51587022	0.0046	0.0022	-9.41	-89.44	0.22690503738924625	-0.0376045742880405	0.0010751057019174066	-0.10999474600056906	0.0012293486638167192	0.0008275028715708955	-0.0009091408772956339	-0.8323726504803265	-0.0006359933399941772	-0.00047033649614206625	-0.00042810175065485675	-2.403168977275223	38.28143985464072	41.74856014535927	0.20486123140021067	-0.06595366124100982	0275-0551
453.24379398	404.24981625000004	0.0145	0.0167	-62.09	-38.99	0.3393609386667308	-0.6406708619152548	0.6490085819350317	-0.5253692611627361	0.0003635987345615342	-0.0001203408178878575	-0.0003431065830391928	-1.908129237467142	-0.0006135968620662368	-0.0005790150038915721	0.00020308307267218298	2.804259742917548	47.23775207238326	70.33775207238327	0.08550512224605897	-0.18776443065714787	0403-0442
591.7997310000001	520.01376363	0.0102	0.0021	76.92	-11.78	0.11541876906190383	0.4967680623271135	0.10278856472980868	-0.021436206772326324	0.0009357872332986652	0.0008767382629950729	0.00032715098074918397	0.35714386008703547	0.0005142414098461421	-0.00017977866718696175	0.0004817923395250567	1.9279401868819321	56.4571641380021	32.242835861997904	0.19880298969701746	0.17249731170669566	0525-0587
696.0136836300001	288.50786886	0.0152	0.0328	82.27	86.77	0.10222383390972266	0.7530938107439188	0.09240461867359057	1.6373946947659836	0.00030293899312858284	0.0002953433570252474	-6.741168310327805e-05	-0.22440426771140726	-0.0006700322048019135	0.000149099322581843	0.0006532323839778221	1.3463920590834895	84.87258255541252	80.37258255541252	0.05227081784751554	-0.1920316227466911	0277-0698
762.6736533300001	365.92583367000003	0.0194	0.0156	25.51	43.95	0.8754348282747646	0.4177485624673452	0.5615576695126996	0.541343683634958	-0.00027871778649823616	0.00022853786222520607	-0.00015954325444846956	-0.6094525200204032	-0.0012045223366662949	0.0006894910298407954	0.0009876619762333217	0.9613438067744935	60.42905721078141	78.86905721078142	-0.027109510577771712	-0.1677712432336207	0381-0765
854.1056117700001	343.59584382	0.0164	0.0293	-83.84	83.8	0.08799033053503505	-0.8152654179666493	0.15821905610932346	1.4564311622194421	0.00463333450556682	0.0030701847121083928	-0.003470123120872232	-0.8464718985127988	-0.0034058127944667444	-0.0025507741151090677	-0.0022567924593641583	-2.4172682253076956	35.340732738790486	47.70073273879049	0.6388600033121797	-0.31952870790352766	0338-0853
830.21362263	401.98381728	0.0341	0.0852	-82.85	-68.97	0.2122169213410485	-1.6917414040853072	1.528729635578987	-3.976252721005361	0.0028788897389609496	0.00179714145709026	-0.002249063963586216	-0.8966276224567562	-0.0018252642425123427	-0.00142594416739928	-0.0011394177400997976	-2.467423949251653	31.477021438378472	17.597021438378476	0.24230434215399765	-0.07897709720593417	0402-0830
791.20764036	448.02979635	0.0303	0.0451	-63.15	-42.67	0.6842592899225269	-1.35167090083153	1.6580328983134114	-1.5283821211040218	0.00043560439385372353	0.00013583478164984106	-0.0004138841625851488	-1.253677228645248	-0.0011784341348542071	-0.001119674713909497	-0.00036747182915329606	-2.824473555440145	8.680414073030228	29.160414073030225	0.03268648381389506	-0.09089825826693268	0444-0794
828.21162354	225.03789771	0.0111	0.0153	69.01	79.59	0.198803776978645	0.5181718424027161	0.13822846820121873	0.7524080612132918	0.0008464154026364555	0.0006744639729775102	-0.0005113877031916443	-0.6487370709494867	-0.004284262097400168	0.0025884677275910964	0.0034139034172687237	0.9220592558454098	73.82010382091536	63.240103820915365	0.1861253038107296	-0.5034251594920741	0215-0839
888.6235960800001	152.10793086	0.0166	0.0161	65.64	62.21	0.3423488982198755	0.7561066273268853	0.3753169570092763	0.7121532010609073	0.0015783723902882962	0.0007585735259123765	-0.0013841335225364838	-1.0694519423122142	-0.006685311110733061	-0.005862598252406759	-0.0032129933672773317	-2.640248269107111	53.084917313441736	56.51491731344174	0.2838491036174416	-0.6974389673851198	0157-0880
810.9196314000001	121.10994495	0.0607	0.0188	52.48	81.44	1.8484313147774536	2.4071823102021357	0.13991432339185514	0.9295289033213543	0.0014121370543002248	0.0008885689191510976	-0.0010975319293972119	-0.8902251857283918	-0.001339863132827371	-0.001041359664645961	-0.0008430914918076384	-2.4610215125232884	76.5138540415133	47.55385404151332	0.12698236727829368	-0.07113680578380549	0120-0813
410.58581337	189.94791366	0.0239	0.0244	-24.72	-73.84	1.0854928995704038	-0.4997300921319804	0.3395511645022672	-1.1717956334980748	-0.0003402431892205577	0.00033976126608335105	1.8102758917208255e-05	0.05323048719225027	-0.0016295838957485647	-8.670258607580349e-05	0.0016272757402637198	1.624026813987147	27.769882257541123	76.88988225754113	-0.025924383775695264	-0.10860948114418892	0190-0404
241.20789036	340.18584537	0.0091	0.0096	78.94	53.72	0.08728576590762649	0.4465492078930597	0.2840312739341874	0.3869447446694716	0.00021094839649566993	0.0002109400640869351	1.8749258902905956e-06	0.008888195445877909	-0.00035893122524761683	-3.1902088768155017e-06	0.000358917047554275	1.5796845222407745	78.4307439134638	53.210743913463794	0.07274466552392422	-0.11838716257903617	0329-0218
338.68984604999997	500.32377257999997	0.0278	0.0204	83.68	-87.0	0.15301295449244717	1.381552400655687	0.05338267536780285	-1.0186021254496653	0.0021699411767629093	0.0006555553101341898	-0.002068548270156166	-1.2638937364264378	-0.0012916337867907206	-0.0012312807664800252	-0.0003902121388113114	-2.8346900632213345	23.904223149745036	14.584223149745043	0.3338002152896008	-0.13350731940095592	0509-0335
292.66586697	542.38775346	0.0415	0.0283	80.4	-15.42	0.3460451494359119	2.045941776921298	1.364063748233068	-0.37623807722817443	0.0012771308173886902	0.0009161278022298867	0.0008898162589576239	0.77082978202992	0.00038814075409586	-0.0002704295825111672	0.00027842608694757514	2.3416261088248165	36.234706766696405	59.5852932333036	0.10298728924142714	0.02935382233826388	0538-0294
428.99980500000004	520.36576347	0.0221	0.0236	69.31	-5.97	0.3904092877376912	1.0337338090863375	1.1736002582168097	-0.1227291078491053	0.002311332239076992	-3.5171434591886694e-05	-0.002311064622546373	-1.5860138673527528	-0.00012789880414438952	-0.00012788399544070913	1.946230121439101e-06	3.126375113031937	19.818099151465674	84.90190084853432	0.22970350377660773	-0.01646878022263897	0519-0429
470.55778611	582.73573512	0.023	0.0268	8.75	78.17	1.1366157370379246	0.1749418941184042	0.2747114671206501	1.3115386421422817	0.0009460331814892336	0.0009460023874864609	7.63304320419221e-06	0.008068560569353548	-0.000847787653276208	-6.84035181012482e-06	0.0008477600572300477	1.5788648873642501	8.287705532630369	77.70770553263037	0.05971368111776171	-0.05589512687666107	0583-0469
408.75981420000005	618.22171899	0.0207	0.0216	59.47	-87.06	0.5257690717882006	0.8915110112337221	0.055393378561080925	-1.078578496731503	0.00010690841697552232	8.52249709504653e-05	-6.454544094438039e-05	-0.6481908426536922	-0.0008150340319830156	0.0004920728644879736	0.0006497266881736441	0.9226054841412045	83.39140039691502	49.92140039691502	0.011758634100005983	-0.07872003571374345	0611-0409
472.20778536	706.99167864	0.0153	0.0192	-89.09	77.56	0.012149598775881143	-0.7649035149936135	0.2068004358343455	0.9374612417261444	0.0012764249146454063	0.0012285841693854816	0.0003461813129891892	0.2746516446643546	-0.00031437816696571613	-8.526302281208596e-05	0.00030259518966049246	1.845447971459251	75.1736199244057	61.823619924405705	0.34924187848017213	-0.06479796206295199	0700-0475
241.73589012	574.50773886	0.0396	0.0279	80.79	81.37	0.31690587661077335	1.9544745241034884	0.20932398320081272	1.3792057388428116	0.00047605518531070024	-0.00023037209109146234	-0.0004166020152463885	-2.0759236631107507	-0.002195530850403374	-0.0019213372840728594	0.0010624588255101887	2.636465317273939	-19.73166448758377	-20.311664487583755	0.12061570500830696	-0.6233334334937403	0563-0253
166.80392418	653.13570312	0.0424	0.0	80.49	0.0	0.35026585443305935	2.0908643741807547	0.0	0.0	0.0029823028449362265	-0.0003969470391977733	-0.002955767803293559	-1.7042933405883802	-0.0016632182763269294	-0.0016484197905533879	0.0002213757638492668	3.0080956397963097	1.8611845320336329	82.35118453203364	0.693315517856263	-0.38294856593501164	0671-0165
104.91795231	495.04377498	0.0391	0.0351	57.47	62.73	1.0512839158031706	1.6482800515608844	0.8041132933585121	1.5599444898598562	0.00043634820929701335	0.0004162683456859757	0.0001308450386394962	0.3045498963838852	-0.007249632294506551	-0.0021739023960361233	0.0069160188532175594	1.8753462231787819	40.02057628605685	45.28057628605684	0.067956445428449	-1.2028925339535959	0502-0105
169.11392313000002	242.72588967000002	0.0067	0.036	-47.89	-32.39	0.22463629616690592	-0.24852270408237181	1.5199585777073135	-0.9642229628327467	-0.0001822188965466505	0.0001028355059399349	-0.00015042800595885237	-0.9711488468987568	-0.0004498539273287454	-0.000371369987105026	-0.0002538757345842823	-2.5419451736936534	7.752730206295311	23.25273020629531	-0.03684356558553316	-0.06413377258835054	0235-0167
200.04590907000002	130.50394068	0.035	0.0	-59.98	0.0	0.8755289714957774	-1.515238931677624	0.0	0.0	0.000837426575658613	-5.910982014657624e-05	-0.0008353378351191511	-1.6414401486987187	0.0003004736074056426	-0.00029972415494847296	2.1208953010085694e-05	3.070948831685971	34.06759284376286	85.95240715623714	0.13100936163152976	0.04144882142509863	0138-0189
276.16587447	106.23795171	0.0587	0.0	-58.03	0.0	1.5540095789520836	-2.4898351809959567	0.0	0.0	0.0012188780356220561	0.0008459768929091999	-0.0008774888958759412	-0.8036802159366423	0.00012617756074682646	-9.083715123929233e-05	-8.757504662144927e-05	-2.374476542731539	11.982515548667756	46.047484451332245	0.14548635448392286	0.014423130836102128	0108-0278
675.59769291	644.55570702	0.0264	0.0321	75.49	77.9	0.33072464552130726	1.277897182423064	0.336437793460634	1.5693420949975625	-3.5393370625463254e-05	2.436793597815521e-05	-2.5668938045737965e-05	-0.8113931727411311	-0.0010921746682116045	-0.0007920964688590224	-0.0007519499251307869	-2.382189499536028	58.02059567620384	55.61059567620383	-0.005070125688158562	-0.13483903978743841	0649-0670
783.33164394	589.4017320900001	0.0009	0.0212	-74.69	-63.26	0.011881862683797068	-0.04340301071542607	0.47693913475304206	-0.9466409360158791	0.0010564590769687938	0.000532940599038717	-0.0009121842463044455	-1.0420407035830492	-0.0009670275501537846	-0.0008349658933535013	-0.0004878260342507561	-2.612837030377946	14.985465603848432	3.5554656038484325	0.39223975307745745	-0.1980924748085652	0583-0788
910.40358618	397.49581932	0.0156	0.0	-74.91	0.0	0.20306207837239432	-0.7531041045745823	0.0	0.0	0.000794654114879339	0.0007015501052233608	-0.00037323265151344533	-0.4889275721622558	-0.001209535579990211	0.0005680939205708967	0.0010678228395537546	1.0818687546326407	46.89651362752474	28.013486372475256	0.1288362859397341	-0.5363444484852782	0377-0894
742.38966255	871.48560387	0.0072	0.0111	76.37	29.67	0.08483435943710271	0.3498615890018458	0.48223440338414003	0.2747271013073566	0.00045243111665568413	0.00032766988252159513	0.00031197173494820535	0.7608609904835935	9.125060070705874e-05	-6.292141979109693e-05	6.608757115276384e-05	2.33165731727849	32.77587644914661	13.924123550853395	0.04596060891109707	0.012947180959049866	0870-0747
912.9775850100001	795.71763831	0.0327	0.0291	88.64	-88.34	0.03880549703982583	1.6345394254650123	0.04214904016875699	-1.4543893764782707	0.003289175679906297	-7.275755296222207e-05	-0.003288370871993304	-1.5929184311826632	-0.0011220979185824426	-0.001121823359430876	2.4821142646411344e-05	3.1194705492020267	0.09249678463314126	2.9275032153668548	0.8042758855977522	-0.1194750810283151	0798-0917
976.3595562	823.65762561	0.0245	0.0	17.56	0.0	1.167916873631526	0.36958784650846177	0.0	0.0	4.423971878363364e-12	2.8566877827593802e-12	-3.3779967573079708e-12	-0.8688184481801953	9.330085826602283e-16	-7.124141051124222e-16	-6.024708774326895e-16	-2.439614774975092	67.33963024383081	49.77963024383081	3.106705858997546e-10	8.968925375707279e-14	0816-0971
965.93156094	772.199649	0.027	0.061	83.59	-65.03	0.15071720723492818	1.3415604061850155	1.2875381696586936	-2.7649132828484766	0.010591370271079285	-0.004656436974821111	-0.009512871223695867	-2.0259990829736276	-0.0038036832270017806	-0.0034163614138770586	0.0016722681546769412	2.686389897411062	-19.671196751763944	51.05119675176394	0.47970000633745347	-0.2121194940266315	0773-0964
453.30979395	822.64562607	0.0234	0.0282	72.02	69.53	0.36116144321828175	1.112862260988523	0.49310081893933927	1.3209661548886682	0.00042132974235460446	0.00032060048005368066	-0.00027337535364759354	-0.7060582460797432	-0.001233903848220764	0.0008006054806132811	0.0009389087128501829	0.8647380807151533	67.52584240922141	70.0158424092214	0.05257207587448367	-0.20921420241388375	0814-0443
337.12784676	813.91163004	0.0304	0.0309	-77.76	88.41	0.32225080708152287	-1.4854475478236542	0.042869382936599004	1.54440513337875	0.0002529216711865535	0.00015570401853567638	-0.0001993128956380917	-0.9076219397627808	-0.00047362225997736536	-0.0003732342255682693	-0.0002915720460032499	-2.4784182665576773	25.757093458115627	39.58709345811562	0.05410799748514279	-0.07724905455268954	0808-0336
219.95590002	817.6956283200001	0.0336	0.022	-83.38	-81.66	0.19367694526763657	-1.6687987418714685	0.1595516835970571	-1.0883672451251665	0.0007738825717912959	0.0003699026090888442	-0.0006797545841784194	-1.0724395074567796	-0.001429068046069138	-0.0012552492985723536	-0.0006830700394026063	-2.6432358342516764	21.93374243963774	20.21374243963774	0.10160760233707705	-0.23579381162267393	0819-0226
211.22190399000002	761.0456540700001	0.0363	0.022	81.0	-81.66	0.28392855404801914	1.792654338180175	0.1595516835970571	-1.0883672451251665	0.0073327014907413005	0.004271433127492602	-0.005960148503995388	-0.9489727742987961	-0.00753884581804367	-0.0061277062322800755	-0.0043915159796032235	-2.5197691010936927	44.627865159858146	27.287865159858136	0.3181962098377562	-0.26664933303494964	0760-0212
186.20791536000002	756.29365623	0.0262	0.022	-53.88	-81.66	0.7722166556972301	-1.058197257917344	0.1595516835970571	-1.0883672451251665	0.008671744285446014	0.005919786370814349	-0.006336819255437723	-0.8194101953176792	-0.005344810076781203	-0.003905684288690105	-0.003648647008678855	-2.390206522112576	6.9312541183065335	34.71125411830653	0.39967835204881064	-0.15802951530354314	0758-0184
108.78995055000001	704.85767961	0.0568	0.0493	-85.83	-78.15	0.20651342430331227	-2.8324816337590826	0.5061882351385326	-2.4124672993861154	0.005394652995071487	0.004762789648386632	-0.002533400028115362	-0.4888525636406403	0.0016781522007232983	0.0007880823542085717	0.0014815940779368433	1.0819437631542563	57.82081129924083	50.14081129924084	0.8995580669191631	0.1984530649203454	0714-0101
677.20369218	777.2596467000001	0.0128	0.0089	44.72	21.45	0.4547544956822376	0.45033137649601296	0.41417798561268965	0.16273166942489914	5.5707726196189554e-05	1.1776129432583961e-05	-5.4448815722076574e-05	-1.357798103202919	-0.0014926012829084715	-0.0014588707482585672	-0.0003155229462582753	-2.9285944299978155	57.48389925560416	80.75389925560415	0.012021802544220203	-0.3493719952546191	0787-0691
660.6376997100001	930.64357698	0.0058	0.0448	85.08	-85.48	0.02487176533290904	0.288931471614334	0.176527860852344	-2.23303334375976	0.001223641508704353	0.0011943332751114045	0.0002662077568102242	0.21930745266559296	-0.00021854885487948463	-4.7546115424372786e-05	0.00021331424911896123	1.7901037794604895	72.51460854649645	81.95460854649644	0.11278460164813152	-0.01783737581868653	0927-0659
758.66965515	942.19357173	0.0172	0.0224	-56.66	50.19	0.47266132148386697	-0.7184645260366892	0.717073034166274	0.8603524066750632	0.0018498103834057214	0.0003891561349570857	-0.001808412551709616	-1.358836540221144	-0.0009770911368460937	-0.0009552243256324824	-0.00020555674988469993	-2.9296328670160405	21.19559880283029	51.954401197169716	0.11382356065828582	-0.07667469771034682	0943-0757
118.22794626000001	899.6235910800001	0.0194	0.0181	-66.72	52.37	0.38336813379818707	-0.8910268649081774	0.552556729529563	0.7167329074708327	0.00040428055047104366	0.00039612651407582673	-8.078705549346342e-05	-0.2011835930788379	-0.0004068013214472768	8.129077911931181e-05	0.0003985964429864194	1.3696127337160586	55.19302920930522	63.896970790694766	0.07295481383357491	-0.05039766786065242	0906-0123
