# Supplementary material for: Pathogen-derived mechanical cues potentiate the spatio-temporal implementation of plant defense
Source: BMC Biol. 2022 Dec 27;20:292. doi: 10.1186/s12915-022-01495-w (PMC9795618; doi:10.1186/s12915-022-01495-w)
Supplement: Supplementary file 14 — Additional file 14: File S5. Pictures used in this work (raw and analyzed). [file 12915_2022_1495_MOESM14_ESM.xz › Control/C1/0h/Log.txt]

T0_thres.tif	0236-0465	208.97	105.67	3476.24	72.29	0.0083	530.00	183.00	531.00	183.00	531.00	184.00	532.00	184.00	532.00	185.00	533.00	185.00	533.00	186.00	534.00	186.00	534.00	187.00	535.00	187.00	535.00	188.00	536.00	188.00	536.00	189.00	538.00	189.00	538.00	190.00	539.00	190.00	539.00	191.00	540.00	191.00	540.00	194.00	539.00	194.00	539.00	195.00	538.00	195.00	538.00	198.00	537.00	198.00	537.00	199.00	536.00	199.00	536.00	200.00	535.00	200.00	535.00	203.00	533.00	203.00	533.00	204.00	531.00	204.00	531.00	205.00	529.00	205.00	529.00	206.00	528.00	206.00	528.00	207.00	525.00	207.00	525.00	208.00	523.00	208.00	523.00	209.00	521.00	209.00	521.00	210.00	519.00	210.00	519.00	211.00	516.00	211.00	516.00	212.00	514.00	212.00	514.00	213.00	511.00	213.00	511.00	214.00	509.00	214.00	509.00	215.00	506.00	215.00	506.00	216.00	498.00	216.00	498.00	217.00	495.00	217.00	495.00	218.00	493.00	218.00	493.00	219.00	492.00	219.00	492.00	220.00	491.00	220.00	491.00	221.00	490.00	221.00	490.00	222.00	489.00	222.00	489.00	226.00	488.00	226.00	488.00	231.00	487.00	231.00	487.00	275.00	483.00	275.00	483.00	276.00	481.00	276.00	481.00	277.00	477.00	277.00	477.00	278.00	476.00	278.00	476.00	279.00	473.00	279.00	473.00	280.00	470.00	280.00	470.00	281.00	467.00	281.00	467.00	282.00	465.00	282.00	465.00	283.00	464.00	283.00	464.00	284.00	462.00	284.00	462.00	285.00	461.00	285.00	461.00	286.00	460.00	286.00	460.00	288.00	459.00	288.00	459.00	300.00	460.00	300.00	460.00	301.00	461.00	301.00	461.00	305.00	462.00	305.00	462.00	307.00	463.00	307.00	463.00	309.00	464.00	309.00	464.00	311.00	465.00	311.00	465.00	315.00	466.00	315.00	466.00	319.00	467.00	319.00	467.00	322.00	468.00	322.00	468.00	329.00	469.00	329.00	469.00	332.00	470.00	332.00	470.00	338.00	471.00	338.00	471.00	348.00	472.00	348.00	472.00	349.00	471.00	349.00	471.00	355.00	470.00	355.00	470.00	360.00	469.00	360.00	469.00	361.00	467.00	361.00	467.00	362.00	466.00	362.00	466.00	364.00	459.00	364.00	459.00	363.00	457.00	363.00	457.00	362.00	451.00	362.00	451.00	363.00	450.00	363.00	450.00	362.00	438.00	362.00	438.00	361.00	433.00	361.00	433.00	360.00	432.00	360.00	432.00	359.00	431.00	359.00	431.00	358.00	430.00	358.00	430.00	351.00	431.00	351.00	431.00	347.00	430.00	347.00	430.00	346.00	431.00	346.00	431.00	342.00	432.00	342.00	432.00	338.00	431.00	338.00	431.00	337.00	430.00	337.00	430.00	334.00	429.00	334.00	429.00	332.00	428.00	332.00	428.00	330.00	427.00	330.00	427.00	327.00	425.00	327.00	425.00	325.00	424.00	325.00	424.00	323.00	423.00	323.00	423.00	322.00	422.00	322.00	422.00	321.00	421.00	321.00	421.00	320.00	420.00	320.00	420.00	319.00	419.00	319.00	419.00	318.00	418.00	318.00	418.00	316.00	416.00	316.00	416.00	315.00	414.00	315.00	414.00	314.00	412.00	314.00	412.00	313.00	411.00	313.00	411.00	312.00	410.00	312.00	410.00	311.00	408.00	311.00	408.00	310.00	406.00	310.00	406.00	308.00	404.00	308.00	404.00	307.00	402.00	307.00	402.00	306.00	400.00	306.00	400.00	305.00	396.00	305.00	396.00	304.00	395.00	304.00	395.00	303.00	393.00	303.00	393.00	300.00	394.00	300.00	394.00	297.00	393.00	297.00	393.00	295.00	392.00	295.00	392.00	288.00	393.00	288.00	393.00	280.00	392.00	280.00	392.00	271.00	391.00	271.00	391.00	267.00	390.00	267.00	390.00	265.00	391.00	265.00	391.00	249.00	390.00	249.00	390.00	240.00	391.00	240.00	391.00	241.00	394.00	241.00	394.00	242.00	402.00	242.00	402.00	241.00	404.00	241.00	404.00	239.00	405.00	239.00	405.00	238.00	406.00	238.00	406.00	236.00	407.00	236.00	407.00	234.00	408.00	234.00	408.00	224.00	414.00	224.00	414.00	225.00	421.00	225.00	421.00	226.00	430.00	226.00	430.00	225.00	437.00	225.00	437.00	224.00	441.00	224.00	441.00	223.00	442.00	223.00	442.00	222.00	444.00	222.00	444.00	218.00	445.00	218.00	445.00	214.00	447.00	214.00	447.00	203.00	446.00	203.00	446.00	200.00	445.00	200.00	445.00	197.00	444.00	197.00	444.00	193.00	443.00	193.00	443.00	191.00	442.00	191.00	442.00	187.00	441.00	187.00	441.00	175.00	440.00	175.00	440.00	174.00	441.00	174.00	441.00	173.00	446.00	173.00	446.00	172.00	448.00	172.00	448.00	171.00	450.00	171.00	450.00	170.00	451.00	170.00	451.00	168.00	452.00	168.00	452.00	167.00	453.00	167.00	453.00	165.00	454.00	165.00	454.00	153.00	453.00	153.00	453.00	152.00	452.00	152.00	452.00	149.00	451.00	149.00	451.00	146.00	450.00	146.00	450.00	144.00	449.00	144.00	449.00	143.00	448.00	143.00	448.00	142.00	447.00	142.00	447.00	141.00	448.00	141.00	448.00	139.00	449.00	139.00	449.00	138.00	450.00	138.00	450.00	136.00	451.00	136.00	451.00	134.00	452.00	134.00	452.00	133.00	453.00	133.00	453.00	130.00	455.00	130.00	455.00	129.00	456.00	129.00	456.00	127.00	457.00	127.00	457.00	125.00	458.00	125.00	458.00	124.00	459.00	124.00	459.00	121.00	460.00	121.00	460.00	120.00	462.00	120.00	462.00	119.00	464.00	119.00	464.00	118.00	465.00	118.00	465.00	117.00	466.00	117.00	466.00	116.00	467.00	116.00	467.00	115.00	468.00	115.00	468.00	114.00	471.00	114.00	471.00	113.00	473.00	113.00	473.00	112.00	474.00	112.00	474.00	111.00	477.00	111.00	477.00	110.00	484.00	110.00	484.00	109.00	492.00	109.00	492.00	110.00	494.00	110.00	494.00	111.00	497.00	111.00	497.00	112.00	498.00	112.00	498.00	113.00	499.00	113.00	499.00	114.00	500.00	114.00	500.00	116.00	502.00	116.00	502.00	118.00	503.00	118.00	503.00	119.00	504.00	119.00	504.00	120.00	505.00	120.00	505.00	121.00	506.00	121.00	506.00	124.00	504.00	124.00	504.00	126.00	506.00	126.00	506.00	127.00	507.00	127.00	507.00	129.00	510.00	129.00	510.00	132.00	511.00	132.00	511.00	144.00	512.00	144.00	512.00	149.00	513.00	149.00	513.00	153.00	514.00	153.00	514.00	156.00	515.00	156.00	515.00	159.00	516.00	159.00	516.00	161.00	517.00	161.00	517.00	162.00	518.00	162.00	518.00	165.00	519.00	165.00	519.00	167.00	520.00	167.00	520.00	169.00	521.00	169.00	521.00	170.00	522.00	170.00	522.00	172.00	523.00	172.00	523.00	175.00	526.00	175.00	526.00	177.00	527.00	177.00	527.00	179.00	528.00	179.00	528.00	180.00	529.00	180.00	529.00	181.00	530.00	181.00
T0_thres.tif	0155-0600	275.94	72.27	3665.09	80.44	0.0212	658.00	163.00	657.00	163.00	657.00	165.00	656.00	165.00	656.00	168.00	655.00	168.00	655.00	171.00	654.00	171.00	654.00	173.00	653.00	173.00	653.00	185.00	654.00	185.00	654.00	187.00	655.00	187.00	655.00	190.00	656.00	190.00	656.00	192.00	658.00	192.00	658.00	193.00	659.00	193.00	659.00	195.00	660.00	195.00	660.00	196.00	661.00	196.00	661.00	197.00	662.00	197.00	662.00	198.00	663.00	198.00	663.00	199.00	664.00	199.00	664.00	200.00	665.00	200.00	665.00	201.00	666.00	201.00	666.00	203.00	667.00	203.00	667.00	204.00	668.00	204.00	668.00	205.00	669.00	205.00	669.00	206.00	670.00	206.00	670.00	207.00	671.00	207.00	671.00	208.00	672.00	208.00	672.00	209.00	673.00	209.00	673.00	211.00	674.00	211.00	674.00	212.00	676.00	212.00	676.00	213.00	677.00	213.00	677.00	214.00	678.00	214.00	678.00	216.00	679.00	216.00	679.00	218.00	680.00	218.00	680.00	220.00	681.00	220.00	681.00	223.00	682.00	223.00	682.00	225.00	683.00	225.00	683.00	226.00	684.00	226.00	684.00	231.00	685.00	231.00	685.00	238.00	686.00	238.00	686.00	244.00	687.00	244.00	687.00	258.00	686.00	258.00	686.00	260.00	685.00	260.00	685.00	261.00	684.00	261.00	684.00	260.00	682.00	260.00	682.00	259.00	681.00	259.00	681.00	257.00	679.00	257.00	679.00	256.00	678.00	256.00	678.00	254.00	676.00	254.00	676.00	253.00	675.00	253.00	675.00	252.00	673.00	252.00	673.00	250.00	671.00	250.00	671.00	248.00	669.00	248.00	669.00	247.00	666.00	247.00	666.00	246.00	660.00	246.00	660.00	247.00	656.00	247.00	656.00	248.00	653.00	248.00	653.00	249.00	651.00	249.00	651.00	250.00	649.00	250.00	649.00	251.00	646.00	251.00	646.00	248.00	645.00	248.00	645.00	247.00	641.00	247.00	641.00	245.00	640.00	245.00	640.00	244.00	638.00	244.00	638.00	241.00	636.00	241.00	636.00	240.00	635.00	240.00	635.00	238.00	634.00	238.00	634.00	237.00	633.00	237.00	633.00	236.00	632.00	236.00	632.00	235.00	630.00	235.00	630.00	234.00	628.00	234.00	628.00	233.00	627.00	233.00	627.00	231.00	626.00	231.00	626.00	230.00	625.00	230.00	625.00	229.00	624.00	229.00	624.00	228.00	623.00	228.00	623.00	227.00	622.00	227.00	622.00	226.00	621.00	226.00	621.00	225.00	619.00	225.00	619.00	224.00	618.00	224.00	618.00	223.00	617.00	223.00	617.00	222.00	614.00	222.00	614.00	221.00	611.00	221.00	611.00	220.00	602.00	220.00	602.00	221.00	595.00	221.00	595.00	222.00	591.00	222.00	591.00	223.00	588.00	223.00	588.00	214.00	587.00	214.00	587.00	210.00	586.00	210.00	586.00	208.00	585.00	208.00	585.00	206.00	584.00	206.00	584.00	205.00	583.00	205.00	583.00	203.00	582.00	203.00	582.00	201.00	581.00	201.00	581.00	200.00	580.00	200.00	580.00	199.00	571.00	199.00	571.00	200.00	569.00	200.00	569.00	201.00	568.00	201.00	568.00	202.00	567.00	202.00	567.00	203.00	565.00	203.00	565.00	205.00	564.00	205.00	564.00	206.00	562.00	206.00	562.00	208.00	561.00	208.00	561.00	209.00	559.00	209.00	559.00	211.00	558.00	211.00	558.00	213.00	557.00	213.00	557.00	215.00	556.00	215.00	556.00	216.00	555.00	216.00	555.00	218.00	554.00	218.00	554.00	219.00	553.00	219.00	553.00	222.00	552.00	222.00	552.00	221.00	551.00	221.00	551.00	219.00	550.00	219.00	550.00	216.00	549.00	216.00	549.00	211.00	548.00	211.00	548.00	195.00	547.00	195.00	547.00	192.00	546.00	192.00	546.00	190.00	545.00	190.00	545.00	189.00	544.00	189.00	544.00	188.00	542.00	188.00	542.00	187.00	541.00	187.00	541.00	186.00	539.00	186.00	539.00	185.00	537.00	185.00	537.00	184.00	536.00	184.00	536.00	183.00	535.00	183.00	535.00	181.00	533.00	181.00	533.00	179.00	532.00	179.00	532.00	177.00	530.00	177.00	530.00	175.00	529.00	175.00	529.00	173.00	528.00	173.00	528.00	172.00	526.00	172.00	526.00	170.00	525.00	170.00	525.00	167.00	524.00	167.00	524.00	166.00	523.00	166.00	523.00	165.00	522.00	165.00	522.00	162.00	521.00	162.00	521.00	159.00	520.00	159.00	520.00	158.00	519.00	158.00	519.00	157.00	518.00	157.00	518.00	153.00	517.00	153.00	517.00	151.00	516.00	151.00	516.00	147.00	515.00	147.00	515.00	142.00	514.00	142.00	514.00	129.00	513.00	129.00	513.00	128.00	514.00	128.00	514.00	127.00	516.00	127.00	516.00	126.00	519.00	126.00	519.00	125.00	536.00	125.00	536.00	124.00	550.00	124.00	550.00	123.00	553.00	123.00	553.00	124.00	557.00	124.00	557.00	123.00	567.00	123.00	567.00	122.00	570.00	122.00	570.00	121.00	572.00	121.00	572.00	120.00	573.00	120.00	573.00	118.00	574.00	118.00	574.00	116.00	576.00	116.00	576.00	114.00	577.00	114.00	577.00	112.00	578.00	112.00	578.00	111.00	579.00	111.00	579.00	108.00	580.00	108.00	580.00	106.00	581.00	106.00	581.00	104.00	582.00	104.00	582.00	98.00	583.00	98.00	583.00	92.00	584.00	92.00	584.00	90.00	585.00	90.00	585.00	88.00	586.00	88.00	586.00	83.00	587.00	83.00	587.00	81.00	588.00	81.00	588.00	80.00	589.00	80.00	589.00	79.00	591.00	79.00	591.00	76.00	592.00	76.00	592.00	74.00	593.00	74.00	593.00	72.00	594.00	72.00	594.00	71.00	595.00	71.00	595.00	70.00	596.00	70.00	596.00	69.00	597.00	69.00	597.00	68.00	598.00	68.00	598.00	66.00	599.00	66.00	599.00	65.00	602.00	65.00	602.00	64.00	604.00	64.00	604.00	63.00	605.00	63.00	605.00	59.00	606.00	59.00	606.00	55.00	608.00	55.00	608.00	54.00	615.00	54.00	615.00	53.00	617.00	53.00	617.00	52.00	623.00	52.00	623.00	51.00	625.00	51.00	625.00	50.00	626.00	50.00	626.00	54.00	628.00	54.00	628.00	55.00	629.00	55.00	629.00	58.00	630.00	58.00	630.00	59.00	631.00	59.00	631.00	61.00	632.00	61.00	632.00	65.00	633.00	65.00	633.00	66.00	634.00	66.00	634.00	68.00	635.00	68.00	635.00	72.00	636.00	72.00	636.00	81.00	635.00	81.00	635.00	87.00	634.00	87.00	634.00	94.00	633.00	94.00	633.00	99.00	632.00	99.00	632.00	104.00	633.00	104.00	633.00	105.00	634.00	105.00	634.00	107.00	636.00	107.00	636.00	108.00	637.00	108.00	637.00	109.00	639.00	109.00	639.00	110.00	642.00	110.00	642.00	111.00	649.00	111.00	649.00	112.00	652.00	112.00	652.00	113.00	653.00	113.00	653.00	114.00	654.00	114.00	654.00	115.00	656.00	115.00	656.00	116.00	659.00	116.00	659.00	117.00	660.00	117.00	660.00	118.00	661.00	118.00	661.00	119.00	662.00	119.00	662.00	120.00	664.00	120.00	664.00	121.00	666.00	121.00	666.00	122.00	667.00	122.00	667.00	123.00	668.00	123.00	668.00	124.00	670.00	124.00	670.00	125.00	671.00	125.00	671.00	127.00	673.00	127.00	673.00	128.00	674.00	128.00	674.00	129.00	675.00	129.00	675.00	132.00	679.00	132.00	679.00	135.00	678.00	135.00	678.00	137.00	677.00	137.00	677.00	139.00	676.00	139.00	676.00	140.00	675.00	140.00	675.00	142.00	674.00	142.00	674.00	143.00	673.00	143.00	673.00	145.00	672.00	145.00	672.00	146.00	671.00	146.00	671.00	148.00	670.00	148.00	670.00	149.00	669.00	149.00	669.00	150.00	668.00	150.00	668.00	152.00	667.00	152.00	667.00	153.00	664.00	153.00	664.00	154.00	663.00	154.00	663.00	156.00	662.00	156.00	662.00	158.00	660.00	158.00	660.00	160.00	659.00	160.00	659.00	162.00	658.00	162.00
T0_thres.tif	0260-0607	276.21	117.71	754.55	68.60	0.0302	643.00	266.00	642.00	266.00	642.00	273.00	641.00	273.00	641.00	276.00	640.00	276.00	640.00	277.00	639.00	277.00	639.00	278.00	638.00	278.00	638.00	280.00	637.00	280.00	637.00	281.00	636.00	281.00	636.00	282.00	635.00	282.00	635.00	283.00	634.00	283.00	634.00	284.00	633.00	284.00	633.00	285.00	631.00	285.00	631.00	286.00	630.00	286.00	630.00	287.00	629.00	287.00	629.00	289.00	626.00	289.00	626.00	290.00	625.00	290.00	625.00	291.00	624.00	291.00	624.00	292.00	622.00	292.00	622.00	293.00	620.00	293.00	620.00	294.00	616.00	294.00	616.00	295.00	611.00	295.00	611.00	296.00	610.00	296.00	610.00	298.00	608.00	298.00	608.00	296.00	607.00	296.00	607.00	295.00	606.00	295.00	606.00	293.00	605.00	293.00	605.00	292.00	604.00	292.00	604.00	291.00	602.00	291.00	602.00	289.00	600.00	289.00	600.00	288.00	599.00	288.00	599.00	287.00	597.00	287.00	597.00	286.00	595.00	286.00	595.00	285.00	594.00	285.00	594.00	284.00	591.00	284.00	591.00	283.00	589.00	283.00	589.00	282.00	588.00	282.00	588.00	281.00	586.00	281.00	586.00	280.00	584.00	280.00	584.00	279.00	583.00	279.00	583.00	278.00	582.00	278.00	582.00	277.00	580.00	277.00	580.00	275.00	579.00	275.00	579.00	274.00	578.00	274.00	578.00	272.00	577.00	272.00	577.00	271.00	576.00	271.00	576.00	269.00	575.00	269.00	575.00	268.00	574.00	268.00	574.00	257.00	573.00	257.00	573.00	254.00	572.00	254.00	572.00	252.00	571.00	252.00	571.00	250.00	572.00	250.00	572.00	249.00	573.00	249.00	573.00	246.00	574.00	246.00	574.00	245.00	575.00	245.00	575.00	244.00	577.00	244.00	577.00	242.00	579.00	242.00	579.00	239.00	580.00	239.00	580.00	238.00	581.00	238.00	581.00	237.00	582.00	237.00	582.00	234.00	583.00	234.00	583.00	230.00	584.00	230.00	584.00	229.00	585.00	229.00	585.00	228.00	586.00	228.00	586.00	227.00	587.00	227.00	587.00	226.00	594.00	226.00	594.00	225.00	598.00	225.00	598.00	224.00	605.00	224.00	605.00	223.00	608.00	223.00	608.00	224.00	612.00	224.00	612.00	225.00	615.00	225.00	615.00	226.00	616.00	226.00	616.00	227.00	617.00	227.00	617.00	228.00	618.00	228.00	618.00	229.00	620.00	229.00	620.00	231.00	621.00	231.00	621.00	232.00	622.00	232.00	622.00	233.00	623.00	233.00	623.00	234.00	624.00	234.00	624.00	235.00	625.00	235.00	625.00	236.00	626.00	236.00	626.00	237.00	628.00	237.00	628.00	238.00	630.00	238.00	630.00	239.00	631.00	239.00	631.00	241.00	632.00	241.00	632.00	242.00	633.00	242.00	633.00	243.00	634.00	243.00	634.00	244.00	635.00	244.00	635.00	246.00	636.00	246.00	636.00	247.00	638.00	247.00	638.00	250.00	639.00	250.00	639.00	251.00	640.00	251.00	640.00	253.00	642.00	253.00	642.00	254.00	643.00	254.00	643.00	255.00	644.00	255.00	644.00	257.00	643.00	257.00
T0_thres.tif	0275-0551	248.88	129.78	2007.44	-9.41	0.0046	609.00	321.00	608.00	321.00	608.00	328.00	607.00	328.00	607.00	331.00	606.00	331.00	606.00	335.00	605.00	335.00	605.00	340.00	604.00	340.00	604.00	342.00	603.00	342.00	603.00	347.00	602.00	347.00	602.00	349.00	601.00	349.00	601.00	350.00	600.00	350.00	600.00	351.00	599.00	351.00	599.00	350.00	596.00	350.00	596.00	351.00	593.00	351.00	593.00	350.00	579.00	350.00	579.00	351.00	568.00	351.00	568.00	352.00	561.00	352.00	561.00	353.00	559.00	353.00	559.00	354.00	555.00	354.00	555.00	353.00	552.00	353.00	552.00	352.00	551.00	352.00	551.00	349.00	550.00	349.00	550.00	347.00	549.00	347.00	549.00	346.00	547.00	346.00	547.00	344.00	546.00	344.00	546.00	343.00	545.00	343.00	545.00	342.00	544.00	342.00	544.00	341.00	542.00	341.00	542.00	339.00	541.00	339.00	541.00	338.00	540.00	338.00	540.00	337.00	539.00	337.00	539.00	335.00	537.00	335.00	537.00	334.00	536.00	334.00	536.00	333.00	535.00	333.00	535.00	332.00	534.00	332.00	534.00	331.00	533.00	331.00	533.00	330.00	532.00	330.00	532.00	329.00	530.00	329.00	530.00	328.00	528.00	328.00	528.00	327.00	526.00	327.00	526.00	326.00	523.00	326.00	523.00	325.00	522.00	325.00	522.00	323.00	521.00	323.00	521.00	322.00	520.00	322.00	520.00	320.00	519.00	320.00	519.00	317.00	518.00	317.00	518.00	315.00	519.00	315.00	519.00	308.00	520.00	308.00	520.00	301.00	521.00	301.00	521.00	295.00	520.00	295.00	520.00	292.00	519.00	292.00	519.00	289.00	518.00	289.00	518.00	286.00	517.00	286.00	517.00	285.00	515.00	285.00	515.00	284.00	514.00	284.00	514.00	282.00	512.00	282.00	512.00	281.00	511.00	281.00	511.00	280.00	510.00	280.00	510.00	279.00	508.00	279.00	508.00	278.00	506.00	278.00	506.00	277.00	500.00	277.00	500.00	276.00	498.00	276.00	498.00	275.00	492.00	275.00	492.00	276.00	491.00	276.00	491.00	275.00	490.00	275.00	490.00	234.00	491.00	234.00	491.00	229.00	492.00	229.00	492.00	224.00	493.00	224.00	493.00	223.00	495.00	223.00	495.00	222.00	496.00	222.00	496.00	221.00	498.00	221.00	498.00	220.00	501.00	220.00	501.00	219.00	509.00	219.00	509.00	218.00	512.00	218.00	512.00	217.00	514.00	217.00	514.00	216.00	517.00	216.00	517.00	215.00	519.00	215.00	519.00	214.00	522.00	214.00	522.00	213.00	524.00	213.00	524.00	212.00	526.00	212.00	526.00	211.00	528.00	211.00	528.00	210.00	531.00	210.00	531.00	209.00	532.00	209.00	532.00	208.00	534.00	208.00	534.00	207.00	536.00	207.00	536.00	206.00	538.00	206.00	538.00	203.00	539.00	203.00	539.00	202.00	540.00	202.00	540.00	201.00	541.00	201.00	541.00	198.00	542.00	198.00	542.00	197.00	543.00	197.00	543.00	196.00	544.00	196.00	544.00	198.00	545.00	198.00	545.00	200.00	544.00	200.00	544.00	204.00	545.00	204.00	545.00	213.00	546.00	213.00	546.00	218.00	547.00	218.00	547.00	221.00	548.00	221.00	548.00	223.00	549.00	223.00	549.00	225.00	550.00	225.00	550.00	229.00	549.00	229.00	549.00	231.00	548.00	231.00	548.00	234.00	547.00	234.00	547.00	237.00	546.00	237.00	546.00	241.00	545.00	241.00	545.00	248.00	546.00	248.00	546.00	253.00	547.00	253.00	547.00	255.00	548.00	255.00	548.00	256.00	555.00	256.00	555.00	257.00	559.00	257.00	559.00	258.00	561.00	258.00	561.00	262.00	564.00	262.00	564.00	261.00	565.00	261.00	565.00	260.00	566.00	260.00	566.00	259.00	567.00	259.00	567.00	258.00	568.00	258.00	568.00	257.00	570.00	257.00	570.00	269.00	571.00	269.00	571.00	271.00	572.00	271.00	572.00	272.00	573.00	272.00	573.00	274.00	574.00	274.00	574.00	275.00	575.00	275.00	575.00	276.00	576.00	276.00	576.00	277.00	577.00	277.00	577.00	279.00	578.00	279.00	578.00	280.00	580.00	280.00	580.00	281.00	581.00	281.00	581.00	282.00	582.00	282.00	582.00	283.00	584.00	283.00	584.00	284.00	585.00	284.00	585.00	285.00	586.00	285.00	586.00	286.00	588.00	286.00	588.00	287.00	591.00	287.00	591.00	288.00	593.00	288.00	593.00	289.00	594.00	289.00	594.00	290.00	596.00	290.00	596.00	291.00	597.00	291.00	597.00	292.00	599.00	292.00	599.00	293.00	600.00	293.00	600.00	294.00	602.00	294.00	602.00	296.00	603.00	296.00	603.00	297.00	604.00	297.00	604.00	299.00	605.00	299.00	605.00	300.00	606.00	300.00	606.00	301.00	612.00	301.00	612.00	303.00	611.00	303.00	611.00	310.00	610.00	310.00	610.00	316.00	609.00	316.00
T0_thres.tif	0403-0442	206.02	183.75	6924.80	-62.09	0.0145	537.00	399.00	536.00	399.00	536.00	401.00	535.00	401.00	535.00	403.00	534.00	403.00	534.00	404.00	533.00	404.00	533.00	405.00	532.00	405.00	532.00	406.00	531.00	406.00	531.00	407.00	530.00	407.00	530.00	408.00	529.00	408.00	529.00	409.00	528.00	409.00	528.00	410.00	526.00	410.00	526.00	411.00	525.00	411.00	525.00	412.00	523.00	412.00	523.00	413.00	522.00	413.00	522.00	414.00	521.00	414.00	521.00	415.00	516.00	415.00	516.00	416.00	514.00	416.00	514.00	417.00	513.00	417.00	513.00	418.00	512.00	418.00	512.00	420.00	511.00	420.00	511.00	422.00	510.00	422.00	510.00	427.00	509.00	427.00	509.00	434.00	510.00	434.00	510.00	436.00	511.00	436.00	511.00	438.00	512.00	438.00	512.00	439.00	513.00	439.00	513.00	441.00	514.00	441.00	514.00	444.00	515.00	444.00	515.00	446.00	516.00	446.00	516.00	448.00	517.00	448.00	517.00	449.00	518.00	449.00	518.00	450.00	519.00	450.00	519.00	451.00	522.00	451.00	522.00	452.00	523.00	452.00	523.00	454.00	527.00	454.00	527.00	455.00	530.00	455.00	530.00	456.00	531.00	456.00	531.00	457.00	533.00	457.00	533.00	458.00	539.00	458.00	539.00	459.00	546.00	459.00	546.00	460.00	549.00	460.00	549.00	461.00	555.00	461.00	555.00	462.00	556.00	462.00	556.00	463.00	558.00	463.00	558.00	464.00	562.00	464.00	562.00	465.00	563.00	465.00	563.00	466.00	564.00	466.00	564.00	467.00	567.00	467.00	567.00	468.00	569.00	468.00	569.00	469.00	570.00	469.00	570.00	471.00	571.00	471.00	571.00	473.00	572.00	473.00	572.00	474.00	573.00	474.00	573.00	475.00	574.00	475.00	574.00	478.00	575.00	478.00	575.00	479.00	574.00	479.00	574.00	483.00	575.00	483.00	575.00	486.00	576.00	486.00	576.00	498.00	575.00	498.00	575.00	501.00	574.00	501.00	574.00	503.00	573.00	503.00	573.00	506.00	572.00	506.00	572.00	507.00	571.00	507.00	571.00	510.00	570.00	510.00	570.00	513.00	569.00	513.00	569.00	514.00	568.00	514.00	568.00	515.00	567.00	515.00	567.00	516.00	566.00	516.00	566.00	517.00	565.00	517.00	565.00	518.00	564.00	518.00	564.00	520.00	563.00	520.00	563.00	521.00	561.00	521.00	561.00	522.00	559.00	522.00	559.00	523.00	557.00	523.00	557.00	524.00	553.00	524.00	553.00	525.00	550.00	525.00	550.00	526.00	541.00	526.00	541.00	527.00	540.00	527.00	540.00	528.00	533.00	528.00	533.00	527.00	531.00	527.00	531.00	526.00	528.00	526.00	528.00	527.00	526.00	527.00	526.00	526.00	519.00	526.00	519.00	527.00	514.00	527.00	514.00	528.00	511.00	528.00	511.00	527.00	507.00	527.00	507.00	528.00	502.00	528.00	502.00	527.00	501.00	527.00	501.00	525.00	498.00	525.00	498.00	526.00	494.00	526.00	494.00	525.00	493.00	525.00	493.00	524.00	492.00	524.00	492.00	522.00	491.00	522.00	491.00	520.00	490.00	520.00	490.00	518.00	489.00	518.00	489.00	516.00	488.00	516.00	488.00	511.00	487.00	511.00	487.00	510.00	486.00	510.00	486.00	505.00	485.00	505.00	485.00	502.00	484.00	502.00	484.00	501.00	483.00	501.00	483.00	497.00	482.00	497.00	482.00	493.00	481.00	493.00	481.00	489.00	480.00	489.00	480.00	487.00	479.00	487.00	479.00	483.00	478.00	483.00	478.00	481.00	477.00	481.00	477.00	478.00	476.00	478.00	476.00	476.00	475.00	476.00	475.00	474.00	474.00	474.00	474.00	471.00	473.00	471.00	473.00	470.00	472.00	470.00	472.00	469.00	469.00	469.00	469.00	468.00	464.00	468.00	464.00	467.00	457.00	467.00	457.00	466.00	454.00	466.00	454.00	467.00	448.00	467.00	448.00	468.00	445.00	468.00	445.00	469.00	444.00	469.00	444.00	470.00	442.00	470.00	442.00	471.00	440.00	471.00	440.00	472.00	439.00	472.00	439.00	473.00	438.00	473.00	438.00	474.00	437.00	474.00	437.00	475.00	436.00	475.00	436.00	476.00	435.00	476.00	435.00	478.00	434.00	478.00	434.00	479.00	433.00	479.00	433.00	482.00	432.00	482.00	432.00	484.00	430.00	484.00	430.00	486.00	429.00	486.00	429.00	488.00	428.00	488.00	428.00	489.00	416.00	489.00	416.00	490.00	414.00	490.00	414.00	489.00	410.00	489.00	410.00	490.00	407.00	490.00	407.00	489.00	403.00	489.00	403.00	488.00	397.00	488.00	397.00	487.00	398.00	487.00	398.00	486.00	399.00	486.00	399.00	483.00	395.00	483.00	395.00	484.00	394.00	484.00	394.00	481.00	395.00	481.00	395.00	478.00	396.00	478.00	396.00	475.00	397.00	475.00	397.00	472.00	398.00	472.00	398.00	465.00	397.00	465.00	397.00	462.00	395.00	462.00	395.00	461.00	393.00	461.00	393.00	460.00	386.00	460.00	386.00	461.00	385.00	461.00	385.00	462.00	381.00	462.00	381.00	465.00	380.00	465.00	380.00	466.00	379.00	466.00	379.00	467.00	376.00	467.00	376.00	469.00	375.00	469.00	375.00	470.00	374.00	470.00	374.00	467.00	373.00	467.00	373.00	462.00	372.00	462.00	372.00	455.00	371.00	455.00	371.00	446.00	370.00	446.00	370.00	441.00	369.00	441.00	369.00	438.00	368.00	438.00	368.00	436.00	367.00	436.00	367.00	434.00	366.00	434.00	366.00	432.00	363.00	432.00	363.00	430.00	362.00	430.00	362.00	429.00	359.00	429.00	359.00	428.00	358.00	428.00	358.00	427.00	356.00	427.00	356.00	426.00	357.00	426.00	357.00	423.00	359.00	423.00	359.00	417.00	360.00	417.00	360.00	411.00	361.00	411.00	361.00	403.00	362.00	403.00	362.00	396.00	361.00	396.00	361.00	394.00	360.00	394.00	360.00	390.00	359.00	390.00	359.00	388.00	358.00	388.00	358.00	387.00	357.00	387.00	357.00	385.00	356.00	385.00	356.00	384.00	354.00	384.00	354.00	382.00	352.00	382.00	352.00	381.00	350.00	381.00	350.00	380.00	339.00	380.00	339.00	379.00	333.00	379.00	333.00	378.00	330.00	378.00	330.00	377.00	328.00	377.00	328.00	376.00	327.00	376.00	327.00	375.00	323.00	375.00	323.00	374.00	321.00	374.00	321.00	373.00	320.00	373.00	320.00	372.00	319.00	372.00	319.00	371.00	318.00	371.00	318.00	370.00	316.00	370.00	316.00	368.00	315.00	368.00	315.00	366.00	314.00	366.00	314.00	364.00	313.00	364.00	313.00	361.00	312.00	361.00	312.00	357.00	311.00	357.00	311.00	355.00	310.00	355.00	310.00	351.00	309.00	351.00	309.00	335.00	310.00	335.00	310.00	332.00	311.00	332.00	311.00	330.00	312.00	330.00	312.00	329.00	316.00	329.00	316.00	328.00	317.00	328.00	317.00	327.00	320.00	327.00	320.00	326.00	323.00	326.00	323.00	324.00	324.00	324.00	324.00	323.00	329.00	323.00	329.00	322.00	333.00	322.00	333.00	321.00	336.00	321.00	336.00	319.00	347.00	319.00	347.00	318.00	349.00	318.00	349.00	319.00	354.00	319.00	354.00	321.00	356.00	321.00	356.00	323.00	357.00	323.00	357.00	324.00	358.00	324.00	358.00	325.00	360.00	325.00	360.00	326.00	361.00	326.00	361.00	327.00	362.00	327.00	362.00	328.00	363.00	328.00	363.00	329.00	365.00	329.00	365.00	330.00	371.00	330.00	371.00	329.00	375.00	329.00	375.00	327.00	376.00	327.00	376.00	325.00	378.00	325.00	378.00	324.00	380.00	324.00	380.00	322.00	381.00	322.00	381.00	321.00	383.00	321.00	383.00	319.00	385.00	319.00	385.00	315.00	386.00	315.00	386.00	314.00	387.00	314.00	387.00	313.00	388.00	313.00	388.00	312.00	390.00	312.00	390.00	311.00	391.00	311.00	391.00	310.00	392.00	310.00	392.00	307.00	394.00	307.00	394.00	308.00	397.00	308.00	397.00	309.00	399.00	309.00	399.00	310.00	401.00	310.00	401.00	311.00	403.00	311.00	403.00	313.00	406.00	313.00	406.00	314.00	408.00	314.00	408.00	316.00	409.00	316.00	409.00	317.00	412.00	317.00	412.00	318.00	413.00	318.00	413.00	319.00	415.00	319.00	415.00	321.00	417.00	321.00	417.00	323.00	419.00	323.00	419.00	324.00	420.00	324.00	420.00	326.00	421.00	326.00	421.00	328.00	422.00	328.00	422.00	329.00	423.00	329.00	423.00	330.00	424.00	330.00	424.00	332.00	425.00	332.00	425.00	334.00	426.00	334.00	426.00	336.00	427.00	336.00	427.00	340.00	428.00	340.00	428.00	343.00	427.00	343.00	427.00	353.00	426.00	353.00	426.00	358.00	427.00	358.00	427.00	360.00	428.00	360.00	428.00	361.00	429.00	361.00	429.00	363.00	430.00	363.00	430.00	364.00	435.00	364.00	435.00	365.00	448.00	365.00	448.00	366.00	454.00	366.00	454.00	365.00	455.00	365.00	455.00	366.00	457.00	366.00	457.00	367.00	469.00	367.00	469.00	364.00	472.00	364.00	472.00	363.00	473.00	363.00	473.00	358.00	474.00	358.00	474.00	352.00	475.00	352.00	475.00	345.00	474.00	345.00	474.00	336.00	473.00	336.00	473.00	330.00	472.00	330.00	472.00	326.00	471.00	326.00	471.00	320.00	470.00	320.00	470.00	317.00	469.00	317.00	469.00	313.00	468.00	313.00	468.00	309.00	467.00	309.00	467.00	307.00	466.00	307.00	466.00	305.00	465.00	305.00	465.00	303.00	464.00	303.00	464.00	299.00	463.00	299.00	463.00	297.00	462.00	297.00	462.00	291.00	463.00	291.00	463.00	288.00	464.00	288.00	464.00	287.00	467.00	287.00	467.00	285.00	470.00	285.00	470.00	284.00	473.00	284.00	473.00	283.00	476.00	283.00	476.00	282.00	479.00	282.00	479.00	281.00	480.00	281.00	480.00	280.00	484.00	280.00	484.00	279.00	489.00	279.00	489.00	280.00	492.00	280.00	492.00	281.00	493.00	281.00	493.00	280.00	494.00	280.00	494.00	279.00	495.00	279.00	495.00	278.00	496.00	278.00	496.00	279.00	497.00	279.00	497.00	280.00	503.00	280.00	503.00	281.00	505.00	281.00	505.00	282.00	507.00	282.00	507.00	283.00	508.00	283.00	508.00	284.00	509.00	284.00	509.00	285.00	511.00	285.00	511.00	287.00	512.00	287.00	512.00	288.00	514.00	288.00	514.00	289.00	515.00	289.00	515.00	291.00	516.00	291.00	516.00	294.00	517.00	294.00	517.00	305.00	516.00	305.00	516.00	312.00	515.00	312.00	515.00	319.00	516.00	319.00	516.00	322.00	517.00	322.00	517.00	324.00	518.00	324.00	518.00	326.00	519.00	326.00	519.00	327.00	520.00	327.00	520.00	328.00	521.00	328.00	521.00	329.00	524.00	329.00	524.00	330.00	526.00	330.00	526.00	331.00	528.00	331.00	528.00	332.00	529.00	332.00	529.00	333.00	530.00	333.00	530.00	334.00	532.00	334.00	532.00	335.00	533.00	335.00	533.00	337.00	534.00	337.00	534.00	338.00	536.00	338.00	536.00	340.00	538.00	340.00	538.00	341.00	539.00	341.00	539.00	343.00	540.00	343.00	540.00	344.00	541.00	344.00	541.00	345.00	542.00	345.00	542.00	346.00	543.00	346.00	543.00	347.00	544.00	347.00	544.00	348.00	545.00	348.00	545.00	349.00	546.00	349.00	546.00	350.00	547.00	350.00	547.00	352.00	548.00	352.00	548.00	354.00	549.00	354.00	549.00	356.00	550.00	356.00	550.00	360.00	551.00	360.00	551.00	365.00	550.00	365.00	550.00	368.00	549.00	368.00	549.00	373.00	548.00	373.00	548.00	376.00	547.00	376.00	547.00	379.00	546.00	379.00	546.00	382.00	545.00	382.00	545.00	383.00	544.00	383.00	544.00	385.00	543.00	385.00	543.00	389.00	542.00	389.00	542.00	390.00	541.00	390.00	541.00	392.00	540.00	392.00	540.00	394.00	539.00	394.00	539.00	396.00	538.00	396.00	538.00	398.00	537.00	398.00
T0_thres.tif	0525-0587	269.00	236.37	7357.44	76.92	0.0102	662.00	448.00	661.00	448.00	661.00	454.00	660.00	454.00	660.00	458.00	659.00	458.00	659.00	461.00	658.00	461.00	658.00	462.00	657.00	462.00	657.00	463.00	656.00	463.00	656.00	464.00	655.00	464.00	655.00	465.00	653.00	465.00	653.00	467.00	652.00	467.00	652.00	468.00	650.00	468.00	650.00	469.00	648.00	469.00	648.00	470.00	647.00	470.00	647.00	471.00	646.00	471.00	646.00	473.00	645.00	473.00	645.00	475.00	644.00	475.00	644.00	483.00	645.00	483.00	645.00	484.00	646.00	484.00	646.00	486.00	647.00	486.00	647.00	487.00	648.00	487.00	648.00	488.00	649.00	488.00	649.00	490.00	650.00	490.00	650.00	492.00	652.00	492.00	652.00	494.00	653.00	494.00	653.00	495.00	654.00	495.00	654.00	496.00	655.00	496.00	655.00	497.00	656.00	497.00	656.00	498.00	658.00	498.00	658.00	499.00	659.00	499.00	659.00	501.00	660.00	501.00	660.00	503.00	661.00	503.00	661.00	504.00	663.00	504.00	663.00	505.00	665.00	505.00	665.00	507.00	667.00	507.00	667.00	508.00	668.00	508.00	668.00	509.00	671.00	509.00	671.00	510.00	672.00	510.00	672.00	511.00	673.00	511.00	673.00	513.00	675.00	513.00	675.00	514.00	676.00	514.00	676.00	515.00	677.00	515.00	677.00	516.00	678.00	516.00	678.00	517.00	679.00	517.00	679.00	518.00	681.00	518.00	681.00	520.00	682.00	520.00	682.00	523.00	683.00	523.00	683.00	525.00	684.00	525.00	684.00	527.00	685.00	527.00	685.00	535.00	684.00	535.00	684.00	540.00	683.00	540.00	683.00	542.00	682.00	542.00	682.00	549.00	681.00	549.00	681.00	553.00	680.00	553.00	680.00	556.00	679.00	556.00	679.00	559.00	678.00	559.00	678.00	560.00	677.00	560.00	677.00	562.00	676.00	562.00	676.00	564.00	675.00	564.00	675.00	565.00	674.00	565.00	674.00	566.00	673.00	566.00	673.00	567.00	672.00	567.00	672.00	569.00	671.00	569.00	671.00	570.00	670.00	570.00	670.00	576.00	669.00	576.00	669.00	578.00	668.00	578.00	668.00	579.00	667.00	579.00	667.00	581.00	665.00	581.00	665.00	583.00	664.00	583.00	664.00	585.00	663.00	585.00	663.00	586.00	662.00	586.00	662.00	587.00	661.00	587.00	661.00	588.00	660.00	588.00	660.00	589.00	659.00	589.00	659.00	590.00	657.00	590.00	657.00	591.00	655.00	591.00	655.00	592.00	636.00	592.00	636.00	591.00	634.00	591.00	634.00	590.00	617.00	590.00	617.00	592.00	615.00	592.00	615.00	593.00	614.00	593.00	614.00	595.00	613.00	595.00	613.00	597.00	612.00	597.00	612.00	599.00	611.00	599.00	611.00	608.00	612.00	608.00	612.00	612.00	613.00	612.00	613.00	614.00	614.00	614.00	614.00	616.00	615.00	616.00	615.00	618.00	616.00	618.00	616.00	620.00	617.00	620.00	617.00	622.00	619.00	622.00	619.00	623.00	620.00	623.00	620.00	625.00	621.00	625.00	621.00	626.00	622.00	626.00	622.00	627.00	624.00	627.00	624.00	628.00	625.00	628.00	625.00	629.00	627.00	629.00	627.00	630.00	628.00	630.00	628.00	631.00	629.00	631.00	629.00	632.00	632.00	632.00	632.00	634.00	634.00	634.00	634.00	636.00	635.00	636.00	635.00	638.00	636.00	638.00	636.00	642.00	635.00	642.00	635.00	646.00	634.00	646.00	634.00	648.00	633.00	648.00	633.00	649.00	632.00	649.00	632.00	670.00	631.00	670.00	631.00	673.00	630.00	673.00	630.00	677.00	629.00	677.00	629.00	678.00	628.00	678.00	628.00	679.00	625.00	679.00	625.00	680.00	624.00	680.00	624.00	681.00	621.00	681.00	621.00	683.00	619.00	683.00	619.00	684.00	617.00	684.00	617.00	686.00	616.00	686.00	616.00	687.00	614.00	687.00	614.00	688.00	612.00	688.00	612.00	689.00	611.00	689.00	611.00	690.00	610.00	690.00	610.00	691.00	609.00	691.00	609.00	692.00	608.00	692.00	608.00	693.00	605.00	693.00	605.00	695.00	604.00	695.00	604.00	696.00	602.00	696.00	602.00	697.00	601.00	697.00	601.00	698.00	600.00	698.00	600.00	697.00	596.00	697.00	596.00	696.00	591.00	696.00	591.00	695.00	589.00	695.00	589.00	694.00	588.00	694.00	588.00	693.00	586.00	693.00	586.00	692.00	585.00	692.00	585.00	691.00	584.00	691.00	584.00	690.00	582.00	690.00	582.00	688.00	580.00	688.00	580.00	687.00	579.00	687.00	579.00	684.00	578.00	684.00	578.00	682.00	576.00	682.00	576.00	679.00	575.00	679.00	575.00	678.00	574.00	678.00	574.00	674.00	573.00	674.00	573.00	673.00	572.00	673.00	572.00	669.00	571.00	669.00	571.00	665.00	570.00	665.00	570.00	660.00	569.00	660.00	569.00	655.00	568.00	655.00	568.00	651.00	567.00	651.00	567.00	647.00	566.00	647.00	566.00	645.00	565.00	645.00	565.00	639.00	564.00	639.00	564.00	633.00	563.00	633.00	563.00	628.00	562.00	628.00	562.00	624.00	560.00	624.00	560.00	622.00	559.00	622.00	559.00	620.00	557.00	620.00	557.00	619.00	555.00	619.00	555.00	618.00	552.00	618.00	552.00	617.00	543.00	617.00	543.00	618.00	541.00	618.00	541.00	620.00	539.00	620.00	539.00	622.00	538.00	622.00	538.00	624.00	536.00	624.00	536.00	626.00	535.00	626.00	535.00	627.00	534.00	627.00	534.00	628.00	532.00	628.00	532.00	629.00	530.00	629.00	530.00	630.00	527.00	630.00	527.00	631.00	521.00	631.00	521.00	630.00	519.00	630.00	519.00	629.00	518.00	629.00	518.00	628.00	516.00	628.00	516.00	627.00	515.00	627.00	515.00	626.00	513.00	626.00	513.00	625.00	512.00	625.00	512.00	624.00	511.00	624.00	511.00	623.00	510.00	623.00	510.00	622.00	509.00	622.00	509.00	619.00	508.00	619.00	508.00	610.00	507.00	610.00	507.00	609.00	506.00	609.00	506.00	604.00	505.00	604.00	505.00	601.00	504.00	601.00	504.00	599.00	503.00	599.00	503.00	587.00	504.00	587.00	504.00	581.00	503.00	581.00	503.00	570.00	502.00	570.00	502.00	568.00	501.00	568.00	501.00	565.00	500.00	565.00	500.00	563.00	499.00	563.00	499.00	562.00	498.00	562.00	498.00	561.00	497.00	561.00	497.00	560.00	496.00	560.00	496.00	559.00	495.00	559.00	495.00	558.00	494.00	558.00	494.00	557.00	493.00	557.00	493.00	556.00	492.00	556.00	492.00	555.00	491.00	555.00	491.00	554.00	490.00	554.00	490.00	552.00	489.00	552.00	489.00	550.00	490.00	550.00	490.00	547.00	491.00	547.00	491.00	543.00	492.00	543.00	492.00	540.00	493.00	540.00	493.00	538.00	494.00	538.00	494.00	535.00	495.00	535.00	495.00	534.00	497.00	534.00	497.00	533.00	498.00	533.00	498.00	531.00	517.00	531.00	517.00	530.00	522.00	530.00	522.00	529.00	523.00	529.00	523.00	530.00	530.00	530.00	530.00	531.00	543.00	531.00	543.00	530.00	544.00	530.00	544.00	529.00	553.00	529.00	553.00	528.00	556.00	528.00	556.00	527.00	560.00	527.00	560.00	526.00	562.00	526.00	562.00	525.00	564.00	525.00	564.00	524.00	566.00	524.00	566.00	523.00	567.00	523.00	567.00	520.00	568.00	520.00	568.00	519.00	570.00	519.00	570.00	518.00	571.00	518.00	571.00	516.00	573.00	516.00	573.00	513.00	574.00	513.00	574.00	509.00	576.00	509.00	576.00	506.00	577.00	506.00	577.00	504.00	578.00	504.00	578.00	501.00	579.00	501.00	579.00	497.00	580.00	497.00	580.00	493.00	579.00	493.00	579.00	484.00	578.00	484.00	578.00	475.00	577.00	475.00	577.00	473.00	576.00	473.00	576.00	471.00	575.00	471.00	575.00	470.00	574.00	470.00	574.00	468.00	573.00	468.00	573.00	467.00	572.00	467.00	572.00	466.00	571.00	466.00	571.00	465.00	569.00	465.00	569.00	464.00	567.00	464.00	567.00	463.00	566.00	463.00	566.00	462.00	565.00	462.00	565.00	461.00	561.00	461.00	561.00	460.00	559.00	460.00	559.00	459.00	558.00	459.00	558.00	458.00	552.00	458.00	552.00	457.00	549.00	457.00	549.00	456.00	541.00	456.00	541.00	455.00	536.00	455.00	536.00	454.00	534.00	454.00	534.00	453.00	532.00	453.00	532.00	452.00	530.00	452.00	530.00	451.00	526.00	451.00	526.00	450.00	525.00	450.00	525.00	449.00	524.00	449.00	524.00	448.00	522.00	448.00	522.00	447.00	521.00	447.00	521.00	446.00	520.00	446.00	520.00	445.00	519.00	445.00	519.00	443.00	518.00	443.00	518.00	442.00	517.00	442.00	517.00	438.00	516.00	438.00	516.00	437.00	515.00	437.00	515.00	435.00	514.00	435.00	514.00	433.00	513.00	433.00	513.00	425.00	514.00	425.00	514.00	423.00	515.00	423.00	515.00	421.00	516.00	421.00	516.00	420.00	517.00	420.00	517.00	419.00	519.00	419.00	519.00	418.00	524.00	418.00	524.00	417.00	525.00	417.00	525.00	416.00	526.00	416.00	526.00	415.00	528.00	415.00	528.00	413.00	531.00	413.00	531.00	412.00	532.00	412.00	532.00	411.00	533.00	411.00	533.00	410.00	534.00	410.00	534.00	408.00	535.00	408.00	535.00	407.00	536.00	407.00	536.00	406.00	538.00	406.00	538.00	404.00	539.00	404.00	539.00	401.00	541.00	401.00	541.00	399.00	542.00	399.00	542.00	397.00	543.00	397.00	543.00	395.00	544.00	395.00	544.00	393.00	545.00	393.00	545.00	392.00	546.00	392.00	546.00	388.00	547.00	388.00	547.00	385.00	549.00	385.00	549.00	382.00	550.00	382.00	550.00	379.00	551.00	379.00	551.00	376.00	552.00	376.00	552.00	371.00	553.00	371.00	553.00	368.00	554.00	368.00	554.00	358.00	556.00	358.00	556.00	357.00	562.00	357.00	562.00	356.00	564.00	356.00	564.00	355.00	571.00	355.00	571.00	354.00	582.00	354.00	582.00	353.00	590.00	353.00	590.00	354.00	592.00	354.00	592.00	355.00	597.00	355.00	597.00	356.00	598.00	356.00	598.00	358.00	599.00	358.00	599.00	362.00	600.00	362.00	600.00	364.00	601.00	364.00	601.00	366.00	602.00	366.00	602.00	369.00	603.00	369.00	603.00	371.00	604.00	371.00	604.00	373.00	605.00	373.00	605.00	375.00	606.00	375.00	606.00	376.00	607.00	376.00	607.00	377.00	611.00	377.00	611.00	378.00	623.00	378.00	623.00	377.00	625.00	377.00	625.00	376.00	626.00	376.00	626.00	374.00	627.00	374.00	627.00	373.00	629.00	373.00	629.00	372.00	630.00	372.00	630.00	371.00	631.00	371.00	631.00	370.00	632.00	370.00	632.00	369.00	633.00	369.00	633.00	370.00	634.00	370.00	634.00	371.00	636.00	371.00	636.00	372.00	637.00	372.00	637.00	373.00	638.00	373.00	638.00	379.00	639.00	379.00	639.00	383.00	640.00	383.00	640.00	388.00	639.00	388.00	639.00	392.00	640.00	392.00	640.00	396.00	641.00	396.00	641.00	402.00	642.00	402.00	642.00	404.00	643.00	404.00	643.00	406.00	644.00	406.00	644.00	409.00	645.00	409.00	645.00	410.00	646.00	410.00	646.00	412.00	647.00	412.00	647.00	413.00	649.00	413.00	649.00	415.00	650.00	415.00	650.00	416.00	651.00	416.00	651.00	417.00	652.00	417.00	652.00	418.00	653.00	418.00	653.00	419.00	654.00	419.00	654.00	420.00	655.00	420.00	655.00	421.00	656.00	421.00	656.00	422.00	659.00	422.00	659.00	423.00	661.00	423.00	661.00	425.00	662.00	425.00	662.00	429.00	663.00	429.00	663.00	433.00	664.00	433.00	664.00	439.00	663.00	439.00	663.00	444.00	662.00	444.00
T0_thres.tif	0277-0698	316.37	131.14	5718.39	82.27	0.0152	720.00	362.00	721.00	362.00	721.00	365.00	722.00	365.00	722.00	368.00	723.00	368.00	723.00	371.00	724.00	371.00	724.00	372.00	725.00	372.00	725.00	374.00	726.00	374.00	726.00	377.00	727.00	377.00	727.00	380.00	728.00	380.00	728.00	382.00	729.00	382.00	729.00	385.00	730.00	385.00	730.00	386.00	729.00	386.00	729.00	397.00	728.00	397.00	728.00	405.00	727.00	405.00	727.00	406.00	726.00	406.00	726.00	407.00	725.00	407.00	725.00	408.00	724.00	408.00	724.00	410.00	722.00	410.00	722.00	412.00	720.00	412.00	720.00	413.00	719.00	413.00	719.00	414.00	717.00	414.00	717.00	415.00	713.00	415.00	713.00	416.00	710.00	416.00	710.00	417.00	709.00	417.00	709.00	418.00	707.00	418.00	707.00	419.00	705.00	419.00	705.00	420.00	700.00	420.00	700.00	421.00	688.00	421.00	688.00	422.00	684.00	422.00	684.00	421.00	679.00	421.00	679.00	420.00	668.00	420.00	668.00	419.00	660.00	419.00	660.00	418.00	659.00	418.00	659.00	417.00	658.00	417.00	658.00	416.00	656.00	416.00	656.00	415.00	655.00	415.00	655.00	414.00	653.00	414.00	653.00	412.00	652.00	412.00	652.00	411.00	651.00	411.00	651.00	410.00	649.00	410.00	649.00	407.00	648.00	407.00	648.00	406.00	647.00	406.00	647.00	404.00	646.00	404.00	646.00	402.00	645.00	402.00	645.00	400.00	644.00	400.00	644.00	394.00	643.00	394.00	643.00	381.00	642.00	381.00	642.00	377.00	641.00	377.00	641.00	370.00	639.00	370.00	639.00	369.00	638.00	369.00	638.00	368.00	637.00	368.00	637.00	367.00	635.00	367.00	635.00	366.00	629.00	366.00	629.00	367.00	628.00	367.00	628.00	368.00	627.00	368.00	627.00	369.00	626.00	369.00	626.00	370.00	624.00	370.00	624.00	371.00	623.00	371.00	623.00	373.00	622.00	373.00	622.00	374.00	620.00	374.00	620.00	375.00	613.00	375.00	613.00	374.00	609.00	374.00	609.00	373.00	608.00	373.00	608.00	371.00	607.00	371.00	607.00	369.00	606.00	369.00	606.00	366.00	605.00	366.00	605.00	364.00	604.00	364.00	604.00	362.00	603.00	362.00	603.00	360.00	602.00	360.00	602.00	355.00	603.00	355.00	603.00	352.00	605.00	352.00	605.00	350.00	606.00	350.00	606.00	345.00	607.00	345.00	607.00	343.00	608.00	343.00	608.00	338.00	609.00	338.00	609.00	334.00	610.00	334.00	610.00	331.00	611.00	331.00	611.00	324.00	612.00	324.00	612.00	319.00	613.00	319.00	613.00	313.00	614.00	313.00	614.00	306.00	615.00	306.00	615.00	299.00	617.00	299.00	617.00	298.00	619.00	298.00	619.00	297.00	623.00	297.00	623.00	296.00	625.00	296.00	625.00	295.00	627.00	295.00	627.00	294.00	628.00	294.00	628.00	292.00	632.00	292.00	632.00	290.00	633.00	290.00	633.00	289.00	634.00	289.00	634.00	288.00	636.00	288.00	636.00	286.00	638.00	286.00	638.00	285.00	639.00	285.00	639.00	284.00	640.00	284.00	640.00	283.00	641.00	283.00	641.00	280.00	643.00	280.00	643.00	279.00	644.00	279.00	644.00	276.00	645.00	276.00	645.00	269.00	646.00	269.00	646.00	260.00	647.00	260.00	647.00	255.00	649.00	255.00	649.00	254.00	652.00	254.00	652.00	253.00	654.00	253.00	654.00	252.00	656.00	252.00	656.00	251.00	659.00	251.00	659.00	250.00	663.00	250.00	663.00	249.00	664.00	249.00	664.00	250.00	666.00	250.00	666.00	251.00	668.00	251.00	668.00	252.00	669.00	252.00	669.00	253.00	670.00	253.00	670.00	254.00	671.00	254.00	671.00	255.00	673.00	255.00	673.00	257.00	675.00	257.00	675.00	258.00	676.00	258.00	676.00	260.00	678.00	260.00	678.00	261.00	679.00	261.00	679.00	262.00	680.00	262.00	680.00	263.00	681.00	263.00	681.00	264.00	688.00	264.00	688.00	263.00	689.00	263.00	689.00	261.00	690.00	261.00	690.00	241.00	689.00	241.00	689.00	236.00	688.00	236.00	688.00	229.00	687.00	229.00	687.00	224.00	686.00	224.00	686.00	222.00	685.00	222.00	685.00	221.00	684.00	221.00	684.00	218.00	683.00	218.00	683.00	216.00	682.00	216.00	682.00	213.00	681.00	213.00	681.00	212.00	680.00	212.00	680.00	211.00	679.00	211.00	679.00	210.00	678.00	210.00	678.00	209.00	677.00	209.00	677.00	208.00	676.00	208.00	676.00	206.00	675.00	206.00	675.00	205.00	674.00	205.00	674.00	204.00	673.00	204.00	673.00	203.00	672.00	203.00	672.00	202.00	671.00	202.00	671.00	201.00	670.00	201.00	670.00	200.00	669.00	200.00	669.00	199.00	668.00	199.00	668.00	197.00	667.00	197.00	667.00	196.00	666.00	196.00	666.00	195.00	664.00	195.00	664.00	193.00	662.00	193.00	662.00	190.00	661.00	190.00	661.00	189.00	659.00	189.00	659.00	187.00	658.00	187.00	658.00	185.00	657.00	185.00	657.00	183.00	656.00	183.00	656.00	176.00	657.00	176.00	657.00	174.00	658.00	174.00	658.00	171.00	659.00	171.00	659.00	168.00	660.00	168.00	660.00	166.00	661.00	166.00	661.00	165.00	662.00	165.00	662.00	163.00	663.00	163.00	663.00	161.00	665.00	161.00	665.00	159.00	666.00	159.00	666.00	157.00	667.00	157.00	667.00	156.00	670.00	156.00	670.00	155.00	671.00	155.00	671.00	153.00	672.00	153.00	672.00	152.00	673.00	152.00	673.00	151.00	674.00	151.00	674.00	149.00	675.00	149.00	675.00	148.00	676.00	148.00	676.00	145.00	678.00	145.00	678.00	143.00	679.00	143.00	679.00	142.00	680.00	142.00	680.00	140.00	681.00	140.00	681.00	138.00	682.00	138.00	682.00	135.00	684.00	135.00	684.00	133.00	689.00	133.00	689.00	132.00	691.00	132.00	691.00	133.00	696.00	133.00	696.00	134.00	699.00	134.00	699.00	135.00	702.00	135.00	702.00	136.00	703.00	136.00	703.00	137.00	706.00	137.00	706.00	138.00	710.00	138.00	710.00	139.00	712.00	139.00	712.00	140.00	713.00	140.00	713.00	141.00	714.00	141.00	714.00	142.00	715.00	142.00	715.00	143.00	716.00	143.00	716.00	146.00	717.00	146.00	717.00	149.00	718.00	149.00	718.00	152.00	719.00	152.00	719.00	155.00	720.00	155.00	720.00	159.00	721.00	159.00	721.00	162.00	722.00	162.00	722.00	165.00	723.00	165.00	723.00	167.00	724.00	167.00	724.00	168.00	725.00	168.00	725.00	169.00	726.00	169.00	726.00	170.00	728.00	170.00	728.00	171.00	729.00	171.00	729.00	172.00	730.00	172.00	730.00	173.00	732.00	173.00	732.00	174.00	733.00	174.00	733.00	175.00	734.00	175.00	734.00	177.00	735.00	177.00	735.00	178.00	738.00	178.00	738.00	179.00	740.00	179.00	740.00	180.00	744.00	180.00	744.00	181.00	748.00	181.00	748.00	183.00	749.00	183.00	749.00	187.00	750.00	187.00	750.00	189.00	751.00	189.00	751.00	192.00	752.00	192.00	752.00	203.00	753.00	203.00	753.00	216.00	754.00	216.00	754.00	224.00	756.00	224.00	756.00	230.00	755.00	230.00	755.00	232.00	754.00	232.00	754.00	235.00	753.00	235.00	753.00	238.00	754.00	238.00	754.00	239.00	757.00	239.00	757.00	240.00	773.00	240.00	773.00	241.00	776.00	241.00	776.00	242.00	777.00	242.00	777.00	243.00	778.00	243.00	778.00	245.00	779.00	245.00	779.00	247.00	780.00	247.00	780.00	248.00	781.00	248.00	781.00	251.00	782.00	251.00	782.00	254.00	783.00	254.00	783.00	255.00	784.00	255.00	784.00	256.00	785.00	256.00	785.00	260.00	786.00	260.00	786.00	264.00	787.00	264.00	787.00	268.00	788.00	268.00	788.00	271.00	789.00	271.00	789.00	273.00	790.00	273.00	790.00	280.00	791.00	280.00	791.00	282.00	792.00	282.00	792.00	283.00	793.00	283.00	793.00	287.00	794.00	287.00	794.00	289.00	789.00	289.00	789.00	290.00	782.00	290.00	782.00	291.00	780.00	291.00	780.00	292.00	779.00	292.00	779.00	293.00	776.00	293.00	776.00	294.00	775.00	294.00	775.00	296.00	774.00	296.00	774.00	304.00	775.00	304.00	775.00	305.00	776.00	305.00	776.00	308.00	779.00	308.00	779.00	311.00	778.00	311.00	778.00	317.00	777.00	317.00	777.00	319.00	776.00	319.00	776.00	320.00	775.00	320.00	775.00	321.00	774.00	321.00	774.00	322.00	773.00	322.00	773.00	323.00	772.00	323.00	772.00	324.00	771.00	324.00	771.00	325.00	767.00	325.00	767.00	323.00	766.00	323.00	766.00	322.00	764.00	322.00	764.00	320.00	763.00	320.00	763.00	318.00	762.00	318.00	762.00	317.00	761.00	317.00	761.00	316.00	754.00	316.00	754.00	315.00	753.00	315.00	753.00	314.00	748.00	314.00	748.00	315.00	744.00	315.00	744.00	314.00	739.00	314.00	739.00	315.00	737.00	315.00	737.00	316.00	733.00	316.00	733.00	317.00	732.00	317.00	732.00	318.00	729.00	318.00	729.00	320.00	728.00	320.00	728.00	321.00	725.00	321.00	725.00	323.00	724.00	323.00	724.00	324.00	723.00	324.00	723.00	326.00	721.00	326.00	721.00	327.00	719.00	327.00	719.00	329.00	718.00	329.00	718.00	330.00	717.00	330.00	717.00	333.00	716.00	333.00	716.00	345.00	717.00	345.00	717.00	352.00	718.00	352.00	718.00	353.00	719.00	353.00	719.00	355.00	720.00	355.00
T0_thres.tif	0381-0765	346.67	166.33	1446.08	25.51	0.0194	808.00	364.00	807.00	364.00	807.00	366.00	805.00	366.00	805.00	370.00	804.00	370.00	804.00	377.00	803.00	377.00	803.00	378.00	802.00	378.00	802.00	380.00	801.00	380.00	801.00	378.00	800.00	378.00	800.00	377.00	798.00	377.00	798.00	376.00	797.00	376.00	797.00	375.00	794.00	375.00	794.00	374.00	790.00	374.00	790.00	375.00	785.00	375.00	785.00	376.00	784.00	376.00	784.00	378.00	783.00	378.00	783.00	379.00	782.00	379.00	782.00	381.00	781.00	381.00	781.00	384.00	780.00	384.00	780.00	390.00	781.00	390.00	781.00	392.00	782.00	392.00	782.00	396.00	783.00	396.00	783.00	397.00	784.00	397.00	784.00	400.00	785.00	400.00	785.00	402.00	786.00	402.00	786.00	403.00	783.00	403.00	783.00	404.00	779.00	404.00	779.00	405.00	777.00	405.00	777.00	406.00	775.00	406.00	775.00	407.00	773.00	407.00	773.00	408.00	772.00	408.00	772.00	409.00	771.00	409.00	771.00	410.00	770.00	410.00	770.00	411.00	769.00	411.00	769.00	412.00	768.00	412.00	768.00	416.00	767.00	416.00	767.00	420.00	766.00	420.00	766.00	425.00	765.00	425.00	765.00	430.00	764.00	430.00	764.00	434.00	763.00	434.00	763.00	437.00	762.00	437.00	762.00	438.00	761.00	438.00	761.00	442.00	760.00	442.00	760.00	444.00	759.00	444.00	759.00	446.00	758.00	446.00	758.00	447.00	757.00	447.00	757.00	449.00	756.00	449.00	756.00	450.00	755.00	450.00	755.00	451.00	754.00	451.00	754.00	452.00	752.00	452.00	752.00	450.00	751.00	450.00	751.00	447.00	750.00	447.00	750.00	442.00	749.00	442.00	749.00	438.00	748.00	438.00	748.00	436.00	747.00	436.00	747.00	433.00	746.00	433.00	746.00	426.00	745.00	426.00	745.00	421.00	744.00	421.00	744.00	416.00	743.00	416.00	743.00	415.00	742.00	415.00	742.00	414.00	741.00	414.00	741.00	412.00	740.00	412.00	740.00	411.00	739.00	411.00	739.00	410.00	738.00	410.00	738.00	408.00	737.00	408.00	737.00	405.00	736.00	405.00	736.00	403.00	735.00	403.00	735.00	402.00	731.00	402.00	731.00	400.00	732.00	400.00	732.00	389.00	733.00	389.00	733.00	388.00	734.00	388.00	734.00	384.00	733.00	384.00	733.00	383.00	732.00	383.00	732.00	380.00	731.00	380.00	731.00	376.00	730.00	376.00	730.00	375.00	729.00	375.00	729.00	372.00	728.00	372.00	728.00	369.00	727.00	369.00	727.00	368.00	726.00	368.00	726.00	366.00	725.00	366.00	725.00	362.00	724.00	362.00	724.00	359.00	723.00	359.00	723.00	353.00	722.00	353.00	722.00	351.00	721.00	351.00	721.00	350.00	720.00	350.00	720.00	343.00	719.00	343.00	719.00	336.00	720.00	336.00	720.00	332.00	722.00	332.00	722.00	330.00	724.00	330.00	724.00	329.00	726.00	329.00	726.00	327.00	727.00	327.00	727.00	326.00	728.00	326.00	728.00	324.00	731.00	324.00	731.00	323.00	732.00	323.00	732.00	321.00	735.00	321.00	735.00	320.00	736.00	320.00	736.00	319.00	740.00	319.00	740.00	318.00	752.00	318.00	752.00	319.00	758.00	319.00	758.00	320.00	759.00	320.00	759.00	321.00	760.00	321.00	760.00	322.00	761.00	322.00	761.00	324.00	762.00	324.00	762.00	325.00	763.00	325.00	763.00	326.00	764.00	326.00	764.00	327.00	765.00	327.00	765.00	328.00	774.00	328.00	774.00	326.00	775.00	326.00	775.00	325.00	776.00	325.00	776.00	324.00	778.00	324.00	778.00	323.00	779.00	323.00	779.00	322.00	780.00	322.00	780.00	320.00	781.00	320.00	781.00	314.00	782.00	314.00	782.00	312.00	783.00	312.00	783.00	311.00	784.00	311.00	784.00	312.00	787.00	312.00	787.00	313.00	788.00	313.00	788.00	314.00	791.00	314.00	791.00	315.00	796.00	315.00	796.00	316.00	798.00	316.00	798.00	317.00	802.00	317.00	802.00	320.00	804.00	320.00	804.00	332.00	805.00	332.00	805.00	335.00	806.00	335.00	806.00	337.00	807.00	337.00	807.00	342.00	808.00	342.00	808.00	343.00	809.00	343.00	809.00	345.00	810.00	345.00	810.00	347.00	811.00	347.00	811.00	352.00	812.00	352.00	812.00	354.00	811.00	354.00	811.00	357.00	810.00	357.00	810.00	360.00	809.00	360.00	809.00	361.00	808.00	361.00
T0_thres.tif	0338-0853	388.23	156.18	1552.27	-83.84	0.0164	892.00	351.00	893.00	351.00	893.00	355.00	894.00	355.00	894.00	356.00	895.00	356.00	895.00	357.00	896.00	357.00	896.00	363.00	897.00	363.00	897.00	364.00	898.00	364.00	898.00	375.00	899.00	375.00	899.00	382.00	898.00	382.00	898.00	386.00	897.00	386.00	897.00	390.00	896.00	390.00	896.00	392.00	895.00	392.00	895.00	396.00	894.00	396.00	894.00	397.00	893.00	397.00	893.00	399.00	892.00	399.00	892.00	400.00	891.00	400.00	891.00	402.00	890.00	402.00	890.00	403.00	888.00	403.00	888.00	405.00	887.00	405.00	887.00	406.00	885.00	406.00	885.00	407.00	884.00	407.00	884.00	408.00	879.00	408.00	879.00	409.00	878.00	409.00	878.00	410.00	873.00	410.00	873.00	411.00	872.00	411.00	872.00	412.00	861.00	412.00	861.00	410.00	857.00	410.00	857.00	411.00	856.00	411.00	856.00	412.00	855.00	412.00	855.00	410.00	854.00	410.00	854.00	407.00	853.00	407.00	853.00	406.00	852.00	406.00	852.00	404.00	851.00	404.00	851.00	402.00	850.00	402.00	850.00	401.00	849.00	401.00	849.00	400.00	848.00	400.00	848.00	398.00	847.00	398.00	847.00	397.00	846.00	397.00	846.00	396.00	845.00	396.00	845.00	394.00	844.00	394.00	844.00	391.00	843.00	391.00	843.00	388.00	842.00	388.00	842.00	386.00	841.00	386.00	841.00	383.00	840.00	383.00	840.00	380.00	839.00	380.00	839.00	379.00	838.00	379.00	838.00	378.00	837.00	378.00	837.00	375.00	835.00	375.00	835.00	374.00	834.00	374.00	834.00	370.00	833.00	370.00	833.00	369.00	832.00	369.00	832.00	367.00	831.00	367.00	831.00	366.00	830.00	366.00	830.00	364.00	829.00	364.00	829.00	363.00	828.00	363.00	828.00	362.00	826.00	362.00	826.00	359.00	823.00	359.00	823.00	358.00	822.00	358.00	822.00	357.00	819.00	357.00	819.00	356.00	818.00	356.00	818.00	355.00	817.00	355.00	817.00	353.00	816.00	353.00	816.00	351.00	815.00	351.00	815.00	349.00	814.00	349.00	814.00	344.00	813.00	344.00	813.00	343.00	812.00	343.00	812.00	341.00	811.00	341.00	811.00	339.00	810.00	339.00	810.00	334.00	809.00	334.00	809.00	333.00	808.00	333.00	808.00	330.00	807.00	330.00	807.00	322.00	808.00	322.00	808.00	318.00	809.00	318.00	809.00	317.00	828.00	317.00	828.00	316.00	830.00	316.00	830.00	315.00	832.00	315.00	832.00	306.00	831.00	306.00	831.00	305.00	830.00	305.00	830.00	303.00	829.00	303.00	829.00	301.00	828.00	301.00	828.00	300.00	826.00	300.00	826.00	298.00	823.00	298.00	823.00	297.00	822.00	297.00	822.00	296.00	820.00	296.00	820.00	295.00	818.00	295.00	818.00	294.00	819.00	294.00	819.00	292.00	820.00	292.00	820.00	289.00	821.00	289.00	821.00	288.00	823.00	288.00	823.00	285.00	825.00	285.00	825.00	283.00	826.00	283.00	826.00	282.00	827.00	282.00	827.00	281.00	828.00	281.00	828.00	279.00	829.00	279.00	829.00	278.00	831.00	278.00	831.00	276.00	832.00	276.00	832.00	273.00	834.00	273.00	834.00	271.00	836.00	271.00	836.00	270.00	837.00	270.00	837.00	267.00	838.00	267.00	838.00	265.00	841.00	265.00	841.00	264.00	849.00	264.00	849.00	265.00	850.00	265.00	850.00	266.00	851.00	266.00	851.00	267.00	852.00	267.00	852.00	269.00	853.00	269.00	853.00	270.00	854.00	270.00	854.00	271.00	855.00	271.00	855.00	273.00	856.00	273.00	856.00	274.00	857.00	274.00	857.00	275.00	858.00	275.00	858.00	277.00	859.00	277.00	859.00	279.00	860.00	279.00	860.00	280.00	861.00	280.00	861.00	281.00	862.00	281.00	862.00	282.00	863.00	282.00	863.00	285.00	861.00	285.00	861.00	284.00	859.00	284.00	859.00	285.00	860.00	285.00	860.00	287.00	861.00	287.00	861.00	288.00	862.00	288.00	862.00	289.00	863.00	289.00	863.00	290.00	864.00	290.00	864.00	294.00	865.00	294.00	865.00	295.00	867.00	295.00	867.00	296.00	868.00	296.00	868.00	297.00	869.00	297.00	869.00	299.00	870.00	299.00	870.00	301.00	871.00	301.00	871.00	302.00	872.00	302.00	872.00	303.00	873.00	303.00	873.00	308.00	874.00	308.00	874.00	309.00	876.00	309.00	876.00	310.00	874.00	310.00	874.00	311.00	873.00	311.00	873.00	329.00	872.00	329.00	872.00	341.00	873.00	341.00	873.00	342.00	876.00	342.00	876.00	344.00	879.00	344.00	879.00	345.00	886.00	345.00	886.00	346.00	887.00	346.00	887.00	347.00	889.00	347.00	889.00	348.00	890.00	348.00	890.00	349.00	891.00	349.00	891.00	350.00	892.00	350.00
T0_thres.tif	0402-0830	377.37	182.72	411.78	-82.85	0.0341	851.00	413.00	852.00	413.00	852.00	416.00	853.00	416.00	853.00	418.00	854.00	418.00	854.00	421.00	853.00	421.00	853.00	423.00	852.00	423.00	852.00	426.00	851.00	426.00	851.00	429.00	850.00	429.00	850.00	430.00	849.00	430.00	849.00	432.00	848.00	432.00	848.00	434.00	847.00	434.00	847.00	435.00	846.00	435.00	846.00	437.00	845.00	437.00	845.00	439.00	844.00	439.00	844.00	440.00	843.00	440.00	843.00	442.00	842.00	442.00	842.00	443.00	841.00	443.00	841.00	444.00	840.00	444.00	840.00	445.00	837.00	445.00	837.00	446.00	835.00	446.00	835.00	444.00	834.00	444.00	834.00	443.00	833.00	443.00	833.00	441.00	832.00	441.00	832.00	437.00	831.00	437.00	831.00	435.00	830.00	435.00	830.00	434.00	829.00	434.00	829.00	432.00	828.00	432.00	828.00	430.00	827.00	430.00	827.00	428.00	826.00	428.00	826.00	427.00	825.00	427.00	825.00	426.00	824.00	426.00	824.00	425.00	823.00	425.00	823.00	422.00	822.00	422.00	822.00	419.00	824.00	419.00	824.00	416.00	822.00	416.00	822.00	410.00	821.00	410.00	821.00	407.00	820.00	407.00	820.00	403.00	819.00	403.00	819.00	402.00	818.00	402.00	818.00	400.00	817.00	400.00	817.00	397.00	816.00	397.00	816.00	396.00	815.00	396.00	815.00	395.00	814.00	395.00	814.00	393.00	813.00	393.00	813.00	391.00	812.00	391.00	812.00	390.00	811.00	390.00	811.00	388.00	810.00	388.00	810.00	387.00	809.00	387.00	809.00	386.00	808.00	386.00	808.00	385.00	807.00	385.00	807.00	373.00	808.00	373.00	808.00	369.00	810.00	369.00	810.00	367.00	811.00	367.00	811.00	363.00	813.00	363.00	813.00	360.00	814.00	360.00	814.00	358.00	816.00	358.00	816.00	360.00	819.00	360.00	819.00	361.00	820.00	361.00	820.00	362.00	823.00	362.00	823.00	364.00	824.00	364.00	824.00	365.00	825.00	365.00	825.00	366.00	826.00	366.00	826.00	367.00	827.00	367.00	827.00	368.00	828.00	368.00	828.00	370.00	829.00	370.00	829.00	371.00	830.00	371.00	830.00	373.00	831.00	373.00	831.00	377.00	832.00	377.00	832.00	378.00	834.00	378.00	834.00	380.00	835.00	380.00	835.00	381.00	836.00	381.00	836.00	382.00	837.00	382.00	837.00	385.00	838.00	385.00	838.00	388.00	839.00	388.00	839.00	390.00	840.00	390.00	840.00	393.00	841.00	393.00	841.00	396.00	842.00	396.00	842.00	399.00	844.00	399.00	844.00	400.00	845.00	400.00	845.00	402.00	846.00	402.00	846.00	403.00	847.00	403.00	847.00	405.00	848.00	405.00	848.00	406.00	849.00	406.00	849.00	408.00	850.00	408.00	850.00	409.00	851.00	409.00
T0_thres.tif	0444-0794	359.64	203.65	755.99	-63.15	0.0303	832.00	455.00	831.00	455.00	831.00	456.00	829.00	456.00	829.00	458.00	828.00	458.00	828.00	459.00	827.00	459.00	827.00	461.00	826.00	461.00	826.00	462.00	825.00	462.00	825.00	463.00	824.00	463.00	824.00	464.00	821.00	464.00	821.00	465.00	807.00	465.00	807.00	466.00	806.00	466.00	806.00	467.00	805.00	467.00	805.00	469.00	804.00	469.00	804.00	470.00	802.00	470.00	802.00	471.00	801.00	471.00	801.00	474.00	800.00	474.00	800.00	475.00	799.00	475.00	799.00	476.00	797.00	476.00	797.00	478.00	796.00	478.00	796.00	479.00	795.00	479.00	795.00	480.00	794.00	480.00	794.00	481.00	792.00	481.00	792.00	482.00	791.00	482.00	791.00	483.00	780.00	483.00	780.00	482.00	774.00	482.00	774.00	483.00	770.00	483.00	770.00	482.00	767.00	482.00	767.00	481.00	766.00	481.00	766.00	480.00	764.00	480.00	764.00	479.00	763.00	479.00	763.00	478.00	762.00	478.00	762.00	476.00	761.00	476.00	761.00	474.00	760.00	474.00	760.00	471.00	759.00	471.00	759.00	469.00	758.00	469.00	758.00	462.00	757.00	462.00	757.00	458.00	756.00	458.00	756.00	456.00	758.00	456.00	758.00	452.00	760.00	452.00	760.00	450.00	761.00	450.00	761.00	449.00	762.00	449.00	762.00	447.00	763.00	447.00	763.00	445.00	764.00	445.00	764.00	440.00	766.00	440.00	766.00	437.00	767.00	437.00	767.00	433.00	768.00	433.00	768.00	431.00	769.00	431.00	769.00	423.00	770.00	423.00	770.00	419.00	771.00	419.00	771.00	414.00	772.00	414.00	772.00	413.00	773.00	413.00	773.00	412.00	775.00	412.00	775.00	411.00	776.00	411.00	776.00	410.00	778.00	410.00	778.00	409.00	780.00	409.00	780.00	408.00	782.00	408.00	782.00	407.00	786.00	407.00	786.00	406.00	788.00	406.00	788.00	407.00	789.00	407.00	789.00	409.00	790.00	409.00	790.00	411.00	791.00	411.00	791.00	413.00	792.00	413.00	792.00	414.00	793.00	414.00	793.00	416.00	794.00	416.00	794.00	417.00	795.00	417.00	795.00	418.00	796.00	418.00	796.00	419.00	797.00	419.00	797.00	420.00	798.00	420.00	798.00	421.00	799.00	421.00	799.00	422.00	800.00	422.00	800.00	423.00	801.00	423.00	801.00	424.00	803.00	424.00	803.00	425.00	805.00	425.00	805.00	426.00	813.00	426.00	813.00	425.00	816.00	425.00	816.00	424.00	817.00	424.00	817.00	423.00	819.00	423.00	819.00	425.00	820.00	425.00	820.00	427.00	821.00	427.00	821.00	428.00	822.00	428.00	822.00	429.00	823.00	429.00	823.00	431.00	824.00	431.00	824.00	432.00	825.00	432.00	825.00	434.00	826.00	434.00	826.00	436.00	827.00	436.00	827.00	438.00	828.00	438.00	828.00	440.00	829.00	440.00	829.00	443.00	830.00	443.00	830.00	445.00	831.00	445.00	831.00	447.00	832.00	447.00	832.00	450.00	833.00	450.00	833.00	453.00	832.00	453.00
T0_thres.tif	0215-0839	376.46	102.29	3057.85	69.01	0.0111	893.00	234.00	895.00	234.00	895.00	235.00	898.00	235.00	898.00	236.00	902.00	236.00	902.00	237.00	904.00	237.00	904.00	238.00	908.00	238.00	908.00	239.00	909.00	239.00	909.00	240.00	916.00	240.00	916.00	242.00	917.00	242.00	917.00	244.00	919.00	244.00	919.00	246.00	921.00	246.00	921.00	248.00	922.00	248.00	922.00	251.00	923.00	251.00	923.00	255.00	924.00	255.00	924.00	257.00	925.00	257.00	925.00	260.00	926.00	260.00	926.00	265.00	927.00	265.00	927.00	271.00	926.00	271.00	926.00	283.00	925.00	283.00	925.00	284.00	923.00	284.00	923.00	287.00	919.00	287.00	919.00	288.00	916.00	288.00	916.00	289.00	913.00	289.00	913.00	290.00	911.00	290.00	911.00	291.00	908.00	291.00	908.00	292.00	905.00	292.00	905.00	293.00	903.00	293.00	903.00	294.00	898.00	294.00	898.00	295.00	896.00	295.00	896.00	296.00	892.00	296.00	892.00	297.00	889.00	297.00	889.00	298.00	887.00	298.00	887.00	299.00	885.00	299.00	885.00	300.00	884.00	300.00	884.00	301.00	882.00	301.00	882.00	303.00	880.00	303.00	880.00	304.00	879.00	304.00	879.00	306.00	877.00	306.00	877.00	305.00	876.00	305.00	876.00	301.00	875.00	301.00	875.00	299.00	874.00	299.00	874.00	298.00	873.00	298.00	873.00	297.00	872.00	297.00	872.00	294.00	870.00	294.00	870.00	288.00	869.00	288.00	869.00	287.00	868.00	287.00	868.00	285.00	867.00	285.00	867.00	282.00	866.00	282.00	866.00	280.00	865.00	280.00	865.00	279.00	864.00	279.00	864.00	277.00	862.00	277.00	862.00	275.00	861.00	275.00	861.00	273.00	860.00	273.00	860.00	271.00	859.00	271.00	859.00	270.00	858.00	270.00	858.00	269.00	857.00	269.00	857.00	267.00	855.00	267.00	855.00	265.00	854.00	265.00	854.00	263.00	853.00	263.00	853.00	262.00	851.00	262.00	851.00	261.00	850.00	261.00	850.00	260.00	845.00	260.00	845.00	261.00	838.00	261.00	838.00	262.00	835.00	262.00	835.00	264.00	834.00	264.00	834.00	267.00	833.00	267.00	833.00	268.00	831.00	268.00	831.00	270.00	830.00	270.00	830.00	271.00	829.00	271.00	829.00	273.00	828.00	273.00	828.00	275.00	826.00	275.00	826.00	276.00	825.00	276.00	825.00	278.00	824.00	278.00	824.00	279.00	823.00	279.00	823.00	280.00	822.00	280.00	822.00	282.00	820.00	282.00	820.00	285.00	819.00	285.00	819.00	286.00	818.00	286.00	818.00	287.00	817.00	287.00	817.00	289.00	816.00	289.00	816.00	291.00	815.00	291.00	815.00	292.00	814.00	292.00	814.00	293.00	809.00	293.00	809.00	292.00	808.00	292.00	808.00	289.00	800.00	289.00	800.00	285.00	797.00	285.00	797.00	284.00	796.00	284.00	796.00	281.00	795.00	281.00	795.00	279.00	794.00	279.00	794.00	277.00	793.00	277.00	793.00	271.00	792.00	271.00	792.00	269.00	791.00	269.00	791.00	266.00	790.00	266.00	790.00	262.00	789.00	262.00	789.00	257.00	788.00	257.00	788.00	254.00	787.00	254.00	787.00	252.00	785.00	252.00	785.00	248.00	784.00	248.00	784.00	246.00	783.00	246.00	783.00	245.00	782.00	245.00	782.00	242.00	781.00	242.00	781.00	240.00	780.00	240.00	780.00	239.00	779.00	239.00	779.00	238.00	775.00	238.00	775.00	237.00	759.00	237.00	759.00	236.00	757.00	236.00	757.00	235.00	758.00	235.00	758.00	233.00	759.00	233.00	759.00	222.00	758.00	222.00	758.00	217.00	757.00	217.00	757.00	213.00	756.00	213.00	756.00	201.00	755.00	201.00	755.00	190.00	754.00	190.00	754.00	187.00	753.00	187.00	753.00	185.00	752.00	185.00	752.00	181.00	751.00	181.00	751.00	179.00	752.00	179.00	752.00	177.00	753.00	177.00	753.00	174.00	754.00	174.00	754.00	171.00	755.00	171.00	755.00	170.00	756.00	170.00	756.00	167.00	758.00	167.00	758.00	164.00	760.00	164.00	760.00	162.00	761.00	162.00	761.00	159.00	763.00	159.00	763.00	155.00	764.00	155.00	764.00	144.00	763.00	144.00	763.00	137.00	762.00	137.00	762.00	136.00	763.00	136.00	763.00	134.00	764.00	134.00	764.00	132.00	765.00	132.00	765.00	130.00	766.00	130.00	766.00	129.00	767.00	129.00	767.00	128.00	768.00	128.00	768.00	127.00	770.00	127.00	770.00	126.00	773.00	126.00	773.00	125.00	774.00	125.00	774.00	124.00	775.00	124.00	775.00	126.00	779.00	126.00	779.00	127.00	781.00	127.00	781.00	130.00	782.00	130.00	782.00	132.00	783.00	132.00	783.00	133.00	784.00	133.00	784.00	134.00	785.00	134.00	785.00	136.00	786.00	136.00	786.00	137.00	788.00	137.00	788.00	139.00	789.00	139.00	789.00	141.00	790.00	141.00	790.00	142.00	791.00	142.00	791.00	143.00	793.00	143.00	793.00	144.00	794.00	144.00	794.00	145.00	795.00	145.00	795.00	146.00	797.00	146.00	797.00	147.00	798.00	147.00	798.00	148.00	800.00	148.00	800.00	149.00	801.00	149.00	801.00	150.00	803.00	150.00	803.00	152.00	805.00	152.00	805.00	153.00	806.00	153.00	806.00	154.00	807.00	154.00	807.00	155.00	808.00	155.00	808.00	156.00	809.00	156.00	809.00	157.00	810.00	157.00	810.00	159.00	811.00	159.00	811.00	161.00	812.00	161.00	812.00	162.00	813.00	162.00	813.00	166.00	814.00	166.00	814.00	169.00	815.00	169.00	815.00	173.00	816.00	173.00	816.00	174.00	817.00	174.00	817.00	176.00	819.00	176.00	819.00	177.00	820.00	177.00	820.00	178.00	821.00	178.00	821.00	179.00	822.00	179.00	822.00	180.00	823.00	180.00	823.00	182.00	828.00	182.00	828.00	183.00	834.00	183.00	834.00	182.00	840.00	182.00	840.00	181.00	842.00	181.00	842.00	180.00	844.00	180.00	844.00	183.00	845.00	183.00	845.00	185.00	846.00	185.00	846.00	188.00	847.00	188.00	847.00	191.00	848.00	191.00	848.00	193.00	849.00	193.00	849.00	195.00	850.00	195.00	850.00	196.00	851.00	196.00	851.00	197.00	852.00	197.00	852.00	200.00	856.00	200.00	856.00	199.00	858.00	199.00	858.00	200.00	859.00	200.00	859.00	201.00	860.00	201.00	860.00	203.00	862.00	203.00	862.00	204.00	863.00	204.00	863.00	205.00	864.00	205.00	864.00	206.00	865.00	206.00	865.00	207.00	866.00	207.00	866.00	209.00	868.00	209.00	868.00	210.00	869.00	210.00	869.00	212.00	870.00	212.00	870.00	214.00	872.00	214.00	872.00	215.00	873.00	215.00	873.00	216.00	875.00	216.00	875.00	217.00	876.00	217.00	876.00	218.00	877.00	218.00	877.00	219.00	878.00	219.00	878.00	220.00	881.00	220.00	881.00	221.00	882.00	221.00	882.00	222.00	883.00	222.00	883.00	223.00	884.00	223.00	884.00	224.00	885.00	224.00	885.00	226.00	886.00	226.00	886.00	227.00	887.00	227.00	887.00	228.00	888.00	228.00	888.00	230.00	889.00	230.00	889.00	231.00	890.00	231.00	890.00	232.00	891.00	232.00	891.00	233.00	893.00	233.00
T0_thres.tif	0157-0880	403.92	69.14	2186.16	65.64	0.0166	933.00	178.00	935.00	178.00	935.00	180.00	936.00	180.00	936.00	181.00	937.00	181.00	937.00	182.00	938.00	182.00	938.00	184.00	939.00	184.00	939.00	188.00	938.00	188.00	938.00	191.00	937.00	191.00	937.00	193.00	936.00	193.00	936.00	196.00	935.00	196.00	935.00	197.00	934.00	197.00	934.00	199.00	933.00	199.00	933.00	201.00	932.00	201.00	932.00	204.00	931.00	204.00	931.00	206.00	930.00	206.00	930.00	207.00	929.00	207.00	929.00	209.00	928.00	209.00	928.00	211.00	926.00	211.00	926.00	213.00	925.00	213.00	925.00	215.00	924.00	215.00	924.00	216.00	923.00	216.00	923.00	219.00	922.00	219.00	922.00	220.00	921.00	220.00	921.00	222.00	920.00	222.00	920.00	223.00	919.00	223.00	919.00	226.00	918.00	226.00	918.00	231.00	917.00	231.00	917.00	234.00	916.00	234.00	916.00	237.00	912.00	237.00	912.00	236.00	911.00	236.00	911.00	235.00	907.00	235.00	907.00	234.00	905.00	234.00	905.00	233.00	901.00	233.00	901.00	232.00	898.00	232.00	898.00	231.00	896.00	231.00	896.00	230.00	893.00	230.00	893.00	229.00	892.00	229.00	892.00	227.00	891.00	227.00	891.00	226.00	890.00	226.00	890.00	225.00	889.00	225.00	889.00	223.00	888.00	223.00	888.00	221.00	887.00	221.00	887.00	220.00	885.00	220.00	885.00	218.00	883.00	218.00	883.00	217.00	880.00	217.00	880.00	216.00	879.00	216.00	879.00	214.00	877.00	214.00	877.00	213.00	876.00	213.00	876.00	212.00	875.00	212.00	875.00	211.00	873.00	211.00	873.00	210.00	872.00	210.00	872.00	208.00	871.00	208.00	871.00	207.00	870.00	207.00	870.00	206.00	869.00	206.00	869.00	205.00	868.00	205.00	868.00	204.00	867.00	204.00	867.00	202.00	865.00	202.00	865.00	201.00	864.00	201.00	864.00	200.00	863.00	200.00	863.00	199.00	862.00	199.00	862.00	198.00	861.00	198.00	861.00	197.00	860.00	197.00	860.00	196.00	855.00	196.00	855.00	195.00	854.00	195.00	854.00	193.00	852.00	193.00	852.00	191.00	851.00	191.00	851.00	189.00	850.00	189.00	850.00	186.00	849.00	186.00	849.00	183.00	848.00	183.00	848.00	180.00	849.00	180.00	849.00	179.00	851.00	179.00	851.00	178.00	855.00	178.00	855.00	177.00	858.00	177.00	858.00	176.00	860.00	176.00	860.00	174.00	862.00	174.00	862.00	172.00	864.00	172.00	864.00	169.00	866.00	169.00	866.00	160.00	865.00	160.00	865.00	156.00	863.00	156.00	863.00	155.00	862.00	155.00	862.00	154.00	861.00	154.00	861.00	152.00	856.00	152.00	856.00	150.00	852.00	150.00	852.00	146.00	851.00	146.00	851.00	138.00	852.00	138.00	852.00	130.00	854.00	130.00	854.00	125.00	853.00	125.00	853.00	124.00	852.00	124.00	852.00	122.00	850.00	122.00	850.00	120.00	848.00	120.00	848.00	119.00	844.00	119.00	844.00	118.00	842.00	118.00	842.00	117.00	841.00	117.00	841.00	116.00	840.00	116.00	840.00	115.00	838.00	115.00	838.00	113.00	836.00	113.00	836.00	112.00	835.00	112.00	835.00	111.00	834.00	111.00	834.00	110.00	833.00	110.00	833.00	109.00	832.00	109.00	832.00	108.00	831.00	108.00	831.00	107.00	830.00	107.00	830.00	106.00	828.00	106.00	828.00	104.00	827.00	104.00	827.00	103.00	826.00	103.00	826.00	102.00	825.00	102.00	825.00	101.00	824.00	101.00	824.00	99.00	823.00	99.00	823.00	94.00	822.00	94.00	822.00	87.00	823.00	87.00	823.00	86.00	824.00	86.00	824.00	85.00	825.00	85.00	825.00	84.00	826.00	84.00	826.00	83.00	827.00	83.00	827.00	82.00	828.00	82.00	828.00	80.00	830.00	80.00	830.00	79.00	831.00	79.00	831.00	78.00	832.00	78.00	832.00	77.00	838.00	77.00	838.00	78.00	841.00	78.00	841.00	79.00	843.00	79.00	843.00	80.00	849.00	80.00	849.00	81.00	851.00	81.00	851.00	82.00	852.00	82.00	852.00	83.00	855.00	83.00	855.00	84.00	865.00	84.00	865.00	85.00	866.00	85.00	866.00	86.00	868.00	86.00	868.00	87.00	873.00	87.00	873.00	85.00	876.00	85.00	876.00	86.00	877.00	86.00	877.00	87.00	880.00	87.00	880.00	88.00	881.00	88.00	881.00	89.00	882.00	89.00	882.00	90.00	884.00	90.00	884.00	92.00	887.00	92.00	887.00	93.00	888.00	93.00	888.00	94.00	889.00	94.00	889.00	95.00	890.00	95.00	890.00	96.00	892.00	96.00	892.00	97.00	893.00	97.00	893.00	98.00	897.00	98.00	897.00	99.00	898.00	99.00	898.00	100.00	903.00	100.00	903.00	101.00	908.00	101.00	908.00	102.00	912.00	102.00	912.00	101.00	915.00	101.00	915.00	102.00	921.00	102.00	921.00	104.00	920.00	104.00	920.00	108.00	921.00	108.00	921.00	112.00	922.00	112.00	922.00	117.00	923.00	117.00	923.00	120.00	924.00	120.00	924.00	121.00	925.00	121.00	925.00	122.00	926.00	122.00	926.00	124.00	927.00	124.00	927.00	125.00	928.00	125.00	928.00	126.00	929.00	126.00	929.00	129.00	930.00	129.00	930.00	131.00	931.00	131.00	931.00	133.00	932.00	133.00	932.00	136.00	934.00	136.00	934.00	138.00	935.00	138.00	935.00	140.00	936.00	140.00	936.00	141.00	937.00	141.00	937.00	142.00	938.00	142.00	938.00	146.00	939.00	146.00	939.00	150.00	938.00	150.00	938.00	152.00	937.00	152.00	937.00	159.00	936.00	159.00	936.00	163.00	935.00	163.00	935.00	166.00	934.00	166.00	934.00	171.00	933.00	171.00
T0_thres.tif	0120-0813	368.60	55.05	678.31	52.48	0.0607	849.00	135.00	848.00	135.00	848.00	139.00	847.00	139.00	847.00	145.00	848.00	145.00	848.00	148.00	849.00	148.00	849.00	149.00	846.00	149.00	846.00	150.00	841.00	150.00	841.00	151.00	839.00	151.00	839.00	152.00	826.00	152.00	826.00	153.00	825.00	153.00	825.00	154.00	824.00	154.00	824.00	152.00	820.00	152.00	820.00	153.00	819.00	153.00	819.00	154.00	818.00	154.00	818.00	155.00	817.00	155.00	817.00	156.00	815.00	156.00	815.00	157.00	814.00	157.00	814.00	156.00	813.00	156.00	813.00	155.00	812.00	155.00	812.00	154.00	811.00	154.00	811.00	152.00	809.00	152.00	809.00	151.00	808.00	151.00	808.00	150.00	807.00	150.00	807.00	149.00	806.00	149.00	806.00	148.00	805.00	148.00	805.00	147.00	803.00	147.00	803.00	146.00	802.00	146.00	802.00	145.00	800.00	145.00	800.00	144.00	799.00	144.00	799.00	143.00	798.00	143.00	798.00	142.00	797.00	142.00	797.00	141.00	795.00	141.00	795.00	140.00	794.00	140.00	794.00	139.00	793.00	139.00	793.00	138.00	792.00	138.00	792.00	136.00	791.00	136.00	791.00	135.00	790.00	135.00	790.00	134.00	788.00	134.00	788.00	132.00	787.00	132.00	787.00	130.00	785.00	130.00	785.00	128.00	784.00	128.00	784.00	125.00	783.00	125.00	783.00	124.00	782.00	124.00	782.00	123.00	781.00	123.00	781.00	121.00	779.00	121.00	779.00	113.00	778.00	113.00	778.00	109.00	777.00	109.00	777.00	104.00	776.00	104.00	776.00	102.00	777.00	102.00	777.00	100.00	778.00	100.00	778.00	96.00	779.00	96.00	779.00	92.00	780.00	92.00	780.00	89.00	782.00	89.00	782.00	88.00	784.00	88.00	784.00	87.00	786.00	87.00	786.00	86.00	788.00	86.00	788.00	85.00	791.00	85.00	791.00	84.00	800.00	84.00	800.00	85.00	803.00	85.00	803.00	86.00	804.00	86.00	804.00	87.00	805.00	87.00	805.00	88.00	810.00	88.00	810.00	89.00	812.00	89.00	812.00	93.00	813.00	93.00	813.00	94.00	814.00	94.00	814.00	95.00	816.00	95.00	816.00	96.00	819.00	96.00	819.00	97.00	820.00	97.00	820.00	101.00	821.00	101.00	821.00	103.00	822.00	103.00	822.00	105.00	824.00	105.00	824.00	107.00	825.00	107.00	825.00	108.00	826.00	108.00	826.00	109.00	828.00	109.00	828.00	110.00	829.00	110.00	829.00	112.00	831.00	112.00	831.00	114.00	833.00	114.00	833.00	115.00	834.00	115.00	834.00	116.00	835.00	116.00	835.00	117.00	836.00	117.00	836.00	118.00	838.00	118.00	838.00	119.00	839.00	119.00	839.00	120.00	840.00	120.00	840.00	121.00	841.00	121.00	841.00	122.00	846.00	122.00	846.00	123.00	847.00	123.00	847.00	124.00	848.00	124.00	848.00	125.00	849.00	125.00	849.00	127.00	850.00	127.00	850.00	128.00	849.00	128.00
T0_thres.tif	0190-0404	186.63	86.34	632.85	-24.72	0.0239	441.00	200.00	442.00	200.00	442.00	203.00	443.00	203.00	443.00	212.00	442.00	212.00	442.00	215.00	441.00	215.00	441.00	219.00	439.00	219.00	439.00	220.00	438.00	220.00	438.00	221.00	434.00	221.00	434.00	222.00	427.00	222.00	427.00	223.00	424.00	223.00	424.00	222.00	416.00	222.00	416.00	221.00	412.00	221.00	412.00	220.00	408.00	220.00	408.00	221.00	406.00	221.00	406.00	219.00	405.00	219.00	405.00	217.00	404.00	217.00	404.00	214.00	403.00	214.00	403.00	209.00	402.00	209.00	402.00	207.00	401.00	207.00	401.00	203.00	400.00	203.00	400.00	202.00	398.00	202.00	398.00	200.00	396.00	200.00	396.00	199.00	395.00	199.00	395.00	198.00	392.00	198.00	392.00	197.00	390.00	197.00	390.00	196.00	389.00	196.00	389.00	195.00	385.00	195.00	385.00	193.00	381.00	193.00	381.00	194.00	377.00	194.00	377.00	195.00	376.00	195.00	376.00	196.00	374.00	196.00	374.00	197.00	372.00	197.00	372.00	196.00	371.00	196.00	371.00	195.00	370.00	195.00	370.00	194.00	369.00	194.00	369.00	193.00	368.00	193.00	368.00	191.00	367.00	191.00	367.00	190.00	366.00	190.00	366.00	183.00	367.00	183.00	367.00	182.00	368.00	182.00	368.00	180.00	370.00	180.00	370.00	179.00	372.00	179.00	372.00	177.00	373.00	177.00	373.00	176.00	376.00	176.00	376.00	175.00	377.00	175.00	377.00	174.00	379.00	174.00	379.00	173.00	382.00	173.00	382.00	172.00	384.00	172.00	384.00	171.00	385.00	171.00	385.00	169.00	386.00	169.00	386.00	168.00	389.00	168.00	389.00	167.00	390.00	167.00	390.00	166.00	391.00	166.00	391.00	164.00	397.00	164.00	397.00	162.00	400.00	162.00	400.00	161.00	404.00	161.00	404.00	160.00	407.00	160.00	407.00	159.00	410.00	159.00	410.00	158.00	411.00	158.00	411.00	157.00	412.00	157.00	412.00	158.00	415.00	158.00	415.00	160.00	416.00	160.00	416.00	161.00	417.00	161.00	417.00	162.00	418.00	162.00	418.00	164.00	420.00	164.00	420.00	165.00	422.00	165.00	422.00	166.00	426.00	166.00	426.00	167.00	427.00	167.00	427.00	168.00	430.00	168.00	430.00	169.00	432.00	169.00	432.00	170.00	435.00	170.00	435.00	171.00	437.00	171.00	437.00	177.00	438.00	177.00	438.00	189.00	439.00	189.00	439.00	193.00	440.00	193.00	440.00	196.00	441.00	196.00
T0_thres.tif	0329-0218	109.64	154.63	9870.26	78.94	0.0091	390.00	285.00	389.00	285.00	389.00	296.00	388.00	296.00	388.00	303.00	389.00	303.00	389.00	304.00	386.00	304.00	386.00	307.00	388.00	307.00	388.00	308.00	387.00	308.00	387.00	309.00	386.00	309.00	386.00	310.00	385.00	310.00	385.00	311.00	384.00	311.00	384.00	312.00	383.00	312.00	383.00	313.00	382.00	313.00	382.00	316.00	380.00	316.00	380.00	318.00	379.00	318.00	379.00	319.00	378.00	319.00	378.00	320.00	377.00	320.00	377.00	321.00	375.00	321.00	375.00	322.00	373.00	322.00	373.00	324.00	372.00	324.00	372.00	325.00	371.00	325.00	371.00	326.00	368.00	326.00	368.00	327.00	367.00	327.00	367.00	326.00	366.00	326.00	366.00	325.00	365.00	325.00	365.00	324.00	363.00	324.00	363.00	323.00	362.00	323.00	362.00	322.00	361.00	322.00	361.00	321.00	360.00	321.00	360.00	320.00	359.00	320.00	359.00	319.00	358.00	319.00	358.00	318.00	357.00	318.00	357.00	316.00	355.00	316.00	355.00	315.00	344.00	315.00	344.00	316.00	333.00	316.00	333.00	318.00	330.00	318.00	330.00	319.00	326.00	319.00	326.00	320.00	322.00	320.00	322.00	321.00	321.00	321.00	321.00	322.00	320.00	322.00	320.00	323.00	317.00	323.00	317.00	324.00	314.00	324.00	314.00	325.00	313.00	325.00	313.00	326.00	310.00	326.00	310.00	327.00	309.00	327.00	309.00	328.00	308.00	328.00	308.00	329.00	307.00	329.00	307.00	332.00	306.00	332.00	306.00	354.00	307.00	354.00	307.00	357.00	308.00	357.00	308.00	360.00	309.00	360.00	309.00	363.00	310.00	363.00	310.00	367.00	311.00	367.00	311.00	369.00	312.00	369.00	312.00	371.00	313.00	371.00	313.00	372.00	314.00	372.00	314.00	373.00	315.00	373.00	315.00	374.00	316.00	374.00	316.00	375.00	318.00	375.00	318.00	377.00	320.00	377.00	320.00	378.00	324.00	378.00	324.00	379.00	326.00	379.00	326.00	380.00	328.00	380.00	328.00	381.00	331.00	381.00	331.00	382.00	336.00	382.00	336.00	383.00	348.00	383.00	348.00	384.00	349.00	384.00	349.00	385.00	351.00	385.00	351.00	386.00	352.00	386.00	352.00	387.00	353.00	387.00	353.00	388.00	354.00	388.00	354.00	389.00	355.00	389.00	355.00	391.00	356.00	391.00	356.00	393.00	357.00	393.00	357.00	396.00	358.00	396.00	358.00	398.00	359.00	398.00	359.00	400.00	358.00	400.00	358.00	408.00	357.00	408.00	357.00	414.00	356.00	414.00	356.00	416.00	353.00	416.00	353.00	415.00	350.00	415.00	350.00	419.00	354.00	419.00	354.00	423.00	353.00	423.00	353.00	424.00	349.00	424.00	349.00	423.00	345.00	423.00	345.00	424.00	338.00	424.00	338.00	425.00	333.00	425.00	333.00	426.00	329.00	426.00	329.00	427.00	327.00	427.00	327.00	428.00	324.00	428.00	324.00	429.00	320.00	429.00	320.00	430.00	316.00	430.00	316.00	431.00	314.00	431.00	314.00	432.00	312.00	432.00	312.00	433.00	310.00	433.00	310.00	434.00	308.00	434.00	308.00	435.00	307.00	435.00	307.00	437.00	306.00	437.00	306.00	439.00	303.00	439.00	303.00	440.00	302.00	440.00	302.00	442.00	301.00	442.00	301.00	444.00	300.00	444.00	300.00	446.00	299.00	446.00	299.00	447.00	298.00	447.00	298.00	448.00	297.00	448.00	297.00	451.00	296.00	451.00	296.00	454.00	295.00	454.00	295.00	467.00	289.00	467.00	289.00	468.00	286.00	468.00	286.00	469.00	284.00	469.00	284.00	470.00	283.00	470.00	283.00	471.00	281.00	471.00	281.00	472.00	280.00	472.00	280.00	474.00	279.00	474.00	279.00	476.00	278.00	476.00	278.00	484.00	279.00	484.00	279.00	487.00	280.00	487.00	280.00	491.00	279.00	491.00	279.00	492.00	278.00	492.00	278.00	493.00	277.00	493.00	277.00	494.00	273.00	494.00	273.00	493.00	269.00	493.00	269.00	492.00	266.00	492.00	266.00	491.00	262.00	491.00	262.00	490.00	258.00	490.00	258.00	489.00	247.00	489.00	247.00	490.00	242.00	490.00	242.00	491.00	233.00	491.00	233.00	490.00	232.00	490.00	232.00	489.00	231.00	489.00	231.00	488.00	230.00	488.00	230.00	487.00	228.00	487.00	228.00	486.00	227.00	486.00	227.00	483.00	226.00	483.00	226.00	479.00	225.00	479.00	225.00	477.00	224.00	477.00	224.00	476.00	223.00	476.00	223.00	474.00	222.00	474.00	222.00	469.00	221.00	469.00	221.00	468.00	222.00	468.00	222.00	460.00	221.00	460.00	221.00	456.00	222.00	456.00	222.00	448.00	223.00	448.00	223.00	446.00	224.00	446.00	224.00	442.00	225.00	442.00	225.00	440.00	227.00	440.00	227.00	435.00	228.00	435.00	228.00	431.00	229.00	431.00	229.00	421.00	228.00	421.00	228.00	413.00	227.00	413.00	227.00	411.00	226.00	411.00	226.00	409.00	225.00	409.00	225.00	408.00	224.00	408.00	224.00	406.00	222.00	406.00	222.00	405.00	211.00	405.00	211.00	406.00	207.00	406.00	207.00	405.00	201.00	405.00	201.00	404.00	193.00	404.00	193.00	405.00	183.00	405.00	183.00	404.00	174.00	404.00	174.00	405.00	172.00	405.00	172.00	406.00	170.00	406.00	170.00	407.00	169.00	407.00	169.00	410.00	168.00	410.00	168.00	412.00	167.00	412.00	167.00	413.00	166.00	413.00	166.00	414.00	165.00	414.00	165.00	415.00	164.00	415.00	164.00	416.00	163.00	416.00	163.00	417.00	162.00	417.00	162.00	418.00	160.00	418.00	160.00	417.00	159.00	417.00	159.00	416.00	157.00	416.00	157.00	415.00	155.00	415.00	155.00	414.00	152.00	414.00	152.00	412.00	146.00	412.00	146.00	411.00	140.00	411.00	140.00	412.00	138.00	412.00	138.00	413.00	134.00	413.00	134.00	414.00	132.00	414.00	132.00	415.00	126.00	415.00	126.00	416.00	124.00	416.00	124.00	417.00	122.00	417.00	122.00	419.00	121.00	419.00	121.00	420.00	120.00	420.00	120.00	421.00	119.00	421.00	119.00	422.00	118.00	422.00	118.00	423.00	117.00	423.00	117.00	425.00	116.00	425.00	116.00	428.00	115.00	428.00	115.00	429.00	114.00	429.00	114.00	431.00	113.00	431.00	113.00	434.00	112.00	434.00	112.00	435.00	111.00	435.00	111.00	437.00	110.00	437.00	110.00	438.00	109.00	438.00	109.00	439.00	108.00	439.00	108.00	440.00	107.00	440.00	107.00	441.00	105.00	441.00	105.00	442.00	104.00	442.00	104.00	441.00	103.00	441.00	103.00	440.00	102.00	440.00	102.00	439.00	99.00	439.00	99.00	438.00	97.00	438.00	97.00	437.00	96.00	437.00	96.00	435.00	94.00	435.00	94.00	434.00	93.00	434.00	93.00	433.00	92.00	433.00	92.00	432.00	91.00	432.00	91.00	431.00	90.00	431.00	90.00	430.00	89.00	430.00	89.00	429.00	87.00	429.00	87.00	428.00	86.00	428.00	86.00	427.00	85.00	427.00	85.00	425.00	84.00	425.00	84.00	424.00	83.00	424.00	83.00	423.00	82.00	423.00	82.00	422.00	81.00	422.00	81.00	421.00	80.00	421.00	80.00	419.00	78.00	419.00	78.00	417.00	77.00	417.00	77.00	416.00	76.00	416.00	76.00	415.00	75.00	415.00	75.00	414.00	73.00	414.00	73.00	411.00	71.00	411.00	71.00	410.00	70.00	410.00	70.00	409.00	69.00	409.00	69.00	408.00	68.00	408.00	68.00	407.00	67.00	407.00	67.00	406.00	66.00	406.00	66.00	404.00	65.00	404.00	65.00	402.00	64.00	402.00	64.00	400.00	63.00	400.00	63.00	397.00	62.00	397.00	62.00	396.00	61.00	396.00	61.00	395.00	60.00	395.00	60.00	394.00	59.00	394.00	59.00	392.00	58.00	392.00	58.00	390.00	57.00	390.00	57.00	388.00	56.00	388.00	56.00	387.00	55.00	387.00	55.00	385.00	54.00	385.00	54.00	384.00	53.00	384.00	53.00	383.00	52.00	383.00	52.00	380.00	51.00	380.00	51.00	379.00	50.00	379.00	50.00	378.00	49.00	378.00	49.00	376.00	48.00	376.00	48.00	375.00	47.00	375.00	47.00	373.00	46.00	373.00	46.00	366.00	47.00	366.00	47.00	365.00	48.00	365.00	48.00	362.00	51.00	362.00	51.00	360.00	54.00	360.00	54.00	359.00	55.00	359.00	55.00	358.00	58.00	358.00	58.00	357.00	60.00	357.00	60.00	355.00	61.00	355.00	61.00	354.00	63.00	354.00	63.00	347.00	64.00	347.00	64.00	340.00	65.00	340.00	65.00	336.00	66.00	336.00	66.00	332.00	67.00	332.00	67.00	329.00	69.00	329.00	69.00	326.00	70.00	326.00	70.00	325.00	73.00	325.00	73.00	324.00	74.00	324.00	74.00	322.00	75.00	322.00	75.00	321.00	76.00	321.00	76.00	319.00	78.00	319.00	78.00	317.00	79.00	317.00	79.00	316.00	80.00	316.00	80.00	315.00	81.00	315.00	81.00	314.00	82.00	314.00	82.00	313.00	85.00	313.00	85.00	311.00	86.00	311.00	86.00	310.00	90.00	310.00	90.00	309.00	92.00	309.00	92.00	308.00	99.00	308.00	99.00	306.00	101.00	306.00	101.00	305.00	104.00	305.00	104.00	304.00	106.00	304.00	106.00	303.00	109.00	303.00	109.00	302.00	110.00	302.00	110.00	301.00	112.00	301.00	112.00	300.00	113.00	300.00	113.00	301.00	114.00	301.00	114.00	302.00	115.00	302.00	115.00	303.00	116.00	303.00	116.00	305.00	118.00	305.00	118.00	306.00	119.00	306.00	119.00	307.00	120.00	307.00	120.00	308.00	122.00	308.00	122.00	310.00	124.00	310.00	124.00	311.00	125.00	311.00	125.00	312.00	127.00	312.00	127.00	314.00	129.00	314.00	129.00	315.00	131.00	315.00	131.00	316.00	132.00	316.00	132.00	317.00	133.00	317.00	133.00	318.00	134.00	318.00	134.00	319.00	138.00	319.00	138.00	320.00	139.00	320.00	139.00	321.00	143.00	321.00	143.00	322.00	146.00	322.00	146.00	323.00	174.00	323.00	174.00	322.00	183.00	322.00	183.00	323.00	186.00	323.00	186.00	324.00	196.00	324.00	196.00	325.00	202.00	325.00	202.00	326.00	206.00	326.00	206.00	325.00	212.00	325.00	212.00	324.00	215.00	324.00	215.00	323.00	219.00	323.00	219.00	322.00	221.00	322.00	221.00	321.00	227.00	321.00	227.00	320.00	228.00	320.00	228.00	319.00	231.00	319.00	231.00	318.00	235.00	318.00	235.00	317.00	239.00	317.00	239.00	316.00	241.00	316.00	241.00	315.00	242.00	315.00	242.00	314.00	243.00	314.00	243.00	312.00	247.00	312.00	247.00	310.00	250.00	310.00	250.00	308.00	253.00	308.00	253.00	307.00	254.00	307.00	254.00	306.00	255.00	306.00	255.00	303.00	256.00	303.00	256.00	302.00	258.00	302.00	258.00	299.00	259.00	299.00	259.00	297.00	260.00	297.00	260.00	293.00	261.00	293.00	261.00	291.00	262.00	291.00	262.00	284.00	261.00	284.00	261.00	276.00	260.00	276.00	260.00	265.00	259.00	265.00	259.00	261.00	258.00	261.00	258.00	257.00	257.00	257.00	257.00	255.00	256.00	255.00	256.00	247.00	257.00	247.00	257.00	236.00	256.00	236.00	256.00	235.00	255.00	235.00	255.00	233.00	254.00	233.00	254.00	230.00	253.00	230.00	253.00	229.00	252.00	229.00	252.00	227.00	251.00	227.00	251.00	226.00	250.00	226.00	250.00	224.00	249.00	224.00	249.00	223.00	248.00	223.00	248.00	222.00	247.00	222.00	247.00	221.00	246.00	221.00	246.00	220.00	243.00	220.00	243.00	218.00	241.00	218.00	241.00	217.00	243.00	217.00	243.00	216.00	244.00	216.00	244.00	215.00	245.00	215.00	245.00	212.00	246.00	212.00	246.00	211.00	247.00	211.00	247.00	210.00	249.00	210.00	249.00	208.00	250.00	208.00	250.00	206.00	251.00	206.00	251.00	203.00	252.00	203.00	252.00	201.00	253.00	201.00	253.00	199.00	254.00	199.00	254.00	195.00	256.00	195.00	256.00	193.00	257.00	193.00	257.00	191.00	258.00	191.00	258.00	174.00	257.00	174.00	257.00	172.00	259.00	172.00	259.00	171.00	260.00	171.00	260.00	170.00	261.00	170.00	261.00	169.00	267.00	169.00	267.00	168.00	273.00	168.00	273.00	167.00	283.00	167.00	283.00	166.00	289.00	166.00	289.00	165.00	295.00	165.00	295.00	164.00	296.00	164.00	296.00	165.00	299.00	165.00	299.00	166.00	300.00	166.00	300.00	168.00	301.00	168.00	301.00	170.00	302.00	170.00	302.00	171.00	303.00	171.00	303.00	172.00	304.00	172.00	304.00	174.00	305.00	174.00	305.00	175.00	306.00	175.00	306.00	177.00	307.00	177.00	307.00	179.00	309.00	179.00	309.00	180.00	310.00	180.00	310.00	183.00	311.00	183.00	311.00	184.00	312.00	184.00	312.00	189.00	313.00	189.00	313.00	193.00	314.00	193.00	314.00	194.00	315.00	194.00	315.00	197.00	316.00	197.00	316.00	201.00	317.00	201.00	317.00	202.00	318.00	202.00	318.00	205.00	319.00	205.00	319.00	209.00	320.00	209.00	320.00	213.00	321.00	213.00	321.00	215.00	322.00	215.00	322.00	220.00	323.00	220.00	323.00	225.00	324.00	225.00	324.00	227.00	331.00	227.00	331.00	226.00	333.00	226.00	333.00	225.00	334.00	225.00	334.00	224.00	336.00	224.00	336.00	223.00	338.00	223.00	338.00	222.00	339.00	222.00	339.00	221.00	341.00	221.00	341.00	220.00	344.00	220.00	344.00	219.00	349.00	219.00	349.00	218.00	351.00	218.00	351.00	217.00	353.00	217.00	353.00	216.00	356.00	216.00	356.00	215.00	359.00	215.00	359.00	214.00	367.00	214.00	367.00	213.00	372.00	213.00	372.00	212.00	374.00	212.00	374.00	213.00	375.00	213.00	375.00	220.00	376.00	220.00	376.00	222.00	377.00	222.00	377.00	227.00	378.00	227.00	378.00	228.00	379.00	228.00	379.00	229.00	380.00	229.00	380.00	230.00	381.00	230.00	381.00	232.00	383.00	232.00	383.00	234.00	384.00	234.00	384.00	235.00	386.00	235.00	386.00	237.00	387.00	237.00	387.00	251.00	388.00	251.00	388.00	262.00	387.00	262.00	387.00	269.00	388.00	269.00	388.00	273.00	389.00	273.00	389.00	282.00	390.00	282.00
T0_thres.tif	0509-0335	153.95	227.42	1510.95	83.68	0.0278	368.00	483.00	367.00	483.00	367.00	485.00	366.00	485.00	366.00	489.00	365.00	489.00	365.00	496.00	364.00	496.00	364.00	498.00	363.00	498.00	363.00	503.00	362.00	503.00	362.00	509.00	363.00	509.00	363.00	511.00	364.00	511.00	364.00	512.00	365.00	512.00	365.00	513.00	367.00	513.00	367.00	514.00	369.00	514.00	369.00	515.00	368.00	515.00	368.00	520.00	367.00	520.00	367.00	524.00	366.00	524.00	366.00	527.00	365.00	527.00	365.00	533.00	364.00	533.00	364.00	538.00	363.00	538.00	363.00	542.00	362.00	542.00	362.00	544.00	361.00	544.00	361.00	549.00	360.00	549.00	360.00	555.00	359.00	555.00	359.00	557.00	358.00	557.00	358.00	558.00	357.00	558.00	357.00	561.00	356.00	561.00	356.00	564.00	355.00	564.00	355.00	565.00	354.00	565.00	354.00	566.00	353.00	566.00	353.00	568.00	352.00	568.00	352.00	569.00	351.00	569.00	351.00	571.00	350.00	571.00	350.00	573.00	349.00	573.00	349.00	574.00	348.00	574.00	348.00	576.00	347.00	576.00	347.00	578.00	346.00	578.00	346.00	579.00	345.00	579.00	345.00	580.00	344.00	580.00	344.00	581.00	343.00	581.00	343.00	582.00	342.00	582.00	342.00	583.00	340.00	583.00	340.00	584.00	339.00	584.00	339.00	585.00	338.00	585.00	338.00	586.00	336.00	586.00	336.00	587.00	335.00	587.00	335.00	588.00	333.00	588.00	333.00	589.00	332.00	589.00	332.00	590.00	329.00	590.00	329.00	591.00	328.00	591.00	328.00	590.00	325.00	590.00	325.00	589.00	320.00	589.00	320.00	588.00	317.00	588.00	317.00	587.00	314.00	587.00	314.00	586.00	313.00	586.00	313.00	585.00	309.00	585.00	309.00	584.00	305.00	584.00	305.00	583.00	303.00	583.00	303.00	582.00	304.00	582.00	304.00	581.00	306.00	581.00	306.00	582.00	307.00	582.00	307.00	583.00	310.00	583.00	310.00	575.00	311.00	575.00	311.00	573.00	312.00	573.00	312.00	572.00	313.00	572.00	313.00	567.00	314.00	567.00	314.00	564.00	315.00	564.00	315.00	561.00	316.00	561.00	316.00	559.00	317.00	559.00	317.00	556.00	318.00	556.00	318.00	551.00	319.00	551.00	319.00	547.00	321.00	547.00	321.00	543.00	322.00	543.00	322.00	538.00	323.00	538.00	323.00	536.00	324.00	536.00	324.00	532.00	325.00	532.00	325.00	526.00	327.00	526.00	327.00	521.00	328.00	521.00	328.00	517.00	330.00	517.00	330.00	514.00	331.00	514.00	331.00	512.00	332.00	512.00	332.00	511.00	333.00	511.00	333.00	508.00	332.00	508.00	332.00	505.00	331.00	505.00	331.00	503.00	330.00	503.00	330.00	501.00	329.00	501.00	329.00	500.00	328.00	500.00	328.00	498.00	327.00	498.00	327.00	496.00	326.00	496.00	326.00	495.00	325.00	495.00	325.00	493.00	324.00	493.00	324.00	492.00	323.00	492.00	323.00	491.00	322.00	491.00	322.00	489.00	321.00	489.00	321.00	488.00	319.00	488.00	319.00	487.00	318.00	487.00	318.00	485.00	317.00	485.00	317.00	484.00	316.00	484.00	316.00	483.00	315.00	483.00	315.00	482.00	314.00	482.00	314.00	481.00	313.00	481.00	313.00	479.00	312.00	479.00	312.00	478.00	311.00	478.00	311.00	477.00	310.00	477.00	310.00	476.00	309.00	476.00	309.00	475.00	308.00	475.00	308.00	474.00	307.00	474.00	307.00	472.00	306.00	472.00	306.00	471.00	304.00	471.00	304.00	470.00	303.00	470.00	303.00	469.00	301.00	469.00	301.00	467.00	300.00	467.00	300.00	466.00	299.00	466.00	299.00	464.00	298.00	464.00	298.00	457.00	299.00	457.00	299.00	454.00	300.00	454.00	300.00	451.00	301.00	451.00	301.00	450.00	302.00	450.00	302.00	449.00	303.00	449.00	303.00	447.00	304.00	447.00	304.00	445.00	305.00	445.00	305.00	442.00	309.00	442.00	309.00	440.00	310.00	440.00	310.00	438.00	311.00	438.00	311.00	437.00	313.00	437.00	313.00	436.00	315.00	436.00	315.00	435.00	317.00	435.00	317.00	434.00	319.00	434.00	319.00	433.00	323.00	433.00	323.00	432.00	327.00	432.00	327.00	431.00	330.00	431.00	330.00	430.00	332.00	430.00	332.00	429.00	336.00	429.00	336.00	428.00	341.00	428.00	341.00	427.00	344.00	427.00	344.00	429.00	347.00	429.00	347.00	427.00	349.00	427.00	349.00	428.00	351.00	428.00	351.00	430.00	355.00	430.00	355.00	431.00	356.00	431.00	356.00	432.00	360.00	432.00	360.00	435.00	363.00	435.00	363.00	436.00	364.00	436.00	364.00	438.00	365.00	438.00	365.00	440.00	366.00	440.00	366.00	444.00	367.00	444.00	367.00	448.00	368.00	448.00	368.00	458.00	369.00	458.00	369.00	464.00	370.00	464.00	370.00	469.00	371.00	469.00	371.00	473.00	372.00	473.00	372.00	474.00	371.00	474.00	371.00	476.00	370.00	476.00	370.00	477.00	369.00	477.00	369.00	478.00	368.00	478.00
T0_thres.tif	0538-0294	133.03	246.54	670.25	80.40	0.0415	316.00	548.00	315.00	548.00	315.00	553.00	314.00	553.00	314.00	556.00	313.00	556.00	313.00	558.00	312.00	558.00	312.00	561.00	311.00	561.00	311.00	564.00	310.00	564.00	310.00	569.00	309.00	569.00	309.00	570.00	308.00	570.00	308.00	572.00	307.00	572.00	307.00	574.00	306.00	574.00	306.00	578.00	301.00	578.00	301.00	579.00	300.00	579.00	300.00	582.00	298.00	582.00	298.00	581.00	297.00	581.00	297.00	580.00	292.00	580.00	292.00	579.00	287.00	579.00	287.00	578.00	284.00	578.00	284.00	577.00	282.00	577.00	282.00	576.00	279.00	576.00	279.00	575.00	276.00	575.00	276.00	574.00	274.00	574.00	274.00	572.00	272.00	572.00	272.00	571.00	271.00	571.00	271.00	570.00	270.00	570.00	270.00	568.00	269.00	568.00	269.00	567.00	268.00	567.00	268.00	563.00	267.00	563.00	267.00	562.00	266.00	562.00	266.00	560.00	265.00	560.00	265.00	559.00	264.00	559.00	264.00	555.00	263.00	555.00	263.00	552.00	262.00	552.00	262.00	547.00	263.00	547.00	263.00	541.00	264.00	541.00	264.00	538.00	265.00	538.00	265.00	536.00	266.00	536.00	266.00	534.00	267.00	534.00	267.00	530.00	269.00	530.00	269.00	527.00	270.00	527.00	270.00	526.00	272.00	526.00	272.00	525.00	273.00	525.00	273.00	524.00	274.00	524.00	274.00	521.00	277.00	521.00	277.00	519.00	278.00	519.00	278.00	518.00	279.00	518.00	279.00	517.00	280.00	517.00	280.00	514.00	281.00	514.00	281.00	511.00	282.00	511.00	282.00	510.00	283.00	510.00	283.00	508.00	285.00	508.00	285.00	507.00	286.00	507.00	286.00	501.00	285.00	501.00	285.00	499.00	284.00	499.00	284.00	497.00	283.00	497.00	283.00	495.00	284.00	495.00	284.00	496.00	285.00	496.00	285.00	498.00	286.00	498.00	286.00	500.00	287.00	500.00	287.00	502.00	288.00	502.00	288.00	504.00	289.00	504.00	289.00	505.00	291.00	505.00	291.00	506.00	293.00	506.00	293.00	507.00	294.00	507.00	294.00	508.00	295.00	508.00	295.00	509.00	297.00	509.00	297.00	510.00	301.00	510.00	301.00	509.00	302.00	509.00	302.00	510.00	303.00	510.00	303.00	511.00	307.00	511.00	307.00	512.00	312.00	512.00	312.00	513.00	327.00	513.00	327.00	514.00	326.00	514.00	326.00	515.00	325.00	515.00	325.00	518.00	324.00	518.00	324.00	523.00	323.00	523.00	323.00	524.00	322.00	524.00	322.00	529.00	321.00	529.00	321.00	533.00	320.00	533.00	320.00	535.00	319.00	535.00	319.00	540.00	318.00	540.00	318.00	544.00	317.00	544.00	317.00	545.00	316.00	545.00
T0_thres.tif	0519-0429	195.00	236.53	1555.37	69.31	0.0221	494.00	531.00	493.00	531.00	493.00	532.00	492.00	532.00	492.00	533.00	491.00	533.00	491.00	535.00	490.00	535.00	490.00	537.00	489.00	537.00	489.00	540.00	488.00	540.00	488.00	544.00	487.00	544.00	487.00	546.00	486.00	546.00	486.00	550.00	485.00	550.00	485.00	549.00	482.00	549.00	482.00	548.00	479.00	548.00	479.00	547.00	477.00	547.00	477.00	546.00	473.00	546.00	473.00	547.00	470.00	547.00	470.00	548.00	467.00	548.00	467.00	549.00	464.00	549.00	464.00	550.00	462.00	550.00	462.00	551.00	461.00	551.00	461.00	552.00	457.00	552.00	457.00	553.00	456.00	553.00	456.00	554.00	454.00	554.00	454.00	555.00	453.00	555.00	453.00	556.00	452.00	556.00	452.00	557.00	451.00	557.00	451.00	549.00	450.00	549.00	450.00	545.00	449.00	545.00	449.00	544.00	448.00	544.00	448.00	542.00	446.00	542.00	446.00	541.00	445.00	541.00	445.00	540.00	440.00	540.00	440.00	541.00	439.00	541.00	439.00	538.00	433.00	538.00	433.00	539.00	432.00	539.00	432.00	540.00	428.00	540.00	428.00	541.00	426.00	541.00	426.00	543.00	424.00	543.00	424.00	545.00	423.00	545.00	423.00	546.00	422.00	546.00	422.00	548.00	421.00	548.00	421.00	550.00	420.00	550.00	420.00	553.00	419.00	553.00	419.00	556.00	418.00	556.00	418.00	557.00	417.00	557.00	417.00	558.00	416.00	558.00	416.00	560.00	408.00	560.00	408.00	561.00	403.00	561.00	403.00	562.00	401.00	562.00	401.00	563.00	397.00	563.00	397.00	564.00	393.00	564.00	393.00	565.00	388.00	565.00	388.00	566.00	387.00	566.00	387.00	567.00	386.00	567.00	386.00	568.00	385.00	568.00	385.00	567.00	382.00	567.00	382.00	565.00	380.00	565.00	380.00	563.00	379.00	563.00	379.00	562.00	378.00	562.00	378.00	560.00	377.00	560.00	377.00	558.00	376.00	558.00	376.00	556.00	375.00	556.00	375.00	555.00	372.00	555.00	372.00	554.00	371.00	554.00	371.00	553.00	368.00	553.00	368.00	552.00	367.00	552.00	367.00	549.00	365.00	549.00	365.00	545.00	366.00	545.00	366.00	541.00	367.00	541.00	367.00	536.00	368.00	536.00	368.00	530.00	369.00	530.00	369.00	527.00	370.00	527.00	370.00	523.00	371.00	523.00	371.00	518.00	372.00	518.00	372.00	514.00	376.00	514.00	376.00	513.00	377.00	513.00	377.00	511.00	378.00	511.00	378.00	509.00	379.00	509.00	379.00	508.00	380.00	508.00	380.00	506.00	382.00	506.00	382.00	503.00	384.00	503.00	384.00	502.00	385.00	502.00	385.00	499.00	386.00	499.00	386.00	497.00	388.00	497.00	388.00	496.00	389.00	496.00	389.00	491.00	391.00	491.00	391.00	489.00	394.00	489.00	394.00	490.00	395.00	490.00	395.00	491.00	400.00	491.00	400.00	492.00	405.00	492.00	405.00	493.00	406.00	493.00	406.00	494.00	410.00	494.00	410.00	493.00	419.00	493.00	419.00	492.00	425.00	492.00	425.00	493.00	429.00	493.00	429.00	492.00	431.00	492.00	431.00	491.00	432.00	491.00	432.00	489.00	433.00	489.00	433.00	487.00	435.00	487.00	435.00	485.00	436.00	485.00	436.00	481.00	438.00	481.00	438.00	479.00	439.00	479.00	439.00	478.00	440.00	478.00	440.00	476.00	441.00	476.00	441.00	475.00	442.00	475.00	442.00	474.00	445.00	474.00	445.00	473.00	447.00	473.00	447.00	472.00	448.00	472.00	448.00	471.00	453.00	471.00	453.00	470.00	462.00	470.00	462.00	471.00	467.00	471.00	467.00	472.00	470.00	472.00	470.00	474.00	471.00	474.00	471.00	477.00	472.00	477.00	472.00	478.00	473.00	478.00	473.00	480.00	474.00	480.00	474.00	483.00	475.00	483.00	475.00	486.00	476.00	486.00	476.00	489.00	477.00	489.00	477.00	492.00	478.00	492.00	478.00	495.00	479.00	495.00	479.00	499.00	480.00	499.00	480.00	503.00	481.00	503.00	481.00	505.00	482.00	505.00	482.00	507.00	483.00	507.00	483.00	513.00	484.00	513.00	484.00	514.00	485.00	514.00	485.00	518.00	486.00	518.00	486.00	520.00	487.00	520.00	487.00	522.00	488.00	522.00	488.00	524.00	489.00	524.00	489.00	527.00	490.00	527.00	490.00	528.00	491.00	528.00	491.00	529.00	492.00	529.00	492.00	530.00	494.00	530.00
T0_thres.tif	0583-0469	213.89	264.88	575.83	8.75	0.0230	500.00	592.00	498.00	592.00	498.00	596.00	497.00	596.00	497.00	597.00	495.00	597.00	495.00	598.00	494.00	598.00	494.00	599.00	490.00	599.00	490.00	600.00	489.00	600.00	489.00	601.00	488.00	601.00	488.00	602.00	486.00	602.00	486.00	603.00	485.00	603.00	485.00	604.00	484.00	604.00	484.00	605.00	483.00	605.00	483.00	606.00	481.00	606.00	481.00	607.00	480.00	607.00	480.00	608.00	479.00	608.00	479.00	609.00	478.00	609.00	478.00	610.00	477.00	610.00	477.00	612.00	476.00	612.00	476.00	613.00	474.00	613.00	474.00	614.00	473.00	614.00	473.00	615.00	472.00	615.00	472.00	616.00	470.00	616.00	470.00	615.00	468.00	615.00	468.00	614.00	467.00	614.00	467.00	613.00	460.00	613.00	460.00	612.00	456.00	612.00	456.00	611.00	454.00	611.00	454.00	610.00	452.00	610.00	452.00	609.00	451.00	609.00	451.00	608.00	450.00	608.00	450.00	606.00	448.00	606.00	448.00	604.00	447.00	604.00	447.00	603.00	446.00	603.00	446.00	602.00	444.00	602.00	444.00	601.00	443.00	601.00	443.00	599.00	442.00	599.00	442.00	598.00	441.00	598.00	441.00	597.00	440.00	597.00	440.00	595.00	443.00	595.00	443.00	592.00	442.00	592.00	442.00	591.00	438.00	591.00	438.00	587.00	439.00	587.00	439.00	585.00	441.00	585.00	441.00	584.00	442.00	584.00	442.00	582.00	444.00	582.00	444.00	578.00	446.00	578.00	446.00	577.00	447.00	577.00	447.00	573.00	448.00	573.00	448.00	567.00	450.00	567.00	450.00	563.00	451.00	563.00	451.00	562.00	452.00	562.00	452.00	561.00	453.00	561.00	453.00	560.00	454.00	560.00	454.00	559.00	456.00	559.00	456.00	558.00	457.00	558.00	457.00	557.00	458.00	557.00	458.00	556.00	459.00	556.00	459.00	555.00	464.00	555.00	464.00	553.00	466.00	553.00	466.00	552.00	470.00	552.00	470.00	551.00	473.00	551.00	473.00	550.00	477.00	550.00	477.00	551.00	480.00	551.00	480.00	552.00	482.00	552.00	482.00	553.00	483.00	553.00	483.00	554.00	485.00	554.00	485.00	555.00	486.00	555.00	486.00	557.00	488.00	557.00	488.00	558.00	490.00	558.00	490.00	559.00	491.00	559.00	491.00	561.00	492.00	561.00	492.00	562.00	493.00	562.00	493.00	563.00	494.00	563.00	494.00	564.00	495.00	564.00	495.00	565.00	496.00	565.00	496.00	566.00	497.00	566.00	497.00	567.00	498.00	567.00	498.00	570.00	499.00	570.00	499.00	573.00	500.00	573.00	500.00	583.00	501.00	583.00	501.00	584.00	500.00	584.00
T0_thres.tif	0611-0409	185.80	281.01	1312.19	59.47	0.0207	468.00	635.00	467.00	635.00	467.00	636.00	466.00	636.00	466.00	638.00	465.00	638.00	465.00	642.00	464.00	642.00	464.00	644.00	463.00	644.00	463.00	646.00	462.00	646.00	462.00	647.00	461.00	647.00	461.00	649.00	460.00	649.00	460.00	650.00	459.00	650.00	459.00	651.00	457.00	651.00	457.00	652.00	456.00	652.00	456.00	653.00	453.00	653.00	453.00	654.00	451.00	654.00	451.00	655.00	447.00	655.00	447.00	656.00	444.00	656.00	444.00	657.00	441.00	657.00	441.00	658.00	435.00	658.00	435.00	659.00	434.00	659.00	434.00	658.00	431.00	658.00	431.00	657.00	427.00	657.00	427.00	656.00	425.00	656.00	425.00	655.00	418.00	655.00	418.00	654.00	415.00	654.00	415.00	653.00	414.00	653.00	414.00	652.00	410.00	652.00	410.00	651.00	404.00	651.00	404.00	650.00	400.00	650.00	400.00	649.00	398.00	649.00	398.00	648.00	397.00	648.00	397.00	647.00	395.00	647.00	395.00	646.00	394.00	646.00	394.00	645.00	393.00	645.00	393.00	644.00	389.00	644.00	389.00	643.00	387.00	643.00	387.00	642.00	383.00	642.00	383.00	641.00	382.00	641.00	382.00	640.00	377.00	640.00	377.00	639.00	368.00	639.00	368.00	640.00	365.00	640.00	365.00	641.00	364.00	641.00	364.00	642.00	362.00	642.00	362.00	643.00	360.00	643.00	360.00	644.00	359.00	644.00	359.00	645.00	357.00	645.00	357.00	639.00	356.00	639.00	356.00	636.00	355.00	636.00	355.00	634.00	354.00	634.00	354.00	630.00	353.00	630.00	353.00	627.00	351.00	627.00	351.00	626.00	350.00	626.00	350.00	620.00	351.00	620.00	351.00	617.00	353.00	617.00	353.00	616.00	354.00	616.00	354.00	613.00	357.00	613.00	357.00	611.00	359.00	611.00	359.00	609.00	360.00	609.00	360.00	608.00	362.00	608.00	362.00	606.00	363.00	606.00	363.00	605.00	367.00	605.00	367.00	604.00	368.00	604.00	368.00	601.00	370.00	601.00	370.00	600.00	371.00	600.00	371.00	599.00	372.00	599.00	372.00	597.00	373.00	597.00	373.00	595.00	374.00	595.00	374.00	592.00	375.00	592.00	375.00	590.00	376.00	590.00	376.00	586.00	377.00	586.00	377.00	583.00	378.00	583.00	378.00	578.00	379.00	578.00	379.00	575.00	383.00	575.00	383.00	573.00	384.00	573.00	384.00	572.00	387.00	572.00	387.00	571.00	389.00	571.00	389.00	570.00	390.00	570.00	390.00	568.00	396.00	568.00	396.00	567.00	400.00	567.00	400.00	566.00	404.00	566.00	404.00	565.00	406.00	565.00	406.00	564.00	410.00	564.00	410.00	567.00	411.00	567.00	411.00	569.00	410.00	569.00	410.00	572.00	414.00	572.00	414.00	573.00	413.00	573.00	413.00	587.00	414.00	587.00	414.00	588.00	415.00	588.00	415.00	590.00	416.00	590.00	416.00	591.00	417.00	591.00	417.00	592.00	418.00	592.00	418.00	593.00	419.00	593.00	419.00	594.00	420.00	594.00	420.00	595.00	427.00	595.00	427.00	594.00	429.00	594.00	429.00	593.00	432.00	593.00	432.00	592.00	433.00	592.00	433.00	593.00	435.00	593.00	435.00	596.00	436.00	596.00	436.00	598.00	437.00	598.00	437.00	599.00	438.00	599.00	438.00	601.00	439.00	601.00	439.00	602.00	440.00	602.00	440.00	603.00	441.00	603.00	441.00	604.00	442.00	604.00	442.00	605.00	444.00	605.00	444.00	607.00	445.00	607.00	445.00	608.00	446.00	608.00	446.00	609.00	447.00	609.00	447.00	611.00	448.00	611.00	448.00	612.00	450.00	612.00	450.00	613.00	451.00	613.00	451.00	614.00	453.00	614.00	453.00	615.00	457.00	615.00	457.00	616.00	462.00	616.00	462.00	617.00	464.00	617.00	464.00	624.00	465.00	624.00	465.00	625.00	466.00	625.00	466.00	628.00	467.00	628.00	467.00	631.00	468.00	631.00
T0_thres.tif	0700-0475	214.64	321.36	6381.20	-89.09	0.0153	581.00	694.00	582.00	694.00	582.00	695.00	583.00	695.00	583.00	696.00	586.00	696.00	586.00	697.00	587.00	697.00	587.00	698.00	588.00	698.00	588.00	699.00	592.00	699.00	592.00	700.00	594.00	700.00	594.00	701.00	593.00	701.00	593.00	705.00	592.00	705.00	592.00	707.00	591.00	707.00	591.00	711.00	590.00	711.00	590.00	712.00	589.00	712.00	589.00	725.00	590.00	725.00	590.00	728.00	591.00	728.00	591.00	730.00	592.00	730.00	592.00	732.00	593.00	732.00	593.00	733.00	594.00	733.00	594.00	734.00	595.00	734.00	595.00	735.00	596.00	735.00	596.00	736.00	597.00	736.00	597.00	737.00	599.00	737.00	599.00	738.00	600.00	738.00	600.00	739.00	603.00	739.00	603.00	740.00	606.00	740.00	606.00	741.00	608.00	741.00	608.00	742.00	610.00	742.00	610.00	743.00	611.00	743.00	611.00	744.00	614.00	744.00	614.00	745.00	616.00	745.00	616.00	746.00	618.00	746.00	618.00	747.00	619.00	747.00	619.00	748.00	620.00	748.00	620.00	754.00	619.00	754.00	619.00	757.00	616.00	757.00	616.00	758.00	614.00	758.00	614.00	759.00	611.00	759.00	611.00	760.00	606.00	760.00	606.00	761.00	605.00	761.00	605.00	762.00	603.00	762.00	603.00	763.00	600.00	763.00	600.00	764.00	597.00	764.00	597.00	765.00	596.00	765.00	596.00	766.00	595.00	766.00	595.00	767.00	594.00	767.00	594.00	768.00	593.00	768.00	593.00	770.00	591.00	770.00	591.00	773.00	590.00	773.00	590.00	775.00	589.00	775.00	589.00	776.00	588.00	776.00	588.00	779.00	587.00	779.00	587.00	780.00	586.00	780.00	586.00	782.00	585.00	782.00	585.00	784.00	584.00	784.00	584.00	786.00	580.00	786.00	580.00	785.00	576.00	785.00	576.00	788.00	578.00	788.00	578.00	789.00	582.00	789.00	582.00	790.00	580.00	790.00	580.00	791.00	556.00	791.00	556.00	790.00	554.00	790.00	554.00	789.00	553.00	789.00	553.00	788.00	552.00	788.00	552.00	786.00	550.00	786.00	550.00	785.00	549.00	785.00	549.00	780.00	548.00	780.00	548.00	779.00	547.00	779.00	547.00	777.00	546.00	777.00	546.00	775.00	545.00	775.00	545.00	774.00	544.00	774.00	544.00	773.00	543.00	773.00	543.00	770.00	541.00	770.00	541.00	769.00	537.00	769.00	537.00	768.00	529.00	768.00	529.00	769.00	526.00	769.00	526.00	770.00	523.00	770.00	523.00	771.00	521.00	771.00	521.00	772.00	520.00	772.00	520.00	773.00	517.00	773.00	517.00	774.00	515.00	774.00	515.00	775.00	514.00	775.00	514.00	777.00	512.00	777.00	512.00	778.00	511.00	778.00	511.00	779.00	510.00	779.00	510.00	780.00	509.00	780.00	509.00	782.00	507.00	782.00	507.00	784.00	506.00	784.00	506.00	785.00	504.00	785.00	504.00	783.00	503.00	783.00	503.00	781.00	502.00	781.00	502.00	776.00	501.00	776.00	501.00	774.00	500.00	774.00	500.00	772.00	499.00	772.00	499.00	770.00	498.00	770.00	498.00	768.00	497.00	768.00	497.00	765.00	496.00	765.00	496.00	764.00	495.00	764.00	495.00	763.00	494.00	763.00	494.00	760.00	493.00	760.00	493.00	758.00	492.00	758.00	492.00	753.00	491.00	753.00	491.00	751.00	490.00	751.00	490.00	745.00	491.00	745.00	491.00	736.00	492.00	736.00	492.00	726.00	491.00	726.00	491.00	722.00	489.00	722.00	489.00	720.00	488.00	720.00	488.00	718.00	485.00	718.00	485.00	717.00	482.00	717.00	482.00	716.00	481.00	716.00	481.00	715.00	480.00	715.00	480.00	714.00	463.00	714.00	463.00	715.00	462.00	715.00	462.00	716.00	461.00	716.00	461.00	717.00	459.00	717.00	459.00	718.00	458.00	718.00	458.00	720.00	457.00	720.00	457.00	721.00	456.00	721.00	456.00	722.00	455.00	722.00	455.00	725.00	454.00	725.00	454.00	731.00	453.00	731.00	453.00	737.00	452.00	737.00	452.00	739.00	451.00	739.00	451.00	743.00	450.00	743.00	450.00	748.00	449.00	748.00	449.00	749.00	448.00	749.00	448.00	756.00	447.00	756.00	447.00	763.00	446.00	763.00	446.00	764.00	445.00	764.00	445.00	768.00	444.00	768.00	444.00	786.00	443.00	786.00	443.00	787.00	442.00	787.00	442.00	791.00	440.00	791.00	440.00	792.00	439.00	792.00	439.00	793.00	437.00	793.00	437.00	794.00	436.00	794.00	436.00	795.00	432.00	795.00	432.00	796.00	430.00	796.00	430.00	797.00	428.00	797.00	428.00	798.00	423.00	798.00	423.00	799.00	418.00	799.00	418.00	800.00	415.00	800.00	415.00	799.00	413.00	799.00	413.00	798.00	411.00	798.00	411.00	797.00	410.00	797.00	410.00	795.00	409.00	795.00	409.00	790.00	408.00	790.00	408.00	787.00	407.00	787.00	407.00	783.00	406.00	783.00	406.00	776.00	405.00	776.00	405.00	775.00	404.00	775.00	404.00	773.00	403.00	773.00	403.00	770.00	402.00	770.00	402.00	769.00	401.00	769.00	401.00	768.00	402.00	768.00	402.00	764.00	401.00	764.00	401.00	762.00	400.00	762.00	400.00	757.00	399.00	757.00	399.00	755.00	397.00	755.00	397.00	753.00	396.00	753.00	396.00	752.00	395.00	752.00	395.00	751.00	393.00	751.00	393.00	750.00	389.00	750.00	389.00	749.00	381.00	749.00	381.00	750.00	379.00	750.00	379.00	751.00	378.00	751.00	378.00	752.00	377.00	752.00	377.00	753.00	376.00	753.00	376.00	755.00	375.00	755.00	375.00	756.00	374.00	756.00	374.00	757.00	373.00	757.00	373.00	758.00	371.00	758.00	371.00	759.00	370.00	759.00	370.00	760.00	368.00	760.00	368.00	761.00	367.00	761.00	367.00	762.00	366.00	762.00	366.00	763.00	365.00	763.00	365.00	764.00	363.00	764.00	363.00	765.00	362.00	765.00	362.00	766.00	359.00	766.00	359.00	767.00	357.00	767.00	357.00	768.00	351.00	768.00	351.00	767.00	350.00	767.00	350.00	766.00	348.00	766.00	348.00	764.00	345.00	764.00	345.00	763.00	344.00	763.00	344.00	762.00	342.00	762.00	342.00	761.00	341.00	761.00	341.00	758.00	340.00	758.00	340.00	757.00	339.00	757.00	339.00	755.00	338.00	755.00	338.00	748.00	339.00	748.00	339.00	744.00	340.00	744.00	340.00	742.00	341.00	742.00	341.00	737.00	342.00	737.00	342.00	732.00	343.00	732.00	343.00	725.00	342.00	725.00	342.00	723.00	341.00	723.00	341.00	720.00	339.00	720.00	339.00	718.00	338.00	718.00	338.00	717.00	337.00	717.00	337.00	716.00	336.00	716.00	336.00	715.00	335.00	715.00	335.00	714.00	333.00	714.00	333.00	713.00	332.00	713.00	332.00	712.00	331.00	712.00	331.00	710.00	332.00	710.00	332.00	708.00	333.00	708.00	333.00	707.00	335.00	707.00	335.00	704.00	336.00	704.00	336.00	703.00	337.00	703.00	337.00	701.00	338.00	701.00	338.00	699.00	339.00	699.00	339.00	695.00	341.00	695.00	341.00	686.00	342.00	686.00	342.00	683.00	343.00	683.00	343.00	681.00	344.00	681.00	344.00	675.00	345.00	675.00	345.00	669.00	346.00	669.00	346.00	668.00	347.00	668.00	347.00	665.00	348.00	665.00	348.00	662.00	349.00	662.00	349.00	660.00	350.00	660.00	350.00	657.00	351.00	657.00	351.00	654.00	352.00	654.00	352.00	653.00	353.00	653.00	353.00	652.00	354.00	652.00	354.00	648.00	362.00	648.00	362.00	646.00	365.00	646.00	365.00	645.00	367.00	645.00	367.00	644.00	368.00	644.00	368.00	643.00	379.00	643.00	379.00	644.00	381.00	644.00	381.00	645.00	385.00	645.00	385.00	646.00	387.00	646.00	387.00	647.00	391.00	647.00	391.00	649.00	392.00	649.00	392.00	650.00	395.00	650.00	395.00	651.00	396.00	651.00	396.00	652.00	398.00	652.00	398.00	653.00	401.00	653.00	401.00	654.00	408.00	654.00	408.00	655.00	412.00	655.00	412.00	657.00	416.00	657.00	416.00	658.00	423.00	658.00	423.00	659.00	425.00	659.00	425.00	660.00	429.00	660.00	429.00	661.00	432.00	661.00	432.00	662.00	438.00	662.00	438.00	661.00	444.00	661.00	444.00	660.00	447.00	660.00	447.00	659.00	450.00	659.00	450.00	658.00	454.00	658.00	454.00	657.00	456.00	657.00	456.00	656.00	459.00	656.00	459.00	655.00	460.00	655.00	460.00	654.00	462.00	654.00	462.00	653.00	463.00	653.00	463.00	652.00	464.00	652.00	464.00	649.00	466.00	649.00	466.00	647.00	467.00	647.00	467.00	645.00	468.00	645.00	468.00	641.00	469.00	641.00	469.00	638.00	471.00	638.00	471.00	628.00	470.00	628.00	470.00	626.00	469.00	626.00	469.00	622.00	468.00	622.00	468.00	619.00	469.00	619.00	469.00	620.00	475.00	620.00	475.00	617.00	476.00	617.00	476.00	616.00	479.00	616.00	479.00	615.00	480.00	615.00	480.00	612.00	481.00	612.00	481.00	611.00	482.00	611.00	482.00	610.00	484.00	610.00	484.00	609.00	486.00	609.00	486.00	608.00	487.00	608.00	487.00	606.00	488.00	606.00	488.00	605.00	491.00	605.00	491.00	603.00	492.00	603.00	492.00	602.00	497.00	602.00	497.00	601.00	498.00	601.00	498.00	600.00	500.00	600.00	500.00	601.00	501.00	601.00	501.00	603.00	502.00	603.00	502.00	607.00	503.00	607.00	503.00	611.00	504.00	611.00	504.00	612.00	505.00	612.00	505.00	621.00	506.00	621.00	506.00	624.00	507.00	624.00	507.00	625.00	508.00	625.00	508.00	627.00	510.00	627.00	510.00	629.00	513.00	629.00	513.00	630.00	514.00	630.00	514.00	631.00	515.00	631.00	515.00	632.00	517.00	632.00	517.00	633.00	519.00	633.00	519.00	634.00	530.00	634.00	530.00	633.00	533.00	633.00	533.00	632.00	535.00	632.00	535.00	631.00	537.00	631.00	537.00	630.00	538.00	630.00	538.00	629.00	539.00	629.00	539.00	627.00	541.00	627.00	541.00	625.00	542.00	625.00	542.00	623.00	544.00	623.00	544.00	621.00	546.00	621.00	546.00	620.00	549.00	620.00	549.00	621.00	552.00	621.00	552.00	622.00	554.00	622.00	554.00	623.00	556.00	623.00	556.00	625.00	557.00	625.00	557.00	627.00	559.00	627.00	559.00	631.00	560.00	631.00	560.00	635.00	561.00	635.00	561.00	642.00	562.00	642.00	562.00	648.00	563.00	648.00	563.00	649.00	564.00	649.00	564.00	653.00	565.00	653.00	565.00	661.00	566.00	661.00	566.00	662.00	567.00	662.00	567.00	668.00	568.00	668.00	568.00	671.00	569.00	671.00	569.00	675.00	570.00	675.00	570.00	677.00	571.00	677.00	571.00	680.00	572.00	680.00	572.00	681.00	573.00	681.00	573.00	684.00	574.00	684.00	574.00	685.00	575.00	685.00	575.00	686.00	576.00	686.00	576.00	689.00	577.00	689.00	577.00	690.00	578.00	690.00	578.00	691.00	579.00	691.00	579.00	692.00	580.00	692.00	580.00	693.00	581.00	693.00
T0_thres.tif	0563-0253	109.88	261.14	5835.13	80.79	0.0396	253.00	650.00	254.00	650.00	254.00	653.00	255.00	653.00	255.00	654.00	256.00	654.00	256.00	665.00	255.00	665.00	255.00	667.00	253.00	667.00	253.00	670.00	252.00	670.00	252.00	673.00	251.00	673.00	251.00	676.00	250.00	676.00	250.00	678.00	249.00	678.00	249.00	680.00	248.00	680.00	248.00	682.00	247.00	682.00	247.00	687.00	246.00	687.00	246.00	688.00	247.00	688.00	247.00	691.00	248.00	691.00	248.00	693.00	249.00	693.00	249.00	695.00	250.00	695.00	250.00	697.00	251.00	697.00	251.00	701.00	252.00	701.00	252.00	702.00	253.00	702.00	253.00	706.00	254.00	706.00	254.00	708.00	255.00	708.00	255.00	709.00	256.00	709.00	256.00	711.00	257.00	711.00	257.00	714.00	258.00	714.00	258.00	715.00	259.00	715.00	259.00	717.00	260.00	717.00	260.00	720.00	264.00	720.00	264.00	719.00	266.00	719.00	266.00	718.00	269.00	718.00	269.00	716.00	273.00	716.00	273.00	715.00	275.00	715.00	275.00	714.00	278.00	714.00	278.00	713.00	280.00	713.00	280.00	712.00	282.00	712.00	282.00	711.00	283.00	711.00	283.00	710.00	286.00	710.00	286.00	709.00	288.00	709.00	288.00	708.00	290.00	708.00	290.00	707.00	291.00	707.00	291.00	705.00	292.00	705.00	292.00	704.00	295.00	704.00	295.00	703.00	297.00	703.00	297.00	702.00	304.00	702.00	304.00	703.00	307.00	703.00	307.00	704.00	309.00	704.00	309.00	705.00	310.00	705.00	310.00	706.00	311.00	706.00	311.00	707.00	312.00	707.00	312.00	708.00	318.00	708.00	318.00	709.00	321.00	709.00	321.00	708.00	328.00	708.00	328.00	707.00	329.00	707.00	329.00	705.00	330.00	705.00	330.00	704.00	332.00	704.00	332.00	701.00	333.00	701.00	333.00	700.00	334.00	700.00	334.00	698.00	335.00	698.00	335.00	696.00	336.00	696.00	336.00	693.00	337.00	693.00	337.00	692.00	338.00	692.00	338.00	683.00	339.00	683.00	339.00	680.00	340.00	680.00	340.00	678.00	341.00	678.00	341.00	672.00	342.00	672.00	342.00	666.00	343.00	666.00	343.00	665.00	344.00	665.00	344.00	662.00	345.00	662.00	345.00	659.00	346.00	659.00	346.00	657.00	347.00	657.00	347.00	654.00	348.00	654.00	348.00	651.00	349.00	651.00	349.00	650.00	350.00	650.00	350.00	649.00	351.00	649.00	351.00	645.00	353.00	645.00	353.00	642.00	354.00	642.00	354.00	641.00	353.00	641.00	353.00	638.00	352.00	638.00	352.00	636.00	351.00	636.00	351.00	632.00	350.00	632.00	350.00	630.00	349.00	630.00	349.00	629.00	345.00	629.00	345.00	626.00	344.00	626.00	344.00	624.00	343.00	624.00	343.00	626.00	332.00	626.00	332.00	625.00	329.00	625.00	329.00	623.00	328.00	623.00	328.00	622.00	327.00	622.00	327.00	621.00	326.00	621.00	326.00	620.00	325.00	620.00	325.00	617.00	324.00	617.00	324.00	608.00	323.00	608.00	323.00	604.00	322.00	604.00	322.00	595.00	324.00	595.00	324.00	593.00	322.00	593.00	322.00	592.00	318.00	592.00	318.00	591.00	315.00	591.00	315.00	590.00	312.00	590.00	312.00	589.00	310.00	589.00	310.00	588.00	306.00	588.00	306.00	589.00	303.00	589.00	303.00	588.00	302.00	588.00	302.00	586.00	299.00	586.00	299.00	585.00	296.00	585.00	296.00	584.00	295.00	584.00	295.00	583.00	289.00	583.00	289.00	582.00	284.00	582.00	284.00	581.00	281.00	581.00	281.00	580.00	280.00	580.00	280.00	579.00	277.00	579.00	277.00	578.00	274.00	578.00	274.00	577.00	272.00	577.00	272.00	576.00	271.00	576.00	271.00	575.00	270.00	575.00	270.00	574.00	269.00	574.00	269.00	573.00	268.00	573.00	268.00	572.00	267.00	572.00	267.00	570.00	266.00	570.00	266.00	569.00	265.00	569.00	265.00	566.00	264.00	566.00	264.00	564.00	263.00	564.00	263.00	562.00	262.00	562.00	262.00	561.00	261.00	561.00	261.00	558.00	260.00	558.00	260.00	555.00	259.00	555.00	259.00	544.00	260.00	544.00	260.00	538.00	261.00	538.00	261.00	535.00	262.00	535.00	262.00	533.00	263.00	533.00	263.00	531.00	264.00	531.00	264.00	528.00	265.00	528.00	265.00	527.00	266.00	527.00	266.00	525.00	267.00	525.00	267.00	524.00	268.00	524.00	268.00	523.00	269.00	523.00	269.00	522.00	270.00	522.00	270.00	521.00	271.00	521.00	271.00	519.00	272.00	519.00	272.00	518.00	274.00	518.00	274.00	516.00	275.00	516.00	275.00	515.00	276.00	515.00	276.00	514.00	277.00	514.00	277.00	511.00	278.00	511.00	278.00	508.00	279.00	508.00	279.00	506.00	278.00	506.00	278.00	503.00	277.00	503.00	277.00	501.00	276.00	501.00	276.00	500.00	274.00	500.00	274.00	499.00	273.00	499.00	273.00	497.00	270.00	497.00	270.00	496.00	266.00	496.00	266.00	495.00	263.00	495.00	263.00	494.00	256.00	494.00	256.00	493.00	255.00	493.00	255.00	492.00	250.00	492.00	250.00	493.00	248.00	493.00	248.00	494.00	240.00	494.00	240.00	495.00	235.00	495.00	235.00	494.00	231.00	494.00	231.00	493.00	229.00	493.00	229.00	492.00	228.00	492.00	228.00	491.00	227.00	491.00	227.00	490.00	225.00	490.00	225.00	488.00	224.00	488.00	224.00	485.00	223.00	485.00	223.00	482.00	222.00	482.00	222.00	480.00	221.00	480.00	221.00	479.00	220.00	479.00	220.00	476.00	219.00	476.00	219.00	472.00	218.00	472.00	218.00	465.00	219.00	465.00	219.00	463.00	218.00	463.00	218.00	453.00	219.00	453.00	219.00	445.00	220.00	445.00	220.00	443.00	221.00	443.00	221.00	439.00	222.00	439.00	222.00	437.00	224.00	437.00	224.00	430.00	225.00	430.00	225.00	428.00	226.00	428.00	226.00	423.00	225.00	423.00	225.00	421.00	224.00	421.00	224.00	416.00	225.00	416.00	225.00	415.00	224.00	415.00	224.00	413.00	223.00	413.00	223.00	412.00	222.00	412.00	222.00	410.00	221.00	410.00	221.00	409.00	219.00	409.00	219.00	408.00	214.00	408.00	214.00	409.00	204.00	409.00	204.00	408.00	199.00	408.00	199.00	407.00	196.00	407.00	196.00	408.00	180.00	408.00	180.00	407.00	177.00	407.00	177.00	408.00	175.00	408.00	175.00	409.00	172.00	409.00	172.00	413.00	171.00	413.00	171.00	415.00	169.00	415.00	169.00	416.00	168.00	416.00	168.00	418.00	167.00	418.00	167.00	419.00	166.00	419.00	166.00	420.00	165.00	420.00	165.00	421.00	164.00	421.00	164.00	429.00	163.00	429.00	163.00	435.00	162.00	435.00	162.00	438.00	161.00	438.00	161.00	440.00	160.00	440.00	160.00	442.00	159.00	442.00	159.00	444.00	158.00	444.00	158.00	446.00	157.00	446.00	157.00	449.00	156.00	449.00	156.00	450.00	155.00	450.00	155.00	451.00	154.00	451.00	154.00	455.00	153.00	455.00	153.00	456.00	154.00	456.00	154.00	459.00	155.00	459.00	155.00	460.00	157.00	460.00	157.00	461.00	159.00	461.00	159.00	463.00	160.00	463.00	160.00	464.00	162.00	464.00	162.00	465.00	163.00	465.00	163.00	467.00	164.00	467.00	164.00	469.00	165.00	469.00	165.00	470.00	166.00	470.00	166.00	474.00	167.00	474.00	167.00	475.00	168.00	475.00	168.00	476.00	169.00	476.00	169.00	479.00	170.00	479.00	170.00	480.00	171.00	480.00	171.00	483.00	172.00	483.00	172.00	496.00	171.00	496.00	171.00	500.00	170.00	500.00	170.00	504.00	168.00	504.00	168.00	505.00	167.00	505.00	167.00	508.00	166.00	508.00	166.00	512.00	165.00	512.00	165.00	515.00	164.00	515.00	164.00	518.00	163.00	518.00	163.00	520.00	162.00	520.00	162.00	527.00	161.00	527.00	161.00	529.00	162.00	529.00	162.00	536.00	163.00	536.00	163.00	539.00	164.00	539.00	164.00	540.00	170.00	540.00	170.00	541.00	173.00	541.00	173.00	542.00	174.00	542.00	174.00	543.00	175.00	543.00	175.00	544.00	177.00	544.00	177.00	545.00	178.00	545.00	178.00	546.00	179.00	546.00	179.00	547.00	180.00	547.00	180.00	549.00	181.00	549.00	181.00	552.00	182.00	552.00	182.00	553.00	183.00	553.00	183.00	555.00	184.00	555.00	184.00	561.00	183.00	561.00	183.00	564.00	181.00	564.00	181.00	565.00	180.00	565.00	180.00	566.00	178.00	566.00	178.00	568.00	174.00	568.00	174.00	570.00	172.00	570.00	172.00	571.00	170.00	571.00	170.00	572.00	169.00	572.00	169.00	575.00	170.00	575.00	170.00	577.00	171.00	577.00	171.00	579.00	172.00	579.00	172.00	591.00	173.00	591.00	173.00	599.00	174.00	599.00	174.00	601.00	175.00	601.00	175.00	604.00	176.00	604.00	176.00	608.00	177.00	608.00	177.00	610.00	178.00	610.00	178.00	613.00	179.00	613.00	179.00	618.00	180.00	618.00	180.00	624.00	181.00	624.00	181.00	630.00	182.00	630.00	182.00	633.00	184.00	633.00	184.00	638.00	190.00	638.00	190.00	639.00	191.00	639.00	191.00	640.00	193.00	640.00	193.00	641.00	195.00	641.00	195.00	642.00	198.00	642.00	198.00	643.00	202.00	643.00	202.00	644.00	206.00	644.00	206.00	643.00	208.00	643.00	208.00	642.00	210.00	642.00	210.00	641.00	212.00	641.00	212.00	640.00	213.00	640.00	213.00	639.00	215.00	639.00	215.00	638.00	217.00	638.00	217.00	637.00	219.00	637.00	219.00	636.00	222.00	636.00	222.00	635.00	225.00	635.00	225.00	634.00	234.00	634.00	234.00	633.00	238.00	633.00	238.00	634.00	240.00	634.00	240.00	635.00	242.00	635.00	242.00	636.00	244.00	636.00	244.00	637.00	245.00	637.00	245.00	638.00	246.00	638.00	246.00	639.00	247.00	639.00	247.00	640.00	248.00	640.00	248.00	642.00	249.00	642.00	249.00	644.00	250.00	644.00	250.00	646.00	251.00	646.00	251.00	647.00	252.00	647.00	252.00	648.00	253.00	648.00
T0_thres.tif	0671-0165	75.82	296.88	3636.57	80.49	0.0424	172.00	634.00	175.00	634.00	175.00	632.00	176.00	632.00	176.00	633.00	177.00	633.00	177.00	634.00	178.00	634.00	178.00	635.00	180.00	635.00	180.00	637.00	181.00	637.00	181.00	640.00	179.00	640.00	179.00	643.00	178.00	643.00	178.00	645.00	177.00	645.00	177.00	654.00	176.00	654.00	176.00	656.00	175.00	656.00	175.00	662.00	174.00	662.00	174.00	666.00	173.00	666.00	173.00	668.00	172.00	668.00	172.00	669.00	171.00	669.00	171.00	672.00	170.00	672.00	170.00	674.00	169.00	674.00	169.00	676.00	168.00	676.00	168.00	680.00	171.00	680.00	171.00	679.00	172.00	679.00	172.00	677.00	173.00	677.00	173.00	675.00	174.00	675.00	174.00	671.00	175.00	671.00	175.00	670.00	176.00	670.00	176.00	669.00	177.00	669.00	177.00	665.00	178.00	665.00	178.00	659.00	179.00	659.00	179.00	657.00	180.00	657.00	180.00	648.00	181.00	648.00	181.00	646.00	182.00	646.00	182.00	643.00	186.00	643.00	186.00	641.00	188.00	641.00	188.00	642.00	189.00	642.00	189.00	643.00	191.00	643.00	191.00	644.00	193.00	644.00	193.00	645.00	196.00	645.00	196.00	646.00	199.00	646.00	199.00	647.00	201.00	647.00	201.00	648.00	205.00	648.00	205.00	647.00	209.00	647.00	209.00	646.00	211.00	646.00	211.00	645.00	213.00	645.00	213.00	644.00	215.00	644.00	215.00	643.00	216.00	643.00	216.00	642.00	218.00	642.00	218.00	641.00	220.00	641.00	220.00	640.00	221.00	640.00	221.00	639.00	225.00	639.00	225.00	638.00	228.00	638.00	228.00	637.00	237.00	637.00	237.00	638.00	240.00	638.00	240.00	639.00	242.00	639.00	242.00	640.00	243.00	640.00	243.00	641.00	244.00	641.00	244.00	642.00	245.00	642.00	245.00	645.00	246.00	645.00	246.00	646.00	247.00	646.00	247.00	648.00	248.00	648.00	248.00	650.00	250.00	650.00	250.00	652.00	251.00	652.00	251.00	655.00	252.00	655.00	252.00	657.00	253.00	657.00	253.00	662.00	252.00	662.00	252.00	664.00	251.00	664.00	251.00	665.00	250.00	665.00	250.00	667.00	249.00	667.00	249.00	670.00	248.00	670.00	248.00	673.00	247.00	673.00	247.00	675.00	246.00	675.00	246.00	677.00	245.00	677.00	245.00	679.00	244.00	679.00	244.00	684.00	243.00	684.00	243.00	691.00	244.00	691.00	244.00	694.00	245.00	694.00	245.00	695.00	246.00	695.00	246.00	698.00	247.00	698.00	247.00	699.00	248.00	699.00	248.00	703.00	249.00	703.00	249.00	705.00	250.00	705.00	250.00	708.00	251.00	708.00	251.00	710.00	252.00	710.00	252.00	712.00	253.00	712.00	253.00	714.00	254.00	714.00	254.00	716.00	255.00	716.00	255.00	718.00	256.00	718.00	256.00	719.00	257.00	719.00	257.00	723.00	258.00	723.00	258.00	724.00	259.00	724.00	259.00	725.00	258.00	725.00	258.00	729.00	259.00	729.00	259.00	730.00	260.00	730.00	260.00	731.00	263.00	731.00	263.00	733.00	266.00	733.00	266.00	735.00	267.00	735.00	267.00	737.00	268.00	737.00	268.00	739.00	269.00	739.00	269.00	743.00	270.00	743.00	270.00	746.00	271.00	746.00	271.00	749.00	272.00	749.00	272.00	755.00	273.00	755.00	273.00	759.00	272.00	759.00	272.00	761.00	271.00	761.00	271.00	762.00	268.00	762.00	268.00	763.00	264.00	763.00	264.00	764.00	259.00	764.00	259.00	766.00	258.00	766.00	258.00	768.00	257.00	768.00	257.00	771.00	258.00	771.00	258.00	778.00	259.00	778.00	259.00	782.00	258.00	782.00	258.00	784.00	257.00	784.00	257.00	787.00	256.00	787.00	256.00	789.00	255.00	789.00	255.00	791.00	254.00	791.00	254.00	793.00	253.00	793.00	253.00	794.00	252.00	794.00	252.00	795.00	251.00	795.00	251.00	796.00	247.00	796.00	247.00	795.00	245.00	795.00	245.00	793.00	244.00	793.00	244.00	792.00	243.00	792.00	243.00	791.00	242.00	791.00	242.00	790.00	241.00	790.00	241.00	789.00	240.00	789.00	240.00	788.00	239.00	788.00	239.00	787.00	238.00	787.00	238.00	786.00	236.00	786.00	236.00	783.00	235.00	783.00	235.00	782.00	234.00	782.00	234.00	781.00	233.00	781.00	233.00	779.00	232.00	779.00	232.00	778.00	231.00	778.00	231.00	776.00	230.00	776.00	230.00	773.00	228.00	773.00	228.00	772.00	227.00	772.00	227.00	763.00	226.00	763.00	226.00	759.00	225.00	759.00	225.00	754.00	224.00	754.00	224.00	751.00	223.00	751.00	223.00	749.00	222.00	749.00	222.00	745.00	221.00	745.00	221.00	741.00	220.00	741.00	220.00	739.00	219.00	739.00	219.00	737.00	221.00	737.00	221.00	734.00	222.00	734.00	222.00	731.00	223.00	731.00	223.00	730.00	224.00	730.00	224.00	724.00	223.00	724.00	223.00	720.00	222.00	720.00	222.00	718.00	221.00	718.00	221.00	716.00	219.00	716.00	219.00	714.00	218.00	714.00	218.00	713.00	216.00	713.00	216.00	712.00	215.00	712.00	215.00	711.00	214.00	711.00	214.00	710.00	213.00	710.00	213.00	709.00	211.00	709.00	211.00	708.00	208.00	708.00	208.00	707.00	206.00	707.00	206.00	706.00	197.00	706.00	197.00	705.00	194.00	705.00	194.00	706.00	187.00	706.00	187.00	707.00	186.00	707.00	186.00	708.00	184.00	708.00	184.00	706.00	183.00	706.00	183.00	705.00	182.00	705.00	182.00	704.00	181.00	704.00	181.00	703.00	180.00	703.00	180.00	701.00	179.00	701.00	179.00	700.00	178.00	700.00	178.00	698.00	177.00	698.00	177.00	697.00	176.00	697.00	176.00	696.00	175.00	696.00	175.00	694.00	174.00	694.00	174.00	692.00	173.00	692.00	173.00	690.00	172.00	690.00	172.00	688.00	171.00	688.00	171.00	686.00	170.00	686.00	170.00	685.00	169.00	685.00	169.00	683.00	168.00	683.00	168.00	681.00	166.00	681.00	166.00	679.00	165.00	679.00	165.00	678.00	164.00	678.00	164.00	677.00	161.00	677.00	161.00	676.00	160.00	676.00	160.00	674.00	158.00	674.00	158.00	673.00	157.00	673.00	157.00	672.00	155.00	672.00	155.00	670.00	154.00	670.00	154.00	669.00	152.00	669.00	152.00	668.00	140.00	668.00	140.00	667.00	139.00	667.00	139.00	666.00	138.00	666.00	138.00	665.00	137.00	665.00	137.00	664.00	136.00	664.00	136.00	663.00	135.00	663.00	135.00	661.00	134.00	661.00	134.00	660.00	133.00	660.00	133.00	657.00	132.00	657.00	132.00	656.00	131.00	656.00	131.00	654.00	130.00	654.00	130.00	651.00	129.00	651.00	129.00	649.00	128.00	649.00	128.00	648.00	127.00	648.00	127.00	646.00	125.00	646.00	125.00	644.00	124.00	644.00	124.00	642.00	123.00	642.00	123.00	641.00	122.00	641.00	122.00	640.00	121.00	640.00	121.00	639.00	118.00	639.00	118.00	638.00	113.00	638.00	113.00	639.00	111.00	639.00	111.00	640.00	109.00	640.00	109.00	641.00	108.00	641.00	108.00	643.00	106.00	643.00	106.00	644.00	104.00	644.00	104.00	645.00	102.00	645.00	102.00	646.00	101.00	646.00	101.00	647.00	99.00	647.00	99.00	649.00	98.00	649.00	98.00	650.00	97.00	650.00	97.00	651.00	96.00	651.00	96.00	652.00	95.00	652.00	95.00	654.00	93.00	654.00	93.00	655.00	92.00	655.00	92.00	656.00	91.00	656.00	91.00	657.00	90.00	657.00	90.00	658.00	89.00	658.00	89.00	659.00	88.00	659.00	88.00	660.00	87.00	660.00	87.00	661.00	83.00	661.00	83.00	660.00	79.00	660.00	79.00	659.00	77.00	659.00	77.00	658.00	74.00	658.00	74.00	657.00	73.00	657.00	73.00	656.00	72.00	656.00	72.00	655.00	70.00	655.00	70.00	654.00	69.00	654.00	69.00	653.00	67.00	653.00	67.00	652.00	66.00	652.00	66.00	651.00	64.00	651.00	64.00	649.00	63.00	649.00	63.00	648.00	62.00	648.00	62.00	647.00	58.00	647.00	58.00	646.00	59.00	646.00	59.00	643.00	60.00	643.00	60.00	633.00	61.00	633.00	61.00	629.00	60.00	629.00	60.00	618.00	61.00	618.00	61.00	605.00	62.00	605.00	62.00	602.00	63.00	602.00	63.00	595.00	64.00	595.00	64.00	593.00	67.00	593.00	67.00	594.00	72.00	594.00	72.00	593.00	75.00	593.00	75.00	592.00	76.00	592.00	76.00	590.00	78.00	590.00	78.00	587.00	79.00	587.00	79.00	586.00	80.00	586.00	80.00	585.00	81.00	585.00	81.00	583.00	83.00	583.00	83.00	581.00	84.00	581.00	84.00	578.00	85.00	578.00	85.00	575.00	86.00	575.00	86.00	573.00	87.00	573.00	87.00	572.00	88.00	572.00	88.00	571.00	89.00	571.00	89.00	569.00	90.00	569.00	90.00	568.00	92.00	568.00	92.00	567.00	93.00	567.00	93.00	566.00	94.00	566.00	94.00	565.00	95.00	565.00	95.00	564.00	96.00	564.00	96.00	563.00	98.00	563.00	98.00	559.00	99.00	559.00	99.00	557.00	100.00	557.00	100.00	556.00	101.00	556.00	101.00	555.00	103.00	555.00	103.00	554.00	104.00	554.00	104.00	552.00	105.00	552.00	105.00	551.00	106.00	551.00	106.00	550.00	109.00	550.00	109.00	549.00	111.00	549.00	111.00	548.00	115.00	548.00	115.00	547.00	117.00	547.00	117.00	546.00	125.00	546.00	125.00	547.00	130.00	547.00	130.00	548.00	132.00	548.00	132.00	549.00	133.00	549.00	133.00	552.00	132.00	552.00	132.00	553.00	131.00	553.00	131.00	555.00	130.00	555.00	130.00	568.00	131.00	568.00	131.00	570.00	133.00	570.00	133.00	572.00	134.00	572.00	134.00	573.00	136.00	573.00	136.00	574.00	137.00	574.00	137.00	575.00	155.00	575.00	155.00	574.00	163.00	574.00	163.00	573.00	164.00	573.00	164.00	575.00	166.00	575.00	166.00	577.00	167.00	577.00	167.00	579.00	168.00	579.00	168.00	581.00	169.00	581.00	169.00	593.00	170.00	593.00	170.00	601.00	171.00	601.00	171.00	603.00	172.00	603.00	172.00	606.00	173.00	606.00	173.00	610.00	174.00	610.00	174.00	613.00	175.00	613.00	175.00	615.00	176.00	615.00	176.00	620.00	177.00	620.00	177.00	627.00	178.00	627.00	178.00	629.00	177.00	629.00	177.00	628.00	176.00	628.00	176.00	627.00	172.00	627.00
T0_thres.tif	0502-0105	47.69	225.02	2782.03	57.47	0.0391	167.00	501.00	166.00	501.00	166.00	502.00	165.00	502.00	165.00	503.00	164.00	503.00	164.00	505.00	163.00	505.00	163.00	509.00	162.00	509.00	162.00	512.00	161.00	512.00	161.00	515.00	160.00	515.00	160.00	517.00	159.00	517.00	159.00	521.00	158.00	521.00	158.00	531.00	159.00	531.00	159.00	540.00	155.00	540.00	155.00	541.00	153.00	541.00	153.00	542.00	152.00	542.00	152.00	543.00	148.00	543.00	148.00	544.00	143.00	544.00	143.00	545.00	142.00	545.00	142.00	546.00	134.00	546.00	134.00	545.00	132.00	545.00	132.00	544.00	128.00	544.00	128.00	543.00	114.00	543.00	114.00	544.00	112.00	544.00	112.00	545.00	108.00	545.00	108.00	546.00	106.00	546.00	106.00	547.00	104.00	547.00	104.00	548.00	103.00	548.00	103.00	549.00	102.00	549.00	102.00	550.00	101.00	550.00	101.00	552.00	99.00	552.00	99.00	553.00	98.00	553.00	98.00	554.00	96.00	554.00	96.00	556.00	95.00	556.00	95.00	557.00	92.00	557.00	92.00	558.00	90.00	558.00	90.00	559.00	89.00	559.00	89.00	561.00	88.00	561.00	88.00	563.00	87.00	563.00	87.00	566.00	86.00	566.00	86.00	568.00	85.00	568.00	85.00	569.00	84.00	569.00	84.00	570.00	83.00	570.00	83.00	572.00	82.00	572.00	82.00	575.00	81.00	575.00	81.00	578.00	80.00	578.00	80.00	580.00	79.00	580.00	79.00	581.00	78.00	581.00	78.00	583.00	77.00	583.00	77.00	584.00	76.00	584.00	76.00	585.00	75.00	585.00	75.00	587.00	74.00	587.00	74.00	588.00	73.00	588.00	73.00	589.00	72.00	589.00	72.00	590.00	67.00	590.00	67.00	589.00	66.00	589.00	66.00	588.00	65.00	588.00	65.00	587.00	64.00	587.00	64.00	586.00	63.00	586.00	63.00	585.00	61.00	585.00	61.00	584.00	60.00	584.00	60.00	583.00	57.00	583.00	57.00	582.00	56.00	582.00	56.00	581.00	54.00	581.00	54.00	579.00	52.00	579.00	52.00	578.00	51.00	578.00	51.00	577.00	50.00	577.00	50.00	576.00	48.00	576.00	48.00	575.00	47.00	575.00	47.00	574.00	45.00	574.00	45.00	572.00	44.00	572.00	44.00	566.00	43.00	566.00	43.00	561.00	42.00	561.00	42.00	560.00	43.00	560.00	43.00	557.00	44.00	557.00	44.00	556.00	45.00	556.00	45.00	552.00	44.00	552.00	44.00	550.00	43.00	550.00	43.00	548.00	44.00	548.00	44.00	547.00	45.00	547.00	45.00	537.00	48.00	537.00	48.00	536.00	53.00	536.00	53.00	534.00	54.00	534.00	54.00	533.00	55.00	533.00	55.00	532.00	56.00	532.00	56.00	531.00	59.00	531.00	59.00	530.00	61.00	530.00	61.00	529.00	62.00	529.00	62.00	528.00	63.00	528.00	63.00	527.00	65.00	527.00	65.00	523.00	66.00	523.00	66.00	522.00	69.00	522.00	69.00	520.00	70.00	520.00	70.00	518.00	71.00	518.00	71.00	514.00	73.00	514.00	73.00	512.00	74.00	512.00	74.00	509.00	75.00	509.00	75.00	506.00	74.00	506.00	74.00	503.00	72.00	503.00	72.00	499.00	71.00	499.00	71.00	497.00	70.00	497.00	70.00	494.00	69.00	494.00	69.00	492.00	68.00	492.00	68.00	490.00	67.00	490.00	67.00	488.00	66.00	488.00	66.00	486.00	65.00	486.00	65.00	485.00	64.00	485.00	64.00	484.00	63.00	484.00	63.00	483.00	62.00	483.00	62.00	482.00	61.00	482.00	61.00	480.00	60.00	480.00	60.00	478.00	59.00	478.00	59.00	477.00	58.00	477.00	58.00	476.00	57.00	476.00	57.00	475.00	56.00	475.00	56.00	474.00	54.00	474.00	54.00	472.00	53.00	472.00	53.00	471.00	52.00	471.00	52.00	469.00	51.00	469.00	51.00	468.00	50.00	468.00	50.00	467.00	49.00	467.00	49.00	465.00	48.00	465.00	48.00	464.00	46.00	464.00	46.00	462.00	45.00	462.00	45.00	461.00	44.00	461.00	44.00	459.00	45.00	459.00	45.00	458.00	47.00	458.00	47.00	457.00	48.00	457.00	48.00	456.00	50.00	456.00	50.00	453.00	52.00	453.00	52.00	451.00	53.00	451.00	53.00	450.00	54.00	450.00	54.00	448.00	55.00	448.00	55.00	446.00	56.00	446.00	56.00	445.00	57.00	445.00	57.00	443.00	58.00	443.00	58.00	439.00	59.00	439.00	59.00	438.00	60.00	438.00	60.00	434.00	61.00	434.00	61.00	432.00	62.00	432.00	62.00	431.00	63.00	431.00	63.00	429.00	64.00	429.00	64.00	425.00	66.00	425.00	66.00	421.00	67.00	421.00	67.00	420.00	68.00	420.00	68.00	419.00	69.00	419.00	69.00	417.00	70.00	417.00	70.00	416.00	71.00	416.00	71.00	417.00	72.00	417.00	72.00	418.00	74.00	418.00	74.00	419.00	75.00	419.00	75.00	421.00	76.00	421.00	76.00	422.00	77.00	422.00	77.00	423.00	78.00	423.00	78.00	424.00	79.00	424.00	79.00	425.00	80.00	425.00	80.00	426.00	81.00	426.00	81.00	428.00	82.00	428.00	82.00	429.00	83.00	429.00	83.00	430.00	84.00	430.00	84.00	431.00	85.00	431.00	85.00	432.00	87.00	432.00	87.00	434.00	89.00	434.00	89.00	435.00	90.00	435.00	90.00	437.00	92.00	437.00	92.00	438.00	93.00	438.00	93.00	439.00	94.00	439.00	94.00	440.00	95.00	440.00	95.00	441.00	96.00	441.00	96.00	442.00	100.00	442.00	100.00	443.00	101.00	443.00	101.00	445.00	108.00	445.00	108.00	444.00	110.00	444.00	110.00	443.00	111.00	443.00	111.00	442.00	112.00	442.00	112.00	440.00	113.00	440.00	113.00	439.00	114.00	439.00	114.00	437.00	116.00	437.00	116.00	433.00	117.00	433.00	117.00	431.00	119.00	431.00	119.00	427.00	120.00	427.00	120.00	426.00	121.00	426.00	121.00	425.00	122.00	425.00	122.00	424.00	123.00	424.00	123.00	423.00	124.00	423.00	124.00	422.00	125.00	422.00	125.00	420.00	127.00	420.00	127.00	419.00	129.00	419.00	129.00	418.00	135.00	418.00	135.00	417.00	137.00	417.00	137.00	416.00	141.00	416.00	141.00	415.00	149.00	415.00	149.00	416.00	150.00	416.00	150.00	417.00	152.00	417.00	152.00	418.00	155.00	418.00	155.00	419.00	156.00	419.00	156.00	420.00	157.00	420.00	157.00	421.00	158.00	421.00	158.00	422.00	161.00	422.00	161.00	426.00	160.00	426.00	160.00	432.00	159.00	432.00	159.00	435.00	158.00	435.00	158.00	437.00	157.00	437.00	157.00	439.00	156.00	439.00	156.00	441.00	155.00	441.00	155.00	443.00	154.00	443.00	154.00	446.00	153.00	446.00	153.00	447.00	152.00	447.00	152.00	448.00	151.00	448.00	151.00	452.00	150.00	452.00	150.00	459.00	151.00	459.00	151.00	461.00	152.00	461.00	152.00	463.00	154.00	463.00	154.00	464.00	156.00	464.00	156.00	465.00	157.00	465.00	157.00	466.00	158.00	466.00	158.00	467.00	159.00	467.00	159.00	468.00	160.00	468.00	160.00	470.00	161.00	470.00	161.00	471.00	162.00	471.00	162.00	473.00	163.00	473.00	163.00	477.00	164.00	477.00	164.00	478.00	165.00	478.00	165.00	479.00	166.00	479.00	166.00	482.00	167.00	482.00	167.00	483.00	168.00	483.00	168.00	486.00	169.00	486.00	169.00	493.00	168.00	493.00	168.00	497.00	167.00	497.00
T0_thres.tif	0235-0167	76.87	110.33	3853.10	-47.89	0.0067	256.00	268.00	257.00	268.00	257.00	280.00	258.00	280.00	258.00	287.00	259.00	287.00	259.00	288.00	258.00	288.00	258.00	290.00	257.00	290.00	257.00	294.00	256.00	294.00	256.00	296.00	255.00	296.00	255.00	299.00	254.00	299.00	254.00	300.00	253.00	300.00	253.00	301.00	252.00	301.00	252.00	303.00	251.00	303.00	251.00	304.00	250.00	304.00	250.00	305.00	248.00	305.00	248.00	306.00	247.00	306.00	247.00	307.00	245.00	307.00	245.00	308.00	244.00	308.00	244.00	309.00	241.00	309.00	241.00	310.00	240.00	310.00	240.00	311.00	239.00	311.00	239.00	312.00	238.00	312.00	238.00	313.00	236.00	313.00	236.00	314.00	232.00	314.00	232.00	315.00	228.00	315.00	228.00	316.00	225.00	316.00	225.00	317.00	224.00	317.00	224.00	318.00	218.00	318.00	218.00	319.00	216.00	319.00	216.00	320.00	212.00	320.00	212.00	321.00	209.00	321.00	209.00	322.00	198.00	322.00	198.00	321.00	195.00	321.00	195.00	320.00	185.00	320.00	185.00	319.00	171.00	319.00	171.00	320.00	149.00	320.00	149.00	319.00	146.00	319.00	146.00	318.00	142.00	318.00	142.00	317.00	140.00	317.00	140.00	316.00	137.00	316.00	137.00	315.00	136.00	315.00	136.00	314.00	134.00	314.00	134.00	313.00	133.00	313.00	133.00	312.00	132.00	312.00	132.00	311.00	130.00	311.00	130.00	309.00	128.00	309.00	128.00	308.00	127.00	308.00	127.00	307.00	125.00	307.00	125.00	306.00	124.00	306.00	124.00	305.00	122.00	305.00	122.00	304.00	121.00	304.00	121.00	303.00	120.00	303.00	120.00	302.00	119.00	302.00	119.00	300.00	118.00	300.00	118.00	299.00	117.00	299.00	117.00	298.00	116.00	298.00	116.00	297.00	117.00	297.00	117.00	294.00	114.00	294.00	114.00	285.00	115.00	285.00	115.00	283.00	116.00	283.00	116.00	282.00	117.00	282.00	117.00	280.00	119.00	280.00	119.00	279.00	121.00	279.00	121.00	278.00	123.00	278.00	123.00	277.00	126.00	277.00	126.00	276.00	128.00	276.00	128.00	275.00	129.00	275.00	129.00	274.00	131.00	274.00	131.00	273.00	133.00	273.00	133.00	271.00	134.00	271.00	134.00	268.00	135.00	268.00	135.00	263.00	134.00	263.00	134.00	261.00	133.00	261.00	133.00	260.00	132.00	260.00	132.00	259.00	131.00	259.00	131.00	257.00	129.00	257.00	129.00	255.00	128.00	255.00	128.00	253.00	126.00	253.00	126.00	252.00	125.00	252.00	125.00	251.00	124.00	251.00	124.00	250.00	122.00	250.00	122.00	248.00	121.00	248.00	121.00	247.00	119.00	247.00	119.00	245.00	118.00	245.00	118.00	244.00	116.00	244.00	116.00	243.00	114.00	243.00	114.00	242.00	113.00	242.00	113.00	241.00	112.00	241.00	112.00	240.00	110.00	240.00	110.00	239.00	109.00	239.00	109.00	238.00	108.00	238.00	108.00	237.00	107.00	237.00	107.00	236.00	105.00	236.00	105.00	234.00	104.00	234.00	104.00	233.00	103.00	233.00	103.00	231.00	102.00	231.00	102.00	230.00	101.00	230.00	101.00	229.00	100.00	229.00	100.00	228.00	99.00	228.00	99.00	227.00	98.00	227.00	98.00	225.00	96.00	225.00	96.00	223.00	95.00	223.00	95.00	221.00	94.00	221.00	94.00	220.00	92.00	220.00	92.00	207.00	91.00	207.00	91.00	204.00	90.00	204.00	90.00	202.00	89.00	202.00	89.00	200.00	87.00	200.00	87.00	198.00	86.00	198.00	86.00	197.00	85.00	197.00	85.00	196.00	84.00	196.00	84.00	195.00	82.00	195.00	82.00	194.00	81.00	194.00	81.00	193.00	79.00	193.00	79.00	192.00	78.00	192.00	78.00	190.00	75.00	190.00	75.00	189.00	78.00	189.00	78.00	188.00	80.00	188.00	80.00	186.00	81.00	186.00	81.00	184.00	83.00	184.00	83.00	181.00	84.00	181.00	84.00	180.00	85.00	180.00	85.00	178.00	86.00	178.00	86.00	175.00	87.00	175.00	87.00	173.00	88.00	173.00	88.00	171.00	90.00	171.00	90.00	170.00	92.00	170.00	92.00	168.00	95.00	168.00	95.00	167.00	97.00	167.00	97.00	165.00	99.00	165.00	99.00	164.00	109.00	164.00	109.00	163.00	110.00	163.00	110.00	164.00	117.00	164.00	117.00	165.00	118.00	165.00	118.00	166.00	119.00	166.00	119.00	167.00	120.00	167.00	120.00	168.00	121.00	168.00	121.00	169.00	122.00	169.00	122.00	171.00	124.00	171.00	124.00	172.00	127.00	172.00	127.00	173.00	132.00	173.00	132.00	172.00	134.00	172.00	134.00	171.00	138.00	171.00	138.00	170.00	140.00	170.00	140.00	168.00	142.00	168.00	142.00	166.00	143.00	166.00	143.00	165.00	144.00	165.00	144.00	163.00	145.00	163.00	145.00	160.00	146.00	160.00	146.00	159.00	149.00	159.00	149.00	157.00	151.00	157.00	151.00	156.00	153.00	156.00	153.00	154.00	155.00	154.00	155.00	152.00	156.00	152.00	156.00	154.00	159.00	154.00	159.00	151.00	161.00	151.00	161.00	150.00	162.00	150.00	162.00	149.00	166.00	149.00	166.00	150.00	171.00	150.00	171.00	151.00	176.00	151.00	176.00	152.00	184.00	152.00	184.00	153.00	186.00	153.00	186.00	154.00	187.00	154.00	187.00	155.00	189.00	155.00	189.00	156.00	191.00	156.00	191.00	157.00	192.00	157.00	192.00	158.00	193.00	158.00	193.00	161.00	194.00	161.00	194.00	162.00	195.00	162.00	195.00	166.00	196.00	166.00	196.00	172.00	195.00	172.00	195.00	176.00	193.00	176.00	193.00	179.00	192.00	179.00	192.00	185.00	191.00	185.00	191.00	186.00	190.00	186.00	190.00	189.00	189.00	189.00	189.00	195.00	188.00	195.00	188.00	212.00	189.00	212.00	189.00	214.00	190.00	214.00	190.00	215.00	192.00	215.00	192.00	216.00	193.00	216.00	193.00	217.00	210.00	217.00	210.00	216.00	215.00	216.00	215.00	215.00	218.00	215.00	218.00	216.00	227.00	216.00	227.00	217.00	229.00	217.00	229.00	218.00	231.00	218.00	231.00	219.00	230.00	219.00	230.00	220.00	229.00	220.00	229.00	221.00	227.00	221.00	227.00	224.00	226.00	224.00	226.00	225.00	225.00	225.00	225.00	232.00	226.00	232.00	226.00	235.00	227.00	235.00	227.00	238.00	228.00	238.00	228.00	240.00	229.00	240.00	229.00	241.00	230.00	241.00	230.00	242.00	231.00	242.00	231.00	243.00	232.00	243.00	232.00	244.00	233.00	244.00	233.00	245.00	234.00	245.00	234.00	246.00	236.00	246.00	236.00	248.00	237.00	248.00	237.00	249.00	238.00	249.00	238.00	250.00	239.00	250.00	239.00	251.00	240.00	251.00	240.00	252.00	241.00	252.00	241.00	253.00	242.00	253.00	242.00	255.00	245.00	255.00	245.00	256.00	253.00	256.00	253.00	257.00	254.00	257.00	254.00	260.00	255.00	260.00	255.00	264.00	256.00	264.00
T0_thres.tif	0138-0189	90.93	59.32	2171.08	-59.98	0.0350	249.00	163.00	251.00	163.00	251.00	166.00	252.00	166.00	252.00	167.00	253.00	167.00	253.00	171.00	254.00	171.00	254.00	177.00	255.00	177.00	255.00	188.00	254.00	188.00	254.00	190.00	253.00	190.00	253.00	192.00	252.00	192.00	252.00	193.00	251.00	193.00	251.00	196.00	250.00	196.00	250.00	198.00	249.00	198.00	249.00	200.00	248.00	200.00	248.00	203.00	247.00	203.00	247.00	205.00	246.00	205.00	246.00	207.00	245.00	207.00	245.00	208.00	244.00	208.00	244.00	209.00	243.00	209.00	243.00	210.00	242.00	210.00	242.00	212.00	241.00	212.00	241.00	213.00	240.00	213.00	240.00	214.00	239.00	214.00	239.00	215.00	238.00	215.00	238.00	217.00	235.00	217.00	235.00	216.00	234.00	216.00	234.00	215.00	232.00	215.00	232.00	214.00	230.00	214.00	230.00	213.00	220.00	213.00	220.00	212.00	212.00	212.00	212.00	213.00	207.00	213.00	207.00	214.00	196.00	214.00	196.00	213.00	194.00	213.00	194.00	212.00	192.00	212.00	192.00	210.00	191.00	210.00	191.00	198.00	192.00	198.00	192.00	192.00	193.00	192.00	193.00	188.00	195.00	188.00	195.00	182.00	196.00	182.00	196.00	179.00	198.00	179.00	198.00	175.00	199.00	175.00	199.00	163.00	198.00	163.00	198.00	160.00	197.00	160.00	197.00	158.00	196.00	158.00	196.00	156.00	195.00	156.00	195.00	154.00	194.00	154.00	194.00	153.00	192.00	153.00	192.00	152.00	189.00	152.00	189.00	150.00	187.00	150.00	187.00	149.00	179.00	149.00	179.00	148.00	178.00	148.00	178.00	147.00	168.00	147.00	168.00	145.00	167.00	145.00	167.00	144.00	166.00	144.00	166.00	131.00	165.00	131.00	165.00	127.00	164.00	127.00	164.00	124.00	163.00	124.00	163.00	122.00	162.00	122.00	162.00	121.00	161.00	121.00	161.00	120.00	160.00	120.00	160.00	119.00	159.00	119.00	159.00	118.00	158.00	118.00	158.00	117.00	157.00	117.00	157.00	116.00	156.00	116.00	156.00	115.00	155.00	115.00	155.00	114.00	154.00	114.00	154.00	113.00	153.00	113.00	153.00	112.00	152.00	112.00	152.00	111.00	151.00	111.00	151.00	110.00	150.00	110.00	150.00	109.00	148.00	109.00	148.00	108.00	146.00	108.00	146.00	107.00	145.00	107.00	145.00	106.00	142.00	106.00	142.00	105.00	140.00	105.00	140.00	104.00	139.00	104.00	139.00	103.00	138.00	103.00	138.00	101.00	136.00	101.00	136.00	100.00	135.00	100.00	135.00	99.00	133.00	99.00	133.00	97.00	131.00	97.00	131.00	95.00	130.00	95.00	130.00	94.00	128.00	94.00	128.00	92.00	127.00	92.00	127.00	91.00	126.00	91.00	126.00	90.00	125.00	90.00	125.00	88.00	124.00	88.00	124.00	86.00	125.00	86.00	125.00	84.00	126.00	84.00	126.00	81.00	127.00	81.00	127.00	80.00	128.00	80.00	128.00	79.00	131.00	79.00	131.00	77.00	133.00	77.00	133.00	75.00	134.00	75.00	134.00	73.00	136.00	73.00	136.00	72.00	137.00	72.00	137.00	71.00	138.00	71.00	138.00	69.00	142.00	69.00	142.00	68.00	144.00	68.00	144.00	67.00	145.00	67.00	145.00	66.00	147.00	66.00	147.00	65.00	148.00	65.00	148.00	66.00	151.00	66.00	151.00	65.00	152.00	65.00	152.00	66.00	154.00	66.00	154.00	67.00	155.00	67.00	155.00	68.00	158.00	68.00	158.00	69.00	165.00	69.00	165.00	70.00	169.00	70.00	169.00	71.00	172.00	71.00	172.00	70.00	182.00	70.00	182.00	69.00	186.00	69.00	186.00	68.00	187.00	68.00	187.00	67.00	188.00	67.00	188.00	66.00	189.00	66.00	189.00	65.00	190.00	65.00	190.00	63.00	192.00	63.00	192.00	62.00	198.00	62.00	198.00	61.00	199.00	61.00	199.00	62.00	208.00	62.00	208.00	63.00	216.00	63.00	216.00	62.00	228.00	62.00	228.00	61.00	230.00	61.00	230.00	60.00	231.00	60.00	231.00	67.00	230.00	67.00	230.00	74.00	229.00	74.00	229.00	76.00	228.00	76.00	228.00	82.00	227.00	82.00	227.00	85.00	226.00	85.00	226.00	88.00	225.00	88.00	225.00	92.00	226.00	92.00	226.00	94.00	225.00	94.00	225.00	98.00	226.00	98.00	226.00	107.00	225.00	107.00	225.00	110.00	226.00	110.00	226.00	113.00	227.00	113.00	227.00	116.00	228.00	116.00	228.00	119.00	229.00	119.00	229.00	120.00	230.00	120.00	230.00	121.00	231.00	121.00	231.00	123.00	232.00	123.00	232.00	125.00	233.00	125.00	233.00	127.00	234.00	127.00	234.00	129.00	235.00	129.00	235.00	131.00	236.00	131.00	236.00	133.00	237.00	133.00	237.00	135.00	238.00	135.00	238.00	136.00	239.00	136.00	239.00	137.00	240.00	137.00	240.00	139.00	241.00	139.00	241.00	141.00	242.00	141.00	242.00	143.00	243.00	143.00	243.00	148.00	244.00	148.00	244.00	152.00	245.00	152.00	245.00	155.00	246.00	155.00	246.00	157.00	247.00	157.00	247.00	161.00	248.00	161.00	248.00	162.00	249.00	162.00
T0_thres.tif	0108-0278	125.53	48.29	1728.51	-58.03	0.0587	327.00	123.00	326.00	123.00	326.00	124.00	325.00	124.00	325.00	126.00	324.00	126.00	324.00	127.00	322.00	127.00	322.00	128.00	321.00	128.00	321.00	129.00	319.00	129.00	319.00	130.00	316.00	130.00	316.00	131.00	311.00	131.00	311.00	133.00	307.00	133.00	307.00	134.00	306.00	134.00	306.00	135.00	305.00	135.00	305.00	136.00	304.00	136.00	304.00	138.00	303.00	138.00	303.00	141.00	302.00	141.00	302.00	146.00	301.00	146.00	301.00	160.00	298.00	160.00	298.00	161.00	292.00	161.00	292.00	162.00	286.00	162.00	286.00	163.00	275.00	163.00	275.00	164.00	270.00	164.00	270.00	165.00	264.00	165.00	264.00	166.00	258.00	166.00	258.00	167.00	257.00	167.00	257.00	166.00	256.00	166.00	256.00	165.00	255.00	165.00	255.00	164.00	254.00	164.00	254.00	161.00	253.00	161.00	253.00	160.00	251.00	160.00	251.00	159.00	250.00	159.00	250.00	154.00	249.00	154.00	249.00	153.00	248.00	153.00	248.00	150.00	247.00	150.00	247.00	145.00	246.00	145.00	246.00	140.00	245.00	140.00	245.00	139.00	244.00	139.00	244.00	136.00	243.00	136.00	243.00	135.00	242.00	135.00	242.00	133.00	241.00	133.00	241.00	132.00	240.00	132.00	240.00	131.00	239.00	131.00	239.00	128.00	238.00	128.00	238.00	127.00	237.00	127.00	237.00	125.00	236.00	125.00	236.00	122.00	235.00	122.00	235.00	121.00	234.00	121.00	234.00	118.00	233.00	118.00	233.00	117.00	232.00	117.00	232.00	116.00	231.00	116.00	231.00	113.00	230.00	113.00	230.00	110.00	229.00	110.00	229.00	108.00	230.00	108.00	230.00	105.00	229.00	105.00	229.00	88.00	230.00	88.00	230.00	85.00	231.00	85.00	231.00	79.00	232.00	79.00	232.00	77.00	233.00	77.00	233.00	73.00	234.00	73.00	234.00	62.00	235.00	62.00	235.00	60.00	236.00	60.00	236.00	59.00	239.00	59.00	239.00	54.00	242.00	54.00	242.00	53.00	243.00	53.00	243.00	52.00	245.00	52.00	245.00	51.00	247.00	51.00	247.00	50.00	256.00	50.00	256.00	51.00	257.00	51.00	257.00	52.00	260.00	52.00	260.00	56.00	261.00	56.00	261.00	58.00	262.00	58.00	262.00	59.00	263.00	59.00	263.00	60.00	264.00	60.00	264.00	61.00	266.00	61.00	266.00	62.00	272.00	62.00	272.00	63.00	285.00	63.00	285.00	62.00	286.00	62.00	286.00	61.00	290.00	61.00	290.00	60.00	291.00	60.00	291.00	59.00	292.00	59.00	292.00	56.00	293.00	56.00	293.00	55.00	294.00	55.00	294.00	54.00	295.00	54.00	295.00	53.00	296.00	53.00	296.00	56.00	297.00	56.00	297.00	57.00	298.00	57.00	298.00	60.00	299.00	60.00	299.00	61.00	300.00	61.00	300.00	63.00	301.00	63.00	301.00	64.00	304.00	64.00	304.00	65.00	309.00	65.00	309.00	66.00	312.00	66.00	312.00	67.00	314.00	67.00	314.00	69.00	318.00	69.00	318.00	70.00	322.00	70.00	322.00	74.00	323.00	74.00	323.00	77.00	324.00	77.00	324.00	85.00	325.00	85.00	325.00	93.00	326.00	93.00	326.00	116.00	327.00	116.00
T0_thres.tif	0649-0670	307.09	292.98	2034.92	75.49	0.0264	715.00	651.00	714.00	651.00	714.00	652.00	713.00	652.00	713.00	654.00	712.00	654.00	712.00	655.00	711.00	655.00	711.00	656.00	709.00	656.00	709.00	661.00	710.00	661.00	710.00	662.00	711.00	662.00	711.00	664.00	714.00	664.00	714.00	666.00	715.00	666.00	715.00	667.00	716.00	667.00	716.00	669.00	717.00	669.00	717.00	672.00	716.00	672.00	716.00	676.00	715.00	676.00	715.00	678.00	714.00	678.00	714.00	680.00	713.00	680.00	713.00	681.00	712.00	681.00	712.00	684.00	711.00	684.00	711.00	686.00	710.00	686.00	710.00	688.00	709.00	688.00	709.00	692.00	708.00	692.00	708.00	696.00	707.00	696.00	707.00	698.00	706.00	698.00	706.00	707.00	705.00	707.00	705.00	710.00	703.00	710.00	703.00	711.00	702.00	711.00	702.00	712.00	701.00	712.00	701.00	713.00	699.00	713.00	699.00	714.00	697.00	714.00	697.00	715.00	695.00	715.00	695.00	716.00	694.00	716.00	694.00	717.00	691.00	717.00	691.00	718.00	680.00	718.00	680.00	717.00	674.00	717.00	674.00	716.00	671.00	716.00	671.00	714.00	669.00	714.00	669.00	713.00	667.00	713.00	667.00	712.00	665.00	712.00	665.00	711.00	664.00	711.00	664.00	710.00	663.00	710.00	663.00	709.00	662.00	709.00	662.00	708.00	661.00	708.00	661.00	706.00	659.00	706.00	659.00	704.00	658.00	704.00	658.00	703.00	657.00	703.00	657.00	702.00	656.00	702.00	656.00	700.00	655.00	700.00	655.00	699.00	654.00	699.00	654.00	697.00	653.00	697.00	653.00	696.00	652.00	696.00	652.00	695.00	651.00	695.00	651.00	693.00	650.00	693.00	650.00	692.00	649.00	692.00	649.00	691.00	648.00	691.00	648.00	689.00	647.00	689.00	647.00	687.00	646.00	687.00	646.00	686.00	645.00	686.00	645.00	684.00	644.00	684.00	644.00	683.00	643.00	683.00	643.00	681.00	642.00	681.00	642.00	679.00	641.00	679.00	641.00	678.00	640.00	678.00	640.00	677.00	638.00	677.00	638.00	674.00	637.00	674.00	637.00	673.00	636.00	673.00	636.00	670.00	635.00	670.00	635.00	651.00	637.00	651.00	637.00	649.00	638.00	649.00	638.00	645.00	639.00	645.00	639.00	635.00	638.00	635.00	638.00	633.00	637.00	633.00	637.00	632.00	636.00	632.00	636.00	631.00	635.00	631.00	635.00	630.00	634.00	630.00	634.00	629.00	632.00	629.00	632.00	628.00	631.00	628.00	631.00	627.00	630.00	627.00	630.00	626.00	627.00	626.00	627.00	625.00	626.00	625.00	626.00	624.00	624.00	624.00	624.00	622.00	623.00	622.00	623.00	620.00	621.00	620.00	621.00	619.00	620.00	619.00	620.00	618.00	619.00	618.00	619.00	616.00	618.00	616.00	618.00	613.00	617.00	613.00	617.00	611.00	616.00	611.00	616.00	610.00	615.00	610.00	615.00	605.00	614.00	605.00	614.00	602.00	615.00	602.00	615.00	600.00	616.00	600.00	616.00	598.00	617.00	598.00	617.00	596.00	618.00	596.00	618.00	595.00	620.00	595.00	620.00	593.00	631.00	593.00	631.00	594.00	634.00	594.00	634.00	595.00	658.00	595.00	658.00	594.00	660.00	594.00	660.00	593.00	662.00	593.00	662.00	592.00	663.00	592.00	663.00	590.00	664.00	590.00	664.00	589.00	666.00	589.00	666.00	588.00	667.00	588.00	667.00	586.00	668.00	586.00	668.00	584.00	670.00	584.00	670.00	581.00	671.00	581.00	671.00	582.00	672.00	582.00	672.00	584.00	673.00	584.00	673.00	585.00	675.00	585.00	675.00	586.00	677.00	586.00	677.00	587.00	679.00	587.00	679.00	588.00	682.00	588.00	682.00	589.00	683.00	589.00	683.00	590.00	686.00	590.00	686.00	591.00	689.00	591.00	689.00	592.00	691.00	592.00	691.00	593.00	700.00	593.00	700.00	592.00	703.00	592.00	703.00	591.00	705.00	591.00	705.00	590.00	714.00	590.00	714.00	591.00	716.00	591.00	716.00	592.00	720.00	592.00	720.00	593.00	722.00	593.00	722.00	594.00	723.00	594.00	723.00	596.00	724.00	596.00	724.00	599.00	725.00	599.00	725.00	604.00	726.00	604.00	726.00	611.00	725.00	611.00	725.00	617.00	724.00	617.00	724.00	623.00	723.00	623.00	723.00	628.00	722.00	628.00	722.00	633.00	721.00	633.00	721.00	636.00	720.00	636.00	720.00	639.00	719.00	639.00	719.00	642.00	718.00	642.00	718.00	643.00	717.00	643.00	717.00	646.00	716.00	646.00	716.00	647.00	715.00	647.00
T0_thres.tif	0583-0788	356.06	267.91	8803.73	-74.69	0.0009	930.00	628.00	929.00	628.00	929.00	635.00	928.00	635.00	928.00	638.00	927.00	638.00	927.00	641.00	926.00	641.00	926.00	645.00	925.00	645.00	925.00	648.00	924.00	648.00	924.00	650.00	923.00	650.00	923.00	655.00	922.00	655.00	922.00	659.00	921.00	659.00	921.00	662.00	920.00	662.00	920.00	668.00	919.00	668.00	919.00	670.00	918.00	670.00	918.00	673.00	917.00	673.00	917.00	676.00	916.00	676.00	916.00	677.00	913.00	677.00	913.00	678.00	901.00	678.00	901.00	679.00	898.00	679.00	898.00	680.00	897.00	680.00	897.00	681.00	895.00	681.00	895.00	682.00	894.00	682.00	894.00	683.00	893.00	683.00	893.00	685.00	892.00	685.00	892.00	686.00	890.00	686.00	890.00	687.00	889.00	687.00	889.00	688.00	888.00	688.00	888.00	689.00	887.00	689.00	887.00	690.00	886.00	690.00	886.00	691.00	885.00	691.00	885.00	692.00	884.00	692.00	884.00	694.00	883.00	694.00	883.00	697.00	882.00	697.00	882.00	698.00	881.00	698.00	881.00	699.00	880.00	699.00	880.00	700.00	879.00	700.00	879.00	702.00	878.00	702.00	878.00	703.00	877.00	703.00	877.00	704.00	876.00	704.00	876.00	707.00	875.00	707.00	875.00	708.00	874.00	708.00	874.00	710.00	873.00	710.00	873.00	712.00	872.00	712.00	872.00	714.00	871.00	714.00	871.00	715.00	870.00	715.00	870.00	716.00	869.00	716.00	869.00	719.00	868.00	719.00	868.00	720.00	867.00	720.00	867.00	721.00	866.00	721.00	866.00	720.00	864.00	720.00	864.00	719.00	859.00	719.00	859.00	720.00	852.00	720.00	852.00	721.00	850.00	721.00	850.00	722.00	847.00	722.00	847.00	723.00	845.00	723.00	845.00	725.00	843.00	725.00	843.00	726.00	837.00	726.00	837.00	729.00	839.00	729.00	839.00	730.00	840.00	730.00	840.00	731.00	839.00	731.00	839.00	732.00	837.00	732.00	837.00	734.00	835.00	734.00	835.00	736.00	833.00	736.00	833.00	737.00	832.00	737.00	832.00	738.00	831.00	738.00	831.00	740.00	830.00	740.00	830.00	741.00	829.00	741.00	829.00	744.00	828.00	744.00	828.00	746.00	827.00	746.00	827.00	749.00	826.00	749.00	826.00	752.00	825.00	752.00	825.00	759.00	824.00	759.00	824.00	760.00	822.00	760.00	822.00	761.00	821.00	761.00	821.00	760.00	817.00	760.00	817.00	759.00	813.00	759.00	813.00	758.00	812.00	758.00	812.00	757.00	811.00	757.00	811.00	755.00	809.00	755.00	809.00	754.00	807.00	754.00	807.00	753.00	805.00	753.00	805.00	752.00	804.00	752.00	804.00	751.00	803.00	751.00	803.00	750.00	801.00	750.00	801.00	749.00	800.00	749.00	800.00	748.00	799.00	748.00	799.00	736.00	800.00	736.00	800.00	733.00	799.00	733.00	799.00	727.00	798.00	727.00	798.00	724.00	797.00	724.00	797.00	720.00	796.00	720.00	796.00	718.00	795.00	718.00	795.00	716.00	794.00	716.00	794.00	714.00	793.00	714.00	793.00	712.00	792.00	712.00	792.00	711.00	791.00	711.00	791.00	710.00	790.00	710.00	790.00	709.00	789.00	709.00	789.00	708.00	788.00	708.00	788.00	707.00	787.00	707.00	787.00	706.00	785.00	706.00	785.00	705.00	782.00	705.00	782.00	704.00	781.00	704.00	781.00	702.00	779.00	702.00	779.00	701.00	778.00	701.00	778.00	700.00	777.00	700.00	777.00	699.00	775.00	699.00	775.00	698.00	772.00	698.00	772.00	697.00	770.00	697.00	770.00	696.00	766.00	696.00	766.00	695.00	761.00	695.00	761.00	696.00	759.00	696.00	759.00	697.00	752.00	697.00	752.00	698.00	750.00	698.00	750.00	699.00	748.00	699.00	748.00	698.00	744.00	698.00	744.00	697.00	742.00	697.00	742.00	696.00	741.00	696.00	741.00	695.00	738.00	695.00	738.00	693.00	736.00	693.00	736.00	689.00	737.00	689.00	737.00	684.00	738.00	684.00	738.00	680.00	740.00	680.00	740.00	679.00	741.00	679.00	741.00	675.00	740.00	675.00	740.00	673.00	739.00	673.00	739.00	672.00	738.00	672.00	738.00	671.00	737.00	671.00	737.00	669.00	735.00	669.00	735.00	667.00	734.00	667.00	734.00	666.00	731.00	666.00	731.00	665.00	727.00	665.00	727.00	666.00	722.00	666.00	722.00	667.00	720.00	667.00	720.00	666.00	719.00	666.00	719.00	664.00	717.00	664.00	717.00	662.00	716.00	662.00	716.00	661.00	714.00	661.00	714.00	660.00	713.00	660.00	713.00	659.00	714.00	659.00	714.00	658.00	715.00	658.00	715.00	657.00	716.00	657.00	716.00	655.00	717.00	655.00	717.00	654.00	718.00	654.00	718.00	650.00	719.00	650.00	719.00	649.00	720.00	649.00	720.00	645.00	722.00	645.00	722.00	642.00	723.00	642.00	723.00	639.00	724.00	639.00	724.00	637.00	725.00	637.00	725.00	631.00	726.00	631.00	726.00	626.00	727.00	626.00	727.00	620.00	728.00	620.00	728.00	616.00	729.00	616.00	729.00	602.00	728.00	602.00	728.00	597.00	727.00	597.00	727.00	594.00	726.00	594.00	726.00	591.00	724.00	591.00	724.00	590.00	723.00	590.00	723.00	589.00	719.00	589.00	719.00	588.00	717.00	588.00	717.00	587.00	713.00	587.00	713.00	586.00	708.00	586.00	708.00	587.00	702.00	587.00	702.00	588.00	700.00	588.00	700.00	589.00	697.00	589.00	697.00	590.00	693.00	590.00	693.00	589.00	691.00	589.00	691.00	588.00	689.00	588.00	689.00	587.00	685.00	587.00	685.00	586.00	684.00	586.00	684.00	585.00	681.00	585.00	681.00	584.00	679.00	584.00	679.00	583.00	677.00	583.00	677.00	582.00	676.00	582.00	676.00	581.00	675.00	581.00	675.00	579.00	674.00	579.00	674.00	578.00	673.00	578.00	673.00	577.00	674.00	577.00	674.00	576.00	675.00	576.00	675.00	573.00	677.00	573.00	677.00	572.00	678.00	572.00	678.00	567.00	679.00	567.00	679.00	565.00	680.00	565.00	680.00	562.00	682.00	562.00	682.00	559.00	683.00	559.00	683.00	556.00	684.00	556.00	684.00	552.00	685.00	552.00	685.00	545.00	686.00	545.00	686.00	543.00	687.00	543.00	687.00	538.00	688.00	538.00	688.00	524.00	687.00	524.00	687.00	523.00	686.00	523.00	686.00	520.00	685.00	520.00	685.00	517.00	684.00	517.00	684.00	516.00	683.00	516.00	683.00	515.00	682.00	515.00	682.00	514.00	681.00	514.00	681.00	513.00	680.00	513.00	680.00	512.00	679.00	512.00	679.00	511.00	678.00	511.00	678.00	510.00	676.00	510.00	676.00	509.00	675.00	509.00	675.00	508.00	674.00	508.00	674.00	506.00	671.00	506.00	671.00	505.00	669.00	505.00	669.00	504.00	668.00	504.00	668.00	503.00	667.00	503.00	667.00	502.00	665.00	502.00	665.00	501.00	664.00	501.00	664.00	500.00	663.00	500.00	663.00	499.00	662.00	499.00	662.00	497.00	661.00	497.00	661.00	496.00	660.00	496.00	660.00	495.00	659.00	495.00	659.00	494.00	658.00	494.00	658.00	493.00	657.00	493.00	657.00	492.00	655.00	492.00	655.00	490.00	654.00	490.00	654.00	489.00	653.00	489.00	653.00	488.00	652.00	488.00	652.00	485.00	651.00	485.00	651.00	484.00	650.00	484.00	650.00	483.00	649.00	483.00	649.00	482.00	648.00	482.00	648.00	480.00	647.00	480.00	647.00	478.00	648.00	478.00	648.00	476.00	649.00	476.00	649.00	474.00	650.00	474.00	650.00	473.00	651.00	473.00	651.00	472.00	653.00	472.00	653.00	471.00	655.00	471.00	655.00	470.00	656.00	470.00	656.00	468.00	658.00	468.00	658.00	467.00	659.00	467.00	659.00	466.00	660.00	466.00	660.00	465.00	661.00	465.00	661.00	464.00	662.00	464.00	662.00	461.00	663.00	461.00	663.00	457.00	664.00	457.00	664.00	451.00	665.00	451.00	665.00	447.00	666.00	447.00	666.00	442.00	667.00	442.00	667.00	431.00	666.00	431.00	666.00	430.00	667.00	430.00	667.00	427.00	666.00	427.00	666.00	426.00	665.00	426.00	665.00	423.00	677.00	423.00	677.00	424.00	682.00	424.00	682.00	425.00	693.00	425.00	693.00	424.00	696.00	424.00	696.00	425.00	699.00	425.00	699.00	424.00	703.00	424.00	703.00	423.00	708.00	423.00	708.00	422.00	710.00	422.00	710.00	421.00	712.00	421.00	712.00	420.00	713.00	420.00	713.00	419.00	716.00	419.00	716.00	418.00	720.00	418.00	720.00	417.00	722.00	417.00	722.00	416.00	723.00	416.00	723.00	415.00	725.00	415.00	725.00	413.00	727.00	413.00	727.00	411.00	728.00	411.00	728.00	410.00	729.00	410.00	729.00	409.00	730.00	409.00	730.00	408.00	731.00	408.00	731.00	406.00	733.00	406.00	733.00	407.00	734.00	407.00	734.00	410.00	735.00	410.00	735.00	412.00	736.00	412.00	736.00	413.00	737.00	413.00	737.00	414.00	738.00	414.00	738.00	416.00	739.00	416.00	739.00	417.00	740.00	417.00	740.00	419.00	741.00	419.00	741.00	423.00	742.00	423.00	742.00	428.00	743.00	428.00	743.00	435.00	744.00	435.00	744.00	438.00	745.00	438.00	745.00	441.00	746.00	441.00	746.00	447.00	747.00	447.00	747.00	449.00	748.00	449.00	748.00	452.00	749.00	452.00	749.00	455.00	750.00	455.00	750.00	457.00	753.00	457.00	753.00	463.00	754.00	463.00	754.00	464.00	755.00	464.00	755.00	472.00	756.00	472.00	756.00	474.00	757.00	474.00	757.00	476.00	758.00	476.00	758.00	478.00	759.00	478.00	759.00	480.00	760.00	480.00	760.00	482.00	762.00	482.00	762.00	483.00	764.00	483.00	764.00	485.00	768.00	485.00	768.00	486.00	793.00	486.00	793.00	493.00	794.00	493.00	794.00	496.00	795.00	496.00	795.00	498.00	796.00	498.00	796.00	499.00	797.00	499.00	797.00	505.00	799.00	505.00	799.00	506.00	800.00	506.00	800.00	507.00	801.00	507.00	801.00	511.00	802.00	511.00	802.00	513.00	803.00	513.00	803.00	514.00	804.00	514.00	804.00	521.00	803.00	521.00	803.00	523.00	802.00	523.00	802.00	524.00	800.00	524.00	800.00	525.00	798.00	525.00	798.00	526.00	796.00	526.00	796.00	528.00	794.00	528.00	794.00	529.00	793.00	529.00	793.00	531.00	791.00	531.00	791.00	533.00	790.00	533.00	790.00	535.00	789.00	535.00	789.00	538.00	788.00	538.00	788.00	542.00	787.00	542.00	787.00	545.00	786.00	545.00	786.00	546.00	785.00	546.00	785.00	549.00	784.00	549.00	784.00	553.00	783.00	553.00	783.00	555.00	782.00	555.00	782.00	558.00	781.00	558.00	781.00	563.00	780.00	563.00	780.00	568.00	781.00	568.00	781.00	571.00	782.00	571.00	782.00	574.00	784.00	574.00	784.00	575.00	785.00	575.00	785.00	576.00	787.00	576.00	787.00	577.00	792.00	577.00	792.00	578.00	793.00	578.00	793.00	579.00	795.00	579.00	795.00	580.00	796.00	580.00	796.00	581.00	797.00	581.00	797.00	582.00	799.00	582.00	799.00	583.00	800.00	583.00	800.00	584.00	802.00	584.00	802.00	585.00	821.00	585.00	821.00	584.00	829.00	584.00	829.00	583.00	832.00	583.00	832.00	582.00	834.00	582.00	834.00	581.00	835.00	581.00	835.00	580.00	837.00	580.00	837.00	579.00	838.00	579.00	838.00	577.00	839.00	577.00	839.00	576.00	840.00	576.00	840.00	575.00	841.00	575.00	841.00	572.00	842.00	572.00	842.00	570.00	843.00	570.00	843.00	564.00	845.00	564.00	845.00	562.00	846.00	562.00	846.00	558.00	847.00	558.00	847.00	556.00	848.00	556.00	848.00	554.00	849.00	554.00	849.00	551.00	850.00	551.00	850.00	547.00	851.00	547.00	851.00	545.00	852.00	545.00	852.00	543.00	853.00	543.00	853.00	542.00	854.00	542.00	854.00	541.00	856.00	541.00	856.00	540.00	859.00	540.00	859.00	539.00	860.00	539.00	860.00	538.00	865.00	538.00	865.00	537.00	866.00	537.00	866.00	539.00	867.00	539.00	867.00	540.00	871.00	540.00	871.00	541.00	872.00	541.00	872.00	542.00	873.00	542.00	873.00	543.00	874.00	543.00	874.00	544.00	875.00	544.00	875.00	545.00	876.00	545.00	876.00	548.00	878.00	548.00	878.00	551.00	879.00	551.00	879.00	556.00	880.00	556.00	880.00	561.00	881.00	561.00	881.00	566.00	882.00	566.00	882.00	568.00	883.00	568.00	883.00	569.00	884.00	569.00	884.00	570.00	886.00	570.00	886.00	573.00	887.00	573.00	887.00	574.00	889.00	574.00	889.00	577.00	890.00	577.00	890.00	578.00	891.00	578.00	891.00	579.00	892.00	579.00	892.00	582.00	893.00	582.00	893.00	586.00	894.00	586.00	894.00	590.00	895.00	590.00	895.00	595.00	896.00	595.00	896.00	605.00	897.00	605.00	897.00	607.00	898.00	607.00	898.00	611.00	899.00	611.00	899.00	613.00	900.00	613.00	900.00	614.00	901.00	614.00	901.00	616.00	904.00	616.00	904.00	617.00	908.00	617.00	908.00	618.00	910.00	618.00	910.00	619.00	913.00	619.00	913.00	620.00	919.00	620.00	919.00	621.00	920.00	621.00	920.00	622.00	925.00	622.00	925.00	623.00	927.00	623.00	927.00	624.00	928.00	624.00	928.00	625.00	929.00	625.00	929.00	626.00	930.00	626.00
T0_thres.tif	0377-0894	413.82	180.68	7497.53	-74.91	0.0156	934.00	484.00	935.00	484.00	935.00	485.00	936.00	485.00	936.00	486.00	937.00	486.00	937.00	487.00	938.00	487.00	938.00	488.00	940.00	488.00	940.00	490.00	943.00	490.00	943.00	488.00	955.00	488.00	955.00	491.00	954.00	491.00	954.00	493.00	953.00	493.00	953.00	495.00	952.00	495.00	952.00	501.00	951.00	501.00	951.00	507.00	950.00	507.00	950.00	508.00	949.00	508.00	949.00	514.00	950.00	514.00	950.00	515.00	944.00	515.00	944.00	516.00	942.00	516.00	942.00	517.00	939.00	517.00	939.00	518.00	938.00	518.00	938.00	519.00	936.00	519.00	936.00	520.00	935.00	520.00	935.00	521.00	934.00	521.00	934.00	522.00	932.00	522.00	932.00	523.00	931.00	523.00	931.00	524.00	929.00	524.00	929.00	526.00	927.00	526.00	927.00	527.00	926.00	527.00	926.00	528.00	925.00	528.00	925.00	530.00	924.00	530.00	924.00	531.00	923.00	531.00	923.00	533.00	922.00	533.00	922.00	534.00	921.00	534.00	921.00	535.00	920.00	535.00	920.00	537.00	918.00	537.00	918.00	538.00	917.00	538.00	917.00	539.00	916.00	539.00	916.00	541.00	915.00	541.00	915.00	542.00	914.00	542.00	914.00	544.00	913.00	544.00	913.00	545.00	912.00	545.00	912.00	546.00	911.00	546.00	911.00	547.00	910.00	547.00	910.00	548.00	909.00	548.00	909.00	549.00	908.00	549.00	908.00	551.00	907.00	551.00	907.00	552.00	906.00	552.00	906.00	553.00	905.00	553.00	905.00	555.00	904.00	555.00	904.00	556.00	902.00	556.00	902.00	558.00	901.00	558.00	901.00	560.00	899.00	560.00	899.00	562.00	898.00	562.00	898.00	564.00	896.00	564.00	896.00	566.00	895.00	566.00	895.00	568.00	894.00	568.00	894.00	569.00	893.00	569.00	893.00	570.00	892.00	570.00	892.00	571.00	890.00	571.00	890.00	570.00	889.00	570.00	889.00	568.00	888.00	568.00	888.00	567.00	887.00	567.00	887.00	566.00	886.00	566.00	886.00	565.00	885.00	565.00	885.00	564.00	884.00	564.00	884.00	558.00	883.00	558.00	883.00	553.00	882.00	553.00	882.00	549.00	881.00	549.00	881.00	546.00	880.00	546.00	880.00	545.00	879.00	545.00	879.00	542.00	877.00	542.00	877.00	540.00	876.00	540.00	876.00	539.00	875.00	539.00	875.00	538.00	874.00	538.00	874.00	537.00	871.00	537.00	871.00	536.00	870.00	536.00	870.00	533.00	861.00	533.00	861.00	535.00	857.00	535.00	857.00	536.00	856.00	536.00	856.00	537.00	853.00	537.00	853.00	538.00	851.00	538.00	851.00	539.00	850.00	539.00	850.00	540.00	849.00	540.00	849.00	542.00	848.00	542.00	848.00	544.00	847.00	544.00	847.00	548.00	846.00	548.00	846.00	551.00	845.00	551.00	845.00	553.00	844.00	553.00	844.00	555.00	843.00	555.00	843.00	559.00	842.00	559.00	842.00	561.00	841.00	561.00	841.00	562.00	840.00	562.00	840.00	567.00	839.00	567.00	839.00	569.00	838.00	569.00	838.00	572.00	837.00	572.00	837.00	573.00	836.00	573.00	836.00	574.00	835.00	574.00	835.00	576.00	834.00	576.00	834.00	577.00	832.00	577.00	832.00	578.00	831.00	578.00	831.00	579.00	829.00	579.00	829.00	580.00	826.00	580.00	826.00	581.00	818.00	581.00	818.00	582.00	816.00	582.00	816.00	581.00	811.00	581.00	811.00	582.00	805.00	582.00	805.00	581.00	803.00	581.00	803.00	580.00	802.00	580.00	802.00	579.00	800.00	579.00	800.00	578.00	798.00	578.00	798.00	576.00	796.00	576.00	796.00	575.00	794.00	575.00	794.00	574.00	789.00	574.00	789.00	573.00	787.00	573.00	787.00	572.00	786.00	572.00	786.00	571.00	785.00	571.00	785.00	568.00	784.00	568.00	784.00	561.00	785.00	561.00	785.00	558.00	786.00	558.00	786.00	556.00	787.00	556.00	787.00	552.00	788.00	552.00	788.00	549.00	789.00	549.00	789.00	548.00	790.00	548.00	790.00	545.00	791.00	545.00	791.00	541.00	792.00	541.00	792.00	538.00	793.00	538.00	793.00	536.00	794.00	536.00	794.00	534.00	796.00	534.00	796.00	532.00	797.00	532.00	797.00	531.00	799.00	531.00	799.00	529.00	801.00	529.00	801.00	528.00	803.00	528.00	803.00	527.00	805.00	527.00	805.00	526.00	806.00	526.00	806.00	524.00	807.00	524.00	807.00	520.00	808.00	520.00	808.00	516.00	807.00	516.00	807.00	511.00	806.00	511.00	806.00	510.00	805.00	510.00	805.00	509.00	804.00	509.00	804.00	505.00	803.00	505.00	803.00	503.00	802.00	503.00	802.00	502.00	800.00	502.00	800.00	497.00	799.00	497.00	799.00	496.00	798.00	496.00	798.00	493.00	797.00	493.00	797.00	491.00	796.00	491.00	796.00	489.00	797.00	489.00	797.00	483.00	798.00	483.00	798.00	482.00	799.00	482.00	799.00	481.00	800.00	481.00	800.00	479.00	802.00	479.00	802.00	478.00	803.00	478.00	803.00	477.00	804.00	477.00	804.00	474.00	805.00	474.00	805.00	473.00	807.00	473.00	807.00	472.00	808.00	472.00	808.00	470.00	809.00	470.00	809.00	469.00	810.00	469.00	810.00	468.00	824.00	468.00	824.00	467.00	827.00	467.00	827.00	466.00	828.00	466.00	828.00	465.00	829.00	465.00	829.00	464.00	830.00	464.00	830.00	462.00	831.00	462.00	831.00	461.00	832.00	461.00	832.00	459.00	834.00	459.00	834.00	458.00	835.00	458.00	835.00	456.00	836.00	456.00	836.00	449.00	840.00	449.00	840.00	448.00	843.00	448.00	843.00	446.00	844.00	446.00	844.00	445.00	846.00	445.00	846.00	442.00	848.00	442.00	848.00	439.00	849.00	439.00	849.00	437.00	851.00	437.00	851.00	435.00	852.00	435.00	852.00	432.00	854.00	432.00	854.00	429.00	855.00	429.00	855.00	426.00	856.00	426.00	856.00	424.00	857.00	424.00	857.00	416.00	859.00	416.00	859.00	415.00	860.00	415.00	860.00	416.00	864.00	416.00	864.00	415.00	875.00	415.00	875.00	413.00	881.00	413.00	881.00	412.00	882.00	412.00	882.00	411.00	887.00	411.00	887.00	410.00	888.00	410.00	888.00	409.00	890.00	409.00	890.00	408.00	891.00	408.00	891.00	406.00	893.00	406.00	893.00	405.00	894.00	405.00	894.00	402.00	896.00	402.00	896.00	400.00	897.00	400.00	897.00	399.00	898.00	399.00	898.00	395.00	899.00	395.00	899.00	393.00	900.00	393.00	900.00	390.00	901.00	390.00	901.00	385.00	902.00	385.00	902.00	373.00	901.00	373.00	901.00	362.00	900.00	362.00	900.00	360.00	899.00	360.00	899.00	355.00	898.00	355.00	898.00	353.00	896.00	353.00	896.00	349.00	895.00	349.00	895.00	348.00	894.00	348.00	894.00	347.00	893.00	347.00	893.00	346.00	892.00	346.00	892.00	345.00	891.00	345.00	891.00	344.00	890.00	344.00	890.00	343.00	888.00	343.00	888.00	342.00	882.00	342.00	882.00	341.00	879.00	341.00	879.00	340.00	878.00	340.00	878.00	339.00	876.00	339.00	876.00	338.00	875.00	338.00	875.00	332.00	876.00	332.00	876.00	317.00	877.00	317.00	877.00	313.00	879.00	313.00	879.00	310.00	881.00	310.00	881.00	309.00	882.00	309.00	882.00	306.00	885.00	306.00	885.00	304.00	887.00	304.00	887.00	303.00	888.00	303.00	888.00	302.00	890.00	302.00	890.00	301.00	892.00	301.00	892.00	300.00	895.00	300.00	895.00	299.00	899.00	299.00	899.00	298.00	901.00	298.00	901.00	297.00	906.00	297.00	906.00	296.00	908.00	296.00	908.00	295.00	911.00	295.00	911.00	294.00	914.00	294.00	914.00	293.00	916.00	293.00	916.00	292.00	919.00	292.00	919.00	291.00	922.00	291.00	922.00	290.00	926.00	290.00	926.00	287.00	928.00	287.00	928.00	286.00	929.00	286.00	929.00	274.00	930.00	274.00	930.00	263.00	929.00	263.00	929.00	257.00	928.00	257.00	928.00	255.00	927.00	255.00	927.00	253.00	926.00	253.00	926.00	249.00	925.00	249.00	925.00	246.00	924.00	246.00	924.00	244.00	923.00	244.00	923.00	243.00	922.00	243.00	922.00	239.00	923.00	239.00	923.00	236.00	922.00	236.00	922.00	235.00	921.00	235.00	921.00	236.00	920.00	236.00	920.00	234.00	921.00	234.00	921.00	229.00	922.00	229.00	922.00	225.00	924.00	225.00	924.00	223.00	925.00	223.00	925.00	222.00	926.00	222.00	926.00	219.00	927.00	219.00	927.00	218.00	928.00	218.00	928.00	216.00	929.00	216.00	929.00	214.00	931.00	214.00	931.00	212.00	932.00	212.00	932.00	210.00	933.00	210.00	933.00	209.00	934.00	209.00	934.00	207.00	935.00	207.00	935.00	204.00	936.00	204.00	936.00	202.00	937.00	202.00	937.00	199.00	939.00	199.00	939.00	196.00	940.00	196.00	940.00	194.00	941.00	194.00	941.00	191.00	942.00	191.00	942.00	188.00	943.00	188.00	943.00	183.00	945.00	183.00	945.00	182.00	947.00	182.00	947.00	181.00	950.00	181.00	950.00	180.00	953.00	180.00	953.00	178.00	954.00	178.00	954.00	177.00	957.00	177.00	957.00	176.00	960.00	176.00	960.00	174.00	961.00	174.00	961.00	175.00	965.00	175.00	965.00	174.00	969.00	174.00	969.00	173.00	977.00	173.00	977.00	174.00	979.00	174.00	979.00	175.00	983.00	175.00	983.00	176.00	985.00	176.00	985.00	177.00	986.00	177.00	986.00	178.00	989.00	178.00	989.00	181.00	990.00	181.00	990.00	183.00	991.00	183.00	991.00	188.00	992.00	188.00	992.00	194.00	991.00	194.00	991.00	198.00	990.00	198.00	990.00	202.00	989.00	202.00	989.00	204.00	988.00	204.00	988.00	206.00	987.00	206.00	987.00	208.00	986.00	208.00	986.00	213.00	985.00	213.00	985.00	226.00	986.00	226.00	986.00	231.00	987.00	231.00	987.00	232.00	988.00	232.00	988.00	233.00	990.00	233.00	990.00	234.00	991.00	234.00	991.00	235.00	992.00	235.00	992.00	236.00	997.00	236.00	997.00	237.00	1003.00	237.00	1003.00	240.00	1004.00	240.00	1004.00	246.00	1003.00	246.00	1003.00	248.00	1002.00	248.00	1002.00	252.00	1001.00	252.00	1001.00	255.00	1000.00	255.00	1000.00	256.00	999.00	256.00	999.00	257.00	998.00	257.00	998.00	259.00	997.00	259.00	997.00	260.00	996.00	260.00	996.00	261.00	995.00	261.00	995.00	262.00	994.00	262.00	994.00	263.00	993.00	263.00	993.00	264.00	992.00	264.00	992.00	265.00	991.00	265.00	991.00	266.00	989.00	266.00	989.00	268.00	988.00	268.00	988.00	269.00	987.00	269.00	987.00	271.00	986.00	271.00	986.00	273.00	985.00	273.00	985.00	277.00	986.00	277.00	986.00	282.00	987.00	282.00	987.00	283.00	988.00	283.00	988.00	284.00	989.00	284.00	989.00	288.00	990.00	288.00	990.00	290.00	992.00	290.00	992.00	293.00	993.00	293.00	993.00	295.00	994.00	295.00	994.00	296.00	995.00	296.00	995.00	298.00	996.00	298.00	996.00	300.00	997.00	300.00	997.00	302.00	998.00	302.00	998.00	310.00	993.00	310.00	993.00	312.00	991.00	312.00	991.00	314.00	990.00	314.00	990.00	316.00	989.00	316.00	989.00	319.00	988.00	319.00	988.00	322.00	987.00	322.00	987.00	338.00	986.00	338.00	986.00	349.00	987.00	349.00	987.00	361.00	988.00	361.00	988.00	365.00	989.00	365.00	989.00	367.00	990.00	367.00	990.00	370.00	991.00	370.00	991.00	372.00	992.00	372.00	992.00	373.00	993.00	373.00	993.00	374.00	994.00	374.00	994.00	376.00	995.00	376.00	995.00	379.00	996.00	379.00	996.00	381.00	997.00	381.00	997.00	383.00	999.00	383.00	999.00	384.00	1003.00	384.00	1003.00	386.00	1002.00	386.00	1002.00	387.00	1001.00	387.00	1001.00	389.00	1000.00	389.00	1000.00	390.00	997.00	390.00	997.00	391.00	996.00	391.00	996.00	392.00	995.00	392.00	995.00	393.00	993.00	393.00	993.00	395.00	992.00	395.00	992.00	396.00	989.00	396.00	989.00	397.00	987.00	397.00	987.00	398.00	984.00	398.00	984.00	399.00	979.00	399.00	979.00	400.00	975.00	400.00	975.00	401.00	970.00	401.00	970.00	402.00	968.00	402.00	968.00	403.00	967.00	403.00	967.00	404.00	964.00	404.00	964.00	406.00	963.00	406.00	963.00	407.00	962.00	407.00	962.00	408.00	961.00	408.00	961.00	409.00	960.00	409.00	960.00	410.00	958.00	410.00	958.00	412.00	957.00	412.00	957.00	415.00	956.00	415.00	956.00	417.00	955.00	417.00	955.00	419.00	954.00	419.00	954.00	420.00	950.00	420.00	950.00	421.00	946.00	421.00	946.00	423.00	945.00	423.00	945.00	424.00	944.00	424.00	944.00	426.00	943.00	426.00	943.00	427.00	942.00	427.00	942.00	428.00	941.00	428.00	941.00	431.00	940.00	431.00	940.00	433.00	939.00	433.00	939.00	435.00	938.00	435.00	938.00	437.00	937.00	437.00	937.00	440.00	936.00	440.00	936.00	444.00	935.00	444.00	935.00	446.00	934.00	446.00	934.00	449.00	933.00	449.00	933.00	450.00	932.00	450.00	932.00	453.00	931.00	453.00	931.00	460.00	930.00	460.00	930.00	472.00	931.00	472.00	931.00	476.00	932.00	476.00	932.00	479.00	933.00	479.00	933.00	481.00	934.00	481.00
T0_thres.tif	0870-0747	337.45	396.13	1688.02	76.37	0.0072	808.00	879.00	809.00	879.00	809.00	885.00	810.00	885.00	810.00	891.00	809.00	891.00	809.00	894.00	808.00	894.00	808.00	896.00	807.00	896.00	807.00	899.00	806.00	899.00	806.00	901.00	805.00	901.00	805.00	902.00	804.00	902.00	804.00	904.00	803.00	904.00	803.00	905.00	802.00	905.00	802.00	907.00	801.00	907.00	801.00	910.00	800.00	910.00	800.00	911.00	799.00	911.00	799.00	912.00	798.00	912.00	798.00	913.00	797.00	913.00	797.00	916.00	794.00	916.00	794.00	917.00	792.00	917.00	792.00	918.00	791.00	918.00	791.00	919.00	790.00	919.00	790.00	918.00	787.00	918.00	787.00	917.00	786.00	917.00	786.00	916.00	785.00	916.00	785.00	915.00	782.00	915.00	782.00	914.00	775.00	914.00	775.00	913.00	774.00	913.00	774.00	912.00	760.00	912.00	760.00	911.00	752.00	911.00	752.00	910.00	744.00	910.00	744.00	911.00	739.00	911.00	739.00	912.00	737.00	912.00	737.00	913.00	736.00	913.00	736.00	914.00	734.00	914.00	734.00	915.00	733.00	915.00	733.00	916.00	731.00	916.00	731.00	917.00	729.00	917.00	729.00	918.00	728.00	918.00	728.00	919.00	727.00	919.00	727.00	920.00	726.00	920.00	726.00	910.00	725.00	910.00	725.00	906.00	724.00	906.00	724.00	904.00	723.00	904.00	723.00	897.00	722.00	897.00	722.00	893.00	721.00	893.00	721.00	892.00	720.00	892.00	720.00	889.00	713.00	889.00	713.00	890.00	711.00	890.00	711.00	891.00	709.00	891.00	709.00	893.00	708.00	893.00	708.00	894.00	707.00	894.00	707.00	895.00	706.00	895.00	706.00	897.00	705.00	897.00	705.00	902.00	704.00	902.00	704.00	903.00	701.00	903.00	701.00	902.00	699.00	902.00	699.00	901.00	698.00	901.00	698.00	900.00	697.00	900.00	697.00	899.00	696.00	899.00	696.00	898.00	695.00	898.00	695.00	895.00	694.00	895.00	694.00	891.00	693.00	891.00	693.00	889.00	692.00	889.00	692.00	888.00	691.00	888.00	691.00	886.00	690.00	886.00	690.00	885.00	689.00	885.00	689.00	884.00	688.00	884.00	688.00	871.00	687.00	871.00	687.00	861.00	686.00	861.00	686.00	859.00	685.00	859.00	685.00	843.00	684.00	843.00	684.00	831.00	685.00	831.00	685.00	828.00	686.00	828.00	686.00	827.00	687.00	827.00	687.00	825.00	688.00	825.00	688.00	824.00	689.00	824.00	689.00	823.00	691.00	823.00	691.00	822.00	694.00	822.00	694.00	821.00	697.00	821.00	697.00	820.00	706.00	820.00	706.00	821.00	709.00	821.00	709.00	822.00	711.00	822.00	711.00	823.00	714.00	823.00	714.00	824.00	719.00	824.00	719.00	825.00	720.00	825.00	720.00	826.00	722.00	826.00	722.00	827.00	726.00	827.00	726.00	828.00	732.00	828.00	732.00	827.00	733.00	827.00	733.00	825.00	734.00	825.00	734.00	822.00	735.00	822.00	735.00	821.00	739.00	821.00	739.00	822.00	740.00	822.00	740.00	824.00	741.00	824.00	741.00	825.00	742.00	825.00	742.00	827.00	743.00	827.00	743.00	831.00	744.00	831.00	744.00	832.00	747.00	832.00	747.00	834.00	748.00	834.00	748.00	836.00	750.00	836.00	750.00	837.00	751.00	837.00	751.00	839.00	752.00	839.00	752.00	843.00	753.00	843.00	753.00	846.00	754.00	846.00	754.00	847.00	755.00	847.00	755.00	848.00	756.00	848.00	756.00	849.00	757.00	849.00	757.00	854.00	758.00	854.00	758.00	863.00	762.00	863.00	762.00	859.00	763.00	859.00	763.00	858.00	764.00	858.00	764.00	857.00	767.00	857.00	767.00	855.00	769.00	855.00	769.00	854.00	773.00	854.00	773.00	853.00	790.00	853.00	790.00	854.00	791.00	854.00	791.00	855.00	794.00	855.00	794.00	857.00	796.00	857.00	796.00	858.00	797.00	858.00	797.00	859.00	798.00	859.00	798.00	860.00	799.00	860.00	799.00	862.00	800.00	862.00	800.00	865.00	801.00	865.00	801.00	867.00	802.00	867.00	802.00	869.00	803.00	869.00	803.00	870.00	804.00	870.00	804.00	871.00	805.00	871.00	805.00	873.00	806.00	873.00	806.00	875.00	807.00	875.00	807.00	878.00	808.00	878.00
T0_thres.tif	0798-0917	414.99	361.69	3332.23	88.64	0.0327	964.00	732.00	965.00	732.00	965.00	733.00	966.00	733.00	966.00	735.00	968.00	735.00	968.00	743.00	969.00	743.00	969.00	747.00	952.00	747.00	952.00	748.00	951.00	748.00	951.00	749.00	948.00	749.00	948.00	750.00	943.00	750.00	943.00	752.00	942.00	752.00	942.00	753.00	941.00	753.00	941.00	754.00	940.00	754.00	940.00	755.00	938.00	755.00	938.00	756.00	936.00	756.00	936.00	758.00	935.00	758.00	935.00	761.00	934.00	761.00	934.00	766.00	925.00	766.00	925.00	767.00	923.00	767.00	923.00	768.00	921.00	768.00	921.00	770.00	920.00	770.00	920.00	772.00	919.00	772.00	919.00	773.00	918.00	773.00	918.00	778.00	917.00	778.00	917.00	795.00	918.00	795.00	918.00	797.00	919.00	797.00	919.00	801.00	920.00	801.00	920.00	803.00	921.00	803.00	921.00	805.00	923.00	805.00	923.00	807.00	924.00	807.00	924.00	808.00	926.00	808.00	926.00	809.00	927.00	809.00	927.00	810.00	928.00	810.00	928.00	811.00	929.00	811.00	929.00	812.00	930.00	812.00	930.00	814.00	929.00	814.00	929.00	816.00	928.00	816.00	928.00	818.00	927.00	818.00	927.00	823.00	926.00	823.00	926.00	831.00	925.00	831.00	925.00	837.00	926.00	837.00	926.00	839.00	927.00	839.00	927.00	840.00	928.00	840.00	928.00	842.00	929.00	842.00	929.00	843.00	930.00	843.00	930.00	845.00	931.00	845.00	931.00	846.00	934.00	846.00	934.00	848.00	935.00	848.00	935.00	849.00	937.00	849.00	937.00	851.00	939.00	851.00	939.00	852.00	940.00	852.00	940.00	853.00	943.00	853.00	943.00	854.00	944.00	854.00	944.00	855.00	946.00	855.00	946.00	856.00	948.00	856.00	948.00	857.00	950.00	857.00	950.00	858.00	956.00	858.00	956.00	859.00	958.00	859.00	958.00	860.00	966.00	860.00	966.00	861.00	969.00	861.00	969.00	862.00	970.00	862.00	970.00	863.00	969.00	863.00	969.00	864.00	968.00	864.00	968.00	868.00	967.00	868.00	967.00	871.00	966.00	871.00	966.00	873.00	965.00	873.00	965.00	875.00	964.00	875.00	964.00	881.00	963.00	881.00	963.00	890.00	962.00	890.00	962.00	893.00	961.00	893.00	961.00	901.00	960.00	901.00	960.00	905.00	959.00	905.00	959.00	907.00	958.00	907.00	958.00	910.00	957.00	910.00	957.00	911.00	956.00	911.00	956.00	912.00	955.00	912.00	955.00	913.00	954.00	913.00	954.00	914.00	947.00	914.00	947.00	912.00	945.00	912.00	945.00	911.00	943.00	911.00	943.00	910.00	942.00	910.00	942.00	909.00	940.00	909.00	940.00	907.00	939.00	907.00	939.00	906.00	938.00	906.00	938.00	905.00	937.00	905.00	937.00	903.00	936.00	903.00	936.00	902.00	935.00	902.00	935.00	901.00	934.00	901.00	934.00	899.00	930.00	899.00	930.00	900.00	928.00	900.00	928.00	901.00	927.00	901.00	927.00	902.00	926.00	902.00	926.00	903.00	925.00	903.00	925.00	904.00	924.00	904.00	924.00	906.00	923.00	906.00	923.00	907.00	922.00	907.00	922.00	908.00	921.00	908.00	921.00	909.00	920.00	909.00	920.00	910.00	918.00	910.00	918.00	911.00	917.00	911.00	917.00	912.00	915.00	912.00	915.00	913.00	914.00	913.00	914.00	914.00	913.00	914.00	913.00	915.00	912.00	915.00	912.00	916.00	910.00	916.00	910.00	917.00	909.00	917.00	909.00	918.00	907.00	918.00	907.00	919.00	906.00	919.00	906.00	920.00	905.00	920.00	905.00	917.00	904.00	917.00	904.00	912.00	903.00	912.00	903.00	911.00	902.00	911.00	902.00	909.00	901.00	909.00	901.00	908.00	899.00	908.00	899.00	907.00	898.00	907.00	898.00	906.00	897.00	906.00	897.00	905.00	893.00	905.00	893.00	904.00	892.00	904.00	892.00	903.00	891.00	903.00	891.00	902.00	888.00	902.00	888.00	901.00	887.00	901.00	887.00	900.00	884.00	900.00	884.00	899.00	883.00	899.00	883.00	898.00	882.00	898.00	882.00	897.00	881.00	897.00	881.00	896.00	878.00	896.00	878.00	895.00	877.00	895.00	877.00	894.00	876.00	894.00	876.00	893.00	875.00	893.00	875.00	890.00	874.00	890.00	874.00	889.00	873.00	889.00	873.00	886.00	872.00	886.00	872.00	883.00	871.00	883.00	871.00	880.00	870.00	880.00	870.00	866.00	869.00	866.00	869.00	861.00	868.00	861.00	868.00	859.00	867.00	859.00	867.00	854.00	866.00	854.00	866.00	849.00	865.00	849.00	865.00	845.00	864.00	845.00	864.00	844.00	865.00	844.00	865.00	835.00	864.00	835.00	864.00	834.00	866.00	834.00	866.00	833.00	867.00	833.00	867.00	832.00	868.00	832.00	868.00	830.00	869.00	830.00	869.00	829.00	870.00	829.00	870.00	828.00	872.00	828.00	872.00	826.00	873.00	826.00	873.00	824.00	874.00	824.00	874.00	822.00	875.00	822.00	875.00	818.00	876.00	818.00	876.00	817.00	877.00	817.00	877.00	816.00	878.00	816.00	878.00	805.00	877.00	805.00	877.00	804.00	876.00	804.00	876.00	802.00	875.00	802.00	875.00	800.00	874.00	800.00	874.00	798.00	873.00	798.00	873.00	795.00	872.00	795.00	872.00	794.00	871.00	794.00	871.00	785.00	870.00	785.00	870.00	784.00	871.00	784.00	871.00	776.00	872.00	776.00	872.00	771.00	873.00	771.00	873.00	767.00	874.00	767.00	874.00	766.00	875.00	766.00	875.00	764.00	876.00	764.00	876.00	762.00	878.00	762.00	878.00	760.00	879.00	760.00	879.00	758.00	880.00	758.00	880.00	756.00	881.00	756.00	881.00	752.00	880.00	752.00	880.00	747.00	879.00	747.00	879.00	742.00	878.00	742.00	878.00	739.00	877.00	739.00	877.00	738.00	876.00	738.00	876.00	735.00	875.00	735.00	875.00	734.00	874.00	734.00	874.00	733.00	873.00	733.00	873.00	731.00	872.00	731.00	872.00	729.00	871.00	729.00	871.00	728.00	870.00	728.00	870.00	726.00	869.00	726.00	869.00	724.00	870.00	724.00	870.00	723.00	871.00	723.00	871.00	722.00	872.00	722.00	872.00	718.00	873.00	718.00	873.00	717.00	875.00	717.00	875.00	715.00	876.00	715.00	876.00	713.00	877.00	713.00	877.00	710.00	879.00	710.00	879.00	706.00	881.00	706.00	881.00	705.00	882.00	705.00	882.00	702.00	883.00	702.00	883.00	701.00	884.00	701.00	884.00	700.00	886.00	700.00	886.00	697.00	887.00	697.00	887.00	694.00	888.00	694.00	888.00	693.00	889.00	693.00	889.00	692.00	890.00	692.00	890.00	691.00	891.00	691.00	891.00	690.00	892.00	690.00	892.00	689.00	894.00	689.00	894.00	688.00	896.00	688.00	896.00	686.00	897.00	686.00	897.00	685.00	898.00	685.00	898.00	684.00	900.00	684.00	900.00	682.00	904.00	682.00	904.00	681.00	916.00	681.00	916.00	680.00	919.00	680.00	919.00	679.00	920.00	679.00	920.00	677.00	934.00	677.00	934.00	678.00	935.00	678.00	935.00	679.00	944.00	679.00	944.00	680.00	945.00	680.00	945.00	681.00	949.00	681.00	949.00	682.00	951.00	682.00	951.00	683.00	953.00	683.00	953.00	684.00	955.00	684.00	955.00	686.00	958.00	686.00	958.00	687.00	959.00	687.00	959.00	689.00	960.00	689.00	960.00	691.00	961.00	691.00	961.00	693.00	962.00	693.00	962.00	694.00	963.00	694.00	963.00	695.00	964.00	695.00	964.00	702.00	965.00	702.00	965.00	709.00	964.00	709.00	964.00	713.00	963.00	713.00	963.00	727.00	964.00	727.00
T0_thres.tif	0816-0971	443.80	374.39	826.45	17.56	0.0245	1005.00	835.00	1004.00	835.00	1004.00	838.00	1003.00	838.00	1003.00	839.00	1002.00	839.00	1002.00	841.00	1001.00	841.00	1001.00	844.00	1000.00	844.00	1000.00	846.00	999.00	846.00	999.00	851.00	998.00	851.00	998.00	852.00	991.00	852.00	991.00	853.00	989.00	853.00	989.00	854.00	985.00	854.00	985.00	855.00	981.00	855.00	981.00	854.00	977.00	854.00	977.00	855.00	974.00	855.00	974.00	856.00	972.00	856.00	972.00	857.00	971.00	857.00	971.00	858.00	968.00	858.00	968.00	857.00	964.00	857.00	964.00	856.00	958.00	856.00	958.00	855.00	953.00	855.00	953.00	854.00	950.00	854.00	950.00	853.00	949.00	853.00	949.00	852.00	946.00	852.00	946.00	851.00	945.00	851.00	945.00	850.00	942.00	850.00	942.00	849.00	941.00	849.00	941.00	848.00	940.00	848.00	940.00	846.00	938.00	846.00	938.00	845.00	937.00	845.00	937.00	844.00	936.00	844.00	936.00	843.00	934.00	843.00	934.00	842.00	933.00	842.00	933.00	841.00	932.00	841.00	932.00	839.00	931.00	839.00	931.00	838.00	930.00	838.00	930.00	837.00	929.00	837.00	929.00	835.00	928.00	835.00	928.00	834.00	929.00	834.00	929.00	830.00	930.00	830.00	930.00	827.00	929.00	827.00	929.00	826.00	930.00	826.00	930.00	821.00	931.00	821.00	931.00	819.00	932.00	819.00	932.00	817.00	933.00	817.00	933.00	815.00	935.00	815.00	935.00	816.00	936.00	816.00	936.00	817.00	938.00	817.00	938.00	818.00	939.00	818.00	939.00	819.00	945.00	819.00	945.00	820.00	948.00	820.00	948.00	819.00	951.00	819.00	951.00	818.00	952.00	818.00	952.00	817.00	954.00	817.00	954.00	814.00	957.00	814.00	957.00	813.00	958.00	813.00	958.00	812.00	959.00	812.00	959.00	811.00	960.00	811.00	960.00	809.00	961.00	809.00	961.00	807.00	962.00	807.00	962.00	803.00	963.00	803.00	963.00	802.00	964.00	802.00	964.00	801.00	966.00	801.00	966.00	800.00	976.00	800.00	976.00	799.00	979.00	799.00	979.00	798.00	981.00	798.00	981.00	796.00	984.00	796.00	984.00	794.00	986.00	794.00	986.00	791.00	987.00	791.00	987.00	790.00	988.00	790.00	988.00	789.00	990.00	789.00	990.00	786.00	992.00	786.00	992.00	782.00	993.00	782.00	993.00	779.00	994.00	779.00	994.00	776.00	995.00	776.00	995.00	775.00	996.00	775.00	996.00	776.00	997.00	776.00	997.00	778.00	998.00	778.00	998.00	779.00	999.00	779.00	999.00	780.00	1000.00	780.00	1000.00	781.00	1006.00	781.00	1006.00	782.00	1008.00	782.00	1008.00	785.00	1009.00	785.00	1009.00	787.00	1010.00	787.00	1010.00	790.00	1011.00	790.00	1011.00	794.00	1012.00	794.00	1012.00	798.00	1013.00	798.00	1013.00	803.00	1014.00	803.00	1014.00	804.00	1013.00	804.00	1013.00	816.00	1012.00	816.00	1012.00	818.00	1011.00	818.00	1011.00	821.00	1010.00	821.00	1010.00	825.00	1009.00	825.00	1009.00	827.00	1008.00	827.00	1008.00	829.00	1007.00	829.00	1007.00	831.00	1006.00	831.00	1006.00	832.00	1005.00	832.00
T0_thres.tif	0773-0964	439.06	351.00	324.79	83.59	0.0270	990.00	779.00	989.00	779.00	989.00	783.00	988.00	783.00	988.00	784.00	987.00	784.00	987.00	786.00	986.00	786.00	986.00	787.00	985.00	787.00	985.00	788.00	984.00	788.00	984.00	789.00	983.00	789.00	983.00	791.00	982.00	791.00	982.00	792.00	981.00	792.00	981.00	793.00	979.00	793.00	979.00	794.00	978.00	794.00	978.00	795.00	976.00	795.00	976.00	796.00	973.00	796.00	973.00	797.00	961.00	797.00	961.00	793.00	960.00	793.00	960.00	791.00	959.00	791.00	959.00	790.00	958.00	790.00	958.00	788.00	957.00	788.00	957.00	787.00	956.00	787.00	956.00	785.00	955.00	785.00	955.00	783.00	954.00	783.00	954.00	781.00	953.00	781.00	953.00	780.00	952.00	780.00	952.00	777.00	951.00	777.00	951.00	775.00	950.00	775.00	950.00	774.00	949.00	774.00	949.00	773.00	947.00	773.00	947.00	772.00	946.00	772.00	946.00	771.00	945.00	771.00	945.00	770.00	942.00	770.00	942.00	769.00	941.00	769.00	941.00	768.00	939.00	768.00	939.00	766.00	938.00	766.00	938.00	767.00	937.00	767.00	937.00	765.00	938.00	765.00	938.00	764.00	939.00	764.00	939.00	763.00	938.00	763.00	938.00	761.00	939.00	761.00	939.00	759.00	941.00	759.00	941.00	758.00	943.00	758.00	943.00	756.00	944.00	756.00	944.00	755.00	946.00	755.00	946.00	753.00	951.00	753.00	951.00	752.00	954.00	752.00	954.00	750.00	968.00	750.00	968.00	751.00	970.00	751.00	970.00	752.00	971.00	752.00	971.00	753.00	972.00	753.00	972.00	754.00	973.00	754.00	973.00	756.00	974.00	756.00	974.00	757.00	977.00	757.00	977.00	758.00	978.00	758.00	978.00	760.00	979.00	760.00	979.00	761.00	980.00	761.00	980.00	762.00	981.00	762.00	981.00	763.00	983.00	763.00	983.00	765.00	984.00	765.00	984.00	766.00	986.00	766.00	986.00	768.00	987.00	768.00	987.00	769.00	989.00	769.00	989.00	770.00	990.00	770.00	990.00	771.00	991.00	771.00	991.00	772.00	992.00	772.00	992.00	773.00	991.00	773.00	991.00	776.00	990.00	776.00
T0_thres.tif	0814-0443	206.05	373.93	2478.72	72.02	0.0234	497.00	828.00	496.00	828.00	496.00	831.00	495.00	831.00	495.00	836.00	494.00	836.00	494.00	838.00	493.00	838.00	493.00	842.00	492.00	842.00	492.00	847.00	491.00	847.00	491.00	849.00	490.00	849.00	490.00	851.00	489.00	851.00	489.00	853.00	488.00	853.00	488.00	854.00	487.00	854.00	487.00	860.00	486.00	860.00	486.00	861.00	485.00	861.00	485.00	862.00	484.00	862.00	484.00	870.00	485.00	870.00	485.00	871.00	486.00	871.00	486.00	875.00	487.00	875.00	487.00	876.00	488.00	876.00	488.00	877.00	489.00	877.00	489.00	879.00	488.00	879.00	488.00	880.00	485.00	880.00	485.00	881.00	480.00	881.00	480.00	882.00	478.00	882.00	478.00	883.00	477.00	883.00	477.00	885.00	476.00	885.00	476.00	886.00	474.00	886.00	474.00	887.00	472.00	887.00	472.00	888.00	471.00	888.00	471.00	889.00	470.00	889.00	470.00	890.00	466.00	890.00	466.00	894.00	469.00	894.00	469.00	893.00	470.00	893.00	470.00	895.00	468.00	895.00	468.00	896.00	467.00	896.00	467.00	900.00	470.00	900.00	470.00	902.00	468.00	902.00	468.00	903.00	467.00	903.00	467.00	904.00	466.00	904.00	466.00	905.00	464.00	905.00	464.00	906.00	463.00	906.00	463.00	908.00	461.00	908.00	461.00	910.00	459.00	910.00	459.00	911.00	458.00	911.00	458.00	912.00	457.00	912.00	457.00	911.00	456.00	911.00	456.00	910.00	454.00	910.00	454.00	909.00	453.00	909.00	453.00	908.00	451.00	908.00	451.00	907.00	450.00	907.00	450.00	906.00	448.00	906.00	448.00	905.00	446.00	905.00	446.00	904.00	445.00	904.00	445.00	903.00	443.00	903.00	443.00	902.00	442.00	902.00	442.00	901.00	440.00	901.00	440.00	900.00	438.00	900.00	438.00	898.00	437.00	898.00	437.00	897.00	436.00	897.00	436.00	896.00	434.00	896.00	434.00	895.00	429.00	895.00	429.00	894.00	428.00	894.00	428.00	893.00	427.00	893.00	427.00	892.00	426.00	892.00	426.00	891.00	425.00	891.00	425.00	890.00	422.00	890.00	422.00	887.00	420.00	887.00	420.00	886.00	419.00	886.00	419.00	884.00	418.00	884.00	418.00	883.00	417.00	883.00	417.00	882.00	416.00	882.00	416.00	881.00	415.00	881.00	415.00	880.00	414.00	880.00	414.00	878.00	412.00	878.00	412.00	877.00	411.00	877.00	411.00	875.00	410.00	875.00	410.00	874.00	409.00	874.00	409.00	873.00	408.00	873.00	408.00	872.00	406.00	872.00	406.00	871.00	405.00	871.00	405.00	870.00	404.00	870.00	404.00	864.00	403.00	864.00	403.00	859.00	402.00	859.00	402.00	856.00	401.00	856.00	401.00	855.00	400.00	855.00	400.00	854.00	399.00	854.00	399.00	853.00	398.00	853.00	398.00	851.00	397.00	851.00	397.00	850.00	396.00	850.00	396.00	849.00	395.00	849.00	395.00	847.00	393.00	847.00	393.00	846.00	391.00	846.00	391.00	845.00	390.00	845.00	390.00	844.00	389.00	844.00	389.00	842.00	388.00	842.00	388.00	840.00	387.00	840.00	387.00	838.00	386.00	838.00	386.00	837.00	385.00	837.00	385.00	832.00	384.00	832.00	384.00	830.00	385.00	830.00	385.00	827.00	386.00	827.00	386.00	826.00	387.00	826.00	387.00	825.00	388.00	825.00	388.00	823.00	391.00	823.00	391.00	822.00	392.00	822.00	392.00	820.00	395.00	820.00	395.00	817.00	399.00	817.00	399.00	816.00	401.00	816.00	401.00	814.00	402.00	814.00	402.00	813.00	404.00	813.00	404.00	812.00	405.00	812.00	405.00	811.00	407.00	811.00	407.00	810.00	408.00	810.00	408.00	809.00	409.00	809.00	409.00	807.00	410.00	807.00	410.00	805.00	411.00	805.00	411.00	802.00	412.00	802.00	412.00	803.00	421.00	803.00	421.00	802.00	426.00	802.00	426.00	801.00	431.00	801.00	431.00	800.00	433.00	800.00	433.00	799.00	435.00	799.00	435.00	798.00	439.00	798.00	439.00	797.00	440.00	797.00	440.00	796.00	442.00	796.00	442.00	795.00	443.00	795.00	443.00	794.00	445.00	794.00	445.00	789.00	447.00	789.00	447.00	771.00	448.00	771.00	448.00	766.00	450.00	766.00	450.00	759.00	451.00	759.00	451.00	751.00	453.00	751.00	453.00	746.00	454.00	746.00	454.00	742.00	455.00	742.00	455.00	740.00	456.00	740.00	456.00	734.00	457.00	734.00	457.00	728.00	458.00	728.00	458.00	724.00	460.00	724.00	460.00	723.00	461.00	723.00	461.00	720.00	464.00	720.00	464.00	719.00	465.00	719.00	465.00	717.00	473.00	717.00	473.00	718.00	478.00	718.00	478.00	719.00	479.00	719.00	479.00	720.00	483.00	720.00	483.00	721.00	485.00	721.00	485.00	722.00	486.00	722.00	486.00	724.00	487.00	724.00	487.00	725.00	488.00	725.00	488.00	728.00	489.00	728.00	489.00	733.00	488.00	733.00	488.00	742.00	487.00	742.00	487.00	753.00	488.00	753.00	488.00	755.00	489.00	755.00	489.00	760.00	490.00	760.00	490.00	762.00	491.00	762.00	491.00	765.00	492.00	765.00	492.00	767.00	494.00	767.00	494.00	771.00	495.00	771.00	495.00	772.00	496.00	772.00	496.00	774.00	497.00	774.00	497.00	776.00	498.00	776.00	498.00	779.00	499.00	779.00	499.00	783.00	500.00	783.00	500.00	786.00	499.00	786.00	499.00	787.00	496.00	787.00	496.00	788.00	495.00	788.00	495.00	791.00	499.00	791.00	499.00	790.00	502.00	790.00	502.00	792.00	503.00	792.00	503.00	797.00	502.00	797.00	502.00	808.00	501.00	808.00	501.00	811.00	500.00	811.00	500.00	813.00	499.00	813.00	499.00	819.00	498.00	819.00	498.00	822.00	497.00	822.00
T0_thres.tif	0808-0336	153.24	369.96	3528.93	-77.76	0.0304	406.00	806.00	405.00	806.00	405.00	807.00	404.00	807.00	404.00	808.00	402.00	808.00	402.00	809.00	401.00	809.00	401.00	810.00	399.00	810.00	399.00	811.00	398.00	811.00	398.00	813.00	396.00	813.00	396.00	814.00	393.00	814.00	393.00	815.00	392.00	815.00	392.00	817.00	390.00	817.00	390.00	818.00	389.00	818.00	389.00	819.00	388.00	819.00	388.00	820.00	386.00	820.00	386.00	821.00	385.00	821.00	385.00	822.00	384.00	822.00	384.00	823.00	383.00	823.00	383.00	824.00	382.00	824.00	382.00	827.00	381.00	827.00	381.00	835.00	382.00	835.00	382.00	840.00	383.00	840.00	383.00	841.00	384.00	841.00	384.00	842.00	385.00	842.00	385.00	845.00	386.00	845.00	386.00	846.00	387.00	846.00	387.00	847.00	388.00	847.00	388.00	848.00	389.00	848.00	389.00	849.00	390.00	849.00	390.00	850.00	392.00	850.00	392.00	851.00	393.00	851.00	393.00	852.00	394.00	852.00	394.00	854.00	395.00	854.00	395.00	855.00	396.00	855.00	396.00	857.00	397.00	857.00	397.00	858.00	398.00	858.00	398.00	859.00	399.00	859.00	399.00	861.00	400.00	861.00	400.00	866.00	401.00	866.00	401.00	874.00	400.00	874.00	400.00	875.00	399.00	875.00	399.00	876.00	398.00	876.00	398.00	877.00	397.00	877.00	397.00	878.00	394.00	878.00	394.00	879.00	392.00	879.00	392.00	880.00	389.00	880.00	389.00	881.00	388.00	881.00	388.00	882.00	387.00	882.00	387.00	883.00	386.00	883.00	386.00	884.00	385.00	884.00	385.00	885.00	383.00	885.00	383.00	886.00	382.00	886.00	382.00	887.00	381.00	887.00	381.00	888.00	379.00	888.00	379.00	890.00	378.00	890.00	378.00	892.00	377.00	892.00	377.00	893.00	376.00	893.00	376.00	896.00	375.00	896.00	375.00	900.00	374.00	900.00	374.00	904.00	373.00	904.00	373.00	908.00	372.00	908.00	372.00	911.00	348.00	911.00	348.00	910.00	346.00	910.00	346.00	908.00	345.00	908.00	345.00	907.00	344.00	907.00	344.00	906.00	343.00	906.00	343.00	904.00	342.00	904.00	342.00	903.00	341.00	903.00	341.00	902.00	339.00	902.00	339.00	901.00	338.00	901.00	338.00	900.00	330.00	900.00	330.00	899.00	325.00	899.00	325.00	900.00	322.00	900.00	322.00	901.00	319.00	901.00	319.00	902.00	316.00	902.00	316.00	903.00	314.00	903.00	314.00	904.00	308.00	904.00	308.00	905.00	306.00	905.00	306.00	906.00	305.00	906.00	305.00	904.00	306.00	904.00	306.00	903.00	307.00	903.00	307.00	893.00	308.00	893.00	308.00	890.00	307.00	890.00	307.00	887.00	306.00	887.00	306.00	886.00	305.00	886.00	305.00	884.00	304.00	884.00	304.00	883.00	303.00	883.00	303.00	881.00	301.00	881.00	301.00	880.00	300.00	880.00	300.00	879.00	299.00	879.00	299.00	878.00	298.00	878.00	298.00	877.00	296.00	877.00	296.00	876.00	294.00	876.00	294.00	875.00	291.00	875.00	291.00	874.00	288.00	874.00	288.00	873.00	287.00	873.00	287.00	872.00	284.00	872.00	284.00	870.00	283.00	870.00	283.00	869.00	282.00	869.00	282.00	867.00	281.00	867.00	281.00	860.00	280.00	860.00	280.00	858.00	279.00	858.00	279.00	855.00	278.00	855.00	278.00	854.00	277.00	854.00	277.00	853.00	276.00	853.00	276.00	852.00	275.00	852.00	275.00	851.00	274.00	851.00	274.00	850.00	272.00	850.00	272.00	848.00	273.00	848.00	273.00	846.00	274.00	846.00	274.00	845.00	275.00	845.00	275.00	842.00	276.00	842.00	276.00	841.00	278.00	841.00	278.00	840.00	280.00	840.00	280.00	839.00	281.00	839.00	281.00	838.00	282.00	838.00	282.00	837.00	283.00	837.00	283.00	836.00	285.00	836.00	285.00	835.00	286.00	835.00	286.00	834.00	288.00	834.00	288.00	832.00	290.00	832.00	290.00	831.00	291.00	831.00	291.00	830.00	293.00	830.00	293.00	829.00	294.00	829.00	294.00	828.00	295.00	828.00	295.00	826.00	296.00	826.00	296.00	825.00	299.00	825.00	299.00	823.00	300.00	823.00	300.00	821.00	302.00	821.00	302.00	820.00	303.00	820.00	303.00	816.00	305.00	816.00	305.00	814.00	306.00	814.00	306.00	813.00	307.00	813.00	307.00	810.00	309.00	810.00	309.00	806.00	310.00	806.00	310.00	801.00	311.00	801.00	311.00	797.00	310.00	797.00	310.00	792.00	309.00	792.00	309.00	791.00	308.00	791.00	308.00	788.00	307.00	788.00	307.00	787.00	306.00	787.00	306.00	786.00	305.00	786.00	305.00	784.00	304.00	784.00	304.00	783.00	303.00	783.00	303.00	781.00	302.00	781.00	302.00	780.00	301.00	780.00	301.00	779.00	300.00	779.00	300.00	778.00	299.00	778.00	299.00	777.00	297.00	777.00	297.00	776.00	296.00	776.00	296.00	774.00	294.00	774.00	294.00	773.00	293.00	773.00	293.00	772.00	292.00	772.00	292.00	771.00	290.00	771.00	290.00	770.00	289.00	770.00	289.00	769.00	288.00	769.00	288.00	768.00	287.00	768.00	287.00	766.00	285.00	766.00	285.00	764.00	284.00	764.00	284.00	763.00	281.00	763.00	281.00	762.00	280.00	762.00	280.00	761.00	276.00	761.00	276.00	753.00	275.00	753.00	275.00	747.00	274.00	747.00	274.00	743.00	273.00	743.00	273.00	740.00	272.00	740.00	272.00	736.00	271.00	736.00	271.00	734.00	270.00	734.00	270.00	733.00	269.00	733.00	269.00	731.00	268.00	731.00	268.00	729.00	267.00	729.00	267.00	728.00	266.00	728.00	266.00	727.00	265.00	727.00	265.00	726.00	264.00	726.00	264.00	724.00	265.00	724.00	265.00	723.00	267.00	723.00	267.00	722.00	269.00	722.00	269.00	721.00	272.00	721.00	272.00	719.00	276.00	719.00	276.00	718.00	278.00	718.00	278.00	717.00	281.00	717.00	281.00	716.00	283.00	716.00	283.00	715.00	285.00	715.00	285.00	713.00	289.00	713.00	289.00	712.00	291.00	712.00	291.00	711.00	293.00	711.00	293.00	710.00	294.00	710.00	294.00	707.00	298.00	707.00	298.00	706.00	304.00	706.00	304.00	707.00	306.00	707.00	306.00	708.00	308.00	708.00	308.00	709.00	309.00	709.00	309.00	710.00	310.00	710.00	310.00	711.00	311.00	711.00	311.00	712.00	315.00	712.00	315.00	711.00	316.00	711.00	316.00	712.00	324.00	712.00	324.00	713.00	328.00	713.00	328.00	714.00	329.00	714.00	329.00	716.00	331.00	716.00	331.00	717.00	333.00	717.00	333.00	719.00	335.00	719.00	335.00	721.00	336.00	721.00	336.00	722.00	337.00	722.00	337.00	723.00	338.00	723.00	338.00	725.00	339.00	725.00	339.00	727.00	340.00	727.00	340.00	729.00	339.00	729.00	339.00	734.00	338.00	734.00	338.00	739.00	337.00	739.00	337.00	741.00	336.00	741.00	336.00	745.00	335.00	745.00	335.00	758.00	336.00	758.00	336.00	760.00	338.00	760.00	338.00	763.00	339.00	763.00	339.00	764.00	340.00	764.00	340.00	765.00	341.00	765.00	341.00	766.00	342.00	766.00	342.00	767.00	345.00	767.00	345.00	768.00	346.00	768.00	346.00	769.00	347.00	769.00	347.00	770.00	348.00	770.00	348.00	771.00	360.00	771.00	360.00	770.00	362.00	770.00	362.00	769.00	365.00	769.00	365.00	768.00	366.00	768.00	366.00	767.00	368.00	767.00	368.00	765.00	369.00	765.00	369.00	764.00	370.00	764.00	370.00	763.00	373.00	763.00	373.00	762.00	374.00	762.00	374.00	761.00	376.00	761.00	376.00	760.00	377.00	760.00	377.00	759.00	378.00	759.00	378.00	758.00	379.00	758.00	379.00	756.00	380.00	756.00	380.00	754.00	381.00	754.00	381.00	753.00	384.00	753.00	384.00	752.00	386.00	752.00	386.00	753.00	390.00	753.00	390.00	754.00	392.00	754.00	392.00	755.00	394.00	755.00	394.00	757.00	395.00	757.00	395.00	758.00	396.00	758.00	396.00	759.00	397.00	759.00	397.00	764.00	398.00	764.00	398.00	771.00	399.00	771.00	399.00	773.00	400.00	773.00	400.00	776.00	401.00	776.00	401.00	778.00	403.00	778.00	403.00	785.00	404.00	785.00	404.00	789.00	405.00	789.00	405.00	792.00	406.00	792.00	406.00	797.00	407.00	797.00	407.00	800.00	408.00	800.00	408.00	802.00	407.00	802.00	407.00	804.00	406.00	804.00
T0_thres.tif	0819-0226	99.98	371.68	2323.14	-83.38	0.0336	285.00	831.00	283.00	831.00	283.00	832.00	282.00	832.00	282.00	833.00	280.00	833.00	280.00	834.00	279.00	834.00	279.00	835.00	278.00	835.00	278.00	836.00	277.00	836.00	277.00	837.00	275.00	837.00	275.00	838.00	273.00	838.00	273.00	839.00	272.00	839.00	272.00	842.00	271.00	842.00	271.00	841.00	270.00	841.00	270.00	842.00	269.00	842.00	269.00	846.00	268.00	846.00	268.00	845.00	263.00	845.00	263.00	844.00	258.00	844.00	258.00	845.00	252.00	845.00	252.00	846.00	249.00	846.00	249.00	847.00	248.00	847.00	248.00	848.00	247.00	848.00	247.00	849.00	246.00	849.00	246.00	850.00	245.00	850.00	245.00	851.00	243.00	851.00	243.00	856.00	242.00	856.00	242.00	859.00	241.00	859.00	241.00	863.00	240.00	863.00	240.00	865.00	238.00	865.00	238.00	867.00	237.00	867.00	237.00	869.00	235.00	869.00	235.00	871.00	234.00	871.00	234.00	872.00	233.00	872.00	233.00	873.00	232.00	873.00	232.00	874.00	231.00	874.00	231.00	875.00	230.00	875.00	230.00	876.00	229.00	876.00	229.00	877.00	227.00	877.00	227.00	878.00	225.00	878.00	225.00	879.00	219.00	879.00	219.00	873.00	217.00	873.00	217.00	872.00	214.00	872.00	214.00	871.00	212.00	871.00	212.00	869.00	211.00	869.00	211.00	868.00	210.00	868.00	210.00	867.00	209.00	867.00	209.00	866.00	208.00	866.00	208.00	865.00	206.00	865.00	206.00	863.00	205.00	863.00	205.00	860.00	203.00	860.00	203.00	859.00	202.00	859.00	202.00	858.00	196.00	858.00	196.00	859.00	195.00	859.00	195.00	860.00	189.00	860.00	189.00	861.00	187.00	861.00	187.00	862.00	171.00	862.00	171.00	861.00	167.00	861.00	167.00	860.00	159.00	860.00	159.00	859.00	157.00	859.00	157.00	858.00	156.00	858.00	156.00	857.00	155.00	857.00	155.00	856.00	154.00	856.00	154.00	855.00	153.00	855.00	153.00	853.00	152.00	853.00	152.00	851.00	151.00	851.00	151.00	849.00	150.00	849.00	150.00	848.00	149.00	848.00	149.00	846.00	148.00	846.00	148.00	845.00	147.00	845.00	147.00	844.00	146.00	844.00	146.00	837.00	147.00	837.00	147.00	835.00	149.00	835.00	149.00	832.00	150.00	832.00	150.00	831.00	152.00	831.00	152.00	830.00	153.00	830.00	153.00	826.00	154.00	826.00	154.00	825.00	155.00	825.00	155.00	821.00	154.00	821.00	154.00	820.00	153.00	820.00	153.00	817.00	154.00	817.00	154.00	814.00	153.00	814.00	153.00	812.00	152.00	812.00	152.00	809.00	151.00	809.00	151.00	805.00	150.00	805.00	150.00	803.00	149.00	803.00	149.00	798.00	148.00	798.00	148.00	790.00	150.00	790.00	150.00	788.00	151.00	788.00	151.00	787.00	152.00	787.00	152.00	786.00	155.00	786.00	155.00	784.00	156.00	784.00	156.00	783.00	158.00	783.00	158.00	781.00	159.00	781.00	159.00	778.00	161.00	778.00	161.00	777.00	162.00	777.00	162.00	775.00	163.00	775.00	163.00	772.00	165.00	772.00	165.00	770.00	166.00	770.00	166.00	768.00	167.00	768.00	167.00	767.00	168.00	767.00	168.00	765.00	169.00	765.00	169.00	760.00	170.00	760.00	170.00	761.00	171.00	761.00	171.00	762.00	172.00	762.00	172.00	763.00	173.00	763.00	173.00	764.00	175.00	764.00	175.00	766.00	177.00	766.00	177.00	767.00	178.00	767.00	178.00	770.00	179.00	770.00	179.00	771.00	180.00	771.00	180.00	773.00	181.00	773.00	181.00	774.00	182.00	774.00	182.00	776.00	184.00	776.00	184.00	777.00	185.00	777.00	185.00	778.00	186.00	778.00	186.00	780.00	188.00	780.00	188.00	781.00	190.00	781.00	190.00	782.00	199.00	782.00	199.00	780.00	200.00	780.00	200.00	782.00	201.00	782.00	201.00	783.00	202.00	783.00	202.00	785.00	203.00	785.00	203.00	786.00	205.00	786.00	205.00	787.00	215.00	787.00	215.00	786.00	217.00	786.00	217.00	785.00	219.00	785.00	219.00	783.00	221.00	783.00	221.00	782.00	222.00	782.00	222.00	781.00	224.00	781.00	224.00	780.00	225.00	780.00	225.00	778.00	227.00	778.00	227.00	779.00	228.00	779.00	228.00	781.00	229.00	781.00	229.00	782.00	230.00	782.00	230.00	783.00	231.00	783.00	231.00	785.00	233.00	785.00	233.00	788.00	234.00	788.00	234.00	789.00	236.00	789.00	236.00	790.00	237.00	790.00	237.00	792.00	239.00	792.00	239.00	794.00	241.00	794.00	241.00	796.00	242.00	796.00	242.00	797.00	243.00	797.00	243.00	798.00	245.00	798.00	245.00	799.00	246.00	799.00	246.00	800.00	250.00	800.00	250.00	799.00	254.00	799.00	254.00	798.00	255.00	798.00	255.00	796.00	257.00	796.00	257.00	794.00	258.00	794.00	258.00	792.00	259.00	792.00	259.00	790.00	260.00	790.00	260.00	787.00	261.00	787.00	261.00	785.00	262.00	785.00	262.00	775.00	261.00	775.00	261.00	769.00	262.00	769.00	262.00	767.00	267.00	767.00	267.00	766.00	271.00	766.00	271.00	765.00	274.00	765.00	274.00	764.00	278.00	764.00	278.00	765.00	279.00	765.00	279.00	766.00	282.00	766.00	282.00	768.00	283.00	768.00	283.00	769.00	284.00	769.00	284.00	770.00	285.00	770.00	285.00	771.00	286.00	771.00	286.00	772.00	287.00	772.00	287.00	773.00	288.00	773.00	288.00	774.00	290.00	774.00	290.00	776.00	291.00	776.00	291.00	777.00	293.00	777.00	293.00	778.00	294.00	778.00	294.00	779.00	295.00	779.00	295.00	780.00	296.00	780.00	296.00	781.00	297.00	781.00	297.00	782.00	299.00	782.00	299.00	784.00	300.00	784.00	300.00	786.00	302.00	786.00	302.00	788.00	303.00	788.00	303.00	790.00	304.00	790.00	304.00	791.00	305.00	791.00	305.00	794.00	306.00	794.00	306.00	795.00	307.00	795.00	307.00	803.00	306.00	803.00	306.00	807.00	305.00	807.00	305.00	808.00	304.00	808.00	304.00	810.00	303.00	810.00	303.00	811.00	302.00	811.00	302.00	813.00	301.00	813.00	301.00	814.00	300.00	814.00	300.00	817.00	299.00	817.00	299.00	818.00	297.00	818.00	297.00	820.00	296.00	820.00	296.00	822.00	294.00	822.00	294.00	823.00	293.00	823.00	293.00	824.00	292.00	824.00	292.00	825.00	291.00	825.00	291.00	826.00	290.00	826.00	290.00	827.00	288.00	827.00	288.00	828.00	287.00	828.00	287.00	829.00	285.00	829.00
T0_thres.tif	0760-0212	96.01	345.93	164.88	81.00	0.0363	223.00	765.00	224.00	765.00	224.00	767.00	222.00	767.00	222.00	768.00	221.00	768.00	221.00	775.00	222.00	775.00	222.00	777.00	221.00	777.00	221.00	778.00	219.00	778.00	219.00	779.00	218.00	779.00	218.00	780.00	217.00	780.00	217.00	781.00	216.00	781.00	216.00	782.00	214.00	782.00	214.00	783.00	212.00	783.00	212.00	784.00	207.00	784.00	207.00	783.00	206.00	783.00	206.00	782.00	205.00	782.00	205.00	781.00	204.00	781.00	204.00	779.00	201.00	779.00	201.00	778.00	202.00	778.00	202.00	753.00	203.00	753.00	203.00	748.00	202.00	748.00	202.00	744.00	201.00	744.00	201.00	741.00	200.00	741.00	200.00	740.00	201.00	740.00	201.00	739.00	206.00	739.00	206.00	738.00	207.00	738.00	207.00	737.00	212.00	737.00	212.00	740.00	216.00	740.00	216.00	742.00	217.00	742.00	217.00	744.00	218.00	744.00	218.00	747.00	219.00	747.00	219.00	751.00	220.00	751.00	220.00	753.00	221.00	753.00	221.00	756.00	222.00	756.00	222.00	761.00	223.00	761.00
T0_thres.tif	0758-0184	84.64	343.77	167.15	-53.88	0.0262	198.00	762.00	199.00	762.00	199.00	775.00	198.00	775.00	198.00	777.00	197.00	777.00	197.00	778.00	196.00	778.00	196.00	779.00	193.00	779.00	193.00	778.00	190.00	778.00	190.00	777.00	189.00	777.00	189.00	775.00	187.00	775.00	187.00	773.00	185.00	773.00	185.00	772.00	184.00	772.00	184.00	771.00	183.00	771.00	183.00	769.00	182.00	769.00	182.00	768.00	181.00	768.00	181.00	765.00	180.00	765.00	180.00	764.00	179.00	764.00	179.00	763.00	178.00	763.00	178.00	762.00	177.00	762.00	177.00	761.00	176.00	761.00	176.00	760.00	174.00	760.00	174.00	757.00	170.00	757.00	170.00	753.00	171.00	753.00	171.00	745.00	172.00	745.00	172.00	739.00	173.00	739.00	173.00	737.00	175.00	737.00	175.00	738.00	176.00	738.00	176.00	739.00	182.00	739.00	182.00	740.00	187.00	740.00	187.00	739.00	190.00	739.00	190.00	740.00	194.00	740.00	194.00	746.00	195.00	746.00	195.00	748.00	196.00	748.00	196.00	749.00	197.00	749.00	197.00	750.00	199.00	750.00	199.00	757.00	198.00	757.00
T0_thres.tif	0714-0101	49.45	320.39	2346.90	-85.83	0.0568	162.00	727.00	163.00	727.00	163.00	731.00	165.00	731.00	165.00	732.00	167.00	732.00	167.00	733.00	168.00	733.00	168.00	734.00	169.00	734.00	169.00	735.00	170.00	735.00	170.00	736.00	169.00	736.00	169.00	742.00	168.00	742.00	168.00	750.00	167.00	750.00	167.00	757.00	166.00	757.00	166.00	762.00	165.00	762.00	165.00	764.00	164.00	764.00	164.00	765.00	163.00	765.00	163.00	767.00	162.00	767.00	162.00	769.00	160.00	769.00	160.00	772.00	159.00	772.00	159.00	774.00	158.00	774.00	158.00	775.00	157.00	775.00	157.00	776.00	156.00	776.00	156.00	778.00	155.00	778.00	155.00	780.00	154.00	780.00	154.00	781.00	153.00	781.00	153.00	782.00	152.00	782.00	152.00	783.00	151.00	783.00	151.00	782.00	146.00	782.00	146.00	783.00	141.00	783.00	141.00	784.00	140.00	784.00	140.00	785.00	139.00	785.00	139.00	786.00	138.00	786.00	138.00	785.00	137.00	785.00	137.00	784.00	136.00	784.00	136.00	782.00	134.00	782.00	134.00	780.00	133.00	780.00	133.00	778.00	131.00	778.00	131.00	775.00	130.00	775.00	130.00	773.00	129.00	773.00	129.00	772.00	128.00	772.00	128.00	770.00	127.00	770.00	127.00	769.00	126.00	769.00	126.00	768.00	125.00	768.00	125.00	766.00	124.00	766.00	124.00	763.00	123.00	763.00	123.00	761.00	122.00	761.00	122.00	759.00	121.00	759.00	121.00	757.00	120.00	757.00	120.00	755.00	119.00	755.00	119.00	753.00	117.00	753.00	117.00	752.00	115.00	752.00	115.00	751.00	101.00	751.00	101.00	750.00	98.00	750.00	98.00	748.00	96.00	748.00	96.00	746.00	95.00	746.00	95.00	742.00	94.00	742.00	94.00	740.00	93.00	740.00	93.00	733.00	92.00	733.00	92.00	730.00	91.00	730.00	91.00	726.00	90.00	726.00	90.00	722.00	89.00	722.00	89.00	720.00	88.00	720.00	88.00	719.00	86.00	719.00	86.00	718.00	85.00	718.00	85.00	717.00	84.00	717.00	84.00	715.00	83.00	715.00	83.00	714.00	82.00	714.00	82.00	713.00	78.00	713.00	78.00	712.00	75.00	712.00	75.00	711.00	70.00	711.00	70.00	712.00	67.00	712.00	67.00	713.00	51.00	713.00	51.00	714.00	50.00	714.00	50.00	713.00	46.00	713.00	46.00	711.00	43.00	711.00	43.00	709.00	41.00	709.00	41.00	708.00	40.00	708.00	40.00	707.00	38.00	707.00	38.00	706.00	36.00	706.00	36.00	704.00	34.00	704.00	34.00	702.00	32.00	702.00	32.00	700.00	30.00	700.00	30.00	699.00	29.00	699.00	29.00	696.00	28.00	696.00	28.00	695.00	27.00	695.00	27.00	693.00	26.00	693.00	26.00	688.00	25.00	688.00	25.00	676.00	26.00	676.00	26.00	672.00	27.00	672.00	27.00	671.00	28.00	671.00	28.00	667.00	29.00	667.00	29.00	666.00	30.00	666.00	30.00	664.00	32.00	664.00	32.00	663.00	34.00	663.00	34.00	661.00	36.00	661.00	36.00	659.00	37.00	659.00	37.00	658.00	38.00	658.00	38.00	657.00	42.00	657.00	42.00	656.00	43.00	656.00	43.00	654.00	46.00	654.00	46.00	653.00	49.00	653.00	49.00	652.00	58.00	652.00	58.00	650.00	60.00	650.00	60.00	651.00	61.00	651.00	61.00	653.00	62.00	653.00	62.00	654.00	63.00	654.00	63.00	655.00	65.00	655.00	65.00	656.00	66.00	656.00	66.00	657.00	68.00	657.00	68.00	658.00	69.00	658.00	69.00	659.00	70.00	659.00	70.00	660.00	71.00	660.00	71.00	661.00	75.00	661.00	75.00	662.00	77.00	662.00	77.00	663.00	80.00	663.00	80.00	664.00	90.00	664.00	90.00	663.00	91.00	663.00	91.00	661.00	92.00	661.00	92.00	660.00	94.00	660.00	94.00	659.00	95.00	659.00	95.00	658.00	96.00	658.00	96.00	657.00	98.00	657.00	98.00	654.00	99.00	654.00	99.00	653.00	101.00	653.00	101.00	652.00	102.00	652.00	102.00	650.00	104.00	650.00	104.00	649.00	105.00	649.00	105.00	648.00	107.00	648.00	107.00	647.00	109.00	647.00	109.00	646.00	111.00	646.00	111.00	644.00	112.00	644.00	112.00	643.00	114.00	643.00	114.00	642.00	118.00	642.00	118.00	643.00	120.00	643.00	120.00	644.00	121.00	644.00	121.00	646.00	122.00	646.00	122.00	648.00	123.00	648.00	123.00	649.00	124.00	649.00	124.00	650.00	125.00	650.00	125.00	651.00	126.00	651.00	126.00	653.00	127.00	653.00	127.00	656.00	128.00	656.00	128.00	658.00	129.00	658.00	129.00	659.00	130.00	659.00	130.00	662.00	131.00	662.00	131.00	664.00	132.00	664.00	132.00	665.00	133.00	665.00	133.00	667.00	134.00	667.00	134.00	668.00	136.00	668.00	136.00	670.00	137.00	670.00	137.00	671.00	149.00	671.00	149.00	672.00	151.00	672.00	151.00	673.00	152.00	673.00	152.00	674.00	153.00	674.00	153.00	675.00	154.00	675.00	154.00	676.00	155.00	676.00	155.00	677.00	157.00	677.00	157.00	679.00	159.00	679.00	159.00	680.00	162.00	680.00	162.00	681.00	163.00	681.00	163.00	683.00	164.00	683.00	164.00	684.00	165.00	684.00	165.00	685.00	166.00	685.00	166.00	687.00	167.00	687.00	167.00	689.00	168.00	689.00	168.00	690.00	169.00	690.00	169.00	692.00	170.00	692.00	170.00	694.00	171.00	694.00	171.00	696.00	172.00	696.00	172.00	699.00	173.00	699.00	173.00	700.00	174.00	700.00	174.00	701.00	175.00	701.00	175.00	703.00	177.00	703.00	177.00	704.00	175.00	704.00	175.00	711.00	172.00	711.00	172.00	712.00	170.00	712.00	170.00	713.00	168.00	713.00	168.00	714.00	167.00	714.00	167.00	715.00	165.00	715.00	165.00	716.00	164.00	716.00	164.00	717.00	163.00	717.00	163.00	718.00	162.00	718.00
T0_thres.tif	0787-0691	307.82	353.30	4993.19	44.72	0.0128	732.00	799.00	733.00	799.00	733.00	804.00	734.00	804.00	734.00	810.00	735.00	810.00	735.00	814.00	734.00	814.00	734.00	818.00	733.00	818.00	733.00	819.00	732.00	819.00	732.00	820.00	731.00	820.00	731.00	822.00	730.00	822.00	730.00	824.00	729.00	824.00	729.00	825.00	728.00	825.00	728.00	824.00	724.00	824.00	724.00	823.00	723.00	823.00	723.00	822.00	722.00	822.00	722.00	821.00	716.00	821.00	716.00	820.00	713.00	820.00	713.00	819.00	712.00	819.00	712.00	818.00	708.00	818.00	708.00	817.00	694.00	817.00	694.00	818.00	691.00	818.00	691.00	819.00	688.00	819.00	688.00	820.00	686.00	820.00	686.00	821.00	685.00	821.00	685.00	822.00	684.00	822.00	684.00	824.00	683.00	824.00	683.00	825.00	682.00	825.00	682.00	828.00	681.00	828.00	681.00	849.00	682.00	849.00	682.00	861.00	683.00	861.00	683.00	863.00	684.00	863.00	684.00	873.00	685.00	873.00	685.00	879.00	681.00	879.00	681.00	880.00	680.00	880.00	680.00	882.00	678.00	882.00	678.00	883.00	676.00	883.00	676.00	884.00	673.00	884.00	673.00	886.00	671.00	886.00	671.00	887.00	670.00	887.00	670.00	888.00	669.00	888.00	669.00	889.00	667.00	889.00	667.00	890.00	666.00	890.00	666.00	891.00	665.00	891.00	665.00	892.00	663.00	892.00	663.00	893.00	660.00	893.00	660.00	894.00	659.00	894.00	659.00	895.00	650.00	895.00	650.00	894.00	649.00	894.00	649.00	889.00	648.00	889.00	648.00	887.00	647.00	887.00	647.00	885.00	646.00	885.00	646.00	883.00	645.00	883.00	645.00	882.00	644.00	882.00	644.00	881.00	643.00	881.00	643.00	877.00	640.00	877.00	640.00	876.00	639.00	876.00	639.00	875.00	638.00	875.00	638.00	874.00	618.00	874.00	618.00	875.00	612.00	875.00	612.00	876.00	611.00	876.00	611.00	877.00	609.00	877.00	609.00	878.00	608.00	878.00	608.00	879.00	607.00	879.00	607.00	880.00	605.00	880.00	605.00	881.00	603.00	881.00	603.00	882.00	602.00	882.00	602.00	883.00	599.00	883.00	599.00	884.00	598.00	884.00	598.00	883.00	595.00	883.00	595.00	882.00	593.00	882.00	593.00	880.00	592.00	880.00	592.00	879.00	591.00	879.00	591.00	877.00	590.00	877.00	590.00	876.00	589.00	876.00	589.00	874.00	588.00	874.00	588.00	870.00	587.00	870.00	587.00	867.00	589.00	867.00	589.00	865.00	591.00	865.00	591.00	860.00	592.00	860.00	592.00	858.00	593.00	858.00	593.00	852.00	594.00	852.00	594.00	850.00	595.00	850.00	595.00	847.00	594.00	847.00	594.00	844.00	596.00	844.00	596.00	842.00	602.00	842.00	602.00	840.00	603.00	840.00	603.00	837.00	604.00	837.00	604.00	836.00	606.00	836.00	606.00	833.00	608.00	833.00	608.00	831.00	609.00	831.00	609.00	830.00	610.00	830.00	610.00	828.00	612.00	828.00	612.00	825.00	614.00	825.00	614.00	823.00	615.00	823.00	615.00	822.00	616.00	822.00	616.00	820.00	617.00	820.00	617.00	817.00	618.00	817.00	618.00	813.00	619.00	813.00	619.00	808.00	618.00	808.00	618.00	806.00	617.00	806.00	617.00	805.00	616.00	805.00	616.00	804.00	615.00	804.00	615.00	803.00	614.00	803.00	614.00	801.00	612.00	801.00	612.00	800.00	611.00	800.00	611.00	799.00	610.00	799.00	610.00	798.00	608.00	798.00	608.00	797.00	607.00	797.00	607.00	796.00	606.00	796.00	606.00	795.00	605.00	795.00	605.00	794.00	604.00	794.00	604.00	793.00	602.00	793.00	602.00	792.00	600.00	792.00	600.00	791.00	597.00	791.00	597.00	790.00	596.00	790.00	596.00	789.00	589.00	789.00	589.00	790.00	588.00	790.00	588.00	789.00	587.00	789.00	587.00	787.00	588.00	787.00	588.00	785.00	589.00	785.00	589.00	783.00	590.00	783.00	590.00	782.00	591.00	782.00	591.00	779.00	592.00	779.00	592.00	778.00	593.00	778.00	593.00	776.00	594.00	776.00	594.00	773.00	596.00	773.00	596.00	771.00	597.00	771.00	597.00	770.00	598.00	770.00	598.00	769.00	599.00	769.00	599.00	767.00	603.00	767.00	603.00	766.00	606.00	766.00	606.00	765.00	608.00	765.00	608.00	764.00	609.00	764.00	609.00	763.00	614.00	763.00	614.00	762.00	617.00	762.00	617.00	761.00	619.00	761.00	619.00	760.00	622.00	760.00	622.00	757.00	623.00	757.00	623.00	754.00	624.00	754.00	624.00	748.00	623.00	748.00	623.00	745.00	621.00	745.00	621.00	744.00	620.00	744.00	620.00	743.00	619.00	743.00	619.00	742.00	617.00	742.00	617.00	741.00	614.00	741.00	614.00	740.00	613.00	740.00	613.00	739.00	611.00	739.00	611.00	738.00	608.00	738.00	608.00	737.00	605.00	737.00	605.00	736.00	602.00	736.00	602.00	735.00	601.00	735.00	601.00	734.00	599.00	734.00	599.00	732.00	597.00	732.00	597.00	731.00	596.00	731.00	596.00	729.00	595.00	729.00	595.00	728.00	594.00	728.00	594.00	725.00	593.00	725.00	593.00	722.00	592.00	722.00	592.00	715.00	593.00	715.00	593.00	714.00	594.00	714.00	594.00	710.00	595.00	710.00	595.00	708.00	596.00	708.00	596.00	704.00	597.00	704.00	597.00	703.00	599.00	703.00	599.00	702.00	602.00	702.00	602.00	701.00	604.00	701.00	604.00	699.00	607.00	699.00	607.00	698.00	608.00	698.00	608.00	696.00	611.00	696.00	611.00	695.00	612.00	695.00	612.00	694.00	613.00	694.00	613.00	693.00	614.00	693.00	614.00	691.00	617.00	691.00	617.00	690.00	619.00	690.00	619.00	689.00	620.00	689.00	620.00	687.00	622.00	687.00	622.00	686.00	624.00	686.00	624.00	684.00	627.00	684.00	627.00	682.00	631.00	682.00	631.00	681.00	632.00	681.00	632.00	680.00	633.00	680.00	633.00	681.00	638.00	681.00	638.00	682.00	639.00	682.00	639.00	683.00	640.00	683.00	640.00	686.00	641.00	686.00	641.00	687.00	642.00	687.00	642.00	688.00	643.00	688.00	643.00	689.00	644.00	689.00	644.00	691.00	645.00	691.00	645.00	693.00	646.00	693.00	646.00	695.00	647.00	695.00	647.00	696.00	648.00	696.00	648.00	697.00	649.00	697.00	649.00	699.00	651.00	699.00	651.00	701.00	652.00	701.00	652.00	703.00	653.00	703.00	653.00	705.00	655.00	705.00	655.00	706.00	656.00	706.00	656.00	708.00	657.00	708.00	657.00	709.00	658.00	709.00	658.00	710.00	659.00	710.00	659.00	712.00	660.00	712.00	660.00	713.00	662.00	713.00	662.00	714.00	663.00	714.00	663.00	715.00	665.00	715.00	665.00	716.00	667.00	716.00	667.00	717.00	668.00	717.00	668.00	718.00	669.00	718.00	669.00	719.00	672.00	719.00	672.00	720.00	678.00	720.00	678.00	721.00	694.00	721.00	694.00	720.00	697.00	720.00	697.00	719.00	698.00	719.00	698.00	718.00	700.00	718.00	700.00	717.00	702.00	717.00	702.00	716.00	704.00	716.00	704.00	715.00	705.00	715.00	705.00	714.00	708.00	714.00	708.00	717.00	711.00	717.00	711.00	718.00	712.00	718.00	712.00	719.00	713.00	719.00	713.00	721.00	721.00	721.00	721.00	720.00	722.00	720.00	722.00	719.00	723.00	719.00	723.00	718.00	725.00	718.00	725.00	715.00	727.00	715.00	727.00	713.00	728.00	713.00	728.00	710.00	729.00	710.00	729.00	706.00	730.00	706.00	730.00	704.00	732.00	704.00	732.00	700.00	733.00	700.00	733.00	698.00	738.00	698.00	738.00	699.00	740.00	699.00	740.00	700.00	742.00	700.00	742.00	701.00	746.00	701.00	746.00	702.00	753.00	702.00	753.00	701.00	755.00	701.00	755.00	700.00	762.00	700.00	762.00	699.00	768.00	699.00	768.00	700.00	770.00	700.00	770.00	701.00	772.00	701.00	772.00	702.00	775.00	702.00	775.00	703.00	776.00	703.00	776.00	704.00	777.00	704.00	777.00	705.00	778.00	705.00	778.00	707.00	780.00	707.00	780.00	708.00	783.00	708.00	783.00	709.00	785.00	709.00	785.00	710.00	786.00	710.00	786.00	711.00	787.00	711.00	787.00	712.00	788.00	712.00	788.00	714.00	790.00	714.00	790.00	716.00	791.00	716.00	791.00	718.00	792.00	718.00	792.00	720.00	793.00	720.00	793.00	723.00	794.00	723.00	794.00	726.00	795.00	726.00	795.00	729.00	796.00	729.00	796.00	747.00	795.00	747.00	795.00	749.00	794.00	749.00	794.00	754.00	793.00	754.00	793.00	756.00	792.00	756.00	792.00	758.00	791.00	758.00	791.00	759.00	790.00	759.00	790.00	760.00	789.00	760.00	789.00	762.00	788.00	762.00	788.00	763.00	787.00	763.00	787.00	764.00	786.00	764.00	786.00	765.00	785.00	765.00	785.00	766.00	784.00	766.00	784.00	768.00	783.00	768.00	783.00	769.00	781.00	769.00	781.00	770.00	780.00	770.00	780.00	771.00	779.00	771.00	779.00	772.00	777.00	772.00	777.00	773.00	775.00	773.00	775.00	774.00	773.00	774.00	773.00	775.00	772.00	775.00	772.00	776.00	771.00	776.00	771.00	777.00	769.00	777.00	769.00	778.00	766.00	778.00	766.00	779.00	765.00	779.00	765.00	780.00	763.00	780.00	763.00	781.00	761.00	781.00	761.00	782.00	755.00	782.00	755.00	781.00	754.00	781.00	754.00	780.00	753.00	780.00	753.00	779.00	752.00	779.00	752.00	778.00	737.00	778.00	737.00	779.00	736.00	779.00	736.00	781.00	735.00	781.00	735.00	783.00	734.00	783.00	734.00	786.00	733.00	786.00	733.00	790.00	732.00	790.00
T0_thres.tif	0927-0659	300.29	423.02	951.65	85.08	0.0058	697.00	936.00	698.00	936.00	698.00	938.00	699.00	938.00	699.00	941.00	697.00	941.00	697.00	942.00	695.00	942.00	695.00	943.00	693.00	943.00	693.00	944.00	691.00	944.00	691.00	945.00	688.00	945.00	688.00	946.00	686.00	946.00	686.00	947.00	685.00	947.00	685.00	948.00	684.00	948.00	684.00	949.00	683.00	949.00	683.00	950.00	681.00	950.00	681.00	951.00	680.00	951.00	680.00	953.00	679.00	953.00	679.00	954.00	678.00	954.00	678.00	955.00	677.00	955.00	677.00	957.00	676.00	957.00	676.00	958.00	675.00	958.00	675.00	959.00	673.00	959.00	673.00	960.00	672.00	960.00	672.00	963.00	670.00	963.00	670.00	964.00	669.00	964.00	669.00	965.00	668.00	965.00	668.00	966.00	667.00	966.00	667.00	967.00	666.00	967.00	666.00	968.00	665.00	968.00	665.00	969.00	664.00	969.00	664.00	970.00	663.00	970.00	663.00	971.00	656.00	971.00	656.00	970.00	646.00	970.00	646.00	969.00	643.00	969.00	643.00	968.00	639.00	968.00	639.00	967.00	638.00	967.00	638.00	966.00	637.00	966.00	637.00	965.00	635.00	965.00	635.00	964.00	632.00	964.00	632.00	962.00	631.00	962.00	631.00	960.00	628.00	960.00	628.00	959.00	626.00	959.00	626.00	958.00	625.00	958.00	625.00	957.00	624.00	957.00	624.00	956.00	623.00	956.00	623.00	955.00	621.00	955.00	621.00	954.00	619.00	954.00	619.00	953.00	618.00	953.00	618.00	950.00	617.00	950.00	617.00	944.00	616.00	944.00	616.00	943.00	617.00	943.00	617.00	941.00	618.00	941.00	618.00	934.00	619.00	934.00	619.00	933.00	620.00	933.00	620.00	930.00	622.00	930.00	622.00	929.00	623.00	929.00	623.00	927.00	624.00	927.00	624.00	926.00	625.00	926.00	625.00	924.00	627.00	924.00	627.00	921.00	628.00	921.00	628.00	920.00	630.00	920.00	630.00	919.00	631.00	919.00	631.00	917.00	633.00	917.00	633.00	915.00	634.00	915.00	634.00	914.00	636.00	914.00	636.00	913.00	637.00	913.00	637.00	912.00	639.00	912.00	639.00	910.00	641.00	910.00	641.00	908.00	644.00	908.00	644.00	907.00	645.00	907.00	645.00	906.00	646.00	906.00	646.00	905.00	647.00	905.00	647.00	904.00	648.00	904.00	648.00	903.00	649.00	903.00	649.00	899.00	650.00	899.00	650.00	900.00	654.00	900.00	654.00	899.00	660.00	899.00	660.00	898.00	662.00	898.00	662.00	897.00	663.00	897.00	663.00	896.00	666.00	896.00	666.00	895.00	668.00	895.00	668.00	894.00	669.00	894.00	669.00	892.00	672.00	892.00	672.00	891.00	673.00	891.00	673.00	890.00	674.00	890.00	674.00	889.00	676.00	889.00	676.00	887.00	679.00	887.00	679.00	886.00	681.00	886.00	681.00	885.00	683.00	885.00	683.00	883.00	684.00	883.00	684.00	886.00	686.00	886.00	686.00	887.00	687.00	887.00	687.00	888.00	688.00	888.00	688.00	890.00	689.00	890.00	689.00	891.00	690.00	891.00	690.00	894.00	691.00	894.00	691.00	897.00	692.00	897.00	692.00	900.00	693.00	900.00	693.00	902.00	695.00	902.00	695.00	903.00	696.00	903.00	696.00	904.00	697.00	904.00	697.00	905.00	699.00	905.00	699.00	906.00	700.00	906.00	700.00	908.00	702.00	908.00	702.00	909.00	701.00	909.00	701.00	910.00	700.00	910.00	700.00	917.00	699.00	917.00	699.00	923.00	698.00	923.00	698.00	927.00	697.00	927.00
T0_thres.tif	0943-0757	344.85	428.27	709.71	-56.66	0.0172	797.00	945.00	796.00	945.00	796.00	946.00	795.00	946.00	795.00	948.00	794.00	948.00	794.00	952.00	793.00	952.00	793.00	953.00	792.00	953.00	792.00	955.00	791.00	955.00	791.00	957.00	790.00	957.00	790.00	959.00	789.00	959.00	789.00	960.00	787.00	960.00	787.00	961.00	786.00	961.00	786.00	962.00	785.00	962.00	785.00	964.00	782.00	964.00	782.00	965.00	780.00	965.00	780.00	966.00	778.00	966.00	778.00	967.00	775.00	967.00	775.00	968.00	774.00	968.00	774.00	969.00	771.00	969.00	771.00	970.00	767.00	970.00	767.00	971.00	763.00	971.00	763.00	972.00	760.00	972.00	760.00	973.00	750.00	973.00	750.00	972.00	749.00	972.00	749.00	971.00	747.00	971.00	747.00	970.00	745.00	970.00	745.00	969.00	743.00	969.00	743.00	968.00	741.00	968.00	741.00	967.00	739.00	967.00	739.00	966.00	737.00	966.00	737.00	965.00	736.00	965.00	736.00	964.00	734.00	964.00	734.00	962.00	733.00	962.00	733.00	961.00	732.00	961.00	732.00	960.00	729.00	960.00	729.00	959.00	728.00	959.00	728.00	956.00	727.00	956.00	727.00	955.00	726.00	955.00	726.00	953.00	725.00	953.00	725.00	951.00	724.00	951.00	724.00	948.00	723.00	948.00	723.00	946.00	721.00	946.00	721.00	945.00	720.00	945.00	720.00	944.00	719.00	944.00	719.00	942.00	718.00	942.00	718.00	941.00	719.00	941.00	719.00	940.00	720.00	940.00	720.00	939.00	721.00	939.00	721.00	937.00	722.00	937.00	722.00	936.00	723.00	936.00	723.00	933.00	724.00	933.00	724.00	931.00	725.00	931.00	725.00	929.00	726.00	929.00	726.00	924.00	730.00	924.00	730.00	922.00	731.00	922.00	731.00	921.00	733.00	921.00	733.00	920.00	734.00	920.00	734.00	919.00	736.00	919.00	736.00	918.00	737.00	918.00	737.00	917.00	739.00	917.00	739.00	916.00	740.00	916.00	740.00	915.00	742.00	915.00	742.00	914.00	758.00	914.00	758.00	915.00	772.00	915.00	772.00	916.00	773.00	916.00	773.00	917.00	780.00	917.00	780.00	918.00	782.00	918.00	782.00	919.00	784.00	919.00	784.00	921.00	788.00	921.00	788.00	923.00	789.00	923.00	789.00	925.00	790.00	925.00	790.00	927.00	791.00	927.00	791.00	928.00	792.00	928.00	792.00	929.00	793.00	929.00	793.00	932.00	794.00	932.00	794.00	934.00	795.00	934.00	795.00	935.00	796.00	935.00	796.00	936.00	797.00	936.00
T0_thres.tif	0906-0123	53.74	408.92	2959.30	-66.72	0.0194	195.00	903.00	194.00	903.00	194.00	904.00	193.00	904.00	193.00	905.00	192.00	905.00	192.00	906.00	191.00	906.00	191.00	912.00	192.00	912.00	192.00	913.00	193.00	913.00	193.00	914.00	195.00	914.00	195.00	915.00	196.00	915.00	196.00	916.00	197.00	916.00	197.00	917.00	198.00	917.00	198.00	918.00	199.00	918.00	199.00	919.00	200.00	919.00	200.00	921.00	201.00	921.00	201.00	922.00	202.00	922.00	202.00	925.00	203.00	925.00	203.00	927.00	204.00	927.00	204.00	929.00	205.00	929.00	205.00	933.00	203.00	933.00	203.00	934.00	202.00	934.00	202.00	935.00	201.00	935.00	201.00	936.00	199.00	936.00	199.00	937.00	198.00	937.00	198.00	938.00	197.00	938.00	197.00	939.00	196.00	939.00	196.00	940.00	195.00	940.00	195.00	942.00	194.00	942.00	194.00	943.00	193.00	943.00	193.00	944.00	191.00	944.00	191.00	945.00	189.00	945.00	189.00	946.00	182.00	946.00	182.00	947.00	178.00	947.00	178.00	948.00	173.00	948.00	173.00	949.00	171.00	949.00	171.00	950.00	166.00	950.00	166.00	949.00	159.00	949.00	159.00	947.00	158.00	947.00	158.00	946.00	157.00	946.00	157.00	945.00	156.00	945.00	156.00	944.00	155.00	944.00	155.00	943.00	153.00	943.00	153.00	942.00	152.00	942.00	152.00	941.00	151.00	941.00	151.00	940.00	150.00	940.00	150.00	939.00	149.00	939.00	149.00	938.00	148.00	938.00	148.00	937.00	145.00	937.00	145.00	936.00	144.00	936.00	144.00	935.00	143.00	935.00	143.00	934.00	140.00	934.00	140.00	933.00	137.00	933.00	137.00	932.00	135.00	932.00	135.00	931.00	134.00	931.00	134.00	930.00	131.00	930.00	131.00	931.00	130.00	931.00	130.00	932.00	128.00	932.00	128.00	933.00	127.00	933.00	127.00	934.00	126.00	934.00	126.00	936.00	125.00	936.00	125.00	937.00	124.00	937.00	124.00	938.00	123.00	938.00	123.00	939.00	122.00	939.00	122.00	940.00	121.00	940.00	121.00	941.00	119.00	941.00	119.00	942.00	118.00	942.00	118.00	944.00	117.00	944.00	117.00	945.00	115.00	945.00	115.00	947.00	114.00	947.00	114.00	948.00	111.00	948.00	111.00	949.00	107.00	949.00	107.00	950.00	104.00	950.00	104.00	951.00	103.00	951.00	103.00	952.00	102.00	952.00	102.00	953.00	101.00	953.00	101.00	954.00	99.00	954.00	99.00	955.00	97.00	955.00	97.00	957.00	96.00	957.00	96.00	958.00	95.00	958.00	95.00	959.00	93.00	959.00	93.00	961.00	92.00	961.00	92.00	962.00	91.00	962.00	91.00	964.00	90.00	964.00	90.00	965.00	89.00	965.00	89.00	964.00	87.00	964.00	87.00	963.00	86.00	963.00	86.00	962.00	85.00	962.00	85.00	961.00	84.00	961.00	84.00	960.00	83.00	960.00	83.00	959.00	82.00	959.00	82.00	958.00	81.00	958.00	81.00	956.00	80.00	956.00	80.00	954.00	77.00	954.00	77.00	953.00	76.00	953.00	76.00	950.00	75.00	950.00	75.00	948.00	74.00	948.00	74.00	946.00	72.00	946.00	72.00	945.00	71.00	945.00	71.00	944.00	70.00	944.00	70.00	942.00	69.00	942.00	69.00	941.00	68.00	941.00	68.00	940.00	67.00	940.00	67.00	938.00	66.00	938.00	66.00	937.00	64.00	937.00	64.00	936.00	63.00	936.00	63.00	935.00	62.00	935.00	62.00	934.00	61.00	934.00	61.00	933.00	59.00	933.00	59.00	932.00	58.00	932.00	58.00	931.00	57.00	931.00	57.00	930.00	56.00	930.00	56.00	929.00	54.00	929.00	54.00	928.00	52.00	928.00	52.00	927.00	49.00	927.00	49.00	926.00	48.00	926.00	48.00	925.00	47.00	925.00	47.00	924.00	44.00	924.00	44.00	923.00	43.00	923.00	43.00	922.00	42.00	922.00	42.00	921.00	41.00	921.00	41.00	919.00	40.00	919.00	40.00	918.00	39.00	918.00	39.00	915.00	38.00	915.00	38.00	912.00	37.00	912.00	37.00	911.00	36.00	911.00	36.00	906.00	35.00	906.00	35.00	902.00	34.00	902.00	34.00	899.00	33.00	899.00	33.00	896.00	32.00	896.00	32.00	894.00	31.00	894.00	31.00	890.00	32.00	890.00	32.00	889.00	33.00	889.00	33.00	885.00	34.00	885.00	34.00	878.00	33.00	878.00	33.00	876.00	34.00	876.00	34.00	870.00	35.00	870.00	35.00	864.00	36.00	864.00	36.00	862.00	37.00	862.00	37.00	861.00	38.00	861.00	38.00	860.00	39.00	860.00	39.00	859.00	40.00	859.00	40.00	858.00	41.00	858.00	41.00	857.00	42.00	857.00	42.00	856.00	43.00	856.00	43.00	855.00	45.00	855.00	45.00	854.00	48.00	854.00	48.00	852.00	51.00	852.00	51.00	851.00	53.00	851.00	53.00	850.00	56.00	850.00	56.00	849.00	69.00	849.00	69.00	848.00	76.00	848.00	76.00	847.00	84.00	847.00	84.00	848.00	87.00	848.00	87.00	847.00	89.00	847.00	89.00	848.00	90.00	848.00	90.00	850.00	91.00	850.00	91.00	852.00	92.00	852.00	92.00	854.00	94.00	854.00	94.00	855.00	95.00	855.00	95.00	856.00	96.00	856.00	96.00	857.00	97.00	857.00	97.00	858.00	99.00	858.00	99.00	859.00	101.00	859.00	101.00	860.00	103.00	860.00	103.00	861.00	106.00	861.00	106.00	862.00	108.00	862.00	108.00	863.00	112.00	863.00	112.00	864.00	116.00	864.00	116.00	863.00	121.00	863.00	121.00	861.00	124.00	861.00	124.00	860.00	126.00	860.00	126.00	858.00	128.00	858.00	128.00	856.00	130.00	856.00	130.00	855.00	131.00	855.00	131.00	854.00	133.00	854.00	133.00	852.00	134.00	852.00	134.00	851.00	135.00	851.00	135.00	850.00	137.00	850.00	137.00	849.00	138.00	849.00	138.00	850.00	140.00	850.00	140.00	851.00	144.00	851.00	144.00	853.00	145.00	853.00	145.00	854.00	148.00	854.00	148.00	853.00	149.00	853.00	149.00	855.00	150.00	855.00	150.00	857.00	151.00	857.00	151.00	858.00	152.00	858.00	152.00	860.00	153.00	860.00	153.00	861.00	154.00	861.00	154.00	862.00	157.00	862.00	157.00	863.00	165.00	863.00	165.00	864.00	169.00	864.00	169.00	865.00	190.00	865.00	190.00	864.00	192.00	864.00	192.00	863.00	198.00	863.00	198.00	861.00	199.00	861.00	199.00	862.00	200.00	862.00	200.00	863.00	202.00	863.00	202.00	866.00	203.00	866.00	203.00	867.00	204.00	867.00	204.00	868.00	205.00	868.00	205.00	869.00	206.00	869.00	206.00	870.00	208.00	870.00	208.00	872.00	209.00	872.00	209.00	873.00	210.00	873.00	210.00	874.00	212.00	874.00	212.00	875.00	214.00	875.00	214.00	876.00	215.00	876.00	215.00	877.00	214.00	877.00	214.00	881.00	213.00	881.00	213.00	883.00	212.00	883.00	212.00	886.00	211.00	886.00	211.00	887.00	210.00	887.00	210.00	888.00	209.00	888.00	209.00	891.00	208.00	891.00	208.00	893.00	207.00	893.00	207.00	894.00	206.00	894.00	206.00	895.00	203.00	895.00	203.00	896.00	201.00	896.00	201.00	897.00	200.00	897.00	200.00	898.00	199.00	898.00	199.00	899.00	198.00	899.00	198.00	900.00	197.00	900.00	197.00	901.00	196.00	901.00	196.00	902.00	195.00	902.00
