# Supplementary material for: Pathogen-derived mechanical cues potentiate the spatio-temporal implementation of plant defense
Source: BMC Biol. 2022 Dec 27;20:292. doi: 10.1186/s12915-022-01495-w (PMC9795618; doi:10.1186/s12915-022-01495-w)
Supplement: Supplementary file 14 — Additional file 14: File S5. Pictures used in this work (raw and analyzed). [file 12915_2022_1495_MOESM14_ESM.xz › Control/C1/2h/Log.txt]

T1_thres.tif	0257-0704	318.72	121.97	5834.72	86.77	0.0328	796.00	260.00	797.00	260.00	797.00	262.00	798.00	262.00	798.00	264.00	799.00	264.00	799.00	268.00	797.00	268.00	797.00	269.00	792.00	269.00	792.00	270.00	790.00	270.00	790.00	271.00	786.00	271.00	786.00	272.00	784.00	272.00	784.00	273.00	783.00	273.00	783.00	274.00	781.00	274.00	781.00	275.00	779.00	275.00	779.00	277.00	778.00	277.00	778.00	281.00	777.00	281.00	777.00	286.00	778.00	286.00	778.00	288.00	779.00	288.00	779.00	293.00	780.00	293.00	780.00	296.00	782.00	296.00	782.00	297.00	783.00	297.00	783.00	298.00	784.00	298.00	784.00	301.00	783.00	301.00	783.00	304.00	782.00	304.00	782.00	305.00	781.00	305.00	781.00	306.00	780.00	306.00	780.00	305.00	778.00	305.00	778.00	303.00	777.00	303.00	777.00	301.00	773.00	301.00	773.00	299.00	768.00	299.00	768.00	298.00	766.00	298.00	766.00	296.00	765.00	296.00	765.00	295.00	763.00	295.00	763.00	293.00	762.00	293.00	762.00	292.00	760.00	292.00	760.00	291.00	755.00	291.00	755.00	292.00	751.00	292.00	751.00	293.00	750.00	293.00	750.00	294.00	748.00	294.00	748.00	295.00	746.00	295.00	746.00	296.00	744.00	296.00	744.00	297.00	743.00	297.00	743.00	298.00	742.00	298.00	742.00	299.00	741.00	299.00	741.00	300.00	740.00	300.00	740.00	301.00	739.00	301.00	739.00	302.00	738.00	302.00	738.00	303.00	736.00	303.00	736.00	304.00	735.00	304.00	735.00	305.00	734.00	305.00	734.00	306.00	733.00	306.00	733.00	308.00	731.00	308.00	731.00	309.00	729.00	309.00	729.00	310.00	728.00	310.00	728.00	311.00	725.00	311.00	725.00	314.00	724.00	314.00	724.00	315.00	723.00	315.00	723.00	320.00	722.00	320.00	722.00	327.00	723.00	327.00	723.00	331.00	724.00	331.00	724.00	333.00	725.00	333.00	725.00	336.00	726.00	336.00	726.00	338.00	727.00	338.00	727.00	342.00	728.00	342.00	728.00	344.00	729.00	344.00	729.00	348.00	730.00	348.00	730.00	349.00	731.00	349.00	731.00	354.00	732.00	354.00	732.00	355.00	733.00	355.00	733.00	359.00	734.00	359.00	734.00	361.00	735.00	361.00	735.00	366.00	736.00	366.00	736.00	370.00	735.00	370.00	735.00	374.00	734.00	374.00	734.00	376.00	733.00	376.00	733.00	379.00	731.00	379.00	731.00	382.00	730.00	382.00	730.00	383.00	729.00	383.00	729.00	384.00	728.00	384.00	728.00	385.00	727.00	385.00	727.00	386.00	726.00	386.00	726.00	387.00	725.00	387.00	725.00	389.00	723.00	389.00	723.00	391.00	722.00	391.00	722.00	392.00	721.00	392.00	721.00	395.00	720.00	395.00	720.00	396.00	719.00	396.00	719.00	399.00	718.00	399.00	718.00	400.00	717.00	400.00	717.00	401.00	716.00	401.00	716.00	402.00	715.00	402.00	715.00	403.00	713.00	403.00	713.00	404.00	711.00	404.00	711.00	405.00	707.00	405.00	707.00	406.00	704.00	406.00	704.00	405.00	696.00	405.00	696.00	404.00	694.00	404.00	694.00	403.00	691.00	403.00	691.00	402.00	688.00	402.00	688.00	401.00	683.00	401.00	683.00	402.00	682.00	402.00	682.00	403.00	672.00	403.00	672.00	402.00	671.00	402.00	671.00	401.00	666.00	401.00	666.00	400.00	660.00	400.00	660.00	399.00	659.00	399.00	659.00	398.00	658.00	398.00	658.00	397.00	656.00	397.00	656.00	396.00	655.00	396.00	655.00	394.00	654.00	394.00	654.00	392.00	653.00	392.00	653.00	391.00	652.00	391.00	652.00	387.00	651.00	387.00	651.00	386.00	650.00	386.00	650.00	384.00	649.00	384.00	649.00	383.00	648.00	383.00	648.00	377.00	647.00	377.00	647.00	375.00	648.00	375.00	648.00	364.00	647.00	364.00	647.00	362.00	646.00	362.00	646.00	358.00	645.00	358.00	645.00	357.00	644.00	357.00	644.00	356.00	643.00	356.00	643.00	354.00	642.00	354.00	642.00	353.00	638.00	353.00	638.00	352.00	637.00	352.00	637.00	351.00	632.00	351.00	632.00	352.00	631.00	352.00	631.00	353.00	628.00	353.00	628.00	354.00	626.00	354.00	626.00	355.00	622.00	355.00	622.00	354.00	621.00	354.00	621.00	353.00	620.00	353.00	620.00	351.00	616.00	351.00	616.00	349.00	615.00	349.00	615.00	348.00	614.00	348.00	614.00	346.00	613.00	346.00	613.00	345.00	612.00	345.00	612.00	344.00	611.00	344.00	611.00	343.00	610.00	343.00	610.00	338.00	609.00	338.00	609.00	334.00	610.00	334.00	610.00	332.00	611.00	332.00	611.00	330.00	612.00	330.00	612.00	327.00	613.00	327.00	613.00	326.00	614.00	326.00	614.00	320.00	615.00	320.00	615.00	312.00	616.00	312.00	616.00	302.00	617.00	302.00	617.00	299.00	618.00	299.00	618.00	286.00	619.00	286.00	619.00	280.00	622.00	280.00	622.00	279.00	623.00	279.00	623.00	278.00	625.00	278.00	625.00	277.00	626.00	277.00	626.00	276.00	628.00	276.00	628.00	275.00	629.00	275.00	629.00	274.00	630.00	274.00	630.00	273.00	633.00	273.00	633.00	272.00	636.00	272.00	636.00	271.00	638.00	271.00	638.00	270.00	640.00	270.00	640.00	268.00	642.00	268.00	642.00	266.00	644.00	266.00	644.00	262.00	646.00	262.00	646.00	260.00	648.00	260.00	648.00	256.00	649.00	256.00	649.00	255.00	650.00	255.00	650.00	242.00	649.00	242.00	649.00	241.00	648.00	241.00	648.00	235.00	647.00	235.00	647.00	234.00	648.00	234.00	648.00	233.00	654.00	233.00	654.00	232.00	663.00	232.00	663.00	233.00	665.00	233.00	665.00	234.00	666.00	234.00	666.00	235.00	667.00	235.00	667.00	236.00	671.00	236.00	671.00	237.00	672.00	237.00	672.00	238.00	675.00	238.00	675.00	239.00	677.00	239.00	677.00	241.00	679.00	241.00	679.00	242.00	681.00	242.00	681.00	244.00	685.00	244.00	685.00	245.00	689.00	245.00	689.00	244.00	690.00	244.00	690.00	242.00	692.00	242.00	692.00	239.00	694.00	239.00	694.00	220.00	695.00	220.00	695.00	209.00	694.00	209.00	694.00	205.00	692.00	205.00	692.00	201.00	690.00	201.00	690.00	197.00	688.00	197.00	688.00	195.00	686.00	195.00	686.00	192.00	684.00	192.00	684.00	190.00	683.00	190.00	683.00	189.00	682.00	189.00	682.00	187.00	681.00	187.00	681.00	186.00	680.00	186.00	680.00	185.00	679.00	185.00	679.00	184.00	678.00	184.00	678.00	181.00	676.00	181.00	676.00	179.00	675.00	179.00	675.00	177.00	674.00	177.00	674.00	175.00	672.00	175.00	672.00	173.00	671.00	173.00	671.00	171.00	669.00	171.00	669.00	169.00	668.00	169.00	668.00	168.00	666.00	168.00	666.00	166.00	665.00	166.00	665.00	165.00	664.00	165.00	664.00	161.00	663.00	161.00	663.00	159.00	662.00	159.00	662.00	158.00	663.00	158.00	663.00	155.00	664.00	155.00	664.00	150.00	665.00	150.00	665.00	148.00	667.00	148.00	667.00	145.00	668.00	145.00	668.00	144.00	669.00	144.00	669.00	142.00	670.00	142.00	670.00	141.00	671.00	141.00	671.00	140.00	672.00	140.00	672.00	137.00	674.00	137.00	674.00	133.00	676.00	133.00	676.00	130.00	677.00	130.00	677.00	129.00	678.00	129.00	678.00	127.00	679.00	127.00	679.00	126.00	680.00	126.00	680.00	124.00	682.00	124.00	682.00	122.00	683.00	122.00	683.00	120.00	686.00	120.00	686.00	117.00	687.00	117.00	687.00	116.00	688.00	116.00	688.00	114.00	690.00	114.00	690.00	112.00	694.00	112.00	694.00	111.00	696.00	111.00	696.00	110.00	699.00	110.00	699.00	109.00	702.00	109.00	702.00	108.00	703.00	108.00	703.00	109.00	705.00	109.00	705.00	110.00	713.00	110.00	713.00	111.00	717.00	111.00	717.00	112.00	719.00	112.00	719.00	113.00	720.00	113.00	720.00	114.00	721.00	114.00	721.00	116.00	722.00	116.00	722.00	117.00	723.00	117.00	723.00	120.00	724.00	120.00	724.00	122.00	725.00	122.00	725.00	123.00	726.00	123.00	726.00	126.00	727.00	126.00	727.00	129.00	728.00	129.00	728.00	131.00	729.00	131.00	729.00	136.00	730.00	136.00	730.00	140.00	731.00	140.00	731.00	146.00	732.00	146.00	732.00	148.00	733.00	148.00	733.00	150.00	735.00	150.00	735.00	152.00	736.00	152.00	736.00	153.00	737.00	153.00	737.00	154.00	739.00	154.00	739.00	155.00	740.00	155.00	740.00	156.00	742.00	156.00	742.00	157.00	744.00	157.00	744.00	158.00	745.00	158.00	745.00	160.00	754.00	160.00	754.00	161.00	755.00	161.00	755.00	165.00	756.00	165.00	756.00	168.00	757.00	168.00	757.00	174.00	758.00	174.00	758.00	180.00	759.00	180.00	759.00	191.00	758.00	191.00	758.00	196.00	757.00	196.00	757.00	214.00	759.00	214.00	759.00	215.00	761.00	215.00	761.00	216.00	766.00	216.00	766.00	217.00	768.00	217.00	768.00	218.00	772.00	218.00	772.00	219.00	774.00	219.00	774.00	220.00	776.00	220.00	776.00	221.00	778.00	221.00	778.00	222.00	782.00	222.00	782.00	223.00	785.00	223.00	785.00	225.00	786.00	225.00	786.00	226.00	787.00	226.00	787.00	232.00	788.00	232.00	788.00	235.00	789.00	235.00	789.00	240.00	790.00	240.00	790.00	242.00	791.00	242.00	791.00	250.00	792.00	250.00	792.00	252.00	793.00	252.00	793.00	254.00	794.00	254.00	794.00	255.00	795.00	255.00	795.00	258.00	796.00	258.00
T1_thres.tif	0194-0845	379.77	93.11	3191.74	79.59	0.0153	921.00	229.00	922.00	229.00	922.00	231.00	923.00	231.00	923.00	235.00	924.00	235.00	924.00	236.00	925.00	236.00	925.00	238.00	926.00	238.00	926.00	239.00	927.00	239.00	927.00	244.00	929.00	244.00	929.00	248.00	930.00	248.00	930.00	249.00	931.00	249.00	931.00	255.00	932.00	255.00	932.00	260.00	931.00	260.00	931.00	263.00	930.00	263.00	930.00	265.00	929.00	265.00	929.00	266.00	928.00	266.00	928.00	268.00	927.00	268.00	927.00	270.00	926.00	270.00	926.00	271.00	925.00	271.00	925.00	272.00	923.00	272.00	923.00	273.00	921.00	273.00	921.00	274.00	918.00	274.00	918.00	275.00	915.00	275.00	915.00	276.00	901.00	276.00	901.00	277.00	895.00	277.00	895.00	278.00	890.00	278.00	890.00	279.00	887.00	279.00	887.00	280.00	886.00	280.00	886.00	281.00	885.00	281.00	885.00	282.00	884.00	282.00	884.00	283.00	882.00	283.00	882.00	281.00	881.00	281.00	881.00	279.00	880.00	279.00	880.00	277.00	878.00	277.00	878.00	276.00	877.00	276.00	877.00	275.00	876.00	275.00	876.00	274.00	875.00	274.00	875.00	271.00	874.00	271.00	874.00	270.00	873.00	270.00	873.00	269.00	872.00	269.00	872.00	268.00	871.00	268.00	871.00	265.00	870.00	265.00	870.00	263.00	869.00	263.00	869.00	261.00	868.00	261.00	868.00	259.00	867.00	259.00	867.00	258.00	866.00	258.00	866.00	254.00	865.00	254.00	865.00	253.00	864.00	253.00	864.00	251.00	863.00	251.00	863.00	249.00	862.00	249.00	862.00	247.00	861.00	247.00	861.00	244.00	860.00	244.00	860.00	241.00	856.00	241.00	856.00	240.00	850.00	240.00	850.00	241.00	847.00	241.00	847.00	242.00	846.00	242.00	846.00	243.00	845.00	243.00	845.00	245.00	844.00	245.00	844.00	246.00	843.00	246.00	843.00	247.00	841.00	247.00	841.00	248.00	840.00	248.00	840.00	249.00	838.00	249.00	838.00	250.00	837.00	250.00	837.00	251.00	835.00	251.00	835.00	252.00	834.00	252.00	834.00	253.00	833.00	253.00	833.00	255.00	832.00	255.00	832.00	256.00	830.00	256.00	830.00	257.00	829.00	257.00	829.00	259.00	828.00	259.00	828.00	261.00	827.00	261.00	827.00	262.00	826.00	262.00	826.00	264.00	825.00	264.00	825.00	266.00	824.00	266.00	824.00	268.00	823.00	268.00	823.00	269.00	822.00	269.00	822.00	270.00	820.00	270.00	820.00	269.00	810.00	269.00	810.00	268.00	804.00	268.00	804.00	267.00	803.00	267.00	803.00	265.00	802.00	265.00	802.00	262.00	801.00	262.00	801.00	260.00	800.00	260.00	800.00	257.00	799.00	257.00	799.00	255.00	798.00	255.00	798.00	253.00	797.00	253.00	797.00	251.00	796.00	251.00	796.00	249.00	795.00	249.00	795.00	247.00	794.00	247.00	794.00	240.00	793.00	240.00	793.00	238.00	792.00	238.00	792.00	232.00	791.00	232.00	791.00	229.00	790.00	229.00	790.00	223.00	788.00	223.00	788.00	221.00	787.00	221.00	787.00	220.00	784.00	220.00	784.00	219.00	781.00	219.00	781.00	218.00	779.00	218.00	779.00	217.00	776.00	217.00	776.00	216.00	775.00	216.00	775.00	215.00	770.00	215.00	770.00	214.00	769.00	214.00	769.00	213.00	764.00	213.00	764.00	212.00	762.00	212.00	762.00	211.00	760.00	211.00	760.00	199.00	761.00	199.00	761.00	194.00	762.00	194.00	762.00	177.00	761.00	177.00	761.00	172.00	760.00	172.00	760.00	165.00	759.00	165.00	759.00	162.00	758.00	162.00	758.00	157.00	759.00	157.00	759.00	156.00	760.00	156.00	760.00	152.00	761.00	152.00	761.00	150.00	762.00	150.00	762.00	148.00	764.00	148.00	764.00	143.00	765.00	143.00	765.00	142.00	766.00	142.00	766.00	135.00	767.00	135.00	767.00	134.00	768.00	134.00	768.00	128.00	769.00	128.00	769.00	127.00	770.00	127.00	770.00	121.00	771.00	121.00	771.00	120.00	772.00	120.00	772.00	115.00	773.00	115.00	773.00	114.00	774.00	114.00	774.00	112.00	776.00	112.00	776.00	110.00	778.00	110.00	778.00	108.00	780.00	108.00	780.00	106.00	783.00	106.00	783.00	105.00	785.00	105.00	785.00	106.00	786.00	106.00	786.00	107.00	787.00	107.00	787.00	110.00	788.00	110.00	788.00	111.00	789.00	111.00	789.00	112.00	790.00	112.00	790.00	113.00	791.00	113.00	791.00	114.00	792.00	114.00	792.00	116.00	793.00	116.00	793.00	118.00	794.00	118.00	794.00	119.00	795.00	119.00	795.00	121.00	796.00	121.00	796.00	122.00	797.00	122.00	797.00	124.00	799.00	124.00	799.00	126.00	800.00	126.00	800.00	127.00	801.00	127.00	801.00	128.00	802.00	128.00	802.00	129.00	803.00	129.00	803.00	131.00	805.00	131.00	805.00	132.00	806.00	132.00	806.00	133.00	807.00	133.00	807.00	134.00	809.00	134.00	809.00	136.00	813.00	136.00	813.00	137.00	816.00	137.00	816.00	138.00	818.00	138.00	818.00	140.00	822.00	140.00	822.00	141.00	821.00	141.00	821.00	148.00	822.00	148.00	822.00	152.00	823.00	152.00	823.00	156.00	824.00	156.00	824.00	157.00	825.00	157.00	825.00	158.00	827.00	158.00	827.00	159.00	828.00	159.00	828.00	160.00	833.00	160.00	833.00	159.00	835.00	159.00	835.00	158.00	838.00	158.00	838.00	157.00	840.00	157.00	840.00	156.00	844.00	156.00	844.00	154.00	848.00	154.00	848.00	152.00	853.00	152.00	853.00	153.00	855.00	153.00	855.00	158.00	856.00	158.00	856.00	160.00	855.00	160.00	855.00	165.00	856.00	165.00	856.00	167.00	855.00	167.00	855.00	170.00	856.00	170.00	856.00	171.00	857.00	171.00	857.00	173.00	860.00	173.00	860.00	174.00	861.00	174.00	861.00	175.00	863.00	175.00	863.00	176.00	867.00	176.00	867.00	178.00	870.00	178.00	870.00	179.00	871.00	179.00	871.00	180.00	873.00	180.00	873.00	181.00	875.00	181.00	875.00	182.00	876.00	182.00	876.00	183.00	877.00	183.00	877.00	185.00	879.00	185.00	879.00	187.00	880.00	187.00	880.00	188.00	881.00	188.00	881.00	189.00	882.00	189.00	882.00	190.00	883.00	190.00	883.00	192.00	885.00	192.00	885.00	194.00	887.00	194.00	887.00	195.00	888.00	195.00	888.00	196.00	889.00	196.00	889.00	197.00	891.00	197.00	891.00	198.00	893.00	198.00	893.00	200.00	896.00	200.00	896.00	201.00	898.00	201.00	898.00	202.00	899.00	202.00	899.00	203.00	900.00	203.00	900.00	204.00	902.00	204.00	902.00	205.00	903.00	205.00	903.00	206.00	904.00	206.00	904.00	207.00	905.00	207.00	905.00	208.00	906.00	208.00	906.00	210.00	908.00	210.00	908.00	212.00	910.00	212.00	910.00	213.00	912.00	213.00	912.00	214.00	914.00	214.00	914.00	215.00	917.00	215.00	917.00	216.00	919.00	216.00	919.00	222.00	920.00	222.00	920.00	224.00	921.00	224.00
T1_thres.tif	0361-0772	349.45	158.44	1429.13	43.95	0.0156	812.00	353.00	811.00	353.00	811.00	355.00	810.00	355.00	810.00	357.00	809.00	357.00	809.00	358.00	808.00	358.00	808.00	356.00	805.00	356.00	805.00	355.00	798.00	355.00	798.00	356.00	795.00	356.00	795.00	357.00	794.00	357.00	794.00	358.00	793.00	358.00	793.00	359.00	792.00	359.00	792.00	360.00	791.00	360.00	791.00	362.00	790.00	362.00	790.00	365.00	789.00	365.00	789.00	374.00	790.00	374.00	790.00	376.00	791.00	376.00	791.00	380.00	792.00	380.00	792.00	382.00	793.00	382.00	793.00	385.00	790.00	385.00	790.00	386.00	787.00	386.00	787.00	387.00	785.00	387.00	785.00	388.00	783.00	388.00	783.00	389.00	782.00	389.00	782.00	390.00	781.00	390.00	781.00	391.00	780.00	391.00	780.00	392.00	779.00	392.00	779.00	393.00	778.00	393.00	778.00	395.00	777.00	395.00	777.00	397.00	776.00	397.00	776.00	405.00	775.00	405.00	775.00	411.00	774.00	411.00	774.00	413.00	773.00	413.00	773.00	416.00	772.00	416.00	772.00	417.00	771.00	417.00	771.00	419.00	770.00	419.00	770.00	420.00	769.00	420.00	769.00	421.00	767.00	421.00	767.00	422.00	766.00	422.00	766.00	423.00	765.00	423.00	765.00	424.00	764.00	424.00	764.00	425.00	763.00	425.00	763.00	426.00	762.00	426.00	762.00	427.00	760.00	427.00	760.00	423.00	759.00	423.00	759.00	421.00	758.00	421.00	758.00	419.00	757.00	419.00	757.00	417.00	756.00	417.00	756.00	414.00	755.00	414.00	755.00	413.00	754.00	413.00	754.00	409.00	753.00	409.00	753.00	407.00	752.00	407.00	752.00	404.00	751.00	404.00	751.00	403.00	750.00	403.00	750.00	401.00	749.00	401.00	749.00	399.00	748.00	399.00	748.00	398.00	747.00	398.00	747.00	396.00	746.00	396.00	746.00	395.00	745.00	395.00	745.00	393.00	744.00	393.00	744.00	391.00	743.00	391.00	743.00	389.00	742.00	389.00	742.00	388.00	741.00	388.00	741.00	386.00	740.00	386.00	740.00	385.00	739.00	385.00	739.00	384.00	738.00	384.00	738.00	382.00	737.00	382.00	737.00	381.00	736.00	381.00	736.00	378.00	737.00	378.00	737.00	377.00	738.00	377.00	738.00	372.00	739.00	372.00	739.00	368.00	740.00	368.00	740.00	365.00	739.00	365.00	739.00	363.00	738.00	363.00	738.00	358.00	737.00	358.00	737.00	357.00	736.00	357.00	736.00	352.00	735.00	352.00	735.00	351.00	734.00	351.00	734.00	347.00	733.00	347.00	733.00	345.00	732.00	345.00	732.00	341.00	731.00	341.00	731.00	340.00	730.00	340.00	730.00	335.00	729.00	335.00	729.00	334.00	728.00	334.00	728.00	331.00	727.00	331.00	727.00	328.00	726.00	328.00	726.00	325.00	725.00	325.00	725.00	323.00	726.00	323.00	726.00	317.00	727.00	317.00	727.00	316.00	728.00	316.00	728.00	314.00	731.00	314.00	731.00	312.00	733.00	312.00	733.00	311.00	735.00	311.00	735.00	310.00	736.00	310.00	736.00	308.00	738.00	308.00	738.00	306.00	740.00	306.00	740.00	305.00	741.00	305.00	741.00	304.00	742.00	304.00	742.00	303.00	743.00	303.00	743.00	302.00	745.00	302.00	745.00	300.00	746.00	300.00	746.00	299.00	748.00	299.00	748.00	298.00	751.00	298.00	751.00	297.00	752.00	297.00	752.00	296.00	753.00	296.00	753.00	295.00	759.00	295.00	759.00	296.00	760.00	296.00	760.00	297.00	761.00	297.00	761.00	298.00	762.00	298.00	762.00	299.00	763.00	299.00	763.00	300.00	764.00	300.00	764.00	301.00	765.00	301.00	765.00	302.00	770.00	302.00	770.00	303.00	771.00	303.00	771.00	304.00	774.00	304.00	774.00	305.00	775.00	305.00	775.00	308.00	777.00	308.00	777.00	309.00	784.00	309.00	784.00	308.00	785.00	308.00	785.00	306.00	786.00	306.00	786.00	304.00	787.00	304.00	787.00	302.00	790.00	302.00	790.00	303.00	792.00	303.00	792.00	304.00	799.00	304.00	799.00	305.00	805.00	305.00	805.00	306.00	812.00	306.00	812.00	305.00	815.00	305.00	815.00	306.00	814.00	306.00	814.00	309.00	813.00	309.00	813.00	316.00	812.00	316.00	812.00	319.00	811.00	319.00	811.00	326.00	812.00	326.00	812.00	328.00	813.00	328.00	813.00	330.00	814.00	330.00	814.00	331.00	815.00	331.00	815.00	332.00	816.00	332.00	816.00	333.00	817.00	333.00	817.00	334.00	818.00	334.00	818.00	335.00	819.00	335.00	819.00	340.00	818.00	340.00	818.00	341.00	817.00	341.00	817.00	344.00	816.00	344.00	816.00	346.00	815.00	346.00	815.00	347.00	814.00	347.00	814.00	349.00	813.00	349.00	813.00	352.00	812.00	352.00
T1_thres.tif	0384-0835	379.89	174.10	462.81	-68.97	0.0852	851.00	374.00	852.00	374.00	852.00	376.00	853.00	376.00	853.00	380.00	854.00	380.00	854.00	382.00	855.00	382.00	855.00	386.00	856.00	386.00	856.00	388.00	857.00	388.00	857.00	390.00	858.00	390.00	858.00	392.00	856.00	392.00	856.00	393.00	855.00	393.00	855.00	396.00	856.00	396.00	856.00	397.00	859.00	397.00	859.00	398.00	858.00	398.00	858.00	399.00	857.00	399.00	857.00	402.00	856.00	402.00	856.00	405.00	855.00	405.00	855.00	408.00	854.00	408.00	854.00	410.00	853.00	410.00	853.00	413.00	852.00	413.00	852.00	415.00	851.00	415.00	851.00	416.00	850.00	416.00	850.00	417.00	849.00	417.00	849.00	420.00	848.00	420.00	848.00	421.00	847.00	421.00	847.00	423.00	846.00	423.00	846.00	424.00	845.00	424.00	845.00	426.00	844.00	426.00	844.00	427.00	843.00	427.00	843.00	428.00	840.00	428.00	840.00	426.00	839.00	426.00	839.00	425.00	838.00	425.00	838.00	422.00	836.00	422.00	836.00	419.00	834.00	419.00	834.00	417.00	833.00	417.00	833.00	416.00	832.00	416.00	832.00	413.00	830.00	413.00	830.00	411.00	829.00	411.00	829.00	410.00	828.00	410.00	828.00	408.00	827.00	408.00	827.00	407.00	826.00	407.00	826.00	405.00	825.00	405.00	825.00	404.00	824.00	404.00	824.00	397.00	825.00	397.00	825.00	387.00	824.00	387.00	824.00	386.00	823.00	386.00	823.00	385.00	822.00	385.00	822.00	382.00	821.00	382.00	821.00	381.00	820.00	381.00	820.00	380.00	818.00	380.00	818.00	377.00	816.00	377.00	816.00	371.00	814.00	371.00	814.00	367.00	813.00	367.00	813.00	366.00	812.00	366.00	812.00	359.00	813.00	359.00	813.00	358.00	814.00	358.00	814.00	355.00	816.00	355.00	816.00	351.00	817.00	351.00	817.00	349.00	818.00	349.00	818.00	348.00	819.00	348.00	819.00	346.00	820.00	346.00	820.00	343.00	822.00	343.00	822.00	340.00	825.00	340.00	825.00	342.00	827.00	342.00	827.00	344.00	829.00	344.00	829.00	345.00	830.00	345.00	830.00	346.00	831.00	346.00	831.00	347.00	832.00	347.00	832.00	349.00	833.00	349.00	833.00	350.00	835.00	350.00	835.00	351.00	836.00	351.00	836.00	352.00	837.00	352.00	837.00	353.00	838.00	353.00	838.00	354.00	839.00	354.00	839.00	356.00	841.00	356.00	841.00	357.00	842.00	357.00	842.00	358.00	843.00	358.00	843.00	359.00	844.00	359.00	844.00	360.00	845.00	360.00	845.00	362.00	847.00	362.00	847.00	363.00	848.00	363.00	848.00	366.00	849.00	366.00	849.00	367.00	850.00	367.00	850.00	370.00	851.00	370.00
T1_thres.tif	0319-0858	390.90	147.00	1482.44	83.80	0.0293	903.00	352.00	902.00	352.00	902.00	371.00	901.00	371.00	901.00	376.00	900.00	376.00	900.00	377.00	899.00	377.00	899.00	380.00	898.00	380.00	898.00	381.00	897.00	381.00	897.00	382.00	896.00	382.00	896.00	383.00	895.00	383.00	895.00	384.00	893.00	384.00	893.00	385.00	891.00	385.00	891.00	386.00	889.00	386.00	889.00	387.00	887.00	387.00	887.00	388.00	885.00	388.00	885.00	389.00	883.00	389.00	883.00	390.00	881.00	390.00	881.00	391.00	873.00	391.00	873.00	392.00	869.00	392.00	869.00	393.00	864.00	393.00	864.00	394.00	863.00	394.00	863.00	392.00	862.00	392.00	862.00	389.00	861.00	389.00	861.00	388.00	860.00	388.00	860.00	385.00	859.00	385.00	859.00	383.00	858.00	383.00	858.00	379.00	857.00	379.00	857.00	378.00	856.00	378.00	856.00	374.00	855.00	374.00	855.00	371.00	854.00	371.00	854.00	368.00	853.00	368.00	853.00	365.00	852.00	365.00	852.00	363.00	851.00	363.00	851.00	361.00	850.00	361.00	850.00	359.00	848.00	359.00	848.00	358.00	847.00	358.00	847.00	357.00	846.00	357.00	846.00	355.00	844.00	355.00	844.00	353.00	842.00	353.00	842.00	351.00	841.00	351.00	841.00	350.00	840.00	350.00	840.00	349.00	838.00	349.00	838.00	348.00	837.00	348.00	837.00	347.00	836.00	347.00	836.00	346.00	835.00	346.00	835.00	345.00	834.00	345.00	834.00	344.00	833.00	344.00	833.00	343.00	832.00	343.00	832.00	341.00	830.00	341.00	830.00	340.00	829.00	340.00	829.00	339.00	828.00	339.00	828.00	338.00	827.00	338.00	827.00	337.00	826.00	337.00	826.00	336.00	824.00	336.00	824.00	334.00	823.00	334.00	823.00	333.00	822.00	333.00	822.00	332.00	821.00	332.00	821.00	331.00	820.00	331.00	820.00	330.00	818.00	330.00	818.00	328.00	816.00	328.00	816.00	325.00	815.00	325.00	815.00	324.00	814.00	324.00	814.00	322.00	815.00	322.00	815.00	318.00	816.00	318.00	816.00	311.00	817.00	311.00	817.00	308.00	818.00	308.00	818.00	304.00	822.00	304.00	822.00	303.00	823.00	303.00	823.00	302.00	825.00	302.00	825.00	300.00	827.00	300.00	827.00	298.00	828.00	298.00	828.00	297.00	829.00	297.00	829.00	296.00	830.00	296.00	830.00	294.00	831.00	294.00	831.00	293.00	832.00	293.00	832.00	291.00	833.00	291.00	833.00	287.00	834.00	287.00	834.00	280.00	833.00	280.00	833.00	277.00	832.00	277.00	832.00	274.00	831.00	274.00	831.00	273.00	830.00	273.00	830.00	272.00	829.00	272.00	829.00	271.00	826.00	271.00	826.00	270.00	827.00	270.00	827.00	268.00	828.00	268.00	828.00	266.00	829.00	266.00	829.00	265.00	830.00	265.00	830.00	263.00	831.00	263.00	831.00	262.00	832.00	262.00	832.00	259.00	834.00	259.00	834.00	258.00	836.00	258.00	836.00	255.00	837.00	255.00	837.00	254.00	839.00	254.00	839.00	253.00	841.00	253.00	841.00	252.00	842.00	252.00	842.00	251.00	844.00	251.00	844.00	250.00	846.00	250.00	846.00	248.00	848.00	248.00	848.00	246.00	849.00	246.00	849.00	244.00	857.00	244.00	857.00	246.00	858.00	246.00	858.00	249.00	859.00	249.00	859.00	251.00	860.00	251.00	860.00	253.00	861.00	253.00	861.00	255.00	862.00	255.00	862.00	256.00	863.00	256.00	863.00	260.00	864.00	260.00	864.00	262.00	865.00	262.00	865.00	264.00	866.00	264.00	866.00	265.00	867.00	265.00	867.00	268.00	868.00	268.00	868.00	270.00	869.00	270.00	869.00	272.00	870.00	272.00	870.00	273.00	871.00	273.00	871.00	274.00	872.00	274.00	872.00	276.00	873.00	276.00	873.00	277.00	874.00	277.00	874.00	278.00	875.00	278.00	875.00	279.00	876.00	279.00	876.00	280.00	877.00	280.00	877.00	282.00	878.00	282.00	878.00	283.00	879.00	283.00	879.00	287.00	881.00	287.00	881.00	288.00	880.00	288.00	880.00	289.00	879.00	289.00	879.00	291.00	878.00	291.00	878.00	293.00	877.00	293.00	877.00	296.00	876.00	296.00	876.00	310.00	877.00	310.00	877.00	316.00	879.00	316.00	879.00	320.00	880.00	320.00	880.00	321.00	881.00	321.00	881.00	322.00	882.00	322.00	882.00	323.00	883.00	323.00	883.00	324.00	885.00	324.00	885.00	325.00	887.00	325.00	887.00	326.00	889.00	326.00	889.00	327.00	891.00	327.00	891.00	328.00	892.00	328.00	892.00	329.00	894.00	329.00	894.00	330.00	895.00	330.00	895.00	332.00	897.00	332.00	897.00	333.00	898.00	333.00	898.00	334.00	899.00	334.00	899.00	336.00	900.00	336.00	900.00	338.00	901.00	338.00	901.00	340.00	902.00	340.00	902.00	343.00	903.00	343.00
T1_thres.tif	0430-0797	361.91	196.66	790.50	-42.67	0.0451	829.00	419.00	830.00	419.00	830.00	420.00	831.00	420.00	831.00	422.00	833.00	422.00	833.00	424.00	834.00	424.00	834.00	425.00	835.00	425.00	835.00	429.00	832.00	429.00	832.00	432.00	835.00	432.00	835.00	434.00	834.00	434.00	834.00	436.00	833.00	436.00	833.00	443.00	832.00	443.00	832.00	444.00	831.00	444.00	831.00	446.00	830.00	446.00	830.00	447.00	829.00	447.00	829.00	448.00	828.00	448.00	828.00	449.00	825.00	449.00	825.00	450.00	824.00	450.00	824.00	451.00	819.00	451.00	819.00	452.00	814.00	452.00	814.00	453.00	811.00	453.00	811.00	454.00	810.00	454.00	810.00	455.00	808.00	455.00	808.00	456.00	807.00	456.00	807.00	458.00	806.00	458.00	806.00	459.00	805.00	459.00	805.00	460.00	804.00	460.00	804.00	463.00	803.00	463.00	803.00	466.00	802.00	466.00	802.00	469.00	801.00	469.00	801.00	470.00	792.00	470.00	792.00	471.00	790.00	471.00	790.00	470.00	786.00	470.00	786.00	469.00	782.00	469.00	782.00	468.00	781.00	468.00	781.00	467.00	777.00	467.00	777.00	466.00	775.00	466.00	775.00	465.00	774.00	465.00	774.00	464.00	772.00	464.00	772.00	463.00	770.00	463.00	770.00	462.00	769.00	462.00	769.00	461.00	768.00	461.00	768.00	460.00	767.00	460.00	767.00	459.00	766.00	459.00	766.00	457.00	765.00	457.00	765.00	455.00	764.00	455.00	764.00	452.00	763.00	452.00	763.00	451.00	762.00	451.00	762.00	447.00	761.00	447.00	761.00	446.00	760.00	446.00	760.00	442.00	759.00	442.00	759.00	438.00	760.00	438.00	760.00	435.00	761.00	435.00	761.00	434.00	762.00	434.00	762.00	432.00	763.00	432.00	763.00	431.00	764.00	431.00	764.00	430.00	765.00	430.00	765.00	429.00	766.00	429.00	766.00	428.00	767.00	428.00	767.00	426.00	768.00	426.00	768.00	425.00	770.00	425.00	770.00	424.00	772.00	424.00	772.00	422.00	774.00	422.00	774.00	419.00	775.00	419.00	775.00	418.00	776.00	418.00	776.00	416.00	777.00	416.00	777.00	414.00	778.00	414.00	778.00	407.00	779.00	407.00	779.00	399.00	780.00	399.00	780.00	397.00	781.00	397.00	781.00	395.00	782.00	395.00	782.00	394.00	784.00	394.00	784.00	392.00	785.00	392.00	785.00	391.00	788.00	391.00	788.00	390.00	790.00	390.00	790.00	389.00	793.00	389.00	793.00	390.00	795.00	390.00	795.00	393.00	799.00	393.00	799.00	395.00	800.00	395.00	800.00	396.00	801.00	396.00	801.00	398.00	802.00	398.00	802.00	399.00	803.00	399.00	803.00	400.00	804.00	400.00	804.00	401.00	805.00	401.00	805.00	402.00	806.00	402.00	806.00	403.00	807.00	403.00	807.00	404.00	809.00	404.00	809.00	405.00	810.00	405.00	810.00	406.00	818.00	406.00	818.00	405.00	820.00	405.00	820.00	407.00	822.00	407.00	822.00	408.00	823.00	408.00	823.00	409.00	824.00	409.00	824.00	410.00	825.00	410.00	825.00	412.00	826.00	412.00	826.00	413.00	827.00	413.00	827.00	415.00	828.00	415.00	828.00	416.00	829.00	416.00
T1_thres.tif	0360-0904	417.06	171.63	7829.97	77.57	0.0231	947.00	470.00	948.00	470.00	948.00	471.00	949.00	471.00	949.00	472.00	951.00	472.00	951.00	473.00	952.00	473.00	952.00	474.00	953.00	474.00	953.00	476.00	955.00	476.00	955.00	477.00	957.00	477.00	957.00	478.00	959.00	478.00	959.00	500.00	957.00	500.00	957.00	501.00	951.00	501.00	951.00	502.00	950.00	502.00	950.00	503.00	947.00	503.00	947.00	504.00	946.00	504.00	946.00	505.00	945.00	505.00	945.00	506.00	943.00	506.00	943.00	507.00	941.00	507.00	941.00	508.00	940.00	508.00	940.00	509.00	938.00	509.00	938.00	511.00	937.00	511.00	937.00	512.00	936.00	512.00	936.00	513.00	935.00	513.00	935.00	514.00	934.00	514.00	934.00	515.00	933.00	515.00	933.00	516.00	932.00	516.00	932.00	517.00	930.00	517.00	930.00	518.00	929.00	518.00	929.00	520.00	928.00	520.00	928.00	521.00	927.00	521.00	927.00	522.00	926.00	522.00	926.00	523.00	925.00	523.00	925.00	524.00	924.00	524.00	924.00	525.00	922.00	525.00	922.00	526.00	921.00	526.00	921.00	527.00	920.00	527.00	920.00	528.00	918.00	528.00	918.00	530.00	917.00	530.00	917.00	531.00	916.00	531.00	916.00	532.00	914.00	532.00	914.00	533.00	913.00	533.00	913.00	535.00	912.00	535.00	912.00	537.00	911.00	537.00	911.00	539.00	909.00	539.00	909.00	541.00	908.00	541.00	908.00	543.00	907.00	543.00	907.00	544.00	906.00	544.00	906.00	545.00	905.00	545.00	905.00	546.00	903.00	546.00	903.00	550.00	902.00	550.00	902.00	549.00	901.00	549.00	901.00	548.00	900.00	548.00	900.00	545.00	899.00	545.00	899.00	543.00	898.00	543.00	898.00	541.00	897.00	541.00	897.00	540.00	896.00	540.00	896.00	536.00	894.00	536.00	894.00	534.00	893.00	534.00	893.00	533.00	892.00	533.00	892.00	531.00	891.00	531.00	891.00	530.00	890.00	530.00	890.00	529.00	889.00	529.00	889.00	528.00	888.00	528.00	888.00	527.00	887.00	527.00	887.00	526.00	886.00	526.00	886.00	525.00	885.00	525.00	885.00	524.00	884.00	524.00	884.00	523.00	883.00	523.00	883.00	522.00	882.00	522.00	882.00	521.00	881.00	521.00	881.00	520.00	880.00	520.00	880.00	519.00	879.00	519.00	879.00	517.00	875.00	517.00	875.00	518.00	873.00	518.00	873.00	519.00	870.00	519.00	870.00	520.00	869.00	520.00	869.00	521.00	865.00	521.00	865.00	522.00	864.00	522.00	864.00	523.00	862.00	523.00	862.00	524.00	861.00	524.00	861.00	525.00	858.00	525.00	858.00	527.00	857.00	527.00	857.00	528.00	856.00	528.00	856.00	529.00	855.00	529.00	855.00	530.00	854.00	530.00	854.00	531.00	853.00	531.00	853.00	534.00	852.00	534.00	852.00	536.00	851.00	536.00	851.00	537.00	850.00	537.00	850.00	538.00	849.00	538.00	849.00	540.00	848.00	540.00	848.00	541.00	847.00	541.00	847.00	550.00	846.00	550.00	846.00	552.00	845.00	552.00	845.00	556.00	844.00	556.00	844.00	558.00	843.00	558.00	843.00	560.00	842.00	560.00	842.00	562.00	841.00	562.00	841.00	564.00	839.00	564.00	839.00	565.00	838.00	565.00	838.00	566.00	834.00	566.00	834.00	567.00	832.00	567.00	832.00	566.00	814.00	566.00	814.00	565.00	805.00	565.00	805.00	564.00	804.00	564.00	804.00	563.00	802.00	563.00	802.00	562.00	800.00	562.00	800.00	561.00	798.00	561.00	798.00	560.00	797.00	560.00	797.00	559.00	796.00	559.00	796.00	558.00	795.00	558.00	795.00	556.00	794.00	556.00	794.00	553.00	793.00	553.00	793.00	551.00	792.00	551.00	792.00	546.00	791.00	546.00	791.00	539.00	792.00	539.00	792.00	535.00	793.00	535.00	793.00	534.00	794.00	534.00	794.00	530.00	795.00	530.00	795.00	528.00	796.00	528.00	796.00	527.00	797.00	527.00	797.00	525.00	798.00	525.00	798.00	522.00	799.00	522.00	799.00	521.00	800.00	521.00	800.00	519.00	801.00	519.00	801.00	517.00	802.00	517.00	802.00	516.00	804.00	516.00	804.00	513.00	805.00	513.00	805.00	511.00	806.00	511.00	806.00	508.00	807.00	508.00	807.00	507.00	808.00	507.00	808.00	504.00	809.00	504.00	809.00	485.00	808.00	485.00	808.00	480.00	807.00	480.00	807.00	477.00	806.00	477.00	806.00	473.00	805.00	473.00	805.00	472.00	804.00	472.00	804.00	471.00	805.00	471.00	805.00	468.00	806.00	468.00	806.00	465.00	807.00	465.00	807.00	462.00	808.00	462.00	808.00	461.00	809.00	461.00	809.00	460.00	810.00	460.00	810.00	459.00	811.00	459.00	811.00	458.00	813.00	458.00	813.00	457.00	814.00	457.00	814.00	456.00	816.00	456.00	816.00	455.00	821.00	455.00	821.00	454.00	826.00	454.00	826.00	453.00	828.00	453.00	828.00	452.00	830.00	452.00	830.00	451.00	832.00	451.00	832.00	449.00	833.00	449.00	833.00	448.00	834.00	448.00	834.00	446.00	836.00	446.00	836.00	438.00	837.00	438.00	837.00	437.00	838.00	437.00	838.00	434.00	840.00	434.00	840.00	432.00	844.00	432.00	844.00	431.00	845.00	431.00	845.00	430.00	846.00	430.00	846.00	429.00	847.00	429.00	847.00	428.00	848.00	428.00	848.00	426.00	850.00	426.00	850.00	424.00	851.00	424.00	851.00	422.00	852.00	422.00	852.00	420.00	853.00	420.00	853.00	419.00	854.00	419.00	854.00	417.00	855.00	417.00	855.00	416.00	856.00	416.00	856.00	412.00	857.00	412.00	857.00	411.00	858.00	411.00	858.00	408.00	859.00	408.00	859.00	404.00	860.00	404.00	860.00	401.00	861.00	401.00	861.00	400.00	862.00	400.00	862.00	399.00	863.00	399.00	863.00	398.00	864.00	398.00	864.00	397.00	866.00	397.00	866.00	396.00	872.00	396.00	872.00	395.00	875.00	395.00	875.00	394.00	884.00	394.00	884.00	393.00	886.00	393.00	886.00	392.00	887.00	392.00	887.00	391.00	889.00	391.00	889.00	390.00	892.00	390.00	892.00	389.00	894.00	389.00	894.00	388.00	896.00	388.00	896.00	387.00	897.00	387.00	897.00	386.00	898.00	386.00	898.00	385.00	900.00	385.00	900.00	383.00	901.00	383.00	901.00	382.00	902.00	382.00	902.00	380.00	903.00	380.00	903.00	379.00	904.00	379.00	904.00	374.00	905.00	374.00	905.00	354.00	906.00	354.00	906.00	341.00	905.00	341.00	905.00	338.00	904.00	338.00	904.00	335.00	903.00	335.00	903.00	334.00	902.00	334.00	902.00	332.00	901.00	332.00	901.00	331.00	900.00	331.00	900.00	329.00	898.00	329.00	898.00	327.00	896.00	327.00	896.00	326.00	895.00	326.00	895.00	325.00	893.00	325.00	893.00	324.00	892.00	324.00	892.00	323.00	889.00	323.00	889.00	322.00	888.00	322.00	888.00	321.00	886.00	321.00	886.00	320.00	884.00	320.00	884.00	318.00	883.00	318.00	883.00	317.00	882.00	317.00	882.00	314.00	881.00	314.00	881.00	313.00	880.00	313.00	880.00	307.00	879.00	307.00	879.00	305.00	880.00	305.00	880.00	301.00	879.00	301.00	879.00	298.00	880.00	298.00	880.00	296.00	881.00	296.00	881.00	294.00	882.00	294.00	882.00	292.00	883.00	292.00	883.00	290.00	884.00	290.00	884.00	288.00	886.00	288.00	886.00	286.00	887.00	286.00	887.00	284.00	889.00	284.00	889.00	283.00	890.00	283.00	890.00	282.00	893.00	282.00	893.00	281.00	898.00	281.00	898.00	280.00	904.00	280.00	904.00	279.00	917.00	279.00	917.00	278.00	921.00	278.00	921.00	277.00	923.00	277.00	923.00	276.00	926.00	276.00	926.00	275.00	928.00	275.00	928.00	274.00	929.00	274.00	929.00	273.00	930.00	273.00	930.00	270.00	931.00	270.00	931.00	268.00	932.00	268.00	932.00	267.00	933.00	267.00	933.00	266.00	934.00	266.00	934.00	263.00	935.00	263.00	935.00	259.00	936.00	259.00	936.00	254.00	935.00	254.00	935.00	253.00	934.00	253.00	934.00	247.00	933.00	247.00	933.00	245.00	932.00	245.00	932.00	242.00	931.00	242.00	931.00	241.00	930.00	241.00	930.00	237.00	929.00	237.00	929.00	236.00	928.00	236.00	928.00	233.00	926.00	233.00	926.00	228.00	925.00	228.00	925.00	227.00	924.00	227.00	924.00	221.00	923.00	221.00	923.00	220.00	922.00	220.00	922.00	216.00	923.00	216.00	923.00	215.00	924.00	215.00	924.00	214.00	926.00	214.00	926.00	213.00	927.00	213.00	927.00	212.00	928.00	212.00	928.00	211.00	929.00	211.00	929.00	210.00	930.00	210.00	930.00	209.00	931.00	209.00	931.00	208.00	932.00	208.00	932.00	206.00	933.00	206.00	933.00	205.00	934.00	205.00	934.00	204.00	935.00	204.00	935.00	203.00	936.00	203.00	936.00	201.00	937.00	201.00	937.00	200.00	938.00	200.00	938.00	198.00	940.00	198.00	940.00	196.00	941.00	196.00	941.00	195.00	942.00	195.00	942.00	192.00	943.00	192.00	943.00	191.00	944.00	191.00	944.00	187.00	945.00	187.00	945.00	185.00	946.00	185.00	946.00	169.00	947.00	169.00	947.00	164.00	950.00	164.00	950.00	161.00	952.00	161.00	952.00	160.00	954.00	160.00	954.00	159.00	955.00	159.00	955.00	158.00	958.00	158.00	958.00	157.00	962.00	157.00	962.00	156.00	966.00	156.00	966.00	155.00	970.00	155.00	970.00	154.00	981.00	154.00	981.00	153.00	986.00	153.00	986.00	154.00	987.00	154.00	987.00	155.00	989.00	155.00	989.00	157.00	991.00	157.00	991.00	159.00	992.00	159.00	992.00	160.00	995.00	160.00	995.00	162.00	997.00	162.00	997.00	164.00	998.00	164.00	998.00	166.00	999.00	166.00	999.00	168.00	1000.00	168.00	1000.00	174.00	1001.00	174.00	1001.00	186.00	1000.00	186.00	1000.00	187.00	999.00	187.00	999.00	196.00	998.00	196.00	998.00	204.00	999.00	204.00	999.00	205.00	1000.00	205.00	1000.00	206.00	1001.00	206.00	1001.00	208.00	1002.00	208.00	1002.00	209.00	1003.00	209.00	1003.00	210.00	1004.00	210.00	1004.00	211.00	1005.00	211.00	1005.00	212.00	1006.00	212.00	1006.00	214.00	1007.00	214.00	1007.00	215.00	1009.00	215.00	1009.00	216.00	1013.00	216.00	1013.00	217.00	1015.00	217.00	1015.00	221.00	1016.00	221.00	1016.00	223.00	1017.00	223.00	1017.00	231.00	1016.00	231.00	1016.00	233.00	1015.00	233.00	1015.00	235.00	1013.00	235.00	1013.00	237.00	1011.00	237.00	1011.00	238.00	1010.00	238.00	1010.00	239.00	1009.00	239.00	1009.00	240.00	1008.00	240.00	1008.00	241.00	1006.00	241.00	1006.00	242.00	1005.00	242.00	1005.00	243.00	1003.00	243.00	1003.00	245.00	1001.00	245.00	1001.00	247.00	999.00	247.00	999.00	249.00	998.00	249.00	998.00	250.00	997.00	250.00	997.00	251.00	995.00	251.00	995.00	254.00	994.00	254.00	994.00	255.00	993.00	255.00	993.00	265.00	994.00	265.00	994.00	266.00	995.00	266.00	995.00	271.00	996.00	271.00	996.00	272.00	997.00	272.00	997.00	278.00	998.00	278.00	998.00	283.00	999.00	283.00	999.00	286.00	1000.00	286.00	1000.00	287.00	1001.00	287.00	1001.00	288.00	1000.00	288.00	1000.00	289.00	999.00	289.00	999.00	291.00	997.00	291.00	997.00	296.00	996.00	296.00	996.00	300.00	995.00	300.00	995.00	306.00	994.00	306.00	994.00	307.00	993.00	307.00	993.00	331.00	994.00	331.00	994.00	332.00	995.00	332.00	995.00	337.00	996.00	337.00	996.00	338.00	997.00	338.00	997.00	342.00	998.00	342.00	998.00	344.00	999.00	344.00	999.00	346.00	1001.00	346.00	1001.00	350.00	1002.00	350.00	1002.00	351.00	1003.00	351.00	1003.00	354.00	1004.00	354.00	1004.00	355.00	1005.00	355.00	1005.00	358.00	1006.00	358.00	1006.00	359.00	1007.00	359.00	1007.00	362.00	1009.00	362.00	1009.00	364.00	1011.00	364.00	1011.00	366.00	1012.00	366.00	1012.00	367.00	1011.00	367.00	1011.00	368.00	1009.00	368.00	1009.00	369.00	1007.00	369.00	1007.00	370.00	1006.00	370.00	1006.00	371.00	1005.00	371.00	1005.00	373.00	1004.00	373.00	1004.00	374.00	1003.00	374.00	1003.00	375.00	1001.00	375.00	1001.00	376.00	996.00	376.00	996.00	377.00	993.00	377.00	993.00	378.00	989.00	378.00	989.00	379.00	987.00	379.00	987.00	380.00	984.00	380.00	984.00	381.00	979.00	381.00	979.00	382.00	976.00	382.00	976.00	383.00	974.00	383.00	974.00	384.00	973.00	384.00	973.00	385.00	972.00	385.00	972.00	386.00	971.00	386.00	971.00	388.00	970.00	388.00	970.00	391.00	969.00	391.00	969.00	392.00	968.00	392.00	968.00	393.00	967.00	393.00	967.00	394.00	966.00	394.00	966.00	395.00	965.00	395.00	965.00	396.00	964.00	396.00	964.00	397.00	963.00	397.00	963.00	398.00	961.00	398.00	961.00	399.00	958.00	399.00	958.00	402.00	956.00	402.00	956.00	404.00	955.00	404.00	955.00	405.00	954.00	405.00	954.00	407.00	953.00	407.00	953.00	408.00	952.00	408.00	952.00	409.00	951.00	409.00	951.00	410.00	950.00	410.00	950.00	411.00	949.00	411.00	949.00	413.00	948.00	413.00	948.00	414.00	947.00	414.00	947.00	416.00	946.00	416.00	946.00	417.00	945.00	417.00	945.00	420.00	944.00	420.00	944.00	423.00	943.00	423.00	943.00	427.00	942.00	427.00	942.00	428.00	941.00	428.00	941.00	431.00	940.00	431.00	940.00	433.00	939.00	433.00	939.00	438.00	938.00	438.00	938.00	443.00	937.00	443.00	937.00	456.00	938.00	456.00	938.00	459.00	939.00	459.00	939.00	460.00	940.00	460.00	940.00	462.00	941.00	462.00	941.00	464.00	942.00	464.00	942.00	465.00	943.00	465.00	943.00	468.00	945.00	468.00	945.00	469.00	947.00	469.00
T1_thres.tif	0360-0904	417.06	171.63	7829.97	77.57	0.0231	947.00	470.00	948.00	470.00	948.00	471.00	949.00	471.00	949.00	472.00	951.00	472.00	951.00	473.00	952.00	473.00	952.00	474.00	953.00	474.00	953.00	476.00	955.00	476.00	955.00	477.00	957.00	477.00	957.00	478.00	959.00	478.00	959.00	500.00	957.00	500.00	957.00	501.00	951.00	501.00	951.00	502.00	950.00	502.00	950.00	503.00	947.00	503.00	947.00	504.00	946.00	504.00	946.00	505.00	945.00	505.00	945.00	506.00	943.00	506.00	943.00	507.00	941.00	507.00	941.00	508.00	940.00	508.00	940.00	509.00	938.00	509.00	938.00	511.00	937.00	511.00	937.00	512.00	936.00	512.00	936.00	513.00	935.00	513.00	935.00	514.00	934.00	514.00	934.00	515.00	933.00	515.00	933.00	516.00	932.00	516.00	932.00	517.00	930.00	517.00	930.00	518.00	929.00	518.00	929.00	520.00	928.00	520.00	928.00	521.00	927.00	521.00	927.00	522.00	926.00	522.00	926.00	523.00	925.00	523.00	925.00	524.00	924.00	524.00	924.00	525.00	922.00	525.00	922.00	526.00	921.00	526.00	921.00	527.00	920.00	527.00	920.00	528.00	918.00	528.00	918.00	530.00	917.00	530.00	917.00	531.00	916.00	531.00	916.00	532.00	914.00	532.00	914.00	533.00	913.00	533.00	913.00	535.00	912.00	535.00	912.00	537.00	911.00	537.00	911.00	539.00	909.00	539.00	909.00	541.00	908.00	541.00	908.00	543.00	907.00	543.00	907.00	544.00	906.00	544.00	906.00	545.00	905.00	545.00	905.00	546.00	903.00	546.00	903.00	550.00	902.00	550.00	902.00	549.00	901.00	549.00	901.00	548.00	900.00	548.00	900.00	545.00	899.00	545.00	899.00	543.00	898.00	543.00	898.00	541.00	897.00	541.00	897.00	540.00	896.00	540.00	896.00	536.00	894.00	536.00	894.00	534.00	893.00	534.00	893.00	533.00	892.00	533.00	892.00	531.00	891.00	531.00	891.00	530.00	890.00	530.00	890.00	529.00	889.00	529.00	889.00	528.00	888.00	528.00	888.00	527.00	887.00	527.00	887.00	526.00	886.00	526.00	886.00	525.00	885.00	525.00	885.00	524.00	884.00	524.00	884.00	523.00	883.00	523.00	883.00	522.00	882.00	522.00	882.00	521.00	881.00	521.00	881.00	520.00	880.00	520.00	880.00	519.00	879.00	519.00	879.00	517.00	875.00	517.00	875.00	518.00	873.00	518.00	873.00	519.00	870.00	519.00	870.00	520.00	869.00	520.00	869.00	521.00	865.00	521.00	865.00	522.00	864.00	522.00	864.00	523.00	862.00	523.00	862.00	524.00	861.00	524.00	861.00	525.00	858.00	525.00	858.00	527.00	857.00	527.00	857.00	528.00	856.00	528.00	856.00	529.00	855.00	529.00	855.00	530.00	854.00	530.00	854.00	531.00	853.00	531.00	853.00	534.00	852.00	534.00	852.00	536.00	851.00	536.00	851.00	537.00	850.00	537.00	850.00	538.00	849.00	538.00	849.00	540.00	848.00	540.00	848.00	541.00	847.00	541.00	847.00	550.00	846.00	550.00	846.00	552.00	845.00	552.00	845.00	556.00	844.00	556.00	844.00	558.00	843.00	558.00	843.00	560.00	842.00	560.00	842.00	562.00	841.00	562.00	841.00	564.00	839.00	564.00	839.00	565.00	838.00	565.00	838.00	566.00	834.00	566.00	834.00	567.00	832.00	567.00	832.00	566.00	814.00	566.00	814.00	565.00	805.00	565.00	805.00	564.00	804.00	564.00	804.00	563.00	802.00	563.00	802.00	562.00	800.00	562.00	800.00	561.00	798.00	561.00	798.00	560.00	797.00	560.00	797.00	559.00	796.00	559.00	796.00	558.00	795.00	558.00	795.00	556.00	794.00	556.00	794.00	553.00	793.00	553.00	793.00	551.00	792.00	551.00	792.00	546.00	791.00	546.00	791.00	539.00	792.00	539.00	792.00	535.00	793.00	535.00	793.00	534.00	794.00	534.00	794.00	530.00	795.00	530.00	795.00	528.00	796.00	528.00	796.00	527.00	797.00	527.00	797.00	525.00	798.00	525.00	798.00	522.00	799.00	522.00	799.00	521.00	800.00	521.00	800.00	519.00	801.00	519.00	801.00	517.00	802.00	517.00	802.00	516.00	804.00	516.00	804.00	513.00	805.00	513.00	805.00	511.00	806.00	511.00	806.00	508.00	807.00	508.00	807.00	507.00	808.00	507.00	808.00	504.00	809.00	504.00	809.00	485.00	808.00	485.00	808.00	480.00	807.00	480.00	807.00	477.00	806.00	477.00	806.00	473.00	805.00	473.00	805.00	472.00	804.00	472.00	804.00	471.00	805.00	471.00	805.00	468.00	806.00	468.00	806.00	465.00	807.00	465.00	807.00	462.00	808.00	462.00	808.00	461.00	809.00	461.00	809.00	460.00	810.00	460.00	810.00	459.00	811.00	459.00	811.00	458.00	813.00	458.00	813.00	457.00	814.00	457.00	814.00	456.00	816.00	456.00	816.00	455.00	821.00	455.00	821.00	454.00	826.00	454.00	826.00	453.00	828.00	453.00	828.00	452.00	830.00	452.00	830.00	451.00	832.00	451.00	832.00	449.00	833.00	449.00	833.00	448.00	834.00	448.00	834.00	446.00	836.00	446.00	836.00	438.00	837.00	438.00	837.00	437.00	838.00	437.00	838.00	434.00	840.00	434.00	840.00	432.00	844.00	432.00	844.00	431.00	845.00	431.00	845.00	430.00	846.00	430.00	846.00	429.00	847.00	429.00	847.00	428.00	848.00	428.00	848.00	426.00	850.00	426.00	850.00	424.00	851.00	424.00	851.00	422.00	852.00	422.00	852.00	420.00	853.00	420.00	853.00	419.00	854.00	419.00	854.00	417.00	855.00	417.00	855.00	416.00	856.00	416.00	856.00	412.00	857.00	412.00	857.00	411.00	858.00	411.00	858.00	408.00	859.00	408.00	859.00	404.00	860.00	404.00	860.00	401.00	861.00	401.00	861.00	400.00	862.00	400.00	862.00	399.00	863.00	399.00	863.00	398.00	864.00	398.00	864.00	397.00	866.00	397.00	866.00	396.00	872.00	396.00	872.00	395.00	875.00	395.00	875.00	394.00	884.00	394.00	884.00	393.00	886.00	393.00	886.00	392.00	887.00	392.00	887.00	391.00	889.00	391.00	889.00	390.00	892.00	390.00	892.00	389.00	894.00	389.00	894.00	388.00	896.00	388.00	896.00	387.00	897.00	387.00	897.00	386.00	898.00	386.00	898.00	385.00	900.00	385.00	900.00	383.00	901.00	383.00	901.00	382.00	902.00	382.00	902.00	380.00	903.00	380.00	903.00	379.00	904.00	379.00	904.00	374.00	905.00	374.00	905.00	354.00	906.00	354.00	906.00	341.00	905.00	341.00	905.00	338.00	904.00	338.00	904.00	335.00	903.00	335.00	903.00	334.00	902.00	334.00	902.00	332.00	901.00	332.00	901.00	331.00	900.00	331.00	900.00	329.00	898.00	329.00	898.00	327.00	896.00	327.00	896.00	326.00	895.00	326.00	895.00	325.00	893.00	325.00	893.00	324.00	892.00	324.00	892.00	323.00	889.00	323.00	889.00	322.00	888.00	322.00	888.00	321.00	886.00	321.00	886.00	320.00	884.00	320.00	884.00	318.00	883.00	318.00	883.00	317.00	882.00	317.00	882.00	314.00	881.00	314.00	881.00	313.00	880.00	313.00	880.00	307.00	879.00	307.00	879.00	305.00	880.00	305.00	880.00	301.00	879.00	301.00	879.00	298.00	880.00	298.00	880.00	296.00	881.00	296.00	881.00	294.00	882.00	294.00	882.00	292.00	883.00	292.00	883.00	290.00	884.00	290.00	884.00	288.00	886.00	288.00	886.00	286.00	887.00	286.00	887.00	284.00	889.00	284.00	889.00	283.00	890.00	283.00	890.00	282.00	893.00	282.00	893.00	281.00	898.00	281.00	898.00	280.00	904.00	280.00	904.00	279.00	917.00	279.00	917.00	278.00	921.00	278.00	921.00	277.00	923.00	277.00	923.00	276.00	926.00	276.00	926.00	275.00	928.00	275.00	928.00	274.00	929.00	274.00	929.00	273.00	930.00	273.00	930.00	270.00	931.00	270.00	931.00	268.00	932.00	268.00	932.00	267.00	933.00	267.00	933.00	266.00	934.00	266.00	934.00	263.00	935.00	263.00	935.00	259.00	936.00	259.00	936.00	254.00	935.00	254.00	935.00	253.00	934.00	253.00	934.00	247.00	933.00	247.00	933.00	245.00	932.00	245.00	932.00	242.00	931.00	242.00	931.00	241.00	930.00	241.00	930.00	237.00	929.00	237.00	929.00	236.00	928.00	236.00	928.00	233.00	926.00	233.00	926.00	228.00	925.00	228.00	925.00	227.00	924.00	227.00	924.00	221.00	923.00	221.00	923.00	220.00	922.00	220.00	922.00	216.00	923.00	216.00	923.00	215.00	924.00	215.00	924.00	214.00	926.00	214.00	926.00	213.00	927.00	213.00	927.00	212.00	928.00	212.00	928.00	211.00	929.00	211.00	929.00	210.00	930.00	210.00	930.00	209.00	931.00	209.00	931.00	208.00	932.00	208.00	932.00	206.00	933.00	206.00	933.00	205.00	934.00	205.00	934.00	204.00	935.00	204.00	935.00	203.00	936.00	203.00	936.00	201.00	937.00	201.00	937.00	200.00	938.00	200.00	938.00	198.00	940.00	198.00	940.00	196.00	941.00	196.00	941.00	195.00	942.00	195.00	942.00	192.00	943.00	192.00	943.00	191.00	944.00	191.00	944.00	187.00	945.00	187.00	945.00	185.00	946.00	185.00	946.00	169.00	947.00	169.00	947.00	164.00	950.00	164.00	950.00	161.00	952.00	161.00	952.00	160.00	954.00	160.00	954.00	159.00	955.00	159.00	955.00	158.00	958.00	158.00	958.00	157.00	962.00	157.00	962.00	156.00	966.00	156.00	966.00	155.00	970.00	155.00	970.00	154.00	981.00	154.00	981.00	153.00	986.00	153.00	986.00	154.00	987.00	154.00	987.00	155.00	989.00	155.00	989.00	157.00	991.00	157.00	991.00	159.00	992.00	159.00	992.00	160.00	995.00	160.00	995.00	162.00	997.00	162.00	997.00	164.00	998.00	164.00	998.00	166.00	999.00	166.00	999.00	168.00	1000.00	168.00	1000.00	174.00	1001.00	174.00	1001.00	186.00	1000.00	186.00	1000.00	187.00	999.00	187.00	999.00	196.00	998.00	196.00	998.00	204.00	999.00	204.00	999.00	205.00	1000.00	205.00	1000.00	206.00	1001.00	206.00	1001.00	208.00	1002.00	208.00	1002.00	209.00	1003.00	209.00	1003.00	210.00	1004.00	210.00	1004.00	211.00	1005.00	211.00	1005.00	212.00	1006.00	212.00	1006.00	214.00	1007.00	214.00	1007.00	215.00	1009.00	215.00	1009.00	216.00	1013.00	216.00	1013.00	217.00	1015.00	217.00	1015.00	221.00	1016.00	221.00	1016.00	223.00	1017.00	223.00	1017.00	231.00	1016.00	231.00	1016.00	233.00	1015.00	233.00	1015.00	235.00	1013.00	235.00	1013.00	237.00	1011.00	237.00	1011.00	238.00	1010.00	238.00	1010.00	239.00	1009.00	239.00	1009.00	240.00	1008.00	240.00	1008.00	241.00	1006.00	241.00	1006.00	242.00	1005.00	242.00	1005.00	243.00	1003.00	243.00	1003.00	245.00	1001.00	245.00	1001.00	247.00	999.00	247.00	999.00	249.00	998.00	249.00	998.00	250.00	997.00	250.00	997.00	251.00	995.00	251.00	995.00	254.00	994.00	254.00	994.00	255.00	993.00	255.00	993.00	265.00	994.00	265.00	994.00	266.00	995.00	266.00	995.00	271.00	996.00	271.00	996.00	272.00	997.00	272.00	997.00	278.00	998.00	278.00	998.00	283.00	999.00	283.00	999.00	286.00	1000.00	286.00	1000.00	287.00	1001.00	287.00	1001.00	288.00	1000.00	288.00	1000.00	289.00	999.00	289.00	999.00	291.00	997.00	291.00	997.00	296.00	996.00	296.00	996.00	300.00	995.00	300.00	995.00	306.00	994.00	306.00	994.00	307.00	993.00	307.00	993.00	331.00	994.00	331.00	994.00	332.00	995.00	332.00	995.00	337.00	996.00	337.00	996.00	338.00	997.00	338.00	997.00	342.00	998.00	342.00	998.00	344.00	999.00	344.00	999.00	346.00	1001.00	346.00	1001.00	350.00	1002.00	350.00	1002.00	351.00	1003.00	351.00	1003.00	354.00	1004.00	354.00	1004.00	355.00	1005.00	355.00	1005.00	358.00	1006.00	358.00	1006.00	359.00	1007.00	359.00	1007.00	362.00	1009.00	362.00	1009.00	364.00	1011.00	364.00	1011.00	366.00	1012.00	366.00	1012.00	367.00	1011.00	367.00	1011.00	368.00	1009.00	368.00	1009.00	369.00	1007.00	369.00	1007.00	370.00	1006.00	370.00	1006.00	371.00	1005.00	371.00	1005.00	373.00	1004.00	373.00	1004.00	374.00	1003.00	374.00	1003.00	375.00	1001.00	375.00	1001.00	376.00	996.00	376.00	996.00	377.00	993.00	377.00	993.00	378.00	989.00	378.00	989.00	379.00	987.00	379.00	987.00	380.00	984.00	380.00	984.00	381.00	979.00	381.00	979.00	382.00	976.00	382.00	976.00	383.00	974.00	383.00	974.00	384.00	973.00	384.00	973.00	385.00	972.00	385.00	972.00	386.00	971.00	386.00	971.00	388.00	970.00	388.00	970.00	391.00	969.00	391.00	969.00	392.00	968.00	392.00	968.00	393.00	967.00	393.00	967.00	394.00	966.00	394.00	966.00	395.00	965.00	395.00	965.00	396.00	964.00	396.00	964.00	397.00	963.00	397.00	963.00	398.00	961.00	398.00	961.00	399.00	958.00	399.00	958.00	402.00	956.00	402.00	956.00	404.00	955.00	404.00	955.00	405.00	954.00	405.00	954.00	407.00	953.00	407.00	953.00	408.00	952.00	408.00	952.00	409.00	951.00	409.00	951.00	410.00	950.00	410.00	950.00	411.00	949.00	411.00	949.00	413.00	948.00	413.00	948.00	414.00	947.00	414.00	947.00	416.00	946.00	416.00	946.00	417.00	945.00	417.00	945.00	420.00	944.00	420.00	944.00	423.00	943.00	423.00	943.00	427.00	942.00	427.00	942.00	428.00	941.00	428.00	941.00	431.00	940.00	431.00	940.00	433.00	939.00	433.00	939.00	438.00	938.00	438.00	938.00	443.00	937.00	443.00	937.00	456.00	938.00	456.00	938.00	459.00	939.00	459.00	939.00	460.00	940.00	460.00	940.00	462.00	941.00	462.00	941.00	464.00	942.00	464.00	942.00	465.00	943.00	465.00	943.00	468.00	945.00	468.00	945.00	469.00	947.00	469.00
T1_thres.tif	0134-0889	408.10	58.77	2160.54	62.21	0.0161	943.00	182.00	942.00	182.00	942.00	185.00	941.00	185.00	941.00	188.00	940.00	188.00	940.00	190.00	939.00	190.00	939.00	192.00	938.00	192.00	938.00	193.00	937.00	193.00	937.00	195.00	936.00	195.00	936.00	196.00	935.00	196.00	935.00	198.00	934.00	198.00	934.00	199.00	933.00	199.00	933.00	201.00	931.00	201.00	931.00	203.00	930.00	203.00	930.00	204.00	929.00	204.00	929.00	206.00	928.00	206.00	928.00	207.00	927.00	207.00	927.00	208.00	926.00	208.00	926.00	209.00	925.00	209.00	925.00	210.00	924.00	210.00	924.00	211.00	922.00	211.00	922.00	208.00	919.00	208.00	919.00	212.00	916.00	212.00	916.00	211.00	914.00	211.00	914.00	210.00	912.00	210.00	912.00	209.00	911.00	209.00	911.00	208.00	910.00	208.00	910.00	207.00	909.00	207.00	909.00	206.00	908.00	206.00	908.00	205.00	907.00	205.00	907.00	203.00	905.00	203.00	905.00	202.00	904.00	202.00	904.00	201.00	902.00	201.00	902.00	199.00	900.00	199.00	900.00	198.00	898.00	198.00	898.00	197.00	896.00	197.00	896.00	196.00	895.00	196.00	895.00	195.00	893.00	195.00	893.00	194.00	891.00	194.00	891.00	192.00	889.00	192.00	889.00	191.00	888.00	191.00	888.00	189.00	886.00	189.00	886.00	188.00	885.00	188.00	885.00	187.00	884.00	187.00	884.00	185.00	882.00	185.00	882.00	183.00	881.00	183.00	881.00	182.00	880.00	182.00	880.00	180.00	879.00	180.00	879.00	179.00	878.00	179.00	878.00	178.00	875.00	178.00	875.00	177.00	873.00	177.00	873.00	176.00	872.00	176.00	872.00	175.00	870.00	175.00	870.00	174.00	869.00	174.00	869.00	173.00	866.00	173.00	866.00	172.00	864.00	172.00	864.00	171.00	862.00	171.00	862.00	170.00	860.00	170.00	860.00	169.00	859.00	169.00	859.00	163.00	858.00	163.00	858.00	162.00	859.00	162.00	859.00	155.00	858.00	155.00	858.00	151.00	862.00	151.00	862.00	152.00	870.00	152.00	870.00	151.00	876.00	151.00	876.00	149.00	877.00	149.00	877.00	148.00	878.00	148.00	878.00	146.00	879.00	146.00	879.00	137.00	878.00	137.00	878.00	135.00	876.00	135.00	876.00	134.00	874.00	134.00	874.00	133.00	872.00	133.00	872.00	131.00	868.00	131.00	868.00	130.00	867.00	130.00	867.00	129.00	864.00	129.00	864.00	127.00	860.00	127.00	860.00	126.00	859.00	126.00	859.00	125.00	856.00	125.00	856.00	118.00	857.00	118.00	857.00	117.00	858.00	117.00	858.00	107.00	857.00	107.00	857.00	105.00	856.00	105.00	856.00	103.00	855.00	103.00	855.00	102.00	854.00	102.00	854.00	100.00	853.00	100.00	853.00	99.00	852.00	99.00	852.00	98.00	851.00	98.00	851.00	97.00	849.00	97.00	849.00	95.00	848.00	95.00	848.00	94.00	847.00	94.00	847.00	93.00	846.00	93.00	846.00	92.00	845.00	92.00	845.00	91.00	844.00	91.00	844.00	89.00	842.00	89.00	842.00	88.00	841.00	88.00	841.00	87.00	840.00	87.00	840.00	86.00	839.00	86.00	839.00	85.00	838.00	85.00	838.00	83.00	837.00	83.00	837.00	82.00	836.00	82.00	836.00	81.00	835.00	81.00	835.00	79.00	834.00	79.00	834.00	77.00	833.00	77.00	833.00	75.00	832.00	75.00	832.00	70.00	833.00	70.00	833.00	69.00	834.00	69.00	834.00	68.00	836.00	68.00	836.00	67.00	837.00	67.00	837.00	66.00	839.00	66.00	839.00	65.00	840.00	65.00	840.00	66.00	841.00	66.00	841.00	67.00	844.00	67.00	844.00	61.00	845.00	61.00	845.00	60.00	848.00	60.00	848.00	59.00	850.00	59.00	850.00	58.00	852.00	58.00	852.00	57.00	854.00	57.00	854.00	56.00	861.00	56.00	861.00	57.00	862.00	57.00	862.00	58.00	866.00	58.00	866.00	59.00	869.00	59.00	869.00	60.00	873.00	60.00	873.00	61.00	875.00	61.00	875.00	62.00	881.00	62.00	881.00	63.00	883.00	63.00	883.00	64.00	886.00	64.00	886.00	65.00	887.00	65.00	887.00	66.00	889.00	66.00	889.00	67.00	891.00	67.00	891.00	68.00	892.00	68.00	892.00	69.00	894.00	69.00	894.00	70.00	895.00	70.00	895.00	71.00	896.00	71.00	896.00	72.00	898.00	72.00	898.00	73.00	899.00	73.00	899.00	74.00	901.00	74.00	901.00	76.00	903.00	76.00	903.00	77.00	905.00	77.00	905.00	78.00	908.00	78.00	908.00	79.00	910.00	79.00	910.00	80.00	913.00	80.00	913.00	81.00	924.00	81.00	924.00	82.00	929.00	82.00	929.00	85.00	931.00	85.00	931.00	86.00	932.00	86.00	932.00	87.00	933.00	87.00	933.00	90.00	934.00	90.00	934.00	92.00	935.00	92.00	935.00	94.00	936.00	94.00	936.00	98.00	937.00	98.00	937.00	100.00	938.00	100.00	938.00	103.00	939.00	103.00	939.00	107.00	940.00	107.00	940.00	109.00	941.00	109.00	941.00	114.00	942.00	114.00	942.00	115.00	943.00	115.00	943.00	123.00	944.00	123.00	944.00	124.00	945.00	124.00	945.00	131.00	946.00	131.00	946.00	134.00	947.00	134.00	947.00	139.00	946.00	139.00	946.00	141.00	945.00	141.00	945.00	145.00	944.00	145.00	944.00	146.00	943.00	146.00	943.00	158.00	944.00	158.00	944.00	160.00	945.00	160.00	945.00	162.00	944.00	162.00	944.00	167.00	943.00	167.00
T1_thres.tif	0099-0820	371.38	44.78	711.57	81.44	0.0188	848.00	101.00	849.00	101.00	849.00	102.00	850.00	102.00	850.00	103.00	851.00	103.00	851.00	105.00	853.00	105.00	853.00	108.00	854.00	108.00	854.00	109.00	855.00	109.00	855.00	114.00	854.00	114.00	854.00	115.00	853.00	115.00	853.00	120.00	852.00	120.00	852.00	121.00	851.00	121.00	851.00	124.00	850.00	124.00	850.00	125.00	849.00	125.00	849.00	126.00	846.00	126.00	846.00	127.00	839.00	127.00	839.00	128.00	836.00	128.00	836.00	129.00	833.00	129.00	833.00	130.00	832.00	130.00	832.00	131.00	830.00	131.00	830.00	132.00	829.00	132.00	829.00	133.00	827.00	133.00	827.00	135.00	825.00	135.00	825.00	136.00	823.00	136.00	823.00	135.00	818.00	135.00	818.00	134.00	815.00	134.00	815.00	133.00	812.00	133.00	812.00	132.00	811.00	132.00	811.00	131.00	809.00	131.00	809.00	129.00	807.00	129.00	807.00	128.00	806.00	128.00	806.00	127.00	805.00	127.00	805.00	125.00	803.00	125.00	803.00	124.00	802.00	124.00	802.00	122.00	801.00	122.00	801.00	121.00	800.00	121.00	800.00	120.00	799.00	120.00	799.00	119.00	798.00	119.00	798.00	116.00	797.00	116.00	797.00	115.00	796.00	115.00	796.00	113.00	795.00	113.00	795.00	112.00	794.00	112.00	794.00	111.00	793.00	111.00	793.00	110.00	792.00	110.00	792.00	109.00	791.00	109.00	791.00	107.00	790.00	107.00	790.00	103.00	788.00	103.00	788.00	101.00	787.00	101.00	787.00	97.00	786.00	97.00	786.00	91.00	785.00	91.00	785.00	80.00	786.00	80.00	786.00	73.00	787.00	73.00	787.00	72.00	788.00	72.00	788.00	69.00	790.00	69.00	790.00	67.00	792.00	67.00	792.00	66.00	794.00	66.00	794.00	65.00	795.00	65.00	795.00	64.00	798.00	64.00	798.00	63.00	800.00	63.00	800.00	62.00	807.00	62.00	807.00	63.00	813.00	63.00	813.00	62.00	819.00	62.00	819.00	63.00	821.00	63.00	821.00	64.00	833.00	64.00	833.00	65.00	831.00	65.00	831.00	66.00	830.00	66.00	830.00	67.00	829.00	67.00	829.00	78.00	830.00	78.00	830.00	80.00	831.00	80.00	831.00	82.00	832.00	82.00	832.00	83.00	833.00	83.00	833.00	85.00	834.00	85.00	834.00	86.00	835.00	86.00	835.00	88.00	836.00	88.00	836.00	89.00	837.00	89.00	837.00	90.00	839.00	90.00	839.00	92.00	841.00	92.00	841.00	94.00	843.00	94.00	843.00	95.00	844.00	95.00	844.00	96.00	845.00	96.00	845.00	98.00	846.00	98.00	846.00	100.00	848.00	100.00
T1_thres.tif	0566-0793	358.24	260.23	9045.88	-63.26	0.0212	758.00	450.00	759.00	450.00	759.00	453.00	760.00	453.00	760.00	455.00	761.00	455.00	761.00	458.00	762.00	458.00	762.00	460.00	763.00	460.00	763.00	461.00	764.00	461.00	764.00	462.00	765.00	462.00	765.00	464.00	767.00	464.00	767.00	465.00	768.00	465.00	768.00	466.00	770.00	466.00	770.00	467.00	772.00	467.00	772.00	468.00	773.00	468.00	773.00	469.00	774.00	469.00	774.00	470.00	778.00	470.00	778.00	471.00	780.00	471.00	780.00	472.00	783.00	472.00	783.00	473.00	788.00	473.00	788.00	474.00	794.00	474.00	794.00	473.00	795.00	473.00	795.00	478.00	803.00	478.00	803.00	480.00	804.00	480.00	804.00	482.00	805.00	482.00	805.00	488.00	806.00	488.00	806.00	501.00	805.00	501.00	805.00	504.00	804.00	504.00	804.00	506.00	803.00	506.00	803.00	509.00	802.00	509.00	802.00	511.00	801.00	511.00	801.00	513.00	800.00	513.00	800.00	514.00	799.00	514.00	799.00	515.00	798.00	515.00	798.00	517.00	797.00	517.00	797.00	519.00	796.00	519.00	796.00	520.00	795.00	520.00	795.00	523.00	794.00	523.00	794.00	525.00	793.00	525.00	793.00	526.00	792.00	526.00	792.00	528.00	791.00	528.00	791.00	531.00	790.00	531.00	790.00	533.00	789.00	533.00	789.00	536.00	788.00	536.00	788.00	548.00	789.00	548.00	789.00	554.00	790.00	554.00	790.00	555.00	791.00	555.00	791.00	558.00	792.00	558.00	792.00	561.00	793.00	561.00	793.00	562.00	794.00	562.00	794.00	563.00	795.00	563.00	795.00	564.00	798.00	564.00	798.00	565.00	799.00	565.00	799.00	566.00	801.00	566.00	801.00	567.00	803.00	567.00	803.00	568.00	812.00	568.00	812.00	569.00	829.00	569.00	829.00	570.00	836.00	570.00	836.00	569.00	840.00	569.00	840.00	568.00	841.00	568.00	841.00	567.00	843.00	567.00	843.00	566.00	844.00	566.00	844.00	564.00	845.00	564.00	845.00	562.00	846.00	562.00	846.00	560.00	847.00	560.00	847.00	558.00	848.00	558.00	848.00	554.00	849.00	554.00	849.00	552.00	850.00	552.00	850.00	543.00	851.00	543.00	851.00	542.00	852.00	542.00	852.00	540.00	853.00	540.00	853.00	539.00	854.00	539.00	854.00	538.00	855.00	538.00	855.00	537.00	856.00	537.00	856.00	534.00	857.00	534.00	857.00	533.00	858.00	533.00	858.00	531.00	859.00	531.00	859.00	530.00	860.00	530.00	860.00	529.00	861.00	529.00	861.00	528.00	864.00	528.00	864.00	526.00	867.00	526.00	867.00	525.00	868.00	525.00	868.00	524.00	872.00	524.00	872.00	523.00	873.00	523.00	873.00	522.00	875.00	522.00	875.00	521.00	877.00	521.00	877.00	523.00	878.00	523.00	878.00	524.00	880.00	524.00	880.00	526.00	881.00	526.00	881.00	527.00	882.00	527.00	882.00	528.00	884.00	528.00	884.00	529.00	885.00	529.00	885.00	531.00	886.00	531.00	886.00	532.00	888.00	532.00	888.00	534.00	889.00	534.00	889.00	535.00	890.00	535.00	890.00	536.00	891.00	536.00	891.00	538.00	892.00	538.00	892.00	539.00	893.00	539.00	893.00	542.00	894.00	542.00	894.00	543.00	895.00	543.00	895.00	545.00	896.00	545.00	896.00	547.00	897.00	547.00	897.00	550.00	898.00	550.00	898.00	552.00	899.00	552.00	899.00	554.00	900.00	554.00	900.00	558.00	901.00	558.00	901.00	561.00	902.00	561.00	902.00	565.00	903.00	565.00	903.00	568.00	902.00	568.00	902.00	569.00	897.00	569.00	897.00	567.00	894.00	567.00	894.00	572.00	895.00	572.00	895.00	573.00	898.00	573.00	898.00	572.00	902.00	572.00	902.00	575.00	901.00	575.00	901.00	580.00	902.00	580.00	902.00	584.00	903.00	584.00	903.00	595.00	904.00	595.00	904.00	596.00	905.00	596.00	905.00	597.00	906.00	597.00	906.00	598.00	907.00	598.00	907.00	599.00	909.00	599.00	909.00	600.00	911.00	600.00	911.00	601.00	912.00	601.00	912.00	602.00	928.00	602.00	928.00	603.00	929.00	603.00	929.00	604.00	932.00	604.00	932.00	605.00	934.00	605.00	934.00	606.00	935.00	606.00	935.00	608.00	936.00	608.00	936.00	614.00	935.00	614.00	935.00	619.00	934.00	619.00	934.00	621.00	933.00	621.00	933.00	627.00	932.00	627.00	932.00	630.00	931.00	630.00	931.00	634.00	930.00	634.00	930.00	637.00	929.00	637.00	929.00	640.00	928.00	640.00	928.00	644.00	927.00	644.00	927.00	648.00	926.00	648.00	926.00	649.00	925.00	649.00	925.00	653.00	924.00	653.00	924.00	654.00	922.00	654.00	922.00	655.00	920.00	655.00	920.00	656.00	919.00	656.00	919.00	657.00	917.00	657.00	917.00	658.00	915.00	658.00	915.00	659.00	913.00	659.00	913.00	660.00	912.00	660.00	912.00	661.00	907.00	661.00	907.00	662.00	906.00	662.00	906.00	663.00	899.00	663.00	899.00	664.00	897.00	664.00	897.00	665.00	895.00	665.00	895.00	666.00	894.00	666.00	894.00	667.00	893.00	667.00	893.00	672.00	892.00	672.00	892.00	675.00	891.00	675.00	891.00	676.00	890.00	676.00	890.00	678.00	889.00	678.00	889.00	679.00	888.00	679.00	888.00	681.00	887.00	681.00	887.00	684.00	886.00	684.00	886.00	685.00	885.00	685.00	885.00	686.00	884.00	686.00	884.00	687.00	883.00	687.00	883.00	688.00	882.00	688.00	882.00	690.00	881.00	690.00	881.00	691.00	880.00	691.00	880.00	692.00	879.00	692.00	879.00	693.00	878.00	693.00	878.00	695.00	877.00	695.00	877.00	697.00	876.00	697.00	876.00	698.00	875.00	698.00	875.00	699.00	874.00	699.00	874.00	701.00	873.00	701.00	873.00	703.00	872.00	703.00	872.00	705.00	871.00	705.00	871.00	706.00	870.00	706.00	870.00	705.00	867.00	705.00	867.00	706.00	863.00	706.00	863.00	705.00	859.00	705.00	859.00	706.00	856.00	706.00	856.00	707.00	853.00	707.00	853.00	708.00	852.00	708.00	852.00	709.00	850.00	709.00	850.00	710.00	849.00	710.00	849.00	711.00	847.00	711.00	847.00	713.00	846.00	713.00	846.00	715.00	845.00	715.00	845.00	717.00	844.00	717.00	844.00	719.00	843.00	719.00	843.00	720.00	842.00	720.00	842.00	725.00	841.00	725.00	841.00	727.00	840.00	727.00	840.00	728.00	839.00	728.00	839.00	730.00	838.00	730.00	838.00	731.00	837.00	731.00	837.00	735.00	836.00	735.00	836.00	737.00	835.00	737.00	835.00	739.00	834.00	739.00	834.00	740.00	833.00	740.00	833.00	742.00	832.00	742.00	832.00	743.00	831.00	743.00	831.00	745.00	830.00	745.00	830.00	746.00	829.00	746.00	829.00	747.00	828.00	747.00	828.00	748.00	826.00	748.00	826.00	747.00	821.00	747.00	821.00	746.00	820.00	746.00	820.00	745.00	817.00	745.00	817.00	744.00	816.00	744.00	816.00	743.00	814.00	743.00	814.00	741.00	813.00	741.00	813.00	740.00	812.00	740.00	812.00	739.00	810.00	739.00	810.00	737.00	809.00	737.00	809.00	736.00	808.00	736.00	808.00	735.00	807.00	735.00	807.00	734.00	806.00	734.00	806.00	733.00	804.00	733.00	804.00	732.00	803.00	732.00	803.00	731.00	802.00	731.00	802.00	729.00	804.00	729.00	804.00	717.00	802.00	717.00	802.00	714.00	801.00	714.00	801.00	713.00	800.00	713.00	800.00	709.00	799.00	709.00	799.00	708.00	798.00	708.00	798.00	705.00	797.00	705.00	797.00	704.00	796.00	704.00	796.00	699.00	795.00	699.00	795.00	698.00	794.00	698.00	794.00	697.00	793.00	697.00	793.00	696.00	792.00	696.00	792.00	694.00	790.00	694.00	790.00	693.00	789.00	693.00	789.00	692.00	788.00	692.00	788.00	690.00	787.00	690.00	787.00	689.00	786.00	689.00	786.00	688.00	785.00	688.00	785.00	687.00	784.00	687.00	784.00	686.00	783.00	686.00	783.00	685.00	780.00	685.00	780.00	684.00	777.00	684.00	777.00	683.00	767.00	683.00	767.00	684.00	766.00	684.00	766.00	685.00	759.00	685.00	759.00	686.00	754.00	686.00	754.00	685.00	748.00	685.00	748.00	679.00	749.00	679.00	749.00	676.00	750.00	676.00	750.00	664.00	751.00	664.00	751.00	655.00	750.00	655.00	750.00	653.00	749.00	653.00	749.00	651.00	747.00	651.00	747.00	650.00	746.00	650.00	746.00	648.00	742.00	648.00	742.00	647.00	735.00	647.00	735.00	648.00	734.00	648.00	734.00	649.00	731.00	649.00	731.00	650.00	730.00	650.00	730.00	651.00	728.00	651.00	728.00	653.00	726.00	653.00	726.00	654.00	725.00	654.00	725.00	653.00	724.00	653.00	724.00	651.00	723.00	651.00	723.00	650.00	722.00	650.00	722.00	640.00	724.00	640.00	724.00	636.00	725.00	636.00	725.00	632.00	726.00	632.00	726.00	626.00	727.00	626.00	727.00	624.00	728.00	624.00	728.00	621.00	729.00	621.00	729.00	620.00	730.00	620.00	730.00	617.00	731.00	617.00	731.00	615.00	732.00	615.00	732.00	612.00	733.00	612.00	733.00	610.00	734.00	610.00	734.00	604.00	735.00	604.00	735.00	598.00	736.00	598.00	736.00	595.00	735.00	595.00	735.00	590.00	734.00	590.00	734.00	587.00	733.00	587.00	733.00	586.00	732.00	586.00	732.00	583.00	731.00	583.00	731.00	582.00	730.00	582.00	730.00	581.00	729.00	581.00	729.00	579.00	728.00	579.00	728.00	577.00	726.00	577.00	726.00	576.00	725.00	576.00	725.00	575.00	722.00	575.00	722.00	573.00	716.00	573.00	716.00	572.00	714.00	572.00	714.00	571.00	703.00	571.00	703.00	573.00	693.00	573.00	693.00	572.00	692.00	572.00	692.00	571.00	690.00	571.00	690.00	570.00	688.00	570.00	688.00	569.00	687.00	569.00	687.00	568.00	684.00	568.00	684.00	562.00	683.00	562.00	683.00	561.00	682.00	561.00	682.00	554.00	683.00	554.00	683.00	551.00	684.00	551.00	684.00	546.00	685.00	546.00	685.00	543.00	686.00	543.00	686.00	539.00	687.00	539.00	687.00	538.00	688.00	538.00	688.00	535.00	689.00	535.00	689.00	534.00	690.00	534.00	690.00	529.00	691.00	529.00	691.00	528.00	692.00	528.00	692.00	513.00	691.00	513.00	691.00	511.00	690.00	511.00	690.00	509.00	688.00	509.00	688.00	507.00	687.00	507.00	687.00	506.00	686.00	506.00	686.00	505.00	685.00	505.00	685.00	504.00	683.00	504.00	683.00	503.00	681.00	503.00	681.00	502.00	679.00	502.00	679.00	501.00	678.00	501.00	678.00	500.00	677.00	500.00	677.00	499.00	675.00	499.00	675.00	497.00	674.00	497.00	674.00	496.00	673.00	496.00	673.00	495.00	671.00	495.00	671.00	493.00	669.00	493.00	669.00	491.00	668.00	491.00	668.00	490.00	667.00	490.00	667.00	489.00	666.00	489.00	666.00	488.00	664.00	488.00	664.00	486.00	663.00	486.00	663.00	485.00	662.00	485.00	662.00	484.00	661.00	484.00	661.00	482.00	660.00	482.00	660.00	480.00	659.00	480.00	659.00	479.00	658.00	479.00	658.00	477.00	657.00	477.00	657.00	476.00	656.00	476.00	656.00	475.00	654.00	475.00	654.00	472.00	653.00	472.00	653.00	470.00	651.00	470.00	651.00	467.00	652.00	467.00	652.00	462.00	653.00	462.00	653.00	461.00	654.00	461.00	654.00	458.00	655.00	458.00	655.00	456.00	656.00	456.00	656.00	454.00	657.00	454.00	657.00	453.00	658.00	453.00	658.00	451.00	659.00	451.00	659.00	450.00	660.00	450.00	660.00	448.00	662.00	448.00	662.00	446.00	663.00	446.00	663.00	445.00	664.00	445.00	664.00	442.00	665.00	442.00	665.00	441.00	666.00	441.00	666.00	438.00	667.00	438.00	667.00	436.00	668.00	436.00	668.00	435.00	670.00	435.00	670.00	430.00	671.00	430.00	671.00	429.00	672.00	429.00	672.00	415.00	671.00	415.00	671.00	410.00	672.00	410.00	672.00	406.00	684.00	406.00	684.00	405.00	689.00	405.00	689.00	406.00	691.00	406.00	691.00	407.00	694.00	407.00	694.00	408.00	701.00	408.00	701.00	409.00	703.00	409.00	703.00	410.00	706.00	410.00	706.00	409.00	709.00	409.00	709.00	408.00	714.00	408.00	714.00	407.00	716.00	407.00	716.00	406.00	718.00	406.00	718.00	405.00	719.00	405.00	719.00	404.00	720.00	404.00	720.00	402.00	722.00	402.00	722.00	398.00	724.00	398.00	724.00	395.00	725.00	395.00	725.00	394.00	726.00	394.00	726.00	392.00	728.00	392.00	728.00	390.00	729.00	390.00	729.00	389.00	730.00	389.00	730.00	388.00	731.00	388.00	731.00	387.00	732.00	387.00	732.00	386.00	733.00	386.00	733.00	384.00	735.00	384.00	735.00	387.00	736.00	387.00	736.00	388.00	737.00	388.00	737.00	389.00	738.00	389.00	738.00	390.00	739.00	390.00	739.00	392.00	740.00	392.00	740.00	394.00	741.00	394.00	741.00	396.00	742.00	396.00	742.00	397.00	743.00	397.00	743.00	398.00	744.00	398.00	744.00	400.00	745.00	400.00	745.00	401.00	746.00	401.00	746.00	403.00	747.00	403.00	747.00	406.00	749.00	406.00	749.00	409.00	750.00	409.00	750.00	411.00	751.00	411.00	751.00	416.00	753.00	416.00	753.00	420.00	754.00	420.00	754.00	422.00	755.00	422.00	755.00	424.00	756.00	424.00	756.00	426.00	757.00	426.00	757.00	429.00	756.00	429.00	756.00	433.00	757.00	433.00	757.00	435.00	756.00	435.00	756.00	437.00	755.00	437.00	755.00	442.00	756.00	442.00	756.00	444.00	757.00	444.00	757.00	448.00	758.00	448.00
T1_thres.tif	0505-0594	271.66	227.99	7193.19	-11.78	0.0021	649.00	473.00	650.00	473.00	650.00	474.00	651.00	474.00	651.00	477.00	652.00	477.00	652.00	478.00	654.00	478.00	654.00	479.00	655.00	479.00	655.00	481.00	656.00	481.00	656.00	482.00	657.00	482.00	657.00	484.00	658.00	484.00	658.00	486.00	659.00	486.00	659.00	487.00	660.00	487.00	660.00	488.00	661.00	488.00	661.00	490.00	662.00	490.00	662.00	491.00	663.00	491.00	663.00	492.00	664.00	492.00	664.00	493.00	665.00	493.00	665.00	494.00	666.00	494.00	666.00	495.00	667.00	495.00	667.00	496.00	668.00	496.00	668.00	497.00	669.00	497.00	669.00	498.00	670.00	498.00	670.00	499.00	672.00	499.00	672.00	501.00	673.00	501.00	673.00	502.00	675.00	502.00	675.00	504.00	677.00	504.00	677.00	505.00	678.00	505.00	678.00	506.00	681.00	506.00	681.00	507.00	682.00	507.00	682.00	508.00	684.00	508.00	684.00	509.00	685.00	509.00	685.00	511.00	686.00	511.00	686.00	512.00	687.00	512.00	687.00	514.00	688.00	514.00	688.00	515.00	689.00	515.00	689.00	526.00	688.00	526.00	688.00	527.00	687.00	527.00	687.00	531.00	686.00	531.00	686.00	533.00	685.00	533.00	685.00	535.00	684.00	535.00	684.00	537.00	683.00	537.00	683.00	540.00	682.00	540.00	682.00	543.00	681.00	543.00	681.00	548.00	680.00	548.00	680.00	551.00	679.00	551.00	679.00	568.00	680.00	568.00	680.00	569.00	673.00	569.00	673.00	570.00	672.00	570.00	672.00	571.00	671.00	571.00	671.00	572.00	670.00	572.00	670.00	573.00	666.00	573.00	666.00	574.00	662.00	574.00	662.00	575.00	656.00	575.00	656.00	576.00	648.00	576.00	648.00	577.00	647.00	577.00	647.00	576.00	644.00	576.00	644.00	575.00	642.00	575.00	642.00	574.00	640.00	574.00	640.00	573.00	629.00	573.00	629.00	574.00	628.00	574.00	628.00	575.00	625.00	575.00	625.00	576.00	623.00	576.00	623.00	577.00	622.00	577.00	622.00	578.00	621.00	578.00	621.00	580.00	620.00	580.00	620.00	582.00	619.00	582.00	619.00	592.00	618.00	592.00	618.00	597.00	619.00	597.00	619.00	600.00	620.00	600.00	620.00	602.00	621.00	602.00	621.00	604.00	623.00	604.00	623.00	606.00	625.00	606.00	625.00	608.00	627.00	608.00	627.00	610.00	631.00	610.00	631.00	612.00	633.00	612.00	633.00	613.00	634.00	613.00	634.00	614.00	635.00	614.00	635.00	615.00	637.00	615.00	637.00	620.00	639.00	620.00	639.00	629.00	640.00	629.00	640.00	633.00	641.00	633.00	641.00	638.00	642.00	638.00	642.00	644.00	643.00	644.00	643.00	648.00	642.00	648.00	642.00	650.00	641.00	650.00	641.00	655.00	640.00	655.00	640.00	657.00	639.00	657.00	639.00	659.00	637.00	659.00	637.00	660.00	636.00	660.00	636.00	661.00	635.00	661.00	635.00	663.00	631.00	663.00	631.00	664.00	629.00	664.00	629.00	665.00	627.00	665.00	627.00	666.00	626.00	666.00	626.00	667.00	623.00	667.00	623.00	668.00	622.00	668.00	622.00	669.00	619.00	669.00	619.00	670.00	618.00	670.00	618.00	671.00	615.00	671.00	615.00	672.00	613.00	672.00	613.00	673.00	612.00	673.00	612.00	674.00	611.00	674.00	611.00	675.00	609.00	675.00	609.00	676.00	608.00	676.00	608.00	677.00	607.00	677.00	607.00	678.00	606.00	678.00	606.00	679.00	603.00	679.00	603.00	678.00	602.00	678.00	602.00	677.00	600.00	677.00	600.00	675.00	598.00	675.00	598.00	673.00	596.00	673.00	596.00	671.00	594.00	671.00	594.00	670.00	592.00	670.00	592.00	669.00	589.00	669.00	589.00	668.00	588.00	668.00	588.00	667.00	586.00	667.00	586.00	665.00	584.00	665.00	584.00	664.00	582.00	664.00	582.00	663.00	580.00	663.00	580.00	651.00	579.00	651.00	579.00	645.00	578.00	645.00	578.00	641.00	577.00	641.00	577.00	633.00	576.00	633.00	576.00	629.00	575.00	629.00	575.00	627.00	574.00	627.00	574.00	624.00	573.00	624.00	573.00	621.00	572.00	621.00	572.00	618.00	571.00	618.00	571.00	616.00	570.00	616.00	570.00	614.00	569.00	614.00	569.00	613.00	568.00	613.00	568.00	612.00	567.00	612.00	567.00	611.00	566.00	611.00	566.00	607.00	565.00	607.00	565.00	606.00	564.00	606.00	564.00	605.00	563.00	605.00	563.00	604.00	562.00	604.00	562.00	603.00	560.00	603.00	560.00	601.00	558.00	601.00	558.00	600.00	553.00	600.00	553.00	601.00	551.00	601.00	551.00	602.00	543.00	602.00	543.00	603.00	541.00	603.00	541.00	604.00	540.00	604.00	540.00	605.00	538.00	605.00	538.00	606.00	537.00	606.00	537.00	607.00	536.00	607.00	536.00	608.00	535.00	608.00	535.00	610.00	533.00	610.00	533.00	611.00	531.00	611.00	531.00	612.00	529.00	612.00	529.00	613.00	528.00	613.00	528.00	614.00	526.00	614.00	526.00	615.00	522.00	615.00	522.00	610.00	521.00	610.00	521.00	608.00	520.00	608.00	520.00	603.00	519.00	603.00	519.00	601.00	518.00	601.00	518.00	595.00	517.00	595.00	517.00	593.00	516.00	593.00	516.00	588.00	515.00	588.00	515.00	586.00	514.00	586.00	514.00	582.00	513.00	582.00	513.00	580.00	512.00	580.00	512.00	578.00	511.00	578.00	511.00	564.00	512.00	564.00	512.00	559.00	511.00	559.00	511.00	557.00	510.00	557.00	510.00	553.00	509.00	553.00	509.00	550.00	508.00	550.00	508.00	547.00	507.00	547.00	507.00	545.00	506.00	545.00	506.00	542.00	505.00	542.00	505.00	541.00	504.00	541.00	504.00	539.00	502.00	539.00	502.00	537.00	501.00	537.00	501.00	536.00	500.00	536.00	500.00	535.00	499.00	535.00	499.00	529.00	500.00	529.00	500.00	527.00	501.00	527.00	501.00	526.00	502.00	526.00	502.00	523.00	503.00	523.00	503.00	521.00	504.00	521.00	504.00	518.00	506.00	518.00	506.00	516.00	507.00	516.00	507.00	514.00	510.00	514.00	510.00	513.00	511.00	513.00	511.00	512.00	513.00	512.00	513.00	511.00	516.00	511.00	516.00	510.00	528.00	510.00	528.00	509.00	530.00	509.00	530.00	510.00	534.00	510.00	534.00	509.00	535.00	509.00	535.00	510.00	541.00	510.00	541.00	511.00	547.00	511.00	547.00	512.00	551.00	512.00	551.00	513.00	560.00	513.00	560.00	512.00	563.00	512.00	563.00	511.00	564.00	511.00	564.00	510.00	566.00	510.00	566.00	508.00	568.00	508.00	568.00	506.00	572.00	506.00	572.00	504.00	574.00	504.00	574.00	501.00	576.00	501.00	576.00	499.00	578.00	499.00	578.00	496.00	580.00	496.00	580.00	494.00	581.00	494.00	581.00	493.00	582.00	493.00	582.00	491.00	583.00	491.00	583.00	489.00	584.00	489.00	584.00	487.00	585.00	487.00	585.00	486.00	586.00	486.00	586.00	483.00	587.00	483.00	587.00	481.00	588.00	481.00	588.00	475.00	589.00	475.00	589.00	466.00	588.00	466.00	588.00	460.00	587.00	460.00	587.00	456.00	586.00	456.00	586.00	453.00	585.00	453.00	585.00	452.00	584.00	452.00	584.00	450.00	583.00	450.00	583.00	449.00	582.00	449.00	582.00	448.00	581.00	448.00	581.00	447.00	580.00	447.00	580.00	446.00	579.00	446.00	579.00	445.00	577.00	445.00	577.00	444.00	576.00	444.00	576.00	443.00	575.00	443.00	575.00	442.00	574.00	442.00	574.00	441.00	572.00	441.00	572.00	440.00	570.00	440.00	570.00	439.00	565.00	439.00	565.00	438.00	563.00	438.00	563.00	437.00	558.00	437.00	558.00	435.00	557.00	435.00	557.00	434.00	555.00	434.00	555.00	433.00	552.00	433.00	552.00	432.00	546.00	432.00	546.00	433.00	541.00	433.00	541.00	432.00	540.00	432.00	540.00	431.00	536.00	431.00	536.00	430.00	532.00	430.00	532.00	429.00	528.00	429.00	528.00	427.00	526.00	427.00	526.00	426.00	525.00	426.00	525.00	424.00	524.00	424.00	524.00	421.00	523.00	421.00	523.00	417.00	522.00	417.00	522.00	414.00	521.00	414.00	521.00	413.00	520.00	413.00	520.00	411.00	518.00	411.00	518.00	408.00	516.00	408.00	516.00	407.00	517.00	407.00	517.00	406.00	518.00	406.00	518.00	403.00	520.00	403.00	520.00	402.00	521.00	402.00	521.00	401.00	522.00	401.00	522.00	400.00	523.00	400.00	523.00	398.00	524.00	398.00	524.00	397.00	526.00	397.00	526.00	396.00	528.00	396.00	528.00	394.00	530.00	394.00	530.00	393.00	532.00	393.00	532.00	391.00	534.00	391.00	534.00	390.00	536.00	390.00	536.00	389.00	537.00	389.00	537.00	388.00	539.00	388.00	539.00	387.00	540.00	387.00	540.00	385.00	541.00	385.00	541.00	384.00	542.00	384.00	542.00	383.00	543.00	383.00	543.00	382.00	544.00	382.00	544.00	380.00	546.00	380.00	546.00	379.00	547.00	379.00	547.00	378.00	548.00	378.00	548.00	377.00	549.00	377.00	549.00	375.00	551.00	375.00	551.00	374.00	552.00	374.00	552.00	372.00	553.00	372.00	553.00	371.00	554.00	371.00	554.00	370.00	556.00	370.00	556.00	366.00	557.00	366.00	557.00	365.00	558.00	365.00	558.00	360.00	559.00	360.00	559.00	359.00	560.00	359.00	560.00	337.00	559.00	337.00	559.00	336.00	567.00	336.00	567.00	335.00	572.00	335.00	572.00	334.00	576.00	334.00	576.00	333.00	583.00	333.00	583.00	334.00	594.00	334.00	594.00	333.00	602.00	333.00	602.00	332.00	606.00	332.00	606.00	340.00	607.00	340.00	607.00	345.00	608.00	345.00	608.00	346.00	609.00	346.00	609.00	347.00	610.00	347.00	610.00	348.00	611.00	348.00	611.00	350.00	612.00	350.00	612.00	352.00	613.00	352.00	613.00	353.00	614.00	353.00	614.00	354.00	617.00	354.00	617.00	356.00	619.00	356.00	619.00	357.00	620.00	357.00	620.00	358.00	625.00	358.00	625.00	359.00	628.00	359.00	628.00	357.00	630.00	357.00	630.00	356.00	634.00	356.00	634.00	354.00	635.00	354.00	635.00	356.00	639.00	356.00	639.00	357.00	640.00	357.00	640.00	358.00	641.00	358.00	641.00	360.00	642.00	360.00	642.00	361.00	643.00	361.00	643.00	365.00	644.00	365.00	644.00	366.00	645.00	366.00	645.00	372.00	644.00	372.00	644.00	379.00	645.00	379.00	645.00	386.00	647.00	386.00	647.00	389.00	648.00	389.00	648.00	390.00	649.00	390.00	649.00	394.00	651.00	394.00	651.00	396.00	652.00	396.00	652.00	398.00	653.00	398.00	653.00	399.00	654.00	399.00	654.00	400.00	656.00	400.00	656.00	401.00	657.00	401.00	657.00	402.00	658.00	402.00	658.00	403.00	659.00	403.00	659.00	404.00	667.00	404.00	667.00	405.00	668.00	405.00	668.00	418.00	669.00	418.00	669.00	426.00	668.00	426.00	668.00	428.00	667.00	428.00	667.00	432.00	666.00	432.00	666.00	433.00	665.00	433.00	665.00	434.00	664.00	434.00	664.00	436.00	663.00	436.00	663.00	438.00	662.00	438.00	662.00	439.00	661.00	439.00	661.00	442.00	660.00	442.00	660.00	443.00	659.00	443.00	659.00	445.00	658.00	445.00	658.00	446.00	657.00	446.00	657.00	447.00	656.00	447.00	656.00	449.00	655.00	449.00	655.00	450.00	654.00	450.00	654.00	452.00	653.00	452.00	653.00	454.00	652.00	454.00	652.00	456.00	651.00	456.00	651.00	458.00	650.00	458.00	650.00	460.00	649.00	460.00	649.00	464.00	648.00	464.00	648.00	472.00	649.00	472.00
T1_thres.tif	0636-0677	309.63	285.88	1988.64	77.90	0.0321	732.00	602.00	731.00	602.00	731.00	607.00	730.00	607.00	730.00	609.00	729.00	609.00	729.00	612.00	728.00	612.00	728.00	615.00	727.00	615.00	727.00	618.00	726.00	618.00	726.00	619.00	725.00	619.00	725.00	622.00	724.00	622.00	724.00	623.00	723.00	623.00	723.00	629.00	722.00	629.00	722.00	633.00	721.00	633.00	721.00	637.00	720.00	637.00	720.00	638.00	719.00	638.00	719.00	652.00	720.00	652.00	720.00	653.00	719.00	653.00	719.00	657.00	721.00	657.00	721.00	658.00	720.00	658.00	720.00	661.00	719.00	661.00	719.00	664.00	718.00	664.00	718.00	665.00	717.00	665.00	717.00	668.00	716.00	668.00	716.00	670.00	715.00	670.00	715.00	673.00	714.00	673.00	714.00	675.00	713.00	675.00	713.00	684.00	712.00	684.00	712.00	688.00	710.00	688.00	710.00	687.00	709.00	687.00	709.00	684.00	706.00	684.00	706.00	685.00	705.00	685.00	705.00	688.00	706.00	688.00	706.00	689.00	707.00	689.00	707.00	690.00	708.00	690.00	708.00	691.00	709.00	691.00	709.00	692.00	708.00	692.00	708.00	693.00	705.00	693.00	705.00	694.00	704.00	694.00	704.00	695.00	702.00	695.00	702.00	696.00	701.00	696.00	701.00	697.00	697.00	697.00	697.00	698.00	696.00	698.00	696.00	699.00	694.00	699.00	694.00	700.00	692.00	700.00	692.00	701.00	689.00	701.00	689.00	702.00	685.00	702.00	685.00	701.00	680.00	701.00	680.00	700.00	679.00	700.00	679.00	699.00	676.00	699.00	676.00	698.00	674.00	698.00	674.00	697.00	672.00	697.00	672.00	696.00	669.00	696.00	669.00	695.00	668.00	695.00	668.00	694.00	666.00	694.00	666.00	693.00	664.00	693.00	664.00	692.00	663.00	692.00	663.00	691.00	662.00	691.00	662.00	690.00	661.00	690.00	661.00	689.00	660.00	689.00	660.00	687.00	658.00	687.00	658.00	684.00	657.00	684.00	657.00	683.00	656.00	683.00	656.00	681.00	654.00	681.00	654.00	679.00	653.00	679.00	653.00	676.00	652.00	676.00	652.00	673.00	650.00	673.00	650.00	671.00	649.00	671.00	649.00	668.00	648.00	668.00	648.00	664.00	647.00	664.00	647.00	663.00	646.00	663.00	646.00	658.00	645.00	658.00	645.00	657.00	644.00	657.00	644.00	652.00	645.00	652.00	645.00	651.00	646.00	651.00	646.00	641.00	645.00	641.00	645.00	635.00	644.00	635.00	644.00	631.00	643.00	631.00	643.00	627.00	642.00	627.00	642.00	617.00	641.00	617.00	641.00	615.00	640.00	615.00	640.00	612.00	638.00	612.00	638.00	611.00	637.00	611.00	637.00	610.00	636.00	610.00	636.00	609.00	634.00	609.00	634.00	608.00	633.00	608.00	633.00	607.00	630.00	607.00	630.00	605.00	628.00	605.00	628.00	603.00	626.00	603.00	626.00	601.00	624.00	601.00	624.00	600.00	623.00	600.00	623.00	598.00	622.00	598.00	622.00	584.00	623.00	584.00	623.00	583.00	624.00	583.00	624.00	580.00	626.00	580.00	626.00	579.00	628.00	579.00	628.00	578.00	631.00	578.00	631.00	577.00	632.00	577.00	632.00	576.00	637.00	576.00	637.00	577.00	639.00	577.00	639.00	578.00	642.00	578.00	642.00	579.00	645.00	579.00	645.00	580.00	656.00	580.00	656.00	579.00	658.00	579.00	658.00	578.00	665.00	578.00	665.00	577.00	668.00	577.00	668.00	576.00	673.00	576.00	673.00	575.00	674.00	575.00	674.00	574.00	675.00	574.00	675.00	573.00	676.00	573.00	676.00	572.00	684.00	572.00	684.00	571.00	685.00	571.00	685.00	573.00	688.00	573.00	688.00	574.00	690.00	574.00	690.00	575.00	691.00	575.00	691.00	576.00	706.00	576.00	706.00	574.00	711.00	574.00	711.00	575.00	713.00	575.00	713.00	576.00	719.00	576.00	719.00	577.00	720.00	577.00	720.00	578.00	723.00	578.00	723.00	580.00	725.00	580.00	725.00	582.00	726.00	582.00	726.00	583.00	727.00	583.00	727.00	584.00	728.00	584.00	728.00	586.00	729.00	586.00	729.00	588.00	730.00	588.00	730.00	590.00	731.00	590.00	731.00	592.00	732.00	592.00
T1_thres.tif	0240-0611	277.90	108.80	764.88	-80.11	0.0098	647.00	252.00	646.00	252.00	646.00	253.00	645.00	253.00	645.00	257.00	644.00	257.00	644.00	258.00	643.00	258.00	643.00	259.00	642.00	259.00	642.00	260.00	641.00	260.00	641.00	263.00	640.00	263.00	640.00	264.00	639.00	264.00	639.00	265.00	637.00	265.00	637.00	267.00	635.00	267.00	635.00	268.00	633.00	268.00	633.00	269.00	631.00	269.00	631.00	270.00	628.00	270.00	628.00	271.00	627.00	271.00	627.00	272.00	625.00	272.00	625.00	273.00	624.00	273.00	624.00	274.00	622.00	274.00	622.00	275.00	620.00	275.00	620.00	276.00	619.00	276.00	619.00	277.00	616.00	277.00	616.00	280.00	615.00	280.00	615.00	279.00	612.00	279.00	612.00	277.00	609.00	277.00	609.00	278.00	608.00	278.00	608.00	277.00	607.00	277.00	607.00	275.00	605.00	275.00	605.00	274.00	604.00	274.00	604.00	273.00	603.00	273.00	603.00	272.00	602.00	272.00	602.00	271.00	601.00	271.00	601.00	270.00	600.00	270.00	600.00	269.00	599.00	269.00	599.00	268.00	598.00	268.00	598.00	267.00	595.00	267.00	595.00	266.00	594.00	266.00	594.00	265.00	593.00	265.00	593.00	264.00	591.00	264.00	591.00	263.00	590.00	263.00	590.00	261.00	589.00	261.00	589.00	259.00	587.00	259.00	587.00	257.00	586.00	257.00	586.00	255.00	585.00	255.00	585.00	254.00	584.00	254.00	584.00	251.00	582.00	251.00	582.00	250.00	581.00	250.00	581.00	247.00	580.00	247.00	580.00	235.00	579.00	235.00	579.00	233.00	578.00	233.00	578.00	229.00	577.00	229.00	577.00	228.00	576.00	228.00	576.00	226.00	578.00	226.00	578.00	224.00	579.00	224.00	579.00	223.00	580.00	223.00	580.00	222.00	581.00	222.00	581.00	219.00	582.00	219.00	582.00	216.00	583.00	216.00	583.00	214.00	584.00	214.00	584.00	213.00	585.00	213.00	585.00	212.00	586.00	212.00	586.00	210.00	587.00	210.00	587.00	208.00	588.00	208.00	588.00	206.00	589.00	206.00	589.00	208.00	596.00	208.00	596.00	207.00	598.00	207.00	598.00	206.00	602.00	206.00	602.00	205.00	604.00	205.00	604.00	204.00	606.00	204.00	606.00	203.00	608.00	203.00	608.00	202.00	612.00	202.00	612.00	201.00	615.00	201.00	615.00	202.00	623.00	202.00	623.00	203.00	624.00	203.00	624.00	204.00	625.00	204.00	625.00	206.00	626.00	206.00	626.00	207.00	627.00	207.00	627.00	209.00	628.00	209.00	628.00	213.00	629.00	213.00	629.00	218.00	630.00	218.00	630.00	219.00	631.00	219.00	631.00	221.00	632.00	221.00	632.00	222.00	633.00	222.00	633.00	224.00	634.00	224.00	634.00	226.00	635.00	226.00	635.00	228.00	637.00	228.00	637.00	230.00	638.00	230.00	638.00	231.00	639.00	231.00	639.00	232.00	640.00	232.00	640.00	233.00	641.00	233.00	641.00	234.00	643.00	234.00	643.00	235.00	644.00	235.00	644.00	238.00	645.00	238.00	645.00	244.00	647.00	244.00
T1_thres.tif	0135-0605	278.41	63.54	3831.20	87.62	0.0261	668.00	139.00	667.00	139.00	667.00	140.00	666.00	140.00	666.00	141.00	665.00	141.00	665.00	143.00	664.00	143.00	664.00	145.00	663.00	145.00	663.00	146.00	662.00	146.00	662.00	148.00	661.00	148.00	661.00	152.00	660.00	152.00	660.00	156.00	659.00	156.00	659.00	162.00	660.00	162.00	660.00	164.00	661.00	164.00	661.00	168.00	662.00	168.00	662.00	169.00	663.00	169.00	663.00	170.00	664.00	170.00	664.00	171.00	665.00	171.00	665.00	172.00	666.00	172.00	666.00	173.00	667.00	173.00	667.00	174.00	668.00	174.00	668.00	176.00	669.00	176.00	669.00	178.00	671.00	178.00	671.00	180.00	672.00	180.00	672.00	181.00	673.00	181.00	673.00	184.00	675.00	184.00	675.00	186.00	676.00	186.00	676.00	187.00	677.00	187.00	677.00	189.00	679.00	189.00	679.00	191.00	680.00	191.00	680.00	192.00	681.00	192.00	681.00	194.00	682.00	194.00	682.00	195.00	683.00	195.00	683.00	198.00	685.00	198.00	685.00	200.00	687.00	200.00	687.00	203.00	688.00	203.00	688.00	204.00	689.00	204.00	689.00	207.00	690.00	207.00	690.00	208.00	691.00	208.00	691.00	215.00	692.00	215.00	692.00	218.00	691.00	218.00	691.00	236.00	690.00	236.00	690.00	237.00	689.00	237.00	689.00	239.00	688.00	239.00	688.00	240.00	687.00	240.00	687.00	241.00	684.00	241.00	684.00	240.00	683.00	240.00	683.00	239.00	681.00	239.00	681.00	238.00	680.00	238.00	680.00	237.00	679.00	237.00	679.00	236.00	678.00	236.00	678.00	235.00	674.00	235.00	674.00	233.00	670.00	233.00	670.00	232.00	668.00	232.00	668.00	231.00	667.00	231.00	667.00	230.00	666.00	230.00	666.00	229.00	652.00	229.00	652.00	230.00	642.00	230.00	642.00	228.00	641.00	228.00	641.00	227.00	640.00	227.00	640.00	225.00	638.00	225.00	638.00	223.00	637.00	223.00	637.00	222.00	636.00	222.00	636.00	219.00	635.00	219.00	635.00	218.00	634.00	218.00	634.00	216.00	633.00	216.00	633.00	215.00	632.00	215.00	632.00	210.00	631.00	210.00	631.00	207.00	630.00	207.00	630.00	204.00	629.00	204.00	629.00	203.00	628.00	203.00	628.00	202.00	627.00	202.00	627.00	201.00	626.00	201.00	626.00	200.00	625.00	200.00	625.00	199.00	621.00	199.00	621.00	198.00	610.00	198.00	610.00	199.00	605.00	199.00	605.00	200.00	604.00	200.00	604.00	201.00	601.00	201.00	601.00	202.00	599.00	202.00	599.00	203.00	596.00	203.00	596.00	204.00	594.00	204.00	594.00	205.00	592.00	205.00	592.00	200.00	591.00	200.00	591.00	199.00	590.00	199.00	590.00	192.00	589.00	192.00	589.00	190.00	588.00	190.00	588.00	187.00	587.00	187.00	587.00	186.00	586.00	186.00	586.00	185.00	584.00	185.00	584.00	184.00	582.00	184.00	582.00	183.00	577.00	183.00	577.00	184.00	575.00	184.00	575.00	185.00	572.00	185.00	572.00	186.00	571.00	186.00	571.00	187.00	568.00	187.00	568.00	189.00	567.00	189.00	567.00	190.00	566.00	190.00	566.00	191.00	564.00	191.00	564.00	193.00	562.00	193.00	562.00	195.00	561.00	195.00	561.00	196.00	560.00	196.00	560.00	197.00	559.00	197.00	559.00	199.00	554.00	199.00	554.00	198.00	553.00	198.00	553.00	197.00	552.00	197.00	552.00	196.00	551.00	196.00	551.00	195.00	550.00	195.00	550.00	193.00	549.00	193.00	549.00	192.00	548.00	192.00	548.00	191.00	547.00	191.00	547.00	189.00	546.00	189.00	546.00	186.00	547.00	186.00	547.00	184.00	548.00	184.00	548.00	180.00	549.00	180.00	549.00	178.00	550.00	178.00	550.00	177.00	551.00	177.00	551.00	169.00	548.00	169.00	548.00	168.00	547.00	168.00	547.00	167.00	545.00	167.00	545.00	166.00	543.00	166.00	543.00	165.00	542.00	165.00	542.00	163.00	540.00	163.00	540.00	161.00	538.00	161.00	538.00	159.00	536.00	159.00	536.00	157.00	535.00	157.00	535.00	156.00	534.00	156.00	534.00	155.00	533.00	155.00	533.00	154.00	531.00	154.00	531.00	153.00	530.00	153.00	530.00	152.00	529.00	152.00	529.00	151.00	528.00	151.00	528.00	149.00	527.00	149.00	527.00	148.00	525.00	148.00	525.00	146.00	523.00	146.00	523.00	145.00	522.00	145.00	522.00	141.00	521.00	141.00	521.00	140.00	520.00	140.00	520.00	135.00	519.00	135.00	519.00	133.00	518.00	133.00	518.00	107.00	520.00	107.00	520.00	106.00	528.00	106.00	528.00	105.00	531.00	105.00	531.00	104.00	537.00	104.00	537.00	103.00	540.00	103.00	540.00	102.00	552.00	102.00	552.00	101.00	553.00	101.00	553.00	102.00	560.00	102.00	560.00	101.00	561.00	101.00	561.00	102.00	571.00	102.00	571.00	101.00	580.00	101.00	580.00	100.00	584.00	100.00	584.00	99.00	586.00	99.00	586.00	96.00	588.00	96.00	588.00	93.00	589.00	93.00	589.00	92.00	590.00	92.00	590.00	88.00	591.00	88.00	591.00	87.00	592.00	87.00	592.00	77.00	593.00	77.00	593.00	76.00	594.00	76.00	594.00	62.00	595.00	62.00	595.00	60.00	596.00	60.00	596.00	57.00	597.00	57.00	597.00	56.00	598.00	56.00	598.00	53.00	599.00	53.00	599.00	52.00	600.00	52.00	600.00	50.00	602.00	50.00	602.00	47.00	604.00	47.00	604.00	46.00	605.00	46.00	605.00	44.00	606.00	44.00	606.00	42.00	608.00	42.00	608.00	38.00	610.00	38.00	610.00	37.00	611.00	37.00	611.00	36.00	615.00	36.00	615.00	35.00	618.00	35.00	618.00	34.00	622.00	34.00	622.00	33.00	625.00	33.00	625.00	32.00	628.00	32.00	628.00	31.00	630.00	31.00	630.00	30.00	634.00	30.00	634.00	32.00	635.00	32.00	635.00	33.00	636.00	33.00	636.00	34.00	637.00	34.00	637.00	36.00	638.00	36.00	638.00	38.00	639.00	38.00	639.00	39.00	640.00	39.00	640.00	42.00	641.00	42.00	641.00	44.00	642.00	44.00	642.00	46.00	643.00	46.00	643.00	52.00	644.00	52.00	644.00	59.00	643.00	59.00	643.00	67.00	642.00	67.00	642.00	73.00	641.00	73.00	641.00	84.00	642.00	84.00	642.00	87.00	643.00	87.00	643.00	88.00	644.00	88.00	644.00	89.00	645.00	89.00	645.00	90.00	647.00	90.00	647.00	91.00	649.00	91.00	649.00	92.00	654.00	92.00	654.00	93.00	655.00	93.00	655.00	94.00	661.00	94.00	661.00	93.00	662.00	93.00	662.00	92.00	667.00	92.00	667.00	93.00	669.00	93.00	669.00	94.00	673.00	94.00	673.00	95.00	674.00	95.00	674.00	96.00	676.00	96.00	676.00	97.00	677.00	97.00	677.00	98.00	678.00	98.00	678.00	99.00	679.00	99.00	679.00	100.00	681.00	100.00	681.00	103.00	683.00	103.00	683.00	106.00	685.00	106.00	685.00	107.00	686.00	107.00	686.00	109.00	685.00	109.00	685.00	113.00	684.00	113.00	684.00	115.00	683.00	115.00	683.00	117.00	681.00	117.00	681.00	118.00	680.00	118.00	680.00	119.00	679.00	119.00	679.00	121.00	678.00	121.00	678.00	122.00	677.00	122.00	677.00	124.00	676.00	124.00	676.00	125.00	675.00	125.00	675.00	127.00	674.00	127.00	674.00	128.00	673.00	128.00	673.00	130.00	672.00	130.00	672.00	131.00	671.00	131.00	671.00	134.00	670.00	134.00	670.00	135.00	669.00	135.00	669.00	137.00	668.00	137.00
T1_thres.tif	0262-0553	250.62	120.86	1982.65	-89.44	0.0022	607.00	282.00	611.00	282.00	611.00	283.00	612.00	283.00	612.00	284.00	615.00	284.00	615.00	296.00	614.00	296.00	614.00	300.00	613.00	300.00	613.00	309.00	612.00	309.00	612.00	317.00	611.00	317.00	611.00	323.00	610.00	323.00	610.00	325.00	609.00	325.00	609.00	327.00	608.00	327.00	608.00	328.00	607.00	328.00	607.00	327.00	606.00	327.00	606.00	326.00	603.00	326.00	603.00	329.00	596.00	329.00	596.00	330.00	591.00	330.00	591.00	331.00	590.00	331.00	590.00	330.00	573.00	330.00	573.00	331.00	566.00	331.00	566.00	332.00	561.00	332.00	561.00	333.00	556.00	333.00	556.00	331.00	555.00	331.00	555.00	329.00	554.00	329.00	554.00	327.00	553.00	327.00	553.00	326.00	552.00	326.00	552.00	323.00	550.00	323.00	550.00	320.00	548.00	320.00	548.00	319.00	547.00	319.00	547.00	318.00	546.00	318.00	546.00	317.00	544.00	317.00	544.00	314.00	543.00	314.00	543.00	313.00	542.00	313.00	542.00	311.00	540.00	311.00	540.00	310.00	539.00	310.00	539.00	309.00	538.00	309.00	538.00	308.00	537.00	308.00	537.00	307.00	534.00	307.00	534.00	306.00	533.00	306.00	533.00	304.00	532.00	304.00	532.00	303.00	530.00	303.00	530.00	301.00	529.00	301.00	529.00	300.00	528.00	300.00	528.00	295.00	527.00	295.00	527.00	293.00	526.00	293.00	526.00	275.00	524.00	275.00	524.00	273.00	523.00	273.00	523.00	272.00	522.00	272.00	522.00	271.00	521.00	271.00	521.00	270.00	520.00	270.00	520.00	269.00	517.00	269.00	517.00	268.00	515.00	268.00	515.00	267.00	513.00	267.00	513.00	266.00	512.00	266.00	512.00	265.00	511.00	265.00	511.00	264.00	510.00	264.00	510.00	263.00	508.00	263.00	508.00	261.00	506.00	261.00	506.00	260.00	504.00	260.00	504.00	259.00	494.00	259.00	494.00	255.00	493.00	255.00	493.00	254.00	494.00	254.00	494.00	251.00	492.00	251.00	492.00	227.00	493.00	227.00	493.00	225.00	494.00	225.00	494.00	218.00	495.00	218.00	495.00	216.00	496.00	216.00	496.00	212.00	497.00	212.00	497.00	210.00	498.00	210.00	498.00	209.00	499.00	209.00	499.00	208.00	500.00	208.00	500.00	207.00	501.00	207.00	501.00	206.00	502.00	206.00	502.00	205.00	503.00	205.00	503.00	204.00	504.00	204.00	504.00	202.00	506.00	202.00	506.00	200.00	508.00	200.00	508.00	199.00	510.00	199.00	510.00	198.00	513.00	198.00	513.00	197.00	514.00	197.00	514.00	196.00	518.00	196.00	518.00	195.00	519.00	195.00	519.00	194.00	528.00	194.00	528.00	193.00	529.00	193.00	529.00	194.00	533.00	194.00	533.00	193.00	540.00	193.00	540.00	192.00	544.00	192.00	544.00	193.00	545.00	193.00	545.00	195.00	546.00	195.00	546.00	196.00	547.00	196.00	547.00	198.00	548.00	198.00	548.00	199.00	549.00	199.00	549.00	200.00	550.00	200.00	550.00	201.00	552.00	201.00	552.00	202.00	553.00	202.00	553.00	203.00	554.00	203.00	554.00	204.00	555.00	204.00	555.00	205.00	554.00	205.00	554.00	207.00	553.00	207.00	553.00	214.00	552.00	214.00	552.00	217.00	551.00	217.00	551.00	230.00	552.00	230.00	552.00	231.00	553.00	231.00	553.00	233.00	554.00	233.00	554.00	234.00	555.00	234.00	555.00	236.00	556.00	236.00	556.00	237.00	557.00	237.00	557.00	238.00	558.00	238.00	558.00	239.00	565.00	239.00	565.00	238.00	567.00	238.00	567.00	236.00	568.00	236.00	568.00	235.00	569.00	235.00	569.00	234.00	570.00	234.00	570.00	232.00	572.00	232.00	572.00	231.00	574.00	231.00	574.00	232.00	575.00	232.00	575.00	236.00	576.00	236.00	576.00	237.00	577.00	237.00	577.00	250.00	578.00	250.00	578.00	252.00	579.00	252.00	579.00	253.00	580.00	253.00	580.00	254.00	581.00	254.00	581.00	256.00	582.00	256.00	582.00	257.00	583.00	257.00	583.00	260.00	584.00	260.00	584.00	261.00	585.00	261.00	585.00	262.00	586.00	262.00	586.00	263.00	587.00	263.00	587.00	266.00	589.00	266.00	589.00	267.00	590.00	267.00	590.00	268.00	591.00	268.00	591.00	269.00	593.00	269.00	593.00	270.00	595.00	270.00	595.00	271.00	596.00	271.00	596.00	272.00	598.00	272.00	598.00	273.00	599.00	273.00	599.00	274.00	600.00	274.00	600.00	276.00	602.00	276.00	602.00	277.00	603.00	277.00	603.00	278.00	604.00	278.00	604.00	279.00	605.00	279.00	605.00	280.00	606.00	280.00	606.00	281.00	607.00	281.00
T1_thres.tif	0768-0698	309.34	346.13	4923.56	21.45	0.0089	801.00	726.00	800.00	726.00	800.00	727.00	799.00	727.00	799.00	732.00	798.00	732.00	798.00	733.00	797.00	733.00	797.00	734.00	796.00	734.00	796.00	736.00	795.00	736.00	795.00	739.00	794.00	739.00	794.00	741.00	793.00	741.00	793.00	743.00	792.00	743.00	792.00	745.00	791.00	745.00	791.00	746.00	790.00	746.00	790.00	747.00	789.00	747.00	789.00	750.00	788.00	750.00	788.00	751.00	787.00	751.00	787.00	752.00	786.00	752.00	786.00	753.00	785.00	753.00	785.00	754.00	784.00	754.00	784.00	755.00	783.00	755.00	783.00	756.00	782.00	756.00	782.00	757.00	779.00	757.00	779.00	758.00	778.00	758.00	778.00	759.00	777.00	759.00	777.00	760.00	775.00	760.00	775.00	761.00	774.00	761.00	774.00	762.00	771.00	762.00	771.00	763.00	758.00	763.00	758.00	764.00	753.00	764.00	753.00	765.00	748.00	765.00	748.00	766.00	746.00	766.00	746.00	767.00	745.00	767.00	745.00	768.00	744.00	768.00	744.00	769.00	743.00	769.00	743.00	771.00	742.00	771.00	742.00	773.00	741.00	773.00	741.00	778.00	740.00	778.00	740.00	781.00	739.00	781.00	739.00	788.00	738.00	788.00	738.00	791.00	737.00	791.00	737.00	796.00	736.00	796.00	736.00	799.00	735.00	799.00	735.00	801.00	733.00	801.00	733.00	803.00	730.00	803.00	730.00	804.00	724.00	804.00	724.00	803.00	705.00	803.00	705.00	804.00	704.00	804.00	704.00	805.00	699.00	805.00	699.00	807.00	697.00	807.00	697.00	808.00	696.00	808.00	696.00	809.00	694.00	809.00	694.00	810.00	692.00	810.00	692.00	811.00	691.00	811.00	691.00	813.00	690.00	813.00	690.00	815.00	689.00	815.00	689.00	816.00	688.00	816.00	688.00	818.00	687.00	818.00	687.00	822.00	686.00	822.00	686.00	824.00	685.00	824.00	685.00	836.00	686.00	836.00	686.00	848.00	687.00	848.00	687.00	855.00	688.00	855.00	688.00	856.00	689.00	856.00	689.00	860.00	690.00	860.00	690.00	861.00	691.00	861.00	691.00	864.00	692.00	864.00	692.00	865.00	691.00	865.00	691.00	866.00	689.00	866.00	689.00	867.00	680.00	867.00	680.00	868.00	678.00	868.00	678.00	869.00	674.00	869.00	674.00	870.00	672.00	870.00	672.00	871.00	669.00	871.00	669.00	872.00	667.00	872.00	667.00	873.00	665.00	873.00	665.00	874.00	664.00	874.00	664.00	875.00	662.00	875.00	662.00	876.00	660.00	876.00	660.00	877.00	658.00	877.00	658.00	876.00	657.00	876.00	657.00	875.00	656.00	875.00	656.00	873.00	654.00	873.00	654.00	872.00	653.00	872.00	653.00	871.00	652.00	871.00	652.00	870.00	650.00	870.00	650.00	868.00	649.00	868.00	649.00	867.00	648.00	867.00	648.00	865.00	647.00	865.00	647.00	863.00	646.00	863.00	646.00	859.00	645.00	859.00	645.00	858.00	644.00	858.00	644.00	856.00	642.00	856.00	642.00	855.00	626.00	855.00	626.00	856.00	621.00	856.00	621.00	857.00	617.00	857.00	617.00	858.00	615.00	858.00	615.00	859.00	613.00	859.00	613.00	860.00	612.00	860.00	612.00	861.00	611.00	861.00	611.00	863.00	609.00	863.00	609.00	864.00	608.00	864.00	608.00	865.00	606.00	865.00	606.00	866.00	605.00	866.00	605.00	865.00	602.00	865.00	602.00	863.00	601.00	863.00	601.00	862.00	600.00	862.00	600.00	861.00	599.00	861.00	599.00	859.00	598.00	859.00	598.00	857.00	597.00	857.00	597.00	855.00	596.00	855.00	596.00	850.00	595.00	850.00	595.00	849.00	596.00	849.00	596.00	839.00	597.00	839.00	597.00	838.00	598.00	838.00	598.00	836.00	599.00	836.00	599.00	835.00	600.00	835.00	600.00	832.00	601.00	832.00	601.00	830.00	602.00	830.00	602.00	828.00	603.00	828.00	603.00	827.00	604.00	827.00	604.00	826.00	605.00	826.00	605.00	824.00	606.00	824.00	606.00	822.00	608.00	822.00	608.00	820.00	610.00	820.00	610.00	818.00	612.00	818.00	612.00	816.00	614.00	816.00	614.00	811.00	615.00	811.00	615.00	806.00	616.00	806.00	616.00	799.00	615.00	799.00	615.00	795.00	614.00	795.00	614.00	790.00	613.00	790.00	613.00	789.00	612.00	789.00	612.00	785.00	611.00	785.00	611.00	784.00	610.00	784.00	610.00	782.00	609.00	782.00	609.00	781.00	608.00	781.00	608.00	778.00	607.00	778.00	607.00	777.00	606.00	777.00	606.00	775.00	604.00	775.00	604.00	774.00	603.00	774.00	603.00	773.00	601.00	773.00	601.00	770.00	600.00	770.00	600.00	765.00	599.00	765.00	599.00	763.00	598.00	763.00	598.00	760.00	599.00	760.00	599.00	758.00	600.00	758.00	600.00	755.00	603.00	755.00	603.00	754.00	604.00	754.00	604.00	753.00	606.00	753.00	606.00	752.00	607.00	752.00	607.00	751.00	608.00	751.00	608.00	750.00	612.00	750.00	612.00	749.00	615.00	749.00	615.00	748.00	619.00	748.00	619.00	747.00	620.00	747.00	620.00	746.00	622.00	746.00	622.00	745.00	624.00	745.00	624.00	744.00	626.00	744.00	626.00	742.00	628.00	742.00	628.00	739.00	630.00	739.00	630.00	737.00	632.00	737.00	632.00	731.00	630.00	731.00	630.00	730.00	620.00	730.00	620.00	729.00	617.00	729.00	617.00	728.00	615.00	728.00	615.00	727.00	614.00	727.00	614.00	726.00	613.00	726.00	613.00	725.00	612.00	725.00	612.00	724.00	611.00	724.00	611.00	723.00	608.00	723.00	608.00	722.00	607.00	722.00	607.00	721.00	605.00	721.00	605.00	720.00	604.00	720.00	604.00	719.00	602.00	719.00	602.00	718.00	601.00	718.00	601.00	717.00	600.00	717.00	600.00	715.00	599.00	715.00	599.00	713.00	598.00	713.00	598.00	699.00	599.00	699.00	599.00	697.00	600.00	697.00	600.00	693.00	601.00	693.00	601.00	689.00	602.00	689.00	602.00	687.00	603.00	687.00	603.00	686.00	604.00	686.00	604.00	682.00	608.00	682.00	608.00	681.00	609.00	681.00	609.00	680.00	610.00	680.00	610.00	679.00	612.00	679.00	612.00	678.00	613.00	678.00	613.00	677.00	614.00	677.00	614.00	676.00	617.00	676.00	617.00	675.00	618.00	675.00	618.00	674.00	620.00	674.00	620.00	673.00	622.00	673.00	622.00	672.00	625.00	672.00	625.00	671.00	626.00	671.00	626.00	670.00	629.00	670.00	629.00	669.00	630.00	669.00	630.00	668.00	632.00	668.00	632.00	667.00	634.00	667.00	634.00	666.00	638.00	666.00	638.00	663.00	639.00	663.00	639.00	662.00	642.00	662.00	642.00	660.00	643.00	660.00	643.00	666.00	645.00	666.00	645.00	671.00	646.00	671.00	646.00	673.00	647.00	673.00	647.00	676.00	649.00	676.00	649.00	678.00	650.00	678.00	650.00	682.00	651.00	682.00	651.00	683.00	652.00	683.00	652.00	684.00	653.00	684.00	653.00	685.00	654.00	685.00	654.00	686.00	655.00	686.00	655.00	690.00	657.00	690.00	657.00	691.00	658.00	691.00	658.00	692.00	659.00	692.00	659.00	694.00	661.00	694.00	661.00	696.00	664.00	696.00	664.00	697.00	665.00	697.00	665.00	698.00	667.00	698.00	667.00	699.00	669.00	699.00	669.00	700.00	671.00	700.00	671.00	701.00	673.00	701.00	673.00	702.00	676.00	702.00	676.00	703.00	678.00	703.00	678.00	704.00	683.00	704.00	683.00	705.00	692.00	705.00	692.00	704.00	695.00	704.00	695.00	703.00	697.00	703.00	697.00	702.00	699.00	702.00	699.00	701.00	700.00	701.00	700.00	700.00	704.00	700.00	704.00	698.00	706.00	698.00	706.00	697.00	708.00	697.00	708.00	696.00	711.00	696.00	711.00	695.00	712.00	695.00	712.00	694.00	713.00	694.00	713.00	697.00	714.00	697.00	714.00	698.00	715.00	698.00	715.00	699.00	716.00	699.00	716.00	700.00	717.00	700.00	717.00	702.00	718.00	702.00	718.00	704.00	719.00	704.00	719.00	706.00	730.00	706.00	730.00	704.00	732.00	704.00	732.00	702.00	734.00	702.00	734.00	701.00	735.00	701.00	735.00	700.00	736.00	700.00	736.00	699.00	738.00	699.00	738.00	697.00	740.00	697.00	740.00	696.00	741.00	696.00	741.00	695.00	742.00	695.00	742.00	694.00	743.00	694.00	743.00	693.00	744.00	693.00	744.00	691.00	745.00	691.00	745.00	690.00	746.00	690.00	746.00	688.00	751.00	688.00	751.00	689.00	762.00	689.00	762.00	688.00	769.00	688.00	769.00	687.00	770.00	687.00	770.00	686.00	775.00	686.00	775.00	687.00	777.00	687.00	777.00	688.00	781.00	688.00	781.00	690.00	783.00	690.00	783.00	692.00	785.00	692.00	785.00	694.00	786.00	694.00	786.00	695.00	787.00	695.00	787.00	696.00	788.00	696.00	788.00	697.00	789.00	697.00	789.00	699.00	790.00	699.00	790.00	700.00	791.00	700.00	791.00	701.00	792.00	701.00	792.00	702.00	793.00	702.00	793.00	706.00	794.00	706.00	794.00	708.00	795.00	708.00	795.00	710.00	796.00	710.00	796.00	712.00	797.00	712.00	797.00	716.00	799.00	716.00	799.00	720.00	801.00	720.00
T1_thres.tif	0856-0751	340.30	389.10	1654.13	29.67	0.0111	809.00	850.00	811.00	850.00	811.00	851.00	812.00	851.00	812.00	852.00	813.00	852.00	813.00	858.00	814.00	858.00	814.00	859.00	815.00	859.00	815.00	871.00	814.00	871.00	814.00	873.00	813.00	873.00	813.00	877.00	812.00	877.00	812.00	879.00	811.00	879.00	811.00	882.00	810.00	882.00	810.00	883.00	809.00	883.00	809.00	885.00	808.00	885.00	808.00	886.00	807.00	886.00	807.00	889.00	806.00	889.00	806.00	890.00	805.00	890.00	805.00	892.00	804.00	892.00	804.00	893.00	803.00	893.00	803.00	895.00	802.00	895.00	802.00	896.00	801.00	896.00	801.00	898.00	800.00	898.00	800.00	900.00	799.00	900.00	799.00	907.00	796.00	907.00	796.00	906.00	795.00	906.00	795.00	905.00	793.00	905.00	793.00	904.00	792.00	904.00	792.00	903.00	790.00	903.00	790.00	902.00	788.00	902.00	788.00	901.00	786.00	901.00	786.00	900.00	784.00	900.00	784.00	899.00	783.00	899.00	783.00	898.00	782.00	898.00	782.00	897.00	775.00	897.00	775.00	895.00	770.00	895.00	770.00	896.00	769.00	896.00	769.00	895.00	757.00	895.00	757.00	896.00	754.00	896.00	754.00	897.00	746.00	897.00	746.00	898.00	744.00	898.00	744.00	899.00	742.00	899.00	742.00	900.00	740.00	900.00	740.00	901.00	739.00	901.00	739.00	902.00	738.00	902.00	738.00	903.00	737.00	903.00	737.00	904.00	735.00	904.00	735.00	906.00	734.00	906.00	734.00	907.00	733.00	907.00	733.00	908.00	732.00	908.00	732.00	904.00	733.00	904.00	733.00	902.00	734.00	902.00	734.00	896.00	733.00	896.00	733.00	888.00	732.00	888.00	732.00	885.00	731.00	885.00	731.00	881.00	730.00	881.00	730.00	879.00	729.00	879.00	729.00	878.00	728.00	878.00	728.00	876.00	727.00	876.00	727.00	875.00	725.00	875.00	725.00	874.00	724.00	874.00	724.00	873.00	714.00	873.00	714.00	874.00	713.00	874.00	713.00	875.00	710.00	875.00	710.00	878.00	709.00	878.00	709.00	885.00	708.00	885.00	708.00	886.00	707.00	886.00	707.00	887.00	706.00	887.00	706.00	883.00	704.00	883.00	704.00	880.00	703.00	880.00	703.00	879.00	702.00	879.00	702.00	877.00	701.00	877.00	701.00	876.00	700.00	876.00	700.00	875.00	699.00	875.00	699.00	874.00	698.00	874.00	698.00	868.00	697.00	868.00	697.00	865.00	696.00	865.00	696.00	863.00	695.00	863.00	695.00	861.00	694.00	861.00	694.00	859.00	693.00	859.00	693.00	857.00	692.00	857.00	692.00	854.00	691.00	854.00	691.00	853.00	690.00	853.00	690.00	845.00	689.00	845.00	689.00	834.00	688.00	834.00	688.00	826.00	689.00	826.00	689.00	824.00	690.00	824.00	690.00	820.00	691.00	820.00	691.00	818.00	693.00	818.00	693.00	815.00	694.00	815.00	694.00	814.00	695.00	814.00	695.00	813.00	697.00	813.00	697.00	812.00	699.00	812.00	699.00	811.00	700.00	811.00	700.00	810.00	702.00	810.00	702.00	808.00	706.00	808.00	706.00	807.00	708.00	807.00	708.00	806.00	713.00	806.00	713.00	807.00	716.00	807.00	716.00	806.00	717.00	806.00	717.00	807.00	733.00	807.00	733.00	806.00	736.00	806.00	736.00	805.00	739.00	805.00	739.00	806.00	741.00	806.00	741.00	807.00	742.00	807.00	742.00	808.00	743.00	808.00	743.00	809.00	745.00	809.00	745.00	811.00	746.00	811.00	746.00	813.00	747.00	813.00	747.00	817.00	748.00	817.00	748.00	819.00	749.00	819.00	749.00	822.00	751.00	822.00	751.00	825.00	752.00	825.00	752.00	826.00	753.00	826.00	753.00	828.00	755.00	828.00	755.00	830.00	756.00	830.00	756.00	831.00	757.00	831.00	757.00	833.00	758.00	833.00	758.00	834.00	759.00	834.00	759.00	835.00	760.00	835.00	760.00	837.00	761.00	837.00	761.00	840.00	763.00	840.00	763.00	842.00	769.00	842.00	769.00	841.00	772.00	841.00	772.00	840.00	776.00	840.00	776.00	839.00	777.00	839.00	777.00	838.00	780.00	838.00	780.00	837.00	784.00	837.00	784.00	836.00	785.00	836.00	785.00	837.00	792.00	837.00	792.00	838.00	794.00	838.00	794.00	839.00	795.00	839.00	795.00	840.00	800.00	840.00	800.00	841.00	801.00	841.00	801.00	843.00	803.00	843.00	803.00	844.00	805.00	844.00	805.00	846.00	807.00	846.00	807.00	847.00	808.00	847.00	808.00	848.00	809.00	848.00
T1_thres.tif	0910-0662	303.76	415.24	907.03	-85.48	0.0448	704.00	907.00	703.00	907.00	703.00	924.00	704.00	924.00	704.00	925.00	705.00	925.00	705.00	928.00	704.00	928.00	704.00	929.00	702.00	929.00	702.00	930.00	701.00	930.00	701.00	931.00	699.00	931.00	699.00	932.00	698.00	932.00	698.00	933.00	695.00	933.00	695.00	934.00	693.00	934.00	693.00	936.00	690.00	936.00	690.00	937.00	688.00	937.00	688.00	938.00	687.00	938.00	687.00	939.00	685.00	939.00	685.00	940.00	684.00	940.00	684.00	941.00	682.00	941.00	682.00	942.00	681.00	942.00	681.00	943.00	678.00	943.00	678.00	944.00	677.00	944.00	677.00	945.00	671.00	945.00	671.00	946.00	670.00	946.00	670.00	947.00	667.00	947.00	667.00	948.00	666.00	948.00	666.00	947.00	663.00	947.00	663.00	949.00	662.00	949.00	662.00	950.00	661.00	950.00	661.00	951.00	653.00	951.00	653.00	950.00	650.00	950.00	650.00	949.00	646.00	949.00	646.00	948.00	644.00	948.00	644.00	947.00	642.00	947.00	642.00	946.00	641.00	946.00	641.00	945.00	637.00	945.00	637.00	944.00	636.00	944.00	636.00	943.00	634.00	943.00	634.00	942.00	633.00	942.00	633.00	941.00	630.00	941.00	630.00	940.00	628.00	940.00	628.00	939.00	626.00	939.00	626.00	937.00	625.00	937.00	625.00	936.00	624.00	936.00	624.00	935.00	623.00	935.00	623.00	934.00	622.00	934.00	622.00	931.00	620.00	931.00	620.00	925.00	621.00	925.00	621.00	924.00	622.00	924.00	622.00	922.00	623.00	922.00	623.00	920.00	625.00	920.00	625.00	919.00	626.00	919.00	626.00	918.00	627.00	918.00	627.00	917.00	630.00	917.00	630.00	915.00	632.00	915.00	632.00	914.00	634.00	914.00	634.00	913.00	635.00	913.00	635.00	912.00	636.00	912.00	636.00	911.00	637.00	911.00	637.00	910.00	638.00	910.00	638.00	909.00	639.00	909.00	639.00	908.00	640.00	908.00	640.00	907.00	641.00	907.00	641.00	906.00	642.00	906.00	642.00	905.00	644.00	905.00	644.00	903.00	646.00	903.00	646.00	902.00	647.00	902.00	647.00	900.00	648.00	900.00	648.00	899.00	649.00	899.00	649.00	898.00	650.00	898.00	650.00	897.00	651.00	897.00	651.00	896.00	652.00	896.00	652.00	893.00	653.00	893.00	653.00	892.00	654.00	892.00	654.00	891.00	655.00	891.00	655.00	890.00	656.00	890.00	656.00	888.00	657.00	888.00	657.00	887.00	658.00	887.00	658.00	884.00	659.00	884.00	659.00	882.00	660.00	882.00	660.00	880.00	662.00	880.00	662.00	879.00	664.00	879.00	664.00	878.00	666.00	878.00	666.00	877.00	668.00	877.00	668.00	876.00	670.00	876.00	670.00	875.00	672.00	875.00	672.00	874.00	674.00	874.00	674.00	873.00	676.00	873.00	676.00	872.00	681.00	872.00	681.00	871.00	682.00	871.00	682.00	870.00	689.00	870.00	689.00	873.00	692.00	873.00	692.00	869.00	694.00	869.00	694.00	870.00	695.00	870.00	695.00	877.00	696.00	877.00	696.00	878.00	698.00	878.00	698.00	880.00	699.00	880.00	699.00	882.00	700.00	882.00	700.00	883.00	701.00	883.00	701.00	885.00	702.00	885.00	702.00	886.00	703.00	886.00	703.00	888.00	702.00	888.00	702.00	891.00	703.00	891.00	703.00	892.00	705.00	892.00	705.00	904.00	704.00	904.00
T1_thres.tif	0927-0763	346.86	420.23	600.41	50.19	0.0224	800.00	922.00	799.00	922.00	799.00	929.00	798.00	929.00	798.00	931.00	797.00	931.00	797.00	937.00	796.00	937.00	796.00	940.00	795.00	940.00	795.00	942.00	794.00	942.00	794.00	943.00	793.00	943.00	793.00	945.00	792.00	945.00	792.00	946.00	791.00	946.00	791.00	947.00	790.00	947.00	790.00	946.00	788.00	946.00	788.00	944.00	786.00	944.00	786.00	943.00	781.00	943.00	781.00	942.00	779.00	942.00	779.00	941.00	774.00	941.00	774.00	942.00	770.00	942.00	770.00	943.00	767.00	943.00	767.00	944.00	765.00	944.00	765.00	945.00	763.00	945.00	763.00	946.00	759.00	946.00	759.00	948.00	758.00	948.00	758.00	949.00	756.00	949.00	756.00	950.00	753.00	950.00	753.00	951.00	752.00	951.00	752.00	952.00	751.00	952.00	751.00	953.00	749.00	953.00	749.00	954.00	748.00	954.00	748.00	955.00	746.00	955.00	746.00	956.00	745.00	956.00	745.00	957.00	744.00	957.00	744.00	955.00	742.00	955.00	742.00	953.00	741.00	953.00	741.00	952.00	740.00	952.00	740.00	950.00	739.00	950.00	739.00	949.00	738.00	949.00	738.00	948.00	737.00	948.00	737.00	947.00	736.00	947.00	736.00	945.00	734.00	945.00	734.00	944.00	733.00	944.00	733.00	937.00	732.00	937.00	732.00	934.00	731.00	934.00	731.00	929.00	730.00	929.00	730.00	923.00	729.00	923.00	729.00	922.00	727.00	922.00	727.00	921.00	728.00	921.00	728.00	919.00	729.00	919.00	729.00	917.00	730.00	917.00	730.00	914.00	731.00	914.00	731.00	912.00	733.00	912.00	733.00	911.00	735.00	911.00	735.00	910.00	736.00	910.00	736.00	909.00	737.00	909.00	737.00	908.00	738.00	908.00	738.00	907.00	739.00	907.00	739.00	906.00	740.00	906.00	740.00	905.00	742.00	905.00	742.00	903.00	744.00	903.00	744.00	902.00	747.00	902.00	747.00	901.00	748.00	901.00	748.00	900.00	757.00	900.00	757.00	899.00	762.00	899.00	762.00	898.00	767.00	898.00	767.00	899.00	773.00	899.00	773.00	900.00	780.00	900.00	780.00	901.00	781.00	901.00	781.00	903.00	784.00	903.00	784.00	904.00	786.00	904.00	786.00	905.00	787.00	905.00	787.00	906.00	790.00	906.00	790.00	907.00	791.00	907.00	791.00	908.00	793.00	908.00	793.00	910.00	795.00	910.00	795.00	912.00	797.00	912.00	797.00	914.00	798.00	914.00	798.00	915.00	800.00	915.00
T1_thres.tif	0777-0923	417.95	353.60	3403.72	-88.34	0.0291	975.00	728.00	976.00	728.00	976.00	731.00	975.00	731.00	975.00	732.00	974.00	732.00	974.00	733.00	972.00	733.00	972.00	735.00	970.00	735.00	970.00	736.00	969.00	736.00	969.00	737.00	956.00	737.00	956.00	738.00	954.00	738.00	954.00	739.00	949.00	739.00	949.00	740.00	948.00	740.00	948.00	741.00	945.00	741.00	945.00	742.00	944.00	742.00	944.00	743.00	943.00	743.00	943.00	744.00	942.00	744.00	942.00	745.00	940.00	745.00	940.00	746.00	939.00	746.00	939.00	748.00	938.00	748.00	938.00	749.00	937.00	749.00	937.00	751.00	936.00	751.00	936.00	753.00	935.00	753.00	935.00	755.00	933.00	755.00	933.00	756.00	930.00	756.00	930.00	757.00	928.00	757.00	928.00	758.00	926.00	758.00	926.00	759.00	925.00	759.00	925.00	760.00	924.00	760.00	924.00	764.00	923.00	764.00	923.00	780.00	924.00	780.00	924.00	784.00	925.00	784.00	925.00	786.00	926.00	786.00	926.00	788.00	927.00	788.00	927.00	789.00	928.00	789.00	928.00	790.00	929.00	790.00	929.00	792.00	930.00	792.00	930.00	793.00	931.00	793.00	931.00	795.00	932.00	795.00	932.00	796.00	933.00	796.00	933.00	798.00	934.00	798.00	934.00	799.00	935.00	799.00	935.00	800.00	936.00	800.00	936.00	801.00	935.00	801.00	935.00	804.00	934.00	804.00	934.00	809.00	933.00	809.00	933.00	828.00	934.00	828.00	934.00	830.00	935.00	830.00	935.00	833.00	936.00	833.00	936.00	834.00	939.00	834.00	939.00	835.00	941.00	835.00	941.00	836.00	943.00	836.00	943.00	837.00	944.00	837.00	944.00	838.00	946.00	838.00	946.00	839.00	948.00	839.00	948.00	840.00	950.00	840.00	950.00	841.00	951.00	841.00	951.00	842.00	955.00	842.00	955.00	843.00	957.00	843.00	957.00	844.00	963.00	844.00	963.00	845.00	965.00	845.00	965.00	846.00	967.00	846.00	967.00	847.00	968.00	847.00	968.00	849.00	969.00	849.00	969.00	850.00	971.00	850.00	971.00	851.00	975.00	851.00	975.00	852.00	974.00	852.00	974.00	855.00	973.00	855.00	973.00	859.00	972.00	859.00	972.00	862.00	971.00	862.00	971.00	868.00	970.00	868.00	970.00	874.00	969.00	874.00	969.00	882.00	968.00	882.00	968.00	886.00	967.00	886.00	967.00	889.00	966.00	889.00	966.00	891.00	965.00	891.00	965.00	896.00	964.00	896.00	964.00	897.00	963.00	897.00	963.00	898.00	962.00	898.00	962.00	899.00	959.00	899.00	959.00	900.00	957.00	900.00	957.00	901.00	954.00	901.00	954.00	900.00	953.00	900.00	953.00	899.00	951.00	899.00	951.00	898.00	950.00	898.00	950.00	896.00	949.00	896.00	949.00	895.00	947.00	895.00	947.00	893.00	946.00	893.00	946.00	892.00	945.00	892.00	945.00	891.00	941.00	891.00	941.00	890.00	938.00	890.00	938.00	889.00	933.00	889.00	933.00	890.00	928.00	890.00	928.00	891.00	926.00	891.00	926.00	892.00	925.00	892.00	925.00	893.00	924.00	893.00	924.00	894.00	923.00	894.00	923.00	896.00	922.00	896.00	922.00	897.00	921.00	897.00	921.00	899.00	919.00	899.00	919.00	900.00	918.00	900.00	918.00	901.00	917.00	901.00	917.00	902.00	916.00	902.00	916.00	901.00	914.00	901.00	914.00	899.00	912.00	899.00	912.00	897.00	911.00	897.00	911.00	896.00	910.00	896.00	910.00	893.00	908.00	893.00	908.00	891.00	906.00	891.00	906.00	890.00	904.00	890.00	904.00	889.00	902.00	889.00	902.00	888.00	900.00	888.00	900.00	887.00	897.00	887.00	897.00	886.00	896.00	886.00	896.00	885.00	894.00	885.00	894.00	884.00	892.00	884.00	892.00	882.00	890.00	882.00	890.00	880.00	889.00	880.00	889.00	878.00	888.00	878.00	888.00	877.00	887.00	877.00	887.00	876.00	886.00	876.00	886.00	873.00	885.00	873.00	885.00	871.00	883.00	871.00	883.00	869.00	882.00	869.00	882.00	867.00	881.00	867.00	881.00	865.00	880.00	865.00	880.00	863.00	879.00	863.00	879.00	861.00	878.00	861.00	878.00	858.00	877.00	858.00	877.00	855.00	876.00	855.00	876.00	852.00	875.00	852.00	875.00	848.00	874.00	848.00	874.00	845.00	873.00	845.00	873.00	843.00	872.00	843.00	872.00	837.00	871.00	837.00	871.00	835.00	870.00	835.00	870.00	827.00	869.00	827.00	869.00	820.00	870.00	820.00	870.00	817.00	871.00	817.00	871.00	816.00	872.00	816.00	872.00	813.00	873.00	813.00	873.00	812.00	874.00	812.00	874.00	811.00	875.00	811.00	875.00	810.00	876.00	810.00	876.00	809.00	877.00	809.00	877.00	807.00	878.00	807.00	878.00	806.00	879.00	806.00	879.00	805.00	880.00	805.00	880.00	802.00	881.00	802.00	881.00	800.00	882.00	800.00	882.00	794.00	883.00	794.00	883.00	788.00	882.00	788.00	882.00	777.00	881.00	777.00	881.00	773.00	880.00	773.00	880.00	772.00	881.00	772.00	881.00	769.00	880.00	769.00	880.00	760.00	881.00	760.00	881.00	757.00	882.00	757.00	882.00	753.00	883.00	753.00	883.00	751.00	884.00	751.00	884.00	750.00	885.00	750.00	885.00	748.00	886.00	748.00	886.00	746.00	887.00	746.00	887.00	744.00	888.00	744.00	888.00	735.00	887.00	735.00	887.00	733.00	886.00	733.00	886.00	732.00	885.00	732.00	885.00	731.00	884.00	731.00	884.00	730.00	883.00	730.00	883.00	729.00	881.00	729.00	881.00	728.00	880.00	728.00	880.00	727.00	878.00	727.00	878.00	725.00	876.00	725.00	876.00	723.00	875.00	723.00	875.00	722.00	874.00	722.00	874.00	719.00	873.00	719.00	873.00	717.00	872.00	717.00	872.00	713.00	871.00	713.00	871.00	712.00	870.00	712.00	870.00	710.00	873.00	710.00	873.00	709.00	874.00	709.00	874.00	708.00	875.00	708.00	875.00	706.00	876.00	706.00	876.00	703.00	877.00	703.00	877.00	702.00	878.00	702.00	878.00	700.00	880.00	700.00	880.00	697.00	881.00	697.00	881.00	696.00	882.00	696.00	882.00	694.00	884.00	694.00	884.00	692.00	885.00	692.00	885.00	690.00	887.00	690.00	887.00	688.00	889.00	688.00	889.00	686.00	890.00	686.00	890.00	684.00	891.00	684.00	891.00	682.00	892.00	682.00	892.00	680.00	893.00	680.00	893.00	678.00	894.00	678.00	894.00	677.00	895.00	677.00	895.00	674.00	896.00	674.00	896.00	669.00	897.00	669.00	897.00	668.00	900.00	668.00	900.00	667.00	902.00	667.00	902.00	666.00	908.00	666.00	908.00	665.00	909.00	665.00	909.00	664.00	914.00	664.00	914.00	663.00	915.00	663.00	915.00	662.00	918.00	662.00	918.00	661.00	920.00	661.00	920.00	660.00	921.00	660.00	921.00	659.00	922.00	659.00	922.00	658.00	925.00	658.00	925.00	657.00	926.00	657.00	926.00	656.00	928.00	656.00	928.00	652.00	929.00	652.00	929.00	656.00	930.00	656.00	930.00	657.00	931.00	657.00	931.00	658.00	932.00	658.00	932.00	659.00	933.00	659.00	933.00	660.00	934.00	660.00	934.00	661.00	935.00	661.00	935.00	662.00	937.00	662.00	937.00	663.00	938.00	663.00	938.00	664.00	942.00	664.00	942.00	665.00	947.00	665.00	947.00	664.00	950.00	664.00	950.00	663.00	951.00	663.00	951.00	664.00	957.00	664.00	957.00	666.00	959.00	666.00	959.00	668.00	961.00	668.00	961.00	670.00	962.00	670.00	962.00	672.00	963.00	672.00	963.00	679.00	964.00	679.00	964.00	681.00	965.00	681.00	965.00	684.00	966.00	684.00	966.00	687.00	967.00	687.00	967.00	688.00	968.00	688.00	968.00	689.00	969.00	689.00	969.00	693.00	970.00	693.00	970.00	695.00	971.00	695.00	971.00	700.00	972.00	700.00	972.00	702.00	973.00	702.00	973.00	708.00	974.00	708.00	974.00	710.00	975.00	710.00	975.00	714.00	977.00	714.00	977.00	716.00	976.00	716.00	976.00	719.00	975.00	719.00
T1_thres.tif	0761-0966	440.87	345.52	352.89	-65.03	0.0610	989.00	755.00	991.00	755.00	991.00	771.00	990.00	771.00	990.00	775.00	989.00	775.00	989.00	778.00	988.00	778.00	988.00	779.00	987.00	779.00	987.00	780.00	986.00	780.00	986.00	781.00	985.00	781.00	985.00	782.00	983.00	782.00	983.00	783.00	979.00	783.00	979.00	784.00	977.00	784.00	977.00	785.00	975.00	785.00	975.00	786.00	974.00	786.00	974.00	787.00	971.00	787.00	971.00	788.00	967.00	788.00	967.00	789.00	964.00	789.00	964.00	783.00	963.00	783.00	963.00	780.00	962.00	780.00	962.00	778.00	961.00	778.00	961.00	777.00	960.00	777.00	960.00	774.00	959.00	774.00	959.00	773.00	958.00	773.00	958.00	772.00	957.00	772.00	957.00	770.00	956.00	770.00	956.00	767.00	955.00	767.00	955.00	766.00	954.00	766.00	954.00	765.00	953.00	765.00	953.00	764.00	952.00	764.00	952.00	763.00	951.00	763.00	951.00	762.00	950.00	762.00	950.00	761.00	948.00	761.00	948.00	759.00	946.00	759.00	946.00	758.00	944.00	758.00	944.00	757.00	942.00	757.00	942.00	756.00	939.00	756.00	939.00	754.00	940.00	754.00	940.00	751.00	942.00	751.00	942.00	749.00	943.00	749.00	943.00	748.00	944.00	748.00	944.00	747.00	946.00	747.00	946.00	745.00	947.00	745.00	947.00	744.00	950.00	744.00	950.00	743.00	952.00	743.00	952.00	742.00	957.00	742.00	957.00	741.00	958.00	741.00	958.00	740.00	964.00	740.00	964.00	741.00	969.00	741.00	969.00	740.00	972.00	740.00	972.00	738.00	974.00	738.00	974.00	737.00	975.00	737.00	975.00	736.00	977.00	736.00	977.00	734.00	980.00	734.00	980.00	736.00	981.00	736.00	981.00	738.00	982.00	738.00	982.00	739.00	983.00	739.00	983.00	742.00	985.00	742.00	985.00	744.00	987.00	744.00	987.00	746.00	988.00	746.00	988.00	747.00	989.00	747.00	989.00	748.00	991.00	748.00	991.00	749.00	992.00	749.00	992.00	750.00	993.00	750.00	993.00	752.00	989.00	752.00
T1_thres.tif	0681-0480	216.84	313.15	6489.26	77.56	0.0192	609.00	747.00	606.00	747.00	606.00	748.00	604.00	748.00	604.00	749.00	603.00	749.00	603.00	750.00	602.00	750.00	602.00	751.00	601.00	751.00	601.00	752.00	598.00	752.00	598.00	753.00	597.00	753.00	597.00	755.00	596.00	755.00	596.00	757.00	595.00	757.00	595.00	758.00	594.00	758.00	594.00	764.00	595.00	764.00	595.00	766.00	591.00	766.00	591.00	767.00	588.00	767.00	588.00	768.00	587.00	768.00	587.00	769.00	584.00	769.00	584.00	770.00	582.00	770.00	582.00	771.00	579.00	771.00	579.00	772.00	578.00	772.00	578.00	773.00	575.00	773.00	575.00	774.00	574.00	774.00	574.00	775.00	573.00	775.00	573.00	776.00	570.00	776.00	570.00	777.00	566.00	777.00	566.00	775.00	564.00	775.00	564.00	774.00	563.00	774.00	563.00	773.00	562.00	773.00	562.00	772.00	561.00	772.00	561.00	771.00	560.00	771.00	560.00	768.00	559.00	768.00	559.00	767.00	558.00	767.00	558.00	766.00	557.00	766.00	557.00	765.00	556.00	765.00	556.00	763.00	555.00	763.00	555.00	761.00	554.00	761.00	554.00	760.00	553.00	760.00	553.00	759.00	552.00	759.00	552.00	757.00	551.00	757.00	551.00	756.00	550.00	756.00	550.00	755.00	548.00	755.00	548.00	754.00	547.00	754.00	547.00	753.00	546.00	753.00	546.00	752.00	545.00	752.00	545.00	750.00	541.00	750.00	541.00	751.00	535.00	751.00	535.00	752.00	534.00	752.00	534.00	753.00	532.00	753.00	532.00	754.00	530.00	754.00	530.00	755.00	529.00	755.00	529.00	756.00	527.00	756.00	527.00	757.00	525.00	757.00	525.00	758.00	524.00	758.00	524.00	759.00	522.00	759.00	522.00	760.00	520.00	760.00	520.00	761.00	519.00	761.00	519.00	762.00	518.00	762.00	518.00	763.00	516.00	763.00	516.00	764.00	515.00	764.00	515.00	765.00	514.00	765.00	514.00	766.00	513.00	766.00	513.00	767.00	512.00	767.00	512.00	762.00	509.00	762.00	509.00	763.00	507.00	763.00	507.00	761.00	506.00	761.00	506.00	759.00	505.00	759.00	505.00	757.00	504.00	757.00	504.00	754.00	503.00	754.00	503.00	752.00	502.00	752.00	502.00	750.00	501.00	750.00	501.00	749.00	500.00	749.00	500.00	745.00	499.00	745.00	499.00	743.00	498.00	743.00	498.00	741.00	497.00	741.00	497.00	737.00	496.00	737.00	496.00	731.00	497.00	731.00	497.00	728.00	498.00	728.00	498.00	725.00	499.00	725.00	499.00	723.00	500.00	723.00	500.00	717.00	499.00	717.00	499.00	713.00	498.00	713.00	498.00	711.00	497.00	711.00	497.00	707.00	495.00	707.00	495.00	705.00	494.00	705.00	494.00	704.00	493.00	704.00	493.00	703.00	492.00	703.00	492.00	701.00	490.00	701.00	490.00	699.00	488.00	699.00	488.00	697.00	486.00	697.00	486.00	696.00	477.00	696.00	477.00	697.00	472.00	697.00	472.00	698.00	470.00	698.00	470.00	699.00	469.00	699.00	469.00	700.00	468.00	700.00	468.00	701.00	467.00	701.00	467.00	702.00	466.00	702.00	466.00	703.00	465.00	703.00	465.00	706.00	464.00	706.00	464.00	707.00	463.00	707.00	463.00	708.00	461.00	708.00	461.00	709.00	460.00	709.00	460.00	710.00	459.00	710.00	459.00	712.00	458.00	712.00	458.00	713.00	457.00	713.00	457.00	716.00	456.00	716.00	456.00	717.00	455.00	717.00	455.00	721.00	454.00	721.00	454.00	725.00	453.00	725.00	453.00	735.00	452.00	735.00	452.00	747.00	451.00	747.00	451.00	756.00	450.00	756.00	450.00	757.00	449.00	757.00	449.00	771.00	448.00	771.00	448.00	772.00	447.00	772.00	447.00	773.00	443.00	773.00	443.00	774.00	442.00	774.00	442.00	775.00	438.00	775.00	438.00	776.00	436.00	776.00	436.00	777.00	433.00	777.00	433.00	778.00	432.00	778.00	432.00	777.00	429.00	777.00	429.00	778.00	428.00	778.00	428.00	779.00	426.00	779.00	426.00	780.00	423.00	780.00	423.00	781.00	421.00	781.00	421.00	782.00	420.00	782.00	420.00	783.00	419.00	783.00	419.00	784.00	417.00	784.00	417.00	782.00	416.00	782.00	416.00	779.00	415.00	779.00	415.00	777.00	414.00	777.00	414.00	776.00	412.00	776.00	412.00	775.00	411.00	775.00	411.00	774.00	410.00	774.00	410.00	769.00	409.00	769.00	409.00	767.00	408.00	767.00	408.00	737.00	406.00	737.00	406.00	735.00	405.00	735.00	405.00	734.00	404.00	734.00	404.00	733.00	385.00	733.00	385.00	734.00	383.00	734.00	383.00	735.00	381.00	735.00	381.00	736.00	380.00	736.00	380.00	737.00	379.00	737.00	379.00	738.00	377.00	738.00	377.00	739.00	376.00	739.00	376.00	740.00	375.00	740.00	375.00	742.00	374.00	742.00	374.00	743.00	373.00	743.00	373.00	744.00	372.00	744.00	372.00	745.00	370.00	745.00	370.00	746.00	369.00	746.00	369.00	747.00	368.00	747.00	368.00	748.00	366.00	748.00	366.00	749.00	363.00	749.00	363.00	750.00	360.00	750.00	360.00	749.00	354.00	749.00	354.00	748.00	353.00	748.00	353.00	747.00	352.00	747.00	352.00	746.00	351.00	746.00	351.00	745.00	348.00	745.00	348.00	744.00	347.00	744.00	347.00	743.00	346.00	743.00	346.00	742.00	345.00	742.00	345.00	741.00	344.00	741.00	344.00	739.00	343.00	739.00	343.00	738.00	342.00	738.00	342.00	735.00	341.00	735.00	341.00	728.00	342.00	728.00	342.00	709.00	341.00	709.00	341.00	707.00	340.00	707.00	340.00	705.00	339.00	705.00	339.00	703.00	338.00	703.00	338.00	701.00	336.00	701.00	336.00	697.00	334.00	697.00	334.00	695.00	333.00	695.00	333.00	694.00	332.00	694.00	332.00	690.00	334.00	690.00	334.00	688.00	336.00	688.00	336.00	687.00	337.00	687.00	337.00	686.00	339.00	686.00	339.00	685.00	340.00	685.00	340.00	683.00	341.00	683.00	341.00	682.00	342.00	682.00	342.00	680.00	343.00	680.00	343.00	679.00	344.00	679.00	344.00	676.00	345.00	676.00	345.00	672.00	346.00	672.00	346.00	668.00	347.00	668.00	347.00	665.00	348.00	665.00	348.00	657.00	349.00	657.00	349.00	653.00	350.00	653.00	350.00	651.00	351.00	651.00	351.00	650.00	352.00	650.00	352.00	649.00	353.00	649.00	353.00	648.00	354.00	648.00	354.00	646.00	355.00	646.00	355.00	643.00	356.00	643.00	356.00	642.00	357.00	642.00	357.00	640.00	358.00	640.00	358.00	633.00	361.00	633.00	361.00	632.00	362.00	632.00	362.00	629.00	363.00	629.00	363.00	628.00	364.00	628.00	364.00	626.00	365.00	626.00	365.00	624.00	371.00	624.00	371.00	625.00	375.00	625.00	375.00	626.00	377.00	626.00	377.00	627.00	382.00	627.00	382.00	628.00	384.00	628.00	384.00	629.00	385.00	629.00	385.00	630.00	387.00	630.00	387.00	632.00	389.00	632.00	389.00	633.00	391.00	633.00	391.00	634.00	397.00	634.00	397.00	635.00	402.00	635.00	402.00	634.00	407.00	634.00	407.00	635.00	409.00	635.00	409.00	636.00	412.00	636.00	412.00	637.00	415.00	637.00	415.00	638.00	419.00	638.00	419.00	639.00	422.00	639.00	422.00	640.00	426.00	640.00	426.00	641.00	427.00	641.00	427.00	642.00	430.00	642.00	430.00	643.00	431.00	643.00	431.00	644.00	435.00	644.00	435.00	645.00	441.00	645.00	441.00	646.00	447.00	646.00	447.00	645.00	450.00	645.00	450.00	644.00	454.00	644.00	454.00	643.00	456.00	643.00	456.00	642.00	460.00	642.00	460.00	640.00	464.00	640.00	464.00	638.00	466.00	638.00	466.00	636.00	468.00	636.00	468.00	633.00	469.00	633.00	469.00	632.00	470.00	632.00	470.00	628.00	471.00	628.00	471.00	624.00	472.00	624.00	472.00	618.00	473.00	618.00	473.00	616.00	474.00	616.00	474.00	609.00	475.00	609.00	475.00	608.00	476.00	608.00	476.00	603.00	477.00	603.00	477.00	602.00	478.00	602.00	478.00	601.00	480.00	601.00	480.00	600.00	481.00	600.00	481.00	599.00	482.00	599.00	482.00	598.00	483.00	598.00	483.00	596.00	486.00	596.00	486.00	595.00	487.00	595.00	487.00	594.00	488.00	594.00	488.00	593.00	490.00	593.00	490.00	592.00	492.00	592.00	492.00	590.00	493.00	590.00	493.00	589.00	494.00	589.00	494.00	588.00	496.00	588.00	496.00	587.00	497.00	587.00	497.00	586.00	498.00	586.00	498.00	584.00	499.00	584.00	499.00	583.00	501.00	583.00	501.00	582.00	503.00	582.00	503.00	581.00	505.00	581.00	505.00	580.00	507.00	580.00	507.00	579.00	508.00	579.00	508.00	580.00	509.00	580.00	509.00	582.00	510.00	582.00	510.00	584.00	511.00	584.00	511.00	588.00	512.00	588.00	512.00	590.00	513.00	590.00	513.00	596.00	514.00	596.00	514.00	597.00	515.00	597.00	515.00	603.00	516.00	603.00	516.00	605.00	517.00	605.00	517.00	611.00	518.00	611.00	518.00	612.00	519.00	612.00	519.00	617.00	520.00	617.00	520.00	618.00	523.00	618.00	523.00	619.00	526.00	619.00	526.00	618.00	529.00	618.00	529.00	617.00	530.00	617.00	530.00	616.00	532.00	616.00	532.00	615.00	534.00	615.00	534.00	614.00	536.00	614.00	536.00	613.00	537.00	613.00	537.00	612.00	538.00	612.00	538.00	611.00	539.00	611.00	539.00	610.00	540.00	610.00	540.00	608.00	542.00	608.00	542.00	607.00	544.00	607.00	544.00	606.00	546.00	606.00	546.00	605.00	553.00	605.00	553.00	604.00	557.00	604.00	557.00	606.00	559.00	606.00	559.00	607.00	561.00	607.00	561.00	608.00	562.00	608.00	562.00	610.00	563.00	610.00	563.00	613.00	564.00	613.00	564.00	614.00	565.00	614.00	565.00	615.00	566.00	615.00	566.00	616.00	567.00	616.00	567.00	618.00	568.00	618.00	568.00	620.00	569.00	620.00	569.00	623.00	570.00	623.00	570.00	626.00	571.00	626.00	571.00	630.00	572.00	630.00	572.00	632.00	573.00	632.00	573.00	635.00	574.00	635.00	574.00	643.00	575.00	643.00	575.00	648.00	576.00	648.00	576.00	654.00	577.00	654.00	577.00	659.00	576.00	659.00	576.00	663.00	577.00	663.00	577.00	664.00	576.00	664.00	576.00	667.00	577.00	667.00	577.00	668.00	580.00	668.00	580.00	667.00	581.00	667.00	581.00	668.00	583.00	668.00	583.00	670.00	586.00	670.00	586.00	671.00	587.00	671.00	587.00	672.00	589.00	672.00	589.00	673.00	592.00	673.00	592.00	674.00	593.00	674.00	593.00	676.00	595.00	676.00	595.00	677.00	596.00	677.00	596.00	678.00	597.00	678.00	597.00	680.00	599.00	680.00	599.00	681.00	600.00	681.00	600.00	682.00	601.00	682.00	601.00	683.00	600.00	683.00	600.00	685.00	599.00	685.00	599.00	687.00	598.00	687.00	598.00	691.00	597.00	691.00	597.00	694.00	596.00	694.00	596.00	697.00	595.00	697.00	595.00	715.00	596.00	715.00	596.00	717.00	597.00	717.00	597.00	719.00	598.00	719.00	598.00	720.00	599.00	720.00	599.00	722.00	602.00	722.00	602.00	723.00	603.00	723.00	603.00	724.00	605.00	724.00	605.00	725.00	606.00	725.00	606.00	726.00	608.00	726.00	608.00	727.00	609.00	727.00	609.00	728.00	610.00	728.00	610.00	729.00	612.00	729.00	612.00	730.00	613.00	730.00	613.00	731.00	615.00	731.00	615.00	732.00	617.00	732.00	617.00	733.00	627.00	733.00	627.00	734.00	628.00	734.00	628.00	735.00	627.00	735.00	627.00	736.00	626.00	736.00	626.00	737.00	625.00	737.00	625.00	739.00	623.00	739.00	623.00	741.00	621.00	741.00	621.00	742.00	620.00	742.00	620.00	743.00	618.00	743.00	618.00	744.00	616.00	744.00	616.00	745.00	612.00	745.00	612.00	746.00	609.00	746.00
T1_thres.tif	0566-0475	216.43	256.90	599.17	78.17	0.0268	508.00	571.00	505.00	571.00	505.00	574.00	507.00	574.00	507.00	575.00	505.00	575.00	505.00	576.00	504.00	576.00	504.00	577.00	502.00	577.00	502.00	578.00	500.00	578.00	500.00	579.00	498.00	579.00	498.00	580.00	497.00	580.00	497.00	581.00	496.00	581.00	496.00	582.00	495.00	582.00	495.00	584.00	494.00	584.00	494.00	585.00	492.00	585.00	492.00	586.00	490.00	586.00	490.00	588.00	489.00	588.00	489.00	589.00	487.00	589.00	487.00	590.00	486.00	590.00	486.00	591.00	484.00	591.00	484.00	592.00	483.00	592.00	483.00	593.00	481.00	593.00	481.00	594.00	480.00	594.00	480.00	595.00	479.00	595.00	479.00	596.00	478.00	596.00	478.00	597.00	477.00	597.00	477.00	598.00	475.00	598.00	475.00	597.00	472.00	597.00	472.00	595.00	471.00	595.00	471.00	594.00	466.00	594.00	466.00	593.00	463.00	593.00	463.00	592.00	462.00	592.00	462.00	591.00	456.00	591.00	456.00	590.00	454.00	590.00	454.00	589.00	452.00	589.00	452.00	588.00	449.00	588.00	449.00	587.00	448.00	587.00	448.00	586.00	447.00	586.00	447.00	585.00	446.00	585.00	446.00	584.00	445.00	584.00	445.00	583.00	444.00	583.00	444.00	571.00	443.00	571.00	443.00	566.00	444.00	566.00	444.00	565.00	445.00	565.00	445.00	564.00	446.00	564.00	446.00	563.00	448.00	563.00	448.00	560.00	449.00	560.00	449.00	559.00	450.00	559.00	450.00	558.00	451.00	558.00	451.00	556.00	452.00	556.00	452.00	553.00	453.00	553.00	453.00	550.00	454.00	550.00	454.00	548.00	456.00	548.00	456.00	547.00	457.00	547.00	457.00	546.00	458.00	546.00	458.00	544.00	460.00	544.00	460.00	542.00	462.00	542.00	462.00	541.00	463.00	541.00	463.00	540.00	466.00	540.00	466.00	539.00	468.00	539.00	468.00	538.00	471.00	538.00	471.00	537.00	474.00	537.00	474.00	536.00	486.00	536.00	486.00	535.00	490.00	535.00	490.00	534.00	494.00	534.00	494.00	535.00	495.00	535.00	495.00	536.00	496.00	536.00	496.00	538.00	497.00	538.00	497.00	539.00	498.00	539.00	498.00	540.00	499.00	540.00	499.00	541.00	500.00	541.00	500.00	542.00	501.00	542.00	501.00	544.00	503.00	544.00	503.00	547.00	504.00	547.00	504.00	550.00	505.00	550.00	505.00	552.00	506.00	552.00	506.00	555.00	507.00	555.00	507.00	560.00	508.00	560.00
T1_thres.tif	0594-0411	187.64	272.97	1374.79	-87.06	0.0216	443.00	587.00	444.00	587.00	444.00	588.00	445.00	588.00	445.00	590.00	447.00	590.00	447.00	591.00	449.00	591.00	449.00	592.00	452.00	592.00	452.00	593.00	454.00	593.00	454.00	594.00	459.00	594.00	459.00	595.00	461.00	595.00	461.00	596.00	464.00	596.00	464.00	597.00	467.00	597.00	467.00	598.00	468.00	598.00	468.00	599.00	469.00	599.00	469.00	600.00	471.00	600.00	471.00	601.00	472.00	601.00	472.00	602.00	473.00	602.00	473.00	605.00	472.00	605.00	472.00	607.00	471.00	607.00	471.00	612.00	470.00	612.00	470.00	616.00	469.00	616.00	469.00	621.00	468.00	621.00	468.00	625.00	467.00	625.00	467.00	630.00	466.00	630.00	466.00	631.00	465.00	631.00	465.00	633.00	463.00	633.00	463.00	635.00	461.00	635.00	461.00	637.00	458.00	637.00	458.00	638.00	457.00	638.00	457.00	639.00	454.00	639.00	454.00	640.00	452.00	640.00	452.00	641.00	448.00	641.00	448.00	642.00	438.00	642.00	438.00	641.00	434.00	641.00	434.00	640.00	432.00	640.00	432.00	639.00	429.00	639.00	429.00	638.00	428.00	638.00	428.00	637.00	424.00	637.00	424.00	636.00	422.00	636.00	422.00	635.00	418.00	635.00	418.00	634.00	414.00	634.00	414.00	633.00	412.00	633.00	412.00	632.00	410.00	632.00	410.00	631.00	394.00	631.00	394.00	630.00	391.00	630.00	391.00	629.00	390.00	629.00	390.00	627.00	387.00	627.00	387.00	626.00	386.00	626.00	386.00	625.00	384.00	625.00	384.00	624.00	379.00	624.00	379.00	623.00	377.00	623.00	377.00	622.00	374.00	622.00	374.00	621.00	363.00	621.00	363.00	622.00	362.00	622.00	362.00	623.00	361.00	623.00	361.00	625.00	360.00	625.00	360.00	622.00	359.00	622.00	359.00	620.00	358.00	620.00	358.00	617.00	357.00	617.00	357.00	616.00	356.00	616.00	356.00	613.00	355.00	613.00	355.00	612.00	354.00	612.00	354.00	611.00	353.00	611.00	353.00	609.00	352.00	609.00	352.00	608.00	351.00	608.00	351.00	607.00	350.00	607.00	350.00	604.00	351.00	604.00	351.00	603.00	352.00	603.00	352.00	600.00	353.00	600.00	353.00	597.00	354.00	597.00	354.00	594.00	355.00	594.00	355.00	593.00	356.00	593.00	356.00	592.00	358.00	592.00	358.00	591.00	364.00	591.00	364.00	590.00	368.00	590.00	368.00	589.00	370.00	589.00	370.00	588.00	371.00	588.00	371.00	587.00	372.00	587.00	372.00	584.00	374.00	584.00	374.00	580.00	376.00	580.00	376.00	577.00	377.00	577.00	377.00	576.00	378.00	576.00	378.00	574.00	379.00	574.00	379.00	572.00	380.00	572.00	380.00	568.00	381.00	568.00	381.00	566.00	382.00	566.00	382.00	564.00	383.00	564.00	383.00	563.00	384.00	563.00	384.00	561.00	385.00	561.00	385.00	560.00	386.00	560.00	386.00	559.00	388.00	559.00	388.00	556.00	390.00	556.00	390.00	554.00	392.00	554.00	392.00	553.00	394.00	553.00	394.00	552.00	396.00	552.00	396.00	550.00	399.00	550.00	399.00	549.00	401.00	549.00	401.00	548.00	406.00	548.00	406.00	547.00	411.00	547.00	411.00	546.00	413.00	546.00	413.00	547.00	418.00	547.00	418.00	551.00	419.00	551.00	419.00	554.00	418.00	554.00	418.00	563.00	419.00	563.00	419.00	568.00	420.00	568.00	420.00	569.00	421.00	569.00	421.00	571.00	422.00	571.00	422.00	572.00	423.00	572.00	423.00	574.00	425.00	574.00	425.00	575.00	431.00	575.00	431.00	574.00	436.00	574.00	436.00	573.00	438.00	573.00	438.00	571.00	439.00	571.00	439.00	574.00	441.00	574.00	441.00	586.00	443.00	586.00
T1_thres.tif	0526-0415	191.54	234.27	1960.54	-5.97	0.0236	496.00	506.00	497.00	506.00	497.00	507.00	498.00	507.00	498.00	508.00	499.00	508.00	499.00	509.00	498.00	509.00	498.00	512.00	504.00	512.00	504.00	513.00	503.00	513.00	503.00	515.00	502.00	515.00	502.00	516.00	501.00	516.00	501.00	519.00	500.00	519.00	500.00	521.00	499.00	521.00	499.00	523.00	498.00	523.00	498.00	524.00	497.00	524.00	497.00	526.00	496.00	526.00	496.00	529.00	495.00	529.00	495.00	530.00	492.00	530.00	492.00	529.00	489.00	529.00	489.00	531.00	487.00	531.00	487.00	532.00	484.00	532.00	484.00	533.00	472.00	533.00	472.00	534.00	468.00	534.00	468.00	535.00	466.00	535.00	466.00	536.00	463.00	536.00	463.00	537.00	461.00	537.00	461.00	538.00	460.00	538.00	460.00	539.00	458.00	539.00	458.00	540.00	457.00	540.00	457.00	541.00	456.00	541.00	456.00	539.00	455.00	539.00	455.00	532.00	454.00	532.00	454.00	529.00	453.00	529.00	453.00	528.00	452.00	528.00	452.00	526.00	450.00	526.00	450.00	524.00	448.00	524.00	448.00	523.00	444.00	523.00	444.00	522.00	438.00	522.00	438.00	523.00	436.00	523.00	436.00	525.00	435.00	525.00	435.00	526.00	434.00	526.00	434.00	527.00	431.00	527.00	431.00	528.00	430.00	528.00	430.00	529.00	429.00	529.00	429.00	531.00	427.00	531.00	427.00	532.00	426.00	532.00	426.00	533.00	424.00	533.00	424.00	535.00	423.00	535.00	423.00	536.00	422.00	536.00	422.00	537.00	420.00	537.00	420.00	538.00	419.00	538.00	419.00	540.00	418.00	540.00	418.00	541.00	417.00	541.00	417.00	544.00	415.00	544.00	415.00	543.00	409.00	543.00	409.00	544.00	403.00	544.00	403.00	545.00	399.00	545.00	399.00	546.00	396.00	546.00	396.00	547.00	394.00	547.00	394.00	548.00	393.00	548.00	393.00	549.00	391.00	549.00	391.00	550.00	389.00	550.00	389.00	551.00	388.00	551.00	388.00	552.00	387.00	552.00	387.00	553.00	385.00	553.00	385.00	556.00	384.00	556.00	384.00	557.00	383.00	557.00	383.00	558.00	382.00	558.00	382.00	559.00	381.00	559.00	381.00	561.00	379.00	561.00	379.00	563.00	378.00	563.00	378.00	565.00	377.00	565.00	377.00	570.00	376.00	570.00	376.00	571.00	375.00	571.00	375.00	574.00	374.00	574.00	374.00	575.00	373.00	575.00	373.00	577.00	372.00	577.00	372.00	578.00	371.00	578.00	371.00	581.00	370.00	581.00	370.00	582.00	369.00	582.00	369.00	584.00	368.00	584.00	368.00	585.00	367.00	585.00	367.00	586.00	365.00	586.00	365.00	587.00	361.00	587.00	361.00	588.00	355.00	588.00	355.00	589.00	353.00	589.00	353.00	590.00	352.00	590.00	352.00	591.00	351.00	591.00	351.00	594.00	350.00	594.00	350.00	597.00	349.00	597.00	349.00	600.00	348.00	600.00	348.00	601.00	347.00	601.00	347.00	602.00	344.00	602.00	344.00	601.00	339.00	601.00	339.00	600.00	337.00	600.00	337.00	599.00	335.00	599.00	335.00	598.00	334.00	598.00	334.00	597.00	332.00	597.00	332.00	596.00	331.00	596.00	331.00	595.00	330.00	595.00	330.00	594.00	329.00	594.00	329.00	593.00	328.00	593.00	328.00	590.00	327.00	590.00	327.00	587.00	326.00	587.00	326.00	582.00	327.00	582.00	327.00	578.00	328.00	578.00	328.00	575.00	330.00	575.00	330.00	576.00	337.00	576.00	337.00	574.00	339.00	574.00	339.00	572.00	340.00	572.00	340.00	571.00	342.00	571.00	342.00	570.00	343.00	570.00	343.00	568.00	345.00	568.00	345.00	566.00	346.00	566.00	346.00	565.00	347.00	565.00	347.00	563.00	348.00	563.00	348.00	561.00	349.00	561.00	349.00	560.00	350.00	560.00	350.00	559.00	352.00	559.00	352.00	558.00	354.00	558.00	354.00	556.00	356.00	556.00	356.00	553.00	358.00	553.00	358.00	552.00	359.00	552.00	359.00	551.00	360.00	551.00	360.00	550.00	361.00	550.00	361.00	549.00	362.00	549.00	362.00	548.00	364.00	548.00	364.00	547.00	365.00	547.00	365.00	545.00	366.00	545.00	366.00	544.00	368.00	544.00	368.00	542.00	370.00	542.00	370.00	540.00	372.00	540.00	372.00	539.00	374.00	539.00	374.00	536.00	375.00	536.00	375.00	534.00	376.00	534.00	376.00	524.00	377.00	524.00	377.00	522.00	378.00	522.00	378.00	508.00	379.00	508.00	379.00	505.00	378.00	505.00	378.00	496.00	380.00	496.00	380.00	494.00	381.00	494.00	381.00	493.00	382.00	493.00	382.00	492.00	384.00	492.00	384.00	490.00	385.00	490.00	385.00	489.00	386.00	489.00	386.00	488.00	388.00	488.00	388.00	485.00	389.00	485.00	389.00	484.00	390.00	484.00	390.00	482.00	392.00	482.00	392.00	478.00	393.00	478.00	393.00	476.00	394.00	476.00	394.00	475.00	395.00	475.00	395.00	474.00	396.00	474.00	396.00	470.00	397.00	470.00	397.00	469.00	398.00	469.00	398.00	467.00	399.00	467.00	399.00	468.00	401.00	468.00	401.00	469.00	404.00	469.00	404.00	470.00	405.00	470.00	405.00	471.00	407.00	471.00	407.00	472.00	410.00	472.00	410.00	473.00	411.00	473.00	411.00	474.00	415.00	474.00	415.00	475.00	416.00	475.00	416.00	476.00	426.00	476.00	426.00	475.00	430.00	475.00	430.00	474.00	434.00	474.00	434.00	472.00	437.00	472.00	437.00	471.00	438.00	471.00	438.00	469.00	439.00	469.00	439.00	468.00	440.00	468.00	440.00	464.00	442.00	464.00	442.00	462.00	443.00	462.00	443.00	460.00	444.00	460.00	444.00	459.00	445.00	459.00	445.00	457.00	446.00	457.00	446.00	456.00	448.00	456.00	448.00	455.00	449.00	455.00	449.00	454.00	451.00	454.00	451.00	452.00	454.00	452.00	454.00	451.00	458.00	451.00	458.00	450.00	465.00	450.00	465.00	451.00	467.00	451.00	467.00	452.00	471.00	452.00	471.00	453.00	472.00	453.00	472.00	454.00	475.00	454.00	475.00	455.00	476.00	455.00	476.00	456.00	478.00	456.00	478.00	461.00	479.00	461.00	479.00	470.00	480.00	470.00	480.00	474.00	481.00	474.00	481.00	477.00	482.00	477.00	482.00	478.00	483.00	478.00	483.00	483.00	484.00	483.00	484.00	487.00	485.00	487.00	485.00	492.00	486.00	492.00	486.00	493.00	487.00	493.00	487.00	495.00	488.00	495.00	488.00	496.00	489.00	496.00	489.00	498.00	490.00	498.00	490.00	499.00	491.00	499.00	491.00	500.00	492.00	500.00	492.00	501.00	493.00	501.00	493.00	502.00	494.00	502.00	494.00	504.00	495.00	504.00	495.00	505.00	496.00	505.00
T1_thres.tif	0386-0449	208.31	175.47	7091.74	-38.99	0.0167	537.00	435.00	539.00	435.00	539.00	436.00	553.00	436.00	553.00	437.00	555.00	437.00	555.00	439.00	556.00	439.00	556.00	440.00	561.00	440.00	561.00	441.00	562.00	441.00	562.00	442.00	568.00	442.00	568.00	443.00	569.00	443.00	569.00	444.00	571.00	444.00	571.00	445.00	572.00	445.00	572.00	446.00	573.00	446.00	573.00	447.00	575.00	447.00	575.00	448.00	576.00	448.00	576.00	449.00	578.00	449.00	578.00	450.00	579.00	450.00	579.00	451.00	580.00	451.00	580.00	453.00	581.00	453.00	581.00	454.00	582.00	454.00	582.00	456.00	583.00	456.00	583.00	458.00	584.00	458.00	584.00	463.00	585.00	463.00	585.00	469.00	586.00	469.00	586.00	473.00	585.00	473.00	585.00	478.00	584.00	478.00	584.00	480.00	583.00	480.00	583.00	483.00	582.00	483.00	582.00	484.00	581.00	484.00	581.00	487.00	580.00	487.00	580.00	489.00	579.00	489.00	579.00	490.00	578.00	490.00	578.00	491.00	577.00	491.00	577.00	493.00	576.00	493.00	576.00	494.00	575.00	494.00	575.00	496.00	574.00	496.00	574.00	497.00	573.00	497.00	573.00	498.00	572.00	498.00	572.00	499.00	571.00	499.00	571.00	501.00	569.00	501.00	569.00	503.00	566.00	503.00	566.00	504.00	565.00	504.00	565.00	505.00	563.00	505.00	563.00	506.00	562.00	506.00	562.00	507.00	561.00	507.00	561.00	508.00	560.00	508.00	560.00	509.00	557.00	509.00	557.00	510.00	554.00	510.00	554.00	509.00	550.00	509.00	550.00	508.00	547.00	508.00	547.00	507.00	537.00	507.00	537.00	506.00	525.00	506.00	525.00	507.00	513.00	507.00	513.00	508.00	510.00	508.00	510.00	509.00	506.00	509.00	506.00	508.00	505.00	508.00	505.00	507.00	504.00	507.00	504.00	506.00	502.00	506.00	502.00	505.00	500.00	505.00	500.00	503.00	499.00	503.00	499.00	502.00	498.00	502.00	498.00	501.00	497.00	501.00	497.00	500.00	496.00	500.00	496.00	499.00	495.00	499.00	495.00	498.00	494.00	498.00	494.00	497.00	493.00	497.00	493.00	496.00	492.00	496.00	492.00	494.00	491.00	494.00	491.00	493.00	490.00	493.00	490.00	491.00	489.00	491.00	489.00	489.00	488.00	489.00	488.00	485.00	487.00	485.00	487.00	480.00	486.00	480.00	486.00	475.00	485.00	475.00	485.00	474.00	484.00	474.00	484.00	471.00	483.00	471.00	483.00	468.00	482.00	468.00	482.00	459.00	481.00	459.00	481.00	453.00	478.00	453.00	478.00	451.00	475.00	451.00	475.00	450.00	474.00	450.00	474.00	449.00	470.00	449.00	470.00	448.00	468.00	448.00	468.00	447.00	455.00	447.00	455.00	448.00	452.00	448.00	452.00	449.00	449.00	449.00	449.00	450.00	448.00	450.00	448.00	451.00	446.00	451.00	446.00	452.00	445.00	452.00	445.00	453.00	443.00	453.00	443.00	455.00	442.00	455.00	442.00	457.00	441.00	457.00	441.00	458.00	440.00	458.00	440.00	459.00	439.00	459.00	439.00	461.00	438.00	461.00	438.00	462.00	437.00	462.00	437.00	465.00	436.00	465.00	436.00	466.00	435.00	466.00	435.00	468.00	434.00	468.00	434.00	469.00	432.00	469.00	432.00	470.00	431.00	470.00	431.00	471.00	428.00	471.00	428.00	472.00	424.00	472.00	424.00	473.00	419.00	473.00	419.00	472.00	417.00	472.00	417.00	471.00	413.00	471.00	413.00	470.00	412.00	470.00	412.00	469.00	409.00	469.00	409.00	468.00	407.00	468.00	407.00	467.00	406.00	467.00	406.00	466.00	403.00	466.00	403.00	465.00	402.00	465.00	402.00	464.00	400.00	464.00	400.00	460.00	401.00	460.00	401.00	458.00	402.00	458.00	402.00	452.00	403.00	452.00	403.00	447.00	402.00	447.00	402.00	444.00	400.00	444.00	400.00	442.00	394.00	442.00	394.00	443.00	391.00	443.00	391.00	444.00	390.00	444.00	390.00	445.00	389.00	445.00	389.00	446.00	387.00	446.00	387.00	447.00	385.00	447.00	385.00	449.00	384.00	449.00	384.00	448.00	381.00	448.00	381.00	449.00	380.00	449.00	380.00	450.00	379.00	450.00	379.00	453.00	376.00	453.00	376.00	449.00	374.00	449.00	374.00	440.00	375.00	440.00	375.00	434.00	376.00	434.00	376.00	429.00	375.00	429.00	375.00	426.00	374.00	426.00	374.00	420.00	373.00	420.00	373.00	419.00	372.00	419.00	372.00	417.00	371.00	417.00	371.00	416.00	370.00	416.00	370.00	413.00	368.00	413.00	368.00	412.00	366.00	412.00	366.00	410.00	364.00	410.00	364.00	409.00	362.00	409.00	362.00	407.00	361.00	407.00	361.00	406.00	360.00	406.00	360.00	405.00	361.00	405.00	361.00	399.00	362.00	399.00	362.00	394.00	363.00	394.00	363.00	392.00	364.00	392.00	364.00	390.00	365.00	390.00	365.00	388.00	366.00	388.00	366.00	384.00	367.00	384.00	367.00	378.00	366.00	378.00	366.00	376.00	365.00	376.00	365.00	374.00	364.00	374.00	364.00	373.00	363.00	373.00	363.00	372.00	361.00	372.00	361.00	371.00	359.00	371.00	359.00	370.00	358.00	370.00	358.00	369.00	356.00	369.00	356.00	368.00	354.00	368.00	354.00	367.00	350.00	367.00	350.00	366.00	349.00	366.00	349.00	365.00	346.00	365.00	346.00	364.00	345.00	364.00	345.00	363.00	344.00	363.00	344.00	362.00	342.00	362.00	342.00	361.00	340.00	361.00	340.00	360.00	338.00	360.00	338.00	359.00	337.00	359.00	337.00	358.00	335.00	358.00	335.00	357.00	334.00	357.00	334.00	356.00	333.00	356.00	333.00	355.00	330.00	355.00	330.00	353.00	326.00	353.00	326.00	352.00	324.00	352.00	324.00	351.00	322.00	351.00	322.00	350.00	321.00	350.00	321.00	348.00	320.00	348.00	320.00	347.00	319.00	347.00	319.00	346.00	318.00	346.00	318.00	343.00	317.00	343.00	317.00	341.00	316.00	341.00	316.00	337.00	315.00	337.00	315.00	333.00	314.00	333.00	314.00	315.00	313.00	315.00	313.00	313.00	314.00	313.00	314.00	310.00	315.00	310.00	315.00	308.00	317.00	308.00	317.00	307.00	318.00	307.00	318.00	306.00	319.00	306.00	319.00	305.00	321.00	305.00	321.00	304.00	324.00	304.00	324.00	303.00	326.00	303.00	326.00	302.00	331.00	302.00	331.00	301.00	335.00	301.00	335.00	300.00	338.00	300.00	338.00	299.00	343.00	299.00	343.00	300.00	347.00	300.00	347.00	301.00	350.00	301.00	350.00	302.00	353.00	302.00	353.00	303.00	354.00	303.00	354.00	304.00	357.00	304.00	357.00	305.00	359.00	305.00	359.00	306.00	360.00	306.00	360.00	307.00	362.00	307.00	362.00	308.00	364.00	308.00	364.00	309.00	365.00	309.00	365.00	310.00	370.00	310.00	370.00	309.00	371.00	309.00	371.00	308.00	372.00	308.00	372.00	306.00	373.00	306.00	373.00	304.00	375.00	304.00	375.00	302.00	376.00	302.00	376.00	301.00	377.00	301.00	377.00	300.00	378.00	300.00	378.00	298.00	379.00	298.00	379.00	297.00	381.00	297.00	381.00	296.00	382.00	296.00	382.00	294.00	383.00	294.00	383.00	293.00	384.00	293.00	384.00	292.00	386.00	292.00	386.00	290.00	387.00	290.00	387.00	289.00	388.00	289.00	388.00	288.00	390.00	288.00	390.00	286.00	391.00	286.00	391.00	288.00	394.00	288.00	394.00	287.00	395.00	287.00	395.00	286.00	397.00	286.00	397.00	285.00	398.00	285.00	398.00	286.00	400.00	286.00	400.00	287.00	402.00	287.00	402.00	288.00	407.00	288.00	407.00	290.00	411.00	290.00	411.00	292.00	412.00	292.00	412.00	293.00	413.00	293.00	413.00	294.00	414.00	294.00	414.00	295.00	415.00	295.00	415.00	296.00	416.00	296.00	416.00	297.00	417.00	297.00	417.00	298.00	418.00	298.00	418.00	299.00	419.00	299.00	419.00	300.00	420.00	300.00	420.00	301.00	421.00	301.00	421.00	303.00	422.00	303.00	422.00	305.00	423.00	305.00	423.00	312.00	424.00	312.00	424.00	316.00	425.00	316.00	425.00	324.00	426.00	324.00	426.00	327.00	427.00	327.00	427.00	330.00	428.00	330.00	428.00	331.00	429.00	331.00	429.00	333.00	430.00	333.00	430.00	334.00	431.00	334.00	431.00	336.00	433.00	336.00	433.00	337.00	434.00	337.00	434.00	339.00	435.00	339.00	435.00	340.00	437.00	340.00	437.00	342.00	439.00	342.00	439.00	344.00	443.00	344.00	443.00	345.00	446.00	345.00	446.00	346.00	449.00	346.00	449.00	347.00	451.00	347.00	451.00	348.00	465.00	348.00	465.00	347.00	466.00	347.00	466.00	346.00	470.00	346.00	470.00	345.00	471.00	345.00	471.00	344.00	474.00	344.00	474.00	343.00	475.00	343.00	475.00	342.00	478.00	342.00	478.00	340.00	480.00	340.00	480.00	338.00	481.00	338.00	481.00	336.00	482.00	336.00	482.00	329.00	481.00	329.00	481.00	327.00	480.00	327.00	480.00	322.00	479.00	322.00	479.00	317.00	478.00	317.00	478.00	312.00	477.00	312.00	477.00	311.00	476.00	311.00	476.00	304.00	475.00	304.00	475.00	303.00	474.00	303.00	474.00	297.00	473.00	297.00	473.00	295.00	472.00	295.00	472.00	290.00	471.00	290.00	471.00	288.00	470.00	288.00	470.00	284.00	471.00	284.00	471.00	282.00	472.00	282.00	472.00	276.00	473.00	276.00	473.00	275.00	474.00	275.00	474.00	270.00	476.00	270.00	476.00	269.00	477.00	269.00	477.00	268.00	480.00	268.00	480.00	266.00	484.00	266.00	484.00	265.00	485.00	265.00	485.00	264.00	488.00	264.00	488.00	263.00	493.00	263.00	493.00	262.00	501.00	262.00	501.00	263.00	503.00	263.00	503.00	264.00	505.00	264.00	505.00	265.00	506.00	265.00	506.00	266.00	507.00	266.00	507.00	267.00	508.00	267.00	508.00	268.00	509.00	268.00	509.00	269.00	510.00	269.00	510.00	270.00	513.00	270.00	513.00	271.00	514.00	271.00	514.00	272.00	518.00	272.00	518.00	274.00	519.00	274.00	519.00	275.00	520.00	275.00	520.00	276.00	521.00	276.00	521.00	277.00	522.00	277.00	522.00	278.00	523.00	278.00	523.00	296.00	524.00	296.00	524.00	298.00	525.00	298.00	525.00	302.00	526.00	302.00	526.00	304.00	527.00	304.00	527.00	306.00	529.00	306.00	529.00	307.00	530.00	307.00	530.00	308.00	531.00	308.00	531.00	310.00	535.00	310.00	535.00	311.00	536.00	311.00	536.00	312.00	537.00	312.00	537.00	313.00	538.00	313.00	538.00	314.00	539.00	314.00	539.00	316.00	540.00	316.00	540.00	317.00	541.00	317.00	541.00	319.00	542.00	319.00	542.00	320.00	543.00	320.00	543.00	321.00	544.00	321.00	544.00	322.00	546.00	322.00	546.00	323.00	547.00	323.00	547.00	325.00	548.00	325.00	548.00	326.00	549.00	326.00	549.00	328.00	550.00	328.00	550.00	329.00	551.00	329.00	551.00	332.00	552.00	332.00	552.00	333.00	553.00	333.00	553.00	335.00	554.00	335.00	554.00	336.00	555.00	336.00	555.00	339.00	556.00	339.00	556.00	340.00	557.00	340.00	557.00	356.00	556.00	356.00	556.00	357.00	555.00	357.00	555.00	362.00	554.00	362.00	554.00	363.00	553.00	363.00	553.00	367.00	552.00	367.00	552.00	368.00	551.00	368.00	551.00	369.00	550.00	369.00	550.00	370.00	549.00	370.00	549.00	372.00	547.00	372.00	547.00	373.00	546.00	373.00	546.00	374.00	545.00	374.00	545.00	375.00	544.00	375.00	544.00	376.00	543.00	376.00	543.00	377.00	542.00	377.00	542.00	378.00	541.00	378.00	541.00	380.00	539.00	380.00	539.00	382.00	537.00	382.00	537.00	384.00	536.00	384.00	536.00	385.00	535.00	385.00	535.00	386.00	534.00	386.00	534.00	387.00	531.00	387.00	531.00	388.00	530.00	388.00	530.00	389.00	529.00	389.00	529.00	390.00	528.00	390.00	528.00	391.00	526.00	391.00	526.00	392.00	525.00	392.00	525.00	393.00	523.00	393.00	523.00	394.00	522.00	394.00	522.00	395.00	521.00	395.00	521.00	396.00	520.00	396.00	520.00	397.00	519.00	397.00	519.00	398.00	518.00	398.00	518.00	399.00	517.00	399.00	517.00	400.00	516.00	400.00	516.00	401.00	515.00	401.00	515.00	403.00	514.00	403.00	514.00	404.00	513.00	404.00	513.00	410.00	514.00	410.00	514.00	411.00	515.00	411.00	515.00	413.00	516.00	413.00	516.00	414.00	517.00	414.00	517.00	416.00	519.00	416.00	519.00	420.00	520.00	420.00	520.00	423.00	521.00	423.00	521.00	426.00	522.00	426.00	522.00	428.00	523.00	428.00	523.00	430.00	525.00	430.00	525.00	432.00	529.00	432.00	529.00	433.00	533.00	433.00	533.00	434.00	537.00	434.00
T1_thres.tif	0214-0470	210.88	97.04	3581.41	-87.98	0.0354	468.00	281.00	467.00	281.00	467.00	290.00	468.00	290.00	468.00	292.00	469.00	292.00	469.00	298.00	470.00	298.00	470.00	299.00	471.00	299.00	471.00	306.00	473.00	306.00	473.00	313.00	474.00	313.00	474.00	314.00	475.00	314.00	475.00	320.00	476.00	320.00	476.00	324.00	477.00	324.00	477.00	330.00	478.00	330.00	478.00	331.00	479.00	331.00	479.00	334.00	478.00	334.00	478.00	335.00	477.00	335.00	477.00	337.00	475.00	337.00	475.00	339.00	473.00	339.00	473.00	340.00	472.00	340.00	472.00	341.00	468.00	341.00	468.00	342.00	467.00	342.00	467.00	343.00	464.00	343.00	464.00	344.00	462.00	344.00	462.00	345.00	453.00	345.00	453.00	344.00	451.00	344.00	451.00	343.00	449.00	343.00	449.00	342.00	446.00	342.00	446.00	341.00	442.00	341.00	442.00	340.00	441.00	340.00	441.00	339.00	440.00	339.00	440.00	338.00	439.00	338.00	439.00	337.00	438.00	337.00	438.00	336.00	437.00	336.00	437.00	335.00	436.00	335.00	436.00	334.00	435.00	334.00	435.00	333.00	434.00	333.00	434.00	332.00	433.00	332.00	433.00	330.00	432.00	330.00	432.00	328.00	431.00	328.00	431.00	327.00	430.00	327.00	430.00	324.00	429.00	324.00	429.00	321.00	428.00	321.00	428.00	313.00	427.00	313.00	427.00	309.00	426.00	309.00	426.00	303.00	425.00	303.00	425.00	301.00	424.00	301.00	424.00	299.00	423.00	299.00	423.00	298.00	422.00	298.00	422.00	297.00	421.00	297.00	421.00	295.00	420.00	295.00	420.00	294.00	419.00	294.00	419.00	293.00	418.00	293.00	418.00	292.00	417.00	292.00	417.00	291.00	416.00	291.00	416.00	290.00	415.00	290.00	415.00	289.00	414.00	289.00	414.00	288.00	413.00	288.00	413.00	287.00	410.00	287.00	410.00	285.00	405.00	285.00	405.00	284.00	403.00	284.00	403.00	283.00	400.00	283.00	400.00	282.00	396.00	282.00	396.00	281.00	395.00	281.00	395.00	280.00	394.00	280.00	394.00	248.00	393.00	248.00	393.00	231.00	394.00	231.00	394.00	222.00	395.00	222.00	395.00	218.00	396.00	218.00	396.00	216.00	397.00	216.00	397.00	215.00	399.00	215.00	399.00	216.00	400.00	216.00	400.00	217.00	405.00	217.00	405.00	218.00	412.00	218.00	412.00	217.00	414.00	217.00	414.00	216.00	416.00	216.00	416.00	213.00	418.00	213.00	418.00	203.00	417.00	203.00	417.00	202.00	416.00	202.00	416.00	199.00	417.00	199.00	417.00	200.00	418.00	200.00	418.00	201.00	419.00	201.00	419.00	202.00	420.00	202.00	420.00	203.00	421.00	203.00	421.00	206.00	425.00	206.00	425.00	207.00	426.00	207.00	426.00	208.00	433.00	208.00	433.00	207.00	435.00	207.00	435.00	206.00	438.00	206.00	438.00	205.00	440.00	205.00	440.00	204.00	442.00	204.00	442.00	203.00	443.00	203.00	443.00	202.00	445.00	202.00	445.00	201.00	446.00	201.00	446.00	199.00	447.00	199.00	447.00	198.00	448.00	198.00	448.00	194.00	449.00	194.00	449.00	192.00	450.00	192.00	450.00	189.00	451.00	189.00	451.00	184.00	452.00	184.00	452.00	169.00	451.00	169.00	451.00	163.00	450.00	163.00	450.00	159.00	449.00	159.00	449.00	153.00	452.00	153.00	452.00	152.00	456.00	152.00	456.00	151.00	457.00	151.00	457.00	150.00	458.00	150.00	458.00	142.00	459.00	142.00	459.00	139.00	458.00	139.00	458.00	135.00	457.00	135.00	457.00	133.00	456.00	133.00	456.00	131.00	455.00	131.00	455.00	130.00	454.00	130.00	454.00	128.00	453.00	128.00	453.00	127.00	452.00	127.00	452.00	126.00	451.00	126.00	451.00	123.00	450.00	123.00	450.00	122.00	449.00	122.00	449.00	120.00	450.00	120.00	450.00	119.00	452.00	119.00	452.00	118.00	454.00	118.00	454.00	117.00	455.00	117.00	455.00	116.00	456.00	116.00	456.00	114.00	458.00	114.00	458.00	112.00	459.00	112.00	459.00	111.00	460.00	111.00	460.00	110.00	461.00	110.00	461.00	107.00	462.00	107.00	462.00	104.00	463.00	104.00	463.00	102.00	464.00	102.00	464.00	99.00	465.00	99.00	465.00	98.00	466.00	98.00	466.00	97.00	468.00	97.00	468.00	95.00	469.00	95.00	469.00	94.00	470.00	94.00	470.00	93.00	471.00	93.00	471.00	92.00	472.00	92.00	472.00	90.00	474.00	90.00	474.00	88.00	476.00	88.00	476.00	87.00	478.00	87.00	478.00	86.00	481.00	86.00	481.00	84.00	487.00	84.00	487.00	85.00	491.00	85.00	491.00	86.00	493.00	86.00	493.00	87.00	495.00	87.00	495.00	88.00	497.00	88.00	497.00	90.00	499.00	90.00	499.00	91.00	501.00	91.00	501.00	92.00	502.00	92.00	502.00	93.00	503.00	93.00	503.00	94.00	504.00	94.00	504.00	95.00	505.00	95.00	505.00	96.00	506.00	96.00	506.00	97.00	507.00	97.00	507.00	99.00	508.00	99.00	508.00	100.00	509.00	100.00	509.00	101.00	510.00	101.00	510.00	102.00	511.00	102.00	511.00	103.00	513.00	103.00	513.00	104.00	514.00	104.00	514.00	105.00	515.00	105.00	515.00	136.00	516.00	136.00	516.00	137.00	517.00	137.00	517.00	143.00	518.00	143.00	518.00	144.00	519.00	144.00	519.00	147.00	520.00	147.00	520.00	148.00	521.00	148.00	521.00	149.00	522.00	149.00	522.00	150.00	523.00	150.00	523.00	151.00	525.00	151.00	525.00	153.00	526.00	153.00	526.00	154.00	527.00	154.00	527.00	156.00	529.00	156.00	529.00	157.00	531.00	157.00	531.00	158.00	532.00	158.00	532.00	160.00	533.00	160.00	533.00	161.00	534.00	161.00	534.00	162.00	535.00	162.00	535.00	163.00	536.00	163.00	536.00	164.00	537.00	164.00	537.00	165.00	538.00	165.00	538.00	166.00	539.00	166.00	539.00	168.00	541.00	168.00	541.00	169.00	542.00	169.00	542.00	170.00	544.00	170.00	544.00	171.00	546.00	171.00	546.00	172.00	548.00	172.00	548.00	174.00	547.00	174.00	547.00	176.00	546.00	176.00	546.00	178.00	545.00	178.00	545.00	181.00	544.00	181.00	544.00	183.00	542.00	183.00	542.00	187.00	541.00	187.00	541.00	189.00	533.00	189.00	533.00	190.00	526.00	190.00	526.00	191.00	517.00	191.00	517.00	192.00	515.00	192.00	515.00	193.00	511.00	193.00	511.00	194.00	510.00	194.00	510.00	195.00	508.00	195.00	508.00	196.00	505.00	196.00	505.00	197.00	504.00	197.00	504.00	198.00	503.00	198.00	503.00	199.00	501.00	199.00	501.00	202.00	499.00	202.00	499.00	204.00	498.00	204.00	498.00	205.00	497.00	205.00	497.00	206.00	495.00	206.00	495.00	208.00	494.00	208.00	494.00	210.00	493.00	210.00	493.00	214.00	492.00	214.00	492.00	216.00	491.00	216.00	491.00	222.00	490.00	222.00	490.00	225.00	489.00	225.00	489.00	260.00	486.00	260.00	486.00	261.00	482.00	261.00	482.00	262.00	481.00	262.00	481.00	263.00	477.00	263.00	477.00	265.00	475.00	265.00	475.00	266.00	473.00	266.00	473.00	267.00	472.00	267.00	472.00	268.00	471.00	268.00	471.00	272.00	470.00	272.00	470.00	274.00	469.00	274.00	469.00	279.00	468.00	279.00
T1_thres.tif	0169-0408	188.75	75.27	691.53	-73.84	0.0244	449.00	182.00	448.00	182.00	448.00	187.00	447.00	187.00	447.00	189.00	446.00	189.00	446.00	191.00	445.00	191.00	445.00	195.00	444.00	195.00	444.00	197.00	443.00	197.00	443.00	198.00	442.00	198.00	442.00	199.00	440.00	199.00	440.00	201.00	437.00	201.00	437.00	202.00	435.00	202.00	435.00	203.00	433.00	203.00	433.00	204.00	428.00	204.00	428.00	203.00	424.00	203.00	424.00	201.00	423.00	201.00	423.00	200.00	422.00	200.00	422.00	199.00	421.00	199.00	421.00	198.00	420.00	198.00	420.00	196.00	419.00	196.00	419.00	195.00	417.00	195.00	417.00	193.00	414.00	193.00	414.00	190.00	413.00	190.00	413.00	189.00	412.00	189.00	412.00	187.00	411.00	187.00	411.00	186.00	410.00	186.00	410.00	183.00	408.00	183.00	408.00	181.00	406.00	181.00	406.00	179.00	403.00	179.00	403.00	178.00	401.00	178.00	401.00	177.00	398.00	177.00	398.00	176.00	397.00	176.00	397.00	175.00	394.00	175.00	394.00	174.00	393.00	174.00	393.00	172.00	389.00	172.00	389.00	171.00	375.00	171.00	375.00	172.00	374.00	172.00	374.00	173.00	373.00	173.00	373.00	172.00	372.00	172.00	372.00	170.00	371.00	170.00	371.00	169.00	370.00	169.00	370.00	166.00	369.00	166.00	369.00	165.00	368.00	165.00	368.00	161.00	369.00	161.00	369.00	156.00	371.00	156.00	371.00	154.00	372.00	154.00	372.00	153.00	373.00	153.00	373.00	152.00	376.00	152.00	376.00	151.00	378.00	151.00	378.00	149.00	380.00	149.00	380.00	148.00	384.00	148.00	384.00	147.00	385.00	147.00	385.00	146.00	388.00	146.00	388.00	145.00	389.00	145.00	389.00	144.00	392.00	144.00	392.00	143.00	393.00	143.00	393.00	142.00	394.00	142.00	394.00	141.00	396.00	141.00	396.00	140.00	397.00	140.00	397.00	139.00	399.00	139.00	399.00	138.00	402.00	138.00	402.00	137.00	404.00	137.00	404.00	136.00	409.00	136.00	409.00	135.00	410.00	135.00	410.00	134.00	423.00	134.00	423.00	135.00	425.00	135.00	425.00	136.00	426.00	136.00	426.00	137.00	427.00	137.00	427.00	138.00	429.00	138.00	429.00	140.00	431.00	140.00	431.00	142.00	433.00	142.00	433.00	144.00	435.00	144.00	435.00	145.00	436.00	145.00	436.00	146.00	437.00	146.00	437.00	148.00	439.00	148.00	439.00	149.00	440.00	149.00	440.00	154.00	443.00	154.00	443.00	152.00	445.00	152.00	445.00	155.00	446.00	155.00	446.00	161.00	447.00	161.00	447.00	165.00	448.00	165.00	448.00	172.00	449.00	172.00
T1_thres.tif	0310-0221	110.93	145.39	10011.17	53.72	0.0096	391.00	281.00	390.00	281.00	390.00	282.00	389.00	282.00	389.00	283.00	387.00	283.00	387.00	285.00	386.00	285.00	386.00	286.00	384.00	286.00	384.00	288.00	383.00	288.00	383.00	289.00	382.00	289.00	382.00	290.00	381.00	290.00	381.00	291.00	380.00	291.00	380.00	292.00	379.00	292.00	379.00	294.00	377.00	294.00	377.00	295.00	375.00	295.00	375.00	297.00	374.00	297.00	374.00	299.00	372.00	299.00	372.00	301.00	371.00	301.00	371.00	302.00	370.00	302.00	370.00	304.00	369.00	304.00	369.00	305.00	368.00	305.00	368.00	306.00	366.00	306.00	366.00	305.00	364.00	305.00	364.00	304.00	362.00	304.00	362.00	303.00	361.00	303.00	361.00	302.00	360.00	302.00	360.00	301.00	357.00	301.00	357.00	300.00	355.00	300.00	355.00	299.00	352.00	299.00	352.00	298.00	350.00	298.00	350.00	297.00	345.00	297.00	345.00	296.00	336.00	296.00	336.00	297.00	333.00	297.00	333.00	298.00	328.00	298.00	328.00	299.00	323.00	299.00	323.00	300.00	321.00	300.00	321.00	301.00	319.00	301.00	319.00	302.00	317.00	302.00	317.00	303.00	315.00	303.00	315.00	304.00	314.00	304.00	314.00	305.00	313.00	305.00	313.00	306.00	312.00	306.00	312.00	307.00	311.00	307.00	311.00	310.00	310.00	310.00	310.00	318.00	311.00	318.00	311.00	335.00	312.00	335.00	312.00	340.00	313.00	340.00	313.00	343.00	314.00	343.00	314.00	345.00	315.00	345.00	315.00	348.00	316.00	348.00	316.00	349.00	317.00	349.00	317.00	351.00	318.00	351.00	318.00	352.00	319.00	352.00	319.00	353.00	320.00	353.00	320.00	354.00	321.00	354.00	321.00	355.00	323.00	355.00	323.00	356.00	327.00	356.00	327.00	358.00	331.00	358.00	331.00	360.00	332.00	360.00	332.00	361.00	335.00	361.00	335.00	362.00	336.00	362.00	336.00	363.00	337.00	363.00	337.00	364.00	340.00	364.00	340.00	365.00	342.00	365.00	342.00	366.00	343.00	366.00	343.00	368.00	347.00	368.00	347.00	369.00	348.00	369.00	348.00	370.00	351.00	370.00	351.00	371.00	353.00	371.00	353.00	372.00	356.00	372.00	356.00	373.00	357.00	373.00	357.00	374.00	359.00	374.00	359.00	375.00	360.00	375.00	360.00	376.00	361.00	376.00	361.00	377.00	362.00	377.00	362.00	379.00	363.00	379.00	363.00	380.00	364.00	380.00	364.00	382.00	363.00	382.00	363.00	386.00	362.00	386.00	362.00	387.00	361.00	387.00	361.00	389.00	360.00	389.00	360.00	391.00	359.00	391.00	359.00	396.00	358.00	396.00	358.00	403.00	356.00	403.00	356.00	402.00	351.00	402.00	351.00	403.00	347.00	403.00	347.00	404.00	345.00	404.00	345.00	405.00	340.00	405.00	340.00	406.00	332.00	406.00	332.00	407.00	325.00	407.00	325.00	408.00	321.00	408.00	321.00	409.00	319.00	409.00	319.00	410.00	317.00	410.00	317.00	411.00	316.00	411.00	316.00	412.00	315.00	412.00	315.00	413.00	313.00	413.00	313.00	414.00	312.00	414.00	312.00	415.00	311.00	415.00	311.00	416.00	310.00	416.00	310.00	417.00	309.00	417.00	309.00	418.00	308.00	418.00	308.00	420.00	307.00	420.00	307.00	422.00	306.00	422.00	306.00	423.00	305.00	423.00	305.00	426.00	304.00	426.00	304.00	429.00	303.00	429.00	303.00	438.00	305.00	438.00	305.00	441.00	304.00	441.00	304.00	443.00	303.00	443.00	303.00	444.00	302.00	444.00	302.00	445.00	301.00	445.00	301.00	446.00	299.00	446.00	299.00	447.00	298.00	447.00	298.00	446.00	295.00	446.00	295.00	447.00	293.00	447.00	293.00	448.00	292.00	448.00	292.00	449.00	291.00	449.00	291.00	450.00	290.00	450.00	290.00	451.00	289.00	451.00	289.00	454.00	288.00	454.00	288.00	458.00	287.00	458.00	287.00	464.00	288.00	464.00	288.00	466.00	289.00	466.00	289.00	471.00	290.00	471.00	290.00	473.00	286.00	473.00	286.00	476.00	283.00	476.00	283.00	475.00	282.00	475.00	282.00	474.00	279.00	474.00	279.00	473.00	278.00	473.00	278.00	471.00	276.00	471.00	276.00	470.00	274.00	470.00	274.00	469.00	260.00	469.00	260.00	470.00	258.00	470.00	258.00	471.00	251.00	471.00	251.00	472.00	250.00	472.00	250.00	473.00	247.00	473.00	247.00	474.00	244.00	474.00	244.00	475.00	242.00	475.00	242.00	474.00	238.00	474.00	238.00	473.00	235.00	473.00	235.00	472.00	234.00	472.00	234.00	471.00	231.00	471.00	231.00	469.00	230.00	469.00	230.00	467.00	229.00	467.00	229.00	464.00	228.00	464.00	228.00	461.00	227.00	461.00	227.00	457.00	226.00	457.00	226.00	432.00	227.00	432.00	227.00	426.00	228.00	426.00	228.00	420.00	229.00	420.00	229.00	417.00	230.00	417.00	230.00	414.00	231.00	414.00	231.00	408.00	232.00	408.00	232.00	403.00	233.00	403.00	233.00	399.00	234.00	399.00	234.00	394.00	233.00	394.00	233.00	389.00	232.00	389.00	232.00	387.00	230.00	387.00	230.00	385.00	228.00	385.00	228.00	384.00	225.00	384.00	225.00	383.00	221.00	383.00	221.00	382.00	215.00	382.00	215.00	381.00	203.00	381.00	203.00	382.00	200.00	382.00	200.00	381.00	189.00	381.00	189.00	382.00	188.00	382.00	188.00	383.00	184.00	383.00	184.00	384.00	181.00	384.00	181.00	385.00	177.00	385.00	177.00	386.00	176.00	386.00	176.00	387.00	173.00	387.00	173.00	388.00	172.00	388.00	172.00	389.00	171.00	389.00	171.00	391.00	170.00	391.00	170.00	392.00	169.00	392.00	169.00	394.00	168.00	394.00	168.00	395.00	167.00	395.00	167.00	396.00	166.00	396.00	166.00	397.00	165.00	397.00	165.00	399.00	158.00	399.00	158.00	398.00	157.00	398.00	157.00	397.00	153.00	397.00	153.00	396.00	152.00	396.00	152.00	395.00	148.00	395.00	148.00	394.00	146.00	394.00	146.00	393.00	142.00	393.00	142.00	392.00	135.00	392.00	135.00	393.00	132.00	393.00	132.00	394.00	129.00	394.00	129.00	395.00	127.00	395.00	127.00	396.00	126.00	396.00	126.00	397.00	124.00	397.00	124.00	398.00	123.00	398.00	123.00	399.00	122.00	399.00	122.00	400.00	121.00	400.00	121.00	401.00	120.00	401.00	120.00	402.00	119.00	402.00	119.00	404.00	118.00	404.00	118.00	405.00	117.00	405.00	117.00	407.00	116.00	407.00	116.00	408.00	115.00	408.00	115.00	410.00	114.00	410.00	114.00	411.00	113.00	411.00	113.00	412.00	112.00	412.00	112.00	413.00	111.00	413.00	111.00	415.00	110.00	415.00	110.00	416.00	109.00	416.00	109.00	418.00	108.00	418.00	108.00	419.00	107.00	419.00	107.00	420.00	106.00	420.00	106.00	421.00	102.00	421.00	102.00	420.00	100.00	420.00	100.00	419.00	99.00	419.00	99.00	418.00	98.00	418.00	98.00	417.00	94.00	417.00	94.00	415.00	91.00	415.00	91.00	414.00	90.00	414.00	90.00	413.00	89.00	413.00	89.00	412.00	88.00	412.00	88.00	411.00	87.00	411.00	87.00	409.00	86.00	409.00	86.00	408.00	85.00	408.00	85.00	407.00	84.00	407.00	84.00	406.00	83.00	406.00	83.00	405.00	82.00	405.00	82.00	403.00	81.00	403.00	81.00	402.00	80.00	402.00	80.00	401.00	79.00	401.00	79.00	399.00	77.00	399.00	77.00	397.00	76.00	397.00	76.00	396.00	75.00	396.00	75.00	395.00	74.00	395.00	74.00	393.00	72.00	393.00	72.00	391.00	70.00	391.00	70.00	390.00	69.00	390.00	69.00	389.00	68.00	389.00	68.00	388.00	67.00	388.00	67.00	387.00	65.00	387.00	65.00	385.00	64.00	385.00	64.00	384.00	63.00	384.00	63.00	383.00	62.00	383.00	62.00	381.00	61.00	381.00	61.00	377.00	60.00	377.00	60.00	373.00	59.00	373.00	59.00	372.00	58.00	372.00	58.00	368.00	57.00	368.00	57.00	366.00	56.00	366.00	56.00	364.00	55.00	364.00	55.00	363.00	54.00	363.00	54.00	359.00	53.00	359.00	53.00	357.00	52.00	357.00	52.00	356.00	51.00	356.00	51.00	354.00	50.00	354.00	50.00	352.00	49.00	352.00	49.00	349.00	48.00	349.00	48.00	345.00	49.00	345.00	49.00	343.00	50.00	343.00	50.00	342.00	52.00	342.00	52.00	340.00	53.00	340.00	53.00	338.00	56.00	338.00	56.00	336.00	58.00	336.00	58.00	334.00	59.00	334.00	59.00	333.00	61.00	333.00	61.00	332.00	63.00	332.00	63.00	331.00	64.00	331.00	64.00	330.00	65.00	330.00	65.00	328.00	66.00	328.00	66.00	326.00	67.00	326.00	67.00	320.00	68.00	320.00	68.00	312.00	67.00	312.00	67.00	310.00	66.00	310.00	66.00	308.00	69.00	308.00	69.00	306.00	72.00	306.00	72.00	305.00	73.00	305.00	73.00	304.00	74.00	304.00	74.00	303.00	75.00	303.00	75.00	302.00	78.00	302.00	78.00	301.00	79.00	301.00	79.00	300.00	80.00	300.00	80.00	299.00	82.00	299.00	82.00	298.00	85.00	298.00	85.00	297.00	86.00	297.00	86.00	296.00	90.00	296.00	90.00	295.00	92.00	295.00	92.00	294.00	94.00	294.00	94.00	293.00	96.00	293.00	96.00	292.00	99.00	292.00	99.00	291.00	100.00	291.00	100.00	290.00	102.00	290.00	102.00	289.00	104.00	289.00	104.00	288.00	106.00	288.00	106.00	287.00	107.00	287.00	107.00	286.00	109.00	286.00	109.00	285.00	110.00	285.00	110.00	284.00	112.00	284.00	112.00	283.00	113.00	283.00	113.00	282.00	114.00	282.00	114.00	281.00	117.00	281.00	117.00	282.00	118.00	282.00	118.00	284.00	119.00	284.00	119.00	285.00	121.00	285.00	121.00	286.00	122.00	286.00	122.00	287.00	123.00	287.00	123.00	289.00	124.00	289.00	124.00	290.00	125.00	290.00	125.00	291.00	126.00	291.00	126.00	292.00	128.00	292.00	128.00	294.00	130.00	294.00	130.00	295.00	131.00	295.00	131.00	296.00	132.00	296.00	132.00	297.00	133.00	297.00	133.00	298.00	139.00	298.00	139.00	300.00	143.00	300.00	143.00	301.00	145.00	301.00	145.00	302.00	147.00	302.00	147.00	304.00	151.00	304.00	151.00	305.00	161.00	305.00	161.00	304.00	164.00	304.00	164.00	303.00	166.00	303.00	166.00	302.00	169.00	302.00	169.00	301.00	172.00	301.00	172.00	300.00	179.00	300.00	179.00	301.00	182.00	301.00	182.00	302.00	189.00	302.00	189.00	303.00	192.00	303.00	192.00	304.00	200.00	304.00	200.00	305.00	222.00	305.00	222.00	304.00	226.00	304.00	226.00	303.00	228.00	303.00	228.00	302.00	231.00	302.00	231.00	301.00	233.00	301.00	233.00	300.00	236.00	300.00	236.00	299.00	238.00	299.00	238.00	298.00	242.00	298.00	242.00	297.00	244.00	297.00	244.00	296.00	246.00	296.00	246.00	295.00	248.00	295.00	248.00	293.00	249.00	293.00	249.00	292.00	251.00	292.00	251.00	290.00	253.00	290.00	253.00	288.00	255.00	288.00	255.00	287.00	256.00	287.00	256.00	285.00	257.00	285.00	257.00	284.00	258.00	284.00	258.00	282.00	259.00	282.00	259.00	281.00	260.00	281.00	260.00	279.00	261.00	279.00	261.00	277.00	262.00	277.00	262.00	271.00	263.00	271.00	263.00	267.00	264.00	267.00	264.00	253.00	263.00	253.00	263.00	243.00	262.00	243.00	262.00	241.00	261.00	241.00	261.00	240.00	260.00	240.00	260.00	238.00	259.00	238.00	259.00	237.00	258.00	237.00	258.00	235.00	256.00	235.00	256.00	231.00	255.00	231.00	255.00	230.00	254.00	230.00	254.00	227.00	253.00	227.00	253.00	226.00	252.00	226.00	252.00	224.00	251.00	224.00	251.00	223.00	250.00	223.00	250.00	221.00	249.00	221.00	249.00	220.00	248.00	220.00	248.00	214.00	247.00	214.00	247.00	213.00	246.00	213.00	246.00	211.00	245.00	211.00	245.00	210.00	244.00	210.00	244.00	207.00	243.00	207.00	243.00	206.00	242.00	206.00	242.00	203.00	244.00	203.00	244.00	201.00	246.00	201.00	246.00	199.00	247.00	199.00	247.00	198.00	248.00	198.00	248.00	196.00	249.00	196.00	249.00	194.00	250.00	194.00	250.00	191.00	252.00	191.00	252.00	186.00	253.00	186.00	253.00	185.00	254.00	185.00	254.00	182.00	255.00	182.00	255.00	180.00	256.00	180.00	256.00	176.00	257.00	176.00	257.00	175.00	258.00	175.00	258.00	168.00	259.00	168.00	259.00	166.00	260.00	166.00	260.00	151.00	269.00	151.00	269.00	150.00	284.00	150.00	284.00	149.00	288.00	149.00	288.00	148.00	293.00	148.00	293.00	147.00	297.00	147.00	297.00	146.00	302.00	146.00	302.00	145.00	306.00	145.00	306.00	146.00	307.00	146.00	307.00	148.00	309.00	148.00	309.00	150.00	310.00	150.00	310.00	151.00	311.00	151.00	311.00	152.00	313.00	152.00	313.00	154.00	314.00	154.00	314.00	155.00	315.00	155.00	315.00	158.00	317.00	158.00	317.00	162.00	318.00	162.00	318.00	163.00	319.00	163.00	319.00	168.00	320.00	168.00	320.00	169.00	321.00	169.00	321.00	174.00	322.00	174.00	322.00	175.00	321.00	175.00	321.00	180.00	322.00	180.00	322.00	188.00	323.00	188.00	323.00	196.00	325.00	196.00	325.00	200.00	326.00	200.00	326.00	201.00	327.00	201.00	327.00	202.00	328.00	202.00	328.00	203.00	329.00	203.00	329.00	204.00	331.00	204.00	331.00	205.00	336.00	205.00	336.00	204.00	339.00	204.00	339.00	203.00	342.00	203.00	342.00	202.00	344.00	202.00	344.00	200.00	347.00	200.00	347.00	199.00	348.00	199.00	348.00	198.00	350.00	198.00	350.00	197.00	351.00	197.00	351.00	196.00	354.00	196.00	354.00	195.00	356.00	195.00	356.00	194.00	361.00	194.00	361.00	193.00	362.00	193.00	362.00	192.00	370.00	192.00	370.00	195.00	372.00	195.00	372.00	196.00	379.00	196.00	379.00	198.00	380.00	198.00	380.00	199.00	381.00	199.00	381.00	201.00	382.00	201.00	382.00	202.00	383.00	202.00	383.00	204.00	385.00	204.00	385.00	205.00	386.00	205.00	386.00	206.00	388.00	206.00	388.00	207.00	389.00	207.00	389.00	208.00	390.00	208.00	390.00	209.00	391.00	209.00	391.00	210.00	393.00	210.00	393.00	211.00	394.00	211.00	394.00	212.00	393.00	212.00	393.00	216.00	392.00	216.00	392.00	219.00	391.00	219.00	391.00	228.00	390.00	228.00	390.00	254.00	391.00	254.00
T1_thres.tif	0445-0338	155.86	201.94	810.12	1.97	0.0124	372.00	437.00	371.00	437.00	371.00	451.00	372.00	451.00	372.00	452.00	373.00	452.00	373.00	455.00	372.00	455.00	372.00	460.00	373.00	460.00	373.00	464.00	372.00	464.00	372.00	466.00	371.00	466.00	371.00	470.00	370.00	470.00	370.00	471.00	369.00	471.00	369.00	481.00	366.00	481.00	366.00	482.00	364.00	482.00	364.00	483.00	362.00	483.00	362.00	484.00	358.00	484.00	358.00	485.00	349.00	485.00	349.00	484.00	338.00	484.00	338.00	485.00	336.00	485.00	336.00	484.00	333.00	484.00	333.00	479.00	332.00	479.00	332.00	473.00	331.00	473.00	331.00	471.00	330.00	471.00	330.00	469.00	329.00	469.00	329.00	467.00	328.00	467.00	328.00	465.00	327.00	465.00	327.00	464.00	326.00	464.00	326.00	463.00	324.00	463.00	324.00	462.00	323.00	462.00	323.00	461.00	322.00	461.00	322.00	460.00	321.00	460.00	321.00	459.00	320.00	459.00	320.00	457.00	318.00	457.00	318.00	454.00	317.00	454.00	317.00	453.00	315.00	453.00	315.00	452.00	314.00	452.00	314.00	451.00	310.00	451.00	310.00	450.00	305.00	450.00	305.00	449.00	304.00	449.00	304.00	448.00	305.00	448.00	305.00	447.00	306.00	447.00	306.00	446.00	307.00	446.00	307.00	444.00	308.00	444.00	308.00	436.00	307.00	436.00	307.00	435.00	306.00	435.00	306.00	432.00	307.00	432.00	307.00	429.00	308.00	429.00	308.00	426.00	309.00	426.00	309.00	425.00	310.00	425.00	310.00	422.00	311.00	422.00	311.00	421.00	312.00	421.00	312.00	419.00	313.00	419.00	313.00	418.00	314.00	418.00	314.00	417.00	315.00	417.00	315.00	416.00	317.00	416.00	317.00	415.00	318.00	415.00	318.00	414.00	319.00	414.00	319.00	413.00	321.00	413.00	321.00	412.00	323.00	412.00	323.00	411.00	328.00	411.00	328.00	410.00	335.00	410.00	335.00	409.00	337.00	409.00	337.00	410.00	340.00	410.00	340.00	409.00	342.00	409.00	342.00	408.00	348.00	408.00	348.00	407.00	349.00	407.00	349.00	406.00	354.00	406.00	354.00	408.00	358.00	408.00	358.00	410.00	359.00	410.00	359.00	411.00	360.00	411.00	360.00	412.00	361.00	412.00	361.00	416.00	363.00	416.00	363.00	417.00	366.00	417.00	366.00	416.00	367.00	416.00	367.00	418.00	368.00	418.00	368.00	419.00	369.00	419.00	369.00	422.00	370.00	422.00	370.00	423.00	371.00	423.00	371.00	428.00	372.00	428.00
T1_thres.tif	0529-0345	157.29	239.57	657.65	-87.00	0.0204	375.00	519.00	374.00	519.00	374.00	521.00	373.00	521.00	373.00	531.00	372.00	531.00	372.00	533.00	371.00	533.00	371.00	536.00	369.00	536.00	369.00	537.00	368.00	537.00	368.00	538.00	367.00	538.00	367.00	539.00	366.00	539.00	366.00	540.00	365.00	540.00	365.00	541.00	363.00	541.00	363.00	543.00	362.00	543.00	362.00	544.00	361.00	544.00	361.00	545.00	360.00	545.00	360.00	546.00	359.00	546.00	359.00	547.00	358.00	547.00	358.00	548.00	356.00	548.00	356.00	549.00	355.00	549.00	355.00	550.00	354.00	550.00	354.00	551.00	353.00	551.00	353.00	553.00	351.00	553.00	351.00	555.00	350.00	555.00	350.00	556.00	348.00	556.00	348.00	557.00	347.00	557.00	347.00	558.00	346.00	558.00	346.00	559.00	345.00	559.00	345.00	560.00	344.00	560.00	344.00	563.00	343.00	563.00	343.00	564.00	342.00	564.00	342.00	565.00	341.00	565.00	341.00	566.00	340.00	566.00	340.00	568.00	338.00	568.00	338.00	569.00	337.00	569.00	337.00	570.00	336.00	570.00	336.00	571.00	335.00	571.00	335.00	572.00	334.00	572.00	334.00	573.00	333.00	573.00	333.00	572.00	332.00	572.00	332.00	571.00	330.00	571.00	330.00	569.00	328.00	569.00	328.00	568.00	326.00	568.00	326.00	567.00	322.00	567.00	322.00	566.00	320.00	566.00	320.00	565.00	316.00	565.00	316.00	564.00	318.00	564.00	318.00	561.00	316.00	561.00	316.00	560.00	315.00	560.00	315.00	554.00	316.00	554.00	316.00	548.00	317.00	548.00	317.00	546.00	318.00	546.00	318.00	542.00	319.00	542.00	319.00	540.00	320.00	540.00	320.00	537.00	321.00	537.00	321.00	535.00	322.00	535.00	322.00	532.00	324.00	532.00	324.00	528.00	326.00	528.00	326.00	526.00	327.00	526.00	327.00	524.00	328.00	524.00	328.00	521.00	329.00	521.00	329.00	520.00	330.00	520.00	330.00	517.00	331.00	517.00	331.00	516.00	332.00	516.00	332.00	510.00	333.00	510.00	333.00	509.00	334.00	509.00	334.00	505.00	336.00	505.00	336.00	493.00	335.00	493.00	335.00	492.00	334.00	492.00	334.00	491.00	333.00	491.00	333.00	490.00	332.00	490.00	332.00	486.00	333.00	486.00	333.00	488.00	340.00	488.00	340.00	487.00	343.00	487.00	343.00	488.00	360.00	488.00	360.00	487.00	361.00	487.00	361.00	490.00	364.00	490.00	364.00	487.00	365.00	487.00	365.00	486.00	368.00	486.00	368.00	496.00	369.00	496.00	369.00	498.00	373.00	498.00	373.00	500.00	375.00	500.00
T1_thres.tif	0519-0299	135.17	237.49	727.27	-15.42	0.0283	327.00	517.00	326.00	517.00	326.00	519.00	325.00	519.00	325.00	521.00	324.00	521.00	324.00	523.00	323.00	523.00	323.00	525.00	322.00	525.00	322.00	526.00	321.00	526.00	321.00	529.00	320.00	529.00	320.00	530.00	319.00	530.00	319.00	532.00	318.00	532.00	318.00	535.00	317.00	535.00	317.00	537.00	316.00	537.00	316.00	539.00	315.00	539.00	315.00	543.00	314.00	543.00	314.00	546.00	313.00	546.00	313.00	551.00	312.00	551.00	312.00	557.00	310.00	557.00	310.00	560.00	304.00	560.00	304.00	561.00	292.00	561.00	292.00	560.00	289.00	560.00	289.00	559.00	279.00	559.00	279.00	558.00	278.00	558.00	278.00	557.00	275.00	557.00	275.00	556.00	274.00	556.00	274.00	554.00	273.00	554.00	273.00	553.00	272.00	553.00	272.00	551.00	271.00	551.00	271.00	550.00	270.00	550.00	270.00	549.00	269.00	549.00	269.00	547.00	268.00	547.00	268.00	544.00	267.00	544.00	267.00	542.00	266.00	542.00	266.00	537.00	265.00	537.00	265.00	536.00	266.00	536.00	266.00	530.00	267.00	530.00	267.00	528.00	268.00	528.00	268.00	524.00	269.00	524.00	269.00	523.00	270.00	523.00	270.00	520.00	271.00	520.00	271.00	518.00	272.00	518.00	272.00	516.00	273.00	516.00	273.00	515.00	274.00	515.00	274.00	513.00	275.00	513.00	275.00	510.00	276.00	510.00	276.00	509.00	277.00	509.00	277.00	508.00	278.00	508.00	278.00	504.00	280.00	504.00	280.00	500.00	282.00	500.00	282.00	497.00	283.00	497.00	283.00	495.00	284.00	495.00	284.00	492.00	285.00	492.00	285.00	490.00	286.00	490.00	286.00	485.00	287.00	485.00	287.00	484.00	288.00	484.00	288.00	482.00	290.00	482.00	290.00	478.00	292.00	478.00	292.00	477.00	293.00	477.00	293.00	480.00	295.00	480.00	295.00	481.00	297.00	481.00	297.00	482.00	298.00	482.00	298.00	483.00	300.00	483.00	300.00	484.00	301.00	484.00	301.00	486.00	305.00	486.00	305.00	488.00	307.00	488.00	307.00	489.00	308.00	489.00	308.00	490.00	310.00	490.00	310.00	491.00	311.00	491.00	311.00	492.00	314.00	492.00	314.00	493.00	317.00	493.00	317.00	494.00	326.00	494.00	326.00	493.00	328.00	493.00	328.00	492.00	329.00	492.00	329.00	493.00	331.00	493.00	331.00	495.00	332.00	495.00	332.00	496.00	333.00	496.00	333.00	502.00	332.00	502.00	332.00	503.00	331.00	503.00	331.00	506.00	330.00	506.00	330.00	508.00	329.00	508.00	329.00	513.00	328.00	513.00	328.00	515.00	327.00	515.00
T1_thres.tif	0542-0256	111.14	252.43	6105.79	81.37	0.0279	353.00	618.00	352.00	618.00	352.00	624.00	353.00	624.00	353.00	626.00	355.00	626.00	355.00	630.00	356.00	630.00	356.00	631.00	355.00	631.00	355.00	637.00	354.00	637.00	354.00	639.00	353.00	639.00	353.00	641.00	352.00	641.00	352.00	643.00	351.00	643.00	351.00	645.00	350.00	645.00	350.00	647.00	349.00	647.00	349.00	648.00	348.00	648.00	348.00	649.00	347.00	649.00	347.00	650.00	346.00	650.00	346.00	654.00	345.00	654.00	345.00	662.00	344.00	662.00	344.00	666.00	343.00	666.00	343.00	670.00	342.00	670.00	342.00	673.00	341.00	673.00	341.00	676.00	340.00	676.00	340.00	678.00	339.00	678.00	339.00	679.00	338.00	679.00	338.00	681.00	337.00	681.00	337.00	682.00	336.00	682.00	336.00	683.00	334.00	683.00	334.00	684.00	333.00	684.00	333.00	685.00	332.00	685.00	332.00	686.00	331.00	686.00	331.00	687.00	329.00	687.00	329.00	689.00	328.00	689.00	328.00	692.00	327.00	692.00	327.00	691.00	316.00	691.00	316.00	690.00	314.00	690.00	314.00	689.00	308.00	689.00	308.00	690.00	307.00	690.00	307.00	689.00	303.00	689.00	303.00	690.00	298.00	690.00	298.00	691.00	293.00	691.00	293.00	692.00	290.00	692.00	290.00	693.00	285.00	693.00	285.00	694.00	282.00	694.00	282.00	695.00	278.00	695.00	278.00	696.00	277.00	696.00	277.00	697.00	275.00	697.00	275.00	698.00	272.00	698.00	272.00	699.00	270.00	699.00	270.00	700.00	267.00	700.00	267.00	701.00	262.00	701.00	262.00	699.00	261.00	699.00	261.00	698.00	260.00	698.00	260.00	695.00	259.00	695.00	259.00	693.00	258.00	693.00	258.00	688.00	257.00	688.00	257.00	687.00	256.00	687.00	256.00	681.00	255.00	681.00	255.00	680.00	254.00	680.00	254.00	678.00	253.00	678.00	253.00	677.00	252.00	677.00	252.00	675.00	251.00	675.00	251.00	674.00	250.00	674.00	250.00	673.00	249.00	673.00	249.00	672.00	248.00	672.00	248.00	668.00	247.00	668.00	247.00	667.00	246.00	667.00	246.00	662.00	247.00	662.00	247.00	659.00	248.00	659.00	248.00	657.00	249.00	657.00	249.00	656.00	250.00	656.00	250.00	652.00	251.00	652.00	251.00	651.00	252.00	651.00	252.00	646.00	253.00	646.00	253.00	644.00	254.00	644.00	254.00	626.00	253.00	626.00	253.00	625.00	252.00	625.00	252.00	622.00	251.00	622.00	251.00	621.00	248.00	621.00	248.00	620.00	246.00	620.00	246.00	619.00	230.00	619.00	230.00	620.00	226.00	620.00	226.00	621.00	222.00	621.00	222.00	622.00	221.00	622.00	221.00	623.00	217.00	623.00	217.00	624.00	216.00	624.00	216.00	625.00	213.00	625.00	213.00	626.00	212.00	626.00	212.00	627.00	210.00	627.00	210.00	625.00	208.00	625.00	208.00	624.00	204.00	624.00	204.00	623.00	201.00	623.00	201.00	622.00	200.00	622.00	200.00	621.00	197.00	621.00	197.00	620.00	192.00	620.00	192.00	621.00	185.00	621.00	185.00	619.00	184.00	619.00	184.00	616.00	183.00	616.00	183.00	609.00	182.00	609.00	182.00	605.00	181.00	605.00	181.00	602.00	180.00	602.00	180.00	597.00	179.00	597.00	179.00	596.00	178.00	596.00	178.00	590.00	177.00	590.00	177.00	588.00	176.00	588.00	176.00	584.00	175.00	584.00	175.00	582.00	174.00	582.00	174.00	575.00	173.00	575.00	173.00	571.00	172.00	571.00	172.00	566.00	171.00	566.00	171.00	563.00	170.00	563.00	170.00	560.00	174.00	560.00	174.00	559.00	176.00	559.00	176.00	558.00	179.00	558.00	179.00	557.00	181.00	557.00	181.00	556.00	183.00	556.00	183.00	555.00	184.00	555.00	184.00	552.00	185.00	552.00	185.00	545.00	186.00	545.00	186.00	542.00	185.00	542.00	185.00	540.00	184.00	540.00	184.00	535.00	183.00	535.00	183.00	534.00	182.00	534.00	182.00	533.00	180.00	533.00	180.00	531.00	179.00	531.00	179.00	530.00	177.00	530.00	177.00	529.00	176.00	529.00	176.00	528.00	175.00	528.00	175.00	527.00	172.00	527.00	172.00	526.00	170.00	526.00	170.00	525.00	169.00	525.00	169.00	523.00	168.00	523.00	168.00	521.00	165.00	521.00	165.00	519.00	164.00	519.00	164.00	514.00	165.00	514.00	165.00	513.00	166.00	513.00	166.00	509.00	168.00	509.00	168.00	502.00	169.00	502.00	169.00	500.00	170.00	500.00	170.00	493.00	171.00	493.00	171.00	492.00	172.00	492.00	172.00	474.00	171.00	474.00	171.00	473.00	170.00	473.00	170.00	463.00	169.00	463.00	169.00	461.00	168.00	461.00	168.00	456.00	167.00	456.00	167.00	455.00	166.00	455.00	166.00	451.00	165.00	451.00	165.00	450.00	164.00	450.00	164.00	447.00	163.00	447.00	163.00	446.00	162.00	446.00	162.00	445.00	160.00	445.00	160.00	443.00	158.00	443.00	158.00	439.00	157.00	439.00	157.00	436.00	156.00	436.00	156.00	432.00	157.00	432.00	157.00	429.00	158.00	429.00	158.00	424.00	159.00	424.00	159.00	423.00	160.00	423.00	160.00	419.00	161.00	419.00	161.00	418.00	162.00	418.00	162.00	416.00	163.00	416.00	163.00	415.00	164.00	415.00	164.00	412.00	165.00	412.00	165.00	410.00	166.00	410.00	166.00	402.00	168.00	402.00	168.00	400.00	169.00	400.00	169.00	399.00	170.00	399.00	170.00	397.00	171.00	397.00	171.00	396.00	172.00	396.00	172.00	395.00	173.00	395.00	173.00	393.00	174.00	393.00	174.00	392.00	175.00	392.00	175.00	391.00	176.00	391.00	176.00	390.00	179.00	390.00	179.00	389.00	180.00	389.00	180.00	388.00	184.00	388.00	184.00	387.00	186.00	387.00	186.00	386.00	190.00	386.00	190.00	385.00	196.00	385.00	196.00	384.00	198.00	384.00	198.00	385.00	206.00	385.00	206.00	384.00	213.00	384.00	213.00	385.00	218.00	385.00	218.00	386.00	222.00	386.00	222.00	387.00	225.00	387.00	225.00	388.00	227.00	388.00	227.00	390.00	229.00	390.00	229.00	392.00	230.00	392.00	230.00	401.00	229.00	401.00	229.00	405.00	228.00	405.00	228.00	411.00	227.00	411.00	227.00	414.00	226.00	414.00	226.00	417.00	225.00	417.00	225.00	424.00	224.00	424.00	224.00	430.00	223.00	430.00	223.00	449.00	222.00	449.00	222.00	454.00	223.00	454.00	223.00	459.00	224.00	459.00	224.00	464.00	225.00	464.00	225.00	466.00	226.00	466.00	226.00	470.00	227.00	470.00	227.00	472.00	228.00	472.00	228.00	474.00	231.00	474.00	231.00	475.00	233.00	475.00	233.00	476.00	235.00	476.00	235.00	477.00	239.00	477.00	239.00	478.00	247.00	478.00	247.00	477.00	249.00	477.00	249.00	476.00	252.00	476.00	252.00	475.00	254.00	475.00	254.00	474.00	261.00	474.00	261.00	473.00	262.00	473.00	262.00	472.00	272.00	472.00	272.00	473.00	273.00	473.00	273.00	474.00	275.00	474.00	275.00	476.00	277.00	476.00	277.00	477.00	279.00	477.00	279.00	478.00	281.00	478.00	281.00	479.00	283.00	479.00	283.00	480.00	285.00	480.00	285.00	482.00	284.00	482.00	284.00	483.00	283.00	483.00	283.00	488.00	282.00	488.00	282.00	490.00	281.00	490.00	281.00	492.00	280.00	492.00	280.00	495.00	279.00	495.00	279.00	497.00	277.00	497.00	277.00	501.00	276.00	501.00	276.00	502.00	275.00	502.00	275.00	506.00	274.00	506.00	274.00	507.00	273.00	507.00	273.00	508.00	272.00	508.00	272.00	510.00	271.00	510.00	271.00	512.00	270.00	512.00	270.00	513.00	269.00	513.00	269.00	516.00	268.00	516.00	268.00	517.00	267.00	517.00	267.00	520.00	266.00	520.00	266.00	522.00	265.00	522.00	265.00	526.00	264.00	526.00	264.00	528.00	263.00	528.00	263.00	533.00	262.00	533.00	262.00	539.00	263.00	539.00	263.00	545.00	264.00	545.00	264.00	547.00	265.00	547.00	265.00	550.00	266.00	550.00	266.00	551.00	267.00	551.00	267.00	552.00	268.00	552.00	268.00	554.00	269.00	554.00	269.00	556.00	271.00	556.00	271.00	559.00	273.00	559.00	273.00	560.00	275.00	560.00	275.00	561.00	277.00	561.00	277.00	562.00	286.00	562.00	286.00	563.00	289.00	563.00	289.00	564.00	307.00	564.00	307.00	563.00	311.00	563.00	311.00	564.00	312.00	564.00	312.00	566.00	313.00	566.00	313.00	567.00	314.00	567.00	314.00	568.00	318.00	568.00	318.00	569.00	319.00	569.00	319.00	570.00	323.00	570.00	323.00	571.00	325.00	571.00	325.00	575.00	324.00	575.00	324.00	580.00	323.00	580.00	323.00	590.00	324.00	590.00	324.00	592.00	325.00	592.00	325.00	596.00	326.00	596.00	326.00	597.00	327.00	597.00	327.00	598.00	328.00	598.00	328.00	599.00	330.00	599.00	330.00	600.00	332.00	600.00	332.00	601.00	333.00	601.00	333.00	602.00	334.00	602.00	334.00	603.00	336.00	603.00	336.00	604.00	341.00	604.00	341.00	605.00	345.00	605.00	345.00	606.00	347.00	606.00	347.00	610.00	348.00	610.00	348.00	611.00	349.00	611.00	349.00	612.00	350.00	612.00	350.00	613.00	351.00	613.00	351.00	614.00	352.00	614.00	352.00	616.00	353.00	616.00
T1_thres.tif	0794-0339	154.67	362.56	3598.97	88.41	0.0309	406.00	772.00	407.00	772.00	407.00	776.00	408.00	776.00	408.00	778.00	409.00	778.00	409.00	780.00	410.00	780.00	410.00	782.00	411.00	782.00	411.00	784.00	412.00	784.00	412.00	789.00	411.00	789.00	411.00	790.00	410.00	790.00	410.00	791.00	409.00	791.00	409.00	792.00	408.00	792.00	408.00	794.00	407.00	794.00	407.00	795.00	405.00	795.00	405.00	796.00	404.00	796.00	404.00	797.00	403.00	797.00	403.00	798.00	402.00	798.00	402.00	799.00	399.00	799.00	399.00	801.00	394.00	801.00	394.00	802.00	393.00	802.00	393.00	803.00	392.00	803.00	392.00	804.00	391.00	804.00	391.00	805.00	389.00	805.00	389.00	806.00	388.00	806.00	388.00	809.00	387.00	809.00	387.00	810.00	386.00	810.00	386.00	811.00	385.00	811.00	385.00	814.00	384.00	814.00	384.00	816.00	383.00	816.00	383.00	824.00	384.00	824.00	384.00	825.00	385.00	825.00	385.00	826.00	386.00	826.00	386.00	827.00	387.00	827.00	387.00	829.00	388.00	829.00	388.00	830.00	391.00	830.00	391.00	832.00	392.00	832.00	392.00	833.00	393.00	833.00	393.00	834.00	394.00	834.00	394.00	835.00	395.00	835.00	395.00	837.00	396.00	837.00	396.00	838.00	397.00	838.00	397.00	840.00	399.00	840.00	399.00	846.00	401.00	846.00	401.00	853.00	402.00	853.00	402.00	855.00	403.00	855.00	403.00	861.00	400.00	861.00	400.00	862.00	397.00	862.00	397.00	863.00	395.00	863.00	395.00	864.00	393.00	864.00	393.00	865.00	391.00	865.00	391.00	866.00	390.00	866.00	390.00	867.00	389.00	867.00	389.00	868.00	388.00	868.00	388.00	869.00	387.00	869.00	387.00	870.00	386.00	870.00	386.00	871.00	385.00	871.00	385.00	872.00	384.00	872.00	384.00	873.00	383.00	873.00	383.00	875.00	381.00	875.00	381.00	879.00	380.00	879.00	380.00	880.00	379.00	880.00	379.00	882.00	378.00	882.00	378.00	883.00	377.00	883.00	377.00	884.00	376.00	884.00	376.00	888.00	375.00	888.00	375.00	889.00	373.00	889.00	373.00	892.00	370.00	892.00	370.00	893.00	364.00	893.00	364.00	894.00	362.00	894.00	362.00	895.00	361.00	895.00	361.00	896.00	358.00	896.00	358.00	897.00	350.00	897.00	350.00	895.00	347.00	895.00	347.00	893.00	345.00	893.00	345.00	892.00	344.00	892.00	344.00	891.00	340.00	891.00	340.00	889.00	337.00	889.00	337.00	888.00	333.00	888.00	333.00	887.00	319.00	887.00	319.00	888.00	316.00	888.00	316.00	889.00	313.00	889.00	313.00	891.00	312.00	891.00	312.00	889.00	310.00	889.00	310.00	881.00	309.00	881.00	309.00	879.00	308.00	879.00	308.00	869.00	306.00	869.00	306.00	867.00	304.00	867.00	304.00	863.00	302.00	863.00	302.00	862.00	301.00	862.00	301.00	859.00	299.00	859.00	299.00	858.00	298.00	858.00	298.00	857.00	297.00	857.00	297.00	856.00	296.00	856.00	296.00	855.00	294.00	855.00	294.00	853.00	293.00	853.00	293.00	852.00	292.00	852.00	292.00	851.00	291.00	851.00	291.00	850.00	290.00	850.00	290.00	849.00	288.00	849.00	288.00	847.00	287.00	847.00	287.00	846.00	286.00	846.00	286.00	845.00	285.00	845.00	285.00	844.00	284.00	844.00	284.00	843.00	282.00	843.00	282.00	841.00	279.00	841.00	279.00	840.00	278.00	840.00	278.00	839.00	276.00	839.00	276.00	836.00	275.00	836.00	275.00	833.00	276.00	833.00	276.00	825.00	277.00	825.00	277.00	824.00	278.00	824.00	278.00	823.00	280.00	823.00	280.00	821.00	282.00	821.00	282.00	820.00	283.00	820.00	283.00	819.00	284.00	819.00	284.00	818.00	288.00	818.00	288.00	817.00	290.00	817.00	290.00	816.00	292.00	816.00	292.00	815.00	293.00	815.00	293.00	814.00	300.00	814.00	300.00	813.00	302.00	813.00	302.00	812.00	304.00	812.00	304.00	810.00	305.00	810.00	305.00	809.00	306.00	809.00	306.00	806.00	307.00	806.00	307.00	804.00	308.00	804.00	308.00	803.00	309.00	803.00	309.00	798.00	310.00	798.00	310.00	790.00	311.00	790.00	311.00	788.00	312.00	788.00	312.00	779.00	311.00	779.00	311.00	777.00	310.00	777.00	310.00	775.00	309.00	775.00	309.00	773.00	308.00	773.00	308.00	771.00	307.00	771.00	307.00	769.00	306.00	769.00	306.00	768.00	303.00	768.00	303.00	767.00	302.00	767.00	302.00	765.00	300.00	765.00	300.00	764.00	299.00	764.00	299.00	763.00	298.00	763.00	298.00	762.00	297.00	762.00	297.00	761.00	296.00	761.00	296.00	759.00	295.00	759.00	295.00	758.00	294.00	758.00	294.00	756.00	293.00	756.00	293.00	755.00	292.00	755.00	292.00	753.00	290.00	753.00	290.00	751.00	288.00	751.00	288.00	748.00	287.00	748.00	287.00	747.00	285.00	747.00	285.00	746.00	284.00	746.00	284.00	745.00	283.00	745.00	283.00	743.00	282.00	743.00	282.00	742.00	280.00	742.00	280.00	741.00	278.00	741.00	278.00	739.00	277.00	739.00	277.00	738.00	276.00	738.00	276.00	725.00	275.00	725.00	275.00	723.00	274.00	723.00	274.00	717.00	273.00	717.00	273.00	715.00	272.00	715.00	272.00	712.00	270.00	712.00	270.00	709.00	269.00	709.00	269.00	708.00	268.00	708.00	268.00	707.00	267.00	707.00	267.00	706.00	266.00	706.00	266.00	704.00	270.00	704.00	270.00	703.00	272.00	703.00	272.00	702.00	275.00	702.00	275.00	701.00	277.00	701.00	277.00	700.00	280.00	700.00	280.00	698.00	285.00	698.00	285.00	697.00	288.00	697.00	288.00	696.00	293.00	696.00	293.00	695.00	295.00	695.00	295.00	694.00	300.00	694.00	300.00	693.00	310.00	693.00	310.00	692.00	311.00	692.00	311.00	693.00	314.00	693.00	314.00	694.00	325.00	694.00	325.00	697.00	330.00	697.00	330.00	698.00	331.00	698.00	331.00	699.00	332.00	699.00	332.00	700.00	333.00	700.00	333.00	703.00	334.00	703.00	334.00	704.00	335.00	704.00	335.00	705.00	336.00	705.00	336.00	708.00	337.00	708.00	337.00	710.00	338.00	710.00	338.00	711.00	339.00	711.00	339.00	725.00	338.00	725.00	338.00	737.00	339.00	737.00	339.00	741.00	340.00	741.00	340.00	742.00	341.00	742.00	341.00	744.00	342.00	744.00	342.00	745.00	343.00	745.00	343.00	746.00	344.00	746.00	344.00	747.00	345.00	747.00	345.00	748.00	349.00	748.00	349.00	749.00	350.00	749.00	350.00	750.00	351.00	750.00	351.00	751.00	352.00	751.00	352.00	752.00	357.00	752.00	357.00	753.00	366.00	753.00	366.00	752.00	369.00	752.00	369.00	751.00	370.00	751.00	370.00	750.00	372.00	750.00	372.00	749.00	373.00	749.00	373.00	748.00	374.00	748.00	374.00	747.00	375.00	747.00	375.00	746.00	376.00	746.00	376.00	745.00	377.00	745.00	377.00	744.00	378.00	744.00	378.00	742.00	380.00	742.00	380.00	741.00	382.00	741.00	382.00	739.00	384.00	739.00	384.00	738.00	386.00	738.00	386.00	737.00	387.00	737.00	387.00	736.00	401.00	736.00	401.00	737.00	402.00	737.00	402.00	738.00	403.00	738.00	403.00	739.00	404.00	739.00	404.00	740.00	405.00	740.00	405.00	769.00	406.00	769.00
T1_thres.tif	0798-0448	207.60	366.59	2551.66	69.53	0.0282	498.00	814.00	497.00	814.00	497.00	816.00	496.00	816.00	496.00	817.00	495.00	817.00	495.00	818.00	494.00	818.00	494.00	821.00	493.00	821.00	493.00	824.00	492.00	824.00	492.00	826.00	491.00	826.00	491.00	832.00	490.00	832.00	490.00	834.00	489.00	834.00	489.00	842.00	488.00	842.00	488.00	843.00	487.00	843.00	487.00	849.00	485.00	849.00	485.00	847.00	481.00	847.00	481.00	850.00	482.00	850.00	482.00	851.00	483.00	851.00	483.00	852.00	485.00	852.00	485.00	854.00	486.00	854.00	486.00	855.00	487.00	855.00	487.00	856.00	486.00	856.00	486.00	857.00	485.00	857.00	485.00	864.00	484.00	864.00	484.00	865.00	483.00	865.00	483.00	866.00	482.00	866.00	482.00	867.00	481.00	867.00	481.00	869.00	479.00	869.00	479.00	870.00	478.00	870.00	478.00	871.00	477.00	871.00	477.00	872.00	476.00	872.00	476.00	873.00	475.00	873.00	475.00	874.00	474.00	874.00	474.00	875.00	473.00	875.00	473.00	877.00	472.00	877.00	472.00	878.00	471.00	878.00	471.00	881.00	470.00	881.00	470.00	883.00	469.00	883.00	469.00	897.00	466.00	897.00	466.00	896.00	465.00	896.00	465.00	895.00	462.00	895.00	462.00	894.00	457.00	894.00	457.00	893.00	450.00	893.00	450.00	892.00	448.00	892.00	448.00	891.00	446.00	891.00	446.00	889.00	440.00	889.00	440.00	887.00	438.00	887.00	438.00	885.00	437.00	885.00	437.00	883.00	436.00	883.00	436.00	882.00	435.00	882.00	435.00	881.00	433.00	881.00	433.00	879.00	431.00	879.00	431.00	877.00	429.00	877.00	429.00	876.00	428.00	876.00	428.00	875.00	427.00	875.00	427.00	874.00	426.00	874.00	426.00	873.00	424.00	873.00	424.00	872.00	423.00	872.00	423.00	871.00	420.00	871.00	420.00	869.00	418.00	869.00	418.00	867.00	416.00	867.00	416.00	866.00	415.00	866.00	415.00	865.00	413.00	865.00	413.00	863.00	412.00	863.00	412.00	862.00	411.00	862.00	411.00	861.00	409.00	861.00	409.00	860.00	408.00	860.00	408.00	859.00	406.00	859.00	406.00	852.00	405.00	852.00	405.00	851.00	404.00	851.00	404.00	844.00	403.00	844.00	403.00	843.00	402.00	843.00	402.00	838.00	401.00	838.00	401.00	837.00	400.00	837.00	400.00	836.00	399.00	836.00	399.00	834.00	398.00	834.00	398.00	832.00	396.00	832.00	396.00	831.00	395.00	831.00	395.00	830.00	394.00	830.00	394.00	828.00	393.00	828.00	393.00	827.00	391.00	827.00	391.00	826.00	390.00	826.00	390.00	825.00	389.00	825.00	389.00	823.00	388.00	823.00	388.00	822.00	386.00	822.00	386.00	818.00	387.00	818.00	387.00	816.00	388.00	816.00	388.00	814.00	389.00	814.00	389.00	813.00	390.00	813.00	390.00	811.00	391.00	811.00	391.00	808.00	394.00	808.00	394.00	806.00	396.00	806.00	396.00	804.00	402.00	804.00	402.00	802.00	404.00	802.00	404.00	801.00	405.00	801.00	405.00	800.00	406.00	800.00	406.00	799.00	407.00	799.00	407.00	798.00	409.00	798.00	409.00	797.00	410.00	797.00	410.00	796.00	411.00	796.00	411.00	794.00	412.00	794.00	412.00	793.00	414.00	793.00	414.00	791.00	416.00	791.00	416.00	788.00	420.00	788.00	420.00	787.00	421.00	787.00	421.00	786.00	422.00	786.00	422.00	785.00	423.00	785.00	423.00	784.00	426.00	784.00	426.00	783.00	428.00	783.00	428.00	782.00	430.00	782.00	430.00	781.00	435.00	781.00	435.00	780.00	439.00	780.00	439.00	779.00	440.00	779.00	440.00	778.00	445.00	778.00	445.00	777.00	446.00	777.00	446.00	776.00	449.00	776.00	449.00	775.00	451.00	775.00	451.00	774.00	452.00	774.00	452.00	760.00	453.00	760.00	453.00	758.00	454.00	758.00	454.00	749.00	455.00	749.00	455.00	738.00	456.00	738.00	456.00	728.00	457.00	728.00	457.00	724.00	458.00	724.00	458.00	720.00	459.00	720.00	459.00	718.00	460.00	718.00	460.00	715.00	462.00	715.00	462.00	712.00	464.00	712.00	464.00	711.00	465.00	711.00	465.00	710.00	466.00	710.00	466.00	709.00	467.00	709.00	467.00	708.00	468.00	708.00	468.00	705.00	469.00	705.00	469.00	704.00	471.00	704.00	471.00	702.00	473.00	702.00	473.00	701.00	474.00	701.00	474.00	700.00	485.00	700.00	485.00	701.00	486.00	701.00	486.00	702.00	487.00	702.00	487.00	703.00	488.00	703.00	488.00	704.00	489.00	704.00	489.00	706.00	490.00	706.00	490.00	707.00	492.00	707.00	492.00	709.00	493.00	709.00	493.00	710.00	494.00	710.00	494.00	713.00	495.00	713.00	495.00	715.00	496.00	715.00	496.00	719.00	497.00	719.00	497.00	720.00	496.00	720.00	496.00	723.00	495.00	723.00	495.00	725.00	494.00	725.00	494.00	729.00	493.00	729.00	493.00	733.00	492.00	733.00	492.00	736.00	493.00	736.00	493.00	740.00	494.00	740.00	494.00	744.00	495.00	744.00	495.00	745.00	496.00	745.00	496.00	747.00	497.00	747.00	497.00	751.00	498.00	751.00	498.00	752.00	499.00	752.00	499.00	755.00	500.00	755.00	500.00	756.00	501.00	756.00	501.00	759.00	502.00	759.00	502.00	761.00	503.00	761.00	503.00	763.00	504.00	763.00	504.00	766.00	505.00	766.00	505.00	767.00	506.00	767.00	506.00	768.00	507.00	768.00	507.00	769.00	508.00	769.00	508.00	770.00	509.00	770.00	509.00	789.00	510.00	789.00	510.00	792.00	509.00	792.00	509.00	796.00	508.00	796.00	508.00	797.00	507.00	797.00	507.00	799.00	506.00	799.00	506.00	800.00	505.00	800.00	505.00	803.00	504.00	803.00	504.00	804.00	503.00	804.00	503.00	805.00	502.00	805.00	502.00	807.00	501.00	807.00	501.00	809.00	500.00	809.00	500.00	811.00	499.00	811.00	499.00	812.00	498.00	812.00
T1_thres.tif	0955-0344	158.64	428.26	1735.54	-29.91	0.0270	397.00	934.00	399.00	934.00	399.00	935.00	400.00	935.00	400.00	936.00	402.00	936.00	402.00	937.00	404.00	937.00	404.00	938.00	405.00	938.00	405.00	940.00	407.00	940.00	407.00	941.00	408.00	941.00	408.00	942.00	409.00	942.00	409.00	944.00	410.00	944.00	410.00	946.00	409.00	946.00	409.00	950.00	408.00	950.00	408.00	952.00	407.00	952.00	407.00	956.00	406.00	956.00	406.00	958.00	405.00	958.00	405.00	960.00	404.00	960.00	404.00	961.00	403.00	961.00	403.00	965.00	402.00	965.00	402.00	966.00	401.00	966.00	401.00	968.00	400.00	968.00	400.00	969.00	399.00	969.00	399.00	971.00	397.00	971.00	397.00	974.00	396.00	974.00	396.00	975.00	395.00	975.00	395.00	976.00	394.00	976.00	394.00	977.00	393.00	977.00	393.00	979.00	392.00	979.00	392.00	980.00	391.00	980.00	391.00	982.00	390.00	982.00	390.00	985.00	389.00	985.00	389.00	986.00	388.00	986.00	388.00	988.00	387.00	988.00	387.00	990.00	386.00	990.00	386.00	992.00	385.00	992.00	385.00	996.00	384.00	996.00	384.00	997.00	383.00	997.00	383.00	998.00	382.00	998.00	382.00	999.00	381.00	999.00	381.00	1002.00	380.00	1002.00	380.00	1003.00	379.00	1003.00	379.00	1004.00	378.00	1004.00	378.00	1006.00	376.00	1006.00	376.00	1007.00	375.00	1007.00	375.00	1009.00	374.00	1009.00	374.00	1011.00	373.00	1011.00	373.00	1012.00	372.00	1012.00	372.00	1013.00	371.00	1013.00	371.00	1014.00	370.00	1014.00	370.00	1015.00	369.00	1015.00	369.00	1017.00	368.00	1017.00	368.00	1018.00	367.00	1018.00	367.00	1020.00	365.00	1020.00	365.00	1017.00	364.00	1017.00	364.00	1015.00	363.00	1015.00	363.00	1013.00	362.00	1013.00	362.00	1012.00	361.00	1012.00	361.00	1011.00	360.00	1011.00	360.00	1009.00	358.00	1009.00	358.00	1007.00	357.00	1007.00	357.00	1005.00	356.00	1005.00	356.00	992.00	357.00	992.00	357.00	989.00	360.00	989.00	360.00	988.00	361.00	988.00	361.00	987.00	362.00	987.00	362.00	982.00	361.00	982.00	361.00	980.00	360.00	980.00	360.00	979.00	359.00	979.00	359.00	978.00	358.00	978.00	358.00	977.00	350.00	977.00	350.00	976.00	347.00	976.00	347.00	975.00	340.00	975.00	340.00	974.00	334.00	974.00	334.00	972.00	333.00	972.00	333.00	971.00	332.00	971.00	332.00	969.00	331.00	969.00	331.00	965.00	330.00	965.00	330.00	964.00	329.00	964.00	329.00	963.00	328.00	963.00	328.00	962.00	327.00	962.00	327.00	961.00	326.00	961.00	326.00	958.00	325.00	958.00	325.00	957.00	324.00	957.00	324.00	956.00	323.00	956.00	323.00	955.00	320.00	955.00	320.00	953.00	315.00	953.00	315.00	952.00	314.00	952.00	314.00	951.00	311.00	951.00	311.00	952.00	309.00	952.00	309.00	953.00	300.00	953.00	300.00	954.00	299.00	954.00	299.00	953.00	293.00	953.00	293.00	952.00	291.00	952.00	291.00	951.00	288.00	951.00	288.00	949.00	286.00	949.00	286.00	948.00	285.00	948.00	285.00	947.00	284.00	947.00	284.00	941.00	283.00	941.00	283.00	939.00	280.00	939.00	280.00	937.00	278.00	937.00	278.00	936.00	279.00	936.00	279.00	932.00	280.00	932.00	280.00	930.00	281.00	930.00	281.00	928.00	282.00	928.00	282.00	926.00	283.00	926.00	283.00	924.00	285.00	924.00	285.00	923.00	286.00	923.00	286.00	922.00	288.00	922.00	288.00	920.00	289.00	920.00	289.00	918.00	292.00	918.00	292.00	915.00	293.00	915.00	293.00	914.00	294.00	914.00	294.00	913.00	295.00	913.00	295.00	912.00	296.00	912.00	296.00	911.00	298.00	911.00	298.00	910.00	299.00	910.00	299.00	908.00	300.00	908.00	300.00	907.00	301.00	907.00	301.00	906.00	302.00	906.00	302.00	905.00	304.00	905.00	304.00	903.00	305.00	903.00	305.00	902.00	306.00	902.00	306.00	901.00	307.00	901.00	307.00	900.00	310.00	900.00	310.00	898.00	312.00	898.00	312.00	895.00	314.00	895.00	314.00	894.00	316.00	894.00	316.00	892.00	319.00	892.00	319.00	891.00	321.00	891.00	321.00	890.00	330.00	890.00	330.00	891.00	335.00	891.00	335.00	892.00	337.00	892.00	337.00	893.00	338.00	893.00	338.00	894.00	341.00	894.00	341.00	895.00	343.00	895.00	343.00	896.00	344.00	896.00	344.00	897.00	345.00	897.00	345.00	898.00	347.00	898.00	347.00	900.00	350.00	900.00	350.00	901.00	357.00	901.00	357.00	900.00	360.00	900.00	360.00	899.00	363.00	899.00	363.00	898.00	364.00	898.00	364.00	897.00	370.00	897.00	370.00	896.00	373.00	896.00	373.00	895.00	375.00	895.00	375.00	896.00	377.00	896.00	377.00	898.00	378.00	898.00	378.00	904.00	379.00	904.00	379.00	912.00	380.00	912.00	380.00	913.00	381.00	913.00	381.00	916.00	382.00	916.00	382.00	917.00	383.00	917.00	383.00	922.00	385.00	922.00	385.00	925.00	386.00	925.00	386.00	926.00	387.00	926.00	387.00	928.00	389.00	928.00	389.00	930.00	391.00	930.00	391.00	931.00	393.00	931.00	393.00	932.00	397.00	932.00
T1_thres.tif	0699-0221	102.61	312.14	1631.20	-82.18	0.0232	252.00	684.00	253.00	684.00	253.00	689.00	254.00	689.00	254.00	690.00	255.00	690.00	255.00	696.00	256.00	696.00	256.00	697.00	257.00	697.00	257.00	700.00	258.00	700.00	258.00	702.00	259.00	702.00	259.00	704.00	261.00	704.00	261.00	706.00	263.00	706.00	263.00	709.00	265.00	709.00	265.00	711.00	267.00	711.00	267.00	714.00	268.00	714.00	268.00	715.00	269.00	715.00	269.00	718.00	270.00	718.00	270.00	720.00	271.00	720.00	271.00	725.00	272.00	725.00	272.00	728.00	273.00	728.00	273.00	739.00	272.00	739.00	272.00	738.00	269.00	738.00	269.00	741.00	270.00	741.00	270.00	742.00	272.00	742.00	272.00	743.00	271.00	743.00	271.00	744.00	270.00	744.00	270.00	745.00	269.00	745.00	269.00	746.00	268.00	746.00	268.00	747.00	265.00	747.00	265.00	748.00	264.00	748.00	264.00	749.00	263.00	749.00	263.00	750.00	262.00	750.00	262.00	753.00	261.00	753.00	261.00	754.00	260.00	754.00	260.00	757.00	259.00	757.00	259.00	758.00	258.00	758.00	258.00	769.00	257.00	769.00	257.00	772.00	256.00	772.00	256.00	775.00	255.00	775.00	255.00	776.00	254.00	776.00	254.00	777.00	249.00	777.00	249.00	776.00	248.00	776.00	248.00	775.00	246.00	775.00	246.00	774.00	245.00	774.00	245.00	773.00	242.00	773.00	242.00	772.00	241.00	772.00	241.00	771.00	240.00	771.00	240.00	769.00	238.00	769.00	238.00	768.00	237.00	768.00	237.00	767.00	236.00	767.00	236.00	766.00	235.00	766.00	235.00	764.00	234.00	764.00	234.00	763.00	232.00	763.00	232.00	761.00	231.00	761.00	231.00	759.00	228.00	759.00	228.00	758.00	227.00	758.00	227.00	757.00	225.00	757.00	225.00	754.00	226.00	754.00	226.00	746.00	227.00	746.00	227.00	732.00	226.00	732.00	226.00	727.00	225.00	727.00	225.00	723.00	224.00	723.00	224.00	719.00	223.00	719.00	223.00	711.00	222.00	711.00	222.00	710.00	223.00	710.00	223.00	705.00	222.00	705.00	222.00	701.00	220.00	701.00	220.00	698.00	218.00	698.00	218.00	697.00	216.00	697.00	216.00	696.00	215.00	696.00	215.00	695.00	214.00	695.00	214.00	694.00	213.00	694.00	213.00	693.00	211.00	693.00	211.00	692.00	208.00	692.00	208.00	691.00	203.00	691.00	203.00	690.00	198.00	690.00	198.00	689.00	195.00	689.00	195.00	690.00	190.00	690.00	190.00	691.00	186.00	691.00	186.00	692.00	183.00	692.00	183.00	689.00	182.00	689.00	182.00	685.00	181.00	685.00	181.00	684.00	180.00	684.00	180.00	681.00	179.00	681.00	179.00	679.00	178.00	679.00	178.00	678.00	177.00	678.00	177.00	677.00	176.00	677.00	176.00	675.00	175.00	675.00	175.00	674.00	174.00	674.00	174.00	671.00	173.00	671.00	173.00	668.00	172.00	668.00	172.00	667.00	171.00	667.00	171.00	666.00	170.00	666.00	170.00	665.00	169.00	665.00	169.00	658.00	170.00	658.00	170.00	656.00	171.00	656.00	171.00	654.00	172.00	654.00	172.00	653.00	173.00	653.00	173.00	652.00	174.00	652.00	174.00	649.00	175.00	649.00	175.00	648.00	176.00	648.00	176.00	645.00	177.00	645.00	177.00	644.00	178.00	644.00	178.00	640.00	179.00	640.00	179.00	638.00	180.00	638.00	180.00	636.00	181.00	636.00	181.00	634.00	182.00	634.00	182.00	629.00	183.00	629.00	183.00	627.00	184.00	627.00	184.00	624.00	197.00	624.00	197.00	625.00	198.00	625.00	198.00	626.00	201.00	626.00	201.00	627.00	206.00	627.00	206.00	628.00	207.00	628.00	207.00	630.00	209.00	630.00	209.00	631.00	214.00	631.00	214.00	629.00	216.00	629.00	216.00	628.00	218.00	628.00	218.00	627.00	220.00	627.00	220.00	626.00	224.00	626.00	224.00	624.00	228.00	624.00	228.00	623.00	232.00	623.00	232.00	622.00	244.00	622.00	244.00	623.00	246.00	623.00	246.00	624.00	249.00	624.00	249.00	627.00	250.00	627.00	250.00	628.00	251.00	628.00	251.00	642.00	250.00	642.00	250.00	644.00	249.00	644.00	249.00	648.00	248.00	648.00	248.00	650.00	247.00	650.00	247.00	654.00	246.00	654.00	246.00	655.00	245.00	655.00	245.00	657.00	244.00	657.00	244.00	659.00	243.00	659.00	243.00	670.00	245.00	670.00	245.00	674.00	246.00	674.00	246.00	675.00	247.00	675.00	247.00	676.00	248.00	676.00	248.00	677.00	249.00	677.00	249.00	680.00	251.00	680.00	251.00	682.00	252.00	682.00
T1_thres.tif	0697-0103	50.65	312.96	2541.12	-78.15	0.0493	169.00	722.00	170.00	722.00	170.00	726.00	169.00	726.00	169.00	731.00	168.00	731.00	168.00	737.00	169.00	737.00	169.00	744.00	170.00	744.00	170.00	745.00	171.00	745.00	171.00	748.00	172.00	748.00	172.00	749.00	171.00	749.00	171.00	750.00	170.00	750.00	170.00	751.00	169.00	751.00	169.00	749.00	166.00	749.00	166.00	753.00	167.00	753.00	167.00	754.00	166.00	754.00	166.00	756.00	165.00	756.00	165.00	757.00	164.00	757.00	164.00	758.00	163.00	758.00	163.00	759.00	162.00	759.00	162.00	760.00	161.00	760.00	161.00	761.00	159.00	761.00	159.00	762.00	158.00	762.00	158.00	763.00	156.00	763.00	156.00	764.00	155.00	764.00	155.00	765.00	154.00	765.00	154.00	766.00	153.00	766.00	153.00	767.00	152.00	767.00	152.00	768.00	151.00	768.00	151.00	770.00	150.00	770.00	150.00	771.00	149.00	771.00	149.00	772.00	148.00	772.00	148.00	773.00	147.00	773.00	147.00	772.00	146.00	772.00	146.00	771.00	145.00	771.00	145.00	770.00	144.00	770.00	144.00	769.00	142.00	769.00	142.00	767.00	141.00	767.00	141.00	766.00	140.00	766.00	140.00	765.00	138.00	765.00	138.00	764.00	137.00	764.00	137.00	763.00	136.00	763.00	136.00	762.00	135.00	762.00	135.00	761.00	134.00	761.00	134.00	760.00	132.00	760.00	132.00	758.00	131.00	758.00	131.00	757.00	130.00	757.00	130.00	756.00	129.00	756.00	129.00	755.00	128.00	755.00	128.00	754.00	127.00	754.00	127.00	753.00	126.00	753.00	126.00	751.00	125.00	751.00	125.00	750.00	124.00	750.00	124.00	749.00	122.00	749.00	122.00	748.00	121.00	748.00	121.00	746.00	120.00	746.00	120.00	745.00	119.00	745.00	119.00	743.00	117.00	743.00	117.00	742.00	116.00	742.00	116.00	740.00	115.00	740.00	115.00	739.00	112.00	739.00	112.00	738.00	110.00	738.00	110.00	737.00	106.00	737.00	106.00	736.00	103.00	736.00	103.00	735.00	101.00	735.00	101.00	734.00	100.00	734.00	100.00	733.00	98.00	733.00	98.00	732.00	97.00	732.00	97.00	729.00	96.00	729.00	96.00	725.00	95.00	725.00	95.00	721.00	94.00	721.00	94.00	717.00	93.00	717.00	93.00	714.00	92.00	714.00	92.00	710.00	91.00	710.00	91.00	709.00	90.00	709.00	90.00	706.00	89.00	706.00	89.00	705.00	88.00	705.00	88.00	704.00	87.00	704.00	87.00	703.00	85.00	703.00	85.00	702.00	83.00	702.00	83.00	701.00	81.00	701.00	81.00	700.00	76.00	700.00	76.00	699.00	71.00	699.00	71.00	700.00	64.00	700.00	64.00	701.00	58.00	701.00	58.00	702.00	57.00	702.00	57.00	701.00	54.00	701.00	54.00	700.00	52.00	700.00	52.00	698.00	50.00	698.00	50.00	697.00	48.00	697.00	48.00	695.00	46.00	695.00	46.00	694.00	44.00	694.00	44.00	693.00	43.00	693.00	43.00	692.00	42.00	692.00	42.00	691.00	40.00	691.00	40.00	690.00	39.00	690.00	39.00	689.00	38.00	689.00	38.00	688.00	37.00	688.00	37.00	687.00	36.00	687.00	36.00	685.00	35.00	685.00	35.00	684.00	34.00	684.00	34.00	683.00	33.00	683.00	33.00	682.00	32.00	682.00	32.00	681.00	31.00	681.00	31.00	680.00	30.00	680.00	30.00	678.00	29.00	678.00	29.00	677.00	28.00	677.00	28.00	674.00	27.00	674.00	27.00	673.00	26.00	673.00	26.00	649.00	27.00	649.00	27.00	648.00	28.00	648.00	28.00	646.00	29.00	646.00	29.00	645.00	30.00	645.00	30.00	644.00	32.00	644.00	32.00	643.00	33.00	643.00	33.00	642.00	35.00	642.00	35.00	640.00	38.00	640.00	38.00	639.00	39.00	639.00	39.00	638.00	41.00	638.00	41.00	637.00	45.00	637.00	45.00	636.00	54.00	636.00	54.00	635.00	57.00	635.00	57.00	636.00	59.00	636.00	59.00	637.00	60.00	637.00	60.00	638.00	61.00	638.00	61.00	640.00	65.00	640.00	65.00	642.00	69.00	642.00	69.00	644.00	71.00	644.00	71.00	645.00	74.00	645.00	74.00	646.00	77.00	646.00	77.00	647.00	87.00	647.00	87.00	646.00	92.00	646.00	92.00	645.00	94.00	645.00	94.00	644.00	96.00	644.00	96.00	643.00	97.00	643.00	97.00	642.00	99.00	642.00	99.00	640.00	100.00	640.00	100.00	638.00	102.00	638.00	102.00	636.00	103.00	636.00	103.00	635.00	104.00	635.00	104.00	632.00	105.00	632.00	105.00	630.00	106.00	630.00	106.00	629.00	107.00	629.00	107.00	628.00	109.00	628.00	109.00	626.00	110.00	626.00	110.00	625.00	111.00	625.00	111.00	624.00	113.00	624.00	113.00	622.00	116.00	622.00	116.00	621.00	118.00	621.00	118.00	622.00	121.00	622.00	121.00	624.00	123.00	624.00	123.00	627.00	124.00	627.00	124.00	629.00	125.00	629.00	125.00	632.00	126.00	632.00	126.00	633.00	127.00	633.00	127.00	635.00	128.00	635.00	128.00	636.00	129.00	636.00	129.00	638.00	130.00	638.00	130.00	639.00	131.00	639.00	131.00	642.00	133.00	642.00	133.00	643.00	135.00	643.00	135.00	644.00	136.00	644.00	136.00	645.00	139.00	645.00	139.00	646.00	141.00	646.00	141.00	647.00	142.00	647.00	142.00	648.00	145.00	648.00	145.00	649.00	148.00	649.00	148.00	650.00	151.00	650.00	151.00	651.00	156.00	651.00	156.00	652.00	159.00	652.00	159.00	653.00	162.00	653.00	162.00	655.00	163.00	655.00	163.00	656.00	164.00	656.00	164.00	657.00	165.00	657.00	165.00	664.00	166.00	664.00	166.00	667.00	167.00	667.00	167.00	669.00	168.00	669.00	168.00	670.00	169.00	670.00	169.00	671.00	170.00	671.00	170.00	673.00	171.00	673.00	171.00	677.00	172.00	677.00	172.00	678.00	173.00	678.00	173.00	679.00	174.00	679.00	174.00	680.00	175.00	680.00	175.00	684.00	176.00	684.00	176.00	687.00	177.00	687.00	177.00	689.00	178.00	689.00	178.00	690.00	179.00	690.00	179.00	692.00	180.00	692.00	180.00	695.00	177.00	695.00	177.00	696.00	176.00	696.00	176.00	697.00	175.00	697.00	175.00	698.00	174.00	698.00	174.00	700.00	173.00	700.00	173.00	702.00	172.00	702.00	172.00	703.00	171.00	703.00	171.00	708.00	172.00	708.00	172.00	714.00	173.00	714.00	173.00	715.00	172.00	715.00	172.00	716.00	170.00	716.00	170.00	717.00	169.00	717.00
T1_thres.tif	0801-0228	101.49	365.00	2328.10	-81.66	0.0220	307.00	796.00	306.00	796.00	306.00	801.00	305.00	801.00	305.00	802.00	304.00	802.00	304.00	804.00	303.00	804.00	303.00	806.00	302.00	806.00	302.00	807.00	301.00	807.00	301.00	809.00	299.00	809.00	299.00	810.00	297.00	810.00	297.00	811.00	291.00	811.00	291.00	812.00	290.00	812.00	290.00	813.00	288.00	813.00	288.00	814.00	286.00	814.00	286.00	815.00	282.00	815.00	282.00	816.00	281.00	816.00	281.00	817.00	279.00	817.00	279.00	818.00	278.00	818.00	278.00	819.00	277.00	819.00	277.00	820.00	276.00	820.00	276.00	821.00	275.00	821.00	275.00	822.00	274.00	822.00	274.00	823.00	273.00	823.00	273.00	829.00	272.00	829.00	272.00	830.00	270.00	830.00	270.00	831.00	257.00	831.00	257.00	832.00	253.00	832.00	253.00	833.00	250.00	833.00	250.00	835.00	249.00	835.00	249.00	836.00	248.00	836.00	248.00	837.00	247.00	837.00	247.00	840.00	246.00	840.00	246.00	842.00	245.00	842.00	245.00	843.00	244.00	843.00	244.00	846.00	243.00	846.00	243.00	848.00	242.00	848.00	242.00	850.00	241.00	850.00	241.00	851.00	240.00	851.00	240.00	852.00	239.00	852.00	239.00	854.00	238.00	854.00	238.00	855.00	236.00	855.00	236.00	856.00	235.00	856.00	235.00	857.00	232.00	857.00	232.00	858.00	230.00	858.00	230.00	859.00	222.00	859.00	222.00	858.00	218.00	858.00	218.00	857.00	214.00	857.00	214.00	856.00	213.00	856.00	213.00	855.00	212.00	855.00	212.00	853.00	210.00	853.00	210.00	851.00	209.00	851.00	209.00	850.00	208.00	850.00	208.00	848.00	207.00	848.00	207.00	847.00	206.00	847.00	206.00	846.00	204.00	846.00	204.00	845.00	191.00	845.00	191.00	844.00	190.00	844.00	190.00	843.00	186.00	843.00	186.00	844.00	178.00	844.00	178.00	845.00	176.00	845.00	176.00	846.00	172.00	846.00	172.00	847.00	164.00	847.00	164.00	846.00	159.00	846.00	159.00	847.00	156.00	847.00	156.00	846.00	155.00	846.00	155.00	845.00	154.00	845.00	154.00	844.00	153.00	844.00	153.00	843.00	152.00	843.00	152.00	842.00	151.00	842.00	151.00	841.00	150.00	841.00	150.00	837.00	149.00	837.00	149.00	836.00	148.00	836.00	148.00	833.00	147.00	833.00	147.00	830.00	148.00	830.00	148.00	827.00	149.00	827.00	149.00	826.00	150.00	826.00	150.00	822.00	151.00	822.00	151.00	820.00	152.00	820.00	152.00	818.00	153.00	818.00	153.00	816.00	154.00	816.00	154.00	812.00	155.00	812.00	155.00	810.00	156.00	810.00	156.00	793.00	155.00	793.00	155.00	789.00	154.00	789.00	154.00	785.00	153.00	785.00	153.00	783.00	152.00	783.00	152.00	779.00	151.00	779.00	151.00	775.00	152.00	775.00	152.00	774.00	153.00	774.00	153.00	772.00	154.00	772.00	154.00	770.00	156.00	770.00	156.00	768.00	158.00	768.00	158.00	766.00	161.00	766.00	161.00	765.00	162.00	765.00	162.00	764.00	163.00	764.00	163.00	763.00	165.00	763.00	165.00	762.00	166.00	762.00	166.00	760.00	168.00	760.00	168.00	758.00	169.00	758.00	169.00	757.00	170.00	757.00	170.00	756.00	171.00	756.00	171.00	755.00	172.00	755.00	172.00	754.00	173.00	754.00	173.00	753.00	174.00	753.00	174.00	752.00	175.00	752.00	175.00	753.00	176.00	753.00	176.00	756.00	177.00	756.00	177.00	757.00	178.00	757.00	178.00	760.00	179.00	760.00	179.00	761.00	180.00	761.00	180.00	762.00	181.00	762.00	181.00	763.00	182.00	763.00	182.00	764.00	183.00	764.00	183.00	765.00	184.00	765.00	184.00	766.00	185.00	766.00	185.00	767.00	187.00	767.00	187.00	768.00	189.00	768.00	189.00	770.00	191.00	770.00	191.00	771.00	192.00	771.00	192.00	772.00	194.00	772.00	194.00	774.00	197.00	774.00	197.00	773.00	198.00	773.00	198.00	771.00	199.00	771.00	199.00	769.00	200.00	769.00	200.00	768.00	201.00	768.00	201.00	769.00	204.00	769.00	204.00	770.00	207.00	770.00	207.00	771.00	209.00	771.00	209.00	772.00	214.00	772.00	214.00	771.00	216.00	771.00	216.00	770.00	217.00	770.00	217.00	768.00	218.00	768.00	218.00	767.00	220.00	767.00	220.00	766.00	221.00	766.00	221.00	765.00	222.00	765.00	222.00	762.00	228.00	762.00	228.00	763.00	229.00	763.00	229.00	766.00	231.00	766.00	231.00	767.00	232.00	767.00	232.00	768.00	233.00	768.00	233.00	769.00	234.00	769.00	234.00	770.00	235.00	770.00	235.00	772.00	237.00	772.00	237.00	773.00	238.00	773.00	238.00	774.00	239.00	774.00	239.00	776.00	242.00	776.00	242.00	777.00	243.00	777.00	243.00	778.00	245.00	778.00	245.00	779.00	246.00	779.00	246.00	780.00	257.00	780.00	257.00	779.00	258.00	779.00	258.00	777.00	259.00	777.00	259.00	775.00	260.00	775.00	260.00	771.00	261.00	771.00	261.00	760.00	262.00	760.00	262.00	759.00	263.00	759.00	263.00	757.00	264.00	757.00	264.00	755.00	265.00	755.00	265.00	753.00	266.00	753.00	266.00	752.00	267.00	752.00	267.00	751.00	268.00	751.00	268.00	750.00	271.00	750.00	271.00	749.00	272.00	749.00	272.00	747.00	274.00	747.00	274.00	746.00	275.00	746.00	275.00	744.00	277.00	744.00	277.00	745.00	279.00	745.00	279.00	746.00	280.00	746.00	280.00	747.00	281.00	747.00	281.00	749.00	283.00	749.00	283.00	750.00	285.00	750.00	285.00	753.00	286.00	753.00	286.00	754.00	287.00	754.00	287.00	756.00	289.00	756.00	289.00	757.00	290.00	757.00	290.00	758.00	291.00	758.00	291.00	760.00	292.00	760.00	292.00	761.00	293.00	761.00	293.00	764.00	295.00	764.00	295.00	766.00	297.00	766.00	297.00	768.00	299.00	768.00	299.00	769.00	300.00	769.00	300.00	770.00	301.00	770.00	301.00	771.00	304.00	771.00	304.00	774.00	305.00	774.00	305.00	776.00	306.00	776.00	306.00	777.00	307.00	777.00	307.00	779.00	308.00	779.00	308.00	781.00	309.00	781.00	309.00	785.00	308.00	785.00	308.00	787.00	307.00	787.00
T1_thres.tif	0593-0118	54.98	270.69	1987.81	-40.42	0.0269	179.00	611.00	180.00	611.00	180.00	614.00	179.00	614.00	179.00	618.00	180.00	618.00	180.00	619.00	181.00	619.00	181.00	625.00	180.00	625.00	180.00	627.00	179.00	627.00	179.00	631.00	178.00	631.00	178.00	634.00	177.00	634.00	177.00	636.00	176.00	636.00	176.00	638.00	175.00	638.00	175.00	641.00	174.00	641.00	174.00	643.00	173.00	643.00	173.00	645.00	172.00	645.00	172.00	646.00	171.00	646.00	171.00	649.00	170.00	649.00	170.00	651.00	169.00	651.00	169.00	652.00	168.00	652.00	168.00	654.00	167.00	654.00	167.00	653.00	166.00	653.00	166.00	652.00	165.00	652.00	165.00	651.00	164.00	651.00	164.00	650.00	162.00	650.00	162.00	649.00	158.00	649.00	158.00	648.00	153.00	648.00	153.00	647.00	150.00	647.00	150.00	646.00	148.00	646.00	148.00	645.00	144.00	645.00	144.00	644.00	143.00	644.00	143.00	643.00	142.00	643.00	142.00	642.00	138.00	642.00	138.00	641.00	137.00	641.00	137.00	640.00	136.00	640.00	136.00	639.00	134.00	639.00	134.00	637.00	133.00	637.00	133.00	635.00	132.00	635.00	132.00	633.00	130.00	633.00	130.00	630.00	128.00	630.00	128.00	627.00	127.00	627.00	127.00	625.00	126.00	625.00	126.00	621.00	124.00	621.00	124.00	619.00	121.00	619.00	121.00	618.00	119.00	618.00	119.00	617.00	115.00	617.00	115.00	618.00	113.00	618.00	113.00	619.00	111.00	619.00	111.00	620.00	110.00	620.00	110.00	621.00	108.00	621.00	108.00	622.00	107.00	622.00	107.00	624.00	106.00	624.00	106.00	625.00	105.00	625.00	105.00	626.00	104.00	626.00	104.00	627.00	103.00	627.00	103.00	628.00	102.00	628.00	102.00	630.00	101.00	630.00	101.00	632.00	100.00	632.00	100.00	634.00	99.00	634.00	99.00	635.00	98.00	635.00	98.00	636.00	97.00	636.00	97.00	637.00	96.00	637.00	96.00	639.00	94.00	639.00	94.00	640.00	93.00	640.00	93.00	641.00	92.00	641.00	92.00	642.00	90.00	642.00	90.00	643.00	85.00	643.00	85.00	644.00	84.00	644.00	84.00	643.00	76.00	643.00	76.00	642.00	74.00	642.00	74.00	641.00	72.00	641.00	72.00	640.00	71.00	640.00	71.00	639.00	68.00	639.00	68.00	638.00	67.00	638.00	67.00	637.00	64.00	637.00	64.00	635.00	62.00	635.00	62.00	633.00	60.00	633.00	60.00	632.00	59.00	632.00	59.00	631.00	56.00	631.00	56.00	625.00	57.00	625.00	57.00	624.00	58.00	624.00	58.00	616.00	59.00	616.00	59.00	614.00	60.00	614.00	60.00	606.00	62.00	606.00	62.00	598.00	63.00	598.00	63.00	595.00	64.00	595.00	64.00	589.00	65.00	589.00	65.00	588.00	66.00	588.00	66.00	585.00	67.00	585.00	67.00	584.00	68.00	584.00	68.00	582.00	69.00	582.00	69.00	579.00	72.00	579.00	72.00	577.00	74.00	577.00	74.00	575.00	76.00	575.00	76.00	574.00	77.00	574.00	77.00	572.00	78.00	572.00	78.00	570.00	79.00	570.00	79.00	568.00	80.00	568.00	80.00	565.00	81.00	565.00	81.00	564.00	82.00	564.00	82.00	562.00	83.00	562.00	83.00	561.00	84.00	561.00	84.00	560.00	85.00	560.00	85.00	558.00	86.00	558.00	86.00	556.00	87.00	556.00	87.00	554.00	88.00	554.00	88.00	552.00	89.00	552.00	89.00	551.00	90.00	551.00	90.00	549.00	92.00	549.00	92.00	548.00	93.00	548.00	93.00	546.00	94.00	546.00	94.00	545.00	96.00	545.00	96.00	544.00	97.00	544.00	97.00	543.00	99.00	543.00	99.00	542.00	101.00	542.00	101.00	541.00	102.00	541.00	102.00	540.00	106.00	540.00	106.00	539.00	107.00	539.00	107.00	538.00	108.00	538.00	108.00	537.00	111.00	537.00	111.00	536.00	113.00	536.00	113.00	535.00	116.00	535.00	116.00	534.00	121.00	534.00	121.00	533.00	126.00	533.00	126.00	532.00	127.00	532.00	127.00	533.00	130.00	533.00	130.00	532.00	131.00	532.00	131.00	533.00	132.00	533.00	132.00	534.00	133.00	534.00	133.00	536.00	135.00	536.00	135.00	538.00	134.00	538.00	134.00	539.00	133.00	539.00	133.00	543.00	134.00	543.00	134.00	546.00	135.00	546.00	135.00	549.00	137.00	549.00	137.00	550.00	139.00	550.00	139.00	551.00	141.00	551.00	141.00	552.00	144.00	552.00	144.00	553.00	145.00	553.00	145.00	554.00	146.00	554.00	146.00	555.00	147.00	555.00	147.00	556.00	152.00	556.00	152.00	557.00	155.00	557.00	155.00	558.00	161.00	558.00	161.00	559.00	163.00	559.00	163.00	562.00	167.00	562.00	167.00	566.00	168.00	566.00	168.00	568.00	169.00	568.00	169.00	573.00	170.00	573.00	170.00	577.00	171.00	577.00	171.00	584.00	172.00	584.00	172.00	586.00	173.00	586.00	173.00	590.00	174.00	590.00	174.00	592.00	175.00	592.00	175.00	598.00	176.00	598.00	176.00	600.00	177.00	600.00	177.00	605.00	178.00	605.00	178.00	607.00	179.00	607.00
T1_thres.tif	0888-0127	54.25	402.02	3019.63	52.37	0.0181	195.00	895.00	196.00	895.00	196.00	896.00	197.00	896.00	197.00	899.00	198.00	899.00	198.00	900.00	199.00	900.00	199.00	906.00	200.00	906.00	200.00	909.00	201.00	909.00	201.00	912.00	202.00	912.00	202.00	916.00	203.00	916.00	203.00	927.00	202.00	927.00	202.00	928.00	201.00	928.00	201.00	929.00	200.00	929.00	200.00	931.00	198.00	931.00	198.00	933.00	195.00	933.00	195.00	934.00	193.00	934.00	193.00	936.00	188.00	936.00	188.00	937.00	177.00	937.00	177.00	936.00	175.00	936.00	175.00	935.00	174.00	935.00	174.00	934.00	173.00	934.00	173.00	933.00	170.00	933.00	170.00	932.00	169.00	932.00	169.00	930.00	168.00	930.00	168.00	928.00	167.00	928.00	167.00	927.00	166.00	927.00	166.00	926.00	164.00	926.00	164.00	925.00	160.00	925.00	160.00	924.00	159.00	924.00	159.00	923.00	154.00	923.00	154.00	922.00	148.00	922.00	148.00	921.00	136.00	921.00	136.00	922.00	134.00	922.00	134.00	923.00	131.00	923.00	131.00	924.00	130.00	924.00	130.00	925.00	129.00	925.00	129.00	926.00	128.00	926.00	128.00	927.00	125.00	927.00	125.00	929.00	123.00	929.00	123.00	930.00	122.00	930.00	122.00	931.00	116.00	931.00	116.00	930.00	113.00	930.00	113.00	931.00	108.00	931.00	108.00	932.00	106.00	932.00	106.00	933.00	104.00	933.00	104.00	934.00	102.00	934.00	102.00	935.00	100.00	935.00	100.00	936.00	99.00	936.00	99.00	937.00	97.00	937.00	97.00	938.00	96.00	938.00	96.00	939.00	95.00	939.00	95.00	940.00	93.00	940.00	93.00	941.00	92.00	941.00	92.00	942.00	91.00	942.00	91.00	943.00	89.00	943.00	89.00	945.00	88.00	945.00	88.00	946.00	87.00	946.00	87.00	945.00	85.00	945.00	85.00	944.00	84.00	944.00	84.00	943.00	83.00	943.00	83.00	942.00	82.00	942.00	82.00	940.00	81.00	940.00	81.00	939.00	79.00	939.00	79.00	938.00	78.00	938.00	78.00	937.00	77.00	937.00	77.00	936.00	76.00	936.00	76.00	935.00	75.00	935.00	75.00	934.00	73.00	934.00	73.00	933.00	72.00	933.00	72.00	931.00	70.00	931.00	70.00	929.00	68.00	929.00	68.00	928.00	67.00	928.00	67.00	927.00	65.00	927.00	65.00	926.00	64.00	926.00	64.00	925.00	61.00	925.00	61.00	924.00	60.00	924.00	60.00	923.00	59.00	923.00	59.00	922.00	58.00	922.00	58.00	921.00	56.00	921.00	56.00	919.00	54.00	919.00	54.00	918.00	53.00	918.00	53.00	917.00	52.00	917.00	52.00	916.00	50.00	916.00	50.00	915.00	49.00	915.00	49.00	914.00	48.00	914.00	48.00	913.00	47.00	913.00	47.00	912.00	46.00	912.00	46.00	910.00	44.00	910.00	44.00	903.00	43.00	903.00	43.00	901.00	42.00	901.00	42.00	895.00	41.00	895.00	41.00	894.00	40.00	894.00	40.00	889.00	39.00	889.00	39.00	886.00	38.00	886.00	38.00	881.00	37.00	881.00	37.00	877.00	36.00	877.00	36.00	874.00	35.00	874.00	35.00	873.00	34.00	873.00	34.00	871.00	33.00	871.00	33.00	870.00	34.00	870.00	34.00	863.00	33.00	863.00	33.00	859.00	32.00	859.00	32.00	847.00	31.00	847.00	31.00	846.00	32.00	846.00	32.00	845.00	33.00	845.00	33.00	844.00	34.00	844.00	34.00	842.00	36.00	842.00	36.00	839.00	37.00	839.00	37.00	838.00	39.00	838.00	39.00	837.00	41.00	837.00	41.00	836.00	48.00	836.00	48.00	835.00	50.00	835.00	50.00	834.00	52.00	834.00	52.00	833.00	59.00	833.00	59.00	832.00	61.00	832.00	61.00	833.00	62.00	833.00	62.00	834.00	66.00	834.00	66.00	833.00	69.00	833.00	69.00	834.00	87.00	834.00	87.00	833.00	89.00	833.00	89.00	832.00	92.00	832.00	92.00	831.00	93.00	831.00	93.00	830.00	95.00	830.00	95.00	831.00	96.00	831.00	96.00	832.00	98.00	832.00	98.00	834.00	100.00	834.00	100.00	835.00	101.00	835.00	101.00	836.00	102.00	836.00	102.00	838.00	103.00	838.00	103.00	840.00	104.00	840.00	104.00	842.00	105.00	842.00	105.00	844.00	106.00	844.00	106.00	845.00	109.00	845.00	109.00	847.00	110.00	847.00	110.00	848.00	112.00	848.00	112.00	849.00	113.00	849.00	113.00	851.00	114.00	851.00	114.00	852.00	123.00	852.00	123.00	850.00	124.00	850.00	124.00	849.00	126.00	849.00	126.00	848.00	127.00	848.00	127.00	846.00	128.00	846.00	128.00	845.00	130.00	845.00	130.00	844.00	132.00	844.00	132.00	843.00	133.00	843.00	133.00	841.00	134.00	841.00	134.00	840.00	138.00	840.00	138.00	838.00	140.00	838.00	140.00	837.00	141.00	837.00	141.00	836.00	145.00	836.00	145.00	838.00	146.00	838.00	146.00	840.00	147.00	840.00	147.00	843.00	148.00	843.00	148.00	845.00	150.00	845.00	150.00	846.00	151.00	846.00	151.00	848.00	152.00	848.00	152.00	849.00	154.00	849.00	154.00	850.00	174.00	850.00	174.00	849.00	178.00	849.00	178.00	848.00	181.00	848.00	181.00	847.00	189.00	847.00	189.00	848.00	201.00	848.00	201.00	849.00	203.00	849.00	203.00	850.00	205.00	850.00	205.00	853.00	206.00	853.00	206.00	854.00	207.00	854.00	207.00	855.00	208.00	855.00	208.00	856.00	209.00	856.00	209.00	857.00	210.00	857.00	210.00	858.00	211.00	858.00	211.00	860.00	215.00	860.00	215.00	861.00	219.00	861.00	219.00	862.00	223.00	862.00	223.00	863.00	222.00	863.00	222.00	864.00	221.00	864.00	221.00	865.00	220.00	865.00	220.00	866.00	219.00	866.00	219.00	867.00	217.00	867.00	217.00	869.00	216.00	869.00	216.00	870.00	215.00	870.00	215.00	871.00	214.00	871.00	214.00	872.00	213.00	872.00	213.00	874.00	212.00	874.00	212.00	875.00	211.00	875.00	211.00	876.00	210.00	876.00	210.00	877.00	209.00	877.00	209.00	878.00	208.00	878.00	208.00	879.00	207.00	879.00	207.00	881.00	206.00	881.00	206.00	882.00	204.00	882.00	204.00	883.00	203.00	883.00	203.00	884.00	202.00	884.00	202.00	885.00	201.00	885.00	201.00	886.00	200.00	886.00	200.00	887.00	199.00	887.00	199.00	889.00	197.00	889.00	197.00	890.00	196.00	890.00	196.00	891.00	195.00	891.00
T1_thres.tif	0485-0104	47.61	217.27	2966.74	62.73	0.0351	169.00	489.00	168.00	489.00	168.00	491.00	167.00	491.00	167.00	497.00	166.00	497.00	166.00	499.00	165.00	499.00	165.00	506.00	164.00	506.00	164.00	507.00	163.00	507.00	163.00	510.00	162.00	510.00	162.00	511.00	161.00	511.00	161.00	521.00	162.00	521.00	162.00	522.00	155.00	522.00	155.00	523.00	153.00	523.00	153.00	524.00	149.00	524.00	149.00	525.00	147.00	525.00	147.00	526.00	146.00	526.00	146.00	527.00	143.00	527.00	143.00	528.00	141.00	528.00	141.00	529.00	140.00	529.00	140.00	530.00	139.00	530.00	139.00	531.00	137.00	531.00	137.00	530.00	134.00	530.00	134.00	529.00	120.00	529.00	120.00	530.00	118.00	530.00	118.00	531.00	113.00	531.00	113.00	532.00	111.00	532.00	111.00	533.00	109.00	533.00	109.00	534.00	106.00	534.00	106.00	535.00	105.00	535.00	105.00	536.00	103.00	536.00	103.00	537.00	100.00	537.00	100.00	538.00	99.00	538.00	99.00	539.00	97.00	539.00	97.00	540.00	95.00	540.00	95.00	541.00	94.00	541.00	94.00	542.00	92.00	542.00	92.00	543.00	91.00	543.00	91.00	544.00	90.00	544.00	90.00	546.00	88.00	546.00	88.00	547.00	87.00	547.00	87.00	548.00	86.00	548.00	86.00	549.00	85.00	549.00	85.00	551.00	84.00	551.00	84.00	554.00	83.00	554.00	83.00	556.00	82.00	556.00	82.00	558.00	80.00	558.00	80.00	560.00	79.00	560.00	79.00	562.00	78.00	562.00	78.00	563.00	77.00	563.00	77.00	565.00	76.00	565.00	76.00	567.00	75.00	567.00	75.00	570.00	74.00	570.00	74.00	571.00	73.00	571.00	73.00	572.00	72.00	572.00	72.00	573.00	71.00	573.00	71.00	574.00	70.00	574.00	70.00	575.00	66.00	575.00	66.00	574.00	65.00	574.00	65.00	573.00	62.00	573.00	62.00	572.00	60.00	572.00	60.00	571.00	57.00	571.00	57.00	570.00	56.00	570.00	56.00	569.00	54.00	569.00	54.00	568.00	53.00	568.00	53.00	566.00	52.00	566.00	52.00	564.00	51.00	564.00	51.00	563.00	50.00	563.00	50.00	561.00	48.00	561.00	48.00	559.00	42.00	559.00	42.00	558.00	40.00	558.00	40.00	550.00	41.00	550.00	41.00	545.00	42.00	545.00	42.00	541.00	41.00	541.00	41.00	535.00	40.00	535.00	40.00	524.00	41.00	524.00	41.00	525.00	44.00	525.00	44.00	524.00	46.00	524.00	46.00	523.00	48.00	523.00	48.00	522.00	50.00	522.00	50.00	521.00	52.00	521.00	52.00	520.00	54.00	520.00	54.00	519.00	55.00	519.00	55.00	518.00	57.00	518.00	57.00	517.00	60.00	517.00	60.00	515.00	61.00	515.00	61.00	514.00	62.00	514.00	62.00	512.00	64.00	512.00	64.00	511.00	65.00	511.00	65.00	510.00	66.00	510.00	66.00	508.00	67.00	508.00	67.00	507.00	68.00	507.00	68.00	505.00	69.00	505.00	69.00	502.00	71.00	502.00	71.00	499.00	72.00	499.00	72.00	498.00	73.00	498.00	73.00	492.00	74.00	492.00	74.00	483.00	73.00	483.00	73.00	481.00	72.00	481.00	72.00	477.00	70.00	477.00	70.00	474.00	69.00	474.00	69.00	473.00	68.00	473.00	68.00	472.00	67.00	472.00	67.00	471.00	66.00	471.00	66.00	469.00	65.00	469.00	65.00	468.00	64.00	468.00	64.00	465.00	63.00	465.00	63.00	464.00	62.00	464.00	62.00	463.00	60.00	463.00	60.00	462.00	58.00	462.00	58.00	461.00	56.00	461.00	56.00	460.00	55.00	460.00	55.00	459.00	52.00	459.00	52.00	458.00	50.00	458.00	50.00	457.00	49.00	457.00	49.00	455.00	47.00	455.00	47.00	454.00	46.00	454.00	46.00	452.00	45.00	452.00	45.00	451.00	44.00	451.00	44.00	447.00	43.00	447.00	43.00	441.00	42.00	441.00	42.00	440.00	44.00	440.00	44.00	436.00	46.00	436.00	46.00	435.00	47.00	435.00	47.00	434.00	48.00	434.00	48.00	433.00	50.00	433.00	50.00	432.00	51.00	432.00	51.00	430.00	52.00	430.00	52.00	429.00	53.00	429.00	53.00	428.00	54.00	428.00	54.00	426.00	55.00	426.00	55.00	423.00	56.00	423.00	56.00	422.00	57.00	422.00	57.00	420.00	58.00	420.00	58.00	418.00	59.00	418.00	59.00	416.00	60.00	416.00	60.00	411.00	61.00	411.00	61.00	410.00	62.00	410.00	62.00	409.00	63.00	409.00	63.00	408.00	64.00	408.00	64.00	406.00	65.00	406.00	65.00	405.00	66.00	405.00	66.00	404.00	67.00	404.00	67.00	402.00	68.00	402.00	68.00	400.00	69.00	400.00	69.00	399.00	70.00	399.00	70.00	397.00	71.00	397.00	71.00	398.00	73.00	398.00	73.00	400.00	74.00	400.00	74.00	401.00	75.00	401.00	75.00	402.00	76.00	402.00	76.00	403.00	77.00	403.00	77.00	404.00	78.00	404.00	78.00	405.00	79.00	405.00	79.00	407.00	80.00	407.00	80.00	408.00	81.00	408.00	81.00	410.00	83.00	410.00	83.00	411.00	84.00	411.00	84.00	413.00	85.00	413.00	85.00	415.00	86.00	415.00	86.00	416.00	88.00	416.00	88.00	417.00	89.00	417.00	89.00	418.00	91.00	418.00	91.00	419.00	92.00	419.00	92.00	420.00	95.00	420.00	95.00	421.00	96.00	421.00	96.00	422.00	98.00	422.00	98.00	423.00	100.00	423.00	100.00	424.00	108.00	424.00	108.00	423.00	110.00	423.00	110.00	422.00	111.00	422.00	111.00	420.00	112.00	420.00	112.00	418.00	114.00	418.00	114.00	415.00	115.00	415.00	115.00	414.00	116.00	414.00	116.00	413.00	117.00	413.00	117.00	412.00	118.00	412.00	118.00	410.00	120.00	410.00	120.00	407.00	121.00	407.00	121.00	406.00	122.00	406.00	122.00	404.00	123.00	404.00	123.00	403.00	124.00	403.00	124.00	402.00	125.00	402.00	125.00	401.00	126.00	401.00	126.00	400.00	128.00	400.00	128.00	399.00	130.00	399.00	130.00	398.00	131.00	398.00	131.00	397.00	134.00	397.00	134.00	396.00	138.00	396.00	138.00	395.00	139.00	395.00	139.00	396.00	144.00	396.00	144.00	397.00	146.00	397.00	146.00	398.00	149.00	398.00	149.00	399.00	150.00	399.00	150.00	400.00	154.00	400.00	154.00	401.00	155.00	401.00	155.00	402.00	157.00	402.00	157.00	403.00	159.00	403.00	159.00	404.00	163.00	404.00	163.00	408.00	162.00	408.00	162.00	409.00	161.00	409.00	161.00	412.00	160.00	412.00	160.00	413.00	159.00	413.00	159.00	415.00	158.00	415.00	158.00	417.00	157.00	417.00	157.00	420.00	156.00	420.00	156.00	422.00	155.00	422.00	155.00	426.00	154.00	426.00	154.00	430.00	153.00	430.00	153.00	438.00	154.00	438.00	154.00	442.00	155.00	442.00	155.00	446.00	157.00	446.00	157.00	447.00	158.00	447.00	158.00	448.00	159.00	448.00	159.00	449.00	161.00	449.00	161.00	452.00	162.00	452.00	162.00	454.00	163.00	454.00	163.00	457.00	164.00	457.00	164.00	458.00	165.00	458.00	165.00	464.00	166.00	464.00	166.00	466.00	167.00	466.00	167.00	475.00	168.00	475.00	168.00	476.00	169.00	476.00
T1_thres.tif	0214-0170	78.55	100.81	3986.16	-32.39	0.0360	261.00	264.00	260.00	264.00	260.00	269.00	259.00	269.00	259.00	274.00	258.00	274.00	258.00	277.00	257.00	277.00	257.00	279.00	256.00	279.00	256.00	280.00	255.00	280.00	255.00	282.00	254.00	282.00	254.00	283.00	253.00	283.00	253.00	284.00	252.00	284.00	252.00	285.00	251.00	285.00	251.00	286.00	250.00	286.00	250.00	287.00	249.00	287.00	249.00	288.00	248.00	288.00	248.00	289.00	247.00	289.00	247.00	290.00	246.00	290.00	246.00	291.00	245.00	291.00	245.00	292.00	243.00	292.00	243.00	293.00	241.00	293.00	241.00	294.00	240.00	294.00	240.00	295.00	235.00	295.00	235.00	296.00	234.00	296.00	234.00	297.00	231.00	297.00	231.00	298.00	228.00	298.00	228.00	299.00	225.00	299.00	225.00	300.00	224.00	300.00	224.00	301.00	217.00	301.00	217.00	302.00	202.00	302.00	202.00	301.00	194.00	301.00	194.00	300.00	191.00	300.00	191.00	299.00	184.00	299.00	184.00	298.00	181.00	298.00	181.00	297.00	169.00	297.00	169.00	298.00	166.00	298.00	166.00	299.00	163.00	299.00	163.00	300.00	162.00	300.00	162.00	301.00	159.00	301.00	159.00	302.00	154.00	302.00	154.00	301.00	150.00	301.00	150.00	300.00	149.00	300.00	149.00	299.00	147.00	299.00	147.00	298.00	145.00	298.00	145.00	297.00	142.00	297.00	142.00	296.00	141.00	296.00	141.00	295.00	136.00	295.00	136.00	294.00	134.00	294.00	134.00	293.00	133.00	293.00	133.00	292.00	132.00	292.00	132.00	291.00	131.00	291.00	131.00	290.00	130.00	290.00	130.00	289.00	129.00	289.00	129.00	288.00	128.00	288.00	128.00	287.00	126.00	287.00	126.00	285.00	125.00	285.00	125.00	283.00	123.00	283.00	123.00	282.00	122.00	282.00	122.00	281.00	121.00	281.00	121.00	280.00	120.00	280.00	120.00	279.00	119.00	279.00	119.00	278.00	118.00	278.00	118.00	277.00	116.00	277.00	116.00	273.00	114.00	273.00	114.00	269.00	113.00	269.00	113.00	267.00	114.00	267.00	114.00	264.00	116.00	264.00	116.00	261.00	118.00	261.00	118.00	260.00	121.00	260.00	121.00	259.00	123.00	259.00	123.00	258.00	128.00	258.00	128.00	256.00	131.00	256.00	131.00	255.00	132.00	255.00	132.00	253.00	133.00	253.00	133.00	252.00	134.00	252.00	134.00	250.00	135.00	250.00	135.00	248.00	136.00	248.00	136.00	239.00	135.00	239.00	135.00	238.00	134.00	238.00	134.00	236.00	133.00	236.00	133.00	234.00	132.00	234.00	132.00	233.00	131.00	233.00	131.00	232.00	130.00	232.00	130.00	231.00	129.00	231.00	129.00	229.00	128.00	229.00	128.00	228.00	127.00	228.00	127.00	227.00	126.00	227.00	126.00	226.00	125.00	226.00	125.00	225.00	124.00	225.00	124.00	224.00	123.00	224.00	123.00	223.00	121.00	223.00	121.00	222.00	120.00	222.00	120.00	221.00	118.00	221.00	118.00	220.00	116.00	220.00	116.00	219.00	114.00	219.00	114.00	218.00	113.00	218.00	113.00	217.00	112.00	217.00	112.00	216.00	111.00	216.00	111.00	215.00	108.00	215.00	108.00	213.00	107.00	213.00	107.00	212.00	106.00	212.00	106.00	211.00	105.00	211.00	105.00	210.00	104.00	210.00	104.00	209.00	103.00	209.00	103.00	208.00	102.00	208.00	102.00	205.00	101.00	205.00	101.00	203.00	100.00	203.00	100.00	201.00	98.00	201.00	98.00	199.00	97.00	199.00	97.00	198.00	96.00	198.00	96.00	196.00	97.00	196.00	97.00	192.00	96.00	192.00	96.00	189.00	95.00	189.00	95.00	188.00	94.00	188.00	94.00	184.00	93.00	184.00	93.00	183.00	92.00	183.00	92.00	180.00	91.00	180.00	91.00	179.00	90.00	179.00	90.00	178.00	88.00	178.00	88.00	177.00	86.00	177.00	86.00	176.00	82.00	176.00	82.00	175.00	80.00	175.00	80.00	173.00	81.00	173.00	81.00	172.00	82.00	172.00	82.00	171.00	83.00	171.00	83.00	170.00	84.00	170.00	84.00	167.00	85.00	167.00	85.00	166.00	86.00	166.00	86.00	163.00	88.00	163.00	88.00	160.00	90.00	160.00	90.00	157.00	91.00	157.00	91.00	156.00	92.00	156.00	92.00	154.00	93.00	154.00	93.00	150.00	94.00	150.00	94.00	148.00	95.00	148.00	95.00	146.00	96.00	146.00	96.00	143.00	98.00	143.00	98.00	141.00	100.00	141.00	100.00	139.00	101.00	139.00	101.00	138.00	106.00	138.00	106.00	137.00	112.00	137.00	112.00	138.00	114.00	138.00	114.00	139.00	115.00	139.00	115.00	140.00	117.00	140.00	117.00	142.00	118.00	142.00	118.00	144.00	119.00	144.00	119.00	145.00	120.00	145.00	120.00	146.00	121.00	146.00	121.00	147.00	122.00	147.00	122.00	148.00	124.00	148.00	124.00	149.00	132.00	149.00	132.00	148.00	135.00	148.00	135.00	147.00	136.00	147.00	136.00	146.00	140.00	146.00	140.00	145.00	141.00	145.00	141.00	144.00	144.00	144.00	144.00	143.00	145.00	143.00	145.00	142.00	146.00	142.00	146.00	141.00	147.00	141.00	147.00	140.00	148.00	140.00	148.00	139.00	150.00	139.00	150.00	138.00	151.00	138.00	151.00	136.00	153.00	136.00	153.00	135.00	154.00	135.00	154.00	134.00	156.00	134.00	156.00	133.00	158.00	133.00	158.00	132.00	161.00	132.00	161.00	131.00	164.00	131.00	164.00	130.00	167.00	130.00	167.00	129.00	168.00	129.00	168.00	128.00	179.00	128.00	179.00	127.00	180.00	127.00	180.00	126.00	183.00	126.00	183.00	127.00	188.00	127.00	188.00	128.00	191.00	128.00	191.00	129.00	192.00	129.00	192.00	130.00	193.00	130.00	193.00	131.00	195.00	131.00	195.00	134.00	196.00	134.00	196.00	136.00	197.00	136.00	197.00	144.00	196.00	144.00	196.00	147.00	195.00	147.00	195.00	157.00	194.00	157.00	194.00	161.00	193.00	161.00	193.00	166.00	192.00	166.00	192.00	177.00	191.00	177.00	191.00	189.00	192.00	189.00	192.00	194.00	193.00	194.00	193.00	196.00	209.00	196.00	209.00	198.00	213.00	198.00	213.00	199.00	228.00	199.00	228.00	200.00	233.00	200.00	233.00	202.00	237.00	202.00	237.00	204.00	239.00	204.00	239.00	208.00	240.00	208.00	240.00	209.00	241.00	209.00	241.00	212.00	242.00	212.00	242.00	214.00	243.00	214.00	243.00	215.00	244.00	215.00	244.00	216.00	245.00	216.00	245.00	222.00	246.00	222.00	246.00	223.00	247.00	223.00	247.00	225.00	248.00	225.00	248.00	226.00	249.00	226.00	249.00	229.00	251.00	229.00	251.00	232.00	252.00	232.00	252.00	233.00	253.00	233.00	253.00	237.00	254.00	237.00	254.00	238.00	255.00	238.00	255.00	240.00	257.00	240.00	257.00	243.00	258.00	243.00	258.00	244.00	259.00	244.00	259.00	246.00	260.00	246.00	260.00	256.00	261.00	256.00
