# Supplementary material for: Pathogen-derived mechanical cues potentiate the spatio-temporal implementation of plant defense
Source: BMC Biol. 2022 Dec 27;20:292. doi: 10.1186/s12915-022-01495-w (PMC9795618; doi:10.1186/s12915-022-01495-w)
Supplement: Supplementary file 14 — Additional file 14: File S5. Pictures used in this work (raw and analyzed). [file 12915_2022_1495_MOESM14_ESM.xz › Control/C3/resultat_final_check.csv]

78.62796426000001	97.10795586	0.0336	0.0133	67.87	-60.08	0.6328716925471455	1.5562369423620914	0.3316955584302522	-0.5763705895668542	0.019202217268707	0.019135665617155902	-0.0015973257097495024	-0.08328067552977396	-0.042225698917777534	0.0035125211609507777	0.04207935175580384	1.4875156512651226	72.64163122285449	55.30836877714552	0.9513971068212967	-2.351634471957387	0099-0077
182.46791706	179.27791851	0.0288	0.0105	-84.65	-45.02	0.13426485967512033	-1.4337269431298347	0.37110145342318346	-0.3713606215893129	0.0032011146551220067	0.0029491469582575026	-0.0012448563185514232	-0.3994179147392516	-0.009845595524099904	0.003828776260314937	0.00907062421074894	1.1713784120556452	61.76503922352474	22.135039223524732	0.7400151816222263	-2.2066347767080883	0164-0175
243.86988915	94.18195719	0.0233	0.0254	-75.53	-54.83	0.29110210189505215	-1.1280445763675666	0.7315255640033425	-1.0381571890660835	0.0031672617434188345	0.0031585609352187288	-0.00023460556224161157	-0.07413995005740401	-0.01977022270071752	0.0014644208745871105	0.019715911775468054	1.4966563767374925	71.28209376840005	50.58209376840004	0.6324355729909141	-2.94388144641653	0102-0240
385.10982495	94.20395718	0.0054	0.009	-86.55	87.13	0.016247919456709257	-0.2695106771787127	0.022531502219781983	0.4494355698069746	0.0015195370337368723	0.0014884279315682076	0.00030590045672643213	0.20269676721171584	-0.01767485365467232	-0.0035581533621729155	0.017313000790311915	1.7734930940066125	81.83633071782296	75.51633071782295	0.2360596573162432	-3.76195848482034	0098-0382
462.54978975	119.70194559	0.0187	0.0946	-25.23	-76.3	0.8458047315183658	-0.3985465545468248	1.1202444308903767	-4.595427337588867	-0.0006342540873344651	0.0006323968336445442	-4.850249577939376e-05	-0.07654644207594438	-0.01244341763617741	0.000951569447374585	0.012406980214990038	1.4942498847189523	20.844211932305765	71.91421193230576	-0.038685801335836746	-1.0108186900317866	0113-0465
597.60772836	104.82995235	0.011	0.0148	64.11	55.24	0.2401546285957943	0.4947987008511805	0.4219037171846152	0.6079451072471956	0.0029404439146596614	0.0028606113649812326	-0.0006805240875966435	-0.2335533282013944	-0.011930189193711601	0.0027610732772114866	0.011606286596307266	1.3372429985935022	77.49161999717364	68.62161999717365	0.1730152115016371	-1.0921142017979009	0110-0596
535.32575667	137.36793756	0.0154	0.0	18.86	0.0	0.7286596742594441	0.2489077722935162	0.0	0.0	0.000831303695527117	0.0008210448141205294	-0.00013019695619647637	-0.15726525599254743	-0.010247618513101495	0.0016049594701037315	0.010121155580732117	1.4135310708023492	27.870635432417444	9.010635432417446	0.08026094554302034	-1.5945666992019418	0134-0528
640.6397088	117.06194679000001	0.034	0.0307	-69.16	-66.86	0.6047911623371125	-1.5887818132012101	0.6032230374434379	-1.4115052132732324	0.00507287432117964	0.004752263673762372	-0.0017748362892172213	-0.35743017273987876	-0.008905862894859725	0.003115876257094925	0.008343003598975093	1.2133661540550178	48.68075963137298	46.38075963137298	0.250824519508326	-0.43653905494298556	0120-0639
611.0057222700001	170.87392233	0.0368	0.0306	-87.78	-68.2	0.0712753721545873	-1.8386189984127284	0.5681927883918595	-1.4205833151277978	0.0004820675902038508	-0.00011301715251504769	-0.0004686323556502882	-1.8074414180932012	-0.0011926662691863388	-0.0011594266335081449	0.0002796117150028408	2.904947562291489	15.778764973880897	35.358764973880895	0.04831696286479581	-0.10228864840092915	0162-0612
719.11367313	207.63590562	0.0129	0.0208	58.23	49.79	0.3395994147287004	0.5483586759739688	0.6714146248654255	0.7942306979189485	0.0024245613393174856	0.002420400619824285	-0.00014198072991507371	-0.0585928678070895	0.00024942305605365735	1.4606051404793684e-05	0.0002489950283710629	1.512203458987807	61.587124034914176	53.14712403491418	0.32898078067768427	0.0383240814814545	0211-0720
696.2996835	79.17796401000001	0.0319	0.021	64.46	62.18	0.687670078813938	1.4391437950059167	0.4900301583765862	0.9286390277612815	0.0002563309888612905	0.00024997001254312444	5.675005444752682e-05	0.22324335823455493	-0.047578847526883294	-0.010533654942369538	0.04639815562650634	1.7940396850294515	51.669097768832884	49.38909776883289	0.022009454612697606	-5.434699808754996	0072-0697
754.8196569	66.6599697	0.0524	0.0305	79.97	77.65	0.4563091506911721	2.57995774364533	0.326171480696441	1.4897104299763397	0.001364264419895539	0.0013431480285814605	0.0002391041210657967	0.1761721863805101	-0.06677048939802818	-0.011702349594275182	0.06573700075623744	1.7469685131754067	69.87607725280465	67.55607725280466	0.08921745482632136	-5.533788172788935	0073-0755
794.06763906	120.84594507	0.0028	0.0591	32.2	74.2	0.11846704325785895	0.0746026786499022	0.8045881300048973	2.843354170879038	-0.0005147140773796386	0.0005065690802391388	9.120498011866177e-05	0.17813604775345815	-0.0073704282072861085	-0.0013060061646919812	0.007253796237594853	1.7489323745483547	21.993556284585964	63.993556284585964	-0.02401819556382624	-0.28025464308140996	0121-0796
915.79358373	147.55393293	0.0063	0.0399	2.89	83.78	0.3145993742135796	0.01588186841729074	0.2161510146755301	1.9832558430154033	0.02095011637089289	-0.014219910752521709	-0.015385106894145123	-2.316856731224777	-0.047911158661830724	-0.03518444883001845	0.032519743000936074	2.3955322491599125	44.36388756434454	-36.52611243565548	1.7154507132589698	-4.637491333609739	0151-0911
818.399628	350.23984079999997	0.0045	0.0292	-1.16	9.56	0.22495388859008772	-0.0045549981556954056	1.439723846059737	0.24247731252007576	0.0025608318641650407	-0.0011994548990796586	-0.0022625577962997554	-2.058258163468691	-0.001530382178733396	-0.0013521302113836452	0.0007168078574125673	2.654130816915999	63.23049408489614	52.51049408489614	0.6085531204994534	-0.17965143288503435	0358-0811
718.9596732	341.90184459	0.0177	0.0056	24.28	37.36	0.8067189770438402	0.3639086314960666	0.22255476746579034	0.16990990400282138	0.002534108831619467	0.0022232401165587536	-0.0012161048287938003	-0.5005344288690503	0.00034799670388014606	0.00016700169570953987	0.0003053066319973811	1.0702618979258463	52.95851027518769	66.03851027518769	0.39260854865456724	0.07061351886688462	0356-0718
666.7096969500001	342.69384423	0.0501	0.1158	-22.67	86.07	2.3114637574114587	-0.9654844888310226	0.39683309531612143	5.776384984959177	0.0010981217132243325	0.00038151196759509466	-0.0010297183671453389	-1.2159755660054736	-0.0009533566833704995	-0.0008939709282543071	-0.0003312173684505864	-2.7867718928003704	47.0002679231451	24.259732076854903	0.03921901810083364	-0.04483206355572375	0346-0667
676.69769241	377.12382858	0.0319	0.1158	40.65	86.07	1.2101314615010703	1.0390413109618326	0.39683309531612143	5.776384984959177	0.0015293049070234138	0.0015265661815742266	9.148328765286957e-05	0.05985591017669111	-0.0023856375679425818	-0.00014270925755961237	0.0023813652960824345	1.6306522369715877	37.22050896796144	82.64050896796144	0.056465290147180956	-0.14312023711787028	0374-0675
615.99972	354.02383907999996	0.0186	0.0157	60.97	42.04	0.45129877832617377	0.8131601396289067	0.5830018399548422	0.5256746661284606	0.003416912271549041	-0.0006075348238665025	-0.0033624679789184503	-1.749549029796924	-0.0059954819553440925	-0.005899951327661281	0.0010660104164990673	2.9628399505877656	18.78822454142835	37.71822454142833	0.6156674572694872	-0.6164893700136986	0364-0621
632.19171264	238.30389168	0.0076	0.0	25.49	0.0	0.3430109554060829	0.16353435257280424	0.0	0.0	0.00577005815982119	0.001721839626387343	-0.005507162560586113	-1.2677706324876992	-0.0023362206696344147	-0.0022297776987185124	-0.0006971502216342246	-2.8385669592825957	81.87209336782387	72.63790663217614	0.5563903350235353	-0.22073533463107778	0241-0633
524.4797616000001	246.59788791000003	0.0092	0.0137	73.21	5.49	0.13287776603459522	0.44039016711735895	0.6818578443404403	0.06553533483097494	0.0007764292916475637	-0.00039978278202813946	-0.0006655946004304562	-2.11168632794852	-0.0026090121464970037	-0.0022365776457003265	0.001343378135642563	2.60070265243617	-14.20071424692884	53.519285753071145	0.14519130160127963	-0.5468142758557403	0247-0524
505.99977	347.84184189	0.0119	0.033	70.14	79.13	0.2021351983093143	0.5596126889237362	0.3111590867763419	1.6203950205787825	0.004402312361038845	0.003358520760202345	-0.0028461715386542104	-0.7030106015357461	-0.001894608313446915	0.0012248972395402188	0.0014453952448894095	0.8677857252591505	69.58045957904852	60.59045957904851	0.39471860700904904	-0.2716237431499092	0342-0502
556.68774696	338.71184604	0.0929	0.033	-11.29	79.13	4.555113874176882	-0.9093748365120249	0.3111590867763419	1.6203950205787825	0.00089468941071855	-0.0006125768758816249	-0.0006520879639949005	-2.32496230992285	-0.005152028786411664	-0.003755019251961562	0.003527496425712219	2.3874266704618403	58.07947211443383	-32.34052788556616	0.0428722241634891	-0.19356181332357303	0340-0555
386.60582426999997	263.62588017	0.0132	0.0098	-25.86	13.68	0.5939092532267843	-0.28787462363258665	0.47609954912819025	0.11588450854162509	0.0016226403875957934	0.0007498630688147968	-0.0014389813082471509	-1.090406140098356	-0.0023208294898395226	-0.0020581456501622343	-0.001072513871065103	-2.661202466893253	36.615669782786554	76.15566978278656	0.11799153153111136	-0.14700445221154787	0262-0387
402.35781711	346.36784256	0.0237	0.012	-7.23	25.7	1.1755779950765914	-0.14913543338758015	0.5406462127932549	0.2601954507525266	0.002930835712117037	0.0020912123737810867	-0.0020534431521630806	-0.7762856627437498	-0.0053688639910805915	0.00376160866056048	0.003830796371450485	0.7945106640511469	37.24789217173287	70.17789217173288	0.39543999188266465	-0.8112492957657844	0338-0396
421.47580842	229.81189554	0.0237	0.0457	-48.63	-57.93	0.7831890356815415	-0.8892918162156994	1.2132320714770801	-1.93630910258136	0.0026182360166661766	0.0008547949222822979	-0.002474769783193654	-1.2382219584842846	-0.0034173446234512916	-0.003230091236635384	-0.0011156858332177306	-2.809018285279181	22.314892321572536	13.014892321572539	0.32205914423678467	-0.3218656355333946	0235-0413
347.35784211	178.37591892	0.0281	0.0192	4.68	85.02	1.400315628887812	0.11463480925326135	0.08333567989961882	0.9563760580732186	0.010930495313791956	-0.007109257178260108	-0.008302661632162608	-2.2789148344976646	-0.008503852811410119	-0.006459415647318831	0.005530954902482974	2.433474145887025	44.74779811352931	-35.59220188647066	1.310768702177946	-1.2117298095666489	0185-0341
311.03585862	255.28788396000002	0.0296	0.043	-16.18	-11.18	1.4213786998885543	-0.4124107073090166	2.109199226751729	-0.4168676311131728	0.0076916141765032	-0.004603030286594064	-0.0061622269368210355	-2.212358708317588	-0.008471156454150959	-0.0067867663782800874	0.005069545719031479	2.5000302720671015	69.42118324438786	64.42118324438786	0.5655353962860635	-1.4231184007882616	0261-0315
268.46587797	285.99987	0.0201	0.0105	13.86	-18.2	0.9757383755978245	0.24074804752213141	0.49873532705044255	-0.1639758322189221	0.004889521614317199	-0.002465990986587183	-0.004222121513048368	-2.0994160816326373	-0.0013612566053032675	-0.0011754505351200327	0.0006865388444711669	2.6129728987520524	45.85231908055718	77.91231908055718	0.3578773191442535	-0.10791402692223726	0286-0272
308.90185959	383.87782551000004	0.0179	0.0262	23.96	3.48	0.8178771257109244	0.36345839822301096	1.3075844223192594	0.07951715857604877	0.000681137824748487	-0.00022820769066075249	-0.0006417709764599728	-1.9124428787640957	-0.0020564660607345605	-0.001937611132286989	0.0006889961966445488	2.799946101620594	46.465094486967956	66.94509448696795	0.10064285446553768	-0.2445968983760452	0378-0307
201.73990830000002	368.4998325	0.0029	0.029	-19.04	3.13	0.13706720308393114	-0.04730308487560164	1.4478369158824933	0.0791723752824852	0.00925901422231679	0.0060438705724368555	-0.007014340515878622	-0.8595805387676105	-0.0024150308834408668	-0.0018295521063125364	-0.0015764241999730068	-2.4303768655625073	30.210337022965533	52.380337022965534	1.2722916837530769	-0.378017277062905	0368-0196
114.86194779	254.27588442	0.0438	0.036	-15.47	2.73	2.110656840484028	-0.5841469863980983	1.7979571316835365	0.08573303113916747	0.0031632707434256606	0.0026094555391170692	-0.0017880222553379973	-0.6007299463601041	-0.01090276667508495	0.0061627318813368215	0.008993945570776913	0.9700663804347925	18.9492905535543	37.149290553554295	0.23152778085976952	-1.0225863931060677	0253-0115
112.24394898000001	202.68590787	0.0045	0.0178	37.19	-30.7	0.17924297137737885	0.13600351911552927	0.7652685217212174	-0.45438319694132906	-0.001961978690708842	0.001545730261499895	-0.0012083370148592851	-0.6634983034580105	-0.00840151947416502	0.005174300317210351	0.006619074384088074	0.907298023336886	75.20565250223436	7.315652502234361	-0.21797849943105688	-1.3157135175757473	0204-0107
71.14796766	148.98393228	0.0261	0.0133	-21.86	-60.08	1.2111658311859792	-0.4859036214802032	0.3316955584302522	-0.5763705895668542	0.025188326472966937	0.0230167951310167	-0.010231272276973815	-0.41828185209076696	-0.0027496891673173913	0.0011168990753737784	0.0025126334735276865	1.1525144747041296	2.105784771716298	36.1142152282837	2.512385473337794	-0.2601677702021313	0142-0067
115.91794731	323.28985305	0.0253	0.0179	-77.63	88.15	0.27099325038253735	-1.2356324931981624	0.028893268018068012	0.8945334980106872	0.013061203051247017	0.007498459961631397	-0.010694303312965985	-0.9592896144828177	-0.0030473369006382856	-0.0024951105181010157	-0.0017494815484746992	-2.530085941277714	22.66675375940273	36.88675375940272	1.045884630583754	-0.3398449721175046	0326-0118
243.64988925	464.96978865	0.0419	0.0485	68.86	50.32	0.7555576538060154	1.9540106529328725	1.5483605781756475	1.8663345144832892	0.006306934593681499	0.0018214300309425848	-0.006038196470085825	-1.2778252347572794	-0.0003902271152509615	-0.0003735995601097115	-0.00011269680635633502	-2.848621561552176	37.926007093094256	56.46600709309425	0.3811534808053685	-0.017849139170282562	0465-0245
171.88592187	468.15978720000004	0.0173	0.0131	-6.39	-14.75	0.8596260655552007	-0.09627059477371921	0.6334150899886328	-0.16676427607462055	0.005046010924385738	0.003573720769157214	-0.0035624073480042375	-0.7838127922425532	-0.0002447991453285027	0.00017282449189496643	0.00017337334441837378	0.7869835345523436	38.51916492386273	30.159164923862733	0.4672781304809272	-0.02695129258197967	0467-0169
276.25387443	486.85977870000005	0.0291	0.0834	8.6	-89.6	1.4386405344233935	0.2175739247105974	0.02911185544249997	-4.169898380041496	0.004850952069178737	0.0015105706577522525	-0.004609762712483951	-1.254133828731363	-0.001416064142668926	-0.0013456574277110735	-0.0004409577569322225	-2.8249301555262596	80.45657533088992	17.74342466911007	0.3077796046674418	-0.06890912536943197	0485-0276
290.64186789	447.25979670000004	0.0285	0.0076	0.54	44.08	1.4249367116302536	0.013430109767230209	0.2729802858918655	0.2643515907165973	0.002852635313632691	-0.0002257956452281204	-0.002843685031641215	-1.6500325646656673	-0.0021831897325021686	-0.002176339868569893	0.00017280678394112042	3.0623564157190226	84.92009798551017	41.38009798551019	0.2579497285623808	-0.20722268315127165	0451-0282
395.53782021	449.10779585999995	0.0192	0.0158	76.14	49.85	0.22996828420024504	0.9320485975859817	0.5093848143660556	0.6038436146000544	-0.0013553766043870351	0.0002560486865766593	-0.0013309713782880897	-1.3807409098241072	-0.0032181916380047107	-0.003160244131532323	-0.0006079592486663524	-2.951537236619004	24.74937326602526	51.03937326602528	-0.15348248339275866	-0.2787061853491307	0445-0396
494.03177544	427.43780571	0.011	0.0136	81.6	-61.18	0.0803456657093264	0.5440997831296435	0.3278004827676724	-0.5957741547745092	0.006481442192766111	0.003921995665389867	-0.0051601398138841036	-0.9208903274580572	0.00022467194778677622	-0.00017887047795186133	-0.0001359515952079143	-2.4916866542529537	45.63687084223298	8.416870842232967	0.7190242890712751	0.040683089772775655	0430-0500
603.9877254600001	476.2997835	0.001	0.0479	46.91	5.66	0.03415731629582913	0.0365140759634786	2.3833235744291144	0.236206984592814	0.0030479537373220844	0.0030383431574603037	-0.00024185293541699254	-0.07943278502709887	0.0015182652574229905	0.00012047325546745445	0.00151347797691766	1.4913635417677977	51.46116333702272	10.211163337022723	0.3480837448228383	0.14294979132181887	0476-0603
649.0877049600001	433.26780306	0.03	0.0401	-67.37	1.15	0.5771679925479679	-1.3845133110151555	2.004596149879066	0.04024022726109601	0.0014463399154947946	0.0011757392966419461	-0.0008423397518135963	-0.6216706358687121	0.0008693918132440955	0.0005063286135930745	0.000706734363104534	0.9491256909261847	31.75089631750859	36.76910368249141	0.11074615516812751	0.0668915702140643	0434-0650
631.42171299	561.72574467	0.0165	0.0088	83.63	-84.92	0.09153257955969572	0.8199065720429054	0.038960507315937816	-0.43827169526411897	0.0027781560780373274	0.002253071838121065	-0.0016253671850389713	-0.6249448031360583	-0.0022427423733571393	0.001312122053533573	0.0018188537791374141	0.9458515236588384	60.56330035166977	49.11330035166977	0.3564597296924313	-0.24439523958261916	0567-0629
709.1916776400001	589.55573202	0.0096	0.0172	85.73	49.37	0.03573916399550633	0.478667642688434	0.5600076461483354	0.652680194471535	0.0026318895013109356	0.0026140300973487994	-0.00030608658458898774	-0.11656295365737435	0.0005077371274250785	5.9049410366641896e-05	0.0005042917386803221	1.4542333731375223	87.59143470785344	56.04856529214655	0.24590693353756782	0.05241752269084815	0592-0710
545.8197519	588.7197324000001	0.0149	0.015	-10.43	28.43	0.7326902282093811	-0.13487041738826605	0.6595495620331192	0.3570635450755519	0.0008681297411414102	0.0008680362854086773	1.2737922442740426e-05	0.014673359229061994	-8.938276595503718e-05	-1.3114983699970069e-06	8.937314373903633e-05	1.5854696860239585	11.270721555104588	27.589278444895413	0.1019096353812207	-0.009556232210539676	0590-0542
528.37375983	530.4197589	0.0119	0.0	-32.54	0.0	0.5015945999826195	-0.3200435240217744	0.0	0.0	0.007382317578298932	0.006802252162559106	0.0028684452833933178	0.399064155926749	-0.0023391945481387425	-0.000908908550381553	0.002155392396081354	1.9698604827216457	55.40469188955331	22.864691889553313	0.9497673312149294	-0.13916243054358865	0525-0522
536.44775616	475.52978385	0.0238	0.0151	10.02	44.6	1.1718490232563883	0.2070503965054136	0.5375796647232024	0.5301255550113476	0.00788407191885378	-0.0006580727539601851	-0.007856559696976406	-1.6543621922579244	0.0014637707830278228	-0.0014586628150926274	0.00012217895527437297	3.0580267881267655	75.19202859761047	40.612028597610475	0.31156369190052396	0.06335301109042606	0477-0535
490.00577727	492.60177609	0.0165	0.0374	-81.77	83.24	0.11809640679637824	-0.8165036672923058	0.22011904417372094	1.856999624768957	0.009899263503793197	-0.0006621227535563564	-0.009877095290456345	-1.6377323614419463	-0.0007283516386885937	-0.000726720582549467	4.871657294312698e-05	3.0746566189427433	12.065152282617404	2.9248477173825904	0.917592910380315	-0.04372744255871581	0491-0488
398.68381878	542.65175334	0.0339	0.0157	77.52	54.68	0.3662874815309496	1.6549496913422217	0.4538418428236174	0.6405096265494086	0.002935857070909328	-0.0019048657201041377	-0.0022339971640940913	-2.276839293141167	-0.004328528678390738	-0.003293730096073707	0.002808469792230166	2.4355496872435225	-27.973282126538493	-5.133282126538518	0.49924223384825017	-1.0208391887554291	0551-0398
243.03388953	543.13575312	0.0215	0.0184	64.41	72.61	0.4643229684593306	0.9695510202981148	0.2749643020386892	0.8779491059306208	0.009078084870044053	0.00510346759748684	-0.007507745559695309	-0.973783575253619	-0.0031570523852583465	-0.002610941224548589	-0.0017748142678089248	-2.5445799020485156	59.79631097880764	51.59631097880765	1.0391675977722383	-0.4047792115982274	0538-0244
161.06192679	522.82976235	0.0517	0.0284	77.82	-80.84	0.5453926087849301	2.526810618602583	0.22605263668584324	-1.4018916525350233	0.010447057765930268	0.0016911775321711733	-0.010309264499437549	-1.4082000838806643	-0.00024856935863295376	-0.00024529081029490073	-4.023859386296955e-05	-2.978996410675561	21.496078483669436	0.15607848366943244	0.797777540505591	-0.012764810569858972	0523-0163
90.81595872000001	540.7597542000001	0.0078	0.0318	62.08	58.52	0.18261292847756969	0.34460487279324126	0.8302994394675546	1.3559877731085428	0.007717719251038792	0.0053186478998753705	-0.005592421206866133	-0.8104842363001792	0.002341437267269452	-0.0016966545428899733	-0.0016135959341325363	-2.3812805630950757	71.48267389811602	75.04267389811602	1.2769403550977165	0.2856556369833556	0538-0092
244.8598887	609.1797230999999	0.0405	0.0432	89.27	35.27	0.02579963164267395	2.0248356424675813	1.7635104944709654	1.2472492677451334	-0.0006628166545349337	0.0004853162238880441	-0.0004514355771978231	-0.7492457005041028	-0.005985748851183973	0.004076813654435753	0.00438278219130913	0.8215506262907938	47.801383542792024	78.19861645720799	-0.06061586489002617	-0.386763467628227	0603-0252
278.21187354	594.24172989	0.0812	0.0739	34.9	18.91	3.3298166160475144	2.322912246188795	3.4955764535545284	1.1974849716615008	0.007196792422500148	0.005858901266107414	-0.004179365636859317	-0.6196203887406109	-0.005550833295030417	0.003223514111183081	0.004518927643171748	0.9511759380542857	70.4016331750924	54.41163317509239	0.3908262107762033	-0.22385939536611382	0592-0279
325.57785201	632.01571272	0.0154	0.0117	28.78	53.44	0.6748855886147193	0.37071477213642834	0.3484635905704461	0.46989161095592297	0.007337501773818744	0.007086684375770286	-0.0019020612080073898	-0.26221930742610583	0.00042726547496164745	0.00011075773614735999	0.00041266028398394966	1.3085770193687907	43.80405962235931	68.4640596223593	0.6887218208491153	0.06717905987588492	0634-0322
583.5937347299999	667.9416963900001	0.0071	0.0034	40.87	79.43	0.26844964639551305	0.23229246081206345	0.03118423248479698	0.16711536028843707	0.0007799402016392771	0.0007080488799525331	-0.00032706803838204604	-0.4327293664260791	-0.0027742653165265625	0.001163388568919223	0.00251854622435053	1.1380669603688176	65.66356636758444	75.77643363241556	0.12745328440035103	-0.5136447937821897	0661-0578
132.94593957	650.5837042800001	0.0222	0.0252	69.14	53.62	0.3952551432938787	1.0372431593892222	0.7473537407931925	1.0144271221346666	-0.0003592555522337849	0.0002556789551288641	0.00025237437214387293	0.7788938533059967	-0.008842422524556057	-0.006211736517334226	0.006293072821920369	2.349690180100893	24.51266951688453	8.992669516884526	-0.04379478376034538	-0.6347495997340078	0654-0132
94.57795701	629.06771406	0.0407	0.021	43.55	45.44	1.4749138531231558	1.402089200395398	0.736738583669138	0.7481418711268556	0.009224010896084628	0.007568283314921841	0.005272899076993948	0.608514532519931	-0.010293492807706391	-0.005884267628937643	0.008445791179832698	2.179310859314828	8.684685514231667	10.574685514231668	0.38467063771047394	-0.35090244457800074	0628-0091
222.26589897	421.25580851999996	0.026	0.0485	24.96	50.32	1.178583392163889	0.5485810675875176	1.5483605781756475	1.8663345144832892	0.005284349772200733	0.002830610973546172	-0.004462285740671246	-1.0055080416774165	-0.0009635635879733564	-0.0008136660600066355	-0.0005161417739937026	-2.576304368472313	82.57136705458043	72.06863294541955	0.245198570096479	-0.032137708878157686	0421-0225
368.91783231	413.66581197	0.0245	0.0567	1.2	-23.25	1.224731337256686	0.025654464357112276	2.6047730807721265	-1.1190988328493976	0.00015293552714233218	-2.040050195791279e-05	-0.00015156877970798677	-1.704587943752751	-0.004535924329980161	-0.004495387882653467	0.0006050597588654796	3.007801036631939	81.134305014084	74.41569498591599	0.007742603352400856	-0.20213405378425156	0414-0371
558.84374598	313.69785741000004	0.1162	0.033	79.79	79.13	1.0298603356495042	5.717996824855351	0.3111590867763419	1.6203950205787825	0.0019648513317575816	-0.0013832126980309603	-0.0013954796264780986	-2.351779878092402	-0.006947287224786408	-0.00493411263477573	0.004890739442152581	2.360609102292288	-34.537061358485914	-33.87706135848589	0.04131321432206634	-0.18178822540856782	0311-0560
539.2637548800001	314.68785696	0.1121	0.033	-8.38	79.13	5.545156901942773	-0.8168597999879982	0.3111590867763419	1.6203950205787825	0.0014385640968863434	-0.0009850572154276576	-0.0010483935058861868	-2.3250573596719324	-0.006256691793163217	-0.004559737768015465	0.004284271662904828	2.3873316207127577	55.164026164967595	-32.345973835032396	0.051000736486589274	-0.1530714675401371	0312-0540
404.53581612	315.45785660999996	0.0364	0.012	39.77	25.7	1.3988858136316067	1.1642673577921172	0.5406462127932549	0.2601954507525266	0.008466253428948786	0.006179623740616585	-0.005787028386624258	-0.7526024752792281	-0.00974868199843436	0.0066636204468211195	0.007115684313353541	0.8181938515156686	82.89094548459865	68.82094548459864	0.30314916828762295	-0.42189833241617775	0311-0401
494.40577527	101.30995395	0.0264	0.0208	-69.54	-78.74	0.46141045555519833	-1.2367297164313407	0.20307195830255884	-1.0199812644118342	0.004001406941608929	0.0037770189847800093	-0.0013211302361869973	-0.3364798848120611	-0.010741674441192658	0.003546540279112566	0.010139310718643737	1.2343164419828354	50.261122709220814	59.4611227092208	0.19717233987508398	-0.6210359616379599	0101-0495
168.34392348	685.0796885999999	0.0601	0.0615	-84.14	-83.04	0.30680472506383377	-2.9892968839977243	0.37261738642617503	-3.052340296122457	0.006416873119203955	-0.00035027649765273375	-0.006407305752276414	-1.6254102608678374	-0.011556129805530432	-0.01153889995976943	0.0006308120169288499	3.0869787195168525	8.989147924985232	10.089147924985227	0.3564711582503439	-0.5725881105745246	0686-0166
841.08161769	448.11779631	0.0114	0.0095	-74.76	86.39	0.14983180928032283	-0.549954933542545	0.02990823587079697	0.47405748325186975	0.00404059220677752	-0.0023355371337987884	-0.0032972187792316985	-2.187094711246004	-0.0037331562425725034	-0.003046343763216057	0.0021578334522786235	2.525294269138686	50.55129634977949	-31.70129634977951	0.6624207464628786	-0.31142615387662326	0459-0841
779.1516458400001	487.36577847	0.0265	0.0245	-80.96	57.94	0.20818925150919756	-1.3085420266678636	0.6502386330647056	1.0381785588568775	0.004871556761417825	-0.0020119446171352248	-0.004436681658322616	-1.996540118887203	-0.004687754008222196	-0.004269286646052471	0.0019360343941782921	2.715848861497487	33.43332244078435	7.666677559215657	0.34629902987433797	-0.2730967528344957	0483-0782
775.82964735	606.14372448	0.0057	0.0063	69.76	72.49	0.09859669236059533	0.26740174317971477	0.09477475872878265	0.3004043027453186	0.002183102636374625	-0.0007484185753333687	-0.002050806367515424	-1.9207170728570657	0.0004102205303696963	-0.0003853611194225875	0.00014063317949248368	2.791671907527624	0.1910180865687039	-2.5389819134313143	0.6847478375974081	0.11221007982797725	0626-0762
867.34960575	576.92773776	0.017	0.019	14.13	85.46	0.8242826769476204	0.2075043818430468	0.0751973033378057	0.9470192002122881	0.0021219613546606484	-0.0011702132557097269	-0.0017701189018917614	-2.154930321317968	-0.0031644407551279044	-0.0026397447730448155	0.0017451168516454812	2.557458659066722	42.40158744371004	-28.928412556289942	0.18971376331561424	-0.3559009115890062	0573-0869
919.4235820800001	514.75576602	0.0206	0.0149	71.68	49.27	0.323753564308191	0.9777952902309063	0.4861089781124703	0.564555631801198	0.021070549599560746	-0.012484859750854827	-0.016973400879877747	-2.2049879698030117	-0.0448206326776325	-0.03610530245224663	0.026557414189921656	2.507401010581678	-18.01650454683238	4.393495453167617	2.5238834929230887	-6.756023013544042	0510-0917
985.6215519900001	532.37775801	0.0389	0.0	-81.48	0.0	0.2881607627039245	-1.9235353843477618	0.0	0.0	5.2050680759426776e-12	2.4807364695442723e-12	-4.57588026983559e-12	-1.0740129658983224	-2.78502715411906e-15	-2.448373512037447e-15	-1.3273444898495378e-15	-2.644809292693219	19.94358991169812	61.536410088301885	6.588108101634984e-10	-2.6984336565905083e-13	0532-0987
926.04557907	441.62779926	0.0095	0.0711	13.83	9.12	0.4612293942098143	0.1135449070493595	3.510059606198681	0.5634772053351895	0.026255105726736776	-0.016858475814018347	-0.02012765187373541	-2.268034352925912	-0.06316368248160087	-0.048422452580648416	0.04055757476367821	2.4443546274587775	36.221203786660595	40.9312037866606	1.4482914381364596	-4.612730252780626	0443-0927
872.62960335	26.377988010000003	0.0341	0.0	82.57	0.0	0.2204817624824273	1.6906841196428863	0.0	0.0	5.4255547036339424e-11	2.184678469752609e-12	-5.421154456567566e-11	-1.5305189839497648	-1.138232078382571e-14	-1.1373089465301905e-14	-4.583256922206752e-16	-3.1013153107446616	9.737721755027508	87.69227824497251	2.142651058168135e-09	-4.80792984548009e-13	0026-0873
190.21191353999998	675.6416928900001	0.0261	0.0133	86.45	73.96	0.08080501680763878	1.3024958922233565	0.1837450699429325	0.6391109052986553	-0.0012415923497099029	-0.00023939550196090597	-0.0012182944457310159	-1.7648247565335888	-0.0071108554048024235	-0.006977423504656176	0.0013710674034048615	2.947564223851101	-7.56701012957771	4.922989870422299	-0.2697948802479272	-1.0904800638838466	0665-0192
261.00788136	724.32767076	0.0149	0.0285	52.28	79.08	0.4557933780692456	0.5893024660632481	0.2699494345948461	1.3991970207093507	0.002815004890050942	0.0006935247625550789	-0.00272823678128084	-1.3218662449518481	-0.0028929047570514614	-0.002803735507112132	-0.0007127167316189869	-2.8926625717467447	51.98264308345284	25.18264308345283	0.22894915359326654	-0.1851322617162603	0726-0260
272.73387603	784.89364323	0.0174	0.068	-73.71	-17.94	0.24403429270880037	-0.835073208756044	3.2346906284425714	-1.047270995619474	0.002666958965032341	0.0009672191924560403	-0.0024853887331584695	-1.1996677070229846	0.0012625893806304954	-0.0011766305602630485	-0.000457900064136229	-2.7704640338178814	4.974103569446015	50.79589643055398	0.0999731807016814	0.05881890271574411	0786-0274
235.70789286000002	794.17763901	0.0109	0.0338	44.21	-74.18	0.3906499605646128	0.38002316812382175	0.46072122233016677	-1.6259876860833222	0.005620715471774582	0.0016209106332335584	-0.005381922624278107	-1.278260181236906	-0.0020530165502129693	-0.0019657953289210182	-0.0005920520925059447	-2.8490565080318024	62.55108649549757	0.9410864954975864	0.6011721209036702	-0.1037704972183524	0795-0237
236.52189249000003	881.64959925	0.0171	0.0197	-81.09	-89.64	0.13242480722477323	-0.8446825856092225	0.0061888968060756794	-0.984980556943295	0.015437600712762995	0.002147624226542496	-0.01528748592634735	-1.431227192872847	-0.0029471448716076147	-0.0029184869194316928	-0.00040999633577529996	-3.002023519667744	0.9132776759703916	7.636722324029606	3.905289547350536	-0.4114247292222406	0878-0248
139.19393673000002	798.4456370700001	0.0389	0.0653	70.99	65.13	0.6335510226917992	1.8389230820363789	1.3731311051805433	2.9622180824486333	0.0033748323933967435	-0.0011293395616101462	-0.003180265057837506	-1.912014993335048	-0.012270464685363181	-0.011563042407274314	0.004106136125644256	2.8003739870496416	-0.5403894838324845	5.319610516167529	0.3037896551414847	-1.0532052087953252	0795-0136
112.50794886	852.63161244	0.0378	0.0492	-66.7	-66.4	0.747580999844004	-1.7358636607384348	0.9848586200899615	-2.2542523147231095	0.05228566823536763	0.034928089841047574	-0.0389078352375796	-0.839245909177701	-0.0010233174318462525	-0.0007614910046628217	-0.0006836007724820211	-2.4100422359725977	18.61475143049813	18.314751430498134	8.645451835779134	-0.09210962567568741	0843-0118
167.02392408	945.29557032	0.0247	0.0	31.17	0.0	1.0567096957875155	0.6392101523197642	0.0	0.0	1.2592178757613079e-11	1.239548211480704e-11	-2.216977448054193e-12	-0.17698236067789808	-2.0276137588781443e-15	3.5698142976881664e-16	1.9959413353082723e-15	1.3938139661169986	41.31034231510566	10.14034231510566	8.385567868822528e-10	-1.2637740668381368e-13	0943-0169
214.91790231	946.48356978	0.0064	0.0	-69.67	0.0	0.11117653807726052	-0.30006628831169196	0.0	0.0	9.922548591887084e-12	9.666775357426562e-12	-2.238397808123237e-12	-0.22754550896247805	-4.704268305635799e-15	1.0612216978980973e-15	4.58300652403199e-15	1.3432508178324185	56.63260268929376	13.037397310706238	1.1197006162532925e-09	-5.534825677099728e-13	0948-0218
488.99377773000003	849.83761371	0.0391	0.0064	58.53	20.11	1.0206117612050596	1.667446140926269	0.3004909625152068	0.11002354950956912	0.005727536650035756	0.004427718197642845	-0.0036331787238952627	-0.6871483945442448	-0.0005675657984641515	0.00036002702547136185	0.0004387612978790326	0.8836479322506517	82.09929709342444	59.48070290657555	0.9253132609485338	-0.05382004273993155	0839-0493
410.80581327	684.57368883	0.0176	0.0103	26.1	-66.48	0.7902642666693418	0.3871464694732053	0.20552061687485207	-0.47221422684982745	0.004872256546024667	-0.0031219639702169065	-0.003740618240204111	-2.2662886096600214	0.00037695190444627736	-0.00028940043614942353	0.00024153700714838472	2.4461003707246682	24.051227507909516	63.368772492090486	1.0154318491758232	0.0632621703430561	0675-0414
316.3598562	815.84762916	0.0126	0.0416	-21.96	-78.91	0.5842904466008366	-0.2355942996148143	0.40008944708798294	-2.0411586009736804	0.009900682561921167	0.005273353911608649	-0.008379454261158756	-1.0090968871704147	0.003653853336899107	-0.0030924430434003595	-0.0019461346898129793	-2.579893213965311	35.85699275465379	21.093007245346207	1.8168495332575227	0.635213876159298	0800-0312
471.43778571	748.72565967	0.006	0.0082	78.1	48.84	0.06186125561898889	0.29355269553053354	0.2698472461264974	0.30867857677193206	0.002149251239380391	0.002145450391409791	0.0001277634845240198	0.05948064611262234	-0.0014938566758889947	-8.880317516814392e-05	0.0014912148618419052	1.630276972907519	74.6920100150355	45.432010015035516	0.2110679227307444	-0.1603194151378913	0746-0472
535.50175659	778.44764616	0.0198	0.0062	18.66	-46.86	0.9379595382209623	0.31675211863588104	0.21197284053414522	-0.2262023759289142	-0.0006537595606517918	0.0006510602061845704	-5.934788173581653e-05	-0.09090451957731505	-0.00450418517140909	0.0004088870969664993	0.004485587520077592	1.4798918072175815	23.868445310444518	41.65155468955548	-0.049073015104705964	-0.605627164710411	0778-0532
627.72571467	801.37163574	0.0095	0.0083	-89.71	81.05	0.002404180779410836	-0.47499391566080074	0.06456258123659465	0.4099471589169366	0.00221870396311294	0.0017725865827496836	0.0013343852826634688	0.6452842572634344	-0.003479522035634037	-0.0020926735032009073	0.0027798905024233734	2.216080584058331	53.31793547257118	44.07793547257117	0.3137168596687304	-0.8106372420847914	0775-0650
654.78570237	754.04965725	0.0445	0.0111	-6.92	76.3	2.208791644361056	-0.268075496457218	0.13144517106641843	0.5392097615986937	0.0035145116959289717	0.0027795735242126065	0.002150758815934006	0.6585430082935203	-0.0010942827645505848	-0.0006696629593545024	0.0008654514946899338	2.229339335088417	44.651735003067486	38.56826499693251	0.3336250977359524	-0.10356142792830046	0758-0663
682.02168999	796.8616377899999	0.1119	0.0846	-80.39	-83.16	0.9340339603428309	-5.516484891751838	0.5037809872012997	-4.199893417330311	0.004215774329174222	-0.002327067780977763	-0.0035153248409300094	-2.1555459167632463	-0.0020072882421925684	-0.0016737779752239342	0.001108004231444898	2.5568430636214434	43.11368357719185	40.343683577191854	0.2350058128018912	-0.10051468692003088	0797-0683
654.4337025300001	783.4636438800001	0.0481	0.0188	-35.09	26.65	1.9678913998604206	-1.3825441903806885	0.8401373637291615	0.4216268611772912	0.0048270498970033465	0.0037203076833522857	0.003075666017198546	0.690824725246856	-0.0009626750427586131	-0.0006133905755678935	0.000741953664156183	2.2616210520417526	74.67134113992954	12.931341139929536	0.17637478899038858	-0.03961269136884649	0784-0653
707.1896785499999	675.99369273	0.0184	0.01	84.34	65.3	0.09073504209828355	0.9155146924738141	0.20893353690053842	0.4542540887633609	0.002661252304308274	0.002455004489143485	0.0010272374533044613	0.3962891713222679	0.00010762586662613406	-4.154334444867759e-05	9.92848311628968e-05	1.9670854981171646	61.63430301649724	42.594303016497236	0.3904099602017663	0.009086001583784862	0679-0712
739.6836637800001	720.78567237	0.0079	0.0274	-40.28	-54.31	0.30134315190318695	-0.2553767898636303	0.799257270003092	-1.112693945497685	0.00389473186813938	-0.0015894963044162879	-0.003555620596034879	-1.9911840379831458	-8.081832594675382e-05	-7.378153721545339e-05	3.298312560932346e-05	2.721204942401544	73.80644161025127	59.77644161025127	0.37863408560367107	-0.006302687237673308	0714-0736
740.87166324	908.57758701	0.0242	0.0275	72.02	-74.77	0.37350884298642817	1.1509088340137716	0.3612048331820362	-1.3267087353620377	0.04300805469888759	0.0031911520308822976	-0.04288950125261779	-1.4965291349835514	-0.012730605802059994	-0.012695513371083905	-0.0009445974444562936	-3.0673254617784482	22.235196647078624	10.974803352921384	2.9681658057081335	-0.7348637800374196	0908-0741
588.9397323	900.15159084	0.0102	0.0196	58.42	-2.59	0.267081168285913	0.4344739917958632	0.9789989024722866	-0.044284861499817675	0.004010943882426762	-0.0004283823185581601	-0.0039880019329387745	-1.6778037952581082	-6.560385283341415e-05	-6.522860941888627e-05	7.00671248636933e-06	3.0345851851265815	25.448923680678718	86.45892368067872	0.3907093592334433	-0.00958856924635549	0893-0585
866.8876059600001	720.85167234	0.031	0.0212	73.43	78.96	0.4420391551965964	1.4856316452179792	0.20298390910963385	1.0403833584994389	0.004775558043980303	-0.0018286344984577714	-0.004411581406080486	-1.963746451603942	-0.001378482693826814	-0.0012734194757313673	0.0005278421885450986	2.748642528780748	-5.944383710697252	-11.474383710697225	0.5393450282772856	-0.09993831422368629	0719-0870
926.8815786900001	630.6077133599999	0.0353	0.0117	-87.53	-72.74	0.07606493593747082	-1.763360180315079	0.17357432793636096	-0.558656381581237	0.022486049553820785	-0.009706736579488848	-0.02028303945451216	-2.0171487120765024	-0.030002992965946787	-0.027063530595944345	0.012951636908014236	2.6952402683081873	28.044107852233253	42.83410785223326	2.5422718890989313	-3.254197714603687	0635-0931
907.47758751	706.00167909	0.0679	0.0212	58.66	78.96	1.7657921565306078	2.899655679548002	0.20298390910963385	1.0403833584994389	0.022760329885281327	-0.012288287971201092	-0.019158042572863875	-2.1411138908574454	-0.05357681609823679	-0.045097190106734346	0.02892608974094747	2.5712750895272443	-1.3367894029659908	-21.636789402965974	1.061043389042253	-1.8483409040386372	0704-0903
934.16357538	729.78366828	0.0307	0.0296	63.84	76.69	0.676749788033841	1.3777643936450643	0.340724986449413	1.4402452859180088	0.011317666680385795	-0.00550812932938833	-0.0098868645373064	-2.0790863718653236	-0.028288977996907702	-0.024712628605592913	0.013767798063290983	2.633302608519366	-2.9628743510498623	-15.812874351049857	2.6615488193279684	-2.0867589822243535	0729-0935
976.86555597	774.88364778	0.0293	0.043	63.16	-4.01	0.661448339764719	1.3071767645664825	2.1447364995691105	-0.15035074797299358	4.4843417550066836e-12	2.7833142059333413e-12	-3.5160322818122815e-12	-0.901194333805453	-1.4832261752265018e-15	-1.1629513088521433e-15	-9.205998805757713e-16	-2.47199066060035	65.20536815184366	47.62463184815634	3.6799785239759677e-10	-1.263712460046458e-13	0776-0974
941.44557207	911.10758586	0.0102	0.0023	16.32	49.39	0.489450703792924	0.14331088080327806	0.07485427339749505	0.08730313713798069	0.0037964880789909915	-0.001717068562601476	-0.003386000189788301	-2.0401143361445193	-0.0168715712302864	-0.015047365406968303	0.007630642835816745	2.6722746442401704	46.79005881478531	13.720058814785318	0.2811824265586732	-1.7899583684506721	0911-0937
923.42758026	974.1155572199999	0.0343	0.0235	46.65	68.88	1.1772672264201205	1.2471033949104127	0.42337887687022874	1.096072683091821	4.369469717470458e-12	3.1719255873365164e-12	-3.0051877945132237e-12	-0.7584118828429085	2.366508898484416e-15	1.6276125290208934e-15	1.7179178740499017e-15	0.8123844439519882	89.8961999805311	67.6661999805311	3.091930522018277e-10	1.4349235331493077e-13	0974-0923
964.17156174	989.4275502600001	0.0443	0.0235	-52.98	68.88	1.333637684746402	-1.768512235135583	0.42337887687022874	1.096072683091821	4.369497601815294e-12	3.120182669749425e-12	-3.0589163767035142e-12	-0.7754834031662996	2.116579948721547e-15	1.4817358098690426e-15	1.5114131364659494e-15	0.7953129236285971	8.54807391612897	66.68807391612899	3.301835680804349e-10	1.1957757122041495e-13	0985-0966
