# Supplementary material for: Pathogen-derived mechanical cues potentiate the spatio-temporal implementation of plant defense
Source: BMC Biol. 2022 Dec 27;20:292. doi: 10.1186/s12915-022-01495-w (PMC9795618; doi:10.1186/s12915-022-01495-w)
Supplement: Supplementary file 14 — Additional file 14: File S5. Pictures used in this work (raw and analyzed). [file 12915_2022_1495_MOESM14_ESM.xz › Control/C3/0h/Log.txt]

T0_thres.tif	0099-0077	35.74	44.14	367.15	67.87	0.0336	99.00	103.00	97.00	103.00	97.00	106.00	99.00	106.00	99.00	108.00	100.00	108.00	100.00	113.00	99.00	113.00	99.00	119.00	98.00	119.00	98.00	120.00	97.00	120.00	97.00	122.00	96.00	122.00	96.00	124.00	95.00	124.00	95.00	125.00	93.00	125.00	93.00	126.00	92.00	126.00	92.00	127.00	91.00	127.00	91.00	128.00	90.00	128.00	90.00	129.00	83.00	129.00	83.00	128.00	82.00	128.00	82.00	127.00	80.00	127.00	80.00	123.00	79.00	123.00	79.00	122.00	78.00	122.00	78.00	118.00	77.00	118.00	77.00	116.00	76.00	116.00	76.00	115.00	75.00	115.00	75.00	113.00	73.00	113.00	73.00	111.00	72.00	111.00	72.00	110.00	71.00	110.00	71.00	109.00	69.00	109.00	69.00	108.00	68.00	108.00	68.00	107.00	63.00	107.00	63.00	106.00	61.00	106.00	61.00	105.00	58.00	105.00	58.00	104.00	57.00	104.00	57.00	96.00	56.00	96.00	56.00	91.00	55.00	91.00	55.00	87.00	54.00	87.00	54.00	84.00	55.00	84.00	55.00	82.00	56.00	82.00	56.00	78.00	58.00	78.00	58.00	76.00	59.00	76.00	59.00	74.00	60.00	74.00	60.00	73.00	63.00	73.00	63.00	72.00	65.00	72.00	65.00	71.00	67.00	71.00	67.00	70.00	71.00	70.00	71.00	69.00	73.00	69.00	73.00	70.00	75.00	70.00	75.00	71.00	76.00	71.00	76.00	72.00	78.00	72.00	78.00	73.00	79.00	73.00	79.00	74.00	81.00	74.00	81.00	75.00	82.00	75.00	82.00	76.00	85.00	76.00	85.00	78.00	87.00	78.00	87.00	79.00	89.00	79.00	89.00	80.00	92.00	80.00	92.00	81.00	93.00	81.00	93.00	82.00	94.00	82.00	94.00	83.00	95.00	83.00	95.00	85.00	96.00	85.00	96.00	86.00	97.00	86.00	97.00	91.00	98.00	91.00	98.00	94.00	99.00	94.00
T0_thres.tif	0164-0175	82.94	81.49	3618.39	-84.65	0.0288	165.00	119.00	166.00	119.00	166.00	121.00	167.00	121.00	167.00	123.00	168.00	123.00	168.00	124.00	173.00	124.00	173.00	125.00	178.00	125.00	178.00	124.00	182.00	124.00	182.00	123.00	183.00	123.00	183.00	122.00	184.00	122.00	184.00	121.00	185.00	121.00	185.00	120.00	186.00	120.00	186.00	119.00	188.00	119.00	188.00	118.00	190.00	118.00	190.00	117.00	191.00	117.00	191.00	116.00	194.00	116.00	194.00	114.00	196.00	114.00	196.00	113.00	198.00	113.00	198.00	112.00	199.00	112.00	199.00	111.00	200.00	111.00	200.00	110.00	204.00	110.00	204.00	109.00	205.00	109.00	205.00	110.00	207.00	110.00	207.00	111.00	208.00	111.00	208.00	112.00	209.00	112.00	209.00	113.00	211.00	113.00	211.00	114.00	212.00	114.00	212.00	116.00	213.00	116.00	213.00	137.00	212.00	137.00	212.00	143.00	211.00	143.00	211.00	148.00	212.00	148.00	212.00	155.00	213.00	155.00	213.00	157.00	214.00	157.00	214.00	158.00	215.00	158.00	215.00	159.00	216.00	159.00	216.00	160.00	220.00	160.00	220.00	161.00	222.00	161.00	222.00	162.00	225.00	162.00	225.00	163.00	229.00	163.00	229.00	162.00	231.00	162.00	231.00	161.00	234.00	161.00	234.00	160.00	236.00	160.00	236.00	159.00	237.00	159.00	237.00	158.00	245.00	158.00	245.00	160.00	246.00	160.00	246.00	161.00	247.00	161.00	247.00	164.00	249.00	164.00	249.00	166.00	251.00	166.00	251.00	168.00	252.00	168.00	252.00	169.00	253.00	169.00	253.00	170.00	256.00	170.00	256.00	171.00	257.00	171.00	257.00	172.00	258.00	172.00	258.00	173.00	259.00	173.00	259.00	174.00	261.00	174.00	261.00	176.00	263.00	176.00	263.00	177.00	264.00	177.00	264.00	178.00	265.00	178.00	265.00	179.00	266.00	179.00	266.00	180.00	269.00	180.00	269.00	182.00	267.00	182.00	267.00	183.00	265.00	183.00	265.00	184.00	264.00	184.00	264.00	185.00	262.00	185.00	262.00	187.00	261.00	187.00	261.00	190.00	260.00	190.00	260.00	191.00	259.00	191.00	259.00	195.00	258.00	195.00	258.00	199.00	259.00	199.00	259.00	202.00	260.00	202.00	260.00	204.00	261.00	204.00	261.00	206.00	262.00	206.00	262.00	207.00	263.00	207.00	263.00	209.00	254.00	209.00	254.00	210.00	251.00	210.00	251.00	211.00	250.00	211.00	250.00	212.00	249.00	212.00	249.00	213.00	248.00	213.00	248.00	215.00	247.00	215.00	247.00	216.00	245.00	216.00	245.00	220.00	244.00	220.00	244.00	225.00	245.00	225.00	245.00	228.00	246.00	228.00	246.00	230.00	247.00	230.00	247.00	232.00	248.00	232.00	248.00	234.00	249.00	234.00	249.00	236.00	250.00	236.00	250.00	239.00	251.00	239.00	251.00	241.00	252.00	241.00	252.00	244.00	253.00	244.00	253.00	247.00	252.00	247.00	252.00	249.00	251.00	249.00	251.00	251.00	250.00	251.00	250.00	253.00	248.00	253.00	248.00	254.00	246.00	254.00	246.00	255.00	245.00	255.00	245.00	256.00	244.00	256.00	244.00	257.00	242.00	257.00	242.00	259.00	241.00	259.00	241.00	260.00	239.00	260.00	239.00	261.00	238.00	261.00	238.00	262.00	237.00	262.00	237.00	263.00	235.00	263.00	235.00	264.00	234.00	264.00	234.00	265.00	233.00	265.00	233.00	266.00	232.00	266.00	232.00	267.00	231.00	267.00	231.00	273.00	230.00	273.00	230.00	276.00	229.00	276.00	229.00	289.00	228.00	289.00	228.00	292.00	227.00	292.00	227.00	293.00	222.00	293.00	222.00	292.00	217.00	292.00	217.00	291.00	216.00	291.00	216.00	290.00	214.00	290.00	214.00	289.00	212.00	289.00	212.00	288.00	211.00	288.00	211.00	287.00	208.00	287.00	208.00	286.00	207.00	286.00	207.00	285.00	204.00	285.00	204.00	284.00	202.00	284.00	202.00	283.00	198.00	283.00	198.00	282.00	195.00	282.00	195.00	281.00	187.00	281.00	187.00	282.00	185.00	282.00	185.00	283.00	184.00	283.00	184.00	284.00	183.00	284.00	183.00	286.00	182.00	286.00	182.00	287.00	181.00	287.00	181.00	288.00	180.00	288.00	180.00	291.00	179.00	291.00	179.00	292.00	178.00	292.00	178.00	293.00	177.00	293.00	177.00	294.00	175.00	294.00	175.00	295.00	161.00	295.00	161.00	296.00	160.00	296.00	160.00	297.00	151.00	297.00	151.00	298.00	150.00	298.00	150.00	297.00	148.00	297.00	148.00	296.00	147.00	296.00	147.00	294.00	145.00	294.00	145.00	293.00	144.00	293.00	144.00	292.00	143.00	292.00	143.00	291.00	140.00	291.00	140.00	290.00	139.00	290.00	139.00	288.00	138.00	288.00	138.00	283.00	139.00	283.00	139.00	282.00	140.00	282.00	140.00	279.00	141.00	279.00	141.00	277.00	142.00	277.00	142.00	274.00	143.00	274.00	143.00	272.00	144.00	272.00	144.00	270.00	145.00	270.00	145.00	269.00	146.00	269.00	146.00	267.00	147.00	267.00	147.00	266.00	148.00	266.00	148.00	264.00	149.00	264.00	149.00	263.00	150.00	263.00	150.00	261.00	151.00	261.00	151.00	260.00	152.00	260.00	152.00	259.00	153.00	259.00	153.00	258.00	154.00	258.00	154.00	257.00	155.00	257.00	155.00	255.00	157.00	255.00	157.00	254.00	158.00	254.00	158.00	252.00	159.00	252.00	159.00	251.00	160.00	251.00	160.00	249.00	161.00	249.00	161.00	246.00	162.00	246.00	162.00	244.00	163.00	244.00	163.00	243.00	164.00	243.00	164.00	240.00	165.00	240.00	165.00	239.00	166.00	239.00	166.00	237.00	167.00	237.00	167.00	236.00	168.00	236.00	168.00	232.00	170.00	232.00	170.00	229.00	171.00	229.00	171.00	228.00	172.00	228.00	172.00	227.00	173.00	227.00	173.00	225.00	175.00	225.00	175.00	224.00	176.00	224.00	176.00	223.00	178.00	223.00	178.00	222.00	182.00	222.00	182.00	221.00	183.00	221.00	183.00	220.00	186.00	220.00	186.00	218.00	188.00	218.00	188.00	216.00	189.00	216.00	189.00	215.00	190.00	215.00	190.00	211.00	191.00	211.00	191.00	205.00	190.00	205.00	190.00	200.00	189.00	200.00	189.00	199.00	188.00	199.00	188.00	196.00	187.00	196.00	187.00	195.00	186.00	195.00	186.00	193.00	184.00	193.00	184.00	191.00	182.00	191.00	182.00	190.00	181.00	190.00	181.00	189.00	179.00	189.00	179.00	188.00	178.00	188.00	178.00	187.00	176.00	187.00	176.00	185.00	174.00	185.00	174.00	184.00	173.00	184.00	173.00	183.00	172.00	183.00	172.00	181.00	171.00	181.00	171.00	179.00	170.00	179.00	170.00	177.00	169.00	177.00	169.00	170.00	170.00	170.00	170.00	161.00	169.00	161.00	169.00	157.00	168.00	157.00	168.00	155.00	167.00	155.00	167.00	154.00	166.00	154.00	166.00	153.00	164.00	153.00	164.00	152.00	162.00	152.00	162.00	151.00	158.00	151.00	158.00	150.00	154.00	150.00	154.00	149.00	146.00	149.00	146.00	148.00	143.00	148.00	143.00	147.00	140.00	147.00	140.00	146.00	138.00	146.00	138.00	145.00	131.00	145.00	131.00	144.00	130.00	144.00	130.00	142.00	126.00	142.00	126.00	140.00	125.00	140.00	125.00	139.00	124.00	139.00	124.00	135.00	122.00	135.00	122.00	121.00	121.00	121.00	121.00	119.00	120.00	119.00	120.00	113.00	119.00	113.00	119.00	112.00	118.00	112.00	118.00	110.00	117.00	110.00	117.00	109.00	116.00	109.00	116.00	107.00	115.00	107.00	115.00	106.00	114.00	106.00	114.00	105.00	112.00	105.00	112.00	104.00	110.00	104.00	110.00	103.00	103.00	103.00	103.00	97.00	102.00	97.00	102.00	91.00	101.00	91.00	101.00	88.00	100.00	88.00	100.00	83.00	98.00	83.00	98.00	81.00	97.00	81.00	97.00	80.00	96.00	80.00	96.00	79.00	95.00	79.00	95.00	78.00	94.00	78.00	94.00	77.00	92.00	77.00	92.00	76.00	89.00	76.00	89.00	75.00	88.00	75.00	88.00	73.00	85.00	73.00	85.00	72.00	84.00	72.00	84.00	71.00	82.00	71.00	82.00	70.00	81.00	70.00	81.00	68.00	86.00	68.00	86.00	67.00	87.00	67.00	87.00	66.00	88.00	66.00	88.00	65.00	89.00	65.00	89.00	64.00	90.00	64.00	90.00	62.00	91.00	62.00	91.00	58.00	90.00	58.00	90.00	53.00	91.00	53.00	91.00	42.00	92.00	42.00	92.00	34.00	93.00	34.00	93.00	32.00	95.00	32.00	95.00	31.00	96.00	31.00	96.00	30.00	101.00	30.00	101.00	31.00	103.00	31.00	103.00	32.00	105.00	32.00	105.00	33.00	106.00	33.00	106.00	34.00	107.00	34.00	107.00	38.00	108.00	38.00	108.00	39.00	109.00	39.00	109.00	41.00	110.00	41.00	110.00	42.00	111.00	42.00	111.00	44.00	112.00	44.00	112.00	46.00	113.00	46.00	113.00	49.00	114.00	49.00	114.00	50.00	115.00	50.00	115.00	52.00	116.00	52.00	116.00	54.00	117.00	54.00	117.00	56.00	118.00	56.00	118.00	57.00	119.00	57.00	119.00	58.00	120.00	58.00	120.00	60.00	121.00	60.00	121.00	61.00	124.00	61.00	124.00	62.00	125.00	62.00	125.00	63.00	126.00	63.00	126.00	64.00	129.00	64.00	129.00	65.00	130.00	65.00	130.00	66.00	132.00	66.00	132.00	67.00	134.00	67.00	134.00	68.00	144.00	68.00	144.00	67.00	145.00	67.00	145.00	68.00	147.00	68.00	147.00	70.00	148.00	70.00	148.00	71.00	149.00	71.00	149.00	74.00	151.00	74.00	151.00	77.00	152.00	77.00	152.00	78.00	153.00	78.00	153.00	80.00	154.00	80.00	154.00	82.00	155.00	82.00	155.00	85.00	156.00	85.00	156.00	86.00	157.00	86.00	157.00	87.00	158.00	87.00	158.00	88.00	159.00	88.00	159.00	90.00	160.00	90.00	160.00	91.00	161.00	91.00	161.00	93.00	162.00	93.00	162.00	94.00	163.00	94.00	163.00	97.00	164.00	97.00	164.00	105.00	165.00	105.00
T0_thres.tif	0102-0240	110.85	42.81	3216.74	-75.53	0.0233	334.00	108.00	335.00	108.00	335.00	111.00	336.00	111.00	336.00	114.00	337.00	114.00	337.00	117.00	336.00	117.00	336.00	121.00	335.00	121.00	335.00	124.00	334.00	124.00	334.00	125.00	331.00	125.00	331.00	126.00	330.00	126.00	330.00	127.00	328.00	127.00	328.00	128.00	327.00	128.00	327.00	129.00	325.00	129.00	325.00	131.00	323.00	131.00	323.00	132.00	322.00	132.00	322.00	133.00	317.00	133.00	317.00	132.00	314.00	132.00	314.00	131.00	312.00	131.00	312.00	129.00	310.00	129.00	310.00	127.00	308.00	127.00	308.00	126.00	297.00	126.00	297.00	127.00	289.00	127.00	289.00	128.00	288.00	128.00	288.00	129.00	287.00	129.00	287.00	132.00	286.00	132.00	286.00	133.00	285.00	133.00	285.00	138.00	286.00	138.00	286.00	140.00	287.00	140.00	287.00	142.00	288.00	142.00	288.00	143.00	289.00	143.00	289.00	146.00	291.00	146.00	291.00	148.00	292.00	148.00	292.00	150.00	293.00	150.00	293.00	152.00	294.00	152.00	294.00	154.00	295.00	154.00	295.00	156.00	296.00	156.00	296.00	160.00	297.00	160.00	297.00	166.00	296.00	166.00	296.00	168.00	293.00	168.00	293.00	171.00	295.00	171.00	295.00	172.00	296.00	172.00	296.00	173.00	293.00	173.00	293.00	174.00	292.00	174.00	292.00	175.00	283.00	175.00	283.00	176.00	279.00	176.00	279.00	177.00	275.00	177.00	275.00	178.00	274.00	178.00	274.00	179.00	272.00	179.00	272.00	177.00	268.00	177.00	268.00	175.00	267.00	175.00	267.00	174.00	266.00	174.00	266.00	173.00	264.00	173.00	264.00	171.00	262.00	171.00	262.00	170.00	260.00	170.00	260.00	169.00	259.00	169.00	259.00	168.00	258.00	168.00	258.00	167.00	256.00	167.00	256.00	166.00	255.00	166.00	255.00	165.00	254.00	165.00	254.00	164.00	253.00	164.00	253.00	163.00	252.00	163.00	252.00	161.00	250.00	161.00	250.00	158.00	248.00	158.00	248.00	156.00	247.00	156.00	247.00	155.00	244.00	155.00	244.00	154.00	238.00	154.00	238.00	155.00	235.00	155.00	235.00	156.00	233.00	156.00	233.00	157.00	231.00	157.00	231.00	158.00	228.00	158.00	228.00	159.00	224.00	159.00	224.00	158.00	222.00	158.00	222.00	157.00	219.00	157.00	219.00	156.00	218.00	156.00	218.00	155.00	217.00	155.00	217.00	154.00	216.00	154.00	216.00	152.00	215.00	152.00	215.00	140.00	216.00	140.00	216.00	113.00	215.00	113.00	215.00	111.00	214.00	111.00	214.00	110.00	212.00	110.00	212.00	109.00	211.00	109.00	211.00	108.00	210.00	108.00	210.00	107.00	208.00	107.00	208.00	106.00	202.00	106.00	202.00	107.00	198.00	107.00	198.00	108.00	197.00	108.00	197.00	109.00	195.00	109.00	195.00	110.00	193.00	110.00	193.00	111.00	191.00	111.00	191.00	113.00	189.00	113.00	189.00	114.00	187.00	114.00	187.00	115.00	185.00	115.00	185.00	116.00	184.00	116.00	184.00	117.00	183.00	117.00	183.00	118.00	182.00	118.00	182.00	119.00	181.00	119.00	181.00	120.00	179.00	120.00	179.00	121.00	171.00	121.00	171.00	120.00	170.00	120.00	170.00	119.00	169.00	119.00	169.00	117.00	168.00	117.00	168.00	99.00	167.00	99.00	167.00	95.00	166.00	95.00	166.00	91.00	165.00	91.00	165.00	90.00	164.00	90.00	164.00	88.00	163.00	88.00	163.00	87.00	162.00	87.00	162.00	85.00	160.00	85.00	160.00	84.00	159.00	84.00	159.00	82.00	158.00	82.00	158.00	79.00	157.00	79.00	157.00	78.00	156.00	78.00	156.00	76.00	155.00	76.00	155.00	75.00	154.00	75.00	154.00	71.00	152.00	71.00	152.00	68.00	151.00	68.00	151.00	67.00	150.00	67.00	150.00	65.00	149.00	65.00	149.00	64.00	148.00	64.00	148.00	62.00	146.00	62.00	146.00	57.00	144.00	57.00	144.00	51.00	143.00	51.00	143.00	43.00	144.00	43.00	144.00	39.00	145.00	39.00	145.00	37.00	146.00	37.00	146.00	35.00	147.00	35.00	147.00	34.00	148.00	34.00	148.00	33.00	149.00	33.00	149.00	32.00	150.00	32.00	150.00	31.00	151.00	31.00	151.00	30.00	153.00	30.00	153.00	29.00	154.00	29.00	154.00	28.00	155.00	28.00	155.00	27.00	156.00	27.00	156.00	26.00	160.00	26.00	160.00	25.00	162.00	25.00	162.00	26.00	165.00	26.00	165.00	27.00	166.00	27.00	166.00	28.00	168.00	28.00	168.00	30.00	170.00	30.00	170.00	31.00	171.00	31.00	171.00	32.00	172.00	32.00	172.00	33.00	173.00	33.00	173.00	34.00	174.00	34.00	174.00	35.00	175.00	35.00	175.00	36.00	176.00	36.00	176.00	37.00	177.00	37.00	177.00	38.00	178.00	38.00	178.00	40.00	180.00	40.00	180.00	41.00	181.00	41.00	181.00	42.00	183.00	42.00	183.00	43.00	189.00	43.00	189.00	42.00	190.00	42.00	190.00	41.00	192.00	41.00	192.00	40.00	194.00	40.00	194.00	37.00	196.00	37.00	196.00	36.00	198.00	36.00	198.00	34.00	200.00	34.00	200.00	32.00	202.00	32.00	202.00	31.00	207.00	31.00	207.00	32.00	211.00	32.00	211.00	33.00	212.00	33.00	212.00	41.00	213.00	41.00	213.00	60.00	214.00	60.00	214.00	63.00	215.00	63.00	215.00	68.00	216.00	68.00	216.00	69.00	217.00	69.00	217.00	71.00	218.00	71.00	218.00	73.00	219.00	73.00	219.00	75.00	220.00	75.00	220.00	76.00	221.00	76.00	221.00	78.00	223.00	78.00	223.00	79.00	224.00	79.00	224.00	80.00	227.00	80.00	227.00	81.00	228.00	81.00	228.00	82.00	234.00	82.00	234.00	83.00	246.00	83.00	246.00	82.00	250.00	82.00	250.00	81.00	252.00	81.00	252.00	80.00	253.00	80.00	253.00	79.00	254.00	79.00	254.00	78.00	255.00	78.00	255.00	76.00	256.00	76.00	256.00	63.00	255.00	63.00	255.00	61.00	254.00	61.00	254.00	59.00	253.00	59.00	253.00	58.00	252.00	58.00	252.00	49.00	251.00	49.00	251.00	42.00	250.00	42.00	250.00	36.00	251.00	36.00	251.00	33.00	252.00	33.00	252.00	27.00	254.00	27.00	254.00	26.00	256.00	26.00	256.00	25.00	268.00	25.00	268.00	26.00	275.00	26.00	275.00	27.00	277.00	27.00	277.00	28.00	279.00	28.00	279.00	30.00	280.00	30.00	280.00	31.00	281.00	31.00	281.00	33.00	282.00	33.00	282.00	34.00	283.00	34.00	283.00	36.00	285.00	36.00	285.00	38.00	287.00	38.00	287.00	41.00	288.00	41.00	288.00	42.00	289.00	42.00	289.00	46.00	290.00	46.00	290.00	47.00	291.00	47.00	291.00	48.00	292.00	48.00	292.00	49.00	293.00	49.00	293.00	50.00	295.00	50.00	295.00	52.00	296.00	52.00	296.00	53.00	297.00	53.00	297.00	54.00	299.00	54.00	299.00	55.00	300.00	55.00	300.00	56.00	302.00	56.00	302.00	58.00	303.00	58.00	303.00	59.00	305.00	59.00	305.00	60.00	310.00	60.00	310.00	59.00	313.00	59.00	313.00	58.00	325.00	58.00	325.00	59.00	326.00	59.00	326.00	61.00	327.00	61.00	327.00	67.00	326.00	67.00	326.00	69.00	325.00	69.00	325.00	72.00	324.00	72.00	324.00	73.00	323.00	73.00	323.00	75.00	322.00	75.00	322.00	76.00	321.00	76.00	321.00	77.00	320.00	77.00	320.00	79.00	319.00	79.00	319.00	81.00	318.00	81.00	318.00	84.00	317.00	84.00	317.00	90.00	316.00	90.00	316.00	97.00	317.00	97.00	317.00	98.00	318.00	98.00	318.00	100.00	319.00	100.00	319.00	101.00	320.00	101.00	320.00	102.00	322.00	102.00	322.00	103.00	325.00	103.00	325.00	104.00	329.00	104.00	329.00	105.00	331.00	105.00	331.00	106.00	333.00	106.00	333.00	107.00	334.00	107.00
T0_thres.tif	0098-0382	175.05	42.82	3072.32	-86.55	0.0054	451.00	95.00	450.00	95.00	450.00	97.00	449.00	97.00	449.00	100.00	448.00	100.00	448.00	101.00	447.00	101.00	447.00	102.00	446.00	102.00	446.00	103.00	443.00	103.00	443.00	105.00	442.00	105.00	442.00	106.00	441.00	106.00	441.00	107.00	440.00	107.00	440.00	108.00	439.00	108.00	439.00	110.00	438.00	110.00	438.00	111.00	437.00	111.00	437.00	112.00	436.00	112.00	436.00	114.00	435.00	114.00	435.00	116.00	434.00	116.00	434.00	117.00	433.00	117.00	433.00	122.00	432.00	122.00	432.00	131.00	433.00	131.00	433.00	134.00	434.00	134.00	434.00	136.00	435.00	136.00	435.00	138.00	436.00	138.00	436.00	139.00	437.00	139.00	437.00	140.00	439.00	140.00	439.00	142.00	443.00	142.00	443.00	144.00	447.00	144.00	447.00	145.00	449.00	145.00	449.00	146.00	457.00	146.00	457.00	147.00	460.00	147.00	460.00	148.00	461.00	148.00	461.00	149.00	463.00	149.00	463.00	150.00	464.00	150.00	464.00	152.00	465.00	152.00	465.00	153.00	466.00	153.00	466.00	154.00	467.00	154.00	467.00	156.00	469.00	156.00	469.00	158.00	473.00	158.00	473.00	161.00	474.00	161.00	474.00	167.00	473.00	167.00	473.00	169.00	472.00	169.00	472.00	170.00	470.00	170.00	470.00	171.00	469.00	171.00	469.00	172.00	468.00	172.00	468.00	174.00	467.00	174.00	467.00	175.00	466.00	175.00	466.00	176.00	465.00	176.00	465.00	178.00	464.00	178.00	464.00	179.00	463.00	179.00	463.00	180.00	462.00	180.00	462.00	181.00	461.00	181.00	461.00	184.00	459.00	184.00	459.00	185.00	457.00	185.00	457.00	186.00	453.00	186.00	453.00	187.00	451.00	187.00	451.00	188.00	449.00	188.00	449.00	189.00	447.00	189.00	447.00	190.00	446.00	190.00	446.00	191.00	443.00	191.00	443.00	192.00	441.00	192.00	441.00	193.00	439.00	193.00	439.00	194.00	436.00	194.00	436.00	195.00	432.00	195.00	432.00	194.00	430.00	194.00	430.00	191.00	429.00	191.00	429.00	190.00	428.00	190.00	428.00	189.00	427.00	189.00	427.00	188.00	426.00	188.00	426.00	187.00	424.00	187.00	424.00	185.00	421.00	185.00	421.00	184.00	420.00	184.00	420.00	183.00	417.00	183.00	417.00	182.00	416.00	182.00	416.00	181.00	414.00	181.00	414.00	180.00	412.00	180.00	412.00	179.00	410.00	179.00	410.00	178.00	406.00	178.00	406.00	177.00	403.00	177.00	403.00	176.00	402.00	176.00	402.00	175.00	398.00	175.00	398.00	174.00	396.00	174.00	396.00	173.00	393.00	173.00	393.00	172.00	394.00	172.00	394.00	164.00	395.00	164.00	395.00	160.00	396.00	160.00	396.00	124.00	395.00	124.00	395.00	122.00	394.00	122.00	394.00	119.00	388.00	119.00	388.00	118.00	383.00	118.00	383.00	119.00	379.00	119.00	379.00	120.00	376.00	120.00	376.00	121.00	373.00	121.00	373.00	122.00	372.00	122.00	372.00	123.00	371.00	123.00	371.00	125.00	369.00	125.00	369.00	126.00	368.00	126.00	368.00	127.00	367.00	127.00	367.00	128.00	365.00	128.00	365.00	131.00	363.00	131.00	363.00	132.00	362.00	132.00	362.00	133.00	361.00	133.00	361.00	134.00	359.00	134.00	359.00	135.00	354.00	135.00	354.00	136.00	348.00	136.00	348.00	135.00	346.00	135.00	346.00	134.00	345.00	134.00	345.00	132.00	344.00	132.00	344.00	130.00	343.00	130.00	343.00	129.00	342.00	129.00	342.00	126.00	343.00	126.00	343.00	123.00	340.00	123.00	340.00	124.00	339.00	124.00	339.00	125.00	338.00	125.00	338.00	123.00	339.00	123.00	339.00	120.00	340.00	120.00	340.00	112.00	339.00	112.00	339.00	109.00	338.00	109.00	338.00	106.00	337.00	106.00	337.00	105.00	336.00	105.00	336.00	103.00	334.00	103.00	334.00	102.00	332.00	102.00	332.00	101.00	328.00	101.00	328.00	100.00	324.00	100.00	324.00	99.00	322.00	99.00	322.00	97.00	321.00	97.00	321.00	96.00	320.00	96.00	320.00	94.00	319.00	94.00	319.00	93.00	320.00	93.00	320.00	86.00	321.00	86.00	321.00	85.00	322.00	85.00	322.00	82.00	323.00	82.00	323.00	80.00	324.00	80.00	324.00	79.00	325.00	79.00	325.00	78.00	326.00	78.00	326.00	76.00	327.00	76.00	327.00	75.00	328.00	75.00	328.00	71.00	329.00	71.00	329.00	70.00	330.00	70.00	330.00	59.00	329.00	59.00	329.00	56.00	328.00	56.00	328.00	55.00	310.00	55.00	310.00	56.00	306.00	56.00	306.00	55.00	305.00	55.00	305.00	54.00	304.00	54.00	304.00	53.00	302.00	53.00	302.00	51.00	300.00	51.00	300.00	50.00	299.00	50.00	299.00	49.00	298.00	49.00	298.00	48.00	297.00	48.00	297.00	47.00	296.00	47.00	296.00	46.00	295.00	46.00	295.00	45.00	294.00	45.00	294.00	44.00	293.00	44.00	293.00	43.00	292.00	43.00	292.00	40.00	291.00	40.00	291.00	39.00	292.00	39.00	292.00	34.00	293.00	34.00	293.00	33.00	294.00	33.00	294.00	8.00	295.00	8.00	295.00	7.00	296.00	7.00	296.00	5.00	297.00	5.00	297.00	4.00	300.00	4.00	300.00	3.00	301.00	3.00	301.00	2.00	307.00	2.00	307.00	4.00	311.00	4.00	311.00	5.00	312.00	5.00	312.00	6.00	315.00	6.00	315.00	8.00	317.00	8.00	317.00	9.00	318.00	9.00	318.00	10.00	321.00	10.00	321.00	11.00	322.00	11.00	322.00	12.00	324.00	12.00	324.00	13.00	326.00	13.00	326.00	14.00	329.00	14.00	329.00	16.00	331.00	16.00	331.00	18.00	341.00	18.00	341.00	17.00	342.00	17.00	342.00	16.00	344.00	16.00	344.00	15.00	346.00	15.00	346.00	14.00	350.00	14.00	350.00	15.00	352.00	15.00	352.00	16.00	355.00	16.00	355.00	17.00	356.00	17.00	356.00	18.00	357.00	18.00	357.00	20.00	359.00	20.00	359.00	22.00	361.00	22.00	361.00	27.00	362.00	27.00	362.00	46.00	363.00	46.00	363.00	52.00	364.00	52.00	364.00	53.00	365.00	53.00	365.00	56.00	366.00	56.00	366.00	57.00	367.00	57.00	367.00	58.00	368.00	58.00	368.00	60.00	369.00	60.00	369.00	61.00	371.00	61.00	371.00	63.00	372.00	63.00	372.00	64.00	375.00	64.00	375.00	65.00	376.00	65.00	376.00	66.00	384.00	66.00	384.00	65.00	385.00	65.00	385.00	64.00	386.00	64.00	386.00	63.00	387.00	63.00	387.00	62.00	388.00	62.00	388.00	59.00	389.00	59.00	389.00	53.00	390.00	53.00	390.00	34.00	391.00	34.00	391.00	33.00	399.00	33.00	399.00	34.00	406.00	34.00	406.00	35.00	409.00	35.00	409.00	36.00	411.00	36.00	411.00	37.00	416.00	37.00	416.00	38.00	419.00	38.00	419.00	39.00	420.00	39.00	420.00	40.00	421.00	40.00	421.00	42.00	422.00	42.00	422.00	43.00	423.00	43.00	423.00	44.00	425.00	44.00	425.00	45.00	426.00	45.00	426.00	46.00	427.00	46.00	427.00	47.00	428.00	47.00	428.00	48.00	429.00	48.00	429.00	49.00	430.00	49.00	430.00	50.00	431.00	50.00	431.00	51.00	432.00	51.00	432.00	53.00	433.00	53.00	433.00	54.00	434.00	54.00	434.00	56.00	433.00	56.00	433.00	58.00	432.00	58.00	432.00	60.00	431.00	60.00	431.00	62.00	430.00	62.00	430.00	63.00	429.00	63.00	429.00	71.00	430.00	71.00	430.00	72.00	431.00	72.00	431.00	73.00	432.00	73.00	432.00	74.00	433.00	74.00	433.00	75.00	435.00	75.00	435.00	76.00	438.00	76.00	438.00	77.00	439.00	77.00	439.00	78.00	444.00	78.00	444.00	79.00	447.00	79.00	447.00	80.00	449.00	80.00	449.00	81.00	450.00	81.00	450.00	82.00	453.00	82.00	453.00	88.00	452.00	88.00	452.00	93.00	451.00	93.00
T0_thres.tif	0113-0465	210.25	54.41	461.16	-25.23	0.0187	473.00	124.00	474.00	124.00	474.00	126.00	475.00	126.00	475.00	128.00	478.00	128.00	478.00	129.00	479.00	129.00	479.00	130.00	480.00	130.00	480.00	131.00	482.00	131.00	482.00	132.00	484.00	132.00	484.00	133.00	485.00	133.00	485.00	134.00	490.00	134.00	490.00	135.00	492.00	135.00	492.00	136.00	495.00	136.00	495.00	141.00	494.00	141.00	494.00	142.00	493.00	142.00	493.00	143.00	492.00	143.00	492.00	145.00	489.00	145.00	489.00	146.00	488.00	146.00	488.00	147.00	485.00	147.00	485.00	148.00	484.00	148.00	484.00	149.00	483.00	149.00	483.00	150.00	482.00	150.00	482.00	151.00	481.00	151.00	481.00	152.00	479.00	152.00	479.00	153.00	474.00	153.00	474.00	154.00	473.00	154.00	473.00	155.00	472.00	155.00	472.00	154.00	471.00	154.00	471.00	153.00	470.00	153.00	470.00	151.00	468.00	151.00	468.00	149.00	467.00	149.00	467.00	148.00	466.00	148.00	466.00	146.00	464.00	146.00	464.00	145.00	462.00	145.00	462.00	144.00	459.00	144.00	459.00	143.00	454.00	143.00	454.00	142.00	449.00	142.00	449.00	141.00	446.00	141.00	446.00	140.00	445.00	140.00	445.00	139.00	442.00	139.00	442.00	138.00	441.00	138.00	441.00	137.00	439.00	137.00	439.00	136.00	438.00	136.00	438.00	134.00	437.00	134.00	437.00	132.00	436.00	132.00	436.00	128.00	435.00	128.00	435.00	125.00	436.00	125.00	436.00	120.00	437.00	120.00	437.00	119.00	438.00	119.00	438.00	116.00	439.00	116.00	439.00	115.00	440.00	115.00	440.00	113.00	441.00	113.00	441.00	112.00	442.00	112.00	442.00	111.00	443.00	111.00	443.00	109.00	444.00	109.00	444.00	108.00	445.00	108.00	445.00	107.00	446.00	107.00	446.00	106.00	449.00	106.00	449.00	104.00	450.00	104.00	450.00	103.00	451.00	103.00	451.00	102.00	452.00	102.00	452.00	99.00	453.00	99.00	453.00	98.00	454.00	98.00	454.00	95.00	455.00	95.00	455.00	90.00	456.00	90.00	456.00	82.00	457.00	82.00	457.00	81.00	458.00	81.00	458.00	78.00	459.00	78.00	459.00	77.00	460.00	77.00	460.00	75.00	461.00	75.00	461.00	74.00	464.00	74.00	464.00	72.00	465.00	72.00	465.00	73.00	473.00	73.00	473.00	76.00	472.00	76.00	472.00	78.00	471.00	78.00	471.00	81.00	470.00	81.00	470.00	86.00	471.00	86.00	471.00	94.00	472.00	94.00	472.00	98.00	473.00	98.00	473.00	102.00	475.00	102.00	475.00	109.00	474.00	109.00	474.00	114.00	473.00	114.00
T0_thres.tif	0110-0596	271.64	47.65	610.12	64.11	0.0110	615.00	108.00	614.00	108.00	614.00	110.00	613.00	110.00	613.00	119.00	612.00	119.00	612.00	132.00	613.00	132.00	613.00	138.00	614.00	138.00	614.00	142.00	615.00	142.00	615.00	146.00	616.00	146.00	616.00	148.00	617.00	148.00	617.00	155.00	616.00	155.00	616.00	156.00	615.00	156.00	615.00	157.00	613.00	157.00	613.00	159.00	609.00	159.00	609.00	158.00	606.00	158.00	606.00	157.00	604.00	157.00	604.00	155.00	602.00	155.00	602.00	153.00	601.00	153.00	601.00	152.00	599.00	152.00	599.00	151.00	598.00	151.00	598.00	148.00	597.00	148.00	597.00	147.00	596.00	147.00	596.00	146.00	595.00	146.00	595.00	143.00	594.00	143.00	594.00	141.00	592.00	141.00	592.00	139.00	590.00	139.00	590.00	137.00	589.00	137.00	589.00	136.00	588.00	136.00	588.00	134.00	587.00	134.00	587.00	133.00	586.00	133.00	586.00	131.00	584.00	131.00	584.00	129.00	583.00	129.00	583.00	127.00	582.00	127.00	582.00	125.00	581.00	125.00	581.00	119.00	580.00	119.00	580.00	104.00	579.00	104.00	579.00	102.00	578.00	102.00	578.00	97.00	577.00	97.00	577.00	95.00	576.00	95.00	576.00	89.00	575.00	89.00	575.00	86.00	574.00	86.00	574.00	80.00	575.00	80.00	575.00	76.00	576.00	76.00	576.00	72.00	577.00	72.00	577.00	70.00	578.00	70.00	578.00	68.00	581.00	68.00	581.00	64.00	585.00	64.00	585.00	63.00	586.00	63.00	586.00	62.00	591.00	62.00	591.00	61.00	597.00	61.00	597.00	62.00	599.00	62.00	599.00	63.00	600.00	63.00	600.00	64.00	603.00	64.00	603.00	65.00	604.00	65.00	604.00	66.00	606.00	66.00	606.00	68.00	608.00	68.00	608.00	70.00	611.00	70.00	611.00	74.00	613.00	74.00	613.00	78.00	614.00	78.00	614.00	80.00	615.00	80.00	615.00	84.00	617.00	84.00	617.00	87.00	618.00	87.00	618.00	90.00	619.00	90.00	619.00	100.00	618.00	100.00	618.00	101.00	617.00	101.00	617.00	102.00	616.00	102.00	616.00	103.00	615.00	103.00
T0_thres.tif	0134-0528	243.33	62.44	1319.63	18.86	0.0154	573.00	143.00	572.00	143.00	572.00	144.00	571.00	144.00	571.00	146.00	570.00	146.00	570.00	150.00	569.00	150.00	569.00	157.00	568.00	157.00	568.00	159.00	567.00	159.00	567.00	163.00	566.00	163.00	566.00	162.00	562.00	162.00	562.00	163.00	555.00	163.00	555.00	164.00	551.00	164.00	551.00	163.00	547.00	163.00	547.00	162.00	546.00	162.00	546.00	161.00	540.00	161.00	540.00	159.00	538.00	159.00	538.00	158.00	533.00	158.00	533.00	159.00	532.00	159.00	532.00	170.00	533.00	170.00	533.00	172.00	532.00	172.00	532.00	176.00	531.00	176.00	531.00	184.00	530.00	184.00	530.00	187.00	529.00	187.00	529.00	191.00	528.00	191.00	528.00	195.00	527.00	195.00	527.00	198.00	526.00	198.00	526.00	200.00	525.00	200.00	525.00	202.00	524.00	202.00	524.00	204.00	523.00	204.00	523.00	205.00	522.00	205.00	522.00	206.00	520.00	206.00	520.00	207.00	518.00	207.00	518.00	208.00	517.00	208.00	517.00	209.00	513.00	209.00	513.00	208.00	511.00	208.00	511.00	207.00	510.00	207.00	510.00	206.00	509.00	206.00	509.00	205.00	508.00	205.00	508.00	203.00	507.00	203.00	507.00	201.00	506.00	201.00	506.00	197.00	505.00	197.00	505.00	194.00	504.00	194.00	504.00	179.00	503.00	179.00	503.00	178.00	502.00	178.00	502.00	177.00	500.00	177.00	500.00	176.00	492.00	176.00	492.00	175.00	489.00	175.00	489.00	174.00	488.00	174.00	488.00	173.00	486.00	173.00	486.00	172.00	485.00	172.00	485.00	171.00	483.00	171.00	483.00	170.00	481.00	170.00	481.00	169.00	478.00	169.00	478.00	167.00	477.00	167.00	477.00	157.00	478.00	157.00	478.00	156.00	482.00	156.00	482.00	155.00	484.00	155.00	484.00	153.00	485.00	153.00	485.00	152.00	487.00	152.00	487.00	150.00	490.00	150.00	490.00	149.00	492.00	149.00	492.00	148.00	494.00	148.00	494.00	147.00	495.00	147.00	495.00	146.00	496.00	146.00	496.00	145.00	497.00	145.00	497.00	144.00	498.00	144.00	498.00	136.00	504.00	136.00	504.00	135.00	506.00	135.00	506.00	134.00	508.00	134.00	508.00	133.00	509.00	133.00	509.00	131.00	510.00	131.00	510.00	130.00	512.00	130.00	512.00	127.00	513.00	127.00	513.00	126.00	514.00	126.00	514.00	122.00	515.00	122.00	515.00	118.00	516.00	118.00	516.00	116.00	517.00	116.00	517.00	114.00	518.00	114.00	518.00	108.00	519.00	108.00	519.00	105.00	520.00	105.00	520.00	106.00	527.00	106.00	527.00	105.00	529.00	105.00	529.00	106.00	533.00	106.00	533.00	107.00	534.00	107.00	534.00	108.00	535.00	108.00	535.00	109.00	536.00	109.00	536.00	110.00	537.00	110.00	537.00	111.00	538.00	111.00	538.00	112.00	539.00	112.00	539.00	113.00	540.00	113.00	540.00	114.00	546.00	114.00	546.00	113.00	547.00	113.00	547.00	112.00	548.00	112.00	548.00	109.00	550.00	109.00	550.00	105.00	551.00	105.00	551.00	104.00	552.00	104.00	552.00	96.00	551.00	96.00	551.00	94.00	550.00	94.00	550.00	90.00	549.00	90.00	549.00	89.00	548.00	89.00	548.00	87.00	547.00	87.00	547.00	85.00	546.00	85.00	546.00	82.00	545.00	82.00	545.00	80.00	544.00	80.00	544.00	77.00	543.00	77.00	543.00	74.00	544.00	74.00	544.00	73.00	545.00	73.00	545.00	72.00	546.00	72.00	546.00	70.00	550.00	70.00	550.00	68.00	552.00	68.00	552.00	67.00	555.00	67.00	555.00	65.00	557.00	65.00	557.00	64.00	558.00	64.00	558.00	63.00	559.00	63.00	559.00	62.00	562.00	62.00	562.00	61.00	564.00	61.00	564.00	59.00	569.00	59.00	569.00	60.00	573.00	60.00	573.00	61.00	574.00	61.00	574.00	62.00	575.00	62.00	575.00	63.00	576.00	63.00	576.00	65.00	575.00	65.00	575.00	67.00	574.00	67.00	574.00	69.00	573.00	69.00	573.00	73.00	572.00	73.00	572.00	77.00	571.00	77.00	571.00	88.00	572.00	88.00	572.00	92.00	573.00	92.00	573.00	98.00	574.00	98.00	574.00	99.00	575.00	99.00	575.00	104.00	576.00	104.00	576.00	106.00	577.00	106.00	577.00	122.00	578.00	122.00	578.00	125.00	577.00	125.00	577.00	123.00	574.00	123.00	574.00	127.00	575.00	127.00	575.00	128.00	576.00	128.00	576.00	129.00	577.00	129.00	577.00	130.00	579.00	130.00	579.00	131.00	578.00	131.00	578.00	133.00	577.00	133.00	577.00	136.00	576.00	136.00	576.00	137.00	575.00	137.00	575.00	140.00	574.00	140.00	574.00	141.00	573.00	141.00
T0_thres.tif	0120-0639	291.20	53.21	268.80	-69.16	0.0340	661.00	128.00	660.00	128.00	660.00	132.00	659.00	132.00	659.00	137.00	658.00	137.00	658.00	139.00	657.00	139.00	657.00	138.00	649.00	138.00	649.00	139.00	646.00	139.00	646.00	140.00	644.00	140.00	644.00	141.00	642.00	141.00	642.00	142.00	641.00	142.00	641.00	143.00	640.00	143.00	640.00	144.00	638.00	144.00	638.00	145.00	637.00	145.00	637.00	147.00	636.00	147.00	636.00	129.00	635.00	129.00	635.00	128.00	634.00	128.00	634.00	127.00	630.00	127.00	630.00	123.00	628.00	123.00	628.00	120.00	627.00	120.00	627.00	119.00	626.00	119.00	626.00	116.00	625.00	116.00	625.00	115.00	624.00	115.00	624.00	114.00	622.00	114.00	622.00	112.00	617.00	112.00	617.00	111.00	618.00	111.00	618.00	105.00	620.00	105.00	620.00	103.00	621.00	103.00	621.00	102.00	622.00	102.00	622.00	94.00	635.00	94.00	635.00	95.00	636.00	95.00	636.00	96.00	639.00	96.00	639.00	97.00	640.00	97.00	640.00	98.00	643.00	98.00	643.00	99.00	644.00	99.00	644.00	100.00	647.00	100.00	647.00	102.00	650.00	102.00	650.00	103.00	652.00	103.00	652.00	104.00	653.00	104.00	653.00	107.00	654.00	107.00	654.00	108.00	655.00	108.00	655.00	111.00	656.00	111.00	656.00	113.00	657.00	113.00	657.00	116.00	658.00	116.00	658.00	117.00	659.00	117.00	659.00	120.00	660.00	120.00	660.00	123.00	661.00	123.00
T0_thres.tif	0162-0612	277.73	77.67	924.79	-87.78	0.0368	655.00	174.00	654.00	174.00	654.00	178.00	653.00	178.00	653.00	182.00	652.00	182.00	652.00	184.00	651.00	184.00	651.00	185.00	647.00	185.00	647.00	186.00	646.00	186.00	646.00	187.00	643.00	187.00	643.00	188.00	639.00	188.00	639.00	187.00	636.00	187.00	636.00	190.00	637.00	190.00	637.00	192.00	636.00	192.00	636.00	193.00	635.00	193.00	635.00	195.00	633.00	195.00	633.00	197.00	632.00	197.00	632.00	198.00	631.00	198.00	631.00	199.00	630.00	199.00	630.00	200.00	629.00	200.00	629.00	201.00	627.00	201.00	627.00	202.00	622.00	202.00	622.00	201.00	618.00	201.00	618.00	200.00	613.00	200.00	613.00	199.00	606.00	199.00	606.00	200.00	604.00	200.00	604.00	201.00	599.00	201.00	599.00	202.00	596.00	202.00	596.00	203.00	595.00	203.00	595.00	204.00	594.00	204.00	594.00	205.00	592.00	205.00	592.00	206.00	591.00	206.00	591.00	208.00	590.00	208.00	590.00	209.00	581.00	209.00	581.00	208.00	580.00	208.00	580.00	207.00	577.00	207.00	577.00	206.00	575.00	206.00	575.00	205.00	574.00	205.00	574.00	204.00	572.00	204.00	572.00	203.00	569.00	203.00	569.00	202.00	568.00	202.00	568.00	201.00	567.00	201.00	567.00	196.00	568.00	196.00	568.00	193.00	569.00	193.00	569.00	191.00	570.00	191.00	570.00	190.00	571.00	190.00	571.00	188.00	572.00	188.00	572.00	187.00	573.00	187.00	573.00	186.00	574.00	186.00	574.00	184.00	575.00	184.00	575.00	182.00	576.00	182.00	576.00	173.00	575.00	173.00	575.00	172.00	574.00	172.00	574.00	169.00	573.00	169.00	573.00	167.00	572.00	167.00	572.00	166.00	571.00	166.00	571.00	165.00	570.00	165.00	570.00	161.00	571.00	161.00	571.00	160.00	572.00	160.00	572.00	152.00	573.00	152.00	573.00	149.00	574.00	149.00	574.00	146.00	576.00	146.00	576.00	144.00	577.00	144.00	577.00	142.00	578.00	142.00	578.00	140.00	579.00	140.00	579.00	138.00	580.00	138.00	580.00	136.00	581.00	136.00	581.00	134.00	583.00	134.00	583.00	135.00	584.00	135.00	584.00	136.00	585.00	136.00	585.00	138.00	586.00	138.00	586.00	140.00	587.00	140.00	587.00	141.00	588.00	141.00	588.00	142.00	589.00	142.00	589.00	143.00	590.00	143.00	590.00	144.00	591.00	144.00	591.00	146.00	592.00	146.00	592.00	148.00	593.00	148.00	593.00	150.00	595.00	150.00	595.00	153.00	596.00	153.00	596.00	154.00	597.00	154.00	597.00	155.00	598.00	155.00	598.00	156.00	599.00	156.00	599.00	157.00	600.00	157.00	600.00	158.00	601.00	158.00	601.00	159.00	602.00	159.00	602.00	160.00	604.00	160.00	604.00	161.00	607.00	161.00	607.00	162.00	616.00	162.00	616.00	160.00	617.00	160.00	617.00	159.00	618.00	159.00	618.00	158.00	620.00	158.00	620.00	145.00	619.00	145.00	619.00	143.00	618.00	143.00	618.00	139.00	617.00	139.00	617.00	136.00	616.00	136.00	616.00	130.00	615.00	130.00	615.00	125.00	616.00	125.00	616.00	116.00	618.00	116.00	618.00	115.00	619.00	115.00	619.00	116.00	620.00	116.00	620.00	117.00	621.00	117.00	621.00	118.00	622.00	118.00	622.00	119.00	623.00	119.00	623.00	121.00	624.00	121.00	624.00	122.00	625.00	122.00	625.00	125.00	626.00	125.00	626.00	126.00	627.00	126.00	627.00	134.00	630.00	134.00	630.00	135.00	633.00	135.00	633.00	144.00	632.00	144.00	632.00	151.00	633.00	151.00	633.00	155.00	636.00	155.00	636.00	153.00	637.00	153.00	637.00	152.00	638.00	152.00	638.00	150.00	639.00	150.00	639.00	149.00	640.00	149.00	640.00	147.00	642.00	147.00	642.00	146.00	644.00	146.00	644.00	144.00	646.00	144.00	646.00	143.00	648.00	143.00	648.00	142.00	652.00	142.00	652.00	141.00	654.00	141.00	654.00	144.00	655.00	144.00	655.00	145.00	656.00	145.00	656.00	146.00	657.00	146.00	657.00	150.00	658.00	150.00	658.00	153.00	657.00	153.00	657.00	156.00	656.00	156.00	656.00	161.00	655.00	161.00
T0_thres.tif	0211-0720	326.87	94.38	2233.27	58.23	0.0129	725.00	180.00	724.00	180.00	724.00	189.00	725.00	189.00	725.00	193.00	726.00	193.00	726.00	194.00	727.00	194.00	727.00	195.00	728.00	195.00	728.00	196.00	729.00	196.00	729.00	198.00	732.00	198.00	732.00	199.00	736.00	199.00	736.00	198.00	739.00	198.00	739.00	197.00	740.00	197.00	740.00	196.00	743.00	196.00	743.00	195.00	747.00	195.00	747.00	194.00	752.00	194.00	752.00	192.00	756.00	192.00	756.00	191.00	758.00	191.00	758.00	190.00	762.00	190.00	762.00	192.00	764.00	192.00	764.00	193.00	765.00	193.00	765.00	194.00	769.00	194.00	769.00	195.00	771.00	195.00	771.00	196.00	775.00	196.00	775.00	197.00	776.00	197.00	776.00	198.00	779.00	198.00	779.00	200.00	781.00	200.00	781.00	202.00	783.00	202.00	783.00	208.00	784.00	208.00	784.00	209.00	785.00	209.00	785.00	213.00	786.00	213.00	786.00	219.00	785.00	219.00	785.00	234.00	784.00	234.00	784.00	237.00	783.00	237.00	783.00	242.00	782.00	242.00	782.00	243.00	781.00	243.00	781.00	274.00	782.00	274.00	782.00	277.00	783.00	277.00	783.00	280.00	784.00	280.00	784.00	281.00	783.00	281.00	783.00	282.00	782.00	282.00	782.00	283.00	781.00	283.00	781.00	289.00	777.00	289.00	777.00	290.00	776.00	290.00	776.00	291.00	771.00	291.00	771.00	288.00	766.00	288.00	766.00	291.00	765.00	291.00	765.00	289.00	764.00	289.00	764.00	288.00	763.00	288.00	763.00	287.00	762.00	287.00	762.00	285.00	761.00	285.00	761.00	283.00	760.00	283.00	760.00	281.00	758.00	281.00	758.00	279.00	757.00	279.00	757.00	278.00	756.00	278.00	756.00	275.00	755.00	275.00	755.00	272.00	754.00	272.00	754.00	271.00	753.00	271.00	753.00	267.00	752.00	267.00	752.00	264.00	751.00	264.00	751.00	261.00	750.00	261.00	750.00	257.00	749.00	257.00	749.00	255.00	748.00	255.00	748.00	251.00	746.00	251.00	746.00	249.00	744.00	249.00	744.00	247.00	742.00	247.00	742.00	245.00	738.00	245.00	738.00	244.00	734.00	244.00	734.00	245.00	732.00	245.00	732.00	244.00	728.00	244.00	728.00	245.00	725.00	245.00	725.00	246.00	724.00	246.00	724.00	247.00	723.00	247.00	723.00	249.00	721.00	249.00	721.00	251.00	720.00	251.00	720.00	252.00	719.00	252.00	719.00	254.00	718.00	254.00	718.00	255.00	717.00	255.00	717.00	256.00	716.00	256.00	716.00	257.00	715.00	257.00	715.00	259.00	713.00	259.00	713.00	260.00	712.00	260.00	712.00	261.00	708.00	261.00	708.00	260.00	707.00	260.00	707.00	259.00	704.00	259.00	704.00	258.00	703.00	258.00	703.00	257.00	699.00	257.00	699.00	256.00	698.00	256.00	698.00	255.00	696.00	255.00	696.00	254.00	695.00	254.00	695.00	253.00	693.00	253.00	693.00	252.00	691.00	252.00	691.00	250.00	690.00	250.00	690.00	249.00	687.00	249.00	687.00	248.00	684.00	248.00	684.00	247.00	682.00	247.00	682.00	246.00	681.00	246.00	681.00	245.00	679.00	245.00	679.00	244.00	677.00	244.00	677.00	242.00	676.00	242.00	676.00	235.00	677.00	235.00	677.00	232.00	679.00	232.00	679.00	230.00	680.00	230.00	680.00	229.00	681.00	229.00	681.00	226.00	684.00	226.00	684.00	217.00	682.00	217.00	682.00	215.00	680.00	215.00	680.00	213.00	677.00	213.00	677.00	212.00	675.00	212.00	675.00	211.00	674.00	211.00	674.00	210.00	673.00	210.00	673.00	209.00	671.00	209.00	671.00	208.00	670.00	208.00	670.00	207.00	668.00	207.00	668.00	205.00	666.00	205.00	666.00	203.00	664.00	203.00	664.00	202.00	663.00	202.00	663.00	201.00	662.00	201.00	662.00	200.00	661.00	200.00	661.00	199.00	659.00	199.00	659.00	198.00	658.00	198.00	658.00	195.00	657.00	195.00	657.00	194.00	656.00	194.00	656.00	188.00	655.00	188.00	655.00	187.00	654.00	187.00	654.00	186.00	655.00	186.00	655.00	184.00	656.00	184.00	656.00	180.00	657.00	180.00	657.00	176.00	658.00	176.00	658.00	164.00	659.00	164.00	659.00	158.00	660.00	158.00	660.00	155.00	661.00	155.00	661.00	147.00	660.00	147.00	660.00	142.00	661.00	142.00	661.00	140.00	662.00	140.00	662.00	135.00	663.00	135.00	663.00	132.00	666.00	132.00	666.00	133.00	668.00	133.00	668.00	134.00	671.00	134.00	671.00	135.00	673.00	135.00	673.00	136.00	677.00	136.00	677.00	137.00	680.00	137.00	680.00	138.00	686.00	138.00	686.00	137.00	691.00	137.00	691.00	136.00	699.00	136.00	699.00	135.00	701.00	135.00	701.00	134.00	711.00	134.00	711.00	136.00	712.00	136.00	712.00	137.00	713.00	137.00	713.00	141.00	714.00	141.00	714.00	142.00	715.00	142.00	715.00	146.00	717.00	146.00	717.00	150.00	719.00	150.00	719.00	156.00	720.00	156.00	720.00	158.00	721.00	158.00	721.00	160.00	722.00	160.00	722.00	163.00	723.00	163.00	723.00	166.00	724.00	166.00	724.00	168.00	725.00	168.00
T0_thres.tif	0072-0697	316.50	35.99	1240.29	64.46	0.0319	728.00	100.00	724.00	100.00	724.00	101.00	721.00	101.00	721.00	102.00	719.00	102.00	719.00	103.00	716.00	103.00	716.00	104.00	715.00	104.00	715.00	105.00	713.00	105.00	713.00	107.00	712.00	107.00	712.00	118.00	713.00	118.00	713.00	126.00	712.00	126.00	712.00	129.00	711.00	129.00	711.00	131.00	698.00	131.00	698.00	132.00	696.00	132.00	696.00	133.00	689.00	133.00	689.00	134.00	679.00	134.00	679.00	133.00	676.00	133.00	676.00	132.00	674.00	132.00	674.00	131.00	670.00	131.00	670.00	130.00	668.00	130.00	668.00	128.00	667.00	128.00	667.00	127.00	664.00	127.00	664.00	120.00	663.00	120.00	663.00	117.00	662.00	117.00	662.00	115.00	661.00	115.00	661.00	113.00	660.00	113.00	660.00	110.00	659.00	110.00	659.00	109.00	658.00	109.00	658.00	105.00	657.00	105.00	657.00	104.00	656.00	104.00	656.00	102.00	661.00	102.00	661.00	101.00	662.00	101.00	662.00	100.00	664.00	100.00	664.00	98.00	666.00	98.00	666.00	95.00	667.00	95.00	667.00	93.00	668.00	93.00	668.00	87.00	667.00	87.00	667.00	84.00	666.00	84.00	666.00	81.00	665.00	81.00	665.00	79.00	664.00	79.00	664.00	75.00	663.00	75.00	663.00	74.00	662.00	74.00	662.00	71.00	661.00	71.00	661.00	69.00	660.00	69.00	660.00	65.00	658.00	65.00	658.00	62.00	657.00	62.00	657.00	61.00	658.00	61.00	658.00	60.00	659.00	60.00	659.00	59.00	662.00	59.00	662.00	58.00	663.00	58.00	663.00	57.00	666.00	57.00	666.00	56.00	667.00	56.00	667.00	55.00	668.00	55.00	668.00	54.00	672.00	54.00	672.00	53.00	675.00	53.00	675.00	52.00	678.00	52.00	678.00	51.00	682.00	51.00	682.00	50.00	685.00	50.00	685.00	46.00	686.00	46.00	686.00	40.00	687.00	40.00	687.00	38.00	688.00	38.00	688.00	34.00	689.00	34.00	689.00	31.00	690.00	31.00	690.00	30.00	691.00	30.00	691.00	28.00	692.00	28.00	692.00	23.00	693.00	23.00	693.00	22.00	694.00	22.00	694.00	20.00	695.00	20.00	695.00	19.00	697.00	19.00	697.00	18.00	698.00	18.00	698.00	17.00	699.00	17.00	699.00	16.00	700.00	16.00	700.00	14.00	701.00	14.00	701.00	13.00	702.00	13.00	702.00	12.00	705.00	12.00	705.00	11.00	709.00	11.00	709.00	12.00	711.00	12.00	711.00	14.00	713.00	14.00	713.00	16.00	714.00	16.00	714.00	17.00	715.00	17.00	715.00	20.00	717.00	20.00	717.00	21.00	718.00	21.00	718.00	22.00	719.00	22.00	719.00	24.00	721.00	24.00	721.00	26.00	723.00	26.00	723.00	28.00	725.00	28.00	725.00	30.00	726.00	30.00	726.00	32.00	727.00	32.00	727.00	34.00	726.00	34.00	726.00	37.00	725.00	37.00	725.00	38.00	724.00	38.00	724.00	40.00	723.00	40.00	723.00	42.00	722.00	42.00	722.00	44.00	721.00	44.00	721.00	46.00	720.00	46.00	720.00	47.00	719.00	47.00	719.00	53.00	718.00	53.00	718.00	58.00	719.00	58.00	719.00	62.00	720.00	62.00	720.00	64.00	721.00	64.00	721.00	66.00	722.00	66.00	722.00	68.00	723.00	68.00	723.00	70.00	725.00	70.00	725.00	71.00	726.00	71.00	726.00	72.00	727.00	72.00	727.00	73.00	728.00	73.00	728.00	74.00	731.00	74.00	731.00	75.00	732.00	75.00	732.00	76.00	733.00	76.00	733.00	77.00	735.00	77.00	735.00	78.00	736.00	78.00	736.00	79.00	737.00	79.00	737.00	82.00	739.00	82.00	739.00	95.00	738.00	95.00	738.00	97.00	737.00	97.00	737.00	99.00	728.00	99.00
T0_thres.tif	0073-0755	343.10	30.30	601.45	79.97	0.0524	788.00	68.00	789.00	68.00	789.00	71.00	785.00	71.00	785.00	70.00	782.00	70.00	782.00	69.00	775.00	69.00	775.00	70.00	773.00	70.00	773.00	71.00	771.00	71.00	771.00	72.00	770.00	72.00	770.00	73.00	769.00	73.00	769.00	74.00	768.00	74.00	768.00	75.00	767.00	75.00	767.00	77.00	766.00	77.00	766.00	81.00	765.00	81.00	765.00	88.00	766.00	88.00	766.00	91.00	767.00	91.00	767.00	95.00	768.00	95.00	768.00	96.00	769.00	96.00	769.00	97.00	770.00	97.00	770.00	99.00	771.00	99.00	771.00	100.00	773.00	100.00	773.00	101.00	775.00	101.00	775.00	102.00	774.00	102.00	774.00	104.00	773.00	104.00	773.00	107.00	772.00	107.00	772.00	110.00	771.00	110.00	771.00	114.00	769.00	114.00	769.00	113.00	768.00	113.00	768.00	112.00	767.00	112.00	767.00	111.00	766.00	111.00	766.00	110.00	764.00	110.00	764.00	109.00	762.00	109.00	762.00	107.00	756.00	107.00	756.00	106.00	755.00	106.00	755.00	105.00	750.00	105.00	750.00	104.00	748.00	104.00	748.00	103.00	746.00	103.00	746.00	102.00	744.00	102.00	744.00	101.00	742.00	101.00	742.00	100.00	741.00	100.00	741.00	98.00	742.00	98.00	742.00	86.00	743.00	86.00	743.00	83.00	742.00	83.00	742.00	79.00	740.00	79.00	740.00	76.00	739.00	76.00	739.00	75.00	738.00	75.00	738.00	74.00	736.00	74.00	736.00	73.00	734.00	73.00	734.00	72.00	733.00	72.00	733.00	71.00	730.00	71.00	730.00	69.00	728.00	69.00	728.00	67.00	726.00	67.00	726.00	65.00	725.00	65.00	725.00	64.00	724.00	64.00	724.00	61.00	723.00	61.00	723.00	59.00	722.00	59.00	722.00	49.00	724.00	49.00	724.00	46.00	725.00	46.00	725.00	45.00	726.00	45.00	726.00	42.00	727.00	42.00	727.00	41.00	728.00	41.00	728.00	39.00	729.00	39.00	729.00	36.00	730.00	36.00	730.00	33.00	731.00	33.00	731.00	34.00	733.00	34.00	733.00	35.00	734.00	35.00	734.00	36.00	735.00	36.00	735.00	37.00	738.00	37.00	738.00	38.00	743.00	38.00	743.00	39.00	746.00	39.00	746.00	40.00	762.00	40.00	762.00	39.00	763.00	39.00	763.00	40.00	777.00	40.00	777.00	41.00	778.00	41.00	778.00	42.00	779.00	42.00	779.00	43.00	780.00	43.00	780.00	44.00	781.00	44.00	781.00	45.00	782.00	45.00	782.00	46.00	784.00	46.00	784.00	48.00	785.00	48.00	785.00	50.00	786.00	50.00	786.00	51.00	787.00	51.00	787.00	58.00	788.00	58.00
T0_thres.tif	0121-0796	360.94	54.93	234.09	32.20	0.0028	817.00	119.00	816.00	119.00	816.00	122.00	815.00	122.00	815.00	124.00	814.00	124.00	814.00	126.00	813.00	126.00	813.00	127.00	811.00	127.00	811.00	128.00	810.00	128.00	810.00	129.00	809.00	129.00	809.00	131.00	807.00	131.00	807.00	132.00	806.00	132.00	806.00	133.00	803.00	133.00	803.00	134.00	802.00	134.00	802.00	135.00	801.00	135.00	801.00	136.00	798.00	136.00	798.00	137.00	795.00	137.00	795.00	138.00	794.00	138.00	794.00	139.00	782.00	139.00	782.00	137.00	780.00	137.00	780.00	136.00	779.00	136.00	779.00	135.00	778.00	135.00	778.00	131.00	777.00	131.00	777.00	127.00	776.00	127.00	776.00	124.00	775.00	124.00	775.00	122.00	774.00	122.00	774.00	118.00	773.00	118.00	773.00	116.00	774.00	116.00	774.00	112.00	775.00	112.00	775.00	110.00	776.00	110.00	776.00	106.00	777.00	106.00	777.00	104.00	778.00	104.00	778.00	103.00	779.00	103.00	779.00	104.00	783.00	104.00	783.00	105.00	785.00	105.00	785.00	106.00	790.00	106.00	790.00	107.00	792.00	107.00	792.00	108.00	797.00	108.00	797.00	109.00	803.00	109.00	803.00	110.00	808.00	110.00	808.00	109.00	812.00	109.00	812.00	108.00	815.00	108.00	815.00	106.00	817.00	106.00	817.00	104.00	818.00	104.00	818.00	110.00	819.00	110.00	819.00	112.00	818.00	112.00	818.00	116.00	817.00	116.00
T0_thres.tif	0151-0911	416.27	67.07	797.31	2.89	0.0063	945.00	152.00	944.00	152.00	944.00	155.00	943.00	155.00	943.00	157.00	942.00	157.00	942.00	159.00	941.00	159.00	941.00	162.00	940.00	162.00	940.00	164.00	939.00	164.00	939.00	166.00	938.00	166.00	938.00	168.00	937.00	168.00	937.00	172.00	936.00	172.00	936.00	176.00	935.00	176.00	935.00	187.00	934.00	187.00	934.00	192.00	933.00	192.00	933.00	195.00	932.00	195.00	932.00	197.00	931.00	197.00	931.00	198.00	930.00	198.00	930.00	199.00	927.00	199.00	927.00	200.00	922.00	200.00	922.00	201.00	918.00	201.00	918.00	202.00	916.00	202.00	916.00	203.00	908.00	203.00	908.00	202.00	907.00	202.00	907.00	201.00	906.00	201.00	906.00	199.00	905.00	199.00	905.00	198.00	904.00	198.00	904.00	195.00	905.00	195.00	905.00	192.00	906.00	192.00	906.00	172.00	905.00	172.00	905.00	171.00	904.00	171.00	904.00	170.00	903.00	170.00	903.00	168.00	902.00	168.00	902.00	166.00	900.00	166.00	900.00	164.00	898.00	164.00	898.00	161.00	899.00	161.00	899.00	159.00	900.00	159.00	900.00	153.00	901.00	153.00	901.00	142.00	900.00	142.00	900.00	139.00	899.00	139.00	899.00	138.00	898.00	138.00	898.00	137.00	897.00	137.00	897.00	136.00	896.00	136.00	896.00	135.00	894.00	135.00	894.00	133.00	892.00	133.00	892.00	130.00	888.00	130.00	888.00	129.00	886.00	129.00	886.00	128.00	885.00	128.00	885.00	127.00	882.00	127.00	882.00	126.00	881.00	126.00	881.00	125.00	880.00	125.00	880.00	122.00	878.00	122.00	878.00	120.00	879.00	120.00	879.00	118.00	880.00	118.00	880.00	114.00	881.00	114.00	881.00	113.00	882.00	113.00	882.00	112.00	883.00	112.00	883.00	111.00	885.00	111.00	885.00	109.00	886.00	109.00	886.00	107.00	887.00	107.00	887.00	106.00	888.00	106.00	888.00	102.00	893.00	102.00	893.00	101.00	897.00	101.00	897.00	100.00	899.00	100.00	899.00	101.00	905.00	101.00	905.00	102.00	909.00	102.00	909.00	103.00	911.00	103.00	911.00	104.00	912.00	104.00	912.00	105.00	913.00	105.00	913.00	106.00	915.00	106.00	915.00	108.00	917.00	108.00	917.00	109.00	918.00	109.00	918.00	110.00	919.00	110.00	919.00	112.00	921.00	112.00	921.00	114.00	924.00	114.00	924.00	115.00	925.00	115.00	925.00	116.00	926.00	116.00	926.00	117.00	927.00	117.00	927.00	118.00	928.00	118.00	928.00	119.00	929.00	119.00	929.00	120.00	930.00	120.00	930.00	121.00	933.00	121.00	933.00	122.00	941.00	122.00	941.00	132.00	942.00	132.00	942.00	134.00	943.00	134.00	943.00	136.00	944.00	136.00	944.00	138.00	945.00	138.00
T0_thres.tif	0358-0811	372.00	159.20	3036.78	-1.16	0.0045	887.00	332.00	886.00	332.00	886.00	333.00	885.00	333.00	885.00	340.00	884.00	340.00	884.00	344.00	885.00	344.00	885.00	349.00	886.00	349.00	886.00	350.00	887.00	350.00	887.00	360.00	886.00	360.00	886.00	362.00	885.00	362.00	885.00	364.00	884.00	364.00	884.00	365.00	883.00	365.00	883.00	368.00	882.00	368.00	882.00	372.00	881.00	372.00	881.00	373.00	880.00	373.00	880.00	375.00	878.00	375.00	878.00	376.00	877.00	376.00	877.00	377.00	875.00	377.00	875.00	376.00	873.00	376.00	873.00	375.00	856.00	375.00	856.00	376.00	855.00	376.00	855.00	377.00	853.00	377.00	853.00	378.00	850.00	378.00	850.00	379.00	848.00	379.00	848.00	380.00	847.00	380.00	847.00	381.00	845.00	381.00	845.00	383.00	844.00	383.00	844.00	384.00	843.00	384.00	843.00	385.00	841.00	385.00	841.00	386.00	840.00	386.00	840.00	387.00	839.00	387.00	839.00	389.00	837.00	389.00	837.00	391.00	835.00	391.00	835.00	392.00	834.00	392.00	834.00	393.00	833.00	393.00	833.00	394.00	832.00	394.00	832.00	395.00	830.00	395.00	830.00	396.00	828.00	396.00	828.00	397.00	827.00	397.00	827.00	398.00	825.00	398.00	825.00	400.00	824.00	400.00	824.00	401.00	822.00	401.00	822.00	402.00	821.00	402.00	821.00	403.00	819.00	403.00	819.00	404.00	818.00	404.00	818.00	405.00	816.00	405.00	816.00	406.00	815.00	406.00	815.00	407.00	813.00	407.00	813.00	408.00	812.00	408.00	812.00	409.00	809.00	409.00	809.00	410.00	802.00	410.00	802.00	409.00	785.00	409.00	785.00	410.00	784.00	410.00	784.00	411.00	782.00	411.00	782.00	413.00	779.00	413.00	779.00	414.00	778.00	414.00	778.00	415.00	777.00	415.00	777.00	416.00	776.00	416.00	776.00	417.00	775.00	417.00	775.00	418.00	774.00	418.00	774.00	419.00	773.00	419.00	773.00	424.00	772.00	424.00	772.00	425.00	771.00	425.00	771.00	431.00	770.00	431.00	770.00	433.00	769.00	433.00	769.00	437.00	768.00	437.00	768.00	439.00	767.00	439.00	767.00	442.00	766.00	442.00	766.00	444.00	765.00	444.00	765.00	445.00	764.00	445.00	764.00	446.00	763.00	446.00	763.00	447.00	762.00	447.00	762.00	449.00	761.00	449.00	761.00	450.00	760.00	450.00	760.00	452.00	759.00	452.00	759.00	453.00	758.00	453.00	758.00	455.00	757.00	455.00	757.00	458.00	756.00	458.00	756.00	460.00	755.00	460.00	755.00	461.00	754.00	461.00	754.00	458.00	753.00	458.00	753.00	457.00	752.00	457.00	752.00	455.00	751.00	455.00	751.00	454.00	749.00	454.00	749.00	453.00	748.00	453.00	748.00	451.00	746.00	451.00	746.00	450.00	745.00	450.00	745.00	449.00	744.00	449.00	744.00	447.00	742.00	447.00	742.00	446.00	741.00	446.00	741.00	445.00	740.00	445.00	740.00	443.00	739.00	443.00	739.00	441.00	738.00	441.00	738.00	433.00	737.00	433.00	737.00	431.00	736.00	431.00	736.00	427.00	735.00	427.00	735.00	426.00	734.00	426.00	734.00	416.00	733.00	416.00	733.00	415.00	734.00	415.00	734.00	410.00	733.00	410.00	733.00	408.00	734.00	408.00	734.00	402.00	735.00	402.00	735.00	400.00	736.00	400.00	736.00	397.00	737.00	397.00	737.00	396.00	738.00	396.00	738.00	394.00	739.00	394.00	739.00	393.00	740.00	393.00	740.00	392.00	741.00	392.00	741.00	390.00	742.00	390.00	742.00	389.00	743.00	389.00	743.00	388.00	744.00	388.00	744.00	387.00	745.00	387.00	745.00	386.00	748.00	386.00	748.00	384.00	750.00	384.00	750.00	382.00	752.00	382.00	752.00	380.00	754.00	380.00	754.00	379.00	755.00	379.00	755.00	378.00	756.00	378.00	756.00	377.00	757.00	377.00	757.00	376.00	758.00	376.00	758.00	375.00	759.00	375.00	759.00	374.00	760.00	374.00	760.00	373.00	761.00	373.00	761.00	372.00	762.00	372.00	762.00	371.00	763.00	371.00	763.00	370.00	764.00	370.00	764.00	369.00	765.00	369.00	765.00	368.00	768.00	368.00	768.00	366.00	770.00	366.00	770.00	364.00	772.00	364.00	772.00	362.00	773.00	362.00	773.00	360.00	774.00	360.00	774.00	336.00	775.00	336.00	775.00	333.00	776.00	333.00	776.00	332.00	777.00	332.00	777.00	329.00	778.00	329.00	778.00	326.00	779.00	326.00	779.00	324.00	780.00	324.00	780.00	322.00	781.00	322.00	781.00	321.00	782.00	321.00	782.00	320.00	783.00	320.00	783.00	319.00	784.00	319.00	784.00	320.00	788.00	320.00	788.00	316.00	801.00	316.00	801.00	315.00	805.00	315.00	805.00	314.00	810.00	314.00	810.00	312.00	812.00	312.00	812.00	311.00	814.00	311.00	814.00	310.00	816.00	310.00	816.00	308.00	818.00	308.00	818.00	296.00	817.00	296.00	817.00	295.00	816.00	295.00	816.00	293.00	815.00	293.00	815.00	292.00	816.00	292.00	816.00	291.00	817.00	291.00	817.00	290.00	818.00	290.00	818.00	285.00	819.00	285.00	819.00	284.00	820.00	284.00	820.00	280.00	821.00	280.00	821.00	278.00	822.00	278.00	822.00	275.00	823.00	275.00	823.00	273.00	824.00	273.00	824.00	270.00	826.00	270.00	826.00	267.00	827.00	267.00	827.00	266.00	828.00	266.00	828.00	264.00	829.00	264.00	829.00	262.00	830.00	262.00	830.00	260.00	832.00	260.00	832.00	259.00	833.00	259.00	833.00	258.00	842.00	258.00	842.00	259.00	845.00	259.00	845.00	260.00	860.00	260.00	860.00	259.00	863.00	259.00	863.00	258.00	865.00	258.00	865.00	257.00	866.00	257.00	866.00	256.00	875.00	256.00	875.00	257.00	877.00	257.00	877.00	258.00	878.00	258.00	878.00	259.00	879.00	259.00	879.00	260.00	880.00	260.00	880.00	261.00	881.00	261.00	881.00	263.00	882.00	263.00	882.00	264.00	883.00	264.00	883.00	267.00	884.00	267.00	884.00	268.00	885.00	268.00	885.00	275.00	884.00	275.00	884.00	277.00	883.00	277.00	883.00	279.00	882.00	279.00	882.00	281.00	880.00	281.00	880.00	282.00	879.00	282.00	879.00	283.00	878.00	283.00	878.00	284.00	877.00	284.00	877.00	285.00	876.00	285.00	876.00	286.00	875.00	286.00	875.00	288.00	874.00	288.00	874.00	289.00	873.00	289.00	873.00	298.00	874.00	298.00	874.00	299.00	875.00	299.00	875.00	300.00	877.00	300.00	877.00	302.00	879.00	302.00	879.00	303.00	880.00	303.00	880.00	304.00	883.00	304.00	883.00	306.00	885.00	306.00	885.00	307.00	887.00	307.00	887.00	310.00	889.00	310.00	889.00	311.00	890.00	311.00	890.00	317.00	889.00	317.00	889.00	322.00	890.00	322.00	890.00	323.00	887.00	323.00	887.00	326.00	888.00	326.00	888.00	327.00	887.00	327.00
T0_thres.tif	0356-0718	326.80	155.41	2862.40	24.28	0.0177	775.00	326.00	774.00	326.00	774.00	329.00	773.00	329.00	773.00	331.00	772.00	331.00	772.00	333.00	771.00	333.00	771.00	357.00	770.00	357.00	770.00	359.00	769.00	359.00	769.00	361.00	767.00	361.00	767.00	363.00	766.00	363.00	766.00	364.00	765.00	364.00	765.00	365.00	762.00	365.00	762.00	366.00	761.00	366.00	761.00	368.00	760.00	368.00	760.00	369.00	758.00	369.00	758.00	371.00	757.00	371.00	757.00	372.00	756.00	372.00	756.00	373.00	754.00	373.00	754.00	375.00	753.00	375.00	753.00	376.00	752.00	376.00	752.00	377.00	750.00	377.00	750.00	378.00	749.00	378.00	749.00	379.00	748.00	379.00	748.00	380.00	747.00	380.00	747.00	381.00	746.00	381.00	746.00	382.00	745.00	382.00	745.00	383.00	743.00	383.00	743.00	384.00	742.00	384.00	742.00	385.00	741.00	385.00	741.00	386.00	740.00	386.00	740.00	387.00	739.00	387.00	739.00	388.00	738.00	388.00	738.00	389.00	737.00	389.00	737.00	390.00	736.00	390.00	736.00	391.00	735.00	391.00	735.00	394.00	734.00	394.00	734.00	395.00	733.00	395.00	733.00	397.00	732.00	397.00	732.00	399.00	731.00	399.00	731.00	405.00	730.00	405.00	730.00	422.00	731.00	422.00	731.00	428.00	732.00	428.00	732.00	430.00	733.00	430.00	733.00	434.00	734.00	434.00	734.00	435.00	735.00	435.00	735.00	442.00	734.00	442.00	734.00	443.00	731.00	443.00	731.00	446.00	732.00	446.00	732.00	447.00	731.00	447.00	731.00	450.00	730.00	450.00	730.00	451.00	729.00	451.00	729.00	454.00	728.00	454.00	728.00	455.00	727.00	455.00	727.00	458.00	726.00	458.00	726.00	459.00	725.00	459.00	725.00	461.00	724.00	461.00	724.00	462.00	722.00	462.00	722.00	463.00	721.00	463.00	721.00	464.00	720.00	464.00	720.00	465.00	713.00	465.00	713.00	464.00	712.00	464.00	712.00	463.00	710.00	463.00	710.00	461.00	707.00	461.00	707.00	460.00	706.00	460.00	706.00	459.00	704.00	459.00	704.00	458.00	703.00	458.00	703.00	457.00	702.00	457.00	702.00	456.00	701.00	456.00	701.00	455.00	699.00	455.00	699.00	454.00	698.00	454.00	698.00	453.00	696.00	453.00	696.00	452.00	694.00	452.00	694.00	451.00	693.00	451.00	693.00	450.00	692.00	450.00	692.00	449.00	691.00	449.00	691.00	448.00	690.00	448.00	690.00	447.00	688.00	447.00	688.00	446.00	687.00	446.00	687.00	445.00	686.00	445.00	686.00	444.00	685.00	444.00	685.00	443.00	684.00	443.00	684.00	429.00	683.00	429.00	683.00	426.00	682.00	426.00	682.00	419.00	681.00	419.00	681.00	413.00	682.00	413.00	682.00	408.00	681.00	408.00	681.00	407.00	682.00	407.00	682.00	404.00	683.00	404.00	683.00	403.00	684.00	403.00	684.00	402.00	685.00	402.00	685.00	400.00	687.00	400.00	687.00	399.00	688.00	399.00	688.00	396.00	689.00	396.00	689.00	394.00	690.00	394.00	690.00	392.00	691.00	392.00	691.00	388.00	692.00	388.00	692.00	384.00	693.00	384.00	693.00	381.00	694.00	381.00	694.00	371.00	695.00	371.00	695.00	368.00	696.00	368.00	696.00	356.00	695.00	356.00	695.00	350.00	694.00	350.00	694.00	344.00	693.00	344.00	693.00	343.00	692.00	343.00	692.00	331.00	691.00	331.00	691.00	328.00	690.00	328.00	690.00	326.00	688.00	326.00	688.00	325.00	686.00	325.00	686.00	323.00	682.00	323.00	682.00	322.00	680.00	322.00	680.00	318.00	681.00	318.00	681.00	298.00	680.00	298.00	680.00	293.00	679.00	293.00	679.00	291.00	678.00	291.00	678.00	289.00	677.00	289.00	677.00	287.00	676.00	287.00	676.00	285.00	675.00	285.00	675.00	284.00	674.00	284.00	674.00	283.00	673.00	283.00	673.00	282.00	672.00	282.00	672.00	281.00	671.00	281.00	671.00	280.00	670.00	280.00	670.00	279.00	669.00	279.00	669.00	277.00	667.00	277.00	667.00	276.00	666.00	276.00	666.00	275.00	661.00	275.00	661.00	276.00	660.00	276.00	660.00	277.00	657.00	277.00	657.00	278.00	656.00	278.00	656.00	275.00	655.00	275.00	655.00	270.00	656.00	270.00	656.00	268.00	657.00	268.00	657.00	266.00	658.00	266.00	658.00	262.00	660.00	262.00	660.00	261.00	661.00	261.00	661.00	260.00	662.00	260.00	662.00	259.00	663.00	259.00	663.00	258.00	664.00	258.00	664.00	257.00	665.00	257.00	665.00	256.00	666.00	256.00	666.00	255.00	668.00	255.00	668.00	254.00	670.00	254.00	670.00	253.00	671.00	253.00	671.00	251.00	672.00	251.00	672.00	250.00	676.00	250.00	676.00	248.00	679.00	248.00	679.00	249.00	680.00	249.00	680.00	250.00	682.00	250.00	682.00	251.00	685.00	251.00	685.00	252.00	687.00	252.00	687.00	255.00	688.00	255.00	688.00	258.00	691.00	258.00	691.00	256.00	692.00	256.00	692.00	257.00	693.00	257.00	693.00	258.00	695.00	258.00	695.00	259.00	697.00	259.00	697.00	260.00	700.00	260.00	700.00	261.00	701.00	261.00	701.00	262.00	704.00	262.00	704.00	263.00	706.00	263.00	706.00	264.00	715.00	264.00	715.00	262.00	717.00	262.00	717.00	261.00	718.00	261.00	718.00	259.00	719.00	259.00	719.00	258.00	721.00	258.00	721.00	257.00	722.00	257.00	722.00	254.00	724.00	254.00	724.00	252.00	726.00	252.00	726.00	249.00	727.00	249.00	727.00	248.00	739.00	248.00	739.00	250.00	741.00	250.00	741.00	251.00	742.00	251.00	742.00	252.00	743.00	252.00	743.00	253.00	744.00	253.00	744.00	254.00	745.00	254.00	745.00	258.00	746.00	258.00	746.00	260.00	747.00	260.00	747.00	264.00	748.00	264.00	748.00	266.00	749.00	266.00	749.00	270.00	750.00	270.00	750.00	273.00	751.00	273.00	751.00	275.00	752.00	275.00	752.00	278.00	753.00	278.00	753.00	280.00	754.00	280.00	754.00	281.00	755.00	281.00	755.00	284.00	757.00	284.00	757.00	285.00	758.00	285.00	758.00	287.00	759.00	287.00	759.00	289.00	760.00	289.00	760.00	290.00	761.00	290.00	761.00	292.00	762.00	292.00	762.00	293.00	763.00	293.00	763.00	294.00	764.00	294.00	764.00	296.00	765.00	296.00	765.00	303.00	766.00	303.00	766.00	306.00	767.00	306.00	767.00	308.00	769.00	308.00	769.00	309.00	770.00	309.00	770.00	310.00	771.00	310.00	771.00	311.00	773.00	311.00	773.00	312.00	774.00	312.00	774.00	313.00	776.00	313.00	776.00	314.00	780.00	314.00	780.00	315.00	781.00	315.00	781.00	316.00	780.00	316.00	780.00	317.00	779.00	317.00	779.00	318.00	778.00	318.00	778.00	320.00	777.00	320.00	777.00	321.00	776.00	321.00	776.00	323.00	775.00	323.00
T0_thres.tif	0346-0667	303.05	155.77	203.10	-22.67	0.0501	681.00	346.00	680.00	346.00	680.00	347.00	679.00	347.00	679.00	348.00	678.00	348.00	678.00	349.00	677.00	349.00	677.00	350.00	676.00	350.00	676.00	351.00	674.00	351.00	674.00	352.00	673.00	352.00	673.00	353.00	672.00	353.00	672.00	354.00	671.00	354.00	671.00	355.00	670.00	355.00	670.00	356.00	669.00	356.00	669.00	357.00	667.00	357.00	667.00	358.00	666.00	358.00	666.00	360.00	665.00	360.00	665.00	362.00	664.00	362.00	664.00	363.00	663.00	363.00	663.00	364.00	662.00	364.00	662.00	365.00	661.00	365.00	661.00	367.00	660.00	367.00	660.00	366.00	659.00	366.00	659.00	365.00	658.00	365.00	658.00	361.00	657.00	361.00	657.00	360.00	656.00	360.00	656.00	358.00	655.00	358.00	655.00	357.00	654.00	357.00	654.00	356.00	652.00	356.00	652.00	355.00	648.00	355.00	648.00	352.00	646.00	352.00	646.00	350.00	647.00	350.00	647.00	347.00	648.00	347.00	648.00	344.00	649.00	344.00	649.00	341.00	650.00	341.00	650.00	338.00	651.00	338.00	651.00	336.00	652.00	336.00	652.00	334.00	654.00	334.00	654.00	332.00	656.00	332.00	656.00	331.00	658.00	331.00	658.00	330.00	662.00	330.00	662.00	329.00	664.00	329.00	664.00	328.00	673.00	328.00	673.00	327.00	675.00	327.00	675.00	326.00	676.00	326.00	676.00	327.00	679.00	327.00	679.00	326.00	683.00	326.00	683.00	327.00	684.00	327.00	684.00	328.00	685.00	328.00	685.00	329.00	687.00	329.00	687.00	330.00	688.00	330.00	688.00	333.00	689.00	333.00	689.00	339.00	688.00	339.00	688.00	340.00	687.00	340.00	687.00	341.00	685.00	341.00	685.00	343.00	683.00	343.00	683.00	344.00	682.00	344.00	682.00	345.00	681.00	345.00
T0_thres.tif	0374-0675	307.59	171.42	274.38	40.65	0.0319	690.00	381.00	689.00	381.00	689.00	386.00	688.00	386.00	688.00	389.00	687.00	389.00	687.00	391.00	686.00	391.00	686.00	394.00	685.00	394.00	685.00	396.00	684.00	396.00	684.00	397.00	683.00	397.00	683.00	398.00	682.00	398.00	682.00	400.00	681.00	400.00	681.00	401.00	680.00	401.00	680.00	402.00	678.00	402.00	678.00	403.00	677.00	403.00	677.00	404.00	674.00	404.00	674.00	405.00	669.00	405.00	669.00	404.00	667.00	404.00	667.00	403.00	665.00	403.00	665.00	401.00	664.00	401.00	664.00	400.00	663.00	400.00	663.00	399.00	662.00	399.00	662.00	397.00	660.00	397.00	660.00	394.00	658.00	394.00	658.00	392.00	660.00	392.00	660.00	382.00	661.00	382.00	661.00	374.00	662.00	374.00	662.00	371.00	663.00	371.00	663.00	370.00	664.00	370.00	664.00	367.00	665.00	367.00	665.00	366.00	666.00	366.00	666.00	365.00	667.00	365.00	667.00	364.00	668.00	364.00	668.00	362.00	669.00	362.00	669.00	361.00	670.00	361.00	670.00	360.00	671.00	360.00	671.00	359.00	672.00	359.00	672.00	358.00	674.00	358.00	674.00	356.00	675.00	356.00	675.00	355.00	677.00	355.00	677.00	354.00	678.00	354.00	678.00	353.00	679.00	353.00	679.00	352.00	680.00	352.00	680.00	351.00	681.00	351.00	681.00	350.00	682.00	350.00	682.00	349.00	683.00	349.00	683.00	348.00	685.00	348.00	685.00	347.00	686.00	347.00	686.00	346.00	688.00	346.00	688.00	344.00	689.00	344.00	689.00	345.00	690.00	345.00	690.00	346.00	691.00	346.00	691.00	353.00	692.00	353.00	692.00	359.00	693.00	359.00	693.00	366.00	692.00	366.00	692.00	369.00	691.00	369.00	691.00	378.00	690.00	378.00
T0_thres.tif	0364-0621	280.00	160.92	1669.42	60.97	0.0186	645.00	344.00	644.00	344.00	644.00	348.00	643.00	348.00	643.00	356.00	642.00	356.00	642.00	355.00	634.00	355.00	634.00	356.00	633.00	356.00	633.00	357.00	632.00	357.00	632.00	358.00	631.00	358.00	631.00	359.00	629.00	359.00	629.00	362.00	628.00	362.00	628.00	363.00	627.00	363.00	627.00	366.00	626.00	366.00	626.00	367.00	625.00	367.00	625.00	372.00	624.00	372.00	624.00	383.00	623.00	383.00	623.00	387.00	624.00	387.00	624.00	388.00	623.00	388.00	623.00	390.00	621.00	390.00	621.00	391.00	620.00	391.00	620.00	392.00	619.00	392.00	619.00	397.00	618.00	397.00	618.00	400.00	617.00	400.00	617.00	437.00	618.00	437.00	618.00	441.00	616.00	441.00	616.00	443.00	612.00	443.00	612.00	444.00	610.00	444.00	610.00	445.00	608.00	445.00	608.00	446.00	607.00	446.00	607.00	447.00	605.00	447.00	605.00	448.00	604.00	448.00	604.00	449.00	602.00	449.00	602.00	450.00	600.00	450.00	600.00	449.00	599.00	449.00	599.00	445.00	598.00	445.00	598.00	440.00	597.00	440.00	597.00	437.00	595.00	437.00	595.00	435.00	594.00	435.00	594.00	434.00	593.00	434.00	593.00	433.00	592.00	433.00	592.00	432.00	591.00	432.00	591.00	431.00	590.00	431.00	590.00	429.00	589.00	429.00	589.00	427.00	588.00	427.00	588.00	426.00	587.00	426.00	587.00	425.00	584.00	425.00	584.00	423.00	582.00	423.00	582.00	421.00	581.00	421.00	581.00	412.00	582.00	412.00	582.00	396.00	581.00	396.00	581.00	389.00	580.00	389.00	580.00	383.00	579.00	383.00	579.00	381.00	578.00	381.00	578.00	378.00	577.00	378.00	577.00	376.00	575.00	376.00	575.00	375.00	574.00	375.00	574.00	373.00	571.00	373.00	571.00	372.00	569.00	372.00	569.00	371.00	568.00	371.00	568.00	365.00	566.00	365.00	566.00	361.00	565.00	361.00	565.00	360.00	566.00	360.00	566.00	358.00	567.00	358.00	567.00	356.00	568.00	356.00	568.00	354.00	569.00	354.00	569.00	353.00	570.00	353.00	570.00	352.00	572.00	352.00	572.00	350.00	573.00	350.00	573.00	349.00	574.00	349.00	574.00	347.00	576.00	347.00	576.00	344.00	577.00	344.00	577.00	342.00	578.00	342.00	578.00	341.00	579.00	341.00	579.00	339.00	580.00	339.00	580.00	338.00	581.00	338.00	581.00	336.00	582.00	336.00	582.00	320.00	592.00	320.00	592.00	319.00	594.00	319.00	594.00	318.00	597.00	318.00	597.00	316.00	601.00	316.00	601.00	315.00	603.00	315.00	603.00	314.00	606.00	314.00	606.00	313.00	607.00	313.00	607.00	312.00	612.00	312.00	612.00	310.00	614.00	310.00	614.00	307.00	615.00	307.00	615.00	306.00	616.00	306.00	616.00	303.00	617.00	303.00	617.00	301.00	618.00	301.00	618.00	298.00	620.00	298.00	620.00	297.00	621.00	297.00	621.00	298.00	631.00	298.00	631.00	297.00	634.00	297.00	634.00	296.00	636.00	296.00	636.00	295.00	638.00	295.00	638.00	294.00	644.00	294.00	644.00	292.00	646.00	292.00	646.00	291.00	647.00	291.00	647.00	290.00	650.00	290.00	650.00	288.00	652.00	288.00	652.00	287.00	653.00	287.00	653.00	286.00	654.00	286.00	654.00	284.00	657.00	284.00	657.00	281.00	659.00	281.00	659.00	280.00	663.00	280.00	663.00	279.00	664.00	279.00	664.00	280.00	666.00	280.00	666.00	281.00	667.00	281.00	667.00	283.00	668.00	283.00	668.00	284.00	670.00	284.00	670.00	285.00	671.00	285.00	671.00	286.00	672.00	286.00	672.00	287.00	673.00	287.00	673.00	290.00	674.00	290.00	674.00	292.00	675.00	292.00	675.00	294.00	676.00	294.00	676.00	295.00	677.00	295.00	677.00	300.00	678.00	300.00	678.00	309.00	677.00	309.00	677.00	313.00	678.00	313.00	678.00	315.00	677.00	315.00	677.00	321.00	675.00	321.00	675.00	322.00	673.00	322.00	673.00	323.00	672.00	323.00	672.00	324.00	670.00	324.00	670.00	325.00	662.00	325.00	662.00	326.00	659.00	326.00	659.00	327.00	655.00	327.00	655.00	328.00	653.00	328.00	653.00	329.00	651.00	329.00	651.00	331.00	649.00	331.00	649.00	334.00	648.00	334.00	648.00	335.00	647.00	335.00	647.00	338.00	646.00	338.00	646.00	341.00	645.00	341.00
T0_thres.tif	0241-0633	287.36	108.32	1198.76	25.49	0.0076	673.00	244.00	674.00	244.00	674.00	246.00	673.00	246.00	673.00	247.00	670.00	247.00	670.00	248.00	669.00	248.00	669.00	249.00	668.00	249.00	668.00	251.00	666.00	251.00	666.00	252.00	664.00	252.00	664.00	253.00	663.00	253.00	663.00	254.00	661.00	254.00	661.00	256.00	659.00	256.00	659.00	258.00	657.00	258.00	657.00	259.00	656.00	259.00	656.00	260.00	655.00	260.00	655.00	263.00	654.00	263.00	654.00	265.00	653.00	265.00	653.00	268.00	652.00	268.00	652.00	277.00	653.00	277.00	653.00	281.00	651.00	281.00	651.00	284.00	649.00	284.00	649.00	285.00	648.00	285.00	648.00	286.00	647.00	286.00	647.00	287.00	645.00	287.00	645.00	288.00	641.00	288.00	641.00	287.00	638.00	287.00	638.00	291.00	636.00	291.00	636.00	292.00	634.00	292.00	634.00	293.00	632.00	293.00	632.00	294.00	628.00	294.00	628.00	295.00	624.00	295.00	624.00	294.00	622.00	294.00	622.00	293.00	620.00	293.00	620.00	288.00	621.00	288.00	621.00	285.00	620.00	285.00	620.00	279.00	619.00	279.00	619.00	278.00	618.00	278.00	618.00	276.00	617.00	276.00	617.00	275.00	616.00	275.00	616.00	273.00	615.00	273.00	615.00	272.00	614.00	272.00	614.00	270.00	612.00	270.00	612.00	269.00	610.00	269.00	610.00	267.00	608.00	267.00	608.00	266.00	607.00	266.00	607.00	263.00	606.00	263.00	606.00	261.00	604.00	261.00	604.00	260.00	603.00	260.00	603.00	259.00	602.00	259.00	602.00	257.00	601.00	257.00	601.00	255.00	598.00	255.00	598.00	253.00	597.00	253.00	597.00	252.00	596.00	252.00	596.00	251.00	594.00	251.00	594.00	249.00	593.00	249.00	593.00	248.00	592.00	248.00	592.00	247.00	591.00	247.00	591.00	245.00	590.00	245.00	590.00	241.00	589.00	241.00	589.00	239.00	588.00	239.00	588.00	232.00	587.00	232.00	587.00	225.00	586.00	225.00	586.00	224.00	587.00	224.00	587.00	222.00	588.00	222.00	588.00	220.00	589.00	220.00	589.00	218.00	590.00	218.00	590.00	216.00	591.00	216.00	591.00	215.00	592.00	215.00	592.00	211.00	593.00	211.00	593.00	210.00	594.00	210.00	594.00	208.00	596.00	208.00	596.00	207.00	597.00	207.00	597.00	206.00	599.00	206.00	599.00	205.00	601.00	205.00	601.00	204.00	606.00	204.00	606.00	203.00	608.00	203.00	608.00	202.00	611.00	202.00	611.00	203.00	616.00	203.00	616.00	204.00	620.00	204.00	620.00	205.00	623.00	205.00	623.00	206.00	628.00	206.00	628.00	205.00	630.00	205.00	630.00	204.00	632.00	204.00	632.00	202.00	634.00	202.00	634.00	200.00	635.00	200.00	635.00	199.00	636.00	199.00	636.00	198.00	638.00	198.00	638.00	195.00	639.00	195.00	639.00	194.00	641.00	194.00	641.00	193.00	642.00	193.00	642.00	192.00	644.00	192.00	644.00	190.00	649.00	190.00	649.00	189.00	650.00	189.00	650.00	188.00	651.00	188.00	651.00	189.00	652.00	189.00	652.00	190.00	653.00	190.00	653.00	196.00	654.00	196.00	654.00	198.00	655.00	198.00	655.00	200.00	656.00	200.00	656.00	202.00	659.00	202.00	659.00	204.00	661.00	204.00	661.00	206.00	663.00	206.00	663.00	208.00	665.00	208.00	665.00	209.00	666.00	209.00	666.00	210.00	668.00	210.00	668.00	211.00	669.00	211.00	669.00	212.00	671.00	212.00	671.00	214.00	673.00	214.00	673.00	215.00	675.00	215.00	675.00	216.00	677.00	216.00	677.00	218.00	679.00	218.00	679.00	220.00	681.00	220.00	681.00	221.00	679.00	221.00	679.00	225.00	680.00	225.00	680.00	226.00	677.00	226.00	677.00	228.00	676.00	228.00	676.00	229.00	675.00	229.00	675.00	230.00	674.00	230.00	674.00	233.00	673.00	233.00	673.00	237.00	672.00	237.00	672.00	242.00	673.00	242.00
T0_thres.tif	0247-0524	238.40	112.09	3269.22	73.21	0.0092	587.00	247.00	588.00	247.00	588.00	249.00	589.00	249.00	589.00	251.00	590.00	251.00	590.00	252.00	591.00	252.00	591.00	254.00	593.00	254.00	593.00	255.00	594.00	255.00	594.00	256.00	595.00	256.00	595.00	257.00	596.00	257.00	596.00	258.00	598.00	258.00	598.00	260.00	599.00	260.00	599.00	262.00	601.00	262.00	601.00	263.00	602.00	263.00	602.00	264.00	603.00	264.00	603.00	266.00	604.00	266.00	604.00	268.00	605.00	268.00	605.00	270.00	607.00	270.00	607.00	272.00	609.00	272.00	609.00	273.00	611.00	273.00	611.00	275.00	613.00	275.00	613.00	278.00	615.00	278.00	615.00	281.00	617.00	281.00	617.00	292.00	616.00	292.00	616.00	293.00	615.00	293.00	615.00	298.00	614.00	298.00	614.00	300.00	613.00	300.00	613.00	304.00	612.00	304.00	612.00	305.00	611.00	305.00	611.00	307.00	610.00	307.00	610.00	308.00	609.00	308.00	609.00	309.00	605.00	309.00	605.00	310.00	603.00	310.00	603.00	311.00	601.00	311.00	601.00	312.00	598.00	312.00	598.00	313.00	595.00	313.00	595.00	314.00	594.00	314.00	594.00	315.00	591.00	315.00	591.00	316.00	590.00	316.00	590.00	317.00	579.00	317.00	579.00	321.00	578.00	321.00	578.00	317.00	577.00	317.00	577.00	315.00	576.00	315.00	576.00	312.00	575.00	312.00	575.00	311.00	574.00	311.00	574.00	310.00	573.00	310.00	573.00	309.00	571.00	309.00	571.00	308.00	570.00	308.00	570.00	307.00	569.00	307.00	569.00	306.00	568.00	306.00	568.00	305.00	567.00	305.00	567.00	303.00	565.00	303.00	565.00	302.00	564.00	302.00	564.00	301.00	562.00	301.00	562.00	299.00	560.00	299.00	560.00	297.00	558.00	297.00	558.00	296.00	557.00	296.00	557.00	295.00	556.00	295.00	556.00	293.00	554.00	293.00	554.00	289.00	550.00	289.00	550.00	290.00	549.00	290.00	549.00	287.00	548.00	287.00	548.00	281.00	546.00	281.00	546.00	277.00	545.00	277.00	545.00	276.00	544.00	276.00	544.00	273.00	543.00	273.00	543.00	271.00	542.00	271.00	542.00	270.00	541.00	270.00	541.00	269.00	540.00	269.00	540.00	267.00	538.00	267.00	538.00	265.00	536.00	265.00	536.00	263.00	534.00	263.00	534.00	262.00	517.00	262.00	517.00	263.00	513.00	263.00	513.00	264.00	512.00	264.00	512.00	265.00	511.00	265.00	511.00	266.00	510.00	266.00	510.00	268.00	509.00	268.00	509.00	270.00	508.00	270.00	508.00	272.00	507.00	272.00	507.00	276.00	506.00	276.00	506.00	281.00	505.00	281.00	505.00	284.00	506.00	284.00	506.00	292.00	507.00	292.00	507.00	300.00	508.00	300.00	508.00	304.00	509.00	304.00	509.00	315.00	508.00	315.00	508.00	317.00	507.00	317.00	507.00	318.00	506.00	318.00	506.00	321.00	504.00	321.00	504.00	322.00	503.00	322.00	503.00	323.00	502.00	323.00	502.00	324.00	501.00	324.00	501.00	325.00	500.00	325.00	500.00	326.00	499.00	326.00	499.00	327.00	497.00	327.00	497.00	328.00	496.00	328.00	496.00	329.00	492.00	329.00	492.00	330.00	488.00	330.00	488.00	331.00	483.00	331.00	483.00	332.00	479.00	332.00	479.00	328.00	478.00	328.00	478.00	323.00	477.00	323.00	477.00	320.00	476.00	320.00	476.00	315.00	475.00	315.00	475.00	312.00	474.00	312.00	474.00	307.00	473.00	307.00	473.00	306.00	472.00	306.00	472.00	305.00	471.00	305.00	471.00	304.00	468.00	304.00	468.00	303.00	463.00	303.00	463.00	302.00	456.00	302.00	456.00	301.00	454.00	301.00	454.00	294.00	453.00	294.00	453.00	293.00	452.00	293.00	452.00	290.00	451.00	290.00	451.00	288.00	450.00	288.00	450.00	285.00	449.00	285.00	449.00	284.00	448.00	284.00	448.00	280.00	449.00	280.00	449.00	278.00	450.00	278.00	450.00	276.00	451.00	276.00	451.00	275.00	452.00	275.00	452.00	273.00	453.00	273.00	453.00	272.00	456.00	272.00	456.00	270.00	457.00	270.00	457.00	269.00	459.00	269.00	459.00	268.00	460.00	268.00	460.00	267.00	461.00	267.00	461.00	266.00	462.00	266.00	462.00	264.00	463.00	264.00	463.00	263.00	464.00	263.00	464.00	262.00	465.00	262.00	465.00	261.00	466.00	261.00	466.00	260.00	468.00	260.00	468.00	255.00	469.00	255.00	469.00	254.00	470.00	254.00	470.00	246.00	471.00	246.00	471.00	244.00	472.00	244.00	472.00	241.00	471.00	241.00	471.00	231.00	470.00	231.00	470.00	230.00	471.00	230.00	471.00	227.00	470.00	227.00	470.00	225.00	469.00	225.00	469.00	224.00	468.00	224.00	468.00	223.00	466.00	223.00	466.00	222.00	464.00	222.00	464.00	221.00	460.00	221.00	460.00	220.00	458.00	220.00	458.00	219.00	444.00	219.00	444.00	218.00	442.00	218.00	442.00	217.00	440.00	217.00	440.00	215.00	438.00	215.00	438.00	214.00	437.00	214.00	437.00	213.00	436.00	213.00	436.00	212.00	435.00	212.00	435.00	211.00	434.00	211.00	434.00	210.00	433.00	210.00	433.00	208.00	432.00	208.00	432.00	198.00	439.00	198.00	439.00	197.00	441.00	197.00	441.00	196.00	444.00	196.00	444.00	195.00	446.00	195.00	446.00	194.00	449.00	194.00	449.00	192.00	452.00	192.00	452.00	191.00	454.00	191.00	454.00	190.00	455.00	190.00	455.00	189.00	460.00	189.00	460.00	188.00	462.00	188.00	462.00	187.00	464.00	187.00	464.00	184.00	465.00	184.00	465.00	183.00	466.00	183.00	466.00	181.00	467.00	181.00	467.00	180.00	468.00	180.00	468.00	178.00	470.00	178.00	470.00	176.00	471.00	176.00	471.00	175.00	472.00	175.00	472.00	174.00	473.00	174.00	473.00	173.00	474.00	173.00	474.00	172.00	478.00	172.00	478.00	173.00	480.00	173.00	480.00	174.00	483.00	174.00	483.00	176.00	485.00	176.00	485.00	177.00	487.00	177.00	487.00	178.00	489.00	178.00	489.00	179.00	498.00	179.00	498.00	180.00	500.00	180.00	500.00	185.00	501.00	185.00	501.00	197.00	502.00	197.00	502.00	200.00	503.00	200.00	503.00	204.00	504.00	204.00	504.00	206.00	505.00	206.00	505.00	208.00	506.00	208.00	506.00	209.00	507.00	209.00	507.00	210.00	509.00	210.00	509.00	211.00	511.00	211.00	511.00	212.00	520.00	212.00	520.00	210.00	522.00	210.00	522.00	209.00	524.00	209.00	524.00	208.00	525.00	208.00	525.00	207.00	526.00	207.00	526.00	206.00	527.00	206.00	527.00	204.00	528.00	204.00	528.00	202.00	529.00	202.00	529.00	200.00	530.00	200.00	530.00	197.00	531.00	197.00	531.00	194.00	532.00	194.00	532.00	189.00	533.00	189.00	533.00	187.00	534.00	187.00	534.00	178.00	535.00	178.00	535.00	175.00	536.00	175.00	536.00	167.00	535.00	167.00	535.00	162.00	537.00	162.00	537.00	163.00	538.00	163.00	538.00	164.00	543.00	164.00	543.00	165.00	544.00	165.00	544.00	166.00	549.00	166.00	549.00	167.00	558.00	167.00	558.00	166.00	566.00	166.00	566.00	167.00	568.00	167.00	568.00	168.00	569.00	168.00	569.00	170.00	570.00	170.00	570.00	172.00	571.00	172.00	571.00	175.00	572.00	175.00	572.00	176.00	573.00	176.00	573.00	179.00	572.00	179.00	572.00	181.00	571.00	181.00	571.00	183.00	570.00	183.00	570.00	185.00	569.00	185.00	569.00	186.00	568.00	186.00	568.00	187.00	567.00	187.00	567.00	188.00	566.00	188.00	566.00	190.00	565.00	190.00	565.00	193.00	564.00	193.00	564.00	198.00	563.00	198.00	563.00	202.00	564.00	202.00	564.00	204.00	565.00	204.00	565.00	205.00	566.00	205.00	566.00	206.00	569.00	206.00	569.00	207.00	571.00	207.00	571.00	208.00	573.00	208.00	573.00	209.00	575.00	209.00	575.00	210.00	577.00	210.00	577.00	211.00	579.00	211.00	579.00	212.00	587.00	212.00	587.00	215.00	585.00	215.00	585.00	220.00	584.00	220.00	584.00	221.00	583.00	221.00	583.00	227.00	584.00	227.00	584.00	234.00	585.00	234.00	585.00	242.00	586.00	242.00	586.00	243.00	587.00	243.00
T0_thres.tif	0342-0502	230.00	158.11	1201.45	70.14	0.0119	529.00	347.00	526.00	347.00	526.00	349.00	525.00	349.00	525.00	351.00	524.00	351.00	524.00	360.00	525.00	360.00	525.00	364.00	526.00	364.00	526.00	366.00	527.00	366.00	527.00	368.00	528.00	368.00	528.00	369.00	529.00	369.00	529.00	371.00	530.00	371.00	530.00	372.00	531.00	372.00	531.00	373.00	532.00	373.00	532.00	374.00	533.00	374.00	533.00	376.00	535.00	376.00	535.00	378.00	536.00	378.00	536.00	379.00	535.00	379.00	535.00	380.00	533.00	380.00	533.00	381.00	528.00	381.00	528.00	382.00	527.00	382.00	527.00	387.00	526.00	387.00	526.00	388.00	525.00	388.00	525.00	390.00	524.00	390.00	524.00	391.00	523.00	391.00	523.00	393.00	521.00	393.00	521.00	395.00	520.00	395.00	520.00	396.00	519.00	396.00	519.00	397.00	518.00	397.00	518.00	398.00	517.00	398.00	517.00	399.00	516.00	399.00	516.00	401.00	515.00	401.00	515.00	402.00	514.00	402.00	514.00	403.00	513.00	403.00	513.00	404.00	512.00	404.00	512.00	405.00	511.00	405.00	511.00	407.00	510.00	407.00	510.00	409.00	509.00	409.00	509.00	411.00	508.00	411.00	508.00	412.00	507.00	412.00	507.00	414.00	506.00	414.00	506.00	415.00	505.00	415.00	505.00	416.00	504.00	416.00	504.00	417.00	503.00	417.00	503.00	418.00	502.00	418.00	502.00	419.00	494.00	419.00	494.00	417.00	490.00	417.00	490.00	415.00	488.00	415.00	488.00	413.00	487.00	413.00	487.00	411.00	486.00	411.00	486.00	408.00	485.00	408.00	485.00	406.00	484.00	406.00	484.00	399.00	483.00	399.00	483.00	393.00	482.00	393.00	482.00	387.00	481.00	387.00	481.00	384.00	480.00	384.00	480.00	383.00	479.00	383.00	479.00	382.00	478.00	382.00	478.00	380.00	477.00	380.00	477.00	379.00	476.00	379.00	476.00	378.00	475.00	378.00	475.00	377.00	474.00	377.00	474.00	376.00	473.00	376.00	473.00	375.00	471.00	375.00	471.00	374.00	470.00	374.00	470.00	373.00	464.00	373.00	464.00	368.00	463.00	368.00	463.00	367.00	462.00	367.00	462.00	360.00	461.00	360.00	461.00	357.00	460.00	357.00	460.00	349.00	461.00	349.00	461.00	348.00	464.00	348.00	464.00	346.00	468.00	346.00	468.00	345.00	471.00	345.00	471.00	344.00	474.00	344.00	474.00	343.00	476.00	343.00	476.00	342.00	478.00	342.00	478.00	337.00	480.00	337.00	480.00	335.00	481.00	335.00	481.00	336.00	484.00	336.00	484.00	335.00	486.00	335.00	486.00	334.00	490.00	334.00	490.00	333.00	494.00	333.00	494.00	332.00	499.00	332.00	499.00	331.00	500.00	331.00	500.00	330.00	502.00	330.00	502.00	328.00	503.00	328.00	503.00	327.00	505.00	327.00	505.00	326.00	506.00	326.00	506.00	325.00	507.00	325.00	507.00	324.00	508.00	324.00	508.00	323.00	509.00	323.00	509.00	320.00	510.00	320.00	510.00	319.00	511.00	319.00	511.00	318.00	512.00	318.00	512.00	301.00	511.00	301.00	511.00	298.00	510.00	298.00	510.00	290.00	509.00	290.00	509.00	279.00	510.00	279.00	510.00	274.00	511.00	274.00	511.00	273.00	512.00	273.00	512.00	270.00	513.00	270.00	513.00	269.00	514.00	269.00	514.00	267.00	515.00	267.00	515.00	266.00	524.00	266.00	524.00	265.00	531.00	265.00	531.00	266.00	533.00	266.00	533.00	268.00	535.00	268.00	535.00	269.00	536.00	269.00	536.00	270.00	537.00	270.00	537.00	272.00	539.00	272.00	539.00	274.00	540.00	274.00	540.00	276.00	541.00	276.00	541.00	278.00	542.00	278.00	542.00	280.00	543.00	280.00	543.00	283.00	544.00	283.00	544.00	284.00	545.00	284.00	545.00	293.00	543.00	293.00	543.00	294.00	541.00	294.00	541.00	295.00	539.00	295.00	539.00	296.00	538.00	296.00	538.00	297.00	537.00	297.00	537.00	298.00	536.00	298.00	536.00	299.00	535.00	299.00	535.00	300.00	534.00	300.00	534.00	301.00	533.00	301.00	533.00	305.00	532.00	305.00	532.00	307.00	531.00	307.00	531.00	309.00	530.00	309.00	530.00	310.00	529.00	310.00	529.00	315.00	528.00	315.00	528.00	318.00	527.00	318.00	527.00	326.00	528.00	326.00	528.00	327.00	529.00	327.00	529.00	329.00	530.00	329.00	530.00	330.00	531.00	330.00	531.00	331.00	532.00	331.00	532.00	332.00	531.00	332.00	531.00	339.00	530.00	339.00	530.00	342.00	529.00	342.00
T0_thres.tif	0340-0555	253.04	153.96	185.12	-11.29	0.0929	575.00	340.00	574.00	340.00	574.00	341.00	573.00	341.00	573.00	344.00	572.00	344.00	572.00	345.00	571.00	345.00	571.00	346.00	570.00	346.00	570.00	348.00	569.00	348.00	569.00	349.00	568.00	349.00	568.00	350.00	567.00	350.00	567.00	351.00	566.00	351.00	566.00	352.00	565.00	352.00	565.00	353.00	564.00	353.00	564.00	355.00	563.00	355.00	563.00	357.00	562.00	357.00	562.00	355.00	561.00	355.00	561.00	354.00	559.00	354.00	559.00	353.00	557.00	353.00	557.00	352.00	556.00	352.00	556.00	351.00	554.00	351.00	554.00	350.00	552.00	350.00	552.00	349.00	547.00	349.00	547.00	348.00	543.00	348.00	543.00	347.00	538.00	347.00	538.00	348.00	532.00	348.00	532.00	344.00	533.00	344.00	533.00	342.00	534.00	342.00	534.00	335.00	535.00	335.00	535.00	332.00	545.00	332.00	545.00	331.00	548.00	331.00	548.00	330.00	550.00	330.00	550.00	326.00	553.00	326.00	553.00	327.00	556.00	327.00	556.00	328.00	561.00	328.00	561.00	327.00	568.00	327.00	568.00	326.00	572.00	326.00	572.00	325.00	573.00	325.00	573.00	324.00	576.00	324.00	576.00	325.00	577.00	325.00	577.00	326.00	579.00	326.00	579.00	333.00	578.00	333.00	578.00	335.00	577.00	335.00	577.00	336.00	576.00	336.00	576.00	338.00	575.00	338.00
T0_thres.tif	0262-0387	175.73	119.83	518.18	-25.86	0.0132	410.00	258.00	411.00	258.00	411.00	263.00	412.00	263.00	412.00	265.00	413.00	265.00	413.00	274.00	414.00	274.00	414.00	281.00	415.00	281.00	415.00	286.00	416.00	286.00	416.00	290.00	417.00	290.00	417.00	293.00	416.00	293.00	416.00	291.00	414.00	291.00	414.00	290.00	413.00	290.00	413.00	288.00	412.00	288.00	412.00	287.00	410.00	287.00	410.00	286.00	406.00	286.00	406.00	287.00	400.00	287.00	400.00	288.00	399.00	288.00	399.00	289.00	398.00	289.00	398.00	288.00	397.00	288.00	397.00	286.00	396.00	286.00	396.00	285.00	395.00	285.00	395.00	283.00	393.00	283.00	393.00	282.00	392.00	282.00	392.00	281.00	385.00	281.00	385.00	282.00	383.00	282.00	383.00	283.00	379.00	283.00	379.00	284.00	378.00	284.00	378.00	285.00	377.00	285.00	377.00	287.00	375.00	287.00	375.00	288.00	374.00	288.00	374.00	289.00	373.00	289.00	373.00	291.00	372.00	291.00	372.00	293.00	371.00	293.00	371.00	296.00	370.00	296.00	370.00	297.00	369.00	297.00	369.00	299.00	368.00	299.00	368.00	297.00	366.00	297.00	366.00	295.00	364.00	295.00	364.00	293.00	363.00	293.00	363.00	291.00	362.00	291.00	362.00	289.00	361.00	289.00	361.00	288.00	360.00	288.00	360.00	283.00	358.00	283.00	358.00	260.00	359.00	260.00	359.00	258.00	360.00	258.00	360.00	254.00	361.00	254.00	361.00	253.00	362.00	253.00	362.00	250.00	364.00	250.00	364.00	249.00	365.00	249.00	365.00	248.00	374.00	248.00	374.00	249.00	380.00	249.00	380.00	248.00	384.00	248.00	384.00	245.00	383.00	245.00	383.00	235.00	384.00	235.00	384.00	231.00	385.00	231.00	385.00	229.00	386.00	229.00	386.00	227.00	389.00	227.00	389.00	226.00	395.00	226.00	395.00	227.00	397.00	227.00	397.00	229.00	398.00	229.00	398.00	230.00	399.00	230.00	399.00	231.00	400.00	231.00	400.00	232.00	401.00	232.00	401.00	234.00	402.00	234.00	402.00	235.00	403.00	235.00	403.00	236.00	404.00	236.00	404.00	238.00	405.00	238.00	405.00	239.00	406.00	239.00	406.00	242.00	407.00	242.00	407.00	244.00	408.00	244.00	408.00	246.00	409.00	246.00	409.00	253.00	410.00	253.00
T0_thres.tif	0338-0396	182.89	157.44	1838.84	-7.23	0.0237	473.00	322.00	474.00	322.00	474.00	325.00	475.00	325.00	475.00	330.00	476.00	330.00	476.00	334.00	475.00	334.00	475.00	339.00	473.00	339.00	473.00	340.00	471.00	340.00	471.00	341.00	469.00	341.00	469.00	342.00	465.00	342.00	465.00	343.00	462.00	343.00	462.00	344.00	461.00	344.00	461.00	345.00	459.00	345.00	459.00	346.00	458.00	346.00	458.00	347.00	457.00	347.00	457.00	359.00	458.00	359.00	458.00	362.00	459.00	362.00	459.00	369.00	460.00	369.00	460.00	371.00	461.00	371.00	461.00	375.00	462.00	375.00	462.00	378.00	461.00	378.00	461.00	380.00	460.00	380.00	460.00	381.00	459.00	381.00	459.00	382.00	457.00	382.00	457.00	383.00	456.00	383.00	456.00	384.00	454.00	384.00	454.00	385.00	451.00	385.00	451.00	387.00	449.00	387.00	449.00	388.00	447.00	388.00	447.00	389.00	445.00	389.00	445.00	390.00	444.00	390.00	444.00	391.00	439.00	391.00	439.00	392.00	438.00	392.00	438.00	391.00	436.00	391.00	436.00	390.00	435.00	390.00	435.00	389.00	434.00	389.00	434.00	388.00	433.00	388.00	433.00	387.00	432.00	387.00	432.00	385.00	430.00	385.00	430.00	383.00	429.00	383.00	429.00	382.00	427.00	382.00	427.00	381.00	419.00	381.00	419.00	382.00	418.00	382.00	418.00	383.00	415.00	383.00	415.00	382.00	414.00	382.00	414.00	381.00	413.00	381.00	413.00	380.00	412.00	380.00	412.00	378.00	411.00	378.00	411.00	377.00	410.00	377.00	410.00	375.00	408.00	375.00	408.00	374.00	407.00	374.00	407.00	373.00	406.00	373.00	406.00	371.00	404.00	371.00	404.00	369.00	402.00	369.00	402.00	368.00	397.00	368.00	397.00	367.00	384.00	367.00	384.00	368.00	380.00	368.00	380.00	369.00	379.00	369.00	379.00	370.00	378.00	370.00	378.00	372.00	377.00	372.00	377.00	387.00	376.00	387.00	376.00	386.00	372.00	386.00	372.00	385.00	362.00	385.00	362.00	386.00	358.00	386.00	358.00	387.00	355.00	387.00	355.00	388.00	353.00	388.00	353.00	389.00	352.00	389.00	352.00	390.00	351.00	390.00	351.00	391.00	350.00	391.00	350.00	390.00	349.00	390.00	349.00	389.00	348.00	389.00	348.00	387.00	346.00	387.00	346.00	386.00	345.00	386.00	345.00	385.00	344.00	385.00	344.00	384.00	343.00	384.00	343.00	383.00	342.00	383.00	342.00	382.00	341.00	382.00	341.00	381.00	338.00	381.00	338.00	380.00	337.00	380.00	337.00	379.00	335.00	379.00	335.00	378.00	332.00	378.00	332.00	377.00	330.00	377.00	330.00	375.00	328.00	375.00	328.00	374.00	327.00	374.00	327.00	373.00	326.00	373.00	326.00	372.00	319.00	372.00	319.00	371.00	318.00	371.00	318.00	367.00	317.00	367.00	317.00	366.00	316.00	366.00	316.00	364.00	317.00	364.00	317.00	362.00	318.00	362.00	318.00	359.00	320.00	359.00	320.00	358.00	322.00	358.00	322.00	357.00	323.00	357.00	323.00	356.00	325.00	356.00	325.00	355.00	326.00	355.00	326.00	354.00	328.00	354.00	328.00	353.00	330.00	353.00	330.00	352.00	331.00	352.00	331.00	350.00	332.00	350.00	332.00	349.00	333.00	349.00	333.00	348.00	334.00	348.00	334.00	346.00	335.00	346.00	335.00	335.00	334.00	335.00	334.00	334.00	333.00	334.00	333.00	333.00	332.00	333.00	332.00	332.00	331.00	332.00	331.00	331.00	330.00	331.00	330.00	329.00	329.00	329.00	329.00	324.00	330.00	324.00	330.00	320.00	335.00	320.00	335.00	319.00	336.00	319.00	336.00	318.00	338.00	318.00	338.00	317.00	339.00	317.00	339.00	316.00	349.00	316.00	349.00	317.00	350.00	317.00	350.00	318.00	355.00	318.00	355.00	319.00	356.00	319.00	356.00	320.00	359.00	320.00	359.00	321.00	360.00	321.00	360.00	322.00	365.00	322.00	365.00	323.00	372.00	323.00	372.00	324.00	376.00	324.00	376.00	325.00	379.00	325.00	379.00	324.00	382.00	324.00	382.00	323.00	383.00	323.00	383.00	327.00	384.00	327.00	384.00	330.00	385.00	330.00	385.00	332.00	386.00	332.00	386.00	333.00	387.00	333.00	387.00	334.00	388.00	334.00	388.00	335.00	389.00	335.00	389.00	336.00	413.00	336.00	413.00	335.00	416.00	335.00	416.00	332.00	418.00	332.00	418.00	327.00	419.00	327.00	419.00	325.00	420.00	325.00	420.00	310.00	421.00	310.00	421.00	308.00	422.00	308.00	422.00	300.00	423.00	300.00	423.00	296.00	427.00	296.00	427.00	295.00	428.00	295.00	428.00	294.00	430.00	294.00	430.00	293.00	431.00	293.00	431.00	292.00	432.00	292.00	432.00	291.00	434.00	291.00	434.00	289.00	436.00	289.00	436.00	288.00	438.00	288.00	438.00	287.00	440.00	287.00	440.00	286.00	442.00	286.00	442.00	285.00	445.00	285.00	445.00	287.00	446.00	287.00	446.00	288.00	447.00	288.00	447.00	291.00	448.00	291.00	448.00	292.00	449.00	292.00	449.00	296.00	451.00	296.00	451.00	304.00	453.00	304.00	453.00	305.00	455.00	305.00	455.00	306.00	460.00	306.00	460.00	305.00	461.00	305.00	461.00	306.00	465.00	306.00	465.00	307.00	468.00	307.00	468.00	308.00	469.00	308.00	469.00	309.00	470.00	309.00	470.00	310.00	471.00	310.00	471.00	315.00	472.00	315.00	472.00	317.00	473.00	317.00
T0_thres.tif	0235-0413	191.58	104.46	1063.43	-48.63	0.0237	468.00	243.00	467.00	243.00	467.00	251.00	466.00	251.00	466.00	253.00	465.00	253.00	465.00	257.00	463.00	257.00	463.00	259.00	462.00	259.00	462.00	260.00	461.00	260.00	461.00	261.00	460.00	261.00	460.00	262.00	459.00	262.00	459.00	263.00	458.00	263.00	458.00	264.00	457.00	264.00	457.00	266.00	455.00	266.00	455.00	267.00	453.00	267.00	453.00	269.00	451.00	269.00	451.00	270.00	450.00	270.00	450.00	271.00	449.00	271.00	449.00	272.00	448.00	272.00	448.00	273.00	447.00	273.00	447.00	275.00	445.00	275.00	445.00	279.00	441.00	279.00	441.00	280.00	440.00	280.00	440.00	281.00	438.00	281.00	438.00	282.00	437.00	282.00	437.00	283.00	436.00	283.00	436.00	284.00	435.00	284.00	435.00	285.00	434.00	285.00	434.00	286.00	432.00	286.00	432.00	287.00	431.00	287.00	431.00	288.00	430.00	288.00	430.00	289.00	428.00	289.00	428.00	291.00	426.00	291.00	426.00	292.00	424.00	292.00	424.00	295.00	423.00	295.00	423.00	294.00	422.00	294.00	422.00	291.00	421.00	291.00	421.00	290.00	420.00	290.00	420.00	287.00	419.00	287.00	419.00	283.00	418.00	283.00	418.00	279.00	417.00	279.00	417.00	272.00	416.00	272.00	416.00	263.00	415.00	263.00	415.00	260.00	414.00	260.00	414.00	256.00	413.00	256.00	413.00	251.00	412.00	251.00	412.00	244.00	411.00	244.00	411.00	241.00	410.00	241.00	410.00	239.00	409.00	239.00	409.00	237.00	408.00	237.00	408.00	236.00	407.00	236.00	407.00	234.00	406.00	234.00	406.00	233.00	405.00	233.00	405.00	232.00	404.00	232.00	404.00	230.00	403.00	230.00	403.00	229.00	402.00	229.00	402.00	227.00	401.00	227.00	401.00	226.00	400.00	226.00	400.00	224.00	398.00	224.00	398.00	223.00	390.00	223.00	390.00	221.00	391.00	221.00	391.00	217.00	390.00	217.00	390.00	215.00	389.00	215.00	389.00	213.00	387.00	213.00	387.00	212.00	386.00	212.00	386.00	211.00	384.00	211.00	384.00	209.00	380.00	209.00	380.00	207.00	378.00	207.00	378.00	206.00	376.00	206.00	376.00	205.00	374.00	205.00	374.00	204.00	370.00	204.00	370.00	203.00	366.00	203.00	366.00	202.00	362.00	202.00	362.00	201.00	360.00	201.00	360.00	200.00	358.00	200.00	358.00	195.00	359.00	195.00	359.00	194.00	360.00	194.00	360.00	193.00	361.00	193.00	361.00	192.00	364.00	192.00	364.00	191.00	368.00	191.00	368.00	190.00	373.00	190.00	373.00	189.00	374.00	189.00	374.00	188.00	382.00	188.00	382.00	187.00	383.00	187.00	383.00	186.00	385.00	186.00	385.00	185.00	386.00	185.00	386.00	183.00	387.00	183.00	387.00	182.00	388.00	182.00	388.00	181.00	389.00	181.00	389.00	180.00	390.00	180.00	390.00	178.00	392.00	178.00	392.00	176.00	394.00	176.00	394.00	177.00	395.00	177.00	395.00	178.00	400.00	178.00	400.00	179.00	401.00	179.00	401.00	180.00	404.00	180.00	404.00	181.00	407.00	181.00	407.00	182.00	410.00	182.00	410.00	183.00	411.00	183.00	411.00	184.00	413.00	184.00	413.00	185.00	415.00	185.00	415.00	186.00	417.00	186.00	417.00	187.00	418.00	187.00	418.00	188.00	421.00	188.00	421.00	189.00	422.00	189.00	422.00	190.00	423.00	190.00	423.00	191.00	424.00	191.00	424.00	192.00	425.00	192.00	425.00	193.00	426.00	193.00	426.00	194.00	427.00	194.00	427.00	198.00	428.00	198.00	428.00	201.00	429.00	201.00	429.00	210.00	430.00	210.00	430.00	212.00	431.00	212.00	431.00	214.00	432.00	214.00	432.00	215.00	433.00	215.00	433.00	216.00	435.00	216.00	435.00	218.00	437.00	218.00	437.00	219.00	438.00	219.00	438.00	220.00	440.00	220.00	440.00	221.00	441.00	221.00	441.00	222.00	456.00	222.00	456.00	223.00	457.00	223.00	457.00	224.00	461.00	224.00	461.00	225.00	463.00	225.00	463.00	226.00	465.00	226.00	465.00	227.00	467.00	227.00	467.00	234.00	468.00	234.00
T0_thres.tif	0185-0341	157.89	81.08	1584.09	4.68	0.0281	382.00	214.00	384.00	214.00	384.00	215.00	385.00	215.00	385.00	216.00	386.00	216.00	386.00	217.00	387.00	217.00	387.00	221.00	385.00	221.00	385.00	223.00	384.00	223.00	384.00	225.00	383.00	225.00	383.00	226.00	382.00	226.00	382.00	229.00	381.00	229.00	381.00	232.00	380.00	232.00	380.00	237.00	379.00	237.00	379.00	245.00	377.00	245.00	377.00	246.00	376.00	246.00	376.00	245.00	363.00	245.00	363.00	246.00	361.00	246.00	361.00	247.00	359.00	247.00	359.00	248.00	357.00	248.00	357.00	249.00	356.00	249.00	356.00	248.00	354.00	248.00	354.00	247.00	352.00	247.00	352.00	245.00	350.00	245.00	350.00	243.00	348.00	243.00	348.00	242.00	346.00	242.00	346.00	240.00	345.00	240.00	345.00	239.00	344.00	239.00	344.00	238.00	343.00	238.00	343.00	237.00	342.00	237.00	342.00	235.00	340.00	235.00	340.00	234.00	339.00	234.00	339.00	232.00	338.00	232.00	338.00	231.00	337.00	231.00	337.00	230.00	336.00	230.00	336.00	229.00	334.00	229.00	334.00	228.00	333.00	228.00	333.00	227.00	331.00	227.00	331.00	226.00	330.00	226.00	330.00	225.00	329.00	225.00	329.00	224.00	328.00	224.00	328.00	223.00	326.00	223.00	326.00	222.00	325.00	222.00	325.00	221.00	323.00	221.00	323.00	220.00	322.00	220.00	322.00	219.00	320.00	219.00	320.00	218.00	319.00	218.00	319.00	217.00	317.00	217.00	317.00	216.00	316.00	216.00	316.00	215.00	315.00	215.00	315.00	213.00	314.00	213.00	314.00	212.00	313.00	212.00	313.00	211.00	312.00	211.00	312.00	209.00	311.00	209.00	311.00	208.00	310.00	208.00	310.00	202.00	308.00	202.00	308.00	200.00	307.00	200.00	307.00	199.00	308.00	199.00	308.00	198.00	310.00	198.00	310.00	197.00	311.00	197.00	311.00	196.00	312.00	196.00	312.00	195.00	314.00	195.00	314.00	194.00	315.00	194.00	315.00	193.00	316.00	193.00	316.00	192.00	317.00	192.00	317.00	191.00	319.00	191.00	319.00	190.00	320.00	190.00	320.00	189.00	321.00	189.00	321.00	188.00	322.00	188.00	322.00	187.00	323.00	187.00	323.00	185.00	324.00	185.00	324.00	179.00	323.00	179.00	323.00	178.00	322.00	178.00	322.00	177.00	321.00	177.00	321.00	176.00	318.00	176.00	318.00	175.00	316.00	175.00	316.00	174.00	315.00	174.00	315.00	173.00	310.00	173.00	310.00	172.00	301.00	172.00	301.00	173.00	299.00	173.00	299.00	169.00	300.00	169.00	300.00	157.00	299.00	157.00	299.00	154.00	298.00	154.00	298.00	151.00	297.00	151.00	297.00	149.00	296.00	149.00	296.00	147.00	295.00	147.00	295.00	145.00	294.00	145.00	294.00	143.00	292.00	143.00	292.00	141.00	291.00	141.00	291.00	140.00	290.00	140.00	290.00	137.00	289.00	137.00	289.00	135.00	290.00	135.00	290.00	132.00	291.00	132.00	291.00	131.00	292.00	131.00	292.00	130.00	300.00	130.00	300.00	129.00	305.00	129.00	305.00	130.00	307.00	130.00	307.00	131.00	308.00	131.00	308.00	132.00	309.00	132.00	309.00	134.00	312.00	134.00	312.00	135.00	314.00	135.00	314.00	136.00	316.00	136.00	316.00	137.00	322.00	137.00	322.00	136.00	324.00	136.00	324.00	135.00	326.00	135.00	326.00	134.00	328.00	134.00	328.00	132.00	330.00	132.00	330.00	130.00	332.00	130.00	332.00	129.00	333.00	129.00	333.00	128.00	337.00	128.00	337.00	130.00	339.00	130.00	339.00	131.00	340.00	131.00	340.00	132.00	341.00	132.00	341.00	135.00	342.00	135.00	342.00	136.00	343.00	136.00	343.00	137.00	344.00	137.00	344.00	138.00	345.00	138.00	345.00	139.00	346.00	139.00	346.00	140.00	351.00	140.00	351.00	139.00	356.00	139.00	356.00	138.00	362.00	138.00	362.00	137.00	363.00	137.00	363.00	136.00	364.00	136.00	364.00	135.00	366.00	135.00	366.00	134.00	368.00	134.00	368.00	131.00	369.00	131.00	369.00	130.00	370.00	130.00	370.00	129.00	372.00	129.00	372.00	128.00	374.00	128.00	374.00	125.00	376.00	125.00	376.00	124.00	379.00	124.00	379.00	123.00	381.00	123.00	381.00	122.00	391.00	122.00	391.00	124.00	392.00	124.00	392.00	126.00	393.00	126.00	393.00	157.00	392.00	157.00	392.00	161.00	391.00	161.00	391.00	169.00	390.00	169.00	390.00	172.00	389.00	172.00	389.00	175.00	387.00	175.00	387.00	177.00	386.00	177.00	386.00	178.00	385.00	178.00	385.00	180.00	384.00	180.00	384.00	181.00	383.00	181.00	383.00	182.00	382.00	182.00	382.00	183.00	381.00	183.00	381.00	184.00	379.00	184.00	379.00	185.00	371.00	185.00	371.00	186.00	370.00	186.00	370.00	187.00	365.00	187.00	365.00	188.00	362.00	188.00	362.00	189.00	358.00	189.00	358.00	190.00	357.00	190.00	357.00	192.00	355.00	192.00	355.00	195.00	354.00	195.00	354.00	200.00	355.00	200.00	355.00	202.00	356.00	202.00	356.00	203.00	357.00	203.00	357.00	204.00	360.00	204.00	360.00	205.00	363.00	205.00	363.00	206.00	367.00	206.00	367.00	207.00	371.00	207.00	371.00	208.00	373.00	208.00	373.00	209.00	376.00	209.00	376.00	210.00	377.00	210.00	377.00	212.00	381.00	212.00	381.00	213.00	382.00	213.00
T0_thres.tif	0261-0315	141.38	116.04	1379.34	-16.18	0.0296	355.00	285.00	356.00	285.00	356.00	286.00	357.00	286.00	357.00	290.00	358.00	290.00	358.00	292.00	359.00	292.00	359.00	294.00	360.00	294.00	360.00	296.00	361.00	296.00	361.00	298.00	363.00	298.00	363.00	300.00	365.00	300.00	365.00	302.00	367.00	302.00	367.00	303.00	368.00	303.00	368.00	304.00	370.00	304.00	370.00	306.00	371.00	306.00	371.00	309.00	372.00	309.00	372.00	310.00	373.00	310.00	373.00	312.00	374.00	312.00	374.00	313.00	375.00	313.00	375.00	315.00	376.00	315.00	376.00	316.00	378.00	316.00	378.00	317.00	379.00	317.00	379.00	318.00	382.00	318.00	382.00	319.00	380.00	319.00	380.00	320.00	379.00	320.00	379.00	321.00	374.00	321.00	374.00	320.00	371.00	320.00	371.00	319.00	362.00	319.00	362.00	318.00	361.00	318.00	361.00	317.00	358.00	317.00	358.00	315.00	353.00	315.00	353.00	314.00	352.00	314.00	352.00	313.00	348.00	313.00	348.00	312.00	342.00	312.00	342.00	313.00	336.00	313.00	336.00	314.00	335.00	314.00	335.00	315.00	334.00	315.00	334.00	313.00	330.00	313.00	330.00	310.00	329.00	310.00	329.00	308.00	328.00	308.00	328.00	304.00	327.00	304.00	327.00	303.00	326.00	303.00	326.00	301.00	325.00	301.00	325.00	300.00	324.00	300.00	324.00	298.00	323.00	298.00	323.00	297.00	322.00	297.00	322.00	296.00	321.00	296.00	321.00	295.00	320.00	295.00	320.00	294.00	318.00	294.00	318.00	293.00	316.00	293.00	316.00	292.00	315.00	292.00	315.00	281.00	314.00	281.00	314.00	278.00	313.00	278.00	313.00	277.00	312.00	277.00	312.00	274.00	311.00	274.00	311.00	273.00	310.00	273.00	310.00	269.00	308.00	269.00	308.00	267.00	307.00	267.00	307.00	266.00	306.00	266.00	306.00	264.00	305.00	264.00	305.00	263.00	304.00	263.00	304.00	262.00	303.00	262.00	303.00	261.00	300.00	261.00	300.00	260.00	298.00	260.00	298.00	259.00	289.00	259.00	289.00	260.00	286.00	260.00	286.00	261.00	284.00	261.00	284.00	262.00	283.00	262.00	283.00	263.00	281.00	263.00	281.00	265.00	280.00	265.00	280.00	266.00	278.00	266.00	278.00	267.00	277.00	267.00	277.00	269.00	276.00	269.00	276.00	270.00	275.00	270.00	275.00	271.00	272.00	271.00	272.00	269.00	270.00	269.00	270.00	268.00	269.00	268.00	269.00	267.00	268.00	267.00	268.00	266.00	267.00	266.00	267.00	265.00	266.00	265.00	266.00	262.00	264.00	262.00	264.00	260.00	263.00	260.00	263.00	259.00	261.00	259.00	261.00	257.00	260.00	257.00	260.00	255.00	259.00	255.00	259.00	253.00	258.00	253.00	258.00	248.00	256.00	248.00	256.00	242.00	255.00	242.00	255.00	239.00	254.00	239.00	254.00	237.00	253.00	237.00	253.00	234.00	252.00	234.00	252.00	231.00	251.00	231.00	251.00	230.00	250.00	230.00	250.00	228.00	249.00	228.00	249.00	225.00	248.00	225.00	248.00	219.00	249.00	219.00	249.00	218.00	251.00	218.00	251.00	216.00	252.00	216.00	252.00	214.00	254.00	214.00	254.00	213.00	256.00	213.00	256.00	212.00	266.00	212.00	266.00	211.00	267.00	211.00	267.00	210.00	271.00	210.00	271.00	209.00	273.00	209.00	273.00	208.00	278.00	208.00	278.00	207.00	282.00	207.00	282.00	206.00	286.00	206.00	286.00	205.00	288.00	205.00	288.00	204.00	296.00	204.00	296.00	203.00	298.00	203.00	298.00	202.00	299.00	202.00	299.00	205.00	304.00	205.00	304.00	204.00	306.00	204.00	306.00	206.00	307.00	206.00	307.00	210.00	308.00	210.00	308.00	212.00	309.00	212.00	309.00	213.00	310.00	213.00	310.00	214.00	311.00	214.00	311.00	215.00	312.00	215.00	312.00	218.00	314.00	218.00	314.00	219.00	315.00	219.00	315.00	220.00	317.00	220.00	317.00	221.00	318.00	221.00	318.00	222.00	319.00	222.00	319.00	223.00	320.00	223.00	320.00	224.00	323.00	224.00	323.00	226.00	325.00	226.00	325.00	227.00	326.00	227.00	326.00	228.00	328.00	228.00	328.00	230.00	330.00	230.00	330.00	231.00	331.00	231.00	331.00	232.00	333.00	232.00	333.00	233.00	335.00	233.00	335.00	234.00	336.00	234.00	336.00	236.00	337.00	236.00	337.00	237.00	338.00	237.00	338.00	238.00	339.00	238.00	339.00	240.00	341.00	240.00	341.00	241.00	342.00	241.00	342.00	243.00	343.00	243.00	343.00	244.00	344.00	244.00	344.00	245.00	345.00	245.00	345.00	246.00	347.00	246.00	347.00	247.00	348.00	247.00	348.00	248.00	349.00	248.00	349.00	249.00	350.00	249.00	350.00	250.00	352.00	250.00	352.00	251.00	353.00	251.00	353.00	252.00	357.00	252.00	357.00	253.00	356.00	253.00	356.00	257.00	355.00	257.00
T0_thres.tif	0286-0272	122.03	130.00	646.49	13.86	0.0201	312.00	293.00	311.00	293.00	311.00	294.00	308.00	294.00	308.00	295.00	307.00	295.00	307.00	296.00	306.00	296.00	306.00	297.00	303.00	297.00	303.00	298.00	300.00	298.00	300.00	299.00	299.00	299.00	299.00	300.00	298.00	300.00	298.00	301.00	296.00	301.00	296.00	302.00	295.00	302.00	295.00	303.00	293.00	303.00	293.00	304.00	291.00	304.00	291.00	305.00	290.00	305.00	290.00	306.00	289.00	306.00	289.00	307.00	288.00	307.00	288.00	308.00	287.00	308.00	287.00	309.00	284.00	309.00	284.00	307.00	282.00	307.00	282.00	306.00	278.00	306.00	278.00	305.00	275.00	305.00	275.00	306.00	274.00	306.00	274.00	307.00	267.00	307.00	267.00	308.00	264.00	308.00	264.00	307.00	259.00	307.00	259.00	308.00	258.00	308.00	258.00	309.00	254.00	309.00	254.00	310.00	253.00	310.00	253.00	311.00	251.00	311.00	251.00	312.00	250.00	312.00	250.00	313.00	249.00	313.00	249.00	316.00	248.00	316.00	248.00	318.00	247.00	318.00	247.00	317.00	246.00	317.00	246.00	315.00	245.00	315.00	245.00	314.00	243.00	314.00	243.00	313.00	240.00	313.00	240.00	311.00	238.00	311.00	238.00	309.00	237.00	309.00	237.00	307.00	236.00	307.00	236.00	304.00	235.00	304.00	235.00	303.00	234.00	303.00	234.00	297.00	233.00	297.00	233.00	288.00	232.00	288.00	232.00	287.00	233.00	287.00	233.00	283.00	232.00	283.00	232.00	278.00	233.00	278.00	233.00	276.00	234.00	276.00	234.00	270.00	235.00	270.00	235.00	269.00	236.00	269.00	236.00	267.00	238.00	267.00	238.00	266.00	240.00	266.00	240.00	264.00	242.00	264.00	242.00	263.00	243.00	263.00	243.00	262.00	244.00	262.00	244.00	261.00	245.00	261.00	245.00	260.00	247.00	260.00	247.00	259.00	248.00	259.00	248.00	258.00	249.00	258.00	249.00	257.00	251.00	257.00	251.00	256.00	252.00	256.00	252.00	255.00	253.00	255.00	253.00	254.00	255.00	254.00	255.00	256.00	256.00	256.00	256.00	257.00	257.00	257.00	257.00	260.00	258.00	260.00	258.00	261.00	259.00	261.00	259.00	262.00	260.00	262.00	260.00	263.00	261.00	263.00	261.00	264.00	262.00	264.00	262.00	265.00	263.00	265.00	263.00	267.00	264.00	267.00	264.00	268.00	265.00	268.00	265.00	270.00	267.00	270.00	267.00	271.00	268.00	271.00	268.00	272.00	269.00	272.00	269.00	273.00	270.00	273.00	270.00	274.00	278.00	274.00	278.00	272.00	280.00	272.00	280.00	269.00	282.00	269.00	282.00	268.00	284.00	268.00	284.00	266.00	286.00	266.00	286.00	264.00	288.00	264.00	288.00	263.00	292.00	263.00	292.00	262.00	296.00	262.00	296.00	263.00	298.00	263.00	298.00	264.00	300.00	264.00	300.00	265.00	301.00	265.00	301.00	266.00	303.00	266.00	303.00	268.00	304.00	268.00	304.00	269.00	305.00	269.00	305.00	272.00	307.00	272.00	307.00	275.00	308.00	275.00	308.00	277.00	309.00	277.00	309.00	279.00	310.00	279.00	310.00	280.00	311.00	280.00	311.00	284.00	312.00	284.00
T0_thres.tif	0378-0307	140.41	174.49	1555.37	23.96	0.0179	345.00	400.00	347.00	400.00	347.00	412.00	346.00	412.00	346.00	421.00	347.00	421.00	347.00	428.00	349.00	428.00	349.00	432.00	351.00	432.00	351.00	434.00	353.00	434.00	353.00	436.00	355.00	436.00	355.00	442.00	356.00	442.00	356.00	445.00	357.00	445.00	357.00	453.00	356.00	453.00	356.00	456.00	355.00	456.00	355.00	457.00	354.00	457.00	354.00	458.00	353.00	458.00	353.00	459.00	352.00	459.00	352.00	460.00	346.00	460.00	346.00	459.00	334.00	459.00	334.00	458.00	333.00	458.00	333.00	457.00	332.00	457.00	332.00	456.00	331.00	456.00	331.00	455.00	330.00	455.00	330.00	454.00	328.00	454.00	328.00	453.00	324.00	453.00	324.00	451.00	322.00	451.00	322.00	449.00	320.00	449.00	320.00	448.00	319.00	448.00	319.00	446.00	318.00	446.00	318.00	445.00	317.00	445.00	317.00	444.00	316.00	444.00	316.00	443.00	314.00	443.00	314.00	440.00	313.00	440.00	313.00	439.00	312.00	439.00	312.00	437.00	311.00	437.00	311.00	433.00	310.00	433.00	310.00	429.00	309.00	429.00	309.00	425.00	308.00	425.00	308.00	421.00	307.00	421.00	307.00	419.00	306.00	419.00	306.00	416.00	305.00	416.00	305.00	414.00	304.00	414.00	304.00	409.00	302.00	409.00	302.00	408.00	295.00	408.00	295.00	409.00	293.00	409.00	293.00	410.00	291.00	410.00	291.00	411.00	289.00	411.00	289.00	412.00	288.00	412.00	288.00	413.00	285.00	413.00	285.00	414.00	276.00	414.00	276.00	413.00	274.00	413.00	274.00	411.00	271.00	411.00	271.00	410.00	270.00	410.00	270.00	409.00	268.00	409.00	268.00	408.00	267.00	408.00	267.00	407.00	266.00	407.00	266.00	406.00	265.00	406.00	265.00	405.00	264.00	405.00	264.00	395.00	263.00	395.00	263.00	394.00	262.00	394.00	262.00	393.00	261.00	393.00	261.00	391.00	260.00	391.00	260.00	388.00	259.00	388.00	259.00	386.00	258.00	386.00	258.00	384.00	257.00	384.00	257.00	381.00	258.00	381.00	258.00	376.00	259.00	376.00	259.00	375.00	260.00	375.00	260.00	372.00	262.00	372.00	262.00	369.00	263.00	369.00	263.00	368.00	265.00	368.00	265.00	367.00	266.00	367.00	266.00	365.00	267.00	365.00	267.00	363.00	268.00	363.00	268.00	359.00	269.00	359.00	269.00	348.00	270.00	348.00	270.00	346.00	271.00	346.00	271.00	345.00	283.00	345.00	283.00	344.00	290.00	344.00	290.00	343.00	292.00	343.00	292.00	342.00	295.00	342.00	295.00	341.00	296.00	341.00	296.00	340.00	297.00	340.00	297.00	339.00	299.00	339.00	299.00	338.00	300.00	338.00	300.00	337.00	301.00	337.00	301.00	336.00	302.00	336.00	302.00	327.00	301.00	327.00	301.00	325.00	300.00	325.00	300.00	323.00	299.00	323.00	299.00	321.00	298.00	321.00	298.00	320.00	297.00	320.00	297.00	319.00	296.00	319.00	296.00	317.00	295.00	317.00	295.00	316.00	294.00	316.00	294.00	314.00	293.00	314.00	293.00	313.00	292.00	313.00	292.00	311.00	290.00	311.00	290.00	310.00	291.00	310.00	291.00	309.00	292.00	309.00	292.00	308.00	294.00	308.00	294.00	307.00	296.00	307.00	296.00	306.00	298.00	306.00	298.00	304.00	300.00	304.00	300.00	303.00	302.00	303.00	302.00	301.00	305.00	301.00	305.00	300.00	309.00	300.00	309.00	298.00	310.00	298.00	310.00	300.00	313.00	300.00	313.00	298.00	314.00	298.00	314.00	297.00	315.00	297.00	315.00	296.00	316.00	296.00	316.00	297.00	317.00	297.00	317.00	298.00	318.00	298.00	318.00	299.00	319.00	299.00	319.00	300.00	321.00	300.00	321.00	302.00	322.00	302.00	322.00	304.00	323.00	304.00	323.00	306.00	324.00	306.00	324.00	307.00	325.00	307.00	325.00	310.00	326.00	310.00	326.00	312.00	327.00	312.00	327.00	318.00	326.00	318.00	326.00	319.00	325.00	319.00	325.00	328.00	326.00	328.00	326.00	332.00	327.00	332.00	327.00	333.00	328.00	333.00	328.00	334.00	329.00	334.00	329.00	336.00	331.00	336.00	331.00	338.00	332.00	338.00	332.00	341.00	331.00	341.00	331.00	345.00	330.00	345.00	330.00	347.00	329.00	347.00	329.00	348.00	328.00	348.00	328.00	349.00	327.00	349.00	327.00	350.00	326.00	350.00	326.00	351.00	324.00	351.00	324.00	352.00	323.00	352.00	323.00	353.00	321.00	353.00	321.00	354.00	319.00	354.00	319.00	355.00	318.00	355.00	318.00	356.00	316.00	356.00	316.00	357.00	315.00	357.00	315.00	359.00	314.00	359.00	314.00	361.00	313.00	361.00	313.00	368.00	314.00	368.00	314.00	370.00	315.00	370.00	315.00	374.00	316.00	374.00	316.00	377.00	319.00	377.00	319.00	376.00	325.00	376.00	325.00	377.00	326.00	377.00	326.00	378.00	327.00	378.00	327.00	380.00	329.00	380.00	329.00	381.00	332.00	381.00	332.00	382.00	335.00	382.00	335.00	384.00	339.00	384.00	339.00	385.00	340.00	385.00	340.00	387.00	341.00	387.00	341.00	388.00	343.00	388.00	343.00	389.00	344.00	389.00	344.00	390.00	345.00	390.00	345.00	391.00	346.00	391.00	346.00	392.00	347.00	392.00	347.00	395.00	346.00	395.00	346.00	396.00	345.00	396.00
T0_thres.tif	0368-0196	91.70	167.50	2278.31	-19.04	0.0029	265.00	360.00	264.00	360.00	264.00	363.00	263.00	363.00	263.00	364.00	262.00	364.00	262.00	365.00	261.00	365.00	261.00	366.00	260.00	366.00	260.00	367.00	259.00	367.00	259.00	369.00	257.00	369.00	257.00	372.00	256.00	372.00	256.00	374.00	255.00	374.00	255.00	378.00	254.00	378.00	254.00	381.00	253.00	381.00	253.00	385.00	254.00	385.00	254.00	386.00	255.00	386.00	255.00	388.00	256.00	388.00	256.00	390.00	257.00	390.00	257.00	393.00	258.00	393.00	258.00	395.00	259.00	395.00	259.00	396.00	260.00	396.00	260.00	398.00	261.00	398.00	261.00	399.00	260.00	399.00	260.00	400.00	259.00	400.00	259.00	401.00	258.00	401.00	258.00	402.00	257.00	402.00	257.00	403.00	253.00	403.00	253.00	404.00	252.00	404.00	252.00	405.00	250.00	405.00	250.00	406.00	248.00	406.00	248.00	407.00	247.00	407.00	247.00	408.00	244.00	408.00	244.00	409.00	241.00	409.00	241.00	410.00	240.00	410.00	240.00	411.00	237.00	411.00	237.00	409.00	234.00	409.00	234.00	410.00	233.00	410.00	233.00	409.00	232.00	409.00	232.00	408.00	231.00	408.00	231.00	407.00	230.00	407.00	230.00	399.00	229.00	399.00	229.00	397.00	228.00	397.00	228.00	396.00	227.00	396.00	227.00	395.00	224.00	395.00	224.00	394.00	219.00	394.00	219.00	395.00	213.00	395.00	213.00	396.00	211.00	396.00	211.00	397.00	210.00	397.00	210.00	398.00	209.00	398.00	209.00	399.00	207.00	399.00	207.00	400.00	206.00	400.00	206.00	402.00	205.00	402.00	205.00	406.00	204.00	406.00	204.00	408.00	203.00	408.00	203.00	420.00	204.00	420.00	204.00	422.00	205.00	422.00	205.00	428.00	206.00	428.00	206.00	430.00	207.00	430.00	207.00	431.00	206.00	431.00	206.00	434.00	205.00	434.00	205.00	438.00	204.00	438.00	204.00	439.00	200.00	439.00	200.00	438.00	199.00	438.00	199.00	437.00	196.00	437.00	196.00	435.00	194.00	435.00	194.00	434.00	192.00	434.00	192.00	433.00	190.00	433.00	190.00	432.00	187.00	432.00	187.00	431.00	186.00	431.00	186.00	430.00	184.00	430.00	184.00	429.00	175.00	429.00	175.00	430.00	174.00	430.00	174.00	432.00	173.00	432.00	173.00	434.00	172.00	434.00	172.00	436.00	171.00	436.00	171.00	439.00	170.00	439.00	170.00	441.00	169.00	441.00	169.00	444.00	168.00	444.00	168.00	446.00	167.00	446.00	167.00	450.00	166.00	450.00	166.00	451.00	165.00	451.00	165.00	452.00	164.00	452.00	164.00	451.00	162.00	451.00	162.00	450.00	161.00	450.00	161.00	449.00	160.00	449.00	160.00	448.00	159.00	448.00	159.00	447.00	158.00	447.00	158.00	446.00	157.00	446.00	157.00	445.00	155.00	445.00	155.00	444.00	153.00	444.00	153.00	443.00	152.00	443.00	152.00	442.00	151.00	442.00	151.00	438.00	150.00	438.00	150.00	435.00	149.00	435.00	149.00	434.00	148.00	434.00	148.00	433.00	146.00	433.00	146.00	429.00	144.00	429.00	144.00	428.00	143.00	428.00	143.00	427.00	142.00	427.00	142.00	426.00	141.00	426.00	141.00	425.00	140.00	425.00	140.00	424.00	139.00	424.00	139.00	423.00	138.00	423.00	138.00	422.00	137.00	422.00	137.00	421.00	136.00	421.00	136.00	419.00	134.00	419.00	134.00	418.00	133.00	418.00	133.00	417.00	132.00	417.00	132.00	415.00	131.00	415.00	131.00	414.00	130.00	414.00	130.00	413.00	129.00	413.00	129.00	410.00	128.00	410.00	128.00	407.00	127.00	407.00	127.00	406.00	126.00	406.00	126.00	394.00	140.00	394.00	140.00	393.00	141.00	393.00	141.00	392.00	142.00	392.00	142.00	391.00	145.00	391.00	145.00	390.00	147.00	390.00	147.00	388.00	150.00	388.00	150.00	387.00	151.00	387.00	151.00	386.00	152.00	386.00	152.00	385.00	153.00	385.00	153.00	384.00	155.00	384.00	155.00	382.00	156.00	382.00	156.00	381.00	157.00	381.00	157.00	382.00	159.00	382.00	159.00	384.00	170.00	384.00	170.00	383.00	173.00	383.00	173.00	382.00	177.00	382.00	177.00	381.00	178.00	381.00	178.00	380.00	180.00	380.00	180.00	379.00	182.00	379.00	182.00	377.00	183.00	377.00	183.00	376.00	186.00	376.00	186.00	373.00	187.00	373.00	187.00	372.00	188.00	372.00	188.00	368.00	189.00	368.00	189.00	359.00	188.00	359.00	188.00	357.00	187.00	357.00	187.00	356.00	186.00	356.00	186.00	354.00	185.00	354.00	185.00	353.00	184.00	353.00	184.00	351.00	180.00	351.00	180.00	350.00	178.00	350.00	178.00	349.00	176.00	349.00	176.00	348.00	175.00	348.00	175.00	347.00	172.00	347.00	172.00	345.00	171.00	345.00	171.00	343.00	170.00	343.00	170.00	339.00	172.00	339.00	172.00	338.00	177.00	338.00	177.00	337.00	178.00	337.00	178.00	336.00	180.00	336.00	180.00	334.00	182.00	334.00	182.00	328.00	183.00	328.00	183.00	320.00	182.00	320.00	182.00	316.00	181.00	316.00	181.00	313.00	180.00	313.00	180.00	311.00	179.00	311.00	179.00	309.00	178.00	309.00	178.00	308.00	177.00	308.00	177.00	306.00	176.00	306.00	176.00	305.00	175.00	305.00	175.00	304.00	174.00	304.00	174.00	303.00	172.00	303.00	172.00	301.00	170.00	301.00	170.00	299.00	168.00	299.00	168.00	298.00	178.00	298.00	178.00	297.00	180.00	297.00	180.00	296.00	181.00	296.00	181.00	295.00	182.00	295.00	182.00	293.00	183.00	293.00	183.00	290.00	184.00	290.00	184.00	289.00	186.00	289.00	186.00	286.00	188.00	286.00	188.00	285.00	189.00	285.00	189.00	284.00	191.00	284.00	191.00	285.00	195.00	285.00	195.00	286.00	199.00	286.00	199.00	287.00	202.00	287.00	202.00	288.00	205.00	288.00	205.00	289.00	206.00	289.00	206.00	290.00	209.00	290.00	209.00	291.00	210.00	291.00	210.00	292.00	211.00	292.00	211.00	293.00	213.00	293.00	213.00	294.00	215.00	294.00	215.00	295.00	219.00	295.00	219.00	296.00	230.00	296.00	230.00	299.00	231.00	299.00	231.00	305.00	232.00	305.00	232.00	306.00	233.00	306.00	233.00	310.00	234.00	310.00	234.00	312.00	235.00	312.00	235.00	314.00	237.00	314.00	237.00	315.00	238.00	315.00	238.00	316.00	241.00	316.00	241.00	317.00	242.00	317.00	242.00	318.00	243.00	318.00	243.00	320.00	244.00	320.00	244.00	321.00	243.00	321.00	243.00	324.00	247.00	324.00	247.00	332.00	248.00	332.00	248.00	333.00	249.00	333.00	249.00	336.00	251.00	336.00	251.00	338.00	253.00	338.00	253.00	339.00	254.00	339.00	254.00	340.00	256.00	340.00	256.00	341.00	258.00	341.00	258.00	342.00	263.00	342.00	263.00	343.00	265.00	343.00	265.00	344.00	267.00	344.00	267.00	345.00	266.00	345.00	266.00	349.00	265.00	349.00
T0_thres.tif	0253-0115	52.21	115.58	1014.67	-15.47	0.0438	157.00	248.00	156.00	248.00	156.00	249.00	155.00	249.00	155.00	251.00	154.00	251.00	154.00	252.00	153.00	252.00	153.00	253.00	152.00	253.00	152.00	254.00	151.00	254.00	151.00	255.00	150.00	255.00	150.00	256.00	149.00	256.00	149.00	257.00	148.00	257.00	148.00	259.00	147.00	259.00	147.00	260.00	146.00	260.00	146.00	262.00	145.00	262.00	145.00	263.00	144.00	263.00	144.00	265.00	143.00	265.00	143.00	266.00	142.00	266.00	142.00	268.00	141.00	268.00	141.00	270.00	140.00	270.00	140.00	272.00	139.00	272.00	139.00	274.00	138.00	274.00	138.00	277.00	137.00	277.00	137.00	279.00	136.00	279.00	136.00	280.00	135.00	280.00	135.00	289.00	133.00	289.00	133.00	291.00	130.00	291.00	130.00	292.00	117.00	292.00	117.00	291.00	114.00	291.00	114.00	290.00	112.00	290.00	112.00	289.00	111.00	289.00	111.00	288.00	110.00	288.00	110.00	287.00	105.00	287.00	105.00	288.00	103.00	288.00	103.00	289.00	101.00	289.00	101.00	290.00	100.00	290.00	100.00	291.00	98.00	291.00	98.00	293.00	97.00	293.00	97.00	294.00	94.00	294.00	94.00	293.00	92.00	293.00	92.00	292.00	89.00	292.00	89.00	291.00	88.00	291.00	88.00	290.00	87.00	290.00	87.00	289.00	85.00	289.00	85.00	288.00	83.00	288.00	83.00	287.00	82.00	287.00	82.00	286.00	81.00	286.00	81.00	285.00	80.00	285.00	80.00	284.00	79.00	284.00	79.00	283.00	78.00	283.00	78.00	282.00	77.00	282.00	77.00	281.00	76.00	281.00	76.00	279.00	75.00	279.00	75.00	278.00	74.00	278.00	74.00	277.00	73.00	277.00	73.00	275.00	72.00	275.00	72.00	274.00	71.00	274.00	71.00	272.00	70.00	272.00	70.00	269.00	68.00	269.00	68.00	267.00	67.00	267.00	67.00	265.00	66.00	265.00	66.00	261.00	67.00	261.00	67.00	259.00	68.00	259.00	68.00	258.00	69.00	258.00	69.00	255.00	70.00	255.00	70.00	254.00	71.00	254.00	71.00	252.00	72.00	252.00	72.00	251.00	73.00	251.00	73.00	249.00	74.00	249.00	74.00	248.00	75.00	248.00	75.00	247.00	76.00	247.00	76.00	245.00	77.00	245.00	77.00	244.00	78.00	244.00	78.00	242.00	80.00	242.00	80.00	241.00	83.00	241.00	83.00	242.00	87.00	242.00	87.00	243.00	89.00	243.00	89.00	244.00	93.00	244.00	93.00	242.00	94.00	242.00	94.00	238.00	95.00	238.00	95.00	237.00	96.00	237.00	96.00	231.00	97.00	231.00	97.00	230.00	98.00	230.00	98.00	229.00	99.00	229.00	99.00	226.00	100.00	226.00	100.00	225.00	102.00	225.00	102.00	224.00	103.00	224.00	103.00	223.00	104.00	223.00	104.00	222.00	108.00	222.00	108.00	221.00	110.00	221.00	110.00	220.00	114.00	220.00	114.00	219.00	115.00	219.00	115.00	218.00	118.00	218.00	118.00	217.00	119.00	217.00	119.00	216.00	121.00	216.00	121.00	215.00	123.00	215.00	123.00	214.00	126.00	214.00	126.00	213.00	134.00	213.00	134.00	214.00	136.00	214.00	136.00	215.00	138.00	215.00	138.00	216.00	139.00	216.00	139.00	217.00	140.00	217.00	140.00	218.00	143.00	218.00	143.00	219.00	145.00	219.00	145.00	220.00	148.00	220.00	148.00	221.00	149.00	221.00	149.00	222.00	152.00	222.00	152.00	223.00	153.00	223.00	153.00	224.00	155.00	224.00	155.00	225.00	156.00	225.00	156.00	226.00	157.00	226.00	157.00	228.00	159.00	228.00	159.00	230.00	161.00	230.00	161.00	231.00	162.00	231.00	162.00	232.00	163.00	232.00	163.00	233.00	164.00	233.00	164.00	234.00	163.00	234.00	163.00	236.00	162.00	236.00	162.00	238.00	161.00	238.00	161.00	240.00	160.00	240.00	160.00	242.00	159.00	242.00	159.00	244.00	158.00	244.00	158.00	246.00	157.00	246.00
T0_thres.tif	0204-0107	51.02	92.13	1527.69	37.19	0.0045	177.00	192.00	178.00	192.00	178.00	193.00	179.00	193.00	179.00	194.00	181.00	194.00	181.00	196.00	183.00	196.00	183.00	198.00	184.00	198.00	184.00	199.00	185.00	199.00	185.00	202.00	187.00	202.00	187.00	207.00	188.00	207.00	188.00	209.00	187.00	209.00	187.00	212.00	186.00	212.00	186.00	213.00	185.00	213.00	185.00	215.00	183.00	215.00	183.00	217.00	181.00	217.00	181.00	218.00	179.00	218.00	179.00	219.00	175.00	219.00	175.00	220.00	174.00	220.00	174.00	221.00	173.00	221.00	173.00	222.00	171.00	222.00	171.00	223.00	170.00	223.00	170.00	224.00	169.00	224.00	169.00	225.00	168.00	225.00	168.00	227.00	166.00	227.00	166.00	225.00	165.00	225.00	165.00	223.00	162.00	223.00	162.00	226.00	161.00	226.00	161.00	225.00	160.00	225.00	160.00	223.00	158.00	223.00	158.00	221.00	156.00	221.00	156.00	220.00	155.00	220.00	155.00	219.00	152.00	219.00	152.00	218.00	151.00	218.00	151.00	217.00	148.00	217.00	148.00	216.00	146.00	216.00	146.00	215.00	142.00	215.00	142.00	214.00	141.00	214.00	141.00	213.00	140.00	213.00	140.00	212.00	139.00	212.00	139.00	211.00	137.00	211.00	137.00	210.00	136.00	210.00	136.00	209.00	131.00	209.00	131.00	210.00	124.00	210.00	124.00	211.00	121.00	211.00	121.00	212.00	118.00	212.00	118.00	213.00	117.00	213.00	117.00	214.00	116.00	214.00	116.00	215.00	113.00	215.00	113.00	216.00	111.00	216.00	111.00	217.00	107.00	217.00	107.00	218.00	105.00	218.00	105.00	219.00	101.00	219.00	101.00	220.00	100.00	220.00	100.00	221.00	99.00	221.00	99.00	222.00	98.00	222.00	98.00	223.00	97.00	223.00	97.00	224.00	96.00	224.00	96.00	227.00	95.00	227.00	95.00	228.00	94.00	228.00	94.00	229.00	93.00	229.00	93.00	234.00	92.00	234.00	92.00	235.00	91.00	235.00	91.00	240.00	90.00	240.00	90.00	239.00	86.00	239.00	86.00	238.00	78.00	238.00	78.00	239.00	75.00	239.00	75.00	241.00	74.00	241.00	74.00	242.00	73.00	242.00	73.00	244.00	72.00	244.00	72.00	245.00	71.00	245.00	71.00	247.00	70.00	247.00	70.00	248.00	69.00	248.00	69.00	250.00	68.00	250.00	68.00	252.00	67.00	252.00	67.00	253.00	66.00	253.00	66.00	255.00	65.00	255.00	65.00	257.00	64.00	257.00	64.00	259.00	63.00	259.00	63.00	261.00	62.00	261.00	62.00	262.00	59.00	262.00	59.00	261.00	54.00	261.00	54.00	260.00	52.00	260.00	52.00	259.00	43.00	259.00	43.00	258.00	42.00	258.00	42.00	257.00	39.00	257.00	39.00	256.00	38.00	256.00	38.00	255.00	36.00	255.00	36.00	254.00	34.00	254.00	34.00	252.00	33.00	252.00	33.00	251.00	32.00	251.00	32.00	250.00	31.00	250.00	31.00	249.00	30.00	249.00	30.00	245.00	29.00	245.00	29.00	243.00	28.00	243.00	28.00	236.00	27.00	236.00	27.00	235.00	28.00	235.00	28.00	234.00	31.00	234.00	31.00	233.00	34.00	233.00	34.00	232.00	35.00	232.00	35.00	231.00	36.00	231.00	36.00	230.00	41.00	230.00	41.00	229.00	42.00	229.00	42.00	228.00	45.00	228.00	45.00	227.00	48.00	227.00	48.00	226.00	50.00	226.00	50.00	225.00	51.00	225.00	51.00	224.00	54.00	224.00	54.00	222.00	55.00	222.00	55.00	221.00	57.00	221.00	57.00	220.00	58.00	220.00	58.00	217.00	59.00	217.00	59.00	204.00	58.00	204.00	58.00	201.00	57.00	201.00	57.00	199.00	58.00	199.00	58.00	200.00	70.00	200.00	70.00	199.00	73.00	199.00	73.00	198.00	75.00	198.00	75.00	197.00	76.00	197.00	76.00	196.00	78.00	196.00	78.00	195.00	79.00	195.00	79.00	194.00	81.00	194.00	81.00	192.00	82.00	192.00	82.00	191.00	83.00	191.00	83.00	189.00	84.00	189.00	84.00	186.00	85.00	186.00	85.00	181.00	87.00	181.00	87.00	182.00	92.00	182.00	92.00	181.00	108.00	181.00	108.00	179.00	110.00	179.00	110.00	176.00	112.00	176.00	112.00	171.00	113.00	171.00	113.00	169.00	114.00	169.00	114.00	161.00	115.00	161.00	115.00	160.00	116.00	160.00	116.00	156.00	118.00	156.00	118.00	153.00	120.00	153.00	120.00	151.00	121.00	151.00	121.00	150.00	122.00	150.00	122.00	149.00	123.00	149.00	123.00	148.00	124.00	148.00	124.00	146.00	127.00	146.00	127.00	147.00	129.00	147.00	129.00	148.00	136.00	148.00	136.00	149.00	137.00	149.00	137.00	150.00	141.00	150.00	141.00	151.00	143.00	151.00	143.00	152.00	152.00	152.00	152.00	153.00	156.00	153.00	156.00	154.00	160.00	154.00	160.00	155.00	162.00	155.00	162.00	156.00	163.00	156.00	163.00	157.00	164.00	157.00	164.00	158.00	165.00	158.00	165.00	160.00	166.00	160.00	166.00	163.00	167.00	163.00	167.00	168.00	166.00	168.00	166.00	179.00	167.00	179.00	167.00	182.00	168.00	182.00	168.00	184.00	169.00	184.00	169.00	185.00	170.00	185.00	170.00	186.00	171.00	186.00	171.00	188.00	173.00	188.00	173.00	189.00	174.00	189.00	174.00	190.00	175.00	190.00	175.00	191.00	177.00	191.00
T0_thres.tif	0142-0067	32.34	67.72	924.38	-21.86	0.0261	119.00	147.00	118.00	147.00	118.00	149.00	117.00	149.00	117.00	150.00	116.00	150.00	116.00	151.00	115.00	151.00	115.00	153.00	114.00	153.00	114.00	154.00	113.00	154.00	113.00	157.00	112.00	157.00	112.00	158.00	111.00	158.00	111.00	166.00	110.00	166.00	110.00	169.00	109.00	169.00	109.00	173.00	107.00	173.00	107.00	176.00	106.00	176.00	106.00	177.00	105.00	177.00	105.00	178.00	83.00	178.00	83.00	177.00	81.00	177.00	81.00	176.00	80.00	176.00	80.00	175.00	79.00	175.00	79.00	174.00	78.00	174.00	78.00	173.00	63.00	173.00	63.00	174.00	60.00	174.00	60.00	175.00	55.00	175.00	55.00	176.00	52.00	176.00	52.00	168.00	51.00	168.00	51.00	167.00	50.00	167.00	50.00	165.00	49.00	165.00	49.00	164.00	44.00	164.00	44.00	165.00	40.00	165.00	40.00	166.00	38.00	166.00	38.00	167.00	37.00	167.00	37.00	168.00	35.00	168.00	35.00	169.00	33.00	169.00	33.00	171.00	30.00	171.00	30.00	170.00	28.00	170.00	28.00	169.00	26.00	169.00	26.00	168.00	25.00	168.00	25.00	167.00	21.00	167.00	21.00	166.00	18.00	166.00	18.00	163.00	15.00	163.00	15.00	161.00	14.00	161.00	14.00	159.00	13.00	159.00	13.00	154.00	14.00	154.00	14.00	144.00	16.00	144.00	16.00	139.00	18.00	139.00	18.00	134.00	20.00	134.00	20.00	132.00	24.00	132.00	24.00	131.00	26.00	131.00	26.00	130.00	33.00	130.00	33.00	129.00	37.00	129.00	37.00	128.00	40.00	128.00	40.00	127.00	42.00	127.00	42.00	126.00	43.00	126.00	43.00	127.00	44.00	127.00	44.00	128.00	48.00	128.00	48.00	130.00	51.00	130.00	51.00	131.00	53.00	131.00	53.00	132.00	55.00	132.00	55.00	133.00	57.00	133.00	57.00	134.00	64.00	134.00	64.00	135.00	70.00	135.00	70.00	134.00	75.00	134.00	75.00	132.00	77.00	132.00	77.00	131.00	78.00	131.00	78.00	130.00	80.00	130.00	80.00	132.00	92.00	132.00	92.00	131.00	93.00	131.00	93.00	130.00	94.00	130.00	94.00	129.00	95.00	129.00	95.00	128.00	98.00	128.00	98.00	126.00	99.00	126.00	99.00	124.00	100.00	124.00	100.00	122.00	102.00	122.00	102.00	116.00	103.00	116.00	103.00	106.00	107.00	106.00	107.00	107.00	109.00	107.00	109.00	108.00	111.00	108.00	111.00	109.00	112.00	109.00	112.00	110.00	113.00	110.00	113.00	111.00	114.00	111.00	114.00	112.00	115.00	112.00	115.00	114.00	116.00	114.00	116.00	115.00	117.00	115.00	117.00	121.00	118.00	121.00	118.00	124.00	119.00	124.00	119.00	137.00	120.00	137.00	120.00	138.00	121.00	138.00	121.00	142.00	122.00	142.00	122.00	144.00	121.00	144.00	121.00	146.00	119.00	146.00
T0_thres.tif	0326-0118	52.69	146.95	1012.81	-77.63	0.0253	179.00	322.00	180.00	322.00	180.00	325.00	179.00	325.00	179.00	331.00	177.00	331.00	177.00	333.00	175.00	333.00	175.00	334.00	174.00	334.00	174.00	335.00	169.00	335.00	169.00	336.00	165.00	336.00	165.00	337.00	159.00	337.00	159.00	336.00	156.00	336.00	156.00	335.00	153.00	335.00	153.00	334.00	152.00	334.00	152.00	333.00	148.00	333.00	148.00	332.00	140.00	332.00	140.00	333.00	134.00	333.00	134.00	334.00	129.00	334.00	129.00	335.00	124.00	335.00	124.00	336.00	120.00	336.00	120.00	337.00	119.00	337.00	119.00	338.00	117.00	338.00	117.00	339.00	115.00	339.00	115.00	341.00	113.00	341.00	113.00	344.00	112.00	344.00	112.00	345.00	111.00	345.00	111.00	350.00	110.00	350.00	110.00	353.00	109.00	353.00	109.00	357.00	107.00	357.00	107.00	358.00	106.00	358.00	106.00	359.00	104.00	359.00	104.00	361.00	103.00	361.00	103.00	362.00	97.00	362.00	97.00	361.00	94.00	361.00	94.00	360.00	87.00	360.00	87.00	359.00	85.00	359.00	85.00	358.00	84.00	358.00	84.00	357.00	80.00	357.00	80.00	356.00	79.00	356.00	79.00	355.00	78.00	355.00	78.00	354.00	77.00	354.00	77.00	353.00	76.00	353.00	76.00	352.00	74.00	352.00	74.00	351.00	72.00	351.00	72.00	349.00	71.00	349.00	71.00	348.00	70.00	348.00	70.00	346.00	69.00	346.00	69.00	345.00	68.00	345.00	68.00	344.00	67.00	344.00	67.00	343.00	66.00	343.00	66.00	341.00	64.00	341.00	64.00	339.00	62.00	339.00	62.00	338.00	61.00	338.00	61.00	336.00	59.00	336.00	59.00	335.00	58.00	335.00	58.00	333.00	57.00	333.00	57.00	331.00	56.00	331.00	56.00	328.00	57.00	328.00	57.00	326.00	60.00	326.00	60.00	325.00	61.00	325.00	61.00	324.00	62.00	324.00	62.00	323.00	63.00	323.00	63.00	322.00	64.00	322.00	64.00	321.00	65.00	321.00	65.00	320.00	67.00	320.00	67.00	319.00	68.00	319.00	68.00	318.00	70.00	318.00	70.00	317.00	71.00	317.00	71.00	316.00	74.00	316.00	74.00	315.00	76.00	315.00	76.00	314.00	82.00	314.00	82.00	313.00	83.00	313.00	83.00	312.00	85.00	312.00	85.00	310.00	86.00	310.00	86.00	308.00	87.00	308.00	87.00	304.00	88.00	304.00	88.00	298.00	89.00	298.00	89.00	296.00	92.00	296.00	92.00	297.00	94.00	297.00	94.00	298.00	98.00	298.00	98.00	297.00	100.00	297.00	100.00	295.00	101.00	295.00	101.00	294.00	103.00	294.00	103.00	292.00	106.00	292.00	106.00	291.00	109.00	291.00	109.00	292.00	110.00	292.00	110.00	293.00	111.00	293.00	111.00	294.00	115.00	294.00	115.00	295.00	123.00	295.00	123.00	296.00	129.00	296.00	129.00	295.00	133.00	295.00	133.00	294.00	136.00	294.00	136.00	293.00	137.00	293.00	137.00	294.00	140.00	294.00	140.00	295.00	141.00	295.00	141.00	296.00	143.00	296.00	143.00	297.00	144.00	297.00	144.00	298.00	145.00	298.00	145.00	299.00	146.00	299.00	146.00	300.00	148.00	300.00	148.00	301.00	153.00	301.00	153.00	300.00	163.00	300.00	163.00	301.00	165.00	301.00	165.00	302.00	167.00	302.00	167.00	303.00	168.00	303.00	168.00	304.00	169.00	304.00	169.00	305.00	170.00	305.00	170.00	306.00	171.00	306.00	171.00	307.00	172.00	307.00	172.00	308.00	173.00	308.00	173.00	309.00	174.00	309.00	174.00	310.00	175.00	310.00	175.00	311.00	176.00	311.00	176.00	314.00	177.00	314.00	177.00	316.00	178.00	316.00	178.00	318.00	179.00	318.00
T0_thres.tif	0465-0245	110.75	211.35	336.78	68.86	0.0419	256.00	473.00	257.00	473.00	257.00	484.00	256.00	484.00	256.00	487.00	255.00	487.00	255.00	491.00	253.00	491.00	253.00	493.00	251.00	493.00	251.00	494.00	250.00	494.00	250.00	495.00	249.00	495.00	249.00	496.00	248.00	496.00	248.00	497.00	240.00	497.00	240.00	496.00	239.00	496.00	239.00	495.00	238.00	495.00	238.00	493.00	237.00	493.00	237.00	492.00	236.00	492.00	236.00	490.00	235.00	490.00	235.00	489.00	234.00	489.00	234.00	488.00	233.00	488.00	233.00	487.00	231.00	487.00	231.00	486.00	229.00	486.00	229.00	485.00	228.00	485.00	228.00	483.00	226.00	483.00	226.00	482.00	227.00	482.00	227.00	473.00	226.00	473.00	226.00	468.00	227.00	468.00	227.00	460.00	228.00	460.00	228.00	455.00	229.00	455.00	229.00	452.00	230.00	452.00	230.00	446.00	231.00	446.00	231.00	444.00	233.00	444.00	233.00	442.00	234.00	442.00	234.00	441.00	235.00	441.00	235.00	440.00	237.00	440.00	237.00	439.00	238.00	439.00	238.00	438.00	240.00	438.00	240.00	437.00	242.00	437.00	242.00	436.00	247.00	436.00	247.00	437.00	250.00	437.00	250.00	434.00	253.00	434.00	253.00	435.00	254.00	435.00	254.00	436.00	255.00	436.00	255.00	438.00	257.00	438.00	257.00	439.00	258.00	439.00	258.00	440.00	259.00	440.00	259.00	443.00	260.00	443.00	260.00	444.00	261.00	444.00	261.00	449.00	262.00	449.00	262.00	450.00	263.00	450.00	263.00	451.00	264.00	451.00	264.00	453.00	263.00	453.00	263.00	454.00	261.00	454.00	261.00	455.00	259.00	455.00	259.00	457.00	258.00	457.00	258.00	459.00	257.00	459.00	257.00	462.00	256.00	462.00
T0_thres.tif	0467-0169	78.13	212.80	999.79	-6.39	0.0173	223.00	487.00	220.00	487.00	220.00	488.00	218.00	488.00	218.00	489.00	217.00	489.00	217.00	490.00	216.00	490.00	216.00	491.00	213.00	491.00	213.00	492.00	212.00	492.00	212.00	493.00	211.00	493.00	211.00	494.00	208.00	494.00	208.00	495.00	207.00	495.00	207.00	496.00	205.00	496.00	205.00	495.00	204.00	495.00	204.00	493.00	201.00	493.00	201.00	492.00	200.00	492.00	200.00	491.00	198.00	491.00	198.00	490.00	196.00	490.00	196.00	489.00	193.00	489.00	193.00	487.00	179.00	487.00	179.00	488.00	178.00	488.00	178.00	491.00	177.00	491.00	177.00	492.00	176.00	492.00	176.00	493.00	174.00	493.00	174.00	491.00	172.00	491.00	172.00	490.00	171.00	490.00	171.00	489.00	170.00	489.00	170.00	488.00	168.00	488.00	168.00	486.00	166.00	486.00	166.00	485.00	152.00	485.00	152.00	483.00	147.00	483.00	147.00	484.00	146.00	484.00	146.00	485.00	145.00	485.00	145.00	487.00	144.00	487.00	144.00	488.00	143.00	488.00	143.00	490.00	142.00	490.00	142.00	491.00	141.00	491.00	141.00	492.00	140.00	492.00	140.00	495.00	138.00	495.00	138.00	497.00	137.00	497.00	137.00	500.00	136.00	500.00	136.00	502.00	134.00	502.00	134.00	501.00	128.00	501.00	128.00	500.00	126.00	500.00	126.00	499.00	122.00	499.00	122.00	498.00	121.00	498.00	121.00	497.00	118.00	497.00	118.00	495.00	116.00	495.00	116.00	493.00	115.00	493.00	115.00	491.00	114.00	491.00	114.00	484.00	113.00	484.00	113.00	480.00	114.00	480.00	114.00	476.00	115.00	476.00	115.00	474.00	116.00	474.00	116.00	470.00	118.00	470.00	118.00	465.00	119.00	465.00	119.00	464.00	120.00	464.00	120.00	461.00	122.00	461.00	122.00	458.00	123.00	458.00	123.00	456.00	124.00	456.00	124.00	455.00	126.00	455.00	126.00	454.00	130.00	454.00	130.00	453.00	131.00	453.00	131.00	452.00	133.00	452.00	133.00	450.00	138.00	450.00	138.00	449.00	140.00	449.00	140.00	448.00	141.00	448.00	141.00	447.00	143.00	447.00	143.00	446.00	147.00	446.00	147.00	444.00	149.00	444.00	149.00	445.00	150.00	445.00	150.00	446.00	151.00	446.00	151.00	447.00	153.00	447.00	153.00	448.00	155.00	448.00	155.00	449.00	156.00	449.00	156.00	450.00	157.00	450.00	157.00	452.00	158.00	452.00	158.00	453.00	159.00	453.00	159.00	454.00	162.00	454.00	162.00	455.00	168.00	455.00	168.00	454.00	169.00	454.00	169.00	452.00	170.00	452.00	170.00	448.00	171.00	448.00	171.00	447.00	172.00	447.00	172.00	444.00	173.00	444.00	173.00	442.00	174.00	442.00	174.00	438.00	175.00	438.00	175.00	436.00	176.00	436.00	176.00	434.00	177.00	434.00	177.00	433.00	178.00	433.00	178.00	432.00	181.00	432.00	181.00	433.00	183.00	433.00	183.00	434.00	185.00	434.00	185.00	435.00	187.00	435.00	187.00	436.00	190.00	436.00	190.00	437.00	191.00	437.00	191.00	438.00	193.00	438.00	193.00	439.00	194.00	439.00	194.00	440.00	196.00	440.00	196.00	441.00	197.00	441.00	197.00	442.00	200.00	442.00	200.00	443.00	206.00	443.00	206.00	441.00	208.00	441.00	208.00	442.00	211.00	442.00	211.00	441.00	212.00	441.00	212.00	440.00	215.00	440.00	215.00	442.00	216.00	442.00	216.00	443.00	218.00	443.00	218.00	445.00	219.00	445.00	219.00	446.00	222.00	446.00	222.00	448.00	224.00	448.00	224.00	449.00	225.00	449.00	225.00	450.00	226.00	450.00	226.00	453.00	225.00	453.00	225.00	458.00	224.00	458.00	224.00	466.00	223.00	466.00	223.00	476.00	224.00	476.00	224.00	479.00	223.00	479.00
T0_thres.tif	0485-0276	125.57	221.30	428.31	8.60	0.0291	294.00	488.00	295.00	488.00	295.00	492.00	297.00	492.00	297.00	496.00	298.00	496.00	298.00	497.00	299.00	497.00	299.00	499.00	300.00	499.00	300.00	500.00	299.00	500.00	299.00	504.00	302.00	504.00	302.00	505.00	300.00	505.00	300.00	506.00	299.00	506.00	299.00	508.00	298.00	508.00	298.00	509.00	295.00	509.00	295.00	511.00	294.00	511.00	294.00	512.00	290.00	512.00	290.00	513.00	283.00	513.00	283.00	516.00	279.00	516.00	279.00	517.00	277.00	517.00	277.00	516.00	273.00	516.00	273.00	515.00	270.00	515.00	270.00	514.00	269.00	514.00	269.00	513.00	267.00	513.00	267.00	512.00	266.00	512.00	266.00	511.00	262.00	511.00	262.00	510.00	260.00	510.00	260.00	509.00	258.00	509.00	258.00	507.00	255.00	507.00	255.00	506.00	254.00	506.00	254.00	503.00	253.00	503.00	253.00	502.00	252.00	502.00	252.00	499.00	251.00	499.00	251.00	498.00	253.00	498.00	253.00	497.00	254.00	497.00	254.00	496.00	255.00	496.00	255.00	495.00	256.00	495.00	256.00	494.00	258.00	494.00	258.00	489.00	259.00	489.00	259.00	487.00	260.00	487.00	260.00	471.00	259.00	471.00	259.00	465.00	260.00	465.00	260.00	461.00	261.00	461.00	261.00	459.00	262.00	459.00	262.00	458.00	264.00	458.00	264.00	457.00	265.00	457.00	265.00	456.00	266.00	456.00	266.00	455.00	271.00	455.00	271.00	454.00	273.00	454.00	273.00	453.00	277.00	453.00	277.00	454.00	281.00	454.00	281.00	455.00	282.00	455.00	282.00	456.00	283.00	456.00	283.00	457.00	284.00	457.00	284.00	458.00	286.00	458.00	286.00	459.00	287.00	459.00	287.00	460.00	288.00	460.00	288.00	461.00	289.00	461.00	289.00	462.00	290.00	462.00	290.00	465.00	291.00	465.00	291.00	473.00	292.00	473.00	292.00	476.00	293.00	476.00	293.00	482.00	294.00	482.00
T0_thres.tif	0451-0282	132.11	203.30	698.35	0.54	0.0285	323.00	476.00	324.00	476.00	324.00	478.00	325.00	478.00	325.00	485.00	326.00	485.00	326.00	487.00	327.00	487.00	327.00	494.00	326.00	494.00	326.00	496.00	325.00	496.00	325.00	497.00	323.00	497.00	323.00	498.00	320.00	498.00	320.00	499.00	319.00	499.00	319.00	498.00	318.00	498.00	318.00	497.00	315.00	497.00	315.00	498.00	309.00	498.00	309.00	497.00	302.00	497.00	302.00	494.00	301.00	494.00	301.00	493.00	300.00	493.00	300.00	490.00	299.00	490.00	299.00	489.00	298.00	489.00	298.00	485.00	297.00	485.00	297.00	480.00	296.00	480.00	296.00	474.00	295.00	474.00	295.00	471.00	294.00	471.00	294.00	463.00	293.00	463.00	293.00	459.00	291.00	459.00	291.00	457.00	290.00	457.00	290.00	456.00	288.00	456.00	288.00	455.00	286.00	455.00	286.00	454.00	285.00	454.00	285.00	452.00	284.00	452.00	284.00	451.00	280.00	451.00	280.00	449.00	274.00	449.00	274.00	450.00	270.00	450.00	270.00	448.00	269.00	448.00	269.00	447.00	268.00	447.00	268.00	445.00	266.00	445.00	266.00	443.00	264.00	443.00	264.00	442.00	263.00	442.00	263.00	440.00	262.00	440.00	262.00	438.00	261.00	438.00	261.00	437.00	260.00	437.00	260.00	435.00	258.00	435.00	258.00	433.00	256.00	433.00	256.00	431.00	248.00	431.00	248.00	430.00	247.00	430.00	247.00	429.00	246.00	429.00	246.00	428.00	245.00	428.00	245.00	426.00	244.00	426.00	244.00	425.00	243.00	425.00	243.00	423.00	242.00	423.00	242.00	420.00	241.00	420.00	241.00	418.00	240.00	418.00	240.00	416.00	239.00	416.00	239.00	415.00	238.00	415.00	238.00	414.00	242.00	414.00	242.00	413.00	243.00	413.00	243.00	412.00	247.00	412.00	247.00	411.00	250.00	411.00	250.00	409.00	252.00	409.00	252.00	408.00	255.00	408.00	255.00	406.00	260.00	406.00	260.00	404.00	261.00	404.00	261.00	407.00	262.00	407.00	262.00	408.00	263.00	408.00	263.00	410.00	264.00	410.00	264.00	411.00	265.00	411.00	265.00	412.00	268.00	412.00	268.00	413.00	269.00	413.00	269.00	414.00	271.00	414.00	271.00	415.00	272.00	415.00	272.00	416.00	273.00	416.00	273.00	417.00	279.00	417.00	279.00	418.00	284.00	418.00	284.00	417.00	288.00	417.00	288.00	416.00	291.00	416.00	291.00	415.00	292.00	415.00	292.00	414.00	294.00	414.00	294.00	413.00	295.00	413.00	295.00	412.00	298.00	412.00	298.00	411.00	300.00	411.00	300.00	412.00	301.00	412.00	301.00	416.00	302.00	416.00	302.00	419.00	303.00	419.00	303.00	422.00	304.00	422.00	304.00	424.00	305.00	424.00	305.00	428.00	306.00	428.00	306.00	431.00	307.00	431.00	307.00	436.00	308.00	436.00	308.00	439.00	309.00	439.00	309.00	442.00	310.00	442.00	310.00	443.00	311.00	443.00	311.00	445.00	312.00	445.00	312.00	446.00	314.00	446.00	314.00	448.00	315.00	448.00	315.00	449.00	316.00	449.00	316.00	450.00	317.00	450.00	317.00	452.00	319.00	452.00	319.00	453.00	320.00	453.00	320.00	454.00	321.00	454.00	321.00	455.00	322.00	455.00	322.00	456.00	323.00	456.00	323.00	457.00	324.00	457.00	324.00	458.00	323.00	458.00
T0_thres.tif	0445-0396	179.79	204.14	813.22	76.14	0.0192	401.00	474.00	400.00	474.00	400.00	475.00	399.00	475.00	399.00	476.00	398.00	476.00	398.00	479.00	397.00	479.00	397.00	483.00	396.00	483.00	396.00	485.00	395.00	485.00	395.00	488.00	394.00	488.00	394.00	490.00	393.00	490.00	393.00	494.00	392.00	494.00	392.00	495.00	391.00	495.00	391.00	498.00	390.00	498.00	390.00	499.00	389.00	499.00	389.00	502.00	388.00	502.00	388.00	503.00	387.00	503.00	387.00	504.00	386.00	504.00	386.00	505.00	385.00	505.00	385.00	506.00	383.00	506.00	383.00	507.00	381.00	507.00	381.00	506.00	379.00	506.00	379.00	505.00	376.00	505.00	376.00	503.00	374.00	503.00	374.00	502.00	373.00	502.00	373.00	501.00	372.00	501.00	372.00	499.00	371.00	499.00	371.00	498.00	370.00	498.00	370.00	495.00	369.00	495.00	369.00	493.00	368.00	493.00	368.00	483.00	367.00	483.00	367.00	478.00	366.00	478.00	366.00	475.00	365.00	475.00	365.00	473.00	364.00	473.00	364.00	469.00	363.00	469.00	363.00	467.00	362.00	467.00	362.00	465.00	361.00	465.00	361.00	463.00	360.00	463.00	360.00	462.00	359.00	462.00	359.00	461.00	357.00	461.00	357.00	460.00	358.00	460.00	358.00	458.00	359.00	458.00	359.00	456.00	360.00	456.00	360.00	443.00	359.00	443.00	359.00	440.00	360.00	440.00	360.00	438.00	361.00	438.00	361.00	436.00	362.00	436.00	362.00	435.00	364.00	435.00	364.00	434.00	366.00	434.00	366.00	435.00	367.00	435.00	367.00	436.00	369.00	436.00	369.00	437.00	370.00	437.00	370.00	438.00	371.00	438.00	371.00	440.00	373.00	440.00	373.00	442.00	375.00	442.00	375.00	443.00	382.00	443.00	382.00	442.00	386.00	442.00	386.00	440.00	388.00	440.00	388.00	438.00	389.00	438.00	389.00	436.00	390.00	436.00	390.00	432.00	391.00	432.00	391.00	430.00	392.00	430.00	392.00	423.00	393.00	423.00	393.00	422.00	394.00	422.00	394.00	418.00	395.00	418.00	395.00	417.00	396.00	417.00	396.00	414.00	397.00	414.00	397.00	415.00	398.00	415.00	398.00	416.00	402.00	416.00	402.00	415.00	405.00	415.00	405.00	414.00	412.00	414.00	412.00	412.00	413.00	412.00	413.00	411.00	414.00	411.00	414.00	409.00	415.00	409.00	415.00	408.00	416.00	408.00	416.00	406.00	417.00	406.00	417.00	404.00	418.00	404.00	418.00	400.00	419.00	400.00	419.00	397.00	420.00	397.00	420.00	394.00	419.00	394.00	419.00	391.00	418.00	391.00	418.00	387.00	417.00	387.00	417.00	386.00	420.00	386.00	420.00	385.00	422.00	385.00	422.00	384.00	424.00	384.00	424.00	385.00	427.00	385.00	427.00	388.00	429.00	388.00	429.00	390.00	431.00	390.00	431.00	392.00	432.00	392.00	432.00	393.00	429.00	393.00	429.00	394.00	432.00	394.00	432.00	395.00	431.00	395.00	431.00	398.00	432.00	398.00	432.00	404.00	433.00	404.00	433.00	408.00	434.00	408.00	434.00	409.00	435.00	409.00	435.00	413.00	436.00	413.00	436.00	419.00	433.00	419.00	433.00	421.00	432.00	421.00	432.00	422.00	431.00	422.00	431.00	423.00	429.00	423.00	429.00	425.00	428.00	425.00	428.00	426.00	427.00	426.00	427.00	428.00	426.00	428.00	426.00	429.00	425.00	429.00	425.00	431.00	424.00	431.00	424.00	433.00	423.00	433.00	423.00	438.00	422.00	438.00	422.00	439.00	421.00	439.00	421.00	442.00	420.00	442.00	420.00	446.00	419.00	446.00	419.00	459.00	416.00	459.00	416.00	460.00	414.00	460.00	414.00	461.00	411.00	461.00	411.00	462.00	410.00	462.00	410.00	463.00	408.00	463.00	408.00	464.00	407.00	464.00	407.00	466.00	406.00	466.00	406.00	467.00	404.00	467.00	404.00	469.00	403.00	469.00	403.00	471.00	401.00	471.00
T0_thres.tif	0430-0500	224.56	194.29	1902.07	81.60	0.0110	488.00	451.00	487.00	451.00	487.00	453.00	486.00	453.00	486.00	455.00	485.00	455.00	485.00	457.00	484.00	457.00	484.00	459.00	483.00	459.00	483.00	462.00	482.00	462.00	482.00	465.00	481.00	465.00	481.00	468.00	480.00	468.00	480.00	471.00	479.00	471.00	479.00	474.00	478.00	474.00	478.00	476.00	477.00	476.00	477.00	479.00	476.00	479.00	476.00	481.00	475.00	481.00	475.00	482.00	474.00	482.00	474.00	481.00	472.00	481.00	472.00	480.00	471.00	480.00	471.00	479.00	468.00	479.00	468.00	477.00	462.00	477.00	462.00	476.00	461.00	476.00	461.00	475.00	454.00	475.00	454.00	476.00	453.00	476.00	453.00	477.00	451.00	477.00	451.00	478.00	450.00	478.00	450.00	479.00	449.00	479.00	449.00	480.00	446.00	480.00	446.00	481.00	445.00	481.00	445.00	482.00	444.00	482.00	444.00	483.00	441.00	483.00	441.00	485.00	429.00	485.00	429.00	484.00	428.00	484.00	428.00	483.00	427.00	483.00	427.00	481.00	426.00	481.00	426.00	461.00	425.00	461.00	425.00	460.00	424.00	460.00	424.00	459.00	422.00	459.00	422.00	448.00	423.00	448.00	423.00	444.00	424.00	444.00	424.00	442.00	425.00	442.00	425.00	440.00	426.00	440.00	426.00	436.00	427.00	436.00	427.00	433.00	428.00	433.00	428.00	432.00	429.00	432.00	429.00	430.00	430.00	430.00	430.00	428.00	432.00	428.00	432.00	426.00	433.00	426.00	433.00	425.00	434.00	425.00	434.00	424.00	436.00	424.00	436.00	422.00	438.00	422.00	438.00	421.00	439.00	421.00	439.00	416.00	440.00	416.00	440.00	413.00	439.00	413.00	439.00	411.00	438.00	411.00	438.00	407.00	437.00	407.00	437.00	406.00	436.00	406.00	436.00	402.00	435.00	402.00	435.00	396.00	436.00	396.00	436.00	395.00	441.00	395.00	441.00	394.00	446.00	394.00	446.00	393.00	447.00	393.00	447.00	392.00	450.00	392.00	450.00	391.00	451.00	391.00	451.00	390.00	454.00	390.00	454.00	388.00	457.00	388.00	457.00	387.00	458.00	387.00	458.00	386.00	460.00	386.00	460.00	385.00	461.00	385.00	461.00	384.00	462.00	384.00	462.00	383.00	464.00	383.00	464.00	381.00	465.00	381.00	465.00	376.00	468.00	376.00	468.00	377.00	469.00	377.00	469.00	378.00	471.00	378.00	471.00	380.00	472.00	380.00	472.00	381.00	473.00	381.00	473.00	382.00	474.00	382.00	474.00	383.00	475.00	383.00	475.00	384.00	476.00	384.00	476.00	386.00	477.00	386.00	477.00	387.00	478.00	387.00	478.00	390.00	479.00	390.00	479.00	395.00	480.00	395.00	480.00	401.00	481.00	401.00	481.00	409.00	482.00	409.00	482.00	410.00	483.00	410.00	483.00	414.00	484.00	414.00	484.00	416.00	485.00	416.00	485.00	417.00	486.00	417.00	486.00	418.00	487.00	418.00	487.00	420.00	491.00	420.00	491.00	421.00	492.00	421.00	492.00	422.00	505.00	422.00	505.00	420.00	507.00	420.00	507.00	419.00	508.00	419.00	508.00	417.00	509.00	417.00	509.00	416.00	510.00	416.00	510.00	414.00	512.00	414.00	512.00	411.00	513.00	411.00	513.00	409.00	514.00	409.00	514.00	407.00	515.00	407.00	515.00	406.00	516.00	406.00	516.00	405.00	518.00	405.00	518.00	403.00	519.00	403.00	519.00	401.00	520.00	401.00	520.00	400.00	521.00	400.00	521.00	399.00	522.00	399.00	522.00	398.00	523.00	398.00	523.00	397.00	524.00	397.00	524.00	396.00	526.00	396.00	526.00	393.00	527.00	393.00	527.00	392.00	528.00	392.00	528.00	390.00	529.00	390.00	529.00	389.00	530.00	389.00	530.00	388.00	532.00	388.00	532.00	386.00	534.00	386.00	534.00	385.00	535.00	385.00	535.00	384.00	537.00	384.00	537.00	383.00	538.00	383.00	538.00	380.00	539.00	380.00	539.00	382.00	545.00	382.00	545.00	383.00	551.00	383.00	551.00	382.00	555.00	382.00	555.00	381.00	558.00	381.00	558.00	380.00	562.00	380.00	562.00	379.00	564.00	379.00	564.00	377.00	566.00	377.00	566.00	376.00	571.00	376.00	571.00	378.00	573.00	378.00	573.00	379.00	574.00	379.00	574.00	380.00	575.00	380.00	575.00	384.00	576.00	384.00	576.00	385.00	577.00	385.00	577.00	391.00	578.00	391.00	578.00	398.00	579.00	398.00	579.00	406.00	578.00	406.00	578.00	412.00	577.00	412.00	577.00	417.00	578.00	417.00	578.00	422.00	575.00	422.00	575.00	425.00	567.00	425.00	567.00	426.00	565.00	426.00	565.00	427.00	563.00	427.00	563.00	428.00	561.00	428.00	561.00	429.00	557.00	429.00	557.00	430.00	556.00	430.00	556.00	431.00	555.00	431.00	555.00	432.00	554.00	432.00	554.00	433.00	553.00	433.00	553.00	434.00	552.00	434.00	552.00	436.00	551.00	436.00	551.00	437.00	550.00	437.00	550.00	438.00	549.00	438.00	549.00	442.00	548.00	442.00	548.00	444.00	547.00	444.00	547.00	448.00	546.00	448.00	546.00	449.00	545.00	449.00	545.00	451.00	543.00	451.00	543.00	453.00	537.00	453.00	537.00	454.00	535.00	454.00	535.00	455.00	531.00	455.00	531.00	456.00	524.00	456.00	524.00	455.00	521.00	455.00	521.00	454.00	520.00	454.00	520.00	452.00	519.00	452.00	519.00	451.00	518.00	451.00	518.00	450.00	517.00	450.00	517.00	449.00	515.00	449.00	515.00	447.00	514.00	447.00	514.00	446.00	513.00	446.00	513.00	445.00	511.00	445.00	511.00	444.00	497.00	444.00	497.00	445.00	493.00	445.00	493.00	446.00	491.00	446.00	491.00	447.00	490.00	447.00	490.00	448.00	489.00	448.00	489.00	450.00	488.00	450.00
T0_thres.tif	0476-0603	274.54	216.50	1202.69	46.91	0.0010	639.00	478.00	645.00	478.00	645.00	479.00	649.00	479.00	649.00	480.00	652.00	480.00	652.00	479.00	654.00	479.00	654.00	478.00	656.00	478.00	656.00	477.00	658.00	477.00	658.00	479.00	659.00	479.00	659.00	481.00	658.00	481.00	658.00	491.00	657.00	491.00	657.00	499.00	656.00	499.00	656.00	504.00	655.00	504.00	655.00	509.00	654.00	509.00	654.00	513.00	651.00	513.00	651.00	516.00	649.00	516.00	649.00	517.00	648.00	517.00	648.00	518.00	647.00	518.00	647.00	519.00	646.00	519.00	646.00	521.00	644.00	521.00	644.00	523.00	643.00	523.00	643.00	524.00	641.00	524.00	641.00	525.00	639.00	525.00	639.00	526.00	638.00	526.00	638.00	525.00	634.00	525.00	634.00	524.00	632.00	524.00	632.00	523.00	629.00	523.00	629.00	522.00	628.00	522.00	628.00	521.00	624.00	521.00	624.00	520.00	621.00	520.00	621.00	519.00	620.00	519.00	620.00	518.00	618.00	518.00	618.00	517.00	616.00	517.00	616.00	514.00	615.00	514.00	615.00	513.00	614.00	513.00	614.00	511.00	612.00	511.00	612.00	509.00	611.00	509.00	611.00	508.00	610.00	508.00	610.00	507.00	597.00	507.00	597.00	508.00	596.00	508.00	596.00	509.00	587.00	509.00	587.00	510.00	586.00	510.00	586.00	507.00	585.00	507.00	585.00	505.00	584.00	505.00	584.00	504.00	585.00	504.00	585.00	497.00	584.00	497.00	584.00	493.00	583.00	493.00	583.00	491.00	582.00	491.00	582.00	488.00	580.00	488.00	580.00	487.00	579.00	487.00	579.00	486.00	578.00	486.00	578.00	484.00	574.00	484.00	574.00	483.00	565.00	483.00	565.00	484.00	564.00	484.00	564.00	485.00	562.00	485.00	562.00	486.00	560.00	486.00	560.00	487.00	558.00	487.00	558.00	486.00	559.00	486.00	559.00	484.00	560.00	484.00	560.00	473.00	559.00	473.00	559.00	470.00	558.00	470.00	558.00	466.00	557.00	466.00	557.00	463.00	556.00	463.00	556.00	462.00	555.00	462.00	555.00	461.00	554.00	461.00	554.00	459.00	552.00	459.00	552.00	458.00	550.00	458.00	550.00	457.00	548.00	457.00	548.00	455.00	547.00	455.00	547.00	454.00	548.00	454.00	548.00	452.00	549.00	452.00	549.00	450.00	550.00	450.00	550.00	446.00	551.00	446.00	551.00	445.00	552.00	445.00	552.00	441.00	553.00	441.00	553.00	440.00	554.00	440.00	554.00	438.00	555.00	438.00	555.00	437.00	556.00	437.00	556.00	436.00	557.00	436.00	557.00	435.00	558.00	435.00	558.00	433.00	559.00	433.00	559.00	432.00	564.00	432.00	564.00	431.00	566.00	431.00	566.00	430.00	568.00	430.00	568.00	429.00	570.00	429.00	570.00	428.00	580.00	428.00	580.00	427.00	581.00	427.00	581.00	428.00	584.00	428.00	584.00	429.00	585.00	429.00	585.00	430.00	586.00	430.00	586.00	432.00	587.00	432.00	587.00	433.00	588.00	433.00	588.00	434.00	589.00	434.00	589.00	435.00	590.00	435.00	590.00	437.00	591.00	437.00	591.00	438.00	592.00	438.00	592.00	439.00	593.00	439.00	593.00	440.00	594.00	440.00	594.00	446.00	595.00	446.00	595.00	448.00	596.00	448.00	596.00	452.00	597.00	452.00	597.00	453.00	598.00	453.00	598.00	454.00	604.00	454.00	604.00	452.00	607.00	452.00	607.00	450.00	610.00	450.00	610.00	448.00	613.00	448.00	613.00	447.00	614.00	447.00	614.00	446.00	618.00	446.00	618.00	445.00	619.00	445.00	619.00	444.00	621.00	444.00	621.00	442.00	622.00	442.00	622.00	444.00	624.00	444.00	624.00	445.00	625.00	445.00	625.00	446.00	626.00	446.00	626.00	447.00	627.00	447.00	627.00	448.00	628.00	448.00	628.00	449.00	629.00	449.00	629.00	451.00	630.00	451.00	630.00	452.00	631.00	452.00	631.00	470.00	633.00	470.00	633.00	473.00	634.00	473.00	634.00	474.00	635.00	474.00	635.00	476.00	637.00	476.00	637.00	477.00	639.00	477.00
T0_thres.tif	0434-0650	295.04	196.94	653.51	-67.37	0.0300	664.00	454.00	663.00	454.00	663.00	455.00	662.00	455.00	662.00	458.00	661.00	458.00	661.00	462.00	660.00	462.00	660.00	465.00	659.00	465.00	659.00	471.00	658.00	471.00	658.00	472.00	657.00	472.00	657.00	473.00	656.00	473.00	656.00	474.00	654.00	474.00	654.00	475.00	652.00	475.00	652.00	476.00	648.00	476.00	648.00	475.00	641.00	475.00	641.00	474.00	640.00	474.00	640.00	473.00	638.00	473.00	638.00	471.00	636.00	471.00	636.00	468.00	635.00	468.00	635.00	467.00	634.00	467.00	634.00	449.00	633.00	449.00	633.00	448.00	632.00	448.00	632.00	446.00	630.00	446.00	630.00	445.00	629.00	445.00	629.00	443.00	627.00	443.00	627.00	442.00	626.00	442.00	626.00	441.00	625.00	441.00	625.00	440.00	624.00	440.00	624.00	439.00	622.00	439.00	622.00	438.00	621.00	438.00	621.00	435.00	620.00	435.00	620.00	402.00	621.00	402.00	621.00	400.00	622.00	400.00	622.00	394.00	624.00	394.00	624.00	393.00	625.00	393.00	625.00	392.00	626.00	392.00	626.00	394.00	627.00	394.00	627.00	396.00	628.00	396.00	628.00	399.00	629.00	399.00	629.00	402.00	630.00	402.00	630.00	404.00	631.00	404.00	631.00	405.00	632.00	405.00	632.00	406.00	633.00	406.00	633.00	408.00	636.00	408.00	636.00	409.00	637.00	409.00	637.00	410.00	646.00	410.00	646.00	408.00	648.00	408.00	648.00	407.00	649.00	407.00	649.00	406.00	652.00	406.00	652.00	404.00	654.00	404.00	654.00	401.00	656.00	401.00	656.00	398.00	657.00	398.00	657.00	399.00	658.00	399.00	658.00	400.00	659.00	400.00	659.00	401.00	660.00	401.00	660.00	402.00	661.00	402.00	661.00	404.00	662.00	404.00	662.00	405.00	663.00	405.00	663.00	406.00	665.00	406.00	665.00	407.00	667.00	407.00	667.00	408.00	677.00	408.00	677.00	407.00	678.00	407.00	678.00	421.00	679.00	421.00	679.00	428.00	680.00	428.00	680.00	432.00	681.00	432.00	681.00	443.00	679.00	443.00	679.00	444.00	677.00	444.00	677.00	445.00	673.00	445.00	673.00	446.00	672.00	446.00	672.00	447.00	670.00	447.00	670.00	448.00	669.00	448.00	669.00	449.00	667.00	449.00	667.00	450.00	666.00	450.00	666.00	451.00	665.00	451.00	665.00	452.00	664.00	452.00
T0_thres.tif	0567-0629	287.01	255.33	1397.73	83.63	0.0165	663.00	567.00	662.00	567.00	662.00	572.00	663.00	572.00	663.00	579.00	664.00	579.00	664.00	581.00	665.00	581.00	665.00	586.00	666.00	586.00	666.00	588.00	667.00	588.00	667.00	592.00	668.00	592.00	668.00	594.00	669.00	594.00	669.00	598.00	670.00	598.00	670.00	600.00	671.00	600.00	671.00	603.00	672.00	603.00	672.00	605.00	673.00	605.00	673.00	607.00	674.00	607.00	674.00	610.00	672.00	610.00	672.00	612.00	671.00	612.00	671.00	613.00	669.00	613.00	669.00	614.00	668.00	614.00	668.00	612.00	665.00	612.00	665.00	611.00	657.00	611.00	657.00	610.00	654.00	610.00	654.00	611.00	649.00	611.00	649.00	612.00	647.00	612.00	647.00	613.00	645.00	613.00	645.00	614.00	643.00	614.00	643.00	615.00	640.00	615.00	640.00	616.00	638.00	616.00	638.00	617.00	636.00	617.00	636.00	618.00	634.00	618.00	634.00	619.00	633.00	619.00	633.00	620.00	631.00	620.00	631.00	621.00	629.00	621.00	629.00	622.00	628.00	622.00	628.00	623.00	626.00	623.00	626.00	624.00	624.00	624.00	624.00	623.00	622.00	623.00	622.00	621.00	621.00	621.00	621.00	620.00	620.00	620.00	620.00	617.00	619.00	617.00	619.00	615.00	618.00	615.00	618.00	610.00	617.00	610.00	617.00	607.00	616.00	607.00	616.00	605.00	615.00	605.00	615.00	603.00	614.00	603.00	614.00	599.00	613.00	599.00	613.00	597.00	612.00	597.00	612.00	594.00	611.00	594.00	611.00	591.00	610.00	591.00	610.00	589.00	609.00	589.00	609.00	587.00	607.00	587.00	607.00	585.00	605.00	585.00	605.00	583.00	602.00	583.00	602.00	582.00	601.00	582.00	601.00	581.00	600.00	581.00	600.00	580.00	601.00	580.00	601.00	579.00	602.00	579.00	602.00	577.00	603.00	577.00	603.00	576.00	604.00	576.00	604.00	572.00	605.00	572.00	605.00	567.00	604.00	567.00	604.00	562.00	603.00	562.00	603.00	561.00	602.00	561.00	602.00	558.00	601.00	558.00	601.00	557.00	600.00	557.00	600.00	555.00	599.00	555.00	599.00	554.00	598.00	554.00	598.00	552.00	597.00	552.00	597.00	551.00	596.00	551.00	596.00	550.00	595.00	550.00	595.00	549.00	586.00	549.00	586.00	548.00	584.00	548.00	584.00	547.00	582.00	547.00	582.00	546.00	581.00	546.00	581.00	545.00	580.00	545.00	580.00	543.00	579.00	543.00	579.00	542.00	578.00	542.00	578.00	537.00	577.00	537.00	577.00	534.00	578.00	534.00	578.00	526.00	579.00	526.00	579.00	524.00	580.00	524.00	580.00	522.00	581.00	522.00	581.00	521.00	582.00	521.00	582.00	518.00	583.00	518.00	583.00	517.00	585.00	517.00	585.00	516.00	586.00	516.00	586.00	515.00	587.00	515.00	587.00	514.00	589.00	514.00	589.00	512.00	598.00	512.00	598.00	511.00	603.00	511.00	603.00	510.00	605.00	510.00	605.00	511.00	608.00	511.00	608.00	512.00	609.00	512.00	609.00	513.00	610.00	513.00	610.00	514.00	611.00	514.00	611.00	516.00	613.00	516.00	613.00	519.00	614.00	519.00	614.00	520.00	616.00	520.00	616.00	521.00	618.00	521.00	618.00	522.00	619.00	522.00	619.00	523.00	621.00	523.00	621.00	524.00	625.00	524.00	625.00	525.00	627.00	525.00	627.00	526.00	629.00	526.00	629.00	527.00	631.00	527.00	631.00	528.00	635.00	528.00	635.00	529.00	642.00	529.00	642.00	528.00	644.00	528.00	644.00	527.00	645.00	527.00	645.00	526.00	646.00	526.00	646.00	525.00	647.00	525.00	647.00	524.00	648.00	524.00	648.00	523.00	649.00	523.00	649.00	522.00	650.00	522.00	650.00	521.00	651.00	521.00	651.00	520.00	652.00	520.00	652.00	519.00	653.00	519.00	653.00	518.00	654.00	518.00	654.00	520.00	655.00	520.00	655.00	521.00	657.00	521.00	657.00	522.00	659.00	522.00	659.00	523.00	660.00	523.00	660.00	524.00	663.00	524.00	663.00	526.00	668.00	526.00	668.00	527.00	669.00	527.00	669.00	528.00	673.00	528.00	673.00	529.00	674.00	529.00	674.00	530.00	679.00	530.00	679.00	532.00	680.00	532.00	680.00	534.00	681.00	534.00	681.00	536.00	682.00	536.00	682.00	539.00	681.00	539.00	681.00	542.00	680.00	542.00	680.00	543.00	679.00	543.00	679.00	544.00	678.00	544.00	678.00	546.00	677.00	546.00	677.00	547.00	676.00	547.00	676.00	548.00	675.00	548.00	675.00	549.00	674.00	549.00	674.00	551.00	673.00	551.00	673.00	552.00	672.00	552.00	672.00	553.00	671.00	553.00	671.00	554.00	670.00	554.00	670.00	555.00	668.00	555.00	668.00	556.00	667.00	556.00	667.00	558.00	666.00	558.00	666.00	560.00	665.00	560.00	665.00	561.00	664.00	561.00	664.00	563.00	663.00	563.00
T0_thres.tif	0592-0710	322.36	267.98	998.97	85.73	0.0096	746.00	588.00	748.00	588.00	748.00	590.00	749.00	590.00	749.00	591.00	750.00	591.00	750.00	592.00	751.00	592.00	751.00	595.00	752.00	595.00	752.00	596.00	753.00	596.00	753.00	600.00	754.00	600.00	754.00	602.00	755.00	602.00	755.00	606.00	754.00	606.00	754.00	609.00	753.00	609.00	753.00	616.00	752.00	616.00	752.00	619.00	751.00	619.00	751.00	621.00	747.00	621.00	747.00	622.00	745.00	622.00	745.00	623.00	743.00	623.00	743.00	624.00	742.00	624.00	742.00	625.00	741.00	625.00	741.00	626.00	740.00	626.00	740.00	627.00	739.00	627.00	739.00	629.00	737.00	629.00	737.00	630.00	736.00	630.00	736.00	631.00	735.00	631.00	735.00	632.00	734.00	632.00	734.00	633.00	733.00	633.00	733.00	634.00	732.00	634.00	732.00	635.00	731.00	635.00	731.00	636.00	730.00	636.00	730.00	637.00	729.00	637.00	729.00	638.00	728.00	638.00	728.00	639.00	727.00	639.00	727.00	640.00	726.00	640.00	726.00	642.00	725.00	642.00	725.00	643.00	723.00	643.00	723.00	644.00	722.00	644.00	722.00	645.00	716.00	645.00	716.00	643.00	714.00	643.00	714.00	642.00	712.00	642.00	712.00	641.00	711.00	641.00	711.00	635.00	710.00	635.00	710.00	628.00	711.00	628.00	711.00	626.00	712.00	626.00	712.00	615.00	710.00	615.00	710.00	611.00	708.00	611.00	708.00	610.00	707.00	610.00	707.00	609.00	706.00	609.00	706.00	607.00	705.00	607.00	705.00	606.00	704.00	606.00	704.00	605.00	701.00	605.00	701.00	604.00	690.00	604.00	690.00	605.00	686.00	605.00	686.00	606.00	684.00	606.00	684.00	607.00	682.00	607.00	682.00	604.00	679.00	604.00	679.00	605.00	677.00	605.00	677.00	604.00	676.00	604.00	676.00	602.00	675.00	602.00	675.00	601.00	674.00	601.00	674.00	598.00	673.00	598.00	673.00	596.00	672.00	596.00	672.00	591.00	671.00	591.00	671.00	589.00	670.00	589.00	670.00	586.00	669.00	586.00	669.00	583.00	668.00	583.00	668.00	579.00	667.00	579.00	667.00	577.00	666.00	577.00	666.00	565.00	667.00	565.00	667.00	564.00	668.00	564.00	668.00	562.00	669.00	562.00	669.00	561.00	670.00	561.00	670.00	558.00	672.00	558.00	672.00	557.00	673.00	557.00	673.00	556.00	675.00	556.00	675.00	555.00	676.00	555.00	676.00	553.00	677.00	553.00	677.00	551.00	679.00	551.00	679.00	550.00	680.00	550.00	680.00	548.00	681.00	548.00	681.00	546.00	683.00	546.00	683.00	545.00	684.00	545.00	684.00	543.00	686.00	543.00	686.00	542.00	694.00	542.00	694.00	541.00	697.00	541.00	697.00	540.00	707.00	540.00	707.00	541.00	709.00	541.00	709.00	542.00	710.00	542.00	710.00	543.00	711.00	543.00	711.00	545.00	712.00	545.00	712.00	546.00	713.00	546.00	713.00	548.00	714.00	548.00	714.00	551.00	713.00	551.00	713.00	556.00	712.00	556.00	712.00	561.00	711.00	561.00	711.00	567.00	712.00	567.00	712.00	568.00	714.00	568.00	714.00	569.00	715.00	569.00	715.00	570.00	717.00	570.00	717.00	571.00	718.00	571.00	718.00	572.00	721.00	572.00	721.00	573.00	722.00	573.00	722.00	574.00	725.00	574.00	725.00	575.00	726.00	575.00	726.00	576.00	728.00	576.00	728.00	577.00	731.00	577.00	731.00	578.00	733.00	578.00	733.00	579.00	734.00	579.00	734.00	580.00	737.00	580.00	737.00	581.00	738.00	581.00	738.00	582.00	740.00	582.00	740.00	583.00	741.00	583.00	741.00	584.00	744.00	584.00	744.00	585.00	745.00	585.00	745.00	586.00	746.00	586.00
T0_thres.tif	0590-0542	248.10	267.60	1397.73	-10.43	0.0149	599.00	576.00	598.00	576.00	598.00	578.00	597.00	578.00	597.00	580.00	596.00	580.00	596.00	581.00	595.00	581.00	595.00	582.00	594.00	582.00	594.00	583.00	592.00	583.00	592.00	584.00	590.00	584.00	590.00	585.00	587.00	585.00	587.00	586.00	585.00	586.00	585.00	587.00	583.00	587.00	583.00	588.00	582.00	588.00	582.00	589.00	579.00	589.00	579.00	590.00	578.00	590.00	578.00	591.00	577.00	591.00	577.00	592.00	576.00	592.00	576.00	593.00	575.00	593.00	575.00	594.00	574.00	594.00	574.00	595.00	573.00	595.00	573.00	597.00	572.00	597.00	572.00	602.00	573.00	602.00	573.00	606.00	574.00	606.00	574.00	608.00	575.00	608.00	575.00	609.00	576.00	609.00	576.00	613.00	577.00	613.00	577.00	618.00	578.00	618.00	578.00	621.00	579.00	621.00	579.00	624.00	580.00	624.00	580.00	627.00	581.00	627.00	581.00	632.00	580.00	632.00	580.00	635.00	579.00	635.00	579.00	637.00	577.00	637.00	577.00	638.00	575.00	638.00	575.00	639.00	574.00	639.00	574.00	640.00	572.00	640.00	572.00	641.00	570.00	641.00	570.00	642.00	568.00	642.00	568.00	643.00	566.00	643.00	566.00	644.00	563.00	644.00	563.00	643.00	558.00	643.00	558.00	641.00	550.00	641.00	550.00	640.00	548.00	640.00	548.00	639.00	543.00	639.00	543.00	637.00	541.00	637.00	541.00	636.00	540.00	636.00	540.00	635.00	538.00	635.00	538.00	634.00	537.00	634.00	537.00	633.00	536.00	633.00	536.00	630.00	538.00	630.00	538.00	623.00	537.00	623.00	537.00	622.00	536.00	622.00	536.00	620.00	535.00	620.00	535.00	619.00	534.00	619.00	534.00	618.00	533.00	618.00	533.00	616.00	531.00	616.00	531.00	615.00	530.00	615.00	530.00	613.00	522.00	613.00	522.00	612.00	514.00	612.00	514.00	613.00	505.00	613.00	505.00	610.00	504.00	610.00	504.00	609.00	503.00	609.00	503.00	608.00	502.00	608.00	502.00	607.00	501.00	607.00	501.00	606.00	500.00	606.00	500.00	604.00	499.00	604.00	499.00	603.00	495.00	603.00	495.00	602.00	494.00	602.00	494.00	601.00	492.00	601.00	492.00	599.00	491.00	599.00	491.00	598.00	490.00	598.00	490.00	597.00	489.00	597.00	489.00	595.00	488.00	595.00	488.00	592.00	487.00	592.00	487.00	591.00	486.00	591.00	486.00	587.00	485.00	587.00	485.00	585.00	484.00	585.00	484.00	572.00	486.00	572.00	486.00	570.00	488.00	570.00	488.00	568.00	492.00	568.00	492.00	567.00	494.00	567.00	494.00	566.00	498.00	566.00	498.00	565.00	504.00	565.00	504.00	564.00	506.00	564.00	506.00	563.00	508.00	563.00	508.00	562.00	512.00	562.00	512.00	561.00	514.00	561.00	514.00	560.00	531.00	560.00	531.00	561.00	532.00	561.00	532.00	562.00	536.00	562.00	536.00	563.00	538.00	563.00	538.00	564.00	543.00	564.00	543.00	563.00	546.00	563.00	546.00	562.00	548.00	562.00	548.00	560.00	549.00	560.00	549.00	558.00	551.00	558.00	551.00	556.00	552.00	556.00	552.00	552.00	553.00	552.00	553.00	550.00	554.00	550.00	554.00	544.00	555.00	544.00	555.00	542.00	558.00	542.00	558.00	540.00	561.00	540.00	561.00	539.00	564.00	539.00	564.00	538.00	567.00	538.00	567.00	537.00	572.00	537.00	572.00	538.00	573.00	538.00	573.00	540.00	574.00	540.00	574.00	542.00	575.00	542.00	575.00	544.00	576.00	544.00	576.00	546.00	577.00	546.00	577.00	547.00	578.00	547.00	578.00	548.00	579.00	548.00	579.00	549.00	580.00	549.00	580.00	550.00	582.00	550.00	582.00	551.00	584.00	551.00	584.00	552.00	593.00	552.00	593.00	553.00	594.00	553.00	594.00	555.00	595.00	555.00	595.00	556.00	596.00	556.00	596.00	558.00	597.00	558.00	597.00	559.00	598.00	559.00	598.00	561.00	599.00	561.00	599.00	563.00	600.00	563.00	600.00	564.00	601.00	564.00	601.00	573.00	600.00	573.00	600.00	575.00	599.00	575.00
T0_thres.tif	0525-0522	240.17	241.10	942.56	-32.54	0.0119	552.00	542.00	551.00	542.00	551.00	547.00	550.00	547.00	550.00	549.00	549.00	549.00	549.00	554.00	548.00	554.00	548.00	555.00	547.00	555.00	547.00	556.00	546.00	556.00	546.00	558.00	545.00	558.00	545.00	559.00	543.00	559.00	543.00	560.00	538.00	560.00	538.00	559.00	535.00	559.00	535.00	558.00	533.00	558.00	533.00	557.00	512.00	557.00	512.00	558.00	509.00	558.00	509.00	559.00	505.00	559.00	505.00	560.00	504.00	560.00	504.00	561.00	501.00	561.00	501.00	562.00	495.00	562.00	495.00	563.00	491.00	563.00	491.00	564.00	490.00	564.00	490.00	565.00	484.00	565.00	484.00	563.00	483.00	563.00	483.00	561.00	482.00	561.00	482.00	559.00	480.00	559.00	480.00	558.00	479.00	558.00	479.00	556.00	476.00	556.00	476.00	555.00	475.00	555.00	475.00	554.00	473.00	554.00	473.00	553.00	471.00	553.00	471.00	552.00	470.00	552.00	470.00	550.00	468.00	550.00	468.00	549.00	467.00	549.00	467.00	548.00	466.00	548.00	466.00	547.00	465.00	547.00	465.00	546.00	464.00	546.00	464.00	544.00	463.00	544.00	463.00	543.00	462.00	543.00	462.00	542.00	463.00	542.00	463.00	540.00	465.00	540.00	465.00	538.00	466.00	538.00	466.00	536.00	467.00	536.00	467.00	535.00	468.00	535.00	468.00	533.00	470.00	533.00	470.00	531.00	471.00	531.00	471.00	530.00	474.00	530.00	474.00	529.00	476.00	529.00	476.00	528.00	477.00	528.00	477.00	527.00	478.00	527.00	478.00	526.00	480.00	526.00	480.00	524.00	482.00	524.00	482.00	523.00	484.00	523.00	484.00	524.00	486.00	524.00	486.00	525.00	487.00	525.00	487.00	526.00	490.00	526.00	490.00	527.00	510.00	527.00	510.00	526.00	513.00	526.00	513.00	524.00	514.00	524.00	514.00	523.00	516.00	523.00	516.00	518.00	517.00	518.00	517.00	515.00	518.00	515.00	518.00	516.00	530.00	516.00	530.00	515.00	533.00	515.00	533.00	514.00	536.00	514.00	536.00	512.00	537.00	512.00	537.00	511.00	538.00	511.00	538.00	509.00	539.00	509.00	539.00	508.00	540.00	508.00	540.00	503.00	541.00	503.00	541.00	502.00	542.00	502.00	542.00	500.00	543.00	500.00	543.00	499.00	544.00	499.00	544.00	498.00	546.00	498.00	546.00	497.00	548.00	497.00	548.00	496.00	550.00	496.00	550.00	494.00	552.00	494.00	552.00	493.00	554.00	493.00	554.00	491.00	555.00	491.00	555.00	492.00	559.00	492.00	559.00	491.00	560.00	491.00	560.00	490.00	563.00	490.00	563.00	489.00	564.00	489.00	564.00	488.00	566.00	488.00	566.00	487.00	568.00	487.00	568.00	486.00	572.00	486.00	572.00	487.00	575.00	487.00	575.00	488.00	576.00	488.00	576.00	490.00	578.00	490.00	578.00	491.00	579.00	491.00	579.00	493.00	580.00	493.00	580.00	495.00	581.00	495.00	581.00	500.00	582.00	500.00	582.00	501.00	581.00	501.00	581.00	507.00	582.00	507.00	582.00	510.00	583.00	510.00	583.00	512.00	582.00	512.00	582.00	514.00	581.00	514.00	581.00	515.00	580.00	515.00	580.00	516.00	579.00	516.00	579.00	518.00	578.00	518.00	578.00	519.00	577.00	519.00	577.00	521.00	576.00	521.00	576.00	523.00	575.00	523.00	575.00	531.00	574.00	531.00	574.00	533.00	572.00	533.00	572.00	534.00	564.00	534.00	564.00	535.00	561.00	535.00	561.00	536.00	559.00	536.00	559.00	537.00	556.00	537.00	556.00	538.00	555.00	538.00	555.00	539.00	553.00	539.00	553.00	540.00	552.00	540.00
T0_thres.tif	0477-0535	243.84	216.15	235.33	10.02	0.0238	556.00	484.00	555.00	484.00	555.00	486.00	554.00	486.00	554.00	487.00	553.00	487.00	553.00	488.00	552.00	488.00	552.00	489.00	551.00	489.00	551.00	490.00	549.00	490.00	549.00	491.00	547.00	491.00	547.00	493.00	545.00	493.00	545.00	494.00	543.00	494.00	543.00	495.00	542.00	495.00	542.00	496.00	541.00	496.00	541.00	497.00	540.00	497.00	540.00	494.00	539.00	494.00	539.00	493.00	538.00	493.00	538.00	491.00	535.00	491.00	535.00	490.00	533.00	490.00	533.00	489.00	529.00	489.00	529.00	488.00	526.00	488.00	526.00	487.00	524.00	487.00	524.00	486.00	523.00	486.00	523.00	485.00	517.00	485.00	517.00	486.00	514.00	486.00	514.00	478.00	515.00	478.00	515.00	473.00	516.00	473.00	516.00	471.00	517.00	471.00	517.00	470.00	518.00	470.00	518.00	467.00	519.00	467.00	519.00	466.00	520.00	466.00	520.00	464.00	521.00	464.00	521.00	462.00	523.00	462.00	523.00	461.00	524.00	461.00	524.00	460.00	529.00	460.00	529.00	459.00	533.00	459.00	533.00	458.00	538.00	458.00	538.00	460.00	542.00	460.00	542.00	459.00	544.00	459.00	544.00	458.00	545.00	458.00	545.00	460.00	548.00	460.00	548.00	461.00	549.00	461.00	549.00	462.00	551.00	462.00	551.00	463.00	552.00	463.00	552.00	464.00	553.00	464.00	553.00	465.00	554.00	465.00	554.00	468.00	555.00	468.00	555.00	472.00	556.00	472.00	556.00	476.00	557.00	476.00	557.00	482.00	556.00	482.00
T0_thres.tif	0491-0488	222.73	223.91	570.04	-81.77	0.0165	501.00	502.00	502.00	502.00	502.00	503.00	503.00	503.00	503.00	505.00	505.00	505.00	505.00	506.00	507.00	506.00	507.00	508.00	509.00	508.00	509.00	509.00	510.00	509.00	510.00	510.00	511.00	510.00	511.00	512.00	512.00	512.00	512.00	514.00	513.00	514.00	513.00	520.00	512.00	520.00	512.00	521.00	511.00	521.00	511.00	522.00	510.00	522.00	510.00	523.00	507.00	523.00	507.00	524.00	492.00	524.00	492.00	523.00	490.00	523.00	490.00	522.00	489.00	522.00	489.00	521.00	487.00	521.00	487.00	520.00	479.00	520.00	479.00	521.00	478.00	521.00	478.00	522.00	477.00	522.00	477.00	523.00	476.00	523.00	476.00	524.00	474.00	524.00	474.00	525.00	473.00	525.00	473.00	526.00	471.00	526.00	471.00	527.00	469.00	527.00	469.00	528.00	468.00	528.00	468.00	529.00	467.00	529.00	467.00	530.00	466.00	530.00	466.00	531.00	465.00	531.00	465.00	533.00	464.00	533.00	464.00	534.00	463.00	534.00	463.00	536.00	460.00	536.00	460.00	535.00	459.00	535.00	459.00	533.00	458.00	533.00	458.00	531.00	457.00	531.00	457.00	530.00	456.00	530.00	456.00	518.00	457.00	518.00	457.00	517.00	458.00	517.00	458.00	511.00	459.00	511.00	459.00	510.00	460.00	510.00	460.00	508.00	461.00	508.00	461.00	505.00	463.00	505.00	463.00	504.00	464.00	504.00	464.00	503.00	465.00	503.00	465.00	502.00	469.00	502.00	469.00	501.00	470.00	501.00	470.00	500.00	472.00	500.00	472.00	497.00	473.00	497.00	473.00	496.00	474.00	496.00	474.00	492.00	475.00	492.00	475.00	489.00	476.00	489.00	476.00	486.00	478.00	486.00	478.00	483.00	479.00	483.00	479.00	482.00	480.00	482.00	480.00	478.00	481.00	478.00	481.00	476.00	482.00	476.00	482.00	473.00	483.00	473.00	483.00	471.00	484.00	471.00	484.00	467.00	485.00	467.00	485.00	465.00	486.00	465.00	486.00	462.00	487.00	462.00	487.00	460.00	488.00	460.00	488.00	457.00	489.00	457.00	489.00	455.00	490.00	455.00	490.00	454.00	491.00	454.00	491.00	453.00	492.00	453.00	492.00	451.00	493.00	451.00	493.00	450.00	494.00	450.00	494.00	449.00	495.00	449.00	495.00	448.00	500.00	448.00	500.00	447.00	508.00	447.00	508.00	448.00	510.00	448.00	510.00	449.00	511.00	449.00	511.00	450.00	512.00	450.00	512.00	452.00	514.00	452.00	514.00	453.00	516.00	453.00	516.00	454.00	517.00	454.00	517.00	456.00	518.00	456.00	518.00	458.00	520.00	458.00	520.00	459.00	519.00	459.00	519.00	460.00	518.00	460.00	518.00	462.00	517.00	462.00	517.00	463.00	516.00	463.00	516.00	465.00	515.00	465.00	515.00	468.00	514.00	468.00	514.00	469.00	513.00	469.00	513.00	470.00	512.00	470.00	512.00	476.00	511.00	476.00	511.00	485.00	510.00	485.00	510.00	486.00	509.00	486.00	509.00	487.00	508.00	487.00	508.00	488.00	507.00	488.00	507.00	489.00	506.00	489.00	506.00	490.00	505.00	490.00	505.00	491.00	504.00	491.00	504.00	492.00	503.00	492.00	503.00	493.00	502.00	493.00	502.00	494.00	501.00	494.00
T0_thres.tif	0551-0398	181.22	246.66	3604.96	77.52	0.0339	453.00	533.00	454.00	533.00	454.00	534.00	455.00	534.00	455.00	536.00	456.00	536.00	456.00	538.00	457.00	538.00	457.00	542.00	458.00	542.00	458.00	543.00	459.00	543.00	459.00	545.00	460.00	545.00	460.00	547.00	461.00	547.00	461.00	548.00	462.00	548.00	462.00	550.00	464.00	550.00	464.00	552.00	466.00	552.00	466.00	553.00	467.00	553.00	467.00	554.00	468.00	554.00	468.00	556.00	471.00	556.00	471.00	557.00	472.00	557.00	472.00	558.00	474.00	558.00	474.00	559.00	476.00	559.00	476.00	560.00	477.00	560.00	477.00	562.00	479.00	562.00	479.00	564.00	480.00	564.00	480.00	566.00	481.00	566.00	481.00	567.00	480.00	567.00	480.00	572.00	481.00	572.00	481.00	588.00	482.00	588.00	482.00	590.00	483.00	590.00	483.00	594.00	485.00	594.00	485.00	598.00	486.00	598.00	486.00	599.00	487.00	599.00	487.00	601.00	488.00	601.00	488.00	602.00	489.00	602.00	489.00	603.00	490.00	603.00	490.00	604.00	491.00	604.00	491.00	605.00	493.00	605.00	493.00	610.00	494.00	610.00	494.00	611.00	496.00	611.00	496.00	612.00	498.00	612.00	498.00	613.00	500.00	613.00	500.00	614.00	503.00	614.00	503.00	615.00	502.00	615.00	502.00	616.00	498.00	616.00	498.00	617.00	495.00	617.00	495.00	618.00	493.00	618.00	493.00	619.00	492.00	619.00	492.00	617.00	489.00	617.00	489.00	616.00	488.00	616.00	488.00	615.00	484.00	615.00	484.00	613.00	473.00	613.00	473.00	611.00	472.00	611.00	472.00	609.00	465.00	609.00	465.00	610.00	461.00	610.00	461.00	611.00	460.00	611.00	460.00	612.00	459.00	612.00	459.00	615.00	458.00	615.00	458.00	617.00	457.00	617.00	457.00	621.00	456.00	621.00	456.00	624.00	455.00	624.00	455.00	626.00	454.00	626.00	454.00	628.00	453.00	628.00	453.00	629.00	452.00	629.00	452.00	631.00	451.00	631.00	451.00	633.00	450.00	633.00	450.00	635.00	449.00	635.00	449.00	637.00	448.00	637.00	448.00	639.00	447.00	639.00	447.00	641.00	446.00	641.00	446.00	643.00	445.00	643.00	445.00	644.00	444.00	644.00	444.00	645.00	438.00	645.00	438.00	644.00	436.00	644.00	436.00	643.00	432.00	643.00	432.00	642.00	430.00	642.00	430.00	641.00	427.00	641.00	427.00	640.00	426.00	640.00	426.00	639.00	425.00	639.00	425.00	638.00	422.00	638.00	422.00	637.00	421.00	637.00	421.00	636.00	420.00	636.00	420.00	632.00	419.00	632.00	419.00	631.00	418.00	631.00	418.00	626.00	419.00	626.00	419.00	624.00	420.00	624.00	420.00	620.00	421.00	620.00	421.00	616.00	422.00	616.00	422.00	603.00	421.00	603.00	421.00	591.00	420.00	591.00	420.00	585.00	419.00	585.00	419.00	579.00	418.00	579.00	418.00	573.00	417.00	573.00	417.00	571.00	416.00	571.00	416.00	569.00	415.00	569.00	415.00	567.00	414.00	567.00	414.00	566.00	413.00	566.00	413.00	565.00	412.00	565.00	412.00	564.00	411.00	564.00	411.00	563.00	410.00	563.00	410.00	562.00	409.00	562.00	409.00	561.00	407.00	561.00	407.00	560.00	406.00	560.00	406.00	559.00	401.00	559.00	401.00	560.00	397.00	560.00	397.00	561.00	396.00	561.00	396.00	562.00	395.00	562.00	395.00	564.00	394.00	564.00	394.00	566.00	393.00	566.00	393.00	573.00	394.00	573.00	394.00	578.00	393.00	578.00	393.00	581.00	392.00	581.00	392.00	583.00	391.00	583.00	391.00	585.00	390.00	585.00	390.00	587.00	389.00	587.00	389.00	588.00	388.00	588.00	388.00	589.00	387.00	589.00	387.00	590.00	382.00	590.00	382.00	591.00	375.00	591.00	375.00	592.00	374.00	592.00	374.00	589.00	372.00	589.00	372.00	587.00	371.00	587.00	371.00	585.00	370.00	585.00	370.00	584.00	369.00	584.00	369.00	582.00	368.00	582.00	368.00	580.00	367.00	580.00	367.00	577.00	366.00	577.00	366.00	571.00	365.00	571.00	365.00	567.00	364.00	567.00	364.00	565.00	363.00	565.00	363.00	563.00	362.00	563.00	362.00	561.00	360.00	561.00	360.00	559.00	358.00	559.00	358.00	558.00	349.00	558.00	349.00	559.00	347.00	559.00	347.00	561.00	345.00	561.00	345.00	562.00	344.00	562.00	344.00	563.00	343.00	563.00	343.00	564.00	342.00	564.00	342.00	565.00	341.00	565.00	341.00	567.00	340.00	567.00	340.00	568.00	339.00	568.00	339.00	571.00	338.00	571.00	338.00	572.00	337.00	572.00	337.00	575.00	336.00	575.00	336.00	576.00	335.00	576.00	335.00	577.00	331.00	577.00	331.00	578.00	330.00	578.00	330.00	577.00	322.00	577.00	322.00	575.00	319.00	575.00	319.00	574.00	318.00	574.00	318.00	573.00	315.00	573.00	315.00	572.00	314.00	572.00	314.00	571.00	311.00	571.00	311.00	570.00	310.00	570.00	310.00	564.00	311.00	564.00	311.00	559.00	312.00	559.00	312.00	556.00	313.00	556.00	313.00	554.00	314.00	554.00	314.00	545.00	315.00	545.00	315.00	542.00	314.00	542.00	314.00	541.00	312.00	541.00	312.00	539.00	311.00	539.00	311.00	538.00	310.00	538.00	310.00	537.00	309.00	537.00	309.00	536.00	307.00	536.00	307.00	535.00	306.00	535.00	306.00	534.00	305.00	534.00	305.00	533.00	301.00	533.00	301.00	532.00	300.00	532.00	300.00	531.00	298.00	531.00	298.00	530.00	296.00	530.00	296.00	529.00	295.00	529.00	295.00	527.00	294.00	527.00	294.00	517.00	295.00	517.00	295.00	516.00	296.00	516.00	296.00	514.00	298.00	514.00	298.00	512.00	300.00	512.00	300.00	511.00	301.00	511.00	301.00	510.00	302.00	510.00	302.00	509.00	303.00	509.00	303.00	508.00	304.00	508.00	304.00	507.00	305.00	507.00	305.00	506.00	306.00	506.00	306.00	501.00	309.00	501.00	309.00	502.00	315.00	502.00	315.00	501.00	317.00	501.00	317.00	502.00	323.00	502.00	323.00	501.00	326.00	501.00	326.00	500.00	327.00	500.00	327.00	499.00	328.00	499.00	328.00	498.00	329.00	498.00	329.00	497.00	330.00	497.00	330.00	485.00	329.00	485.00	329.00	483.00	328.00	483.00	328.00	475.00	327.00	475.00	327.00	473.00	326.00	473.00	326.00	460.00	327.00	460.00	327.00	459.00	328.00	459.00	328.00	458.00	329.00	458.00	329.00	460.00	331.00	460.00	331.00	462.00	336.00	462.00	336.00	463.00	340.00	463.00	340.00	462.00	341.00	462.00	341.00	463.00	345.00	463.00	345.00	464.00	348.00	464.00	348.00	463.00	349.00	463.00	349.00	464.00	352.00	464.00	352.00	463.00	355.00	463.00	355.00	464.00	357.00	464.00	357.00	466.00	358.00	466.00	358.00	467.00	359.00	467.00	359.00	470.00	360.00	470.00	360.00	472.00	361.00	472.00	361.00	476.00	362.00	476.00	362.00	478.00	363.00	478.00	363.00	480.00	364.00	480.00	364.00	486.00	365.00	486.00	365.00	496.00	366.00	496.00	366.00	497.00	367.00	497.00	367.00	501.00	368.00	501.00	368.00	502.00	369.00	502.00	369.00	504.00	370.00	504.00	370.00	505.00	371.00	505.00	371.00	506.00	373.00	506.00	373.00	507.00	374.00	507.00	374.00	508.00	377.00	508.00	377.00	509.00	379.00	509.00	379.00	510.00	386.00	510.00	386.00	509.00	388.00	509.00	388.00	508.00	389.00	508.00	389.00	506.00	391.00	506.00	391.00	504.00	392.00	504.00	392.00	501.00	393.00	501.00	393.00	500.00	394.00	500.00	394.00	498.00	395.00	498.00	395.00	497.00	396.00	497.00	396.00	492.00	397.00	492.00	397.00	490.00	398.00	490.00	398.00	488.00	399.00	488.00	399.00	486.00	400.00	486.00	400.00	482.00	401.00	482.00	401.00	478.00	403.00	478.00	403.00	476.00	404.00	476.00	404.00	474.00	406.00	474.00	406.00	471.00	407.00	471.00	407.00	470.00	409.00	470.00	409.00	468.00	410.00	468.00	410.00	467.00	411.00	467.00	411.00	466.00	413.00	466.00	413.00	464.00	416.00	464.00	416.00	463.00	418.00	463.00	418.00	462.00	421.00	462.00	421.00	463.00	422.00	463.00	422.00	464.00	423.00	464.00	423.00	476.00	422.00	476.00	422.00	480.00	423.00	480.00	423.00	484.00	424.00	484.00	424.00	485.00	425.00	485.00	425.00	486.00	426.00	486.00	426.00	488.00	432.00	488.00	432.00	489.00	436.00	489.00	436.00	488.00	444.00	488.00	444.00	486.00	446.00	486.00	446.00	485.00	447.00	485.00	447.00	484.00	449.00	484.00	449.00	483.00	451.00	483.00	451.00	482.00	453.00	482.00	453.00	480.00	455.00	480.00	455.00	479.00	458.00	479.00	458.00	478.00	459.00	478.00	459.00	479.00	460.00	479.00	460.00	480.00	465.00	480.00	465.00	482.00	469.00	482.00	469.00	483.00	470.00	483.00	470.00	484.00	471.00	484.00	471.00	485.00	472.00	485.00	472.00	489.00	471.00	489.00	471.00	493.00	470.00	493.00	470.00	495.00	469.00	495.00	469.00	497.00	467.00	497.00	467.00	498.00	466.00	498.00	466.00	499.00	463.00	499.00	463.00	500.00	462.00	500.00	462.00	501.00	460.00	501.00	460.00	502.00	459.00	502.00	459.00	503.00	458.00	503.00	458.00	505.00	457.00	505.00	457.00	507.00	456.00	507.00	456.00	509.00	455.00	509.00	455.00	514.00	454.00	514.00	454.00	515.00	453.00	515.00
T0_thres.tif	0538-0244	110.47	246.88	1469.01	64.41	0.0215	311.00	551.00	310.00	551.00	310.00	553.00	309.00	553.00	309.00	556.00	308.00	556.00	308.00	561.00	307.00	561.00	307.00	565.00	304.00	565.00	304.00	566.00	303.00	566.00	303.00	570.00	304.00	570.00	304.00	571.00	302.00	571.00	302.00	572.00	301.00	572.00	301.00	573.00	300.00	573.00	300.00	574.00	299.00	574.00	299.00	575.00	298.00	575.00	298.00	576.00	296.00	576.00	296.00	577.00	281.00	577.00	281.00	576.00	280.00	576.00	280.00	575.00	277.00	575.00	277.00	573.00	276.00	573.00	276.00	572.00	275.00	572.00	275.00	571.00	272.00	571.00	272.00	570.00	271.00	570.00	271.00	569.00	266.00	569.00	266.00	570.00	265.00	570.00	265.00	571.00	264.00	571.00	264.00	572.00	263.00	572.00	263.00	573.00	262.00	573.00	262.00	574.00	261.00	574.00	261.00	576.00	260.00	576.00	260.00	577.00	255.00	577.00	255.00	579.00	254.00	579.00	254.00	576.00	253.00	576.00	253.00	575.00	251.00	575.00	251.00	573.00	250.00	573.00	250.00	571.00	249.00	571.00	249.00	570.00	248.00	570.00	248.00	566.00	247.00	566.00	247.00	564.00	246.00	564.00	246.00	561.00	245.00	561.00	245.00	560.00	244.00	560.00	244.00	559.00	242.00	559.00	242.00	558.00	240.00	558.00	240.00	557.00	228.00	557.00	228.00	558.00	227.00	558.00	227.00	561.00	226.00	561.00	226.00	563.00	225.00	563.00	225.00	566.00	224.00	566.00	224.00	568.00	223.00	568.00	223.00	570.00	222.00	570.00	222.00	575.00	221.00	575.00	221.00	579.00	220.00	579.00	220.00	581.00	219.00	581.00	219.00	583.00	214.00	583.00	214.00	582.00	210.00	582.00	210.00	581.00	208.00	581.00	208.00	580.00	207.00	580.00	207.00	579.00	206.00	579.00	206.00	578.00	205.00	578.00	205.00	577.00	204.00	577.00	204.00	576.00	203.00	576.00	203.00	575.00	197.00	575.00	197.00	576.00	196.00	576.00	196.00	578.00	195.00	578.00	195.00	580.00	194.00	580.00	194.00	581.00	193.00	581.00	193.00	582.00	192.00	582.00	192.00	585.00	191.00	585.00	191.00	586.00	190.00	586.00	190.00	587.00	189.00	587.00	189.00	588.00	187.00	588.00	187.00	587.00	186.00	587.00	186.00	582.00	185.00	582.00	185.00	580.00	184.00	580.00	184.00	577.00	183.00	577.00	183.00	573.00	182.00	573.00	182.00	569.00	181.00	569.00	181.00	567.00	180.00	567.00	180.00	564.00	181.00	564.00	181.00	560.00	180.00	560.00	180.00	557.00	178.00	557.00	178.00	554.00	180.00	554.00	180.00	551.00	181.00	551.00	181.00	550.00	182.00	550.00	182.00	549.00	183.00	549.00	183.00	548.00	184.00	548.00	184.00	546.00	185.00	546.00	185.00	545.00	186.00	545.00	186.00	542.00	187.00	542.00	187.00	541.00	188.00	541.00	188.00	540.00	189.00	540.00	189.00	538.00	190.00	538.00	190.00	535.00	191.00	535.00	191.00	534.00	192.00	534.00	192.00	533.00	193.00	533.00	193.00	532.00	194.00	532.00	194.00	530.00	204.00	530.00	204.00	528.00	208.00	528.00	208.00	527.00	210.00	527.00	210.00	526.00	211.00	526.00	211.00	524.00	212.00	524.00	212.00	523.00	213.00	523.00	213.00	522.00	214.00	522.00	214.00	519.00	215.00	519.00	215.00	518.00	216.00	518.00	216.00	509.00	215.00	509.00	215.00	508.00	214.00	508.00	214.00	506.00	213.00	506.00	213.00	505.00	212.00	505.00	212.00	504.00	211.00	504.00	211.00	503.00	210.00	503.00	210.00	501.00	209.00	501.00	209.00	500.00	208.00	500.00	208.00	499.00	209.00	499.00	209.00	498.00	210.00	498.00	210.00	497.00	213.00	497.00	213.00	496.00	214.00	496.00	214.00	495.00	216.00	495.00	216.00	494.00	219.00	494.00	219.00	492.00	220.00	492.00	220.00	491.00	222.00	491.00	222.00	490.00	226.00	490.00	226.00	488.00	227.00	488.00	227.00	489.00	228.00	489.00	228.00	490.00	230.00	490.00	230.00	491.00	232.00	491.00	232.00	492.00	233.00	492.00	233.00	495.00	234.00	495.00	234.00	496.00	235.00	496.00	235.00	498.00	237.00	498.00	237.00	499.00	238.00	499.00	238.00	500.00	241.00	500.00	241.00	502.00	244.00	502.00	244.00	501.00	246.00	501.00	246.00	500.00	247.00	500.00	247.00	501.00	248.00	501.00	248.00	502.00	249.00	502.00	249.00	504.00	250.00	504.00	250.00	506.00	251.00	506.00	251.00	508.00	252.00	508.00	252.00	509.00	253.00	509.00	253.00	510.00	255.00	510.00	255.00	512.00	258.00	512.00	258.00	513.00	259.00	513.00	259.00	514.00	263.00	514.00	263.00	515.00	265.00	515.00	265.00	516.00	267.00	516.00	267.00	518.00	271.00	518.00	271.00	519.00	275.00	519.00	275.00	520.00	282.00	520.00	282.00	519.00	286.00	519.00	286.00	518.00	289.00	518.00	289.00	517.00	290.00	517.00	290.00	516.00	291.00	516.00	291.00	522.00	290.00	522.00	290.00	527.00	291.00	527.00	291.00	530.00	292.00	530.00	292.00	531.00	293.00	531.00	293.00	532.00	294.00	532.00	294.00	533.00	296.00	533.00	296.00	534.00	298.00	534.00	298.00	535.00	299.00	535.00	299.00	536.00	303.00	536.00	303.00	537.00	304.00	537.00	304.00	538.00	305.00	538.00	305.00	539.00	307.00	539.00	307.00	540.00	308.00	540.00	308.00	542.00	309.00	542.00	309.00	543.00	310.00	543.00	310.00	544.00	311.00	544.00
T0_thres.tif	0523-0163	73.21	237.65	465.70	77.82	0.0517	189.00	529.00	190.00	529.00	190.00	531.00	188.00	531.00	188.00	532.00	187.00	532.00	187.00	535.00	186.00	535.00	186.00	537.00	185.00	537.00	185.00	538.00	184.00	538.00	184.00	540.00	183.00	540.00	183.00	542.00	182.00	542.00	182.00	544.00	181.00	544.00	181.00	546.00	180.00	546.00	180.00	547.00	179.00	547.00	179.00	548.00	178.00	548.00	178.00	549.00	177.00	549.00	177.00	551.00	176.00	551.00	176.00	552.00	175.00	552.00	175.00	554.00	174.00	554.00	174.00	555.00	173.00	555.00	173.00	557.00	172.00	557.00	172.00	558.00	171.00	558.00	171.00	560.00	167.00	560.00	167.00	559.00	164.00	559.00	164.00	558.00	162.00	558.00	162.00	557.00	158.00	557.00	158.00	556.00	156.00	556.00	156.00	555.00	153.00	555.00	153.00	554.00	152.00	554.00	152.00	553.00	151.00	553.00	151.00	552.00	152.00	552.00	152.00	548.00	153.00	548.00	153.00	539.00	152.00	539.00	152.00	537.00	150.00	537.00	150.00	536.00	149.00	536.00	149.00	534.00	148.00	534.00	148.00	533.00	147.00	533.00	147.00	532.00	146.00	532.00	146.00	531.00	145.00	531.00	145.00	530.00	144.00	530.00	144.00	529.00	143.00	529.00	143.00	527.00	142.00	527.00	142.00	526.00	141.00	526.00	141.00	525.00	139.00	525.00	139.00	524.00	138.00	524.00	138.00	523.00	137.00	523.00	137.00	517.00	136.00	517.00	136.00	515.00	137.00	515.00	137.00	511.00	138.00	511.00	138.00	506.00	139.00	506.00	139.00	503.00	140.00	503.00	140.00	500.00	141.00	500.00	141.00	498.00	142.00	498.00	142.00	497.00	143.00	497.00	143.00	495.00	144.00	495.00	144.00	494.00	145.00	494.00	145.00	492.00	146.00	492.00	146.00	491.00	147.00	491.00	147.00	490.00	148.00	490.00	148.00	487.00	150.00	487.00	150.00	489.00	158.00	489.00	158.00	488.00	163.00	488.00	163.00	489.00	165.00	489.00	165.00	490.00	166.00	490.00	166.00	491.00	167.00	491.00	167.00	492.00	169.00	492.00	169.00	496.00	173.00	496.00	173.00	498.00	172.00	498.00	172.00	499.00	171.00	499.00	171.00	505.00	172.00	505.00	172.00	506.00	173.00	506.00	173.00	512.00	174.00	512.00	174.00	514.00	175.00	514.00	175.00	517.00	176.00	517.00	176.00	518.00	177.00	518.00	177.00	520.00	179.00	520.00	179.00	521.00	180.00	521.00	180.00	524.00	181.00	524.00	181.00	525.00	183.00	525.00	183.00	526.00	187.00	526.00	187.00	527.00	188.00	527.00	188.00	528.00	189.00	528.00
T0_thres.tif	0538-0092	41.28	245.80	2385.33	62.08	0.0078	149.00	550.00	148.00	550.00	148.00	552.00	147.00	552.00	147.00	556.00	146.00	556.00	146.00	558.00	145.00	558.00	145.00	560.00	144.00	560.00	144.00	561.00	143.00	561.00	143.00	563.00	142.00	563.00	142.00	574.00	143.00	574.00	143.00	587.00	142.00	587.00	142.00	589.00	141.00	589.00	141.00	591.00	139.00	591.00	139.00	592.00	138.00	592.00	138.00	593.00	136.00	593.00	136.00	594.00	134.00	594.00	134.00	591.00	133.00	591.00	133.00	589.00	132.00	589.00	132.00	592.00	131.00	592.00	131.00	593.00	130.00	593.00	130.00	594.00	131.00	594.00	131.00	604.00	130.00	604.00	130.00	605.00	128.00	605.00	128.00	606.00	126.00	606.00	126.00	607.00	124.00	607.00	124.00	609.00	122.00	609.00	122.00	610.00	119.00	610.00	119.00	612.00	118.00	612.00	118.00	614.00	117.00	614.00	117.00	616.00	116.00	616.00	116.00	617.00	114.00	617.00	114.00	618.00	113.00	618.00	113.00	620.00	112.00	620.00	112.00	616.00	111.00	616.00	111.00	615.00	110.00	615.00	110.00	613.00	109.00	613.00	109.00	612.00	107.00	612.00	107.00	611.00	106.00	611.00	106.00	610.00	104.00	610.00	104.00	609.00	103.00	609.00	103.00	608.00	102.00	608.00	102.00	607.00	101.00	607.00	101.00	606.00	98.00	606.00	98.00	605.00	87.00	605.00	87.00	606.00	86.00	606.00	86.00	607.00	85.00	607.00	85.00	609.00	82.00	609.00	82.00	607.00	81.00	607.00	81.00	606.00	80.00	606.00	80.00	605.00	77.00	605.00	77.00	604.00	76.00	604.00	76.00	603.00	62.00	603.00	62.00	599.00	61.00	599.00	61.00	596.00	60.00	596.00	60.00	591.00	59.00	591.00	59.00	586.00	60.00	586.00	60.00	582.00	58.00	582.00	58.00	581.00	57.00	581.00	57.00	579.00	56.00	579.00	56.00	578.00	54.00	578.00	54.00	575.00	51.00	575.00	51.00	576.00	50.00	576.00	50.00	575.00	49.00	575.00	49.00	574.00	48.00	574.00	48.00	573.00	47.00	573.00	47.00	572.00	46.00	572.00	46.00	571.00	45.00	571.00	45.00	569.00	44.00	569.00	44.00	568.00	43.00	568.00	43.00	567.00	42.00	567.00	42.00	565.00	41.00	565.00	41.00	562.00	40.00	562.00	40.00	557.00	39.00	557.00	39.00	551.00	42.00	551.00	42.00	550.00	43.00	550.00	43.00	548.00	44.00	548.00	44.00	545.00	45.00	545.00	45.00	544.00	46.00	544.00	46.00	542.00	47.00	542.00	47.00	541.00	48.00	541.00	48.00	537.00	49.00	537.00	49.00	534.00	50.00	534.00	50.00	529.00	51.00	529.00	51.00	527.00	52.00	527.00	52.00	525.00	53.00	525.00	53.00	519.00	52.00	519.00	52.00	515.00	51.00	515.00	51.00	512.00	50.00	512.00	50.00	507.00	49.00	507.00	49.00	504.00	48.00	504.00	48.00	499.00	47.00	499.00	47.00	497.00	46.00	497.00	46.00	494.00	45.00	494.00	45.00	491.00	44.00	491.00	44.00	490.00	43.00	490.00	43.00	489.00	42.00	489.00	42.00	488.00	41.00	488.00	41.00	487.00	40.00	487.00	40.00	486.00	39.00	486.00	39.00	485.00	38.00	485.00	38.00	484.00	37.00	484.00	37.00	482.00	36.00	482.00	36.00	478.00	35.00	478.00	35.00	476.00	36.00	476.00	36.00	470.00	37.00	470.00	37.00	468.00	38.00	468.00	38.00	465.00	42.00	465.00	42.00	464.00	44.00	464.00	44.00	463.00	45.00	463.00	45.00	462.00	46.00	462.00	46.00	461.00	48.00	461.00	48.00	460.00	49.00	460.00	49.00	459.00	51.00	459.00	51.00	458.00	55.00	458.00	55.00	457.00	58.00	457.00	58.00	456.00	59.00	456.00	59.00	457.00	60.00	457.00	60.00	458.00	61.00	458.00	61.00	459.00	62.00	459.00	62.00	461.00	64.00	461.00	64.00	462.00	65.00	462.00	65.00	463.00	66.00	463.00	66.00	464.00	67.00	464.00	67.00	467.00	68.00	467.00	68.00	468.00	69.00	468.00	69.00	470.00	70.00	470.00	70.00	472.00	71.00	472.00	71.00	475.00	73.00	475.00	73.00	478.00	75.00	478.00	75.00	480.00	77.00	480.00	77.00	481.00	90.00	481.00	90.00	480.00	96.00	480.00	96.00	479.00	100.00	479.00	100.00	478.00	110.00	478.00	110.00	486.00	111.00	486.00	111.00	494.00	112.00	494.00	112.00	495.00	113.00	495.00	113.00	498.00	115.00	498.00	115.00	500.00	119.00	500.00	119.00	501.00	120.00	501.00	120.00	502.00	123.00	502.00	123.00	503.00	126.00	503.00	126.00	504.00	129.00	504.00	129.00	506.00	134.00	506.00	134.00	503.00	136.00	503.00	136.00	504.00	135.00	504.00	135.00	508.00	134.00	508.00	134.00	513.00	133.00	513.00	133.00	520.00	134.00	520.00	134.00	525.00	135.00	525.00	135.00	526.00	136.00	526.00	136.00	527.00	137.00	527.00	137.00	528.00	139.00	528.00	139.00	530.00	140.00	530.00	140.00	531.00	141.00	531.00	141.00	533.00	143.00	533.00	143.00	535.00	144.00	535.00	144.00	536.00	146.00	536.00	146.00	538.00	147.00	538.00	147.00	539.00	148.00	539.00	148.00	540.00	149.00	540.00	149.00	542.00	150.00	542.00	150.00	546.00	149.00	546.00
T0_thres.tif	0603-0252	111.30	276.90	547.52	89.27	0.0405	262.00	612.00	267.00	612.00	267.00	614.00	268.00	614.00	268.00	615.00	267.00	615.00	267.00	620.00	268.00	620.00	268.00	624.00	269.00	624.00	269.00	628.00	270.00	628.00	270.00	629.00	271.00	629.00	271.00	630.00	272.00	630.00	272.00	631.00	273.00	631.00	273.00	632.00	274.00	632.00	274.00	634.00	275.00	634.00	275.00	635.00	277.00	635.00	277.00	636.00	278.00	636.00	278.00	637.00	280.00	637.00	280.00	638.00	282.00	638.00	282.00	639.00	279.00	639.00	279.00	640.00	278.00	640.00	278.00	641.00	275.00	641.00	275.00	642.00	274.00	642.00	274.00	643.00	272.00	643.00	272.00	645.00	265.00	645.00	265.00	646.00	257.00	646.00	257.00	647.00	244.00	647.00	244.00	646.00	240.00	646.00	240.00	645.00	236.00	645.00	236.00	644.00	235.00	644.00	235.00	640.00	236.00	640.00	236.00	629.00	235.00	629.00	235.00	627.00	234.00	627.00	234.00	625.00	233.00	625.00	233.00	624.00	232.00	624.00	232.00	622.00	231.00	622.00	231.00	620.00	230.00	620.00	230.00	617.00	228.00	617.00	228.00	615.00	226.00	615.00	226.00	613.00	225.00	613.00	225.00	612.00	224.00	612.00	224.00	611.00	223.00	611.00	223.00	609.00	222.00	609.00	222.00	589.00	223.00	589.00	223.00	586.00	224.00	586.00	224.00	577.00	225.00	577.00	225.00	573.00	226.00	573.00	226.00	570.00	227.00	570.00	227.00	568.00	228.00	568.00	228.00	565.00	229.00	565.00	229.00	564.00	230.00	564.00	230.00	560.00	238.00	560.00	238.00	561.00	239.00	561.00	239.00	562.00	241.00	562.00	241.00	563.00	243.00	563.00	243.00	566.00	244.00	566.00	244.00	568.00	245.00	568.00	245.00	572.00	246.00	572.00	246.00	574.00	247.00	574.00	247.00	575.00	248.00	575.00	248.00	577.00	249.00	577.00	249.00	578.00	250.00	578.00	250.00	579.00	251.00	579.00	251.00	581.00	252.00	581.00	252.00	582.00	254.00	582.00	254.00	585.00	253.00	585.00	253.00	593.00	252.00	593.00	252.00	596.00	251.00	596.00	251.00	605.00	252.00	605.00	252.00	606.00	253.00	606.00	253.00	607.00	255.00	607.00	255.00	608.00	257.00	608.00	257.00	609.00	259.00	609.00	259.00	610.00	261.00	610.00	261.00	611.00	262.00	611.00
T0_thres.tif	0592-0279	126.46	270.11	270.45	34.90	0.0812	299.00	591.00	301.00	591.00	301.00	593.00	302.00	593.00	302.00	595.00	303.00	595.00	303.00	598.00	305.00	598.00	305.00	610.00	304.00	610.00	304.00	609.00	300.00	609.00	300.00	608.00	299.00	608.00	299.00	607.00	286.00	607.00	286.00	608.00	283.00	608.00	283.00	609.00	277.00	609.00	277.00	610.00	274.00	610.00	274.00	611.00	270.00	611.00	270.00	610.00	269.00	610.00	269.00	609.00	264.00	609.00	264.00	607.00	262.00	607.00	262.00	606.00	260.00	606.00	260.00	605.00	257.00	605.00	257.00	604.00	256.00	604.00	256.00	603.00	255.00	603.00	255.00	602.00	254.00	602.00	254.00	598.00	255.00	598.00	255.00	596.00	256.00	596.00	256.00	587.00	257.00	587.00	257.00	585.00	258.00	585.00	258.00	582.00	260.00	582.00	260.00	580.00	262.00	580.00	262.00	579.00	263.00	579.00	263.00	578.00	264.00	578.00	264.00	577.00	265.00	577.00	265.00	575.00	266.00	575.00	266.00	574.00	268.00	574.00	268.00	573.00	269.00	573.00	269.00	574.00	273.00	574.00	273.00	575.00	274.00	575.00	274.00	577.00	275.00	577.00	275.00	578.00	277.00	578.00	277.00	579.00	279.00	579.00	279.00	580.00	282.00	580.00	282.00	581.00	285.00	581.00	285.00	580.00	287.00	580.00	287.00	581.00	291.00	581.00	291.00	582.00	293.00	582.00	293.00	583.00	295.00	583.00	295.00	585.00	296.00	585.00	296.00	586.00	297.00	586.00	297.00	588.00	298.00	588.00	298.00	589.00	299.00	589.00
T0_thres.tif	0634-0322	147.99	287.28	1524.59	28.78	0.0154	372.00	599.00	373.00	599.00	373.00	628.00	372.00	628.00	372.00	631.00	371.00	631.00	371.00	632.00	370.00	632.00	370.00	634.00	368.00	634.00	368.00	635.00	367.00	635.00	367.00	637.00	361.00	637.00	361.00	638.00	360.00	638.00	360.00	639.00	359.00	639.00	359.00	640.00	357.00	640.00	357.00	641.00	356.00	641.00	356.00	642.00	355.00	642.00	355.00	643.00	354.00	643.00	354.00	644.00	353.00	644.00	353.00	646.00	352.00	646.00	352.00	647.00	351.00	647.00	351.00	650.00	350.00	650.00	350.00	652.00	349.00	652.00	349.00	654.00	348.00	654.00	348.00	666.00	349.00	666.00	349.00	671.00	344.00	671.00	344.00	670.00	339.00	670.00	339.00	669.00	326.00	669.00	326.00	670.00	323.00	670.00	323.00	671.00	321.00	671.00	321.00	672.00	319.00	672.00	319.00	673.00	317.00	673.00	317.00	675.00	316.00	675.00	316.00	676.00	315.00	676.00	315.00	677.00	314.00	677.00	314.00	680.00	313.00	680.00	313.00	696.00	314.00	696.00	314.00	697.00	315.00	697.00	315.00	699.00	312.00	699.00	312.00	700.00	311.00	700.00	311.00	701.00	309.00	701.00	309.00	702.00	306.00	702.00	306.00	703.00	304.00	703.00	304.00	704.00	302.00	704.00	302.00	705.00	301.00	705.00	301.00	706.00	299.00	706.00	299.00	707.00	295.00	707.00	295.00	706.00	294.00	706.00	294.00	704.00	293.00	704.00	293.00	703.00	292.00	703.00	292.00	701.00	291.00	701.00	291.00	699.00	290.00	699.00	290.00	697.00	289.00	697.00	289.00	695.00	288.00	695.00	288.00	693.00	286.00	693.00	286.00	691.00	283.00	691.00	283.00	689.00	280.00	689.00	280.00	687.00	278.00	687.00	278.00	685.00	274.00	685.00	274.00	684.00	273.00	684.00	273.00	682.00	275.00	682.00	275.00	681.00	276.00	681.00	276.00	676.00	277.00	676.00	277.00	669.00	276.00	669.00	276.00	666.00	275.00	666.00	275.00	663.00	274.00	663.00	274.00	660.00	273.00	660.00	273.00	659.00	272.00	659.00	272.00	651.00	271.00	651.00	271.00	648.00	274.00	648.00	274.00	647.00	275.00	647.00	275.00	646.00	277.00	646.00	277.00	644.00	281.00	644.00	281.00	643.00	282.00	643.00	282.00	642.00	283.00	642.00	283.00	643.00	289.00	643.00	289.00	644.00	293.00	644.00	293.00	642.00	296.00	642.00	296.00	641.00	297.00	641.00	297.00	640.00	302.00	640.00	302.00	639.00	304.00	639.00	304.00	638.00	306.00	638.00	306.00	637.00	308.00	637.00	308.00	636.00	311.00	636.00	311.00	635.00	313.00	635.00	313.00	634.00	315.00	634.00	315.00	632.00	316.00	632.00	316.00	631.00	317.00	631.00	317.00	630.00	318.00	630.00	318.00	622.00	317.00	622.00	317.00	621.00	316.00	621.00	316.00	618.00	315.00	618.00	315.00	617.00	314.00	617.00	314.00	616.00	313.00	616.00	313.00	615.00	312.00	615.00	312.00	614.00	311.00	614.00	311.00	613.00	310.00	613.00	310.00	612.00	309.00	612.00	309.00	606.00	308.00	606.00	308.00	595.00	306.00	595.00	306.00	593.00	305.00	593.00	305.00	591.00	304.00	591.00	304.00	589.00	303.00	589.00	303.00	588.00	302.00	588.00	302.00	587.00	301.00	587.00	301.00	585.00	300.00	585.00	300.00	583.00	298.00	583.00	298.00	580.00	299.00	580.00	299.00	579.00	300.00	579.00	300.00	578.00	301.00	578.00	301.00	577.00	302.00	577.00	302.00	576.00	303.00	576.00	303.00	575.00	305.00	575.00	305.00	574.00	306.00	574.00	306.00	573.00	309.00	573.00	309.00	574.00	311.00	574.00	311.00	575.00	312.00	575.00	312.00	576.00	315.00	576.00	315.00	577.00	317.00	577.00	317.00	578.00	319.00	578.00	319.00	579.00	320.00	579.00	320.00	580.00	326.00	580.00	326.00	581.00	329.00	581.00	329.00	582.00	333.00	582.00	333.00	580.00	337.00	580.00	337.00	579.00	339.00	579.00	339.00	578.00	340.00	578.00	340.00	574.00	342.00	574.00	342.00	571.00	343.00	571.00	343.00	569.00	344.00	569.00	344.00	567.00	345.00	567.00	345.00	566.00	347.00	566.00	347.00	564.00	350.00	564.00	350.00	562.00	352.00	562.00	352.00	561.00	356.00	561.00	356.00	562.00	357.00	562.00	357.00	563.00	358.00	563.00	358.00	564.00	359.00	564.00	359.00	566.00	360.00	566.00	360.00	567.00	361.00	567.00	361.00	569.00	362.00	569.00	362.00	573.00	363.00	573.00	363.00	580.00	364.00	580.00	364.00	582.00	365.00	582.00	365.00	584.00	366.00	584.00	366.00	586.00	367.00	586.00	367.00	588.00	368.00	588.00	368.00	589.00	369.00	589.00	369.00	592.00	371.00	592.00	371.00	594.00	372.00	594.00
T0_thres.tif	0661-0578	265.27	303.61	2891.12	40.87	0.0071	585.00	673.00	580.00	673.00	580.00	674.00	578.00	674.00	578.00	675.00	577.00	675.00	577.00	676.00	575.00	676.00	575.00	677.00	573.00	677.00	573.00	679.00	572.00	679.00	572.00	680.00	571.00	680.00	571.00	683.00	570.00	683.00	570.00	684.00	569.00	684.00	569.00	687.00	568.00	687.00	568.00	688.00	567.00	688.00	567.00	697.00	568.00	697.00	568.00	701.00	567.00	701.00	567.00	703.00	563.00	703.00	563.00	706.00	562.00	706.00	562.00	707.00	561.00	707.00	561.00	708.00	560.00	708.00	560.00	709.00	559.00	709.00	559.00	712.00	557.00	712.00	557.00	713.00	552.00	713.00	552.00	712.00	550.00	712.00	550.00	711.00	548.00	711.00	548.00	710.00	546.00	710.00	546.00	709.00	542.00	709.00	542.00	708.00	541.00	708.00	541.00	707.00	537.00	707.00	537.00	708.00	535.00	708.00	535.00	709.00	532.00	709.00	532.00	710.00	530.00	710.00	530.00	711.00	529.00	711.00	529.00	713.00	527.00	713.00	527.00	714.00	526.00	714.00	526.00	715.00	525.00	715.00	525.00	716.00	524.00	716.00	524.00	717.00	523.00	717.00	523.00	718.00	522.00	718.00	522.00	719.00	521.00	719.00	521.00	720.00	520.00	720.00	520.00	721.00	519.00	721.00	519.00	722.00	518.00	722.00	518.00	723.00	517.00	723.00	517.00	724.00	516.00	724.00	516.00	725.00	514.00	725.00	514.00	727.00	513.00	727.00	513.00	728.00	512.00	728.00	512.00	729.00	511.00	729.00	511.00	730.00	510.00	730.00	510.00	731.00	509.00	731.00	509.00	732.00	508.00	732.00	508.00	733.00	507.00	733.00	507.00	735.00	506.00	735.00	506.00	736.00	502.00	736.00	502.00	737.00	489.00	737.00	489.00	736.00	487.00	736.00	487.00	735.00	486.00	735.00	486.00	725.00	485.00	725.00	485.00	724.00	486.00	724.00	486.00	721.00	485.00	721.00	485.00	719.00	484.00	719.00	484.00	716.00	483.00	716.00	483.00	715.00	482.00	715.00	482.00	713.00	479.00	713.00	479.00	712.00	478.00	712.00	478.00	706.00	479.00	706.00	479.00	704.00	480.00	704.00	480.00	700.00	481.00	700.00	481.00	698.00	482.00	698.00	482.00	695.00	483.00	695.00	483.00	694.00	485.00	694.00	485.00	692.00	487.00	692.00	487.00	691.00	489.00	691.00	489.00	690.00	492.00	690.00	492.00	689.00	494.00	689.00	494.00	688.00	497.00	688.00	497.00	687.00	498.00	687.00	498.00	686.00	499.00	686.00	499.00	684.00	501.00	684.00	501.00	683.00	502.00	683.00	502.00	682.00	503.00	682.00	503.00	681.00	504.00	681.00	504.00	678.00	505.00	678.00	505.00	675.00	506.00	675.00	506.00	672.00	507.00	672.00	507.00	670.00	508.00	670.00	508.00	651.00	509.00	651.00	509.00	647.00	508.00	647.00	508.00	644.00	516.00	644.00	516.00	643.00	518.00	643.00	518.00	642.00	519.00	642.00	519.00	640.00	522.00	640.00	522.00	638.00	524.00	638.00	524.00	637.00	526.00	637.00	526.00	636.00	528.00	636.00	528.00	635.00	530.00	635.00	530.00	634.00	533.00	634.00	533.00	636.00	535.00	636.00	535.00	638.00	538.00	638.00	538.00	639.00	539.00	639.00	539.00	640.00	540.00	640.00	540.00	641.00	541.00	641.00	541.00	642.00	545.00	642.00	545.00	643.00	547.00	643.00	547.00	644.00	555.00	644.00	555.00	645.00	556.00	645.00	556.00	646.00	561.00	646.00	561.00	647.00	563.00	647.00	563.00	648.00	567.00	648.00	567.00	647.00	568.00	647.00	568.00	646.00	570.00	646.00	570.00	645.00	572.00	645.00	572.00	644.00	576.00	644.00	576.00	643.00	577.00	643.00	577.00	641.00	579.00	641.00	579.00	640.00	582.00	640.00	582.00	638.00	583.00	638.00	583.00	634.00	584.00	634.00	584.00	625.00	583.00	625.00	583.00	622.00	582.00	622.00	582.00	619.00	581.00	619.00	581.00	615.00	580.00	615.00	580.00	610.00	579.00	610.00	579.00	607.00	578.00	607.00	578.00	605.00	577.00	605.00	577.00	603.00	576.00	603.00	576.00	598.00	577.00	598.00	577.00	596.00	578.00	596.00	578.00	595.00	579.00	595.00	579.00	594.00	580.00	594.00	580.00	593.00	581.00	593.00	581.00	592.00	584.00	592.00	584.00	591.00	585.00	591.00	585.00	590.00	588.00	590.00	588.00	589.00	589.00	589.00	589.00	588.00	592.00	588.00	592.00	587.00	594.00	587.00	594.00	586.00	597.00	586.00	597.00	585.00	599.00	585.00	599.00	586.00	601.00	586.00	601.00	587.00	602.00	587.00	602.00	588.00	604.00	588.00	604.00	590.00	606.00	590.00	606.00	592.00	607.00	592.00	607.00	594.00	608.00	594.00	608.00	596.00	609.00	596.00	609.00	599.00	610.00	599.00	610.00	601.00	611.00	601.00	611.00	606.00	612.00	606.00	612.00	608.00	613.00	608.00	613.00	610.00	614.00	610.00	614.00	614.00	615.00	614.00	615.00	618.00	616.00	618.00	616.00	620.00	617.00	620.00	617.00	623.00	619.00	623.00	619.00	626.00	621.00	626.00	621.00	627.00	623.00	627.00	623.00	628.00	626.00	628.00	626.00	627.00	628.00	627.00	628.00	626.00	631.00	626.00	631.00	624.00	634.00	624.00	634.00	623.00	635.00	623.00	635.00	622.00	637.00	622.00	637.00	621.00	638.00	621.00	638.00	620.00	641.00	620.00	641.00	619.00	643.00	619.00	643.00	618.00	646.00	618.00	646.00	617.00	647.00	617.00	647.00	616.00	650.00	616.00	650.00	615.00	652.00	615.00	652.00	614.00	663.00	614.00	663.00	615.00	665.00	615.00	665.00	616.00	666.00	616.00	666.00	619.00	665.00	619.00	665.00	634.00	666.00	634.00	666.00	636.00	667.00	636.00	667.00	638.00	668.00	638.00	668.00	639.00	669.00	639.00	669.00	640.00	671.00	640.00	671.00	642.00	673.00	642.00	673.00	643.00	676.00	643.00	676.00	644.00	678.00	644.00	678.00	645.00	676.00	645.00	676.00	646.00	675.00	646.00	675.00	650.00	678.00	650.00	678.00	648.00	679.00	648.00	679.00	654.00	678.00	654.00	678.00	655.00	677.00	655.00	677.00	658.00	676.00	658.00	676.00	660.00	675.00	660.00	675.00	662.00	674.00	662.00	674.00	663.00	673.00	663.00	673.00	664.00	672.00	664.00	672.00	665.00	671.00	665.00	671.00	666.00	670.00	666.00	670.00	667.00	669.00	667.00	669.00	669.00	668.00	669.00	668.00	670.00	667.00	670.00	667.00	671.00	666.00	671.00	666.00	672.00	665.00	672.00	665.00	674.00	664.00	674.00	664.00	675.00	663.00	675.00	663.00	676.00	662.00	676.00	662.00	677.00	660.00	677.00	660.00	678.00	658.00	678.00	658.00	679.00	657.00	679.00	657.00	680.00	656.00	680.00	656.00	681.00	654.00	681.00	654.00	682.00	653.00	682.00	653.00	683.00	651.00	683.00	651.00	684.00	650.00	684.00	650.00	685.00	649.00	685.00	649.00	686.00	648.00	686.00	648.00	687.00	647.00	687.00	647.00	689.00	646.00	689.00	646.00	691.00	645.00	691.00	645.00	694.00	644.00	694.00	644.00	706.00	645.00	706.00	645.00	710.00	646.00	710.00	646.00	713.00	647.00	713.00	647.00	721.00	648.00	721.00	648.00	726.00	647.00	726.00	647.00	728.00	646.00	728.00	646.00	729.00	645.00	729.00	645.00	730.00	644.00	730.00	644.00	731.00	643.00	731.00	643.00	732.00	640.00	732.00	640.00	731.00	638.00	731.00	638.00	730.00	636.00	730.00	636.00	729.00	632.00	729.00	632.00	728.00	628.00	728.00	628.00	727.00	617.00	727.00	617.00	728.00	616.00	728.00	616.00	729.00	615.00	729.00	615.00	730.00	613.00	730.00	613.00	727.00	612.00	727.00	612.00	723.00	611.00	723.00	611.00	721.00	610.00	721.00	610.00	718.00	609.00	718.00	609.00	715.00	608.00	715.00	608.00	713.00	607.00	713.00	607.00	709.00	606.00	709.00	606.00	700.00	607.00	700.00	607.00	698.00	608.00	698.00	608.00	695.00	609.00	695.00	609.00	687.00	608.00	687.00	608.00	683.00	606.00	683.00	606.00	681.00	605.00	681.00	605.00	680.00	604.00	680.00	604.00	679.00	603.00	679.00	603.00	677.00	602.00	677.00	602.00	675.00	601.00	675.00	601.00	674.00	600.00	674.00	600.00	672.00	598.00	672.00	598.00	671.00	587.00	671.00	587.00	672.00	585.00	672.00
T0_thres.tif	0654-0132	60.43	295.72	990.29	69.14	0.0222	189.00	638.00	190.00	638.00	190.00	640.00	189.00	640.00	189.00	645.00	188.00	645.00	188.00	646.00	187.00	646.00	187.00	647.00	186.00	647.00	186.00	649.00	185.00	649.00	185.00	652.00	183.00	652.00	183.00	654.00	182.00	654.00	182.00	655.00	181.00	655.00	181.00	657.00	179.00	657.00	179.00	656.00	174.00	656.00	174.00	657.00	168.00	657.00	168.00	658.00	166.00	658.00	166.00	659.00	163.00	659.00	163.00	660.00	162.00	660.00	162.00	661.00	161.00	661.00	161.00	662.00	159.00	662.00	159.00	663.00	157.00	663.00	157.00	664.00	155.00	664.00	155.00	665.00	153.00	665.00	153.00	666.00	152.00	666.00	152.00	667.00	150.00	667.00	150.00	669.00	149.00	669.00	149.00	670.00	148.00	670.00	148.00	671.00	146.00	671.00	146.00	672.00	145.00	672.00	145.00	673.00	144.00	673.00	144.00	675.00	143.00	675.00	143.00	676.00	142.00	676.00	142.00	673.00	139.00	673.00	139.00	675.00	134.00	675.00	134.00	676.00	133.00	676.00	133.00	677.00	132.00	677.00	132.00	678.00	131.00	678.00	131.00	679.00	129.00	679.00	129.00	681.00	128.00	681.00	128.00	682.00	127.00	682.00	127.00	683.00	126.00	683.00	126.00	685.00	125.00	685.00	125.00	686.00	124.00	686.00	124.00	688.00	123.00	688.00	123.00	690.00	122.00	690.00	122.00	692.00	121.00	692.00	121.00	693.00	120.00	693.00	120.00	695.00	119.00	695.00	119.00	696.00	118.00	696.00	118.00	692.00	117.00	692.00	117.00	689.00	116.00	689.00	116.00	686.00	115.00	686.00	115.00	685.00	114.00	685.00	114.00	684.00	113.00	684.00	113.00	683.00	112.00	683.00	112.00	682.00	111.00	682.00	111.00	681.00	110.00	681.00	110.00	679.00	106.00	679.00	106.00	678.00	101.00	678.00	101.00	679.00	99.00	679.00	99.00	680.00	97.00	680.00	97.00	681.00	95.00	681.00	95.00	682.00	94.00	682.00	94.00	683.00	92.00	683.00	92.00	684.00	91.00	684.00	91.00	685.00	79.00	685.00	79.00	684.00	77.00	684.00	77.00	683.00	74.00	683.00	74.00	680.00	75.00	680.00	75.00	678.00	76.00	678.00	76.00	676.00	79.00	676.00	79.00	674.00	80.00	674.00	80.00	672.00	81.00	672.00	81.00	670.00	82.00	670.00	82.00	665.00	83.00	665.00	83.00	664.00	84.00	664.00	84.00	657.00	85.00	657.00	85.00	651.00	92.00	651.00	92.00	650.00	94.00	650.00	94.00	649.00	96.00	649.00	96.00	648.00	97.00	648.00	97.00	646.00	100.00	646.00	100.00	645.00	102.00	645.00	102.00	644.00	104.00	644.00	104.00	642.00	106.00	642.00	106.00	641.00	108.00	641.00	108.00	639.00	110.00	639.00	110.00	638.00	112.00	638.00	112.00	636.00	113.00	636.00	113.00	634.00	114.00	634.00	114.00	623.00	115.00	623.00	115.00	622.00	116.00	622.00	116.00	621.00	117.00	621.00	117.00	620.00	119.00	620.00	119.00	618.00	120.00	618.00	120.00	616.00	121.00	616.00	121.00	615.00	122.00	615.00	122.00	614.00	124.00	614.00	124.00	613.00	125.00	613.00	125.00	612.00	132.00	612.00	132.00	613.00	133.00	613.00	133.00	614.00	137.00	614.00	137.00	615.00	138.00	615.00	138.00	616.00	139.00	616.00	139.00	617.00	142.00	617.00	142.00	618.00	143.00	618.00	143.00	619.00	144.00	619.00	144.00	620.00	146.00	620.00	146.00	621.00	147.00	621.00	147.00	622.00	150.00	622.00	150.00	623.00	151.00	623.00	151.00	624.00	153.00	624.00	153.00	625.00	154.00	625.00	154.00	626.00	156.00	626.00	156.00	627.00	157.00	627.00	157.00	628.00	165.00	628.00	165.00	627.00	166.00	627.00	166.00	626.00	168.00	626.00	168.00	623.00	169.00	623.00	169.00	622.00	170.00	622.00	170.00	621.00	181.00	621.00	181.00	622.00	186.00	622.00	186.00	624.00	187.00	624.00	187.00	627.00	188.00	627.00	188.00	628.00	189.00	628.00
T0_thres.tif	0628-0091	42.99	285.94	166.94	43.55	0.0407	110.00	626.00	111.00	626.00	111.00	631.00	110.00	631.00	110.00	633.00	109.00	633.00	109.00	635.00	108.00	635.00	108.00	636.00	106.00	636.00	106.00	637.00	105.00	637.00	105.00	638.00	104.00	638.00	104.00	639.00	102.00	639.00	102.00	640.00	101.00	640.00	101.00	641.00	100.00	641.00	100.00	642.00	98.00	642.00	98.00	643.00	95.00	643.00	95.00	644.00	94.00	644.00	94.00	645.00	93.00	645.00	93.00	646.00	92.00	646.00	92.00	647.00	89.00	647.00	89.00	648.00	87.00	648.00	87.00	647.00	84.00	647.00	84.00	645.00	82.00	645.00	82.00	641.00	79.00	641.00	79.00	642.00	78.00	642.00	78.00	641.00	76.00	641.00	76.00	639.00	73.00	639.00	73.00	638.00	72.00	638.00	72.00	636.00	76.00	636.00	76.00	635.00	77.00	635.00	77.00	634.00	78.00	634.00	78.00	633.00	79.00	633.00	79.00	632.00	82.00	632.00	82.00	630.00	84.00	630.00	84.00	629.00	85.00	629.00	85.00	628.00	86.00	628.00	86.00	626.00	87.00	626.00	87.00	625.00	88.00	625.00	88.00	624.00	90.00	624.00	90.00	614.00	89.00	614.00	89.00	612.00	88.00	612.00	88.00	609.00	90.00	609.00	90.00	608.00	95.00	608.00	95.00	609.00	98.00	609.00	98.00	610.00	100.00	610.00	100.00	611.00	101.00	611.00	101.00	612.00	102.00	612.00	102.00	613.00	103.00	613.00	103.00	614.00	105.00	614.00	105.00	615.00	106.00	615.00	106.00	616.00	107.00	616.00	107.00	617.00	108.00	617.00	108.00	618.00	109.00	618.00	109.00	622.00	110.00	622.00
T0_thres.tif	0421-0225	101.03	191.48	216.53	24.96	0.0260	239.00	426.00	240.00	426.00	240.00	427.00	241.00	427.00	241.00	428.00	242.00	428.00	242.00	430.00	243.00	430.00	243.00	432.00	244.00	432.00	244.00	433.00	239.00	433.00	239.00	434.00	237.00	434.00	237.00	435.00	235.00	435.00	235.00	436.00	234.00	436.00	234.00	437.00	233.00	437.00	233.00	438.00	232.00	438.00	232.00	439.00	231.00	439.00	231.00	440.00	230.00	440.00	230.00	441.00	229.00	441.00	229.00	442.00	228.00	442.00	228.00	444.00	227.00	444.00	227.00	445.00	225.00	445.00	225.00	444.00	224.00	444.00	224.00	443.00	221.00	443.00	221.00	441.00	220.00	441.00	220.00	440.00	219.00	440.00	219.00	439.00	218.00	439.00	218.00	438.00	217.00	438.00	217.00	437.00	214.00	437.00	214.00	436.00	213.00	436.00	213.00	435.00	209.00	435.00	209.00	434.00	210.00	434.00	210.00	427.00	209.00	427.00	209.00	425.00	208.00	425.00	208.00	419.00	207.00	419.00	207.00	417.00	206.00	417.00	206.00	411.00	207.00	411.00	207.00	409.00	208.00	409.00	208.00	404.00	209.00	404.00	209.00	403.00	210.00	403.00	210.00	402.00	212.00	402.00	212.00	400.00	213.00	400.00	213.00	399.00	216.00	399.00	216.00	398.00	224.00	398.00	224.00	399.00	225.00	399.00	225.00	400.00	226.00	400.00	226.00	402.00	227.00	402.00	227.00	409.00	228.00	409.00	228.00	411.00	229.00	411.00	229.00	412.00	230.00	412.00	230.00	413.00	231.00	413.00	231.00	414.00	235.00	414.00	235.00	417.00	236.00	417.00	236.00	418.00	237.00	418.00	237.00	420.00	238.00	420.00	238.00	422.00	239.00	422.00
T0_thres.tif	0414-0371	167.69	188.03	314.88	1.20	0.0245	390.00	421.00	389.00	421.00	389.00	427.00	388.00	427.00	388.00	430.00	387.00	430.00	387.00	433.00	386.00	433.00	386.00	435.00	385.00	435.00	385.00	437.00	384.00	437.00	384.00	438.00	383.00	438.00	383.00	439.00	379.00	439.00	379.00	440.00	377.00	440.00	377.00	439.00	376.00	439.00	376.00	438.00	375.00	438.00	375.00	437.00	374.00	437.00	374.00	435.00	372.00	435.00	372.00	433.00	370.00	433.00	370.00	432.00	368.00	432.00	368.00	431.00	367.00	431.00	367.00	430.00	364.00	430.00	364.00	431.00	362.00	431.00	362.00	432.00	360.00	432.00	360.00	433.00	359.00	433.00	359.00	434.00	358.00	434.00	358.00	433.00	356.00	433.00	356.00	432.00	355.00	432.00	355.00	431.00	354.00	431.00	354.00	430.00	353.00	430.00	353.00	429.00	352.00	429.00	352.00	425.00	350.00	425.00	350.00	419.00	349.00	419.00	349.00	415.00	350.00	415.00	350.00	397.00	351.00	397.00	351.00	396.00	352.00	396.00	352.00	394.00	353.00	394.00	353.00	393.00	354.00	393.00	354.00	392.00	355.00	392.00	355.00	391.00	357.00	391.00	357.00	390.00	361.00	390.00	361.00	389.00	364.00	389.00	364.00	388.00	370.00	388.00	370.00	389.00	373.00	389.00	373.00	390.00	376.00	390.00	376.00	394.00	375.00	394.00	375.00	399.00	379.00	399.00	379.00	400.00	380.00	400.00	380.00	401.00	381.00	401.00	381.00	402.00	382.00	402.00	382.00	403.00	383.00	403.00	383.00	405.00	384.00	405.00	384.00	406.00	386.00	406.00	386.00	407.00	387.00	407.00	387.00	408.00	388.00	408.00	388.00	409.00	389.00	409.00	389.00	411.00	390.00	411.00	390.00	412.00	393.00	412.00	393.00	413.00	392.00	413.00	392.00	415.00	390.00	415.00	390.00	416.00	389.00	416.00	389.00	420.00	390.00	420.00
T0_thres.tif	0311-0560	254.02	142.59	80.37	79.79	0.1162	572.00	315.00	573.00	315.00	573.00	317.00	571.00	317.00	571.00	318.00	570.00	318.00	570.00	319.00	569.00	319.00	569.00	320.00	568.00	320.00	568.00	323.00	565.00	323.00	565.00	324.00	556.00	324.00	556.00	323.00	552.00	323.00	552.00	322.00	551.00	322.00	551.00	321.00	550.00	321.00	550.00	319.00	549.00	319.00	549.00	318.00	548.00	318.00	548.00	310.00	549.00	310.00	549.00	309.00	550.00	309.00	550.00	305.00	551.00	305.00	551.00	304.00	552.00	304.00	552.00	303.00	553.00	303.00	553.00	302.00	554.00	302.00	554.00	300.00	555.00	300.00	555.00	299.00	556.00	299.00	556.00	300.00	557.00	300.00	557.00	301.00	558.00	301.00	558.00	302.00	559.00	302.00	559.00	304.00	561.00	304.00	561.00	305.00	562.00	305.00	562.00	306.00	564.00	306.00	564.00	308.00	566.00	308.00	566.00	309.00	567.00	309.00	567.00	310.00	568.00	310.00	568.00	311.00	569.00	311.00	569.00	312.00	571.00	312.00	571.00	314.00	572.00	314.00
T0_thres.tif	0312-0540	245.12	143.04	69.83	-8.38	0.1121	543.00	318.00	544.00	318.00	544.00	320.00	545.00	320.00	545.00	323.00	546.00	323.00	546.00	324.00	547.00	324.00	547.00	327.00	545.00	327.00	545.00	328.00	542.00	328.00	542.00	329.00	537.00	329.00	537.00	328.00	534.00	328.00	534.00	327.00	532.00	327.00	532.00	325.00	531.00	325.00	531.00	323.00	530.00	323.00	530.00	320.00	531.00	320.00	531.00	318.00	532.00	318.00	532.00	312.00	533.00	312.00	533.00	311.00	534.00	311.00	534.00	309.00	535.00	309.00	535.00	308.00	536.00	308.00	536.00	303.00	537.00	303.00	537.00	302.00	539.00	302.00	539.00	301.00	540.00	301.00	540.00	300.00	541.00	300.00	541.00	298.00	543.00	298.00	543.00	297.00	545.00	297.00	545.00	296.00	548.00	296.00	548.00	295.00	550.00	295.00	550.00	296.00	551.00	296.00	551.00	297.00	549.00	297.00	549.00	299.00	547.00	299.00	547.00	301.00	546.00	301.00	546.00	302.00	545.00	302.00	545.00	304.00	544.00	304.00	544.00	305.00	543.00	305.00
T0_thres.tif	0311-0401	183.88	143.39	172.52	39.77	0.0364	417.00	322.00	416.00	322.00	416.00	325.00	415.00	325.00	415.00	329.00	414.00	329.00	414.00	330.00	413.00	330.00	413.00	332.00	410.00	332.00	410.00	333.00	392.00	333.00	392.00	332.00	391.00	332.00	391.00	331.00	390.00	331.00	390.00	330.00	389.00	330.00	389.00	329.00	388.00	329.00	388.00	327.00	387.00	327.00	387.00	325.00	386.00	325.00	386.00	318.00	391.00	318.00	391.00	317.00	393.00	317.00	393.00	316.00	396.00	316.00	396.00	315.00	397.00	315.00	397.00	314.00	398.00	314.00	398.00	312.00	400.00	312.00	400.00	308.00	401.00	308.00	401.00	306.00	402.00	306.00	402.00	294.00	401.00	294.00	401.00	292.00	402.00	292.00	402.00	291.00	403.00	291.00	403.00	290.00	409.00	290.00	409.00	291.00	410.00	291.00	410.00	292.00	411.00	292.00	411.00	293.00	412.00	293.00	412.00	294.00	413.00	294.00	413.00	295.00	414.00	295.00	414.00	296.00	415.00	296.00	415.00	300.00	416.00	300.00	416.00	306.00	417.00	306.00
T0_thres.tif	0101-0495	224.73	46.05	420.04	-69.54	0.0264	514.00	113.00	513.00	113.00	513.00	116.00	512.00	116.00	512.00	120.00	511.00	120.00	511.00	124.00	510.00	124.00	510.00	125.00	509.00	125.00	509.00	127.00	507.00	127.00	507.00	129.00	506.00	129.00	506.00	130.00	505.00	130.00	505.00	131.00	503.00	131.00	503.00	132.00	501.00	132.00	501.00	133.00	496.00	133.00	496.00	129.00	493.00	129.00	493.00	130.00	492.00	130.00	492.00	131.00	488.00	131.00	488.00	130.00	487.00	130.00	487.00	129.00	485.00	129.00	485.00	128.00	483.00	128.00	483.00	127.00	482.00	127.00	482.00	126.00	480.00	126.00	480.00	125.00	478.00	125.00	478.00	123.00	477.00	123.00	477.00	122.00	476.00	122.00	476.00	116.00	477.00	116.00	477.00	112.00	478.00	112.00	478.00	100.00	477.00	100.00	477.00	99.00	476.00	99.00	476.00	95.00	475.00	95.00	475.00	91.00	474.00	91.00	474.00	80.00	475.00	80.00	475.00	79.00	476.00	79.00	476.00	75.00	478.00	75.00	478.00	73.00	479.00	73.00	479.00	72.00	480.00	72.00	480.00	71.00	481.00	71.00	481.00	70.00	490.00	70.00	490.00	71.00	491.00	71.00	491.00	72.00	493.00	72.00	493.00	73.00	494.00	73.00	494.00	74.00	496.00	74.00	496.00	75.00	498.00	75.00	498.00	76.00	500.00	76.00	500.00	77.00	501.00	77.00	501.00	78.00	503.00	78.00	503.00	79.00	505.00	79.00	505.00	80.00	508.00	80.00	508.00	81.00	509.00	81.00	509.00	82.00	511.00	82.00	511.00	83.00	512.00	83.00	512.00	84.00	513.00	84.00	513.00	86.00	514.00	86.00	514.00	88.00	515.00	88.00	515.00	93.00	516.00	93.00	516.00	106.00	515.00	106.00	515.00	112.00	514.00	112.00
T0_thres.tif	0686-0166	76.52	311.40	376.86	-84.14	0.0601	191.00	686.00	190.00	686.00	190.00	689.00	189.00	689.00	189.00	692.00	188.00	692.00	188.00	693.00	187.00	693.00	187.00	696.00	186.00	696.00	186.00	698.00	185.00	698.00	185.00	699.00	184.00	699.00	184.00	700.00	183.00	700.00	183.00	702.00	182.00	702.00	182.00	704.00	181.00	704.00	181.00	706.00	180.00	706.00	180.00	707.00	179.00	707.00	179.00	708.00	178.00	708.00	178.00	709.00	177.00	709.00	177.00	711.00	176.00	711.00	176.00	712.00	175.00	712.00	175.00	713.00	174.00	713.00	174.00	714.00	171.00	714.00	171.00	713.00	167.00	713.00	167.00	712.00	166.00	712.00	166.00	711.00	163.00	711.00	163.00	709.00	162.00	709.00	162.00	702.00	161.00	702.00	161.00	699.00	160.00	699.00	160.00	698.00	156.00	698.00	156.00	699.00	152.00	699.00	152.00	700.00	151.00	700.00	151.00	701.00	147.00	701.00	147.00	702.00	146.00	702.00	146.00	701.00	142.00	701.00	142.00	700.00	141.00	700.00	141.00	694.00	142.00	694.00	142.00	690.00	143.00	690.00	143.00	681.00	144.00	681.00	144.00	679.00	145.00	679.00	145.00	678.00	146.00	678.00	146.00	677.00	147.00	677.00	147.00	676.00	148.00	676.00	148.00	674.00	151.00	674.00	151.00	672.00	152.00	672.00	152.00	671.00	153.00	671.00	153.00	670.00	154.00	670.00	154.00	669.00	155.00	669.00	155.00	668.00	158.00	668.00	158.00	667.00	159.00	667.00	159.00	666.00	161.00	666.00	161.00	665.00	163.00	665.00	163.00	664.00	165.00	664.00	165.00	662.00	168.00	662.00	168.00	661.00	170.00	661.00	170.00	660.00	176.00	660.00	176.00	659.00	177.00	659.00	177.00	660.00	178.00	660.00	178.00	662.00	182.00	662.00	182.00	661.00	184.00	661.00	184.00	662.00	185.00	662.00	185.00	663.00	186.00	663.00	186.00	664.00	188.00	664.00	188.00	665.00	189.00	665.00	189.00	668.00	190.00	668.00	190.00	670.00	191.00	670.00	191.00	674.00	192.00	674.00	192.00	679.00	191.00	679.00
T0_thres.tif	0459-0841	382.31	203.69	1352.89	-74.76	0.0114	880.00	412.00	881.00	412.00	881.00	416.00	882.00	416.00	882.00	418.00	883.00	418.00	883.00	421.00	884.00	421.00	884.00	422.00	882.00	422.00	882.00	423.00	881.00	423.00	881.00	424.00	879.00	424.00	879.00	426.00	878.00	426.00	878.00	427.00	877.00	427.00	877.00	430.00	876.00	430.00	876.00	431.00	875.00	431.00	875.00	432.00	874.00	432.00	874.00	433.00	873.00	433.00	873.00	436.00	872.00	436.00	872.00	437.00	871.00	437.00	871.00	441.00	870.00	441.00	870.00	450.00	869.00	450.00	869.00	464.00	870.00	464.00	870.00	466.00	871.00	466.00	871.00	471.00	872.00	471.00	872.00	473.00	871.00	473.00	871.00	472.00	868.00	472.00	868.00	471.00	856.00	471.00	856.00	472.00	854.00	472.00	854.00	473.00	852.00	473.00	852.00	474.00	851.00	474.00	851.00	475.00	849.00	475.00	849.00	476.00	848.00	476.00	848.00	477.00	847.00	477.00	847.00	479.00	845.00	479.00	845.00	480.00	844.00	480.00	844.00	481.00	843.00	481.00	843.00	482.00	842.00	482.00	842.00	483.00	841.00	483.00	841.00	485.00	840.00	485.00	840.00	487.00	839.00	487.00	839.00	488.00	838.00	488.00	838.00	491.00	837.00	491.00	837.00	493.00	836.00	493.00	836.00	494.00	835.00	494.00	835.00	497.00	834.00	497.00	834.00	498.00	833.00	498.00	833.00	500.00	832.00	500.00	832.00	508.00	831.00	508.00	831.00	524.00	832.00	524.00	832.00	525.00	829.00	525.00	829.00	526.00	827.00	526.00	827.00	527.00	826.00	527.00	826.00	528.00	824.00	528.00	824.00	531.00	823.00	531.00	823.00	533.00	822.00	533.00	822.00	534.00	821.00	534.00	821.00	536.00	820.00	536.00	820.00	537.00	819.00	537.00	819.00	539.00	818.00	539.00	818.00	541.00	817.00	541.00	817.00	540.00	816.00	540.00	816.00	538.00	815.00	538.00	815.00	536.00	814.00	536.00	814.00	535.00	813.00	535.00	813.00	534.00	812.00	534.00	812.00	533.00	810.00	533.00	810.00	532.00	808.00	532.00	808.00	530.00	807.00	530.00	807.00	529.00	805.00	529.00	805.00	528.00	804.00	528.00	804.00	527.00	802.00	527.00	802.00	524.00	801.00	524.00	801.00	523.00	800.00	523.00	800.00	520.00	799.00	520.00	799.00	519.00	800.00	519.00	800.00	513.00	801.00	513.00	801.00	512.00	802.00	512.00	802.00	506.00	803.00	506.00	803.00	504.00	804.00	504.00	804.00	499.00	805.00	499.00	805.00	498.00	806.00	498.00	806.00	496.00	808.00	496.00	808.00	492.00	810.00	492.00	810.00	489.00	811.00	489.00	811.00	484.00	812.00	484.00	812.00	481.00	811.00	481.00	811.00	476.00	812.00	476.00	812.00	474.00	814.00	474.00	814.00	472.00	815.00	472.00	815.00	471.00	816.00	471.00	816.00	470.00	817.00	470.00	817.00	468.00	818.00	468.00	818.00	466.00	819.00	466.00	819.00	464.00	820.00	464.00	820.00	451.00	819.00	451.00	819.00	449.00	818.00	449.00	818.00	447.00	817.00	447.00	817.00	446.00	818.00	446.00	818.00	419.00	817.00	419.00	817.00	417.00	816.00	417.00	816.00	415.00	815.00	415.00	815.00	413.00	814.00	413.00	814.00	411.00	815.00	411.00	815.00	410.00	817.00	410.00	817.00	409.00	818.00	409.00	818.00	408.00	820.00	408.00	820.00	407.00	822.00	407.00	822.00	406.00	824.00	406.00	824.00	405.00	825.00	405.00	825.00	404.00	826.00	404.00	826.00	403.00	827.00	403.00	827.00	402.00	828.00	402.00	828.00	401.00	829.00	401.00	829.00	400.00	830.00	400.00	830.00	399.00	832.00	399.00	832.00	398.00	834.00	398.00	834.00	397.00	835.00	397.00	835.00	396.00	836.00	396.00	836.00	395.00	838.00	395.00	838.00	394.00	840.00	394.00	840.00	392.00	842.00	392.00	842.00	390.00	843.00	390.00	843.00	389.00	844.00	389.00	844.00	388.00	846.00	388.00	846.00	386.00	847.00	386.00	847.00	385.00	848.00	385.00	848.00	384.00	850.00	384.00	850.00	383.00	851.00	383.00	851.00	382.00	853.00	382.00	853.00	381.00	855.00	381.00	855.00	380.00	857.00	380.00	857.00	379.00	858.00	379.00	858.00	378.00	871.00	378.00	871.00	379.00	872.00	379.00	872.00	382.00	875.00	382.00	875.00	383.00	876.00	383.00	876.00	384.00	877.00	384.00	877.00	385.00	878.00	385.00	878.00	388.00	879.00	388.00	879.00	406.00	880.00	406.00
T0_thres.tif	0483-0782	354.16	221.53	475.62	-80.96	0.0265	791.00	479.00	793.00	479.00	793.00	480.00	800.00	480.00	800.00	479.00	808.00	479.00	808.00	487.00	807.00	487.00	807.00	489.00	806.00	489.00	806.00	490.00	805.00	490.00	805.00	493.00	804.00	493.00	804.00	494.00	803.00	494.00	803.00	495.00	802.00	495.00	802.00	497.00	801.00	497.00	801.00	501.00	800.00	501.00	800.00	503.00	799.00	503.00	799.00	509.00	798.00	509.00	798.00	511.00	797.00	511.00	797.00	516.00	796.00	516.00	796.00	518.00	795.00	518.00	795.00	520.00	794.00	520.00	794.00	521.00	793.00	521.00	793.00	522.00	792.00	522.00	792.00	523.00	791.00	523.00	791.00	524.00	790.00	524.00	790.00	525.00	787.00	525.00	787.00	524.00	782.00	524.00	782.00	523.00	778.00	523.00	778.00	522.00	777.00	522.00	777.00	521.00	775.00	521.00	775.00	520.00	774.00	520.00	774.00	519.00	773.00	519.00	773.00	518.00	772.00	518.00	772.00	516.00	771.00	516.00	771.00	513.00	770.00	513.00	770.00	511.00	769.00	511.00	769.00	509.00	768.00	509.00	768.00	505.00	767.00	505.00	767.00	504.00	766.00	504.00	766.00	501.00	765.00	501.00	765.00	499.00	764.00	499.00	764.00	497.00	763.00	497.00	763.00	495.00	762.00	495.00	762.00	493.00	761.00	493.00	761.00	490.00	760.00	490.00	760.00	488.00	759.00	488.00	759.00	487.00	758.00	487.00	758.00	481.00	757.00	481.00	757.00	478.00	756.00	478.00	756.00	467.00	757.00	467.00	757.00	465.00	758.00	465.00	758.00	462.00	759.00	462.00	759.00	460.00	760.00	460.00	760.00	457.00	761.00	457.00	761.00	455.00	762.00	455.00	762.00	454.00	763.00	454.00	763.00	453.00	764.00	453.00	764.00	451.00	765.00	451.00	765.00	450.00	766.00	450.00	766.00	448.00	768.00	448.00	768.00	447.00	769.00	447.00	769.00	444.00	770.00	444.00	770.00	442.00	771.00	442.00	771.00	443.00	772.00	443.00	772.00	445.00	773.00	445.00	773.00	448.00	774.00	448.00	774.00	449.00	775.00	449.00	775.00	450.00	776.00	450.00	776.00	452.00	777.00	452.00	777.00	453.00	779.00	453.00	779.00	454.00	783.00	454.00	783.00	455.00	784.00	455.00	784.00	457.00	783.00	457.00	783.00	461.00	782.00	461.00	782.00	463.00	781.00	463.00	781.00	470.00	782.00	470.00	782.00	471.00	783.00	471.00	783.00	474.00	785.00	474.00	785.00	476.00	788.00	476.00	788.00	477.00	789.00	477.00	789.00	478.00	791.00	478.00
T0_thres.tif	0626-0762	352.65	275.52	5653.10	69.76	0.0057	816.00	585.00	817.00	585.00	817.00	589.00	818.00	589.00	818.00	590.00	819.00	590.00	819.00	592.00	820.00	592.00	820.00	593.00	821.00	593.00	821.00	594.00	823.00	594.00	823.00	595.00	824.00	595.00	824.00	596.00	826.00	596.00	826.00	597.00	828.00	597.00	828.00	598.00	833.00	598.00	833.00	599.00	837.00	599.00	837.00	600.00	841.00	600.00	841.00	601.00	844.00	601.00	844.00	600.00	847.00	600.00	847.00	602.00	852.00	602.00	852.00	604.00	854.00	604.00	854.00	605.00	855.00	605.00	855.00	608.00	857.00	608.00	857.00	610.00	858.00	610.00	858.00	612.00	859.00	612.00	859.00	614.00	861.00	614.00	861.00	615.00	862.00	615.00	862.00	616.00	863.00	616.00	863.00	617.00	864.00	617.00	864.00	618.00	866.00	618.00	866.00	619.00	867.00	619.00	867.00	629.00	866.00	629.00	866.00	630.00	865.00	630.00	865.00	633.00	863.00	633.00	863.00	651.00	864.00	651.00	864.00	652.00	865.00	652.00	865.00	657.00	860.00	657.00	860.00	658.00	858.00	658.00	858.00	659.00	855.00	659.00	855.00	660.00	853.00	660.00	853.00	661.00	851.00	661.00	851.00	662.00	850.00	662.00	850.00	663.00	849.00	663.00	849.00	664.00	848.00	664.00	848.00	665.00	847.00	665.00	847.00	666.00	846.00	666.00	846.00	667.00	845.00	667.00	845.00	670.00	844.00	670.00	844.00	671.00	843.00	671.00	843.00	674.00	842.00	674.00	842.00	676.00	841.00	676.00	841.00	679.00	840.00	679.00	840.00	681.00	839.00	681.00	839.00	694.00	840.00	694.00	840.00	696.00	841.00	696.00	841.00	700.00	842.00	700.00	842.00	703.00	843.00	703.00	843.00	705.00	844.00	705.00	844.00	706.00	845.00	706.00	845.00	707.00	846.00	707.00	846.00	708.00	847.00	708.00	847.00	709.00	848.00	709.00	848.00	711.00	849.00	711.00	849.00	731.00	848.00	731.00	848.00	733.00	847.00	733.00	847.00	737.00	846.00	737.00	846.00	739.00	845.00	739.00	845.00	760.00	844.00	760.00	844.00	761.00	843.00	761.00	843.00	762.00	841.00	762.00	841.00	763.00	840.00	763.00	840.00	764.00	839.00	764.00	839.00	765.00	838.00	765.00	838.00	766.00	836.00	766.00	836.00	768.00	835.00	768.00	835.00	770.00	834.00	770.00	834.00	771.00	833.00	771.00	833.00	772.00	832.00	772.00	832.00	774.00	831.00	774.00	831.00	775.00	830.00	775.00	830.00	777.00	829.00	777.00	829.00	780.00	828.00	780.00	828.00	782.00	827.00	782.00	827.00	783.00	826.00	783.00	826.00	784.00	825.00	784.00	825.00	788.00	824.00	788.00	824.00	792.00	823.00	792.00	823.00	794.00	822.00	794.00	822.00	795.00	821.00	795.00	821.00	796.00	820.00	796.00	820.00	799.00	819.00	799.00	819.00	800.00	818.00	800.00	818.00	801.00	817.00	801.00	817.00	802.00	816.00	802.00	816.00	803.00	815.00	803.00	815.00	805.00	813.00	805.00	813.00	806.00	811.00	806.00	811.00	805.00	806.00	805.00	806.00	804.00	805.00	804.00	805.00	803.00	803.00	803.00	803.00	802.00	802.00	802.00	802.00	801.00	800.00	801.00	800.00	797.00	799.00	797.00	799.00	795.00	798.00	795.00	798.00	781.00	797.00	781.00	797.00	777.00	796.00	777.00	796.00	775.00	795.00	775.00	795.00	773.00	794.00	773.00	794.00	766.00	792.00	766.00	792.00	764.00	790.00	764.00	790.00	763.00	789.00	763.00	789.00	762.00	788.00	762.00	788.00	761.00	787.00	761.00	787.00	759.00	785.00	759.00	785.00	758.00	784.00	758.00	784.00	756.00	782.00	756.00	782.00	755.00	780.00	755.00	780.00	753.00	779.00	753.00	779.00	752.00	778.00	752.00	778.00	751.00	777.00	751.00	777.00	750.00	775.00	750.00	775.00	749.00	774.00	749.00	774.00	747.00	772.00	747.00	772.00	744.00	773.00	744.00	773.00	741.00	772.00	741.00	772.00	732.00	773.00	732.00	773.00	730.00	774.00	730.00	774.00	720.00	775.00	720.00	775.00	719.00	776.00	719.00	776.00	713.00	777.00	713.00	777.00	710.00	778.00	710.00	778.00	707.00	779.00	707.00	779.00	706.00	780.00	706.00	780.00	704.00	781.00	704.00	781.00	702.00	782.00	702.00	782.00	701.00	783.00	701.00	783.00	697.00	782.00	697.00	782.00	694.00	781.00	694.00	781.00	693.00	780.00	693.00	780.00	690.00	779.00	690.00	779.00	689.00	778.00	689.00	778.00	687.00	777.00	687.00	777.00	685.00	776.00	685.00	776.00	683.00	775.00	683.00	775.00	682.00	774.00	682.00	774.00	679.00	773.00	679.00	773.00	676.00	772.00	676.00	772.00	675.00	771.00	675.00	771.00	673.00	770.00	673.00	770.00	672.00	769.00	672.00	769.00	671.00	768.00	671.00	768.00	669.00	770.00	669.00	770.00	668.00	771.00	668.00	771.00	666.00	772.00	666.00	772.00	665.00	774.00	665.00	774.00	662.00	776.00	662.00	776.00	659.00	777.00	659.00	777.00	657.00	778.00	657.00	778.00	656.00	779.00	656.00	779.00	655.00	780.00	655.00	780.00	639.00	779.00	639.00	779.00	638.00	778.00	638.00	778.00	635.00	776.00	635.00	776.00	633.00	775.00	633.00	775.00	632.00	774.00	632.00	774.00	630.00	771.00	630.00	771.00	628.00	770.00	628.00	770.00	627.00	769.00	627.00	769.00	626.00	768.00	626.00	768.00	625.00	767.00	625.00	767.00	624.00	766.00	624.00	766.00	623.00	763.00	623.00	763.00	622.00	761.00	622.00	761.00	621.00	755.00	621.00	755.00	619.00	756.00	619.00	756.00	612.00	757.00	612.00	757.00	608.00	758.00	608.00	758.00	599.00	757.00	599.00	757.00	597.00	756.00	597.00	756.00	593.00	755.00	593.00	755.00	592.00	754.00	592.00	754.00	590.00	753.00	590.00	753.00	589.00	752.00	589.00	752.00	587.00	751.00	587.00	751.00	586.00	750.00	586.00	750.00	585.00	749.00	585.00	749.00	584.00	748.00	584.00	748.00	582.00	747.00	582.00	747.00	581.00	744.00	581.00	744.00	580.00	743.00	580.00	743.00	579.00	740.00	579.00	740.00	578.00	739.00	578.00	739.00	577.00	736.00	577.00	736.00	576.00	735.00	576.00	735.00	575.00	733.00	575.00	733.00	574.00	730.00	574.00	730.00	573.00	729.00	573.00	729.00	572.00	727.00	572.00	727.00	571.00	724.00	571.00	724.00	569.00	721.00	569.00	721.00	568.00	720.00	568.00	720.00	567.00	718.00	567.00	718.00	566.00	716.00	566.00	716.00	565.00	714.00	565.00	714.00	564.00	715.00	564.00	715.00	559.00	716.00	559.00	716.00	554.00	717.00	554.00	717.00	546.00	716.00	546.00	716.00	543.00	715.00	543.00	715.00	542.00	714.00	542.00	714.00	540.00	713.00	540.00	713.00	539.00	711.00	539.00	711.00	538.00	710.00	538.00	710.00	537.00	695.00	537.00	695.00	538.00	691.00	538.00	691.00	539.00	685.00	539.00	685.00	534.00	684.00	534.00	684.00	531.00	683.00	531.00	683.00	530.00	682.00	530.00	682.00	528.00	681.00	528.00	681.00	527.00	676.00	527.00	676.00	525.00	672.00	525.00	672.00	524.00	670.00	524.00	670.00	523.00	666.00	523.00	666.00	521.00	663.00	521.00	663.00	520.00	662.00	520.00	662.00	519.00	660.00	519.00	660.00	518.00	658.00	518.00	658.00	517.00	657.00	517.00	657.00	512.00	658.00	512.00	658.00	507.00	659.00	507.00	659.00	502.00	660.00	502.00	660.00	493.00	661.00	493.00	661.00	484.00	662.00	484.00	662.00	477.00	661.00	477.00	661.00	474.00	662.00	474.00	662.00	468.00	663.00	468.00	663.00	464.00	664.00	464.00	664.00	460.00	665.00	460.00	665.00	458.00	666.00	458.00	666.00	456.00	667.00	456.00	667.00	454.00	669.00	454.00	669.00	452.00	671.00	452.00	671.00	451.00	672.00	451.00	672.00	450.00	675.00	450.00	675.00	449.00	676.00	449.00	676.00	448.00	680.00	448.00	680.00	447.00	683.00	447.00	683.00	448.00	685.00	448.00	685.00	450.00	687.00	450.00	687.00	451.00	688.00	451.00	688.00	452.00	689.00	452.00	689.00	453.00	690.00	453.00	690.00	454.00	692.00	454.00	692.00	455.00	693.00	455.00	693.00	456.00	695.00	456.00	695.00	457.00	697.00	457.00	697.00	458.00	698.00	458.00	698.00	459.00	699.00	459.00	699.00	460.00	700.00	460.00	700.00	461.00	702.00	461.00	702.00	462.00	704.00	462.00	704.00	463.00	705.00	463.00	705.00	464.00	707.00	464.00	707.00	465.00	708.00	465.00	708.00	466.00	709.00	466.00	709.00	467.00	711.00	467.00	711.00	468.00	722.00	468.00	722.00	467.00	724.00	467.00	724.00	466.00	725.00	466.00	725.00	465.00	726.00	465.00	726.00	464.00	728.00	464.00	728.00	461.00	730.00	461.00	730.00	458.00	731.00	458.00	731.00	457.00	732.00	457.00	732.00	454.00	733.00	454.00	733.00	452.00	734.00	452.00	734.00	450.00	735.00	450.00	735.00	448.00	736.00	448.00	736.00	447.00	738.00	447.00	738.00	448.00	739.00	448.00	739.00	449.00	740.00	449.00	740.00	450.00	741.00	450.00	741.00	451.00	742.00	451.00	742.00	452.00	743.00	452.00	743.00	453.00	744.00	453.00	744.00	454.00	745.00	454.00	745.00	455.00	746.00	455.00	746.00	456.00	747.00	456.00	747.00	457.00	748.00	457.00	748.00	458.00	749.00	458.00	749.00	460.00	750.00	460.00	750.00	461.00	751.00	461.00	751.00	463.00	752.00	463.00	752.00	465.00	753.00	465.00	753.00	480.00	754.00	480.00	754.00	484.00	755.00	484.00	755.00	489.00	756.00	489.00	756.00	490.00	757.00	490.00	757.00	492.00	758.00	492.00	758.00	495.00	759.00	495.00	759.00	498.00	760.00	498.00	760.00	499.00	761.00	499.00	761.00	502.00	762.00	502.00	762.00	504.00	763.00	504.00	763.00	506.00	764.00	506.00	764.00	508.00	765.00	508.00	765.00	511.00	766.00	511.00	766.00	513.00	767.00	513.00	767.00	515.00	768.00	515.00	768.00	518.00	769.00	518.00	769.00	521.00	770.00	521.00	770.00	522.00	772.00	522.00	772.00	523.00	773.00	523.00	773.00	524.00	775.00	524.00	775.00	526.00	779.00	526.00	779.00	527.00	785.00	527.00	785.00	528.00	793.00	528.00	793.00	527.00	794.00	527.00	794.00	525.00	795.00	525.00	795.00	524.00	796.00	524.00	796.00	523.00	797.00	523.00	797.00	526.00	799.00	526.00	799.00	529.00	800.00	529.00	800.00	530.00	802.00	530.00	802.00	531.00	803.00	531.00	803.00	532.00	805.00	532.00	805.00	534.00	806.00	534.00	806.00	535.00	807.00	535.00	807.00	536.00	809.00	536.00	809.00	537.00	810.00	537.00	810.00	538.00	812.00	538.00	812.00	540.00	813.00	540.00	813.00	542.00	814.00	542.00	814.00	543.00	815.00	543.00	815.00	545.00	816.00	545.00	816.00	546.00	817.00	546.00	817.00	558.00	816.00	558.00
T0_thres.tif	0573-0869	394.25	262.24	1138.22	14.13	0.0170	913.00	574.00	912.00	574.00	912.00	578.00	911.00	578.00	911.00	593.00	912.00	593.00	912.00	595.00	909.00	595.00	909.00	597.00	908.00	597.00	908.00	601.00	911.00	601.00	911.00	599.00	912.00	599.00	912.00	604.00	911.00	604.00	911.00	606.00	910.00	606.00	910.00	609.00	909.00	609.00	909.00	610.00	908.00	610.00	908.00	612.00	907.00	612.00	907.00	613.00	906.00	613.00	906.00	614.00	905.00	614.00	905.00	616.00	903.00	616.00	903.00	617.00	897.00	617.00	897.00	618.00	892.00	618.00	892.00	617.00	888.00	617.00	888.00	616.00	884.00	616.00	884.00	615.00	879.00	615.00	879.00	616.00	878.00	616.00	878.00	617.00	877.00	617.00	877.00	618.00	875.00	618.00	875.00	619.00	871.00	619.00	871.00	618.00	870.00	618.00	870.00	617.00	869.00	617.00	869.00	616.00	868.00	616.00	868.00	615.00	867.00	615.00	867.00	614.00	866.00	614.00	866.00	613.00	864.00	613.00	864.00	612.00	863.00	612.00	863.00	611.00	862.00	611.00	862.00	609.00	861.00	609.00	861.00	608.00	860.00	608.00	860.00	606.00	859.00	606.00	859.00	605.00	858.00	605.00	858.00	602.00	857.00	602.00	857.00	601.00	855.00	601.00	855.00	600.00	854.00	600.00	854.00	599.00	850.00	599.00	850.00	598.00	849.00	598.00	849.00	597.00	839.00	597.00	839.00	596.00	835.00	596.00	835.00	595.00	830.00	595.00	830.00	594.00	828.00	594.00	828.00	593.00	827.00	593.00	827.00	592.00	826.00	592.00	826.00	591.00	824.00	591.00	824.00	590.00	822.00	590.00	822.00	588.00	821.00	588.00	821.00	587.00	820.00	587.00	820.00	583.00	819.00	583.00	819.00	561.00	820.00	561.00	820.00	543.00	821.00	543.00	821.00	541.00	822.00	541.00	822.00	540.00	823.00	540.00	823.00	538.00	824.00	538.00	824.00	536.00	826.00	536.00	826.00	533.00	827.00	533.00	827.00	531.00	829.00	531.00	829.00	530.00	830.00	530.00	830.00	529.00	831.00	529.00	831.00	528.00	833.00	528.00	833.00	530.00	834.00	530.00	834.00	531.00	835.00	531.00	835.00	533.00	836.00	533.00	836.00	534.00	838.00	534.00	838.00	535.00	840.00	535.00	840.00	536.00	843.00	536.00	843.00	537.00	847.00	537.00	847.00	541.00	848.00	541.00	848.00	544.00	849.00	544.00	849.00	546.00	850.00	546.00	850.00	548.00	852.00	548.00	852.00	550.00	853.00	550.00	853.00	551.00	854.00	551.00	854.00	552.00	855.00	552.00	855.00	554.00	868.00	554.00	868.00	553.00	870.00	553.00	870.00	552.00	871.00	552.00	871.00	551.00	874.00	551.00	874.00	550.00	875.00	550.00	875.00	549.00	876.00	549.00	876.00	557.00	877.00	557.00	877.00	562.00	879.00	562.00	879.00	563.00	881.00	563.00	881.00	564.00	886.00	564.00	886.00	563.00	888.00	563.00	888.00	562.00	889.00	562.00	889.00	561.00	892.00	561.00	892.00	560.00	893.00	560.00	893.00	559.00	894.00	559.00	894.00	558.00	896.00	558.00	896.00	557.00	898.00	557.00	898.00	556.00	899.00	556.00	899.00	555.00	900.00	555.00	900.00	552.00	901.00	552.00	901.00	551.00	902.00	551.00	902.00	548.00	907.00	548.00	907.00	546.00	908.00	546.00	908.00	545.00	909.00	545.00	909.00	544.00	915.00	544.00	915.00	545.00	916.00	545.00	916.00	546.00	917.00	546.00	917.00	548.00	918.00	548.00	918.00	550.00	919.00	550.00	919.00	558.00	918.00	558.00	918.00	560.00	917.00	560.00	917.00	562.00	916.00	562.00	916.00	564.00	915.00	564.00	915.00	566.00	914.00	566.00	914.00	569.00	913.00	569.00
T0_thres.tif	0510-0917	417.92	233.98	1335.13	71.68	0.0206	962.00	537.00	961.00	537.00	961.00	540.00	960.00	540.00	960.00	541.00	959.00	541.00	959.00	543.00	958.00	543.00	958.00	547.00	957.00	547.00	957.00	557.00	956.00	557.00	956.00	565.00	955.00	565.00	955.00	578.00	954.00	578.00	954.00	581.00	953.00	581.00	953.00	582.00	952.00	582.00	952.00	581.00	951.00	581.00	951.00	579.00	948.00	579.00	948.00	583.00	949.00	583.00	949.00	584.00	946.00	584.00	946.00	585.00	943.00	585.00	943.00	586.00	942.00	586.00	942.00	587.00	940.00	587.00	940.00	588.00	938.00	588.00	938.00	590.00	936.00	590.00	936.00	591.00	935.00	591.00	935.00	592.00	934.00	592.00	934.00	593.00	932.00	593.00	932.00	594.00	930.00	594.00	930.00	595.00	929.00	595.00	929.00	596.00	924.00	596.00	924.00	595.00	920.00	595.00	920.00	594.00	919.00	594.00	919.00	593.00	917.00	593.00	917.00	592.00	915.00	592.00	915.00	591.00	914.00	591.00	914.00	580.00	915.00	580.00	915.00	577.00	916.00	577.00	916.00	572.00	917.00	572.00	917.00	569.00	918.00	569.00	918.00	566.00	919.00	566.00	919.00	564.00	920.00	564.00	920.00	562.00	921.00	562.00	921.00	560.00	922.00	560.00	922.00	548.00	921.00	548.00	921.00	545.00	920.00	545.00	920.00	543.00	919.00	543.00	919.00	542.00	918.00	542.00	918.00	541.00	906.00	541.00	906.00	543.00	905.00	543.00	905.00	544.00	904.00	544.00	904.00	540.00	905.00	540.00	905.00	536.00	906.00	536.00	906.00	532.00	907.00	532.00	907.00	529.00	906.00	529.00	906.00	517.00	905.00	517.00	905.00	515.00	904.00	515.00	904.00	513.00	903.00	513.00	903.00	512.00	902.00	512.00	902.00	511.00	901.00	511.00	901.00	510.00	900.00	510.00	900.00	509.00	894.00	509.00	894.00	510.00	893.00	510.00	893.00	511.00	891.00	511.00	891.00	512.00	890.00	512.00	890.00	510.00	891.00	510.00	891.00	506.00	890.00	506.00	890.00	497.00	889.00	497.00	889.00	495.00	888.00	495.00	888.00	491.00	886.00	491.00	886.00	488.00	885.00	488.00	885.00	487.00	884.00	487.00	884.00	485.00	883.00	485.00	883.00	484.00	882.00	484.00	882.00	482.00	881.00	482.00	881.00	481.00	880.00	481.00	880.00	479.00	879.00	479.00	879.00	478.00	878.00	478.00	878.00	475.00	876.00	475.00	876.00	471.00	875.00	471.00	875.00	469.00	874.00	469.00	874.00	464.00	873.00	464.00	873.00	461.00	872.00	461.00	872.00	454.00	873.00	454.00	873.00	444.00	874.00	444.00	874.00	439.00	875.00	439.00	875.00	438.00	876.00	438.00	876.00	435.00	878.00	435.00	878.00	434.00	879.00	434.00	879.00	433.00	880.00	433.00	880.00	430.00	881.00	430.00	881.00	428.00	882.00	428.00	882.00	427.00	884.00	427.00	884.00	426.00	885.00	426.00	885.00	425.00	888.00	425.00	888.00	424.00	889.00	424.00	889.00	425.00	890.00	425.00	890.00	426.00	891.00	426.00	891.00	427.00	892.00	427.00	892.00	428.00	893.00	428.00	893.00	430.00	894.00	430.00	894.00	431.00	895.00	431.00	895.00	433.00	896.00	433.00	896.00	434.00	897.00	434.00	897.00	436.00	898.00	436.00	898.00	438.00	899.00	438.00	899.00	440.00	900.00	440.00	900.00	442.00	901.00	442.00	901.00	445.00	902.00	445.00	902.00	448.00	903.00	448.00	903.00	454.00	904.00	454.00	904.00	457.00	905.00	457.00	905.00	465.00	906.00	465.00	906.00	470.00	907.00	470.00	907.00	473.00	908.00	473.00	908.00	474.00	909.00	474.00	909.00	476.00	910.00	476.00	910.00	477.00	911.00	477.00	911.00	479.00	913.00	479.00	913.00	481.00	914.00	481.00	914.00	482.00	915.00	482.00	915.00	484.00	916.00	484.00	916.00	485.00	917.00	485.00	917.00	486.00	919.00	486.00	919.00	487.00	920.00	487.00	920.00	488.00	922.00	488.00	922.00	489.00	923.00	489.00	923.00	490.00	925.00	490.00	925.00	491.00	927.00	491.00	927.00	492.00	929.00	492.00	929.00	493.00	930.00	493.00	930.00	494.00	933.00	494.00	933.00	495.00	947.00	495.00	947.00	494.00	949.00	494.00	949.00	497.00	950.00	497.00	950.00	498.00	951.00	498.00	951.00	503.00	953.00	503.00	953.00	506.00	954.00	506.00	954.00	508.00	955.00	508.00	955.00	512.00	956.00	512.00	956.00	514.00	957.00	514.00	957.00	518.00	958.00	518.00	958.00	520.00	959.00	520.00	959.00	523.00	960.00	523.00	960.00	524.00	961.00	524.00	961.00	530.00	962.00	530.00
T0_thres.tif	0532-0987	448.01	241.99	1204.13	-81.48	0.0389	999.00	539.00	1000.00	539.00	1000.00	541.00	1001.00	541.00	1001.00	542.00	1003.00	542.00	1003.00	543.00	1006.00	543.00	1006.00	544.00	1011.00	544.00	1011.00	545.00	1016.00	545.00	1016.00	546.00	1021.00	546.00	1021.00	548.00	1022.00	548.00	1022.00	550.00	1021.00	550.00	1021.00	552.00	1020.00	552.00	1020.00	553.00	1019.00	553.00	1019.00	554.00	1018.00	554.00	1018.00	555.00	1017.00	555.00	1017.00	560.00	1018.00	560.00	1018.00	561.00	1019.00	561.00	1019.00	564.00	1020.00	564.00	1020.00	566.00	1021.00	566.00	1021.00	570.00	1022.00	570.00	1022.00	575.00	1021.00	575.00	1021.00	576.00	1020.00	576.00	1020.00	577.00	1019.00	577.00	1019.00	578.00	1018.00	578.00	1018.00	579.00	1017.00	579.00	1017.00	580.00	1016.00	580.00	1016.00	581.00	1014.00	581.00	1014.00	582.00	1013.00	582.00	1013.00	583.00	1011.00	583.00	1011.00	584.00	1010.00	584.00	1010.00	585.00	1007.00	585.00	1007.00	587.00	1004.00	587.00	1004.00	588.00	1003.00	588.00	1003.00	589.00	1001.00	589.00	1001.00	590.00	1000.00	590.00	1000.00	591.00	998.00	591.00	998.00	593.00	997.00	593.00	997.00	595.00	994.00	595.00	994.00	593.00	993.00	593.00	993.00	592.00	992.00	592.00	992.00	591.00	990.00	591.00	990.00	590.00	988.00	590.00	988.00	589.00	987.00	589.00	987.00	588.00	986.00	588.00	986.00	587.00	984.00	587.00	984.00	586.00	983.00	586.00	983.00	585.00	975.00	585.00	975.00	586.00	973.00	586.00	973.00	587.00	968.00	587.00	968.00	588.00	964.00	588.00	964.00	587.00	962.00	587.00	962.00	586.00	961.00	586.00	961.00	585.00	957.00	585.00	957.00	581.00	958.00	581.00	958.00	567.00	959.00	567.00	959.00	560.00	960.00	560.00	960.00	549.00	961.00	549.00	961.00	546.00	962.00	546.00	962.00	544.00	963.00	544.00	963.00	543.00	964.00	543.00	964.00	540.00	965.00	540.00	965.00	537.00	966.00	537.00	966.00	532.00	965.00	532.00	965.00	528.00	964.00	528.00	964.00	521.00	962.00	521.00	962.00	517.00	961.00	517.00	961.00	515.00	960.00	515.00	960.00	512.00	959.00	512.00	959.00	510.00	958.00	510.00	958.00	505.00	957.00	505.00	957.00	504.00	956.00	504.00	956.00	501.00	955.00	501.00	955.00	500.00	954.00	500.00	954.00	495.00	953.00	495.00	953.00	494.00	952.00	494.00	952.00	490.00	953.00	490.00	953.00	489.00	954.00	489.00	954.00	488.00	955.00	488.00	955.00	487.00	956.00	487.00	956.00	485.00	958.00	485.00	958.00	482.00	960.00	482.00	960.00	480.00	961.00	480.00	961.00	478.00	962.00	478.00	962.00	470.00	963.00	470.00	963.00	471.00	965.00	471.00	965.00	472.00	966.00	472.00	966.00	473.00	968.00	473.00	968.00	474.00	980.00	474.00	980.00	473.00	987.00	473.00	987.00	472.00	995.00	472.00	995.00	473.00	997.00	473.00	997.00	474.00	1001.00	474.00	1001.00	476.00	1003.00	476.00	1003.00	478.00	1007.00	478.00	1007.00	479.00	1008.00	479.00	1008.00	481.00	1009.00	481.00	1009.00	482.00	1010.00	482.00	1010.00	484.00	1012.00	484.00	1012.00	485.00	1013.00	485.00	1013.00	488.00	1014.00	488.00	1014.00	492.00	1015.00	492.00	1015.00	496.00	1014.00	496.00	1014.00	500.00	1013.00	500.00	1013.00	502.00	1012.00	502.00	1012.00	503.00	1011.00	503.00	1011.00	505.00	1010.00	505.00	1010.00	507.00	1009.00	507.00	1009.00	508.00	1008.00	508.00	1008.00	509.00	1006.00	509.00	1006.00	510.00	1005.00	510.00	1005.00	511.00	1004.00	511.00	1004.00	512.00	1003.00	512.00	1003.00	513.00	1002.00	513.00	1002.00	514.00	1001.00	514.00	1001.00	515.00	1000.00	515.00	1000.00	517.00	999.00	517.00
T0_thres.tif	0443-0927	420.93	200.74	490.91	13.83	0.0095	958.00	448.00	959.00	448.00	959.00	451.00	960.00	451.00	960.00	458.00	959.00	458.00	959.00	459.00	957.00	459.00	957.00	460.00	956.00	460.00	956.00	461.00	948.00	461.00	948.00	460.00	943.00	460.00	943.00	461.00	935.00	461.00	935.00	462.00	933.00	462.00	933.00	463.00	930.00	463.00	930.00	464.00	928.00	464.00	928.00	465.00	926.00	465.00	926.00	466.00	925.00	466.00	925.00	467.00	923.00	467.00	923.00	468.00	921.00	468.00	921.00	470.00	920.00	470.00	920.00	471.00	919.00	471.00	919.00	475.00	918.00	475.00	918.00	477.00	917.00	477.00	917.00	476.00	915.00	476.00	915.00	475.00	914.00	475.00	914.00	474.00	913.00	474.00	913.00	473.00	912.00	473.00	912.00	471.00	910.00	471.00	910.00	468.00	909.00	468.00	909.00	463.00	908.00	463.00	908.00	455.00	907.00	455.00	907.00	451.00	906.00	451.00	906.00	445.00	905.00	445.00	905.00	443.00	904.00	443.00	904.00	439.00	903.00	439.00	903.00	438.00	902.00	438.00	902.00	436.00	901.00	436.00	901.00	434.00	900.00	434.00	900.00	432.00	899.00	432.00	899.00	431.00	898.00	431.00	898.00	429.00	897.00	429.00	897.00	427.00	896.00	427.00	896.00	426.00	895.00	426.00	895.00	425.00	896.00	425.00	896.00	424.00	897.00	424.00	897.00	423.00	898.00	423.00	898.00	422.00	899.00	422.00	899.00	420.00	900.00	420.00	900.00	419.00	901.00	419.00	901.00	417.00	902.00	417.00	902.00	416.00	903.00	416.00	903.00	415.00	904.00	415.00	904.00	414.00	905.00	414.00	905.00	413.00	906.00	413.00	906.00	412.00	909.00	412.00	909.00	410.00	917.00	410.00	917.00	413.00	918.00	413.00	918.00	415.00	919.00	415.00	919.00	416.00	921.00	416.00	921.00	418.00	922.00	418.00	922.00	419.00	923.00	419.00	923.00	420.00	926.00	420.00	926.00	421.00	933.00	421.00	933.00	422.00	941.00	422.00	941.00	423.00	942.00	423.00	942.00	424.00	945.00	424.00	945.00	427.00	946.00	427.00	946.00	428.00	947.00	428.00	947.00	430.00	948.00	430.00	948.00	432.00	949.00	432.00	949.00	434.00	950.00	434.00	950.00	435.00	951.00	435.00	951.00	437.00	952.00	437.00	952.00	438.00	953.00	438.00	953.00	439.00	954.00	439.00	954.00	440.00	955.00	440.00	955.00	442.00	956.00	442.00	956.00	443.00	957.00	443.00	957.00	446.00	958.00	446.00
T0_thres.tif	0026-0873	396.65	11.99	207.64	82.57	0.0341	886.00	30.00	887.00	30.00	887.00	34.00	888.00	34.00	888.00	36.00	889.00	36.00	889.00	38.00	890.00	38.00	890.00	39.00	891.00	39.00	891.00	41.00	893.00	41.00	893.00	42.00	895.00	42.00	895.00	45.00	893.00	45.00	893.00	46.00	887.00	46.00	887.00	45.00	883.00	45.00	883.00	44.00	881.00	44.00	881.00	43.00	879.00	43.00	879.00	42.00	878.00	42.00	878.00	41.00	874.00	41.00	874.00	40.00	873.00	40.00	873.00	39.00	869.00	39.00	869.00	40.00	867.00	40.00	867.00	41.00	866.00	41.00	866.00	42.00	865.00	42.00	865.00	41.00	862.00	41.00	862.00	40.00	861.00	40.00	861.00	39.00	860.00	39.00	860.00	37.00	859.00	37.00	859.00	35.00	858.00	35.00	858.00	34.00	856.00	34.00	856.00	31.00	855.00	31.00	855.00	29.00	854.00	29.00	854.00	26.00	853.00	26.00	853.00	24.00	852.00	24.00	852.00	19.00	853.00	19.00	853.00	18.00	855.00	18.00	855.00	16.00	857.00	16.00	857.00	15.00	858.00	15.00	858.00	14.00	861.00	14.00	861.00	13.00	863.00	13.00	863.00	12.00	865.00	12.00	865.00	11.00	868.00	11.00	868.00	10.00	870.00	10.00	870.00	9.00	872.00	9.00	872.00	8.00	880.00	8.00	880.00	7.00	885.00	7.00	885.00	8.00	886.00	8.00	886.00	10.00	885.00	10.00	885.00	27.00	886.00	27.00
T0_thres.tif	0665-0192	86.46	307.11	2967.36	86.45	0.0261	268.00	655.00	269.00	655.00	269.00	661.00	270.00	661.00	270.00	662.00	271.00	662.00	271.00	666.00	272.00	666.00	272.00	668.00	273.00	668.00	273.00	672.00	274.00	672.00	274.00	674.00	273.00	674.00	273.00	678.00	272.00	678.00	272.00	679.00	271.00	679.00	271.00	680.00	270.00	680.00	270.00	681.00	269.00	681.00	269.00	682.00	268.00	682.00	268.00	683.00	266.00	683.00	266.00	684.00	264.00	684.00	264.00	685.00	262.00	685.00	262.00	686.00	261.00	686.00	261.00	687.00	258.00	687.00	258.00	688.00	257.00	688.00	257.00	689.00	255.00	689.00	255.00	690.00	252.00	690.00	252.00	691.00	245.00	691.00	245.00	692.00	243.00	692.00	243.00	693.00	238.00	693.00	238.00	691.00	230.00	691.00	230.00	692.00	228.00	692.00	228.00	693.00	227.00	693.00	227.00	695.00	226.00	695.00	226.00	696.00	225.00	696.00	225.00	700.00	224.00	700.00	224.00	705.00	225.00	705.00	225.00	715.00	226.00	715.00	226.00	717.00	227.00	717.00	227.00	720.00	228.00	720.00	228.00	722.00	229.00	722.00	229.00	724.00	230.00	724.00	230.00	727.00	231.00	727.00	231.00	731.00	228.00	731.00	228.00	736.00	229.00	736.00	229.00	740.00	227.00	740.00	227.00	741.00	226.00	741.00	226.00	742.00	225.00	742.00	225.00	744.00	223.00	744.00	223.00	747.00	222.00	747.00	222.00	750.00	221.00	750.00	221.00	752.00	220.00	752.00	220.00	753.00	219.00	753.00	219.00	756.00	218.00	756.00	218.00	758.00	217.00	758.00	217.00	759.00	216.00	759.00	216.00	761.00	215.00	761.00	215.00	762.00	214.00	762.00	214.00	763.00	213.00	763.00	213.00	765.00	211.00	765.00	211.00	770.00	210.00	770.00	210.00	769.00	208.00	769.00	208.00	768.00	207.00	768.00	207.00	767.00	206.00	767.00	206.00	763.00	204.00	763.00	204.00	761.00	202.00	761.00	202.00	759.00	200.00	759.00	200.00	757.00	199.00	757.00	199.00	755.00	195.00	755.00	195.00	756.00	192.00	756.00	192.00	757.00	191.00	757.00	191.00	758.00	189.00	758.00	189.00	759.00	187.00	759.00	187.00	762.00	186.00	762.00	186.00	763.00	185.00	763.00	185.00	764.00	183.00	764.00	183.00	765.00	181.00	765.00	181.00	766.00	180.00	766.00	180.00	767.00	179.00	767.00	179.00	769.00	177.00	769.00	177.00	770.00	176.00	770.00	176.00	771.00	175.00	771.00	175.00	773.00	174.00	773.00	174.00	774.00	172.00	774.00	172.00	771.00	171.00	771.00	171.00	770.00	170.00	770.00	170.00	769.00	168.00	769.00	168.00	765.00	165.00	765.00	165.00	764.00	163.00	764.00	163.00	762.00	162.00	762.00	162.00	759.00	161.00	759.00	161.00	757.00	158.00	757.00	158.00	758.00	157.00	758.00	157.00	760.00	156.00	760.00	156.00	761.00	155.00	761.00	155.00	762.00	154.00	762.00	154.00	763.00	153.00	763.00	153.00	764.00	151.00	764.00	151.00	766.00	150.00	766.00	150.00	767.00	149.00	767.00	149.00	768.00	148.00	768.00	148.00	769.00	146.00	769.00	146.00	770.00	145.00	770.00	145.00	771.00	143.00	771.00	143.00	772.00	142.00	772.00	142.00	773.00	141.00	773.00	141.00	772.00	140.00	772.00	140.00	769.00	139.00	769.00	139.00	767.00	138.00	767.00	138.00	765.00	137.00	765.00	137.00	763.00	136.00	763.00	136.00	757.00	135.00	757.00	135.00	756.00	134.00	756.00	134.00	754.00	133.00	754.00	133.00	751.00	132.00	751.00	132.00	749.00	131.00	749.00	131.00	748.00	130.00	748.00	130.00	746.00	129.00	746.00	129.00	745.00	128.00	745.00	128.00	732.00	127.00	732.00	127.00	729.00	126.00	729.00	126.00	725.00	125.00	725.00	125.00	724.00	124.00	724.00	124.00	723.00	123.00	723.00	123.00	722.00	122.00	722.00	122.00	721.00	120.00	721.00	120.00	719.00	116.00	719.00	116.00	717.00	113.00	717.00	113.00	716.00	112.00	716.00	112.00	715.00	111.00	715.00	111.00	710.00	112.00	710.00	112.00	709.00	113.00	709.00	113.00	708.00	114.00	708.00	114.00	706.00	115.00	706.00	115.00	704.00	116.00	704.00	116.00	702.00	117.00	702.00	117.00	700.00	121.00	700.00	121.00	699.00	122.00	699.00	122.00	697.00	123.00	697.00	123.00	695.00	124.00	695.00	124.00	694.00	125.00	694.00	125.00	692.00	126.00	692.00	126.00	690.00	127.00	690.00	127.00	688.00	128.00	688.00	128.00	687.00	129.00	687.00	129.00	686.00	130.00	686.00	130.00	684.00	132.00	684.00	132.00	682.00	133.00	682.00	133.00	681.00	134.00	681.00	134.00	680.00	136.00	680.00	136.00	679.00	137.00	679.00	137.00	680.00	138.00	680.00	138.00	682.00	139.00	682.00	139.00	686.00	140.00	686.00	140.00	688.00	139.00	688.00	139.00	691.00	138.00	691.00	138.00	695.00	137.00	695.00	137.00	700.00	138.00	700.00	138.00	702.00	139.00	702.00	139.00	703.00	140.00	703.00	140.00	704.00	143.00	704.00	143.00	705.00	149.00	705.00	149.00	704.00	154.00	704.00	154.00	703.00	155.00	703.00	155.00	702.00	158.00	702.00	158.00	704.00	159.00	704.00	159.00	712.00	160.00	712.00	160.00	713.00	161.00	713.00	161.00	714.00	163.00	714.00	163.00	715.00	165.00	715.00	165.00	716.00	169.00	716.00	169.00	717.00	170.00	717.00	170.00	718.00	176.00	718.00	176.00	716.00	177.00	716.00	177.00	715.00	178.00	715.00	178.00	714.00	180.00	714.00	180.00	712.00	181.00	712.00	181.00	710.00	182.00	710.00	182.00	709.00	183.00	709.00	183.00	708.00	184.00	708.00	184.00	706.00	185.00	706.00	185.00	704.00	186.00	704.00	186.00	702.00	187.00	702.00	187.00	701.00	188.00	701.00	188.00	700.00	189.00	700.00	189.00	699.00	190.00	699.00	190.00	695.00	191.00	695.00	191.00	694.00	192.00	694.00	192.00	691.00	193.00	691.00	193.00	688.00	194.00	688.00	194.00	681.00	195.00	681.00	195.00	677.00	196.00	677.00	196.00	673.00	195.00	673.00	195.00	671.00	194.00	671.00	194.00	667.00	193.00	667.00	193.00	665.00	192.00	665.00	192.00	663.00	191.00	663.00	191.00	662.00	190.00	662.00	190.00	661.00	188.00	661.00	188.00	659.00	186.00	659.00	186.00	658.00	184.00	658.00	184.00	657.00	186.00	657.00	186.00	655.00	187.00	655.00	187.00	654.00	188.00	654.00	188.00	651.00	189.00	651.00	189.00	649.00	190.00	649.00	190.00	648.00	192.00	648.00	192.00	642.00	193.00	642.00	193.00	631.00	192.00	631.00	192.00	625.00	190.00	625.00	190.00	622.00	189.00	622.00	189.00	620.00	188.00	620.00	188.00	619.00	184.00	619.00	184.00	618.00	168.00	618.00	168.00	619.00	167.00	619.00	167.00	620.00	166.00	620.00	166.00	621.00	165.00	621.00	165.00	623.00	163.00	623.00	163.00	624.00	162.00	624.00	162.00	625.00	160.00	625.00	160.00	624.00	158.00	624.00	158.00	623.00	156.00	623.00	156.00	622.00	155.00	622.00	155.00	621.00	153.00	621.00	153.00	619.00	150.00	619.00	150.00	618.00	149.00	618.00	149.00	617.00	147.00	617.00	147.00	616.00	146.00	616.00	146.00	615.00	144.00	615.00	144.00	614.00	142.00	614.00	142.00	613.00	140.00	613.00	140.00	611.00	136.00	611.00	136.00	610.00	134.00	610.00	134.00	609.00	130.00	609.00	130.00	608.00	133.00	608.00	133.00	607.00	134.00	607.00	134.00	602.00	135.00	602.00	135.00	600.00	136.00	600.00	136.00	598.00	137.00	598.00	137.00	597.00	138.00	597.00	138.00	596.00	141.00	596.00	141.00	595.00	142.00	595.00	142.00	594.00	144.00	594.00	144.00	591.00	145.00	591.00	145.00	590.00	146.00	590.00	146.00	584.00	147.00	584.00	147.00	579.00	146.00	579.00	146.00	571.00	145.00	571.00	145.00	566.00	146.00	566.00	146.00	563.00	147.00	563.00	147.00	562.00	148.00	562.00	148.00	561.00	149.00	561.00	149.00	559.00	150.00	559.00	150.00	557.00	151.00	557.00	151.00	558.00	154.00	558.00	154.00	559.00	156.00	559.00	156.00	560.00	159.00	560.00	159.00	561.00	161.00	561.00	161.00	562.00	165.00	562.00	165.00	563.00	169.00	563.00	169.00	564.00	172.00	564.00	172.00	563.00	174.00	563.00	174.00	560.00	176.00	560.00	176.00	558.00	177.00	558.00	177.00	569.00	178.00	569.00	178.00	572.00	179.00	572.00	179.00	575.00	180.00	575.00	180.00	579.00	181.00	579.00	181.00	583.00	182.00	583.00	182.00	585.00	183.00	585.00	183.00	589.00	184.00	589.00	184.00	591.00	185.00	591.00	185.00	592.00	190.00	592.00	190.00	591.00	191.00	591.00	191.00	590.00	192.00	590.00	192.00	589.00	194.00	589.00	194.00	587.00	195.00	587.00	195.00	584.00	197.00	584.00	197.00	583.00	198.00	583.00	198.00	580.00	199.00	580.00	199.00	579.00	200.00	579.00	200.00	578.00	201.00	578.00	201.00	579.00	202.00	579.00	202.00	580.00	203.00	580.00	203.00	582.00	204.00	582.00	204.00	583.00	205.00	583.00	205.00	584.00	208.00	584.00	208.00	585.00	212.00	585.00	212.00	586.00	217.00	586.00	217.00	587.00	219.00	587.00	219.00	603.00	218.00	603.00	218.00	607.00	219.00	607.00	219.00	612.00	220.00	612.00	220.00	613.00	221.00	613.00	221.00	615.00	222.00	615.00	222.00	616.00	223.00	616.00	223.00	618.00	225.00	618.00	225.00	619.00	226.00	619.00	226.00	620.00	227.00	620.00	227.00	623.00	228.00	623.00	228.00	624.00	229.00	624.00	229.00	626.00	230.00	626.00	230.00	627.00	231.00	627.00	231.00	630.00	232.00	630.00	232.00	632.00	233.00	632.00	233.00	637.00	232.00	637.00	232.00	641.00	231.00	641.00	231.00	646.00	233.00	646.00	233.00	647.00	234.00	647.00	234.00	648.00	238.00	648.00	238.00	649.00	241.00	649.00	241.00	650.00	260.00	650.00	260.00	649.00	265.00	649.00	265.00	652.00	268.00	652.00
T0_thres.tif	0726-0260	118.64	329.24	707.23	52.28	0.0149	292.00	711.00	291.00	711.00	291.00	712.00	290.00	712.00	290.00	713.00	289.00	713.00	289.00	714.00	288.00	714.00	288.00	715.00	287.00	715.00	287.00	716.00	286.00	716.00	286.00	717.00	285.00	717.00	285.00	718.00	284.00	718.00	284.00	719.00	283.00	719.00	283.00	720.00	282.00	720.00	282.00	721.00	281.00	721.00	281.00	722.00	280.00	722.00	280.00	723.00	279.00	723.00	279.00	732.00	280.00	732.00	280.00	733.00	281.00	733.00	281.00	735.00	282.00	735.00	282.00	736.00	283.00	736.00	283.00	737.00	284.00	737.00	284.00	738.00	285.00	738.00	285.00	739.00	286.00	739.00	286.00	740.00	287.00	740.00	287.00	744.00	288.00	744.00	288.00	747.00	287.00	747.00	287.00	752.00	286.00	752.00	286.00	755.00	285.00	755.00	285.00	759.00	284.00	759.00	284.00	761.00	283.00	761.00	283.00	765.00	273.00	765.00	273.00	766.00	271.00	766.00	271.00	765.00	267.00	765.00	267.00	766.00	257.00	766.00	257.00	765.00	256.00	765.00	256.00	757.00	255.00	757.00	255.00	755.00	254.00	755.00	254.00	750.00	253.00	750.00	253.00	747.00	252.00	747.00	252.00	746.00	250.00	746.00	250.00	745.00	239.00	745.00	239.00	744.00	238.00	744.00	238.00	743.00	237.00	743.00	237.00	742.00	235.00	742.00	235.00	740.00	234.00	740.00	234.00	739.00	235.00	739.00	235.00	731.00	234.00	731.00	234.00	725.00	233.00	725.00	233.00	722.00	232.00	722.00	232.00	719.00	231.00	719.00	231.00	717.00	230.00	717.00	230.00	714.00	229.00	714.00	229.00	713.00	228.00	713.00	228.00	699.00	229.00	699.00	229.00	697.00	230.00	697.00	230.00	696.00	231.00	696.00	231.00	695.00	232.00	695.00	232.00	694.00	233.00	694.00	233.00	695.00	235.00	695.00	235.00	696.00	246.00	696.00	246.00	695.00	252.00	695.00	252.00	694.00	255.00	694.00	255.00	693.00	258.00	693.00	258.00	692.00	259.00	692.00	259.00	691.00	260.00	691.00	260.00	690.00	264.00	690.00	264.00	688.00	266.00	688.00	266.00	687.00	268.00	687.00	268.00	686.00	269.00	686.00	269.00	688.00	275.00	688.00	275.00	689.00	276.00	689.00	276.00	690.00	277.00	690.00	277.00	691.00	278.00	691.00	278.00	692.00	280.00	692.00	280.00	693.00	281.00	693.00	281.00	694.00	283.00	694.00	283.00	695.00	284.00	695.00	284.00	696.00	285.00	696.00	285.00	698.00	286.00	698.00	286.00	699.00	287.00	699.00	287.00	702.00	288.00	702.00	288.00	704.00	289.00	704.00	289.00	705.00	290.00	705.00	290.00	707.00	291.00	707.00	291.00	708.00	292.00	708.00
T0_thres.tif	0786-0274	123.97	356.77	229.96	-73.71	0.0174	294.00	791.00	293.00	791.00	293.00	792.00	292.00	792.00	292.00	793.00	290.00	793.00	290.00	794.00	289.00	794.00	289.00	795.00	287.00	795.00	287.00	797.00	286.00	797.00	286.00	798.00	285.00	798.00	285.00	799.00	284.00	799.00	284.00	800.00	283.00	800.00	283.00	801.00	281.00	801.00	281.00	799.00	279.00	799.00	279.00	798.00	266.00	798.00	266.00	799.00	263.00	799.00	263.00	800.00	262.00	800.00	262.00	801.00	260.00	801.00	260.00	802.00	258.00	802.00	258.00	803.00	256.00	803.00	256.00	804.00	254.00	804.00	254.00	792.00	253.00	792.00	253.00	787.00	252.00	787.00	252.00	781.00	253.00	781.00	253.00	780.00	254.00	780.00	254.00	778.00	256.00	778.00	256.00	776.00	257.00	776.00	257.00	774.00	259.00	774.00	259.00	773.00	260.00	773.00	260.00	770.00	262.00	770.00	262.00	769.00	279.00	769.00	279.00	770.00	280.00	770.00	280.00	771.00	283.00	771.00	283.00	770.00	287.00	770.00	287.00	772.00	289.00	772.00	289.00	773.00	290.00	773.00	290.00	774.00	291.00	774.00	291.00	776.00	293.00	776.00	293.00	779.00	294.00	779.00	294.00	782.00	295.00	782.00	295.00	786.00	296.00	786.00	296.00	787.00	295.00	787.00	295.00	789.00	294.00	789.00
T0_thres.tif	0795-0237	107.14	360.99	638.64	44.21	0.0109	250.00	795.00	251.00	795.00	251.00	802.00	250.00	802.00	250.00	805.00	249.00	805.00	249.00	806.00	248.00	806.00	248.00	805.00	245.00	805.00	245.00	809.00	246.00	809.00	246.00	810.00	247.00	810.00	247.00	811.00	248.00	811.00	248.00	812.00	249.00	812.00	249.00	820.00	250.00	820.00	250.00	822.00	251.00	822.00	251.00	824.00	252.00	824.00	252.00	825.00	253.00	825.00	253.00	826.00	255.00	826.00	255.00	832.00	257.00	832.00	257.00	833.00	261.00	833.00	261.00	838.00	262.00	838.00	262.00	842.00	261.00	842.00	261.00	844.00	259.00	844.00	259.00	845.00	255.00	845.00	255.00	846.00	254.00	846.00	254.00	847.00	250.00	847.00	250.00	848.00	244.00	848.00	244.00	847.00	242.00	847.00	242.00	846.00	243.00	846.00	243.00	843.00	238.00	843.00	238.00	841.00	237.00	841.00	237.00	839.00	236.00	839.00	236.00	838.00	235.00	838.00	235.00	835.00	234.00	835.00	234.00	834.00	233.00	834.00	233.00	833.00	232.00	833.00	232.00	831.00	231.00	831.00	231.00	830.00	230.00	830.00	230.00	827.00	228.00	827.00	228.00	825.00	226.00	825.00	226.00	823.00	224.00	823.00	224.00	821.00	222.00	821.00	222.00	820.00	221.00	820.00	221.00	819.00	220.00	819.00	220.00	817.00	218.00	817.00	218.00	813.00	217.00	813.00	217.00	811.00	216.00	811.00	216.00	808.00	215.00	808.00	215.00	802.00	214.00	802.00	214.00	777.00	213.00	777.00	213.00	773.00	214.00	773.00	214.00	768.00	216.00	768.00	216.00	765.00	218.00	765.00	218.00	764.00	219.00	764.00	219.00	762.00	220.00	762.00	220.00	761.00	221.00	761.00	221.00	759.00	222.00	759.00	222.00	755.00	224.00	755.00	224.00	752.00	225.00	752.00	225.00	750.00	226.00	750.00	226.00	747.00	227.00	747.00	227.00	746.00	228.00	746.00	228.00	744.00	230.00	744.00	230.00	743.00	231.00	743.00	231.00	745.00	234.00	745.00	234.00	746.00	236.00	746.00	236.00	747.00	237.00	747.00	237.00	748.00	239.00	748.00	239.00	749.00	242.00	749.00	242.00	748.00	248.00	748.00	248.00	749.00	249.00	749.00	249.00	750.00	250.00	750.00	250.00	753.00	251.00	753.00	251.00	758.00	252.00	758.00	252.00	759.00	253.00	759.00	253.00	770.00	254.00	770.00	254.00	773.00	253.00	773.00	253.00	775.00	251.00	775.00	251.00	777.00	250.00	777.00	250.00	779.00	249.00	779.00	249.00	789.00	250.00	789.00
T0_thres.tif	0878-0248	107.51	400.75	2249.80	-81.09	0.0171	233.00	842.00	234.00	842.00	234.00	843.00	235.00	843.00	235.00	846.00	236.00	846.00	236.00	847.00	237.00	847.00	237.00	862.00	236.00	862.00	236.00	873.00	237.00	873.00	237.00	878.00	238.00	878.00	238.00	882.00	239.00	882.00	239.00	885.00	240.00	885.00	240.00	886.00	241.00	886.00	241.00	887.00	242.00	887.00	242.00	888.00	244.00	888.00	244.00	889.00	245.00	889.00	245.00	890.00	246.00	890.00	246.00	891.00	247.00	891.00	247.00	892.00	249.00	892.00	249.00	893.00	252.00	893.00	252.00	894.00	256.00	894.00	256.00	895.00	268.00	895.00	268.00	894.00	271.00	894.00	271.00	893.00	272.00	893.00	272.00	894.00	276.00	894.00	276.00	893.00	278.00	893.00	278.00	892.00	285.00	892.00	285.00	893.00	287.00	893.00	287.00	895.00	289.00	895.00	289.00	896.00	290.00	896.00	290.00	897.00	291.00	897.00	291.00	900.00	292.00	900.00	292.00	901.00	293.00	901.00	293.00	904.00	294.00	904.00	294.00	905.00	295.00	905.00	295.00	909.00	294.00	909.00	294.00	911.00	293.00	911.00	293.00	920.00	294.00	920.00	294.00	921.00	295.00	921.00	295.00	924.00	296.00	924.00	296.00	925.00	297.00	925.00	297.00	926.00	299.00	926.00	299.00	928.00	301.00	928.00	301.00	930.00	303.00	930.00	303.00	931.00	304.00	931.00	304.00	932.00	305.00	932.00	305.00	933.00	307.00	933.00	307.00	934.00	309.00	934.00	309.00	935.00	310.00	935.00	310.00	936.00	313.00	936.00	313.00	937.00	315.00	937.00	315.00	938.00	317.00	938.00	317.00	939.00	318.00	939.00	318.00	940.00	320.00	940.00	320.00	941.00	321.00	941.00	321.00	942.00	323.00	942.00	323.00	943.00	324.00	943.00	324.00	946.00	325.00	946.00	325.00	949.00	324.00	949.00	324.00	950.00	323.00	950.00	323.00	951.00	321.00	951.00	321.00	952.00	320.00	952.00	320.00	953.00	319.00	953.00	319.00	954.00	318.00	954.00	318.00	955.00	316.00	955.00	316.00	956.00	315.00	956.00	315.00	957.00	313.00	957.00	313.00	959.00	312.00	959.00	312.00	960.00	311.00	960.00	311.00	962.00	310.00	962.00	310.00	972.00	311.00	972.00	311.00	978.00	312.00	978.00	312.00	981.00	311.00	981.00	311.00	986.00	310.00	986.00	310.00	987.00	309.00	987.00	309.00	988.00	307.00	988.00	307.00	989.00	305.00	989.00	305.00	990.00	304.00	990.00	304.00	991.00	303.00	991.00	303.00	992.00	302.00	992.00	302.00	993.00	300.00	993.00	300.00	994.00	298.00	994.00	298.00	995.00	297.00	995.00	297.00	996.00	296.00	996.00	296.00	997.00	293.00	997.00	293.00	998.00	292.00	998.00	292.00	997.00	291.00	997.00	291.00	995.00	290.00	995.00	290.00	990.00	289.00	990.00	289.00	989.00	288.00	989.00	288.00	987.00	287.00	987.00	287.00	986.00	286.00	986.00	286.00	985.00	285.00	985.00	285.00	984.00	284.00	984.00	284.00	983.00	283.00	983.00	283.00	982.00	280.00	982.00	280.00	981.00	279.00	981.00	279.00	980.00	278.00	980.00	278.00	979.00	270.00	979.00	270.00	978.00	271.00	978.00	271.00	964.00	272.00	964.00	272.00	947.00	271.00	947.00	271.00	945.00	270.00	945.00	270.00	943.00	266.00	943.00	266.00	942.00	263.00	942.00	263.00	941.00	259.00	941.00	259.00	939.00	256.00	939.00	256.00	937.00	254.00	937.00	254.00	936.00	253.00	936.00	253.00	935.00	252.00	935.00	252.00	934.00	251.00	934.00	251.00	933.00	250.00	933.00	250.00	932.00	249.00	932.00	249.00	931.00	248.00	931.00	248.00	929.00	247.00	929.00	247.00	927.00	245.00	927.00	245.00	926.00	244.00	926.00	244.00	924.00	243.00	924.00	243.00	922.00	242.00	922.00	242.00	920.00	241.00	920.00	241.00	919.00	240.00	919.00	240.00	916.00	239.00	916.00	239.00	915.00	238.00	915.00	238.00	914.00	237.00	914.00	237.00	913.00	236.00	913.00	236.00	912.00	234.00	912.00	234.00	910.00	233.00	910.00	233.00	909.00	232.00	909.00	232.00	908.00	231.00	908.00	231.00	907.00	229.00	907.00	229.00	906.00	228.00	906.00	228.00	905.00	224.00	905.00	224.00	904.00	223.00	904.00	223.00	903.00	214.00	903.00	214.00	901.00	212.00	901.00	212.00	896.00	211.00	896.00	211.00	895.00	210.00	895.00	210.00	893.00	209.00	893.00	209.00	892.00	208.00	892.00	208.00	891.00	207.00	891.00	207.00	890.00	206.00	890.00	206.00	889.00	204.00	889.00	204.00	888.00	202.00	888.00	202.00	887.00	201.00	887.00	201.00	886.00	200.00	886.00	200.00	885.00	185.00	885.00	185.00	884.00	176.00	884.00	176.00	881.00	175.00	881.00	175.00	879.00	174.00	879.00	174.00	876.00	173.00	876.00	173.00	872.00	172.00	872.00	172.00	866.00	171.00	866.00	171.00	863.00	172.00	863.00	172.00	861.00	174.00	861.00	174.00	860.00	175.00	860.00	175.00	859.00	176.00	859.00	176.00	858.00	177.00	858.00	177.00	857.00	178.00	857.00	178.00	855.00	180.00	855.00	180.00	850.00	181.00	850.00	181.00	846.00	182.00	846.00	182.00	842.00	181.00	842.00	181.00	841.00	180.00	841.00	180.00	838.00	179.00	838.00	179.00	836.00	178.00	836.00	178.00	834.00	177.00	834.00	177.00	833.00	176.00	833.00	176.00	831.00	174.00	831.00	174.00	829.00	173.00	829.00	173.00	828.00	174.00	828.00	174.00	825.00	175.00	825.00	175.00	818.00	176.00	818.00	176.00	797.00	175.00	797.00	175.00	793.00	174.00	793.00	174.00	785.00	173.00	785.00	173.00	784.00	172.00	784.00	172.00	782.00	173.00	782.00	173.00	780.00	174.00	780.00	174.00	778.00	175.00	778.00	175.00	777.00	176.00	777.00	176.00	776.00	178.00	776.00	178.00	774.00	179.00	774.00	179.00	772.00	182.00	772.00	182.00	769.00	183.00	769.00	183.00	768.00	186.00	768.00	186.00	767.00	187.00	767.00	187.00	766.00	189.00	766.00	189.00	765.00	190.00	765.00	190.00	762.00	192.00	762.00	192.00	761.00	194.00	761.00	194.00	760.00	195.00	760.00	195.00	759.00	196.00	759.00	196.00	760.00	197.00	760.00	197.00	762.00	199.00	762.00	199.00	763.00	200.00	763.00	200.00	764.00	201.00	764.00	201.00	765.00	202.00	765.00	202.00	766.00	203.00	766.00	203.00	769.00	204.00	769.00	204.00	770.00	205.00	770.00	205.00	771.00	206.00	771.00	206.00	774.00	209.00	774.00	209.00	776.00	210.00	776.00	210.00	779.00	211.00	779.00	211.00	804.00	212.00	804.00	212.00	810.00	213.00	810.00	213.00	814.00	214.00	814.00	214.00	815.00	215.00	815.00	215.00	819.00	216.00	819.00	216.00	820.00	217.00	820.00	217.00	822.00	219.00	822.00	219.00	824.00	221.00	824.00	221.00	826.00	223.00	826.00	223.00	828.00	225.00	828.00	225.00	830.00	227.00	830.00	227.00	832.00	228.00	832.00	228.00	833.00	229.00	833.00	229.00	836.00	231.00	836.00	231.00	837.00	232.00	837.00	232.00	840.00	233.00	840.00
T0_thres.tif	0795-0136	63.27	362.93	896.90	70.99	0.0389	173.00	815.00	172.00	815.00	172.00	823.00	171.00	823.00	171.00	826.00	170.00	826.00	170.00	827.00	169.00	827.00	169.00	828.00	166.00	828.00	166.00	830.00	165.00	830.00	165.00	833.00	163.00	833.00	163.00	834.00	162.00	834.00	162.00	835.00	159.00	835.00	159.00	836.00	154.00	836.00	154.00	837.00	146.00	837.00	146.00	838.00	144.00	838.00	144.00	839.00	143.00	839.00	143.00	840.00	142.00	840.00	142.00	843.00	139.00	843.00	139.00	845.00	136.00	845.00	136.00	843.00	132.00	843.00	132.00	842.00	130.00	842.00	130.00	841.00	129.00	841.00	129.00	840.00	128.00	840.00	128.00	839.00	124.00	839.00	124.00	838.00	123.00	838.00	123.00	837.00	122.00	837.00	122.00	835.00	120.00	835.00	120.00	834.00	119.00	834.00	119.00	833.00	118.00	833.00	118.00	831.00	117.00	831.00	117.00	814.00	116.00	814.00	116.00	808.00	115.00	808.00	115.00	804.00	114.00	804.00	114.00	800.00	113.00	800.00	113.00	797.00	112.00	797.00	112.00	792.00	111.00	792.00	111.00	791.00	110.00	791.00	110.00	787.00	109.00	787.00	109.00	785.00	108.00	785.00	108.00	782.00	107.00	782.00	107.00	781.00	106.00	781.00	106.00	777.00	104.00	777.00	104.00	773.00	102.00	773.00	102.00	770.00	101.00	770.00	101.00	769.00	100.00	769.00	100.00	768.00	104.00	768.00	104.00	766.00	106.00	766.00	106.00	764.00	108.00	764.00	108.00	761.00	109.00	761.00	109.00	760.00	111.00	760.00	111.00	759.00	112.00	759.00	112.00	758.00	114.00	758.00	114.00	755.00	115.00	755.00	115.00	754.00	116.00	754.00	116.00	753.00	118.00	753.00	118.00	752.00	119.00	752.00	119.00	751.00	120.00	751.00	120.00	749.00	122.00	749.00	122.00	748.00	123.00	748.00	123.00	747.00	124.00	747.00	124.00	746.00	125.00	746.00	125.00	748.00	127.00	748.00	127.00	750.00	128.00	750.00	128.00	752.00	129.00	752.00	129.00	753.00	130.00	753.00	130.00	756.00	131.00	756.00	131.00	758.00	132.00	758.00	132.00	760.00	133.00	760.00	133.00	765.00	134.00	765.00	134.00	767.00	135.00	767.00	135.00	769.00	136.00	769.00	136.00	771.00	137.00	771.00	137.00	774.00	138.00	774.00	138.00	776.00	139.00	776.00	139.00	777.00	144.00	777.00	144.00	775.00	145.00	775.00	145.00	774.00	148.00	774.00	148.00	773.00	149.00	773.00	149.00	772.00	150.00	772.00	150.00	771.00	151.00	771.00	151.00	770.00	153.00	770.00	153.00	768.00	154.00	768.00	154.00	767.00	156.00	767.00	156.00	766.00	157.00	766.00	157.00	764.00	158.00	764.00	158.00	763.00	159.00	763.00	159.00	764.00	160.00	764.00	160.00	766.00	161.00	766.00	161.00	767.00	163.00	767.00	163.00	768.00	165.00	768.00	165.00	771.00	166.00	771.00	166.00	772.00	167.00	772.00	167.00	773.00	169.00	773.00	169.00	776.00	170.00	776.00	170.00	778.00	169.00	778.00	169.00	786.00	170.00	786.00	170.00	788.00	171.00	788.00	171.00	795.00	172.00	795.00	172.00	799.00	173.00	799.00
T0_thres.tif	0843-0118	51.14	387.56	1651.03	-66.70	0.0378	171.00	881.00	172.00	881.00	172.00	883.00	173.00	883.00	173.00	884.00	172.00	884.00	172.00	885.00	170.00	885.00	170.00	889.00	169.00	889.00	169.00	891.00	168.00	891.00	168.00	894.00	167.00	894.00	167.00	902.00	165.00	902.00	165.00	907.00	159.00	907.00	159.00	908.00	158.00	908.00	158.00	909.00	157.00	909.00	157.00	910.00	156.00	910.00	156.00	911.00	154.00	911.00	154.00	912.00	152.00	912.00	152.00	913.00	151.00	913.00	151.00	914.00	150.00	914.00	150.00	915.00	148.00	915.00	148.00	916.00	147.00	916.00	147.00	917.00	146.00	917.00	146.00	918.00	145.00	918.00	145.00	919.00	144.00	919.00	144.00	920.00	143.00	920.00	143.00	921.00	142.00	921.00	142.00	922.00	141.00	922.00	141.00	923.00	140.00	923.00	140.00	924.00	139.00	924.00	139.00	926.00	136.00	926.00	136.00	924.00	135.00	924.00	135.00	923.00	133.00	923.00	133.00	922.00	132.00	922.00	132.00	921.00	128.00	921.00	128.00	920.00	127.00	920.00	127.00	919.00	125.00	919.00	125.00	918.00	124.00	918.00	124.00	917.00	123.00	917.00	123.00	916.00	122.00	916.00	122.00	915.00	120.00	915.00	120.00	914.00	119.00	914.00	119.00	911.00	118.00	911.00	118.00	909.00	117.00	909.00	117.00	908.00	116.00	908.00	116.00	906.00	115.00	906.00	115.00	905.00	114.00	905.00	114.00	903.00	113.00	903.00	113.00	901.00	112.00	901.00	112.00	899.00	111.00	899.00	111.00	897.00	108.00	897.00	108.00	895.00	106.00	895.00	106.00	894.00	104.00	894.00	104.00	893.00	102.00	893.00	102.00	892.00	101.00	892.00	101.00	891.00	98.00	891.00	98.00	890.00	97.00	890.00	97.00	889.00	90.00	889.00	90.00	888.00	89.00	888.00	89.00	887.00	88.00	887.00	88.00	886.00	87.00	886.00	87.00	885.00	86.00	885.00	86.00	879.00	85.00	879.00	85.00	878.00	84.00	878.00	84.00	872.00	83.00	872.00	83.00	868.00	82.00	868.00	82.00	864.00	81.00	864.00	81.00	861.00	80.00	861.00	80.00	859.00	78.00	859.00	78.00	857.00	76.00	857.00	76.00	855.00	72.00	855.00	72.00	854.00	71.00	854.00	71.00	853.00	69.00	853.00	69.00	852.00	67.00	852.00	67.00	851.00	66.00	851.00	66.00	849.00	64.00	849.00	64.00	847.00	65.00	847.00	65.00	842.00	66.00	842.00	66.00	838.00	67.00	838.00	67.00	837.00	68.00	837.00	68.00	834.00	69.00	834.00	69.00	830.00	70.00	830.00	70.00	827.00	71.00	827.00	71.00	825.00	72.00	825.00	72.00	820.00	73.00	820.00	73.00	817.00	74.00	817.00	74.00	810.00	75.00	810.00	75.00	795.00	74.00	795.00	74.00	787.00	73.00	787.00	73.00	781.00	72.00	781.00	72.00	779.00	71.00	779.00	71.00	777.00	70.00	777.00	70.00	775.00	71.00	775.00	71.00	774.00	74.00	774.00	74.00	773.00	75.00	773.00	75.00	772.00	76.00	772.00	76.00	768.00	77.00	768.00	77.00	766.00	78.00	766.00	78.00	764.00	79.00	764.00	79.00	762.00	81.00	762.00	81.00	761.00	84.00	761.00	84.00	762.00	87.00	762.00	87.00	763.00	89.00	763.00	89.00	764.00	91.00	764.00	91.00	765.00	93.00	765.00	93.00	766.00	94.00	766.00	94.00	767.00	95.00	767.00	95.00	768.00	96.00	768.00	96.00	769.00	97.00	769.00	97.00	771.00	98.00	771.00	98.00	772.00	99.00	772.00	99.00	776.00	101.00	776.00	101.00	779.00	102.00	779.00	102.00	780.00	103.00	780.00	103.00	783.00	104.00	783.00	104.00	784.00	105.00	784.00	105.00	788.00	106.00	788.00	106.00	790.00	107.00	790.00	107.00	793.00	108.00	793.00	108.00	794.00	109.00	794.00	109.00	800.00	110.00	800.00	110.00	803.00	111.00	803.00	111.00	806.00	112.00	806.00	112.00	810.00	113.00	810.00	113.00	816.00	114.00	816.00	114.00	821.00	113.00	821.00	113.00	826.00	114.00	826.00	114.00	834.00	115.00	834.00	115.00	835.00	116.00	835.00	116.00	836.00	117.00	836.00	117.00	838.00	119.00	838.00	119.00	840.00	121.00	840.00	121.00	842.00	125.00	842.00	125.00	843.00	126.00	843.00	126.00	844.00	128.00	844.00	128.00	845.00	130.00	845.00	130.00	846.00	133.00	846.00	133.00	847.00	134.00	847.00	134.00	848.00	136.00	848.00	136.00	849.00	137.00	849.00	137.00	850.00	141.00	850.00	141.00	851.00	142.00	851.00	142.00	852.00	143.00	852.00	143.00	853.00	144.00	853.00	144.00	854.00	145.00	854.00	145.00	856.00	147.00	856.00	147.00	858.00	151.00	858.00	151.00	860.00	153.00	860.00	153.00	861.00	154.00	861.00	154.00	862.00	157.00	862.00	157.00	863.00	159.00	863.00	159.00	864.00	168.00	864.00	168.00	868.00	169.00	868.00	169.00	874.00	170.00	874.00	170.00	878.00	171.00	878.00
T0_thres.tif	0943-0169	75.92	429.68	378.72	31.17	0.0247	172.00	930.00	173.00	930.00	173.00	932.00	174.00	932.00	174.00	934.00	175.00	934.00	175.00	938.00	176.00	938.00	176.00	940.00	177.00	940.00	177.00	942.00	178.00	942.00	178.00	943.00	179.00	943.00	179.00	944.00	180.00	944.00	180.00	945.00	181.00	945.00	181.00	952.00	184.00	952.00	184.00	951.00	190.00	951.00	190.00	952.00	197.00	952.00	197.00	953.00	198.00	953.00	198.00	954.00	199.00	954.00	199.00	955.00	201.00	955.00	201.00	956.00	200.00	956.00	200.00	957.00	199.00	957.00	199.00	959.00	197.00	959.00	197.00	961.00	196.00	961.00	196.00	962.00	195.00	962.00	195.00	963.00	194.00	963.00	194.00	964.00	193.00	964.00	193.00	965.00	192.00	965.00	192.00	966.00	191.00	966.00	191.00	968.00	190.00	968.00	190.00	970.00	189.00	970.00	189.00	971.00	188.00	971.00	188.00	972.00	187.00	972.00	187.00	973.00	186.00	973.00	186.00	974.00	185.00	974.00	185.00	975.00	183.00	975.00	183.00	976.00	179.00	976.00	179.00	975.00	176.00	975.00	176.00	974.00	174.00	974.00	174.00	973.00	172.00	973.00	172.00	972.00	170.00	972.00	170.00	971.00	169.00	971.00	169.00	970.00	168.00	970.00	168.00	969.00	167.00	969.00	167.00	968.00	166.00	968.00	166.00	967.00	164.00	967.00	164.00	966.00	162.00	966.00	162.00	963.00	160.00	963.00	160.00	961.00	158.00	961.00	158.00	959.00	157.00	959.00	157.00	958.00	156.00	958.00	156.00	957.00	155.00	957.00	155.00	955.00	154.00	955.00	154.00	954.00	153.00	954.00	153.00	953.00	152.00	953.00	152.00	952.00	151.00	952.00	151.00	951.00	150.00	951.00	150.00	949.00	148.00	949.00	148.00	948.00	147.00	948.00	147.00	945.00	146.00	945.00	146.00	942.00	145.00	942.00	145.00	940.00	144.00	940.00	144.00	939.00	143.00	939.00	143.00	937.00	142.00	937.00	142.00	936.00	141.00	936.00	141.00	933.00	140.00	933.00	140.00	932.00	139.00	932.00	139.00	931.00	138.00	931.00	138.00	930.00	140.00	930.00	140.00	929.00	141.00	929.00	141.00	928.00	142.00	928.00	142.00	926.00	144.00	926.00	144.00	924.00	145.00	924.00	145.00	923.00	146.00	923.00	146.00	922.00	147.00	922.00	147.00	921.00	148.00	921.00	148.00	920.00	150.00	920.00	150.00	918.00	152.00	918.00	152.00	917.00	153.00	917.00	153.00	916.00	154.00	916.00	154.00	915.00	156.00	915.00	156.00	914.00	158.00	914.00	158.00	913.00	159.00	913.00	159.00	912.00	161.00	912.00	161.00	910.00	164.00	910.00	164.00	912.00	165.00	912.00	165.00	914.00	166.00	914.00	166.00	915.00	167.00	915.00	167.00	918.00	168.00	918.00	168.00	920.00	169.00	920.00	169.00	923.00	170.00	923.00	170.00	924.00	171.00	924.00	171.00	926.00	172.00	926.00
T0_thres.tif	0948-0218	97.69	430.22	1359.30	-69.67	0.0064	247.00	936.00	249.00	936.00	249.00	937.00	250.00	937.00	250.00	938.00	251.00	938.00	251.00	939.00	252.00	939.00	252.00	940.00	253.00	940.00	253.00	941.00	254.00	941.00	254.00	942.00	256.00	942.00	256.00	943.00	257.00	943.00	257.00	944.00	261.00	944.00	261.00	945.00	263.00	945.00	263.00	946.00	267.00	946.00	267.00	948.00	268.00	948.00	268.00	949.00	269.00	949.00	269.00	956.00	268.00	956.00	268.00	960.00	269.00	960.00	269.00	962.00	268.00	962.00	268.00	973.00	267.00	973.00	267.00	977.00	266.00	977.00	266.00	978.00	265.00	978.00	265.00	979.00	262.00	979.00	262.00	980.00	261.00	980.00	261.00	981.00	259.00	981.00	259.00	982.00	258.00	982.00	258.00	983.00	256.00	983.00	256.00	984.00	254.00	984.00	254.00	985.00	253.00	985.00	253.00	986.00	249.00	986.00	249.00	985.00	247.00	985.00	247.00	984.00	246.00	984.00	246.00	983.00	245.00	983.00	245.00	981.00	244.00	981.00	244.00	980.00	243.00	980.00	243.00	979.00	242.00	979.00	242.00	978.00	241.00	978.00	241.00	975.00	240.00	975.00	240.00	974.00	239.00	974.00	239.00	973.00	238.00	973.00	238.00	971.00	235.00	971.00	235.00	970.00	232.00	970.00	232.00	971.00	231.00	971.00	231.00	972.00	230.00	972.00	230.00	975.00	229.00	975.00	229.00	978.00	228.00	978.00	228.00	979.00	227.00	979.00	227.00	984.00	226.00	984.00	226.00	986.00	225.00	986.00	225.00	988.00	224.00	988.00	224.00	991.00	223.00	991.00	223.00	994.00	222.00	994.00	222.00	996.00	221.00	996.00	221.00	998.00	220.00	998.00	220.00	1000.00	219.00	1000.00	219.00	1002.00	218.00	1002.00	218.00	1003.00	217.00	1003.00	217.00	1005.00	216.00	1005.00	216.00	1006.00	213.00	1006.00	213.00	1007.00	212.00	1007.00	212.00	1008.00	211.00	1008.00	211.00	1009.00	209.00	1009.00	209.00	1010.00	208.00	1010.00	208.00	1009.00	199.00	1009.00	199.00	1008.00	198.00	1008.00	198.00	1007.00	196.00	1007.00	196.00	1005.00	192.00	1005.00	192.00	1003.00	191.00	1003.00	191.00	1001.00	190.00	1001.00	190.00	1000.00	189.00	1000.00	189.00	998.00	188.00	998.00	188.00	987.00	187.00	987.00	187.00	981.00	186.00	981.00	186.00	978.00	187.00	978.00	187.00	977.00	188.00	977.00	188.00	976.00	190.00	976.00	190.00	974.00	191.00	974.00	191.00	973.00	192.00	973.00	192.00	972.00	193.00	972.00	193.00	970.00	194.00	970.00	194.00	969.00	195.00	969.00	195.00	968.00	196.00	968.00	196.00	966.00	198.00	966.00	198.00	965.00	199.00	965.00	199.00	964.00	200.00	964.00	200.00	962.00	202.00	962.00	202.00	960.00	203.00	960.00	203.00	959.00	204.00	959.00	204.00	953.00	203.00	953.00	203.00	952.00	202.00	952.00	202.00	951.00	200.00	951.00	200.00	950.00	199.00	950.00	199.00	949.00	193.00	949.00	193.00	948.00	190.00	948.00	190.00	947.00	187.00	947.00	187.00	946.00	186.00	946.00	186.00	945.00	185.00	945.00	185.00	944.00	184.00	944.00	184.00	942.00	182.00	942.00	182.00	941.00	181.00	941.00	181.00	939.00	180.00	939.00	180.00	938.00	179.00	938.00	179.00	936.00	178.00	936.00	178.00	932.00	177.00	932.00	177.00	930.00	176.00	930.00	176.00	927.00	175.00	927.00	175.00	924.00	174.00	924.00	174.00	922.00	173.00	922.00	173.00	921.00	172.00	921.00	172.00	917.00	171.00	917.00	171.00	915.00	170.00	915.00	170.00	912.00	168.00	912.00	168.00	910.00	169.00	910.00	169.00	904.00	170.00	904.00	170.00	896.00	171.00	896.00	171.00	893.00	172.00	893.00	172.00	891.00	173.00	891.00	173.00	888.00	176.00	888.00	176.00	887.00	178.00	887.00	178.00	888.00	181.00	888.00	181.00	887.00	182.00	887.00	182.00	888.00	198.00	888.00	198.00	889.00	199.00	889.00	199.00	890.00	200.00	890.00	200.00	891.00	201.00	891.00	201.00	892.00	203.00	892.00	203.00	893.00	204.00	893.00	204.00	894.00	206.00	894.00	206.00	895.00	207.00	895.00	207.00	897.00	208.00	897.00	208.00	898.00	209.00	898.00	209.00	903.00	210.00	903.00	210.00	904.00	211.00	904.00	211.00	906.00	221.00	906.00	221.00	908.00	225.00	908.00	225.00	909.00	227.00	909.00	227.00	910.00	229.00	910.00	229.00	911.00	230.00	911.00	230.00	913.00	231.00	913.00	231.00	914.00	232.00	914.00	232.00	915.00	234.00	915.00	234.00	916.00	235.00	916.00	235.00	917.00	236.00	917.00	236.00	918.00	237.00	918.00	237.00	921.00	238.00	921.00	238.00	922.00	239.00	922.00	239.00	924.00	240.00	924.00	240.00	926.00	241.00	926.00	241.00	928.00	242.00	928.00	242.00	929.00	243.00	929.00	243.00	930.00	244.00	930.00	244.00	931.00	245.00	931.00	245.00	933.00	246.00	933.00	246.00	934.00	247.00	934.00
T0_thres.tif	0839-0493	222.27	386.29	1220.46	58.53	0.0391	554.00	869.00	555.00	869.00	555.00	873.00	556.00	873.00	556.00	876.00	557.00	876.00	557.00	879.00	558.00	879.00	558.00	880.00	559.00	880.00	559.00	883.00	558.00	883.00	558.00	885.00	557.00	885.00	557.00	886.00	556.00	886.00	556.00	889.00	555.00	889.00	555.00	890.00	554.00	890.00	554.00	891.00	551.00	891.00	551.00	892.00	549.00	892.00	549.00	893.00	548.00	893.00	548.00	892.00	547.00	892.00	547.00	891.00	544.00	891.00	544.00	890.00	542.00	890.00	542.00	889.00	541.00	889.00	541.00	888.00	540.00	888.00	540.00	887.00	529.00	887.00	529.00	886.00	519.00	886.00	519.00	887.00	515.00	887.00	515.00	889.00	514.00	889.00	514.00	890.00	513.00	890.00	513.00	893.00	512.00	893.00	512.00	889.00	511.00	889.00	511.00	888.00	510.00	888.00	510.00	887.00	509.00	887.00	509.00	886.00	508.00	886.00	508.00	883.00	499.00	883.00	499.00	884.00	497.00	884.00	497.00	885.00	492.00	885.00	492.00	886.00	491.00	886.00	491.00	887.00	487.00	887.00	487.00	888.00	486.00	888.00	486.00	889.00	485.00	889.00	485.00	890.00	483.00	890.00	483.00	892.00	482.00	892.00	482.00	893.00	481.00	893.00	481.00	894.00	480.00	894.00	480.00	895.00	479.00	895.00	479.00	896.00	478.00	896.00	478.00	897.00	477.00	897.00	477.00	898.00	476.00	898.00	476.00	900.00	475.00	900.00	475.00	901.00	471.00	901.00	471.00	900.00	470.00	900.00	470.00	899.00	469.00	899.00	469.00	898.00	468.00	898.00	468.00	894.00	467.00	894.00	467.00	893.00	466.00	893.00	466.00	883.00	467.00	883.00	467.00	882.00	468.00	882.00	468.00	878.00	470.00	878.00	470.00	875.00	471.00	875.00	471.00	874.00	472.00	874.00	472.00	873.00	474.00	873.00	474.00	870.00	476.00	870.00	476.00	867.00	478.00	867.00	478.00	862.00	479.00	862.00	479.00	861.00	480.00	861.00	480.00	857.00	479.00	857.00	479.00	854.00	478.00	854.00	478.00	851.00	477.00	851.00	477.00	850.00	476.00	850.00	476.00	847.00	474.00	847.00	474.00	845.00	472.00	845.00	472.00	844.00	471.00	844.00	471.00	843.00	461.00	843.00	461.00	844.00	460.00	844.00	460.00	845.00	455.00	845.00	455.00	846.00	454.00	846.00	454.00	847.00	450.00	847.00	450.00	848.00	449.00	848.00	449.00	849.00	447.00	849.00	447.00	850.00	446.00	850.00	446.00	851.00	444.00	851.00	444.00	852.00	443.00	852.00	443.00	853.00	442.00	853.00	442.00	854.00	440.00	854.00	440.00	855.00	434.00	855.00	434.00	854.00	433.00	854.00	433.00	853.00	432.00	853.00	432.00	851.00	431.00	851.00	431.00	850.00	430.00	850.00	430.00	847.00	428.00	847.00	428.00	833.00	429.00	833.00	429.00	832.00	430.00	832.00	430.00	828.00	431.00	828.00	431.00	826.00	432.00	826.00	432.00	824.00	433.00	824.00	433.00	823.00	434.00	823.00	434.00	820.00	435.00	820.00	435.00	818.00	436.00	818.00	436.00	817.00	437.00	817.00	437.00	816.00	438.00	816.00	438.00	805.00	437.00	805.00	437.00	803.00	436.00	803.00	436.00	800.00	435.00	800.00	435.00	797.00	434.00	797.00	434.00	795.00	433.00	795.00	433.00	793.00	432.00	793.00	432.00	791.00	430.00	791.00	430.00	790.00	431.00	790.00	431.00	788.00	432.00	788.00	432.00	786.00	433.00	786.00	433.00	785.00	434.00	785.00	434.00	783.00	435.00	783.00	435.00	782.00	436.00	782.00	436.00	781.00	437.00	781.00	437.00	780.00	438.00	780.00	438.00	779.00	439.00	779.00	439.00	778.00	444.00	778.00	444.00	781.00	445.00	781.00	445.00	783.00	447.00	783.00	447.00	784.00	452.00	784.00	452.00	782.00	455.00	782.00	455.00	783.00	457.00	783.00	457.00	784.00	461.00	784.00	461.00	785.00	462.00	785.00	462.00	786.00	463.00	786.00	463.00	788.00	465.00	788.00	465.00	791.00	463.00	791.00	463.00	793.00	461.00	793.00	461.00	794.00	460.00	794.00	460.00	795.00	459.00	795.00	459.00	797.00	458.00	797.00	458.00	798.00	457.00	798.00	457.00	814.00	458.00	814.00	458.00	817.00	459.00	817.00	459.00	820.00	461.00	820.00	461.00	824.00	463.00	824.00	463.00	826.00	465.00	826.00	465.00	828.00	467.00	828.00	467.00	830.00	469.00	830.00	469.00	831.00	470.00	831.00	470.00	832.00	471.00	832.00	471.00	833.00	472.00	833.00	472.00	834.00	473.00	834.00	473.00	835.00	475.00	835.00	475.00	836.00	481.00	836.00	481.00	837.00	488.00	837.00	488.00	836.00	493.00	836.00	493.00	835.00	494.00	835.00	494.00	834.00	495.00	834.00	495.00	833.00	496.00	833.00	496.00	832.00	497.00	832.00	497.00	829.00	498.00	829.00	498.00	830.00	499.00	830.00	499.00	831.00	500.00	831.00	500.00	833.00	501.00	833.00	501.00	834.00	502.00	834.00	502.00	835.00	503.00	835.00	503.00	836.00	504.00	836.00	504.00	837.00	506.00	837.00	506.00	838.00	507.00	838.00	507.00	839.00	508.00	839.00	508.00	840.00	509.00	840.00	509.00	841.00	511.00	841.00	511.00	842.00	512.00	842.00	512.00	844.00	515.00	844.00	515.00	845.00	516.00	845.00	516.00	846.00	518.00	846.00	518.00	847.00	521.00	847.00	521.00	848.00	531.00	848.00	531.00	846.00	534.00	846.00	534.00	844.00	536.00	844.00	536.00	840.00	537.00	840.00	537.00	838.00	538.00	838.00	538.00	835.00	539.00	835.00	539.00	840.00	541.00	840.00	541.00	844.00	542.00	844.00	542.00	845.00	543.00	845.00	543.00	846.00	544.00	846.00	544.00	847.00	545.00	847.00	545.00	848.00	546.00	848.00	546.00	849.00	547.00	849.00	547.00	850.00	549.00	850.00	549.00	851.00	550.00	851.00	550.00	852.00	551.00	852.00	551.00	853.00	553.00	853.00	553.00	863.00	554.00	863.00
T0_thres.tif	0675-0414	186.73	311.17	3694.22	26.10	0.0176	418.00	712.00	419.00	712.00	419.00	716.00	420.00	716.00	420.00	718.00	421.00	718.00	421.00	722.00	422.00	722.00	422.00	723.00	423.00	723.00	423.00	725.00	424.00	725.00	424.00	727.00	425.00	727.00	425.00	729.00	426.00	729.00	426.00	730.00	427.00	730.00	427.00	732.00	428.00	732.00	428.00	733.00	429.00	733.00	429.00	734.00	430.00	734.00	430.00	735.00	432.00	735.00	432.00	736.00	433.00	736.00	433.00	738.00	437.00	738.00	437.00	739.00	438.00	739.00	438.00	740.00	440.00	740.00	440.00	741.00	441.00	741.00	441.00	742.00	443.00	742.00	443.00	744.00	445.00	744.00	445.00	746.00	446.00	746.00	446.00	747.00	447.00	747.00	447.00	754.00	446.00	754.00	446.00	757.00	445.00	757.00	445.00	764.00	444.00	764.00	444.00	766.00	443.00	766.00	443.00	771.00	442.00	771.00	442.00	772.00	441.00	772.00	441.00	774.00	440.00	774.00	440.00	775.00	436.00	775.00	436.00	776.00	435.00	776.00	435.00	777.00	434.00	777.00	434.00	779.00	433.00	779.00	433.00	780.00	432.00	780.00	432.00	781.00	431.00	781.00	431.00	782.00	430.00	782.00	430.00	783.00	429.00	783.00	429.00	785.00	428.00	785.00	428.00	787.00	425.00	787.00	425.00	786.00	423.00	786.00	423.00	785.00	420.00	785.00	420.00	784.00	419.00	784.00	419.00	783.00	418.00	783.00	418.00	780.00	417.00	780.00	417.00	779.00	416.00	779.00	416.00	775.00	415.00	775.00	415.00	773.00	414.00	773.00	414.00	769.00	413.00	769.00	413.00	767.00	412.00	767.00	412.00	765.00	411.00	765.00	411.00	764.00	410.00	764.00	410.00	762.00	409.00	762.00	409.00	761.00	408.00	761.00	408.00	759.00	407.00	759.00	407.00	758.00	406.00	758.00	406.00	757.00	405.00	757.00	405.00	756.00	402.00	756.00	402.00	755.00	398.00	755.00	398.00	754.00	395.00	754.00	395.00	755.00	393.00	755.00	393.00	758.00	392.00	758.00	392.00	759.00	391.00	759.00	391.00	765.00	390.00	765.00	390.00	767.00	389.00	767.00	389.00	771.00	388.00	771.00	388.00	772.00	387.00	772.00	387.00	773.00	386.00	773.00	386.00	774.00	385.00	774.00	385.00	775.00	382.00	775.00	382.00	776.00	380.00	776.00	380.00	777.00	375.00	777.00	375.00	778.00	374.00	778.00	374.00	777.00	373.00	777.00	373.00	775.00	372.00	775.00	372.00	773.00	370.00	773.00	370.00	771.00	369.00	771.00	369.00	770.00	368.00	770.00	368.00	767.00	366.00	767.00	366.00	766.00	365.00	766.00	365.00	765.00	363.00	765.00	363.00	763.00	362.00	763.00	362.00	762.00	361.00	762.00	361.00	761.00	359.00	761.00	359.00	759.00	357.00	759.00	357.00	757.00	352.00	757.00	352.00	756.00	345.00	756.00	345.00	757.00	340.00	757.00	340.00	758.00	338.00	758.00	338.00	759.00	333.00	759.00	333.00	758.00	332.00	758.00	332.00	757.00	330.00	757.00	330.00	755.00	328.00	755.00	328.00	753.00	327.00	753.00	327.00	752.00	326.00	752.00	326.00	751.00	325.00	751.00	325.00	749.00	324.00	749.00	324.00	747.00	325.00	747.00	325.00	745.00	326.00	745.00	326.00	743.00	327.00	743.00	327.00	742.00	328.00	742.00	328.00	741.00	329.00	741.00	329.00	740.00	330.00	740.00	330.00	739.00	331.00	739.00	331.00	738.00	332.00	738.00	332.00	736.00	334.00	736.00	334.00	734.00	335.00	734.00	335.00	730.00	336.00	730.00	336.00	714.00	337.00	714.00	337.00	710.00	338.00	710.00	338.00	706.00	339.00	706.00	339.00	707.00	343.00	707.00	343.00	708.00	345.00	708.00	345.00	709.00	350.00	709.00	350.00	708.00	357.00	708.00	357.00	707.00	358.00	707.00	358.00	706.00	360.00	706.00	360.00	705.00	362.00	705.00	362.00	704.00	363.00	704.00	363.00	702.00	364.00	702.00	364.00	700.00	365.00	700.00	365.00	696.00	366.00	696.00	366.00	689.00	365.00	689.00	365.00	688.00	364.00	688.00	364.00	685.00	363.00	685.00	363.00	684.00	362.00	684.00	362.00	681.00	361.00	681.00	361.00	680.00	360.00	680.00	360.00	679.00	359.00	679.00	359.00	678.00	358.00	678.00	358.00	677.00	357.00	677.00	357.00	676.00	356.00	676.00	356.00	675.00	355.00	675.00	355.00	674.00	354.00	674.00	354.00	673.00	352.00	673.00	352.00	663.00	351.00	663.00	351.00	656.00	352.00	656.00	352.00	654.00	353.00	654.00	353.00	653.00	354.00	653.00	354.00	650.00	355.00	650.00	355.00	648.00	356.00	648.00	356.00	646.00	357.00	646.00	357.00	645.00	358.00	645.00	358.00	644.00	360.00	644.00	360.00	643.00	361.00	643.00	361.00	642.00	362.00	642.00	362.00	641.00	364.00	641.00	364.00	640.00	370.00	640.00	370.00	637.00	372.00	637.00	372.00	636.00	373.00	636.00	373.00	634.00	375.00	634.00	375.00	630.00	376.00	630.00	376.00	597.00	375.00	597.00	375.00	596.00	379.00	596.00	379.00	595.00	380.00	595.00	380.00	594.00	385.00	594.00	385.00	593.00	389.00	593.00	389.00	592.00	390.00	592.00	390.00	591.00	391.00	591.00	391.00	590.00	392.00	590.00	392.00	589.00	393.00	589.00	393.00	588.00	394.00	588.00	394.00	586.00	395.00	586.00	395.00	584.00	396.00	584.00	396.00	580.00	397.00	580.00	397.00	571.00	396.00	571.00	396.00	568.00	397.00	568.00	397.00	566.00	398.00	566.00	398.00	565.00	399.00	565.00	399.00	564.00	400.00	564.00	400.00	563.00	404.00	563.00	404.00	564.00	407.00	564.00	407.00	566.00	409.00	566.00	409.00	568.00	410.00	568.00	410.00	569.00	411.00	569.00	411.00	570.00	412.00	570.00	412.00	571.00	413.00	571.00	413.00	574.00	414.00	574.00	414.00	576.00	415.00	576.00	415.00	581.00	416.00	581.00	416.00	587.00	417.00	587.00	417.00	594.00	418.00	594.00	418.00	605.00	419.00	605.00	419.00	613.00	418.00	613.00	418.00	618.00	417.00	618.00	417.00	621.00	416.00	621.00	416.00	623.00	415.00	623.00	415.00	633.00	416.00	633.00	416.00	635.00	417.00	635.00	417.00	638.00	418.00	638.00	418.00	639.00	419.00	639.00	419.00	641.00	422.00	641.00	422.00	642.00	424.00	642.00	424.00	643.00	425.00	643.00	425.00	644.00	428.00	644.00	428.00	645.00	429.00	645.00	429.00	646.00	434.00	646.00	434.00	647.00	435.00	647.00	435.00	648.00	446.00	648.00	446.00	647.00	447.00	647.00	447.00	646.00	448.00	646.00	448.00	645.00	449.00	645.00	449.00	643.00	450.00	643.00	450.00	642.00	451.00	642.00	451.00	640.00	452.00	640.00	452.00	637.00	453.00	637.00	453.00	635.00	454.00	635.00	454.00	633.00	455.00	633.00	455.00	632.00	456.00	632.00	456.00	630.00	457.00	630.00	457.00	628.00	458.00	628.00	458.00	626.00	459.00	626.00	459.00	624.00	460.00	624.00	460.00	619.00	461.00	619.00	461.00	618.00	462.00	618.00	462.00	615.00	463.00	615.00	463.00	614.00	464.00	614.00	464.00	613.00	469.00	613.00	469.00	616.00	481.00	616.00	481.00	617.00	482.00	617.00	482.00	618.00	484.00	618.00	484.00	620.00	491.00	620.00	491.00	621.00	490.00	621.00	490.00	622.00	489.00	622.00	489.00	623.00	488.00	623.00	488.00	629.00	487.00	629.00	487.00	641.00	488.00	641.00	488.00	643.00	490.00	643.00	490.00	644.00	491.00	644.00	491.00	645.00	492.00	645.00	492.00	647.00	493.00	647.00	493.00	648.00	498.00	648.00	498.00	649.00	501.00	649.00	501.00	648.00	505.00	648.00	505.00	662.00	504.00	662.00	504.00	666.00	505.00	666.00	505.00	668.00	504.00	668.00	504.00	670.00	503.00	670.00	503.00	672.00	502.00	672.00	502.00	675.00	501.00	675.00	501.00	678.00	500.00	678.00	500.00	679.00	499.00	679.00	499.00	680.00	498.00	680.00	498.00	681.00	497.00	681.00	497.00	682.00	496.00	682.00	496.00	683.00	495.00	683.00	495.00	684.00	494.00	684.00	494.00	685.00	492.00	685.00	492.00	686.00	490.00	686.00	490.00	687.00	487.00	687.00	487.00	688.00	485.00	688.00	485.00	689.00	483.00	689.00	483.00	690.00	482.00	690.00	482.00	691.00	481.00	691.00	481.00	692.00	480.00	692.00	480.00	693.00	479.00	693.00	479.00	696.00	478.00	696.00	478.00	698.00	477.00	698.00	477.00	701.00	476.00	701.00	476.00	704.00	475.00	704.00	475.00	713.00	467.00	713.00	467.00	712.00	466.00	712.00	466.00	711.00	462.00	711.00	462.00	710.00	461.00	710.00	461.00	709.00	458.00	709.00	458.00	708.00	457.00	708.00	457.00	707.00	455.00	707.00	455.00	706.00	454.00	706.00	454.00	705.00	452.00	705.00	452.00	703.00	450.00	703.00	450.00	701.00	448.00	701.00	448.00	700.00	447.00	700.00	447.00	697.00	446.00	697.00	446.00	695.00	444.00	695.00	444.00	694.00	442.00	694.00	442.00	693.00	440.00	693.00	440.00	692.00	438.00	692.00	438.00	691.00	425.00	691.00	425.00	692.00	424.00	692.00	424.00	693.00	423.00	693.00	423.00	694.00	422.00	694.00	422.00	695.00	421.00	695.00	421.00	698.00	420.00	698.00	420.00	701.00	419.00	701.00	419.00	709.00	418.00	709.00
T0_thres.tif	0800-0312	143.80	370.84	2671.28	-21.96	0.0126	370.00	786.00	369.00	786.00	369.00	787.00	368.00	787.00	368.00	788.00	367.00	788.00	367.00	789.00	366.00	789.00	366.00	791.00	365.00	791.00	365.00	792.00	364.00	792.00	364.00	793.00	363.00	793.00	363.00	794.00	362.00	794.00	362.00	802.00	363.00	802.00	363.00	804.00	364.00	804.00	364.00	805.00	365.00	805.00	365.00	806.00	367.00	806.00	367.00	808.00	369.00	808.00	369.00	810.00	371.00	810.00	371.00	811.00	372.00	811.00	372.00	812.00	374.00	812.00	374.00	814.00	375.00	814.00	375.00	815.00	376.00	815.00	376.00	817.00	377.00	817.00	377.00	822.00	379.00	822.00	379.00	827.00	380.00	827.00	380.00	828.00	381.00	828.00	381.00	832.00	382.00	832.00	382.00	836.00	383.00	836.00	383.00	842.00	384.00	842.00	384.00	843.00	385.00	843.00	385.00	856.00	386.00	856.00	386.00	857.00	385.00	857.00	385.00	864.00	384.00	864.00	384.00	866.00	383.00	866.00	383.00	868.00	382.00	868.00	382.00	869.00	381.00	869.00	381.00	870.00	377.00	870.00	377.00	869.00	374.00	869.00	374.00	868.00	372.00	868.00	372.00	867.00	371.00	867.00	371.00	866.00	369.00	866.00	369.00	865.00	366.00	865.00	366.00	864.00	356.00	864.00	356.00	865.00	355.00	865.00	355.00	870.00	354.00	870.00	354.00	876.00	353.00	876.00	353.00	884.00	352.00	884.00	352.00	887.00	351.00	887.00	351.00	889.00	350.00	889.00	350.00	890.00	349.00	890.00	349.00	891.00	348.00	891.00	348.00	892.00	347.00	892.00	347.00	893.00	346.00	893.00	346.00	894.00	345.00	894.00	345.00	895.00	343.00	895.00	343.00	896.00	342.00	896.00	342.00	897.00	341.00	897.00	341.00	898.00	340.00	898.00	340.00	899.00	335.00	899.00	335.00	900.00	334.00	900.00	334.00	901.00	327.00	901.00	327.00	900.00	326.00	900.00	326.00	899.00	323.00	899.00	323.00	898.00	322.00	898.00	322.00	897.00	318.00	897.00	318.00	896.00	316.00	896.00	316.00	895.00	304.00	895.00	304.00	896.00	302.00	896.00	302.00	897.00	300.00	897.00	300.00	898.00	299.00	898.00	299.00	899.00	298.00	899.00	298.00	900.00	297.00	900.00	297.00	901.00	296.00	901.00	296.00	898.00	294.00	898.00	294.00	895.00	293.00	895.00	293.00	893.00	292.00	893.00	292.00	892.00	290.00	892.00	290.00	891.00	289.00	891.00	289.00	890.00	287.00	890.00	287.00	889.00	276.00	889.00	276.00	890.00	268.00	890.00	268.00	891.00	266.00	891.00	266.00	892.00	258.00	892.00	258.00	891.00	254.00	891.00	254.00	890.00	251.00	890.00	251.00	889.00	250.00	889.00	250.00	888.00	248.00	888.00	248.00	887.00	247.00	887.00	247.00	886.00	246.00	886.00	246.00	885.00	245.00	885.00	245.00	884.00	243.00	884.00	243.00	883.00	242.00	883.00	242.00	879.00	241.00	879.00	241.00	876.00	240.00	876.00	240.00	871.00	239.00	871.00	239.00	864.00	240.00	864.00	240.00	851.00	244.00	851.00	244.00	852.00	250.00	852.00	250.00	851.00	252.00	851.00	252.00	850.00	256.00	850.00	256.00	849.00	258.00	849.00	258.00	848.00	262.00	848.00	262.00	847.00	263.00	847.00	263.00	846.00	264.00	846.00	264.00	844.00	265.00	844.00	265.00	836.00	264.00	836.00	264.00	828.00	266.00	828.00	266.00	829.00	271.00	829.00	271.00	830.00	278.00	830.00	278.00	829.00	281.00	829.00	281.00	828.00	283.00	828.00	283.00	826.00	284.00	826.00	284.00	824.00	285.00	824.00	285.00	822.00	287.00	822.00	287.00	820.00	288.00	820.00	288.00	816.00	289.00	816.00	289.00	813.00	288.00	813.00	288.00	807.00	287.00	807.00	287.00	806.00	286.00	806.00	286.00	803.00	287.00	803.00	287.00	801.00	288.00	801.00	288.00	800.00	289.00	800.00	289.00	799.00	290.00	799.00	290.00	798.00	291.00	798.00	291.00	797.00	292.00	797.00	292.00	796.00	294.00	796.00	294.00	795.00	295.00	795.00	295.00	794.00	296.00	794.00	296.00	793.00	297.00	793.00	297.00	792.00	298.00	792.00	298.00	791.00	301.00	791.00	301.00	792.00	312.00	792.00	312.00	793.00	313.00	793.00	313.00	794.00	316.00	794.00	316.00	796.00	319.00	796.00	319.00	798.00	320.00	798.00	320.00	799.00	321.00	799.00	321.00	800.00	322.00	800.00	322.00	801.00	323.00	801.00	323.00	802.00	324.00	802.00	324.00	803.00	325.00	803.00	325.00	805.00	326.00	805.00	326.00	806.00	327.00	806.00	327.00	812.00	328.00	812.00	328.00	814.00	329.00	814.00	329.00	818.00	330.00	818.00	330.00	820.00	329.00	820.00	329.00	821.00	324.00	821.00	324.00	822.00	323.00	822.00	323.00	823.00	322.00	823.00	322.00	824.00	320.00	824.00	320.00	825.00	319.00	825.00	319.00	827.00	318.00	827.00	318.00	829.00	317.00	829.00	317.00	834.00	316.00	834.00	316.00	833.00	312.00	833.00	312.00	834.00	311.00	834.00	311.00	835.00	308.00	835.00	308.00	836.00	306.00	836.00	306.00	833.00	303.00	833.00	303.00	834.00	302.00	834.00	302.00	836.00	301.00	836.00	301.00	837.00	300.00	837.00	300.00	838.00	299.00	838.00	299.00	840.00	297.00	840.00	297.00	843.00	296.00	843.00	296.00	845.00	295.00	845.00	295.00	854.00	296.00	854.00	296.00	858.00	297.00	858.00	297.00	862.00	298.00	862.00	298.00	863.00	299.00	863.00	299.00	865.00	300.00	865.00	300.00	867.00	301.00	867.00	301.00	868.00	302.00	868.00	302.00	869.00	303.00	869.00	303.00	871.00	304.00	871.00	304.00	872.00	307.00	872.00	307.00	873.00	310.00	873.00	310.00	874.00	314.00	874.00	314.00	875.00	322.00	875.00	322.00	876.00	326.00	876.00	326.00	874.00	329.00	874.00	329.00	873.00	330.00	873.00	330.00	872.00	332.00	872.00	332.00	871.00	333.00	871.00	333.00	870.00	335.00	870.00	335.00	869.00	336.00	869.00	336.00	866.00	338.00	866.00	338.00	863.00	342.00	863.00	342.00	862.00	344.00	862.00	344.00	861.00	346.00	861.00	346.00	860.00	348.00	860.00	348.00	857.00	349.00	857.00	349.00	855.00	350.00	855.00	350.00	854.00	351.00	854.00	351.00	852.00	352.00	852.00	352.00	837.00	351.00	837.00	351.00	835.00	350.00	835.00	350.00	834.00	349.00	834.00	349.00	833.00	348.00	833.00	348.00	832.00	347.00	832.00	347.00	831.00	346.00	831.00	346.00	829.00	345.00	829.00	345.00	828.00	344.00	828.00	344.00	827.00	343.00	827.00	343.00	826.00	342.00	826.00	342.00	825.00	341.00	825.00	341.00	824.00	339.00	824.00	339.00	822.00	338.00	822.00	338.00	821.00	334.00	821.00	334.00	817.00	333.00	817.00	333.00	815.00	332.00	815.00	332.00	811.00	331.00	811.00	331.00	809.00	330.00	809.00	330.00	804.00	329.00	804.00	329.00	803.00	328.00	803.00	328.00	800.00	326.00	800.00	326.00	799.00	325.00	799.00	325.00	797.00	323.00	797.00	323.00	796.00	322.00	796.00	322.00	794.00	321.00	794.00	321.00	793.00	319.00	793.00	319.00	792.00	318.00	792.00	318.00	791.00	316.00	791.00	316.00	790.00	315.00	790.00	315.00	789.00	308.00	789.00	308.00	788.00	304.00	788.00	304.00	789.00	303.00	789.00	303.00	788.00	299.00	788.00	299.00	783.00	298.00	783.00	298.00	779.00	297.00	779.00	297.00	777.00	296.00	777.00	296.00	773.00	294.00	773.00	294.00	772.00	293.00	772.00	293.00	771.00	292.00	771.00	292.00	769.00	290.00	769.00	290.00	768.00	289.00	768.00	289.00	767.00	286.00	767.00	286.00	764.00	287.00	764.00	287.00	762.00	288.00	762.00	288.00	758.00	289.00	758.00	289.00	755.00	290.00	755.00	290.00	750.00	291.00	750.00	291.00	739.00	290.00	739.00	290.00	737.00	288.00	737.00	288.00	736.00	287.00	736.00	287.00	735.00	286.00	735.00	286.00	733.00	284.00	733.00	284.00	731.00	283.00	731.00	283.00	729.00	282.00	729.00	282.00	726.00	283.00	726.00	283.00	724.00	285.00	724.00	285.00	723.00	286.00	723.00	286.00	722.00	287.00	722.00	287.00	720.00	288.00	720.00	288.00	719.00	289.00	719.00	289.00	718.00	291.00	718.00	291.00	716.00	292.00	716.00	292.00	715.00	293.00	715.00	293.00	714.00	294.00	714.00	294.00	713.00	295.00	713.00	295.00	712.00	298.00	712.00	298.00	711.00	299.00	711.00	299.00	710.00	302.00	710.00	302.00	709.00	303.00	709.00	303.00	708.00	304.00	708.00	304.00	707.00	306.00	707.00	306.00	706.00	309.00	706.00	309.00	705.00	311.00	705.00	311.00	704.00	314.00	704.00	314.00	702.00	318.00	702.00	318.00	703.00	319.00	703.00	319.00	704.00	323.00	704.00	323.00	701.00	322.00	701.00	322.00	700.00	324.00	700.00	324.00	701.00	326.00	701.00	326.00	702.00	330.00	702.00	330.00	703.00	331.00	703.00	331.00	706.00	334.00	706.00	334.00	707.00	335.00	707.00	335.00	708.00	334.00	708.00	334.00	711.00	333.00	711.00	333.00	727.00	332.00	727.00	332.00	732.00	331.00	732.00	331.00	733.00	330.00	733.00	330.00	734.00	329.00	734.00	329.00	736.00	327.00	736.00	327.00	738.00	326.00	738.00	326.00	739.00	324.00	739.00	324.00	741.00	323.00	741.00	323.00	742.00	322.00	742.00	322.00	745.00	321.00	745.00	321.00	752.00	322.00	752.00	322.00	754.00	323.00	754.00	323.00	755.00	324.00	755.00	324.00	756.00	325.00	756.00	325.00	758.00	327.00	758.00	327.00	760.00	330.00	760.00	330.00	761.00	331.00	761.00	331.00	762.00	340.00	762.00	340.00	761.00	342.00	761.00	342.00	760.00	348.00	760.00	348.00	759.00	349.00	759.00	349.00	760.00	354.00	760.00	354.00	761.00	355.00	761.00	355.00	762.00	356.00	762.00	356.00	763.00	357.00	763.00	357.00	764.00	358.00	764.00	358.00	765.00	359.00	765.00	359.00	766.00	360.00	766.00	360.00	767.00	361.00	767.00	361.00	768.00	362.00	768.00	362.00	769.00	363.00	769.00	363.00	770.00	365.00	770.00	365.00	772.00	366.00	772.00	366.00	773.00	367.00	773.00	367.00	775.00	368.00	775.00	368.00	776.00	369.00	776.00	369.00	778.00	370.00	778.00	370.00	779.00	371.00	779.00	371.00	784.00	370.00	784.00
T0_thres.tif	0746-0472	214.29	340.33	1017.56	78.10	0.0060	518.00	757.00	519.00	757.00	519.00	760.00	520.00	760.00	520.00	761.00	521.00	761.00	521.00	764.00	522.00	764.00	522.00	765.00	523.00	765.00	523.00	774.00	522.00	774.00	522.00	775.00	520.00	775.00	520.00	776.00	519.00	776.00	519.00	777.00	517.00	777.00	517.00	778.00	516.00	778.00	516.00	779.00	511.00	779.00	511.00	780.00	510.00	780.00	510.00	781.00	508.00	781.00	508.00	782.00	506.00	782.00	506.00	783.00	503.00	783.00	503.00	784.00	502.00	784.00	502.00	785.00	501.00	785.00	501.00	786.00	500.00	786.00	500.00	787.00	499.00	787.00	499.00	788.00	497.00	788.00	497.00	789.00	496.00	789.00	496.00	791.00	495.00	791.00	495.00	792.00	494.00	792.00	494.00	793.00	493.00	793.00	493.00	796.00	492.00	796.00	492.00	797.00	491.00	797.00	491.00	798.00	489.00	798.00	489.00	797.00	486.00	797.00	486.00	796.00	485.00	796.00	485.00	795.00	483.00	795.00	483.00	794.00	482.00	794.00	482.00	793.00	480.00	793.00	480.00	792.00	478.00	792.00	478.00	791.00	475.00	791.00	475.00	790.00	474.00	790.00	474.00	789.00	472.00	789.00	472.00	788.00	470.00	788.00	470.00	787.00	468.00	787.00	468.00	785.00	466.00	785.00	466.00	783.00	464.00	783.00	464.00	781.00	460.00	781.00	460.00	780.00	458.00	780.00	458.00	779.00	454.00	779.00	454.00	778.00	453.00	778.00	453.00	777.00	450.00	777.00	450.00	776.00	448.00	776.00	448.00	775.00	444.00	775.00	444.00	774.00	446.00	774.00	446.00	768.00	447.00	768.00	447.00	766.00	448.00	766.00	448.00	760.00	449.00	760.00	449.00	756.00	450.00	756.00	450.00	745.00	449.00	745.00	449.00	743.00	448.00	743.00	448.00	741.00	446.00	741.00	446.00	739.00	444.00	739.00	444.00	738.00	443.00	738.00	443.00	737.00	441.00	737.00	441.00	736.00	440.00	736.00	440.00	735.00	436.00	735.00	436.00	733.00	434.00	733.00	434.00	732.00	432.00	732.00	432.00	731.00	431.00	731.00	431.00	730.00	430.00	730.00	430.00	727.00	429.00	727.00	429.00	726.00	428.00	726.00	428.00	725.00	427.00	725.00	427.00	723.00	426.00	723.00	426.00	721.00	425.00	721.00	425.00	719.00	424.00	719.00	424.00	716.00	423.00	716.00	423.00	714.00	422.00	714.00	422.00	703.00	423.00	703.00	423.00	700.00	424.00	700.00	424.00	698.00	425.00	698.00	425.00	696.00	427.00	696.00	427.00	695.00	428.00	695.00	428.00	694.00	435.00	694.00	435.00	695.00	437.00	695.00	437.00	696.00	440.00	696.00	440.00	697.00	441.00	697.00	441.00	698.00	443.00	698.00	443.00	700.00	444.00	700.00	444.00	702.00	445.00	702.00	445.00	704.00	447.00	704.00	447.00	706.00	449.00	706.00	449.00	707.00	450.00	707.00	450.00	708.00	452.00	708.00	452.00	709.00	453.00	709.00	453.00	710.00	455.00	710.00	455.00	712.00	459.00	712.00	459.00	714.00	463.00	714.00	463.00	715.00	465.00	715.00	465.00	716.00	470.00	716.00	470.00	717.00	471.00	717.00	471.00	718.00	476.00	718.00	476.00	716.00	479.00	716.00	479.00	718.00	480.00	718.00	480.00	719.00	481.00	719.00	481.00	721.00	482.00	721.00	482.00	727.00	483.00	727.00	483.00	731.00	482.00	731.00	482.00	734.00	483.00	734.00	483.00	738.00	485.00	738.00	485.00	739.00	487.00	739.00	487.00	740.00	492.00	740.00	492.00	741.00	496.00	741.00	496.00	740.00	504.00	740.00	504.00	739.00	505.00	739.00	505.00	741.00	507.00	741.00	507.00	742.00	508.00	742.00	508.00	744.00	509.00	744.00	509.00	746.00	510.00	746.00	510.00	747.00	511.00	747.00	511.00	749.00	512.00	749.00	512.00	750.00	513.00	750.00	513.00	751.00	514.00	751.00	514.00	752.00	515.00	752.00	515.00	753.00	516.00	753.00	516.00	754.00	517.00	754.00	517.00	756.00	518.00	756.00
T0_thres.tif	0778-0532	243.41	353.84	1257.65	18.66	0.0198	569.00	759.00	570.00	759.00	570.00	761.00	571.00	761.00	571.00	783.00	570.00	783.00	570.00	789.00	569.00	789.00	569.00	799.00	568.00	799.00	568.00	801.00	567.00	801.00	567.00	807.00	566.00	807.00	566.00	808.00	563.00	808.00	563.00	811.00	565.00	811.00	565.00	813.00	564.00	813.00	564.00	812.00	562.00	812.00	562.00	811.00	548.00	811.00	548.00	813.00	542.00	813.00	542.00	814.00	540.00	814.00	540.00	815.00	539.00	815.00	539.00	818.00	538.00	818.00	538.00	819.00	537.00	819.00	537.00	830.00	536.00	830.00	536.00	831.00	534.00	831.00	534.00	832.00	533.00	832.00	533.00	836.00	534.00	836.00	534.00	837.00	533.00	837.00	533.00	841.00	531.00	841.00	531.00	843.00	529.00	843.00	529.00	844.00	528.00	844.00	528.00	845.00	523.00	845.00	523.00	844.00	522.00	844.00	522.00	843.00	518.00	843.00	518.00	841.00	515.00	841.00	515.00	840.00	514.00	840.00	514.00	839.00	513.00	839.00	513.00	838.00	512.00	838.00	512.00	837.00	510.00	837.00	510.00	836.00	509.00	836.00	509.00	835.00	508.00	835.00	508.00	834.00	506.00	834.00	506.00	833.00	505.00	833.00	505.00	832.00	504.00	832.00	504.00	831.00	503.00	831.00	503.00	829.00	502.00	829.00	502.00	828.00	501.00	828.00	501.00	827.00	500.00	827.00	500.00	826.00	499.00	826.00	499.00	821.00	498.00	821.00	498.00	819.00	497.00	819.00	497.00	815.00	496.00	815.00	496.00	803.00	495.00	803.00	495.00	802.00	494.00	802.00	494.00	799.00	495.00	799.00	495.00	798.00	496.00	798.00	496.00	796.00	497.00	796.00	497.00	794.00	498.00	794.00	498.00	793.00	499.00	793.00	499.00	791.00	501.00	791.00	501.00	790.00	502.00	790.00	502.00	789.00	503.00	789.00	503.00	788.00	504.00	788.00	504.00	787.00	506.00	787.00	506.00	786.00	508.00	786.00	508.00	785.00	510.00	785.00	510.00	784.00	513.00	784.00	513.00	783.00	514.00	783.00	514.00	782.00	518.00	782.00	518.00	781.00	519.00	781.00	519.00	780.00	522.00	780.00	522.00	778.00	525.00	778.00	525.00	776.00	526.00	776.00	526.00	763.00	525.00	763.00	525.00	761.00	524.00	761.00	524.00	759.00	523.00	759.00	523.00	757.00	522.00	757.00	522.00	755.00	521.00	755.00	521.00	754.00	520.00	754.00	520.00	751.00	518.00	751.00	518.00	750.00	517.00	750.00	517.00	749.00	516.00	749.00	516.00	747.00	514.00	747.00	514.00	744.00	513.00	744.00	513.00	743.00	512.00	743.00	512.00	741.00	511.00	741.00	511.00	739.00	510.00	739.00	510.00	735.00	511.00	735.00	511.00	734.00	512.00	734.00	512.00	733.00	513.00	733.00	513.00	732.00	515.00	732.00	515.00	730.00	516.00	730.00	516.00	729.00	517.00	729.00	517.00	728.00	518.00	728.00	518.00	727.00	519.00	727.00	519.00	726.00	520.00	726.00	520.00	725.00	521.00	725.00	521.00	724.00	522.00	724.00	522.00	723.00	523.00	723.00	523.00	722.00	524.00	722.00	524.00	721.00	526.00	721.00	526.00	720.00	527.00	720.00	527.00	718.00	529.00	718.00	529.00	716.00	532.00	716.00	532.00	714.00	533.00	714.00	533.00	713.00	534.00	713.00	534.00	712.00	538.00	712.00	538.00	711.00	540.00	711.00	540.00	712.00	543.00	712.00	543.00	713.00	545.00	713.00	545.00	714.00	547.00	714.00	547.00	715.00	549.00	715.00	549.00	716.00	555.00	716.00	555.00	717.00	558.00	717.00	558.00	721.00	557.00	721.00	557.00	727.00	558.00	727.00	558.00	731.00	559.00	731.00	559.00	735.00	560.00	735.00	560.00	736.00	561.00	736.00	561.00	739.00	562.00	739.00	562.00	740.00	563.00	740.00	563.00	742.00	564.00	742.00	564.00	744.00	565.00	744.00	565.00	749.00	566.00	749.00	566.00	750.00	567.00	750.00	567.00	754.00	568.00	754.00	568.00	756.00	569.00	756.00
T0_thres.tif	0775-0650	285.33	364.26	2557.23	-89.71	0.0095	615.00	785.00	616.00	785.00	616.00	786.00	618.00	786.00	618.00	787.00	619.00	787.00	619.00	788.00	622.00	788.00	622.00	789.00	623.00	789.00	623.00	790.00	625.00	790.00	625.00	792.00	627.00	792.00	627.00	793.00	628.00	793.00	628.00	794.00	629.00	794.00	629.00	795.00	630.00	795.00	630.00	796.00	632.00	796.00	632.00	803.00	633.00	803.00	633.00	808.00	634.00	808.00	634.00	811.00	635.00	811.00	635.00	814.00	636.00	814.00	636.00	816.00	637.00	816.00	637.00	817.00	638.00	817.00	638.00	818.00	639.00	818.00	639.00	820.00	640.00	820.00	640.00	822.00	641.00	822.00	641.00	824.00	642.00	824.00	642.00	825.00	643.00	825.00	643.00	826.00	644.00	826.00	644.00	828.00	646.00	828.00	646.00	829.00	647.00	829.00	647.00	830.00	651.00	830.00	651.00	831.00	652.00	831.00	652.00	832.00	655.00	832.00	655.00	833.00	657.00	833.00	657.00	834.00	662.00	834.00	662.00	835.00	665.00	835.00	665.00	834.00	671.00	834.00	671.00	833.00	672.00	833.00	672.00	832.00	674.00	832.00	674.00	831.00	681.00	831.00	681.00	830.00	682.00	830.00	682.00	831.00	688.00	831.00	688.00	830.00	692.00	830.00	692.00	829.00	693.00	829.00	693.00	828.00	694.00	828.00	694.00	827.00	695.00	827.00	695.00	826.00	698.00	826.00	698.00	825.00	703.00	825.00	703.00	822.00	707.00	822.00	707.00	821.00	708.00	821.00	708.00	820.00	709.00	820.00	709.00	819.00	710.00	819.00	710.00	817.00	711.00	817.00	711.00	814.00	712.00	814.00	712.00	815.00	719.00	815.00	719.00	816.00	724.00	816.00	724.00	815.00	725.00	815.00	725.00	816.00	730.00	816.00	730.00	817.00	735.00	817.00	735.00	818.00	739.00	818.00	739.00	819.00	740.00	819.00	740.00	820.00	741.00	820.00	741.00	828.00	740.00	828.00	740.00	831.00	739.00	831.00	739.00	832.00	738.00	832.00	738.00	834.00	737.00	834.00	737.00	836.00	736.00	836.00	736.00	837.00	735.00	837.00	735.00	838.00	734.00	838.00	734.00	840.00	733.00	840.00	733.00	844.00	732.00	844.00	732.00	845.00	731.00	845.00	731.00	847.00	730.00	847.00	730.00	849.00	729.00	849.00	729.00	851.00	728.00	851.00	728.00	853.00	727.00	853.00	727.00	856.00	726.00	856.00	726.00	858.00	725.00	858.00	725.00	859.00	723.00	859.00	723.00	860.00	721.00	860.00	721.00	861.00	720.00	861.00	720.00	862.00	717.00	862.00	717.00	863.00	716.00	863.00	716.00	864.00	715.00	864.00	715.00	865.00	712.00	865.00	712.00	866.00	710.00	866.00	710.00	867.00	709.00	867.00	709.00	868.00	708.00	868.00	708.00	869.00	707.00	869.00	707.00	870.00	706.00	870.00	706.00	871.00	701.00	871.00	701.00	872.00	699.00	872.00	699.00	873.00	697.00	873.00	697.00	874.00	695.00	874.00	695.00	876.00	694.00	876.00	694.00	877.00	692.00	877.00	692.00	875.00	690.00	875.00	690.00	874.00	689.00	874.00	689.00	873.00	688.00	873.00	688.00	872.00	686.00	872.00	686.00	871.00	680.00	871.00	680.00	870.00	677.00	870.00	677.00	871.00	673.00	871.00	673.00	870.00	670.00	870.00	670.00	869.00	665.00	869.00	665.00	870.00	664.00	870.00	664.00	871.00	663.00	871.00	663.00	872.00	662.00	872.00	662.00	873.00	660.00	873.00	660.00	874.00	658.00	874.00	658.00	875.00	657.00	875.00	657.00	877.00	656.00	877.00	656.00	876.00	655.00	876.00	655.00	875.00	654.00	875.00	654.00	874.00	652.00	874.00	652.00	872.00	650.00	872.00	650.00	871.00	649.00	871.00	649.00	870.00	648.00	870.00	648.00	869.00	647.00	869.00	647.00	868.00	646.00	868.00	646.00	867.00	644.00	867.00	644.00	865.00	642.00	865.00	642.00	864.00	641.00	864.00	641.00	863.00	638.00	863.00	638.00	862.00	635.00	862.00	635.00	861.00	630.00	861.00	630.00	862.00	629.00	862.00	629.00	863.00	627.00	863.00	627.00	864.00	626.00	864.00	626.00	865.00	625.00	865.00	625.00	866.00	624.00	866.00	624.00	867.00	623.00	867.00	623.00	868.00	621.00	868.00	621.00	869.00	620.00	869.00	620.00	870.00	619.00	870.00	619.00	871.00	612.00	871.00	612.00	869.00	611.00	869.00	611.00	868.00	610.00	868.00	610.00	865.00	608.00	865.00	608.00	862.00	607.00	862.00	607.00	861.00	606.00	861.00	606.00	860.00	605.00	860.00	605.00	859.00	604.00	859.00	604.00	857.00	603.00	857.00	603.00	856.00	602.00	856.00	602.00	855.00	601.00	855.00	601.00	854.00	600.00	854.00	600.00	853.00	599.00	853.00	599.00	852.00	598.00	852.00	598.00	851.00	597.00	851.00	597.00	850.00	596.00	850.00	596.00	849.00	594.00	849.00	594.00	847.00	593.00	847.00	593.00	846.00	592.00	846.00	592.00	845.00	590.00	845.00	590.00	844.00	589.00	844.00	589.00	843.00	581.00	843.00	581.00	835.00	580.00	835.00	580.00	829.00	579.00	829.00	579.00	827.00	578.00	827.00	578.00	825.00	577.00	825.00	577.00	823.00	576.00	823.00	576.00	821.00	575.00	821.00	575.00	820.00	574.00	820.00	574.00	819.00	573.00	819.00	573.00	818.00	572.00	818.00	572.00	817.00	571.00	817.00	571.00	816.00	570.00	816.00	570.00	815.00	569.00	815.00	569.00	814.00	568.00	814.00	568.00	812.00	569.00	812.00	569.00	810.00	570.00	810.00	570.00	804.00	571.00	804.00	571.00	802.00	572.00	802.00	572.00	792.00	573.00	792.00	573.00	786.00	574.00	786.00	574.00	759.00	573.00	759.00	573.00	757.00	572.00	757.00	572.00	753.00	571.00	753.00	571.00	751.00	570.00	751.00	570.00	747.00	569.00	747.00	569.00	746.00	568.00	746.00	568.00	742.00	567.00	742.00	567.00	740.00	566.00	740.00	566.00	738.00	565.00	738.00	565.00	736.00	564.00	736.00	564.00	734.00	563.00	734.00	563.00	732.00	562.00	732.00	562.00	729.00	561.00	729.00	561.00	725.00	560.00	725.00	560.00	723.00	561.00	723.00	561.00	718.00	562.00	718.00	562.00	714.00	563.00	714.00	563.00	712.00	564.00	712.00	564.00	711.00	565.00	711.00	565.00	709.00	566.00	709.00	566.00	708.00	568.00	708.00	568.00	706.00	570.00	706.00	570.00	704.00	571.00	704.00	571.00	703.00	572.00	703.00	572.00	697.00	571.00	697.00	571.00	694.00	570.00	694.00	570.00	690.00	572.00	690.00	572.00	686.00	574.00	686.00	574.00	683.00	575.00	683.00	575.00	682.00	576.00	682.00	576.00	680.00	578.00	680.00	578.00	679.00	579.00	679.00	579.00	678.00	581.00	678.00	581.00	677.00	582.00	677.00	582.00	676.00	588.00	676.00	588.00	675.00	590.00	675.00	590.00	674.00	596.00	674.00	596.00	675.00	597.00	675.00	597.00	677.00	598.00	677.00	598.00	678.00	599.00	678.00	599.00	680.00	600.00	680.00	600.00	682.00	601.00	682.00	601.00	683.00	602.00	683.00	602.00	684.00	603.00	684.00	603.00	686.00	605.00	686.00	605.00	689.00	606.00	689.00	606.00	693.00	605.00	693.00	605.00	696.00	604.00	696.00	604.00	697.00	603.00	697.00	603.00	703.00	602.00	703.00	602.00	706.00	603.00	706.00	603.00	712.00	604.00	712.00	604.00	716.00	605.00	716.00	605.00	718.00	606.00	718.00	606.00	720.00	607.00	720.00	607.00	724.00	608.00	724.00	608.00	726.00	609.00	726.00	609.00	730.00	610.00	730.00	610.00	736.00	609.00	736.00	609.00	739.00	608.00	739.00	608.00	740.00	607.00	740.00	607.00	743.00	606.00	743.00	606.00	744.00	605.00	744.00	605.00	750.00	604.00	750.00	604.00	763.00	605.00	763.00	605.00	766.00	606.00	766.00	606.00	768.00	607.00	768.00	607.00	770.00	608.00	770.00	608.00	772.00	609.00	772.00	609.00	777.00	610.00	777.00	610.00	778.00	611.00	778.00	611.00	780.00	612.00	780.00	612.00	781.00	613.00	781.00	613.00	784.00	615.00	784.00
T0_thres.tif	0758-0663	297.63	342.75	748.55	-6.92	0.0445	718.00	759.00	719.00	759.00	719.00	760.00	718.00	760.00	718.00	763.00	717.00	763.00	717.00	772.00	716.00	772.00	716.00	775.00	714.00	775.00	714.00	774.00	713.00	774.00	713.00	773.00	700.00	773.00	700.00	771.00	696.00	771.00	696.00	770.00	694.00	770.00	694.00	769.00	690.00	769.00	690.00	768.00	688.00	768.00	688.00	767.00	686.00	767.00	686.00	766.00	685.00	766.00	685.00	765.00	682.00	765.00	682.00	764.00	680.00	764.00	680.00	763.00	676.00	763.00	676.00	764.00	674.00	764.00	674.00	765.00	670.00	765.00	670.00	766.00	669.00	766.00	669.00	767.00	668.00	767.00	668.00	769.00	666.00	769.00	666.00	768.00	664.00	768.00	664.00	767.00	662.00	767.00	662.00	766.00	661.00	766.00	661.00	765.00	658.00	765.00	658.00	764.00	657.00	764.00	657.00	763.00	653.00	763.00	653.00	764.00	644.00	764.00	644.00	765.00	641.00	765.00	641.00	766.00	638.00	766.00	638.00	767.00	637.00	767.00	637.00	769.00	636.00	769.00	636.00	770.00	635.00	770.00	635.00	777.00	634.00	777.00	634.00	779.00	633.00	779.00	633.00	784.00	632.00	784.00	632.00	790.00	630.00	790.00	630.00	789.00	628.00	789.00	628.00	787.00	626.00	787.00	626.00	786.00	624.00	786.00	624.00	785.00	622.00	785.00	622.00	784.00	620.00	784.00	620.00	783.00	618.00	783.00	618.00	781.00	616.00	781.00	616.00	778.00	615.00	778.00	615.00	777.00	614.00	777.00	614.00	775.00	612.00	775.00	612.00	769.00	611.00	769.00	611.00	768.00	610.00	768.00	610.00	765.00	609.00	765.00	609.00	764.00	608.00	764.00	608.00	761.00	607.00	761.00	607.00	752.00	608.00	752.00	608.00	747.00	609.00	747.00	609.00	746.00	610.00	746.00	610.00	742.00	612.00	742.00	612.00	738.00	613.00	738.00	613.00	736.00	615.00	736.00	615.00	735.00	616.00	735.00	616.00	733.00	618.00	733.00	618.00	732.00	619.00	732.00	619.00	731.00	623.00	731.00	623.00	730.00	625.00	730.00	625.00	731.00	630.00	731.00	630.00	732.00	634.00	732.00	634.00	733.00	636.00	733.00	636.00	734.00	637.00	734.00	637.00	735.00	641.00	735.00	641.00	736.00	644.00	736.00	644.00	735.00	646.00	735.00	646.00	733.00	647.00	733.00	647.00	732.00	648.00	732.00	648.00	731.00	650.00	731.00	650.00	728.00	651.00	728.00	651.00	726.00	653.00	726.00	653.00	727.00	655.00	727.00	655.00	728.00	659.00	728.00	659.00	729.00	660.00	729.00	660.00	730.00	665.00	730.00	665.00	732.00	668.00	732.00	668.00	733.00	669.00	733.00	669.00	734.00	671.00	734.00	671.00	735.00	673.00	735.00	673.00	736.00	675.00	736.00	675.00	737.00	677.00	737.00	677.00	738.00	688.00	738.00	688.00	737.00	690.00	737.00	690.00	738.00	691.00	738.00	691.00	740.00	693.00	740.00	693.00	743.00	695.00	743.00	695.00	744.00	696.00	744.00	696.00	745.00	697.00	745.00	697.00	746.00	698.00	746.00	698.00	747.00	699.00	747.00	699.00	748.00	701.00	748.00	701.00	749.00	702.00	749.00	702.00	750.00	704.00	750.00	704.00	751.00	705.00	751.00	705.00	752.00	707.00	752.00	707.00	753.00	708.00	753.00	708.00	754.00	709.00	754.00	709.00	755.00	710.00	755.00	710.00	756.00	711.00	756.00	711.00	757.00	715.00	757.00	715.00	758.00	718.00	758.00
T0_thres.tif	0797-0683	310.01	362.21	196.07	-80.39	0.1119	696.00	778.00	695.00	778.00	695.00	781.00	694.00	781.00	694.00	782.00	693.00	782.00	693.00	784.00	692.00	784.00	692.00	785.00	691.00	785.00	691.00	787.00	689.00	787.00	689.00	789.00	687.00	789.00	687.00	790.00	686.00	790.00	686.00	793.00	685.00	793.00	685.00	804.00	686.00	804.00	686.00	805.00	687.00	805.00	687.00	810.00	689.00	810.00	689.00	814.00	690.00	814.00	690.00	815.00	691.00	815.00	691.00	817.00	692.00	817.00	692.00	818.00	693.00	818.00	693.00	820.00	695.00	820.00	695.00	822.00	696.00	822.00	696.00	823.00	693.00	823.00	693.00	824.00	692.00	824.00	692.00	825.00	691.00	825.00	691.00	826.00	689.00	826.00	689.00	827.00	685.00	827.00	685.00	828.00	684.00	828.00	684.00	827.00	679.00	827.00	679.00	828.00	678.00	828.00	678.00	827.00	676.00	827.00	676.00	815.00	675.00	815.00	675.00	814.00	674.00	814.00	674.00	811.00	673.00	811.00	673.00	809.00	672.00	809.00	672.00	807.00	671.00	807.00	671.00	805.00	670.00	805.00	670.00	803.00	669.00	803.00	669.00	802.00	670.00	802.00	670.00	801.00	671.00	801.00	671.00	799.00	672.00	799.00	672.00	798.00	673.00	798.00	673.00	792.00	674.00	792.00	674.00	779.00	675.00	779.00	675.00	776.00	674.00	776.00	674.00	773.00	673.00	773.00	673.00	772.00	672.00	772.00	672.00	769.00	673.00	769.00	673.00	768.00	677.00	768.00	677.00	767.00	679.00	767.00	679.00	768.00	682.00	768.00	682.00	769.00	684.00	769.00	684.00	770.00	686.00	770.00	686.00	771.00	687.00	771.00	687.00	772.00	691.00	772.00	691.00	773.00	694.00	773.00	694.00	774.00	697.00	774.00	697.00	775.00	698.00	775.00	698.00	777.00	696.00	777.00
T0_thres.tif	0784-0653	297.47	356.12	189.26	-35.09	0.0481	671.00	790.00	670.00	790.00	670.00	795.00	669.00	795.00	669.00	797.00	668.00	797.00	668.00	799.00	664.00	799.00	664.00	800.00	662.00	800.00	662.00	801.00	655.00	801.00	655.00	800.00	654.00	800.00	654.00	799.00	651.00	799.00	651.00	798.00	649.00	798.00	649.00	797.00	647.00	797.00	647.00	796.00	646.00	796.00	646.00	795.00	645.00	795.00	645.00	793.00	643.00	793.00	643.00	791.00	642.00	791.00	642.00	789.00	635.00	789.00	635.00	787.00	636.00	787.00	636.00	782.00	637.00	782.00	637.00	780.00	638.00	780.00	638.00	773.00	639.00	773.00	639.00	772.00	640.00	772.00	640.00	769.00	643.00	769.00	643.00	768.00	646.00	768.00	646.00	767.00	656.00	767.00	656.00	768.00	658.00	768.00	658.00	769.00	660.00	769.00	660.00	770.00	662.00	770.00	662.00	771.00	664.00	771.00	664.00	772.00	665.00	772.00	665.00	773.00	667.00	773.00	667.00	774.00	670.00	774.00	670.00	776.00	671.00	776.00
T0_thres.tif	0679-0712	321.45	307.27	1323.35	84.34	0.0184	714.00	699.00	707.00	699.00	707.00	700.00	705.00	700.00	705.00	701.00	703.00	701.00	703.00	703.00	702.00	703.00	702.00	704.00	701.00	704.00	701.00	706.00	700.00	706.00	700.00	707.00	699.00	707.00	699.00	708.00	698.00	708.00	698.00	709.00	697.00	709.00	697.00	712.00	696.00	712.00	696.00	713.00	695.00	713.00	695.00	716.00	694.00	716.00	694.00	717.00	693.00	717.00	693.00	720.00	692.00	720.00	692.00	721.00	691.00	721.00	691.00	724.00	690.00	724.00	690.00	733.00	687.00	733.00	687.00	734.00	685.00	734.00	685.00	735.00	679.00	735.00	679.00	734.00	678.00	734.00	678.00	733.00	675.00	733.00	675.00	732.00	673.00	732.00	673.00	731.00	672.00	731.00	672.00	730.00	670.00	730.00	670.00	729.00	668.00	729.00	668.00	728.00	667.00	728.00	667.00	727.00	663.00	727.00	663.00	726.00	661.00	726.00	661.00	725.00	658.00	725.00	658.00	724.00	656.00	724.00	656.00	723.00	652.00	723.00	652.00	720.00	651.00	720.00	651.00	716.00	650.00	716.00	650.00	701.00	647.00	701.00	647.00	697.00	648.00	697.00	648.00	694.00	649.00	694.00	649.00	692.00	650.00	692.00	650.00	690.00	651.00	690.00	651.00	688.00	652.00	688.00	652.00	687.00	653.00	687.00	653.00	686.00	656.00	686.00	656.00	684.00	658.00	684.00	658.00	683.00	660.00	683.00	660.00	681.00	663.00	681.00	663.00	680.00	664.00	680.00	664.00	679.00	665.00	679.00	665.00	678.00	666.00	678.00	666.00	677.00	667.00	677.00	667.00	676.00	668.00	676.00	668.00	674.00	670.00	674.00	670.00	673.00	671.00	673.00	671.00	671.00	672.00	671.00	672.00	670.00	673.00	670.00	673.00	668.00	675.00	668.00	675.00	666.00	676.00	666.00	676.00	665.00	677.00	665.00	677.00	664.00	678.00	664.00	678.00	662.00	679.00	662.00	679.00	661.00	680.00	661.00	680.00	658.00	681.00	658.00	681.00	656.00	682.00	656.00	682.00	645.00	684.00	645.00	684.00	646.00	693.00	646.00	693.00	645.00	696.00	645.00	696.00	644.00	700.00	644.00	700.00	643.00	701.00	643.00	701.00	642.00	703.00	642.00	703.00	641.00	704.00	641.00	704.00	640.00	706.00	640.00	706.00	638.00	707.00	638.00	707.00	637.00	708.00	637.00	708.00	644.00	709.00	644.00	709.00	645.00	712.00	645.00	712.00	646.00	713.00	646.00	713.00	648.00	724.00	648.00	724.00	647.00	725.00	647.00	725.00	646.00	728.00	646.00	728.00	644.00	729.00	644.00	729.00	643.00	730.00	643.00	730.00	642.00	731.00	642.00	731.00	640.00	733.00	640.00	733.00	639.00	734.00	639.00	734.00	638.00	735.00	638.00	735.00	637.00	736.00	637.00	736.00	636.00	737.00	636.00	737.00	634.00	739.00	634.00	739.00	633.00	740.00	633.00	740.00	632.00	742.00	632.00	742.00	630.00	743.00	630.00	743.00	629.00	744.00	629.00	744.00	627.00	746.00	627.00	746.00	626.00	747.00	626.00	747.00	625.00	749.00	625.00	749.00	626.00	754.00	626.00	754.00	625.00	757.00	625.00	757.00	624.00	759.00	624.00	759.00	625.00	760.00	625.00	760.00	626.00	764.00	626.00	764.00	627.00	765.00	627.00	765.00	629.00	766.00	629.00	766.00	630.00	768.00	630.00	768.00	632.00	769.00	632.00	769.00	633.00	771.00	633.00	771.00	634.00	772.00	634.00	772.00	635.00	773.00	635.00	773.00	637.00	774.00	637.00	774.00	638.00	775.00	638.00	775.00	641.00	776.00	641.00	776.00	642.00	777.00	642.00	777.00	652.00	776.00	652.00	776.00	654.00	775.00	654.00	775.00	655.00	774.00	655.00	774.00	657.00	773.00	657.00	773.00	659.00	772.00	659.00	772.00	660.00	771.00	660.00	771.00	662.00	770.00	662.00	770.00	663.00	769.00	663.00	769.00	664.00	768.00	664.00	768.00	666.00	766.00	666.00	766.00	667.00	753.00	667.00	753.00	669.00	747.00	669.00	747.00	670.00	744.00	670.00	744.00	671.00	743.00	671.00	743.00	674.00	742.00	674.00	742.00	679.00	741.00	679.00	741.00	682.00	738.00	682.00	738.00	681.00	730.00	681.00	730.00	682.00	728.00	682.00	728.00	683.00	727.00	683.00	727.00	684.00	726.00	684.00	726.00	685.00	725.00	685.00	725.00	686.00	724.00	686.00	724.00	687.00	723.00	687.00	723.00	689.00	722.00	689.00	722.00	690.00	721.00	690.00	721.00	691.00	720.00	691.00	720.00	692.00	719.00	692.00	719.00	694.00	718.00	694.00	718.00	695.00	716.00	695.00	716.00	696.00	715.00	696.00	715.00	698.00	714.00	698.00
T0_thres.tif	0714-0736	336.22	327.63	832.44	-40.28	0.0079	771.00	727.00	770.00	727.00	770.00	730.00	769.00	730.00	769.00	746.00	768.00	746.00	768.00	747.00	765.00	747.00	765.00	748.00	763.00	748.00	763.00	749.00	762.00	749.00	762.00	750.00	761.00	750.00	761.00	751.00	759.00	751.00	759.00	753.00	758.00	753.00	758.00	754.00	757.00	754.00	757.00	755.00	756.00	755.00	756.00	756.00	754.00	756.00	754.00	757.00	753.00	757.00	753.00	758.00	752.00	758.00	752.00	759.00	747.00	759.00	747.00	758.00	746.00	758.00	746.00	757.00	744.00	757.00	744.00	755.00	741.00	755.00	741.00	754.00	739.00	754.00	739.00	753.00	738.00	753.00	738.00	752.00	737.00	752.00	737.00	751.00	735.00	751.00	735.00	749.00	732.00	749.00	732.00	750.00	730.00	750.00	730.00	751.00	729.00	751.00	729.00	752.00	728.00	752.00	728.00	753.00	725.00	753.00	725.00	754.00	724.00	754.00	724.00	755.00	722.00	755.00	722.00	756.00	720.00	756.00	720.00	755.00	717.00	755.00	717.00	754.00	713.00	754.00	713.00	753.00	712.00	753.00	712.00	752.00	711.00	752.00	711.00	751.00	710.00	751.00	710.00	750.00	709.00	750.00	709.00	749.00	707.00	749.00	707.00	748.00	706.00	748.00	706.00	747.00	704.00	747.00	704.00	745.00	702.00	745.00	702.00	744.00	700.00	744.00	700.00	742.00	698.00	742.00	698.00	740.00	696.00	740.00	696.00	738.00	695.00	738.00	695.00	737.00	694.00	737.00	694.00	733.00	693.00	733.00	693.00	726.00	694.00	726.00	694.00	723.00	695.00	723.00	695.00	722.00	696.00	722.00	696.00	720.00	697.00	720.00	697.00	718.00	698.00	718.00	698.00	715.00	699.00	715.00	699.00	714.00	700.00	714.00	700.00	711.00	701.00	711.00	701.00	710.00	702.00	710.00	702.00	709.00	703.00	709.00	703.00	708.00	704.00	708.00	704.00	706.00	706.00	706.00	706.00	704.00	708.00	704.00	708.00	703.00	709.00	703.00	709.00	702.00	716.00	702.00	716.00	701.00	717.00	701.00	717.00	700.00	719.00	700.00	719.00	699.00	720.00	699.00	720.00	700.00	721.00	700.00	721.00	703.00	722.00	703.00	722.00	705.00	723.00	705.00	723.00	709.00	724.00	709.00	724.00	710.00	725.00	710.00	725.00	711.00	726.00	711.00	726.00	714.00	727.00	714.00	727.00	716.00	728.00	716.00	728.00	718.00	730.00	718.00	730.00	720.00	732.00	720.00	732.00	721.00	733.00	721.00	733.00	722.00	735.00	722.00	735.00	723.00	738.00	723.00	738.00	724.00	746.00	724.00	746.00	723.00	747.00	723.00	747.00	722.00	749.00	722.00	749.00	720.00	750.00	720.00	750.00	713.00	749.00	713.00	749.00	705.00	748.00	705.00	748.00	699.00	747.00	699.00	747.00	695.00	746.00	695.00	746.00	691.00	745.00	691.00	745.00	689.00	744.00	689.00	744.00	688.00	743.00	688.00	743.00	687.00	742.00	687.00	742.00	686.00	743.00	686.00	743.00	685.00	744.00	685.00	744.00	682.00	745.00	682.00	745.00	677.00	746.00	677.00	746.00	673.00	749.00	673.00	749.00	672.00	756.00	672.00	756.00	670.00	763.00	670.00	763.00	672.00	765.00	672.00	765.00	673.00	766.00	673.00	766.00	674.00	767.00	674.00	767.00	675.00	768.00	675.00	768.00	677.00	769.00	677.00	769.00	679.00	770.00	679.00	770.00	681.00	771.00	681.00	771.00	684.00	772.00	684.00	772.00	685.00	773.00	685.00	773.00	688.00	774.00	688.00	774.00	689.00	775.00	689.00	775.00	692.00	777.00	692.00	777.00	696.00	778.00	696.00	778.00	697.00	779.00	697.00	779.00	700.00	778.00	700.00	778.00	701.00	777.00	701.00	777.00	704.00	776.00	704.00	776.00	705.00	775.00	705.00	775.00	707.00	774.00	707.00	774.00	711.00	773.00	711.00	773.00	716.00	772.00	716.00	772.00	718.00	771.00	718.00
T0_thres.tif	0908-0741	336.76	412.99	380.99	72.02	0.0242	756.00	909.00	755.00	909.00	755.00	910.00	754.00	910.00	754.00	912.00	753.00	912.00	753.00	914.00	752.00	914.00	752.00	915.00	751.00	915.00	751.00	918.00	750.00	918.00	750.00	920.00	749.00	920.00	749.00	924.00	748.00	924.00	748.00	927.00	747.00	927.00	747.00	930.00	746.00	930.00	746.00	932.00	745.00	932.00	745.00	936.00	744.00	936.00	744.00	939.00	743.00	939.00	743.00	941.00	740.00	941.00	740.00	942.00	739.00	942.00	739.00	941.00	738.00	941.00	738.00	940.00	736.00	940.00	736.00	939.00	731.00	939.00	731.00	938.00	730.00	938.00	730.00	937.00	726.00	937.00	726.00	936.00	722.00	936.00	722.00	935.00	720.00	935.00	720.00	934.00	718.00	934.00	718.00	933.00	714.00	933.00	714.00	926.00	716.00	926.00	716.00	923.00	715.00	923.00	715.00	922.00	716.00	922.00	716.00	920.00	717.00	920.00	717.00	918.00	718.00	918.00	718.00	916.00	720.00	916.00	720.00	913.00	721.00	913.00	721.00	911.00	722.00	911.00	722.00	909.00	723.00	909.00	723.00	908.00	724.00	908.00	724.00	906.00	725.00	906.00	725.00	905.00	726.00	905.00	726.00	902.00	728.00	902.00	728.00	899.00	729.00	899.00	729.00	898.00	731.00	898.00	731.00	896.00	732.00	896.00	732.00	894.00	733.00	894.00	733.00	893.00	734.00	893.00	734.00	891.00	736.00	891.00	736.00	889.00	738.00	889.00	738.00	887.00	740.00	887.00	740.00	885.00	741.00	885.00	741.00	884.00	742.00	884.00	742.00	882.00	743.00	882.00	743.00	881.00	745.00	881.00	745.00	880.00	748.00	880.00	748.00	879.00	749.00	879.00	749.00	878.00	752.00	878.00	752.00	877.00	753.00	877.00	753.00	876.00	756.00	876.00	756.00	875.00	759.00	875.00	759.00	876.00	763.00	876.00	763.00	878.00	765.00	878.00	765.00	880.00	766.00	880.00	766.00	881.00	767.00	881.00	767.00	884.00	768.00	884.00	768.00	886.00	767.00	886.00	767.00	889.00	766.00	889.00	766.00	891.00	765.00	891.00	765.00	894.00	764.00	894.00	764.00	896.00	763.00	896.00	763.00	897.00	762.00	897.00	762.00	899.00	761.00	899.00	761.00	900.00	760.00	900.00	760.00	902.00	759.00	902.00	759.00	903.00	758.00	903.00	758.00	904.00	757.00	904.00	757.00	906.00	756.00	906.00
T0_thres.tif	0893-0585	267.70	409.16	1715.29	58.42	0.0102	658.00	906.00	657.00	906.00	657.00	908.00	656.00	908.00	656.00	909.00	655.00	909.00	655.00	911.00	654.00	911.00	654.00	912.00	653.00	912.00	653.00	913.00	652.00	913.00	652.00	915.00	651.00	915.00	651.00	919.00	649.00	919.00	649.00	922.00	648.00	922.00	648.00	923.00	647.00	923.00	647.00	925.00	645.00	925.00	645.00	927.00	629.00	927.00	629.00	928.00	626.00	928.00	626.00	929.00	620.00	929.00	620.00	930.00	619.00	930.00	619.00	931.00	613.00	931.00	613.00	932.00	612.00	932.00	612.00	933.00	609.00	933.00	609.00	934.00	608.00	934.00	608.00	935.00	607.00	935.00	607.00	936.00	606.00	936.00	606.00	937.00	604.00	937.00	604.00	939.00	601.00	939.00	601.00	940.00	598.00	940.00	598.00	939.00	590.00	939.00	590.00	938.00	588.00	938.00	588.00	937.00	580.00	937.00	580.00	936.00	575.00	936.00	575.00	935.00	569.00	935.00	569.00	936.00	566.00	936.00	566.00	938.00	564.00	938.00	564.00	940.00	563.00	940.00	563.00	941.00	562.00	941.00	562.00	935.00	560.00	935.00	560.00	934.00	559.00	934.00	559.00	933.00	554.00	933.00	554.00	931.00	550.00	931.00	550.00	929.00	539.00	929.00	539.00	930.00	537.00	930.00	537.00	931.00	535.00	931.00	535.00	932.00	534.00	932.00	534.00	931.00	528.00	931.00	528.00	930.00	526.00	930.00	526.00	929.00	524.00	929.00	524.00	928.00	522.00	928.00	522.00	927.00	520.00	927.00	520.00	926.00	519.00	926.00	519.00	925.00	518.00	925.00	518.00	924.00	517.00	924.00	517.00	923.00	516.00	923.00	516.00	922.00	515.00	922.00	515.00	919.00	514.00	919.00	514.00	916.00	513.00	916.00	513.00	915.00	512.00	915.00	512.00	904.00	513.00	904.00	513.00	902.00	514.00	902.00	514.00	897.00	515.00	897.00	515.00	896.00	516.00	896.00	516.00	892.00	518.00	892.00	518.00	890.00	524.00	890.00	524.00	889.00	527.00	889.00	527.00	890.00	535.00	890.00	535.00	891.00	539.00	891.00	539.00	892.00	540.00	892.00	540.00	893.00	541.00	893.00	541.00	894.00	544.00	894.00	544.00	895.00	546.00	895.00	546.00	896.00	552.00	896.00	552.00	895.00	554.00	895.00	554.00	894.00	556.00	894.00	556.00	893.00	558.00	893.00	558.00	891.00	559.00	891.00	559.00	888.00	561.00	888.00	561.00	886.00	562.00	886.00	562.00	877.00	560.00	877.00	560.00	873.00	559.00	873.00	559.00	871.00	558.00	871.00	558.00	867.00	557.00	867.00	557.00	861.00	556.00	861.00	556.00	859.00	557.00	859.00	557.00	856.00	558.00	856.00	558.00	857.00	559.00	857.00	559.00	858.00	563.00	858.00	563.00	859.00	570.00	859.00	570.00	858.00	574.00	858.00	574.00	857.00	575.00	857.00	575.00	856.00	576.00	856.00	576.00	855.00	577.00	855.00	577.00	854.00	578.00	854.00	578.00	853.00	579.00	853.00	579.00	851.00	580.00	851.00	580.00	849.00	581.00	849.00	581.00	848.00	582.00	848.00	582.00	847.00	583.00	847.00	583.00	846.00	587.00	846.00	587.00	848.00	589.00	848.00	589.00	849.00	590.00	849.00	590.00	850.00	591.00	850.00	591.00	851.00	592.00	851.00	592.00	852.00	594.00	852.00	594.00	853.00	595.00	853.00	595.00	855.00	597.00	855.00	597.00	856.00	598.00	856.00	598.00	857.00	599.00	857.00	599.00	858.00	600.00	858.00	600.00	860.00	601.00	860.00	601.00	862.00	603.00	862.00	603.00	864.00	604.00	864.00	604.00	865.00	605.00	865.00	605.00	868.00	607.00	868.00	607.00	871.00	609.00	871.00	609.00	874.00	622.00	874.00	622.00	872.00	623.00	872.00	623.00	871.00	625.00	871.00	625.00	870.00	626.00	870.00	626.00	869.00	628.00	869.00	628.00	868.00	629.00	868.00	629.00	866.00	632.00	866.00	632.00	865.00	635.00	865.00	635.00	866.00	638.00	866.00	638.00	867.00	639.00	867.00	639.00	868.00	641.00	868.00	641.00	870.00	644.00	870.00	644.00	871.00	645.00	871.00	645.00	872.00	646.00	872.00	646.00	873.00	647.00	873.00	647.00	874.00	648.00	874.00	648.00	875.00	649.00	875.00	649.00	876.00	650.00	876.00	650.00	877.00	651.00	877.00	651.00	878.00	653.00	878.00	653.00	880.00	655.00	880.00	655.00	881.00	654.00	881.00	654.00	882.00	653.00	882.00	653.00	886.00	655.00	886.00	655.00	888.00	656.00	888.00	656.00	893.00	657.00	893.00	657.00	896.00	658.00	896.00	658.00	899.00	659.00	899.00	659.00	904.00	658.00	904.00
T0_thres.tif	0719-0870	394.04	327.66	825.00	73.43	0.0310	890.00	752.00	889.00	752.00	889.00	754.00	888.00	754.00	888.00	755.00	887.00	755.00	887.00	756.00	886.00	756.00	886.00	758.00	885.00	758.00	885.00	760.00	884.00	760.00	884.00	762.00	883.00	762.00	883.00	764.00	882.00	764.00	882.00	765.00	881.00	765.00	881.00	766.00	880.00	766.00	880.00	768.00	879.00	768.00	879.00	769.00	878.00	769.00	878.00	771.00	877.00	771.00	877.00	772.00	876.00	772.00	876.00	773.00	875.00	773.00	875.00	774.00	874.00	774.00	874.00	775.00	873.00	775.00	873.00	777.00	872.00	777.00	872.00	775.00	869.00	775.00	869.00	779.00	864.00	779.00	864.00	778.00	862.00	778.00	862.00	777.00	860.00	777.00	860.00	776.00	859.00	776.00	859.00	775.00	856.00	775.00	856.00	774.00	855.00	774.00	855.00	773.00	854.00	773.00	854.00	771.00	853.00	771.00	853.00	770.00	852.00	770.00	852.00	769.00	851.00	769.00	851.00	767.00	850.00	767.00	850.00	766.00	849.00	766.00	849.00	765.00	848.00	765.00	848.00	764.00	850.00	764.00	850.00	760.00	849.00	760.00	849.00	758.00	848.00	758.00	848.00	742.00	849.00	742.00	849.00	740.00	850.00	740.00	850.00	736.00	851.00	736.00	851.00	734.00	852.00	734.00	852.00	708.00	851.00	708.00	851.00	707.00	850.00	707.00	850.00	705.00	849.00	705.00	849.00	704.00	848.00	704.00	848.00	703.00	847.00	703.00	847.00	702.00	846.00	702.00	846.00	701.00	845.00	701.00	845.00	698.00	844.00	698.00	844.00	694.00	843.00	694.00	843.00	691.00	842.00	691.00	842.00	684.00	843.00	684.00	843.00	682.00	844.00	682.00	844.00	678.00	845.00	678.00	845.00	677.00	846.00	677.00	846.00	674.00	847.00	674.00	847.00	672.00	848.00	672.00	848.00	670.00	849.00	670.00	849.00	668.00	850.00	668.00	850.00	667.00	851.00	667.00	851.00	666.00	852.00	666.00	852.00	665.00	854.00	665.00	854.00	664.00	856.00	664.00	856.00	663.00	858.00	663.00	858.00	662.00	861.00	662.00	861.00	661.00	862.00	661.00	862.00	660.00	865.00	660.00	865.00	662.00	868.00	662.00	868.00	660.00	871.00	660.00	871.00	661.00	872.00	661.00	872.00	662.00	873.00	662.00	873.00	663.00	875.00	663.00	875.00	666.00	877.00	666.00	877.00	667.00	878.00	667.00	878.00	669.00	879.00	669.00	879.00	671.00	880.00	671.00	880.00	673.00	879.00	673.00	879.00	676.00	878.00	676.00	878.00	677.00	877.00	677.00	877.00	700.00	878.00	700.00	878.00	702.00	879.00	702.00	879.00	706.00	880.00	706.00	880.00	708.00	881.00	708.00	881.00	711.00	882.00	711.00	882.00	712.00	883.00	712.00	883.00	715.00	884.00	715.00	884.00	716.00	885.00	716.00	885.00	718.00	886.00	718.00	886.00	720.00	887.00	720.00	887.00	721.00	888.00	721.00	888.00	722.00	889.00	722.00	889.00	723.00	891.00	723.00	891.00	724.00	892.00	724.00	892.00	725.00	893.00	725.00	893.00	726.00	895.00	726.00	895.00	728.00	897.00	728.00	897.00	730.00	898.00	730.00	898.00	731.00	899.00	731.00	899.00	734.00	898.00	734.00	898.00	735.00	897.00	735.00	897.00	739.00	896.00	739.00	896.00	741.00	895.00	741.00	895.00	742.00	894.00	742.00	894.00	743.00	893.00	743.00	893.00	746.00	892.00	746.00	892.00	747.00	891.00	747.00	891.00	750.00	890.00	750.00
T0_thres.tif	0635-0931	421.31	286.64	1285.33	-87.53	0.0353	941.00	652.00	940.00	652.00	940.00	657.00	939.00	657.00	939.00	662.00	938.00	662.00	938.00	664.00	937.00	664.00	937.00	668.00	936.00	668.00	936.00	669.00	935.00	669.00	935.00	672.00	934.00	672.00	934.00	674.00	933.00	674.00	933.00	676.00	932.00	676.00	932.00	678.00	931.00	678.00	931.00	680.00	930.00	680.00	930.00	681.00	929.00	681.00	929.00	682.00	928.00	682.00	928.00	683.00	926.00	683.00	926.00	685.00	925.00	685.00	925.00	681.00	924.00	681.00	924.00	680.00	918.00	680.00	918.00	679.00	910.00	679.00	910.00	675.00	909.00	675.00	909.00	671.00	907.00	671.00	907.00	670.00	906.00	670.00	906.00	669.00	902.00	669.00	902.00	668.00	898.00	668.00	898.00	667.00	892.00	667.00	892.00	668.00	889.00	668.00	889.00	669.00	887.00	669.00	887.00	671.00	885.00	671.00	885.00	672.00	884.00	672.00	884.00	669.00	882.00	669.00	882.00	667.00	881.00	667.00	881.00	665.00	880.00	665.00	880.00	663.00	878.00	663.00	878.00	661.00	877.00	661.00	877.00	660.00	875.00	660.00	875.00	658.00	874.00	658.00	874.00	657.00	868.00	657.00	868.00	649.00	866.00	649.00	866.00	636.00	868.00	636.00	868.00	632.00	870.00	632.00	870.00	627.00	872.00	627.00	872.00	622.00	878.00	622.00	878.00	621.00	879.00	621.00	879.00	620.00	880.00	620.00	880.00	619.00	885.00	619.00	885.00	620.00	889.00	620.00	889.00	621.00	899.00	621.00	899.00	620.00	905.00	620.00	905.00	619.00	907.00	619.00	907.00	618.00	908.00	618.00	908.00	617.00	909.00	617.00	909.00	615.00	910.00	615.00	910.00	614.00	911.00	614.00	911.00	613.00	912.00	613.00	912.00	611.00	913.00	611.00	913.00	609.00	914.00	609.00	914.00	606.00	915.00	606.00	915.00	600.00	916.00	600.00	916.00	596.00	917.00	596.00	917.00	598.00	921.00	598.00	921.00	599.00	923.00	599.00	923.00	600.00	927.00	600.00	927.00	599.00	932.00	599.00	932.00	597.00	934.00	597.00	934.00	596.00	936.00	596.00	936.00	595.00	937.00	595.00	937.00	594.00	938.00	594.00	938.00	593.00	940.00	593.00	940.00	592.00	941.00	592.00	941.00	591.00	942.00	591.00	942.00	590.00	944.00	590.00	944.00	589.00	945.00	589.00	945.00	588.00	948.00	588.00	948.00	587.00	952.00	587.00	952.00	586.00	953.00	586.00	953.00	587.00	955.00	587.00	955.00	588.00	959.00	588.00	959.00	590.00	961.00	590.00	961.00	591.00	970.00	591.00	970.00	590.00	976.00	590.00	976.00	589.00	978.00	589.00	978.00	588.00	980.00	588.00	980.00	589.00	981.00	589.00	981.00	590.00	984.00	590.00	984.00	592.00	986.00	592.00	986.00	593.00	987.00	593.00	987.00	594.00	990.00	594.00	990.00	595.00	991.00	595.00	991.00	597.00	992.00	597.00	992.00	598.00	993.00	598.00	993.00	600.00	994.00	600.00	994.00	602.00	995.00	602.00	995.00	606.00	996.00	606.00	996.00	608.00	997.00	608.00	997.00	612.00	996.00	612.00	996.00	614.00	995.00	614.00	995.00	616.00	994.00	616.00	994.00	617.00	993.00	617.00	993.00	618.00	992.00	618.00	992.00	619.00	989.00	619.00	989.00	621.00	987.00	621.00	987.00	622.00	984.00	622.00	984.00	621.00	980.00	621.00	980.00	622.00	978.00	622.00	978.00	623.00	972.00	623.00	972.00	624.00	970.00	624.00	970.00	625.00	968.00	625.00	968.00	626.00	966.00	626.00	966.00	627.00	962.00	627.00	962.00	628.00	960.00	628.00	960.00	629.00	955.00	629.00	955.00	630.00	954.00	630.00	954.00	631.00	951.00	631.00	951.00	632.00	950.00	632.00	950.00	633.00	946.00	633.00	946.00	634.00	945.00	634.00	945.00	635.00	944.00	635.00	944.00	636.00	943.00	636.00	943.00	638.00	942.00	638.00	942.00	641.00	941.00	641.00
T0_thres.tif	0704-0903	412.49	320.91	175.83	58.66	0.0679	923.00	708.00	922.00	708.00	922.00	711.00	920.00	711.00	920.00	712.00	919.00	712.00	919.00	713.00	918.00	713.00	918.00	714.00	916.00	714.00	916.00	715.00	915.00	715.00	915.00	716.00	914.00	716.00	914.00	717.00	912.00	717.00	912.00	718.00	911.00	718.00	911.00	719.00	910.00	719.00	910.00	720.00	909.00	720.00	909.00	721.00	907.00	721.00	907.00	722.00	906.00	722.00	906.00	723.00	905.00	723.00	905.00	724.00	904.00	724.00	904.00	726.00	902.00	726.00	902.00	727.00	900.00	727.00	900.00	726.00	899.00	726.00	899.00	725.00	898.00	725.00	898.00	724.00	897.00	724.00	897.00	723.00	895.00	723.00	895.00	721.00	893.00	721.00	893.00	720.00	891.00	720.00	891.00	719.00	890.00	719.00	890.00	718.00	889.00	718.00	889.00	716.00	888.00	716.00	888.00	714.00	887.00	714.00	887.00	713.00	886.00	713.00	886.00	710.00	885.00	710.00	885.00	709.00	884.00	709.00	884.00	707.00	885.00	707.00	885.00	706.00	894.00	706.00	894.00	705.00	897.00	705.00	897.00	704.00	902.00	704.00	902.00	703.00	903.00	703.00	903.00	702.00	906.00	702.00	906.00	700.00	908.00	700.00	908.00	696.00	909.00	696.00	909.00	689.00	910.00	689.00	910.00	683.00	915.00	683.00	915.00	682.00	916.00	682.00	916.00	683.00	922.00	683.00	922.00	688.00	923.00	688.00
T0_thres.tif	0729-0935	424.62	331.72	2137.19	63.84	0.0307	995.00	700.00	994.00	700.00	994.00	702.00	993.00	702.00	993.00	705.00	992.00	705.00	992.00	707.00	991.00	707.00	991.00	708.00	990.00	708.00	990.00	709.00	988.00	709.00	988.00	710.00	987.00	710.00	987.00	711.00	979.00	711.00	979.00	712.00	978.00	712.00	978.00	711.00	973.00	711.00	973.00	710.00	968.00	710.00	968.00	711.00	960.00	711.00	960.00	712.00	959.00	712.00	959.00	713.00	955.00	713.00	955.00	714.00	953.00	714.00	953.00	715.00	952.00	715.00	952.00	716.00	951.00	716.00	951.00	720.00	950.00	720.00	950.00	723.00	949.00	723.00	949.00	733.00	951.00	733.00	951.00	737.00	953.00	737.00	953.00	738.00	954.00	738.00	954.00	739.00	955.00	739.00	955.00	740.00	956.00	740.00	956.00	741.00	955.00	741.00	955.00	742.00	954.00	742.00	954.00	743.00	953.00	743.00	953.00	744.00	952.00	744.00	952.00	745.00	951.00	745.00	951.00	746.00	950.00	746.00	950.00	747.00	948.00	747.00	948.00	748.00	946.00	748.00	946.00	749.00	945.00	749.00	945.00	750.00	941.00	750.00	941.00	751.00	936.00	751.00	936.00	752.00	935.00	752.00	935.00	753.00	933.00	753.00	933.00	754.00	932.00	754.00	932.00	755.00	931.00	755.00	931.00	757.00	930.00	757.00	930.00	761.00	929.00	761.00	929.00	773.00	930.00	773.00	930.00	775.00	931.00	775.00	931.00	784.00	932.00	784.00	932.00	790.00	933.00	790.00	933.00	803.00	932.00	803.00	932.00	806.00	931.00	806.00	931.00	809.00	930.00	809.00	930.00	811.00	929.00	811.00	929.00	812.00	928.00	812.00	928.00	813.00	927.00	813.00	927.00	815.00	925.00	815.00	925.00	816.00	924.00	816.00	924.00	817.00	921.00	817.00	921.00	818.00	917.00	818.00	917.00	819.00	915.00	819.00	915.00	820.00	912.00	820.00	912.00	821.00	908.00	821.00	908.00	822.00	907.00	822.00	907.00	823.00	906.00	823.00	906.00	824.00	905.00	824.00	905.00	825.00	902.00	825.00	902.00	826.00	898.00	826.00	898.00	825.00	895.00	825.00	895.00	829.00	893.00	829.00	893.00	830.00	890.00	830.00	890.00	831.00	887.00	831.00	887.00	832.00	885.00	832.00	885.00	833.00	881.00	833.00	881.00	834.00	878.00	834.00	878.00	833.00	874.00	833.00	874.00	832.00	873.00	832.00	873.00	831.00	872.00	831.00	872.00	828.00	871.00	828.00	871.00	827.00	870.00	827.00	870.00	825.00	868.00	825.00	868.00	814.00	869.00	814.00	869.00	812.00	870.00	812.00	870.00	810.00	871.00	810.00	871.00	808.00	872.00	808.00	872.00	797.00	873.00	797.00	873.00	795.00	874.00	795.00	874.00	783.00	873.00	783.00	873.00	782.00	872.00	782.00	872.00	781.00	874.00	781.00	874.00	780.00	875.00	780.00	875.00	779.00	876.00	779.00	876.00	778.00	877.00	778.00	877.00	777.00	878.00	777.00	878.00	775.00	879.00	775.00	879.00	774.00	880.00	774.00	880.00	773.00	881.00	773.00	881.00	771.00	882.00	771.00	882.00	770.00	883.00	770.00	883.00	769.00	884.00	769.00	884.00	767.00	885.00	767.00	885.00	766.00	886.00	766.00	886.00	765.00	887.00	765.00	887.00	762.00	888.00	762.00	888.00	760.00	889.00	760.00	889.00	758.00	890.00	758.00	890.00	757.00	891.00	757.00	891.00	756.00	892.00	756.00	892.00	754.00	893.00	754.00	893.00	753.00	894.00	753.00	894.00	750.00	895.00	750.00	895.00	748.00	896.00	748.00	896.00	746.00	897.00	746.00	897.00	744.00	898.00	744.00	898.00	743.00	899.00	743.00	899.00	742.00	900.00	742.00	900.00	738.00	901.00	738.00	901.00	736.00	902.00	736.00	902.00	732.00	903.00	732.00	903.00	731.00	904.00	731.00	904.00	730.00	905.00	730.00	905.00	729.00	906.00	729.00	906.00	728.00	907.00	728.00	907.00	726.00	909.00	726.00	909.00	724.00	911.00	724.00	911.00	723.00	912.00	723.00	912.00	722.00	914.00	722.00	914.00	720.00	917.00	720.00	917.00	719.00	918.00	719.00	918.00	717.00	920.00	717.00	920.00	716.00	921.00	716.00	921.00	715.00	923.00	715.00	923.00	714.00	924.00	714.00	924.00	713.00	925.00	713.00	925.00	711.00	926.00	711.00	926.00	689.00	928.00	689.00	928.00	687.00	929.00	687.00	929.00	686.00	930.00	686.00	930.00	685.00	931.00	685.00	931.00	684.00	932.00	684.00	932.00	683.00	933.00	683.00	933.00	682.00	934.00	682.00	934.00	680.00	935.00	680.00	935.00	678.00	936.00	678.00	936.00	676.00	937.00	676.00	937.00	674.00	938.00	674.00	938.00	671.00	939.00	671.00	939.00	670.00	940.00	670.00	940.00	666.00	941.00	666.00	941.00	665.00	942.00	665.00	942.00	660.00	943.00	660.00	943.00	654.00	944.00	654.00	944.00	643.00	945.00	643.00	945.00	641.00	946.00	641.00	946.00	638.00	948.00	638.00	948.00	636.00	952.00	636.00	952.00	635.00	954.00	635.00	954.00	634.00	956.00	634.00	956.00	633.00	958.00	633.00	958.00	632.00	962.00	632.00	962.00	631.00	964.00	631.00	964.00	630.00	968.00	630.00	968.00	629.00	970.00	629.00	970.00	628.00	972.00	628.00	972.00	627.00	978.00	627.00	978.00	626.00	980.00	626.00	980.00	625.00	983.00	625.00	983.00	626.00	988.00	626.00	988.00	625.00	989.00	625.00	989.00	624.00	990.00	624.00	990.00	628.00	991.00	628.00	991.00	643.00	990.00	643.00	990.00	645.00	989.00	645.00	989.00	648.00	988.00	648.00	988.00	649.00	987.00	649.00	987.00	650.00	986.00	650.00	986.00	651.00	985.00	651.00	985.00	657.00	984.00	657.00	984.00	660.00	985.00	660.00	985.00	663.00	986.00	663.00	986.00	664.00	987.00	664.00	987.00	665.00	988.00	665.00	988.00	666.00	990.00	666.00	990.00	667.00	991.00	667.00	991.00	668.00	994.00	668.00	994.00	669.00	996.00	669.00	996.00	670.00	998.00	670.00	998.00	671.00	1000.00	671.00	1000.00	672.00	1001.00	672.00	1001.00	674.00	1002.00	674.00	1002.00	675.00	1003.00	675.00	1003.00	678.00	1002.00	678.00	1002.00	680.00	1001.00	680.00	1001.00	684.00	1000.00	684.00	1000.00	687.00	999.00	687.00	999.00	690.00	998.00	690.00	998.00	693.00	997.00	693.00	997.00	696.00	996.00	696.00	996.00	697.00	995.00	697.00
T0_thres.tif	0776-0974	444.03	352.22	935.54	63.16	0.0293	1017.00	778.00	1016.00	778.00	1016.00	781.00	1015.00	781.00	1015.00	784.00	1014.00	784.00	1014.00	787.00	1013.00	787.00	1013.00	789.00	1012.00	789.00	1012.00	793.00	1011.00	793.00	1011.00	795.00	1010.00	795.00	1010.00	797.00	1009.00	797.00	1009.00	799.00	1008.00	799.00	1008.00	800.00	1007.00	800.00	1007.00	801.00	1006.00	801.00	1006.00	802.00	1005.00	802.00	1005.00	803.00	1004.00	803.00	1004.00	804.00	1003.00	804.00	1003.00	805.00	1002.00	805.00	1002.00	806.00	1001.00	806.00	1001.00	808.00	1000.00	808.00	1000.00	809.00	999.00	809.00	999.00	810.00	996.00	810.00	996.00	811.00	990.00	811.00	990.00	812.00	985.00	812.00	985.00	813.00	980.00	813.00	980.00	812.00	977.00	812.00	977.00	811.00	974.00	811.00	974.00	810.00	973.00	810.00	973.00	809.00	972.00	809.00	972.00	808.00	971.00	808.00	971.00	807.00	970.00	807.00	970.00	806.00	968.00	806.00	968.00	803.00	966.00	803.00	966.00	802.00	965.00	802.00	965.00	801.00	963.00	801.00	963.00	800.00	962.00	800.00	962.00	799.00	961.00	799.00	961.00	798.00	960.00	798.00	960.00	797.00	958.00	797.00	958.00	796.00	956.00	796.00	956.00	795.00	952.00	795.00	952.00	794.00	949.00	794.00	949.00	795.00	943.00	795.00	943.00	796.00	940.00	796.00	940.00	795.00	938.00	795.00	938.00	794.00	936.00	794.00	936.00	787.00	935.00	787.00	935.00	782.00	934.00	782.00	934.00	773.00	933.00	773.00	933.00	771.00	932.00	771.00	932.00	763.00	933.00	763.00	933.00	760.00	934.00	760.00	934.00	757.00	935.00	757.00	935.00	756.00	937.00	756.00	937.00	755.00	938.00	755.00	938.00	754.00	944.00	754.00	944.00	753.00	947.00	753.00	947.00	752.00	949.00	752.00	949.00	751.00	950.00	751.00	950.00	750.00	953.00	750.00	953.00	748.00	955.00	748.00	955.00	747.00	956.00	747.00	956.00	746.00	958.00	746.00	958.00	744.00	960.00	744.00	960.00	742.00	962.00	742.00	962.00	743.00	965.00	743.00	965.00	744.00	969.00	744.00	969.00	745.00	973.00	745.00	973.00	746.00	977.00	746.00	977.00	745.00	981.00	745.00	981.00	744.00	987.00	744.00	987.00	743.00	988.00	743.00	988.00	742.00	994.00	742.00	994.00	741.00	996.00	741.00	996.00	740.00	998.00	740.00	998.00	739.00	999.00	739.00	999.00	740.00	1000.00	740.00	1000.00	741.00	1001.00	741.00	1001.00	743.00	1002.00	743.00	1002.00	744.00	1004.00	744.00	1004.00	746.00	1005.00	746.00	1005.00	747.00	1007.00	747.00	1007.00	748.00	1008.00	748.00	1008.00	749.00	1009.00	749.00	1009.00	751.00	1010.00	751.00	1010.00	752.00	1011.00	752.00	1011.00	753.00	1012.00	753.00	1012.00	754.00	1013.00	754.00	1013.00	757.00	1014.00	757.00	1014.00	759.00	1015.00	759.00	1015.00	762.00	1016.00	762.00	1016.00	765.00	1017.00	765.00
T0_thres.tif	0911-0937	427.93	414.14	866.12	16.32	0.0102	961.00	914.00	962.00	914.00	962.00	915.00	963.00	915.00	963.00	916.00	967.00	916.00	967.00	917.00	968.00	917.00	968.00	918.00	973.00	918.00	973.00	919.00	975.00	919.00	975.00	920.00	979.00	920.00	979.00	921.00	985.00	921.00	985.00	924.00	986.00	924.00	986.00	925.00	987.00	925.00	987.00	933.00	986.00	933.00	986.00	935.00	985.00	935.00	985.00	943.00	984.00	943.00	984.00	945.00	983.00	945.00	983.00	946.00	982.00	946.00	982.00	948.00	981.00	948.00	981.00	949.00	980.00	949.00	980.00	950.00	979.00	950.00	979.00	951.00	978.00	951.00	978.00	952.00	977.00	952.00	977.00	953.00	975.00	953.00	975.00	954.00	972.00	954.00	972.00	955.00	971.00	955.00	971.00	949.00	968.00	949.00	968.00	952.00	966.00	952.00	966.00	955.00	961.00	955.00	961.00	954.00	959.00	954.00	959.00	953.00	958.00	953.00	958.00	952.00	956.00	952.00	956.00	951.00	952.00	951.00	952.00	950.00	949.00	950.00	949.00	949.00	945.00	949.00	945.00	948.00	944.00	948.00	944.00	947.00	942.00	947.00	942.00	946.00	941.00	946.00	941.00	945.00	940.00	945.00	940.00	944.00	939.00	944.00	939.00	942.00	938.00	942.00	938.00	941.00	937.00	941.00	937.00	940.00	936.00	940.00	936.00	938.00	935.00	938.00	935.00	937.00	934.00	937.00	934.00	935.00	933.00	935.00	933.00	933.00	932.00	933.00	932.00	929.00	931.00	929.00	931.00	928.00	930.00	928.00	930.00	927.00	929.00	927.00	929.00	925.00	928.00	925.00	928.00	924.00	927.00	924.00	927.00	920.00	926.00	920.00	926.00	919.00	925.00	919.00	925.00	918.00	924.00	918.00	924.00	917.00	922.00	917.00	922.00	916.00	921.00	916.00	921.00	915.00	918.00	915.00	918.00	914.00	912.00	914.00	912.00	913.00	906.00	913.00	906.00	914.00	905.00	914.00	905.00	913.00	902.00	913.00	902.00	912.00	900.00	912.00	900.00	911.00	898.00	911.00	898.00	910.00	897.00	910.00	897.00	909.00	896.00	909.00	896.00	908.00	894.00	908.00	894.00	907.00	891.00	907.00	891.00	905.00	890.00	905.00	890.00	901.00	889.00	901.00	889.00	900.00	888.00	900.00	888.00	898.00	889.00	898.00	889.00	897.00	890.00	897.00	890.00	895.00	892.00	895.00	892.00	892.00	894.00	892.00	894.00	891.00	895.00	891.00	895.00	890.00	898.00	890.00	898.00	889.00	900.00	889.00	900.00	888.00	901.00	888.00	901.00	887.00	904.00	887.00	904.00	886.00	906.00	886.00	906.00	885.00	908.00	885.00	908.00	884.00	910.00	884.00	910.00	882.00	912.00	882.00	912.00	881.00	914.00	881.00	914.00	882.00	921.00	882.00	921.00	880.00	922.00	880.00	922.00	879.00	923.00	879.00	923.00	877.00	925.00	877.00	925.00	876.00	926.00	876.00	926.00	875.00	927.00	875.00	927.00	874.00	928.00	874.00	928.00	873.00	929.00	873.00	929.00	872.00	931.00	872.00	931.00	871.00	934.00	871.00	934.00	870.00	935.00	870.00	935.00	869.00	937.00	869.00	937.00	868.00	944.00	868.00	944.00	867.00	946.00	867.00	946.00	868.00	949.00	868.00	949.00	869.00	951.00	869.00	951.00	870.00	952.00	870.00	952.00	872.00	953.00	872.00	953.00	873.00	954.00	873.00	954.00	874.00	955.00	874.00	955.00	876.00	956.00	876.00	956.00	878.00	957.00	878.00	957.00	880.00	958.00	880.00	958.00	882.00	959.00	882.00	959.00	886.00	960.00	886.00	960.00	891.00	959.00	891.00	959.00	894.00	958.00	894.00	958.00	895.00	957.00	895.00	957.00	896.00	956.00	896.00	956.00	897.00	955.00	897.00	955.00	899.00	954.00	899.00	954.00	904.00	955.00	904.00	955.00	908.00	956.00	908.00	956.00	910.00	957.00	910.00	957.00	911.00	959.00	911.00	959.00	912.00	961.00	912.00
T0_thres.tif	0974-0923	419.74	442.78	463.02	46.65	0.0343	937.00	966.00	938.00	966.00	938.00	972.00	939.00	972.00	939.00	975.00	940.00	975.00	940.00	979.00	941.00	979.00	941.00	990.00	942.00	990.00	942.00	993.00	941.00	993.00	941.00	1000.00	942.00	1000.00	942.00	1002.00	943.00	1002.00	943.00	1007.00	942.00	1007.00	942.00	1009.00	938.00	1009.00	938.00	1011.00	933.00	1011.00	933.00	1012.00	930.00	1012.00	930.00	1011.00	927.00	1011.00	927.00	1012.00	926.00	1012.00	926.00	1013.00	922.00	1013.00	922.00	1011.00	920.00	1011.00	920.00	1009.00	919.00	1009.00	919.00	1005.00	918.00	1005.00	918.00	1004.00	917.00	1004.00	917.00	1003.00	916.00	1003.00	916.00	999.00	914.00	999.00	914.00	997.00	912.00	997.00	912.00	995.00	910.00	995.00	910.00	993.00	908.00	993.00	908.00	992.00	907.00	992.00	907.00	989.00	906.00	989.00	906.00	986.00	905.00	986.00	905.00	984.00	904.00	984.00	904.00	980.00	905.00	980.00	905.00	978.00	906.00	978.00	906.00	966.00	905.00	966.00	905.00	965.00	904.00	965.00	904.00	959.00	905.00	959.00	905.00	954.00	906.00	954.00	906.00	947.00	907.00	947.00	907.00	944.00	908.00	944.00	908.00	942.00	910.00	942.00	910.00	940.00	913.00	940.00	913.00	938.00	918.00	938.00	918.00	937.00	920.00	937.00	920.00	936.00	927.00	936.00	927.00	937.00	928.00	937.00	928.00	938.00	931.00	938.00	931.00	939.00	932.00	939.00	932.00	940.00	933.00	940.00	933.00	943.00	935.00	943.00	935.00	944.00	936.00	944.00	936.00	946.00	937.00	946.00	937.00	947.00	938.00	947.00	938.00	948.00	939.00	948.00	939.00	950.00	938.00	950.00	938.00	951.00	936.00	951.00	936.00	961.00	937.00	961.00
T0_thres.tif	0985-0966	438.26	449.74	515.29	-52.98	0.0443	981.00	977.00	982.00	977.00	982.00	978.00	983.00	978.00	983.00	979.00	986.00	979.00	986.00	980.00	987.00	980.00	987.00	982.00	989.00	982.00	989.00	983.00	991.00	983.00	991.00	984.00	993.00	984.00	993.00	995.00	992.00	995.00	992.00	997.00	991.00	997.00	991.00	1004.00	990.00	1004.00	990.00	1005.00	989.00	1005.00	989.00	1010.00	988.00	1010.00	988.00	1011.00	987.00	1011.00	987.00	1014.00	986.00	1014.00	986.00	1015.00	985.00	1015.00	985.00	1016.00	984.00	1016.00	984.00	1017.00	983.00	1017.00	983.00	1018.00	974.00	1018.00	974.00	1019.00	970.00	1019.00	970.00	1018.00	966.00	1018.00	966.00	1019.00	948.00	1019.00	948.00	1018.00	947.00	1018.00	947.00	1017.00	946.00	1017.00	946.00	1016.00	945.00	1016.00	945.00	1014.00	944.00	1014.00	944.00	1012.00	945.00	1012.00	945.00	1010.00	946.00	1010.00	946.00	999.00	945.00	999.00	945.00	997.00	944.00	997.00	944.00	995.00	945.00	995.00	945.00	988.00	944.00	988.00	944.00	977.00	943.00	977.00	943.00	973.00	942.00	973.00	942.00	970.00	941.00	970.00	941.00	964.00	940.00	964.00	940.00	959.00	939.00	959.00	939.00	956.00	940.00	956.00	940.00	954.00	941.00	954.00	941.00	953.00	942.00	953.00	942.00	952.00	947.00	952.00	947.00	953.00	949.00	953.00	949.00	954.00	954.00	954.00	954.00	955.00	956.00	955.00	956.00	956.00	957.00	956.00	957.00	957.00	959.00	957.00	959.00	958.00	963.00	958.00	963.00	959.00	964.00	959.00	964.00	960.00	967.00	960.00	967.00	964.00	968.00	964.00	968.00	965.00	969.00	965.00	969.00	968.00	970.00	968.00	970.00	969.00	972.00	969.00	972.00	970.00	973.00	970.00	973.00	971.00	974.00	971.00	974.00	972.00	975.00	972.00	975.00	973.00	976.00	973.00	976.00	974.00	977.00	974.00	977.00	975.00	979.00	975.00	979.00	976.00	981.00	976.00
