# Supplementary material for: Pathogen-derived mechanical cues potentiate the spatio-temporal implementation of plant defense
Source: BMC Biol. 2022 Dec 27;20:292. doi: 10.1186/s12915-022-01495-w (PMC9795618; doi:10.1186/s12915-022-01495-w)
Supplement: Supplementary file 14 — Additional file 14: File S5. Pictures used in this work (raw and analyzed). [file 12915_2022_1495_MOESM14_ESM.xz › Control/C3/2h/Log.txt]

T1_thres.tif	0157-0158	77.39	73.01	4218.81	-45.02	0.0105	167.00	108.00	168.00	108.00	168.00	110.00	169.00	110.00	169.00	113.00	170.00	113.00	170.00	114.00	171.00	114.00	171.00	116.00	173.00	116.00	173.00	118.00	175.00	118.00	175.00	119.00	182.00	119.00	182.00	118.00	184.00	118.00	184.00	117.00	185.00	117.00	185.00	116.00	187.00	116.00	187.00	114.00	188.00	114.00	188.00	113.00	189.00	113.00	189.00	112.00	190.00	112.00	190.00	111.00	191.00	111.00	191.00	110.00	193.00	110.00	193.00	109.00	194.00	109.00	194.00	107.00	195.00	107.00	195.00	106.00	196.00	106.00	196.00	105.00	197.00	105.00	197.00	104.00	198.00	104.00	198.00	103.00	199.00	103.00	199.00	102.00	200.00	102.00	200.00	100.00	203.00	100.00	203.00	99.00	204.00	99.00	204.00	98.00	211.00	98.00	211.00	99.00	212.00	99.00	212.00	100.00	213.00	100.00	213.00	101.00	214.00	101.00	214.00	102.00	215.00	102.00	215.00	104.00	216.00	104.00	216.00	110.00	215.00	110.00	215.00	125.00	214.00	125.00	214.00	129.00	213.00	129.00	213.00	146.00	214.00	146.00	214.00	148.00	215.00	148.00	215.00	149.00	216.00	149.00	216.00	150.00	217.00	150.00	217.00	151.00	223.00	151.00	223.00	152.00	229.00	152.00	229.00	153.00	235.00	153.00	235.00	152.00	238.00	152.00	238.00	151.00	239.00	151.00	239.00	150.00	241.00	150.00	241.00	149.00	244.00	149.00	244.00	148.00	247.00	148.00	247.00	152.00	249.00	152.00	249.00	154.00	250.00	154.00	250.00	155.00	251.00	155.00	251.00	157.00	252.00	157.00	252.00	158.00	253.00	158.00	253.00	161.00	254.00	161.00	254.00	162.00	255.00	162.00	255.00	163.00	256.00	163.00	256.00	165.00	258.00	165.00	258.00	167.00	259.00	167.00	259.00	169.00	260.00	169.00	260.00	170.00	261.00	170.00	261.00	171.00	262.00	171.00	262.00	172.00	265.00	172.00	265.00	173.00	267.00	173.00	267.00	176.00	266.00	176.00	266.00	178.00	265.00	178.00	265.00	190.00	267.00	190.00	267.00	192.00	269.00	192.00	269.00	194.00	270.00	194.00	270.00	195.00	272.00	195.00	272.00	196.00	273.00	196.00	273.00	197.00	272.00	197.00	272.00	198.00	271.00	198.00	271.00	199.00	263.00	199.00	263.00	200.00	261.00	200.00	261.00	201.00	257.00	201.00	257.00	202.00	255.00	202.00	255.00	203.00	253.00	203.00	253.00	204.00	251.00	204.00	251.00	205.00	250.00	205.00	250.00	206.00	249.00	206.00	249.00	207.00	248.00	207.00	248.00	209.00	247.00	209.00	247.00	215.00	246.00	215.00	246.00	220.00	247.00	220.00	247.00	224.00	248.00	224.00	248.00	226.00	249.00	226.00	249.00	227.00	250.00	227.00	250.00	230.00	251.00	230.00	251.00	233.00	252.00	233.00	252.00	234.00	253.00	234.00	253.00	235.00	254.00	235.00	254.00	236.00	255.00	236.00	255.00	238.00	256.00	238.00	256.00	240.00	257.00	240.00	257.00	242.00	256.00	242.00	256.00	243.00	251.00	243.00	251.00	244.00	250.00	244.00	250.00	245.00	248.00	245.00	248.00	246.00	246.00	246.00	246.00	247.00	245.00	247.00	245.00	248.00	242.00	248.00	242.00	249.00	241.00	249.00	241.00	251.00	239.00	251.00	239.00	252.00	238.00	252.00	238.00	253.00	237.00	253.00	237.00	257.00	236.00	257.00	236.00	261.00	235.00	261.00	235.00	272.00	234.00	272.00	234.00	281.00	233.00	281.00	233.00	283.00	232.00	283.00	232.00	284.00	231.00	284.00	231.00	285.00	227.00	285.00	227.00	284.00	223.00	284.00	223.00	283.00	222.00	283.00	222.00	282.00	220.00	282.00	220.00	281.00	215.00	281.00	215.00	280.00	214.00	280.00	214.00	279.00	212.00	279.00	212.00	278.00	210.00	278.00	210.00	277.00	206.00	277.00	206.00	275.00	204.00	275.00	204.00	274.00	202.00	274.00	202.00	273.00	198.00	273.00	198.00	272.00	194.00	272.00	194.00	273.00	192.00	273.00	192.00	274.00	189.00	274.00	189.00	275.00	187.00	275.00	187.00	277.00	185.00	277.00	185.00	278.00	184.00	278.00	184.00	279.00	183.00	279.00	183.00	280.00	182.00	280.00	182.00	281.00	181.00	281.00	181.00	282.00	180.00	282.00	180.00	284.00	179.00	284.00	179.00	286.00	174.00	286.00	174.00	287.00	172.00	287.00	172.00	288.00	168.00	288.00	168.00	289.00	165.00	289.00	165.00	290.00	160.00	290.00	160.00	289.00	154.00	289.00	154.00	290.00	153.00	290.00	153.00	289.00	147.00	289.00	147.00	288.00	145.00	288.00	145.00	287.00	144.00	287.00	144.00	286.00	143.00	286.00	143.00	284.00	142.00	284.00	142.00	282.00	141.00	282.00	141.00	281.00	140.00	281.00	140.00	280.00	139.00	280.00	139.00	279.00	140.00	279.00	140.00	277.00	141.00	277.00	141.00	275.00	142.00	275.00	142.00	272.00	143.00	272.00	143.00	271.00	144.00	271.00	144.00	269.00	145.00	269.00	145.00	267.00	146.00	267.00	146.00	264.00	148.00	264.00	148.00	260.00	149.00	260.00	149.00	259.00	150.00	259.00	150.00	254.00	152.00	254.00	152.00	252.00	155.00	252.00	155.00	251.00	156.00	251.00	156.00	250.00	158.00	250.00	158.00	249.00	159.00	249.00	159.00	248.00	161.00	248.00	161.00	247.00	162.00	247.00	162.00	245.00	163.00	245.00	163.00	244.00	164.00	244.00	164.00	241.00	165.00	241.00	165.00	240.00	166.00	240.00	166.00	228.00	168.00	228.00	168.00	227.00	169.00	227.00	169.00	226.00	170.00	226.00	170.00	224.00	172.00	224.00	172.00	222.00	174.00	222.00	174.00	220.00	175.00	220.00	175.00	218.00	176.00	218.00	176.00	216.00	177.00	216.00	177.00	215.00	178.00	215.00	178.00	214.00	179.00	214.00	179.00	213.00	180.00	213.00	180.00	212.00	182.00	212.00	182.00	210.00	184.00	210.00	184.00	209.00	185.00	209.00	185.00	207.00	186.00	207.00	186.00	205.00	187.00	205.00	187.00	204.00	188.00	204.00	188.00	202.00	189.00	202.00	189.00	200.00	190.00	200.00	190.00	197.00	191.00	197.00	191.00	194.00	192.00	194.00	192.00	189.00	191.00	189.00	191.00	188.00	190.00	188.00	190.00	185.00	189.00	185.00	189.00	184.00	188.00	184.00	188.00	182.00	186.00	182.00	186.00	181.00	185.00	181.00	185.00	179.00	182.00	179.00	182.00	178.00	181.00	178.00	181.00	177.00	180.00	177.00	180.00	176.00	179.00	176.00	179.00	175.00	178.00	175.00	178.00	173.00	176.00	173.00	176.00	172.00	174.00	172.00	174.00	171.00	173.00	171.00	173.00	170.00	172.00	170.00	172.00	166.00	173.00	166.00	173.00	155.00	172.00	155.00	172.00	151.00	170.00	151.00	170.00	148.00	169.00	148.00	169.00	147.00	168.00	147.00	168.00	146.00	166.00	146.00	166.00	145.00	164.00	145.00	164.00	143.00	154.00	143.00	154.00	142.00	152.00	142.00	152.00	141.00	148.00	141.00	148.00	139.00	144.00	139.00	144.00	138.00	143.00	138.00	143.00	137.00	138.00	137.00	138.00	136.00	137.00	136.00	137.00	135.00	133.00	135.00	133.00	134.00	130.00	134.00	130.00	133.00	126.00	133.00	126.00	108.00	125.00	108.00	125.00	105.00	124.00	105.00	124.00	104.00	123.00	104.00	123.00	101.00	122.00	101.00	122.00	99.00	120.00	99.00	120.00	98.00	118.00	98.00	118.00	97.00	105.00	97.00	105.00	99.00	104.00	99.00	104.00	101.00	103.00	101.00	103.00	104.00	102.00	104.00	102.00	107.00	101.00	107.00	101.00	108.00	100.00	108.00	100.00	111.00	99.00	111.00	99.00	113.00	97.00	113.00	97.00	114.00	96.00	114.00	96.00	115.00	95.00	115.00	95.00	116.00	93.00	116.00	93.00	117.00	90.00	117.00	90.00	118.00	88.00	118.00	88.00	119.00	82.00	119.00	82.00	120.00	78.00	120.00	78.00	121.00	74.00	121.00	74.00	122.00	70.00	122.00	70.00	121.00	66.00	121.00	66.00	120.00	63.00	120.00	63.00	119.00	62.00	119.00	62.00	118.00	60.00	118.00	60.00	117.00	58.00	117.00	58.00	116.00	56.00	116.00	56.00	115.00	54.00	115.00	54.00	114.00	53.00	114.00	53.00	113.00	51.00	113.00	51.00	112.00	50.00	112.00	50.00	111.00	49.00	111.00	49.00	110.00	48.00	110.00	48.00	109.00	47.00	109.00	47.00	108.00	46.00	108.00	46.00	107.00	44.00	107.00	44.00	105.00	45.00	105.00	45.00	98.00	46.00	98.00	46.00	97.00	47.00	97.00	47.00	95.00	48.00	95.00	48.00	93.00	50.00	93.00	50.00	91.00	51.00	91.00	51.00	89.00	52.00	89.00	52.00	88.00	53.00	88.00	53.00	86.00	54.00	86.00	54.00	81.00	53.00	81.00	53.00	77.00	56.00	77.00	56.00	74.00	58.00	74.00	58.00	70.00	57.00	70.00	57.00	68.00	58.00	68.00	58.00	64.00	59.00	64.00	59.00	63.00	60.00	63.00	60.00	62.00	62.00	62.00	62.00	61.00	63.00	61.00	63.00	60.00	64.00	60.00	64.00	59.00	66.00	59.00	66.00	58.00	71.00	58.00	71.00	59.00	74.00	59.00	74.00	60.00	80.00	60.00	80.00	61.00	88.00	61.00	88.00	60.00	89.00	60.00	89.00	59.00	90.00	59.00	90.00	56.00	91.00	56.00	91.00	48.00	92.00	48.00	92.00	38.00	93.00	38.00	93.00	36.00	94.00	36.00	94.00	31.00	95.00	31.00	95.00	27.00	96.00	27.00	96.00	26.00	98.00	26.00	98.00	25.00	103.00	25.00	103.00	26.00	104.00	26.00	104.00	27.00	105.00	27.00	105.00	29.00	106.00	29.00	106.00	30.00	107.00	30.00	107.00	31.00	108.00	31.00	108.00	33.00	109.00	33.00	109.00	34.00	110.00	34.00	110.00	36.00	111.00	36.00	111.00	37.00	112.00	37.00	112.00	38.00	113.00	38.00	113.00	40.00	115.00	40.00	115.00	42.00	116.00	42.00	116.00	43.00	117.00	43.00	117.00	44.00	119.00	44.00	119.00	45.00	120.00	45.00	120.00	47.00	121.00	47.00	121.00	48.00	123.00	48.00	123.00	49.00	124.00	49.00	124.00	50.00	126.00	50.00	126.00	51.00	127.00	51.00	127.00	52.00	130.00	52.00	130.00	53.00	136.00	53.00	136.00	54.00	138.00	54.00	138.00	55.00	139.00	55.00	139.00	56.00	142.00	56.00	142.00	57.00	143.00	57.00	143.00	58.00	145.00	58.00	145.00	59.00	146.00	59.00	146.00	60.00	147.00	60.00	147.00	61.00	148.00	61.00	148.00	62.00	149.00	62.00	149.00	64.00	150.00	64.00	150.00	65.00	151.00	65.00	151.00	67.00	152.00	67.00	152.00	68.00	153.00	68.00	153.00	70.00	154.00	70.00	154.00	71.00	155.00	71.00	155.00	72.00	156.00	72.00	156.00	73.00	157.00	73.00	157.00	75.00	158.00	75.00	158.00	76.00	159.00	76.00	159.00	78.00	160.00	78.00	160.00	79.00	161.00	79.00	161.00	80.00	163.00	80.00	163.00	83.00	164.00	83.00	164.00	84.00	165.00	84.00	165.00	88.00	166.00	88.00	166.00	90.00	167.00	90.00
T1_thres.tif	0092-0243	111.77	38.82	3189.26	-54.83	0.0254	318.00	85.00	317.00	85.00	317.00	90.00	318.00	90.00	318.00	91.00	319.00	91.00	319.00	94.00	320.00	94.00	320.00	96.00	322.00	96.00	322.00	97.00	323.00	97.00	323.00	98.00	337.00	98.00	337.00	99.00	338.00	99.00	338.00	100.00	339.00	100.00	339.00	101.00	341.00	101.00	341.00	102.00	342.00	102.00	342.00	105.00	341.00	105.00	341.00	107.00	340.00	107.00	340.00	108.00	339.00	108.00	339.00	110.00	338.00	110.00	338.00	111.00	337.00	111.00	337.00	113.00	336.00	113.00	336.00	114.00	335.00	114.00	335.00	117.00	333.00	117.00	333.00	118.00	331.00	118.00	331.00	119.00	325.00	119.00	325.00	121.00	322.00	121.00	322.00	122.00	321.00	122.00	321.00	123.00	311.00	123.00	311.00	122.00	310.00	122.00	310.00	121.00	307.00	121.00	307.00	120.00	305.00	120.00	305.00	119.00	304.00	119.00	304.00	118.00	303.00	118.00	303.00	117.00	297.00	117.00	297.00	118.00	296.00	118.00	296.00	119.00	295.00	119.00	295.00	120.00	294.00	120.00	294.00	121.00	293.00	121.00	293.00	122.00	292.00	122.00	292.00	123.00	291.00	123.00	291.00	130.00	292.00	130.00	292.00	136.00	293.00	136.00	293.00	142.00	294.00	142.00	294.00	146.00	295.00	146.00	295.00	150.00	296.00	150.00	296.00	152.00	297.00	152.00	297.00	156.00	298.00	156.00	298.00	158.00	299.00	158.00	299.00	159.00	297.00	159.00	297.00	161.00	292.00	161.00	292.00	160.00	287.00	160.00	287.00	161.00	283.00	161.00	283.00	162.00	282.00	162.00	282.00	163.00	279.00	163.00	279.00	164.00	277.00	164.00	277.00	165.00	275.00	165.00	275.00	166.00	274.00	166.00	274.00	167.00	272.00	167.00	272.00	168.00	271.00	168.00	271.00	169.00	270.00	169.00	270.00	170.00	267.00	170.00	267.00	169.00	264.00	169.00	264.00	167.00	262.00	167.00	262.00	165.00	261.00	165.00	261.00	163.00	260.00	163.00	260.00	162.00	259.00	162.00	259.00	161.00	258.00	161.00	258.00	159.00	257.00	159.00	257.00	158.00	256.00	158.00	256.00	156.00	255.00	156.00	255.00	155.00	254.00	155.00	254.00	152.00	252.00	152.00	252.00	149.00	250.00	149.00	250.00	146.00	249.00	146.00	249.00	145.00	241.00	145.00	241.00	146.00	239.00	146.00	239.00	147.00	237.00	147.00	237.00	148.00	236.00	148.00	236.00	149.00	233.00	149.00	233.00	150.00	232.00	150.00	232.00	149.00	225.00	149.00	225.00	148.00	220.00	148.00	220.00	147.00	218.00	147.00	218.00	145.00	217.00	145.00	217.00	143.00	216.00	143.00	216.00	131.00	217.00	131.00	217.00	128.00	218.00	128.00	218.00	112.00	219.00	112.00	219.00	109.00	220.00	109.00	220.00	103.00	219.00	103.00	219.00	102.00	218.00	102.00	218.00	99.00	217.00	99.00	217.00	98.00	216.00	98.00	216.00	97.00	214.00	97.00	214.00	95.00	210.00	95.00	210.00	94.00	204.00	94.00	204.00	95.00	202.00	95.00	202.00	96.00	200.00	96.00	200.00	97.00	198.00	97.00	198.00	98.00	197.00	98.00	197.00	99.00	196.00	99.00	196.00	100.00	195.00	100.00	195.00	102.00	193.00	102.00	193.00	104.00	192.00	104.00	192.00	105.00	191.00	105.00	191.00	106.00	190.00	106.00	190.00	107.00	189.00	107.00	189.00	108.00	188.00	108.00	188.00	109.00	187.00	109.00	187.00	110.00	186.00	110.00	186.00	111.00	185.00	111.00	185.00	112.00	184.00	112.00	184.00	113.00	183.00	113.00	183.00	114.00	182.00	114.00	182.00	115.00	179.00	115.00	179.00	116.00	177.00	116.00	177.00	115.00	176.00	115.00	176.00	114.00	175.00	114.00	175.00	113.00	174.00	113.00	174.00	112.00	173.00	112.00	173.00	111.00	172.00	111.00	172.00	107.00	171.00	107.00	171.00	105.00	170.00	105.00	170.00	87.00	169.00	87.00	169.00	85.00	168.00	85.00	168.00	81.00	167.00	81.00	167.00	80.00	166.00	80.00	166.00	78.00	165.00	78.00	165.00	77.00	164.00	77.00	164.00	76.00	163.00	76.00	163.00	75.00	162.00	75.00	162.00	74.00	161.00	74.00	161.00	73.00	160.00	73.00	160.00	71.00	159.00	71.00	159.00	70.00	158.00	70.00	158.00	69.00	157.00	69.00	157.00	68.00	156.00	68.00	156.00	66.00	155.00	66.00	155.00	65.00	154.00	65.00	154.00	62.00	152.00	62.00	152.00	60.00	151.00	60.00	151.00	59.00	150.00	59.00	150.00	55.00	149.00	55.00	149.00	54.00	147.00	54.00	147.00	51.00	146.00	51.00	146.00	43.00	145.00	43.00	145.00	38.00	146.00	38.00	146.00	34.00	147.00	34.00	147.00	32.00	148.00	32.00	148.00	29.00	149.00	29.00	149.00	28.00	150.00	28.00	150.00	26.00	152.00	26.00	152.00	24.00	154.00	24.00	154.00	22.00	156.00	22.00	156.00	21.00	157.00	21.00	157.00	20.00	158.00	20.00	158.00	18.00	160.00	18.00	160.00	16.00	165.00	16.00	165.00	17.00	167.00	17.00	167.00	18.00	170.00	18.00	170.00	19.00	171.00	19.00	171.00	20.00	173.00	20.00	173.00	21.00	174.00	21.00	174.00	22.00	175.00	22.00	175.00	24.00	176.00	24.00	176.00	25.00	177.00	25.00	177.00	26.00	178.00	26.00	178.00	27.00	179.00	27.00	179.00	28.00	181.00	28.00	181.00	30.00	183.00	30.00	183.00	31.00	190.00	31.00	190.00	30.00	192.00	30.00	192.00	29.00	193.00	29.00	193.00	28.00	194.00	28.00	194.00	27.00	196.00	27.00	196.00	26.00	197.00	26.00	197.00	25.00	199.00	25.00	199.00	24.00	200.00	24.00	200.00	22.00	204.00	22.00	204.00	21.00	205.00	21.00	205.00	20.00	206.00	20.00	206.00	21.00	207.00	21.00	207.00	24.00	208.00	24.00	208.00	26.00	209.00	26.00	209.00	29.00	210.00	29.00	210.00	32.00	211.00	32.00	211.00	36.00	212.00	36.00	212.00	40.00	213.00	40.00	213.00	45.00	214.00	45.00	214.00	48.00	215.00	48.00	215.00	51.00	216.00	51.00	216.00	53.00	217.00	53.00	217.00	56.00	218.00	56.00	218.00	57.00	219.00	57.00	219.00	60.00	220.00	60.00	220.00	62.00	221.00	62.00	221.00	65.00	223.00	65.00	223.00	66.00	224.00	66.00	224.00	67.00	225.00	67.00	225.00	68.00	227.00	68.00	227.00	70.00	229.00	70.00	229.00	72.00	232.00	72.00	232.00	73.00	233.00	73.00	233.00	74.00	248.00	74.00	248.00	73.00	249.00	73.00	249.00	72.00	254.00	72.00	254.00	70.00	257.00	70.00	257.00	69.00	258.00	69.00	258.00	68.00	261.00	68.00	261.00	67.00	262.00	67.00	262.00	64.00	264.00	64.00	264.00	62.00	265.00	62.00	265.00	57.00	264.00	57.00	264.00	55.00	262.00	55.00	262.00	53.00	261.00	53.00	261.00	51.00	260.00	51.00	260.00	49.00	259.00	49.00	259.00	48.00	258.00	48.00	258.00	44.00	257.00	44.00	257.00	39.00	256.00	39.00	256.00	33.00	255.00	33.00	255.00	32.00	256.00	32.00	256.00	28.00	257.00	28.00	257.00	25.00	258.00	25.00	258.00	24.00	259.00	24.00	259.00	22.00	260.00	22.00	260.00	17.00	261.00	17.00	261.00	16.00	266.00	16.00	266.00	15.00	267.00	15.00	267.00	16.00	273.00	16.00	273.00	17.00	274.00	17.00	274.00	19.00	275.00	19.00	275.00	20.00	279.00	20.00	279.00	21.00	280.00	21.00	280.00	22.00	283.00	22.00	283.00	23.00	285.00	23.00	285.00	24.00	289.00	24.00	289.00	25.00	291.00	25.00	291.00	30.00	292.00	30.00	292.00	32.00	293.00	32.00	293.00	35.00	294.00	35.00	294.00	38.00	295.00	38.00	295.00	42.00	296.00	42.00	296.00	43.00	297.00	43.00	297.00	45.00	298.00	45.00	298.00	47.00	301.00	47.00	301.00	48.00	306.00	48.00	306.00	47.00	309.00	47.00	309.00	46.00	312.00	46.00	312.00	45.00	314.00	45.00	314.00	44.00	315.00	44.00	315.00	45.00	319.00	45.00	319.00	46.00	323.00	46.00	323.00	47.00	325.00	47.00	325.00	48.00	329.00	48.00	329.00	51.00	330.00	51.00	330.00	52.00	331.00	52.00	331.00	58.00	330.00	58.00	330.00	59.00	329.00	59.00	329.00	61.00	328.00	61.00	328.00	62.00	327.00	62.00	327.00	64.00	326.00	64.00	326.00	66.00	325.00	66.00	325.00	67.00	324.00	67.00	324.00	69.00	323.00	69.00	323.00	70.00	322.00	70.00	322.00	71.00	321.00	71.00	321.00	73.00	320.00	73.00	320.00	74.00	319.00	74.00	319.00	80.00	318.00	80.00
T1_thres.tif	0177-0344	158.61	77.31	1491.94	85.02	0.0192	389.00	163.00	390.00	163.00	390.00	164.00	391.00	164.00	391.00	166.00	390.00	166.00	390.00	167.00	389.00	167.00	389.00	169.00	388.00	169.00	388.00	170.00	387.00	170.00	387.00	175.00	386.00	175.00	386.00	176.00	384.00	176.00	384.00	177.00	382.00	177.00	382.00	176.00	379.00	176.00	379.00	175.00	372.00	175.00	372.00	174.00	365.00	174.00	365.00	175.00	361.00	175.00	361.00	176.00	359.00	176.00	359.00	177.00	358.00	177.00	358.00	178.00	357.00	178.00	357.00	191.00	358.00	191.00	358.00	192.00	359.00	192.00	359.00	195.00	361.00	195.00	361.00	196.00	363.00	196.00	363.00	197.00	364.00	197.00	364.00	198.00	365.00	198.00	365.00	200.00	371.00	200.00	371.00	201.00	377.00	201.00	377.00	202.00	380.00	202.00	380.00	203.00	381.00	203.00	381.00	205.00	382.00	205.00	382.00	206.00	383.00	206.00	383.00	208.00	384.00	208.00	384.00	210.00	385.00	210.00	385.00	212.00	386.00	212.00	386.00	213.00	387.00	213.00	387.00	214.00	386.00	214.00	386.00	215.00	383.00	215.00	383.00	216.00	382.00	216.00	382.00	217.00	380.00	217.00	380.00	218.00	379.00	218.00	379.00	221.00	378.00	221.00	378.00	232.00	379.00	232.00	379.00	234.00	380.00	234.00	380.00	236.00	381.00	236.00	381.00	240.00	382.00	240.00	382.00	242.00	377.00	242.00	377.00	241.00	375.00	241.00	375.00	240.00	372.00	240.00	372.00	239.00	367.00	239.00	367.00	240.00	365.00	240.00	365.00	239.00	353.00	239.00	353.00	238.00	352.00	238.00	352.00	237.00	350.00	237.00	350.00	236.00	349.00	236.00	349.00	235.00	348.00	235.00	348.00	234.00	347.00	234.00	347.00	233.00	345.00	233.00	345.00	231.00	344.00	231.00	344.00	230.00	342.00	230.00	342.00	229.00	341.00	229.00	341.00	228.00	340.00	228.00	340.00	225.00	339.00	225.00	339.00	224.00	338.00	224.00	338.00	223.00	337.00	223.00	337.00	222.00	336.00	222.00	336.00	221.00	335.00	221.00	335.00	219.00	334.00	219.00	334.00	218.00	333.00	218.00	333.00	217.00	332.00	217.00	332.00	216.00	331.00	216.00	331.00	214.00	330.00	214.00	330.00	213.00	329.00	213.00	329.00	212.00	328.00	212.00	328.00	211.00	327.00	211.00	327.00	210.00	326.00	210.00	326.00	208.00	325.00	208.00	325.00	207.00	324.00	207.00	324.00	206.00	323.00	206.00	323.00	205.00	322.00	205.00	322.00	204.00	321.00	204.00	321.00	203.00	320.00	203.00	320.00	202.00	319.00	202.00	319.00	201.00	318.00	201.00	318.00	200.00	317.00	200.00	317.00	198.00	316.00	198.00	316.00	196.00	315.00	196.00	315.00	193.00	314.00	193.00	314.00	191.00	315.00	191.00	315.00	190.00	317.00	190.00	317.00	189.00	319.00	189.00	319.00	188.00	322.00	188.00	322.00	186.00	324.00	186.00	324.00	184.00	325.00	184.00	325.00	183.00	326.00	183.00	326.00	181.00	328.00	181.00	328.00	173.00	326.00	173.00	326.00	171.00	325.00	171.00	325.00	170.00	324.00	170.00	324.00	169.00	322.00	169.00	322.00	167.00	319.00	167.00	319.00	166.00	317.00	166.00	317.00	165.00	315.00	165.00	315.00	164.00	313.00	164.00	313.00	163.00	305.00	163.00	305.00	162.00	304.00	162.00	304.00	161.00	302.00	161.00	302.00	156.00	301.00	156.00	301.00	154.00	300.00	154.00	300.00	150.00	299.00	150.00	299.00	148.00	298.00	148.00	298.00	143.00	297.00	143.00	297.00	139.00	296.00	139.00	296.00	133.00	295.00	133.00	295.00	128.00	294.00	128.00	294.00	126.00	295.00	126.00	295.00	125.00	296.00	125.00	296.00	124.00	297.00	124.00	297.00	122.00	298.00	122.00	298.00	121.00	299.00	121.00	299.00	120.00	300.00	120.00	300.00	121.00	301.00	121.00	301.00	122.00	303.00	122.00	303.00	123.00	304.00	123.00	304.00	124.00	307.00	124.00	307.00	125.00	308.00	125.00	308.00	126.00	313.00	126.00	313.00	127.00	316.00	127.00	316.00	126.00	324.00	126.00	324.00	124.00	328.00	124.00	328.00	122.00	334.00	122.00	334.00	121.00	336.00	121.00	336.00	120.00	338.00	120.00	338.00	119.00	339.00	119.00	339.00	118.00	341.00	118.00	341.00	119.00	342.00	119.00	342.00	120.00	343.00	120.00	343.00	122.00	344.00	122.00	344.00	124.00	345.00	124.00	345.00	125.00	346.00	125.00	346.00	126.00	347.00	126.00	347.00	128.00	348.00	128.00	348.00	129.00	349.00	129.00	349.00	130.00	350.00	130.00	350.00	131.00	352.00	131.00	352.00	132.00	353.00	132.00	353.00	133.00	355.00	133.00	355.00	134.00	362.00	134.00	362.00	133.00	363.00	133.00	363.00	132.00	366.00	132.00	366.00	131.00	367.00	131.00	367.00	129.00	368.00	129.00	368.00	128.00	369.00	128.00	369.00	126.00	371.00	126.00	371.00	125.00	372.00	125.00	372.00	123.00	373.00	123.00	373.00	122.00	374.00	122.00	374.00	121.00	375.00	121.00	375.00	120.00	376.00	120.00	376.00	117.00	378.00	117.00	378.00	116.00	379.00	116.00	379.00	115.00	380.00	115.00	380.00	114.00	382.00	114.00	382.00	113.00	384.00	113.00	384.00	112.00	385.00	112.00	385.00	113.00	387.00	113.00	387.00	114.00	389.00	114.00	389.00	116.00	391.00	116.00	391.00	118.00	392.00	118.00	392.00	119.00	393.00	119.00	393.00	132.00	394.00	132.00	394.00	138.00	395.00	138.00	395.00	145.00	389.00	145.00	389.00	148.00	391.00	148.00	391.00	150.00	390.00	150.00	390.00	153.00	389.00	153.00
T1_thres.tif	0105-0466	211.57	50.02	459.30	-76.30	0.0946	477.00	118.00	479.00	118.00	479.00	119.00	480.00	119.00	480.00	120.00	481.00	120.00	481.00	121.00	483.00	121.00	483.00	123.00	485.00	123.00	485.00	124.00	487.00	124.00	487.00	125.00	488.00	125.00	488.00	126.00	491.00	126.00	491.00	127.00	493.00	127.00	493.00	130.00	492.00	130.00	492.00	132.00	491.00	132.00	491.00	135.00	490.00	135.00	490.00	137.00	489.00	137.00	489.00	139.00	488.00	139.00	488.00	140.00	487.00	140.00	487.00	142.00	486.00	142.00	486.00	143.00	485.00	143.00	485.00	144.00	484.00	144.00	484.00	145.00	481.00	145.00	481.00	146.00	479.00	146.00	479.00	147.00	474.00	147.00	474.00	146.00	472.00	146.00	472.00	145.00	469.00	145.00	469.00	144.00	468.00	144.00	468.00	143.00	466.00	143.00	466.00	141.00	465.00	141.00	465.00	140.00	464.00	140.00	464.00	139.00	462.00	139.00	462.00	137.00	460.00	137.00	460.00	135.00	459.00	135.00	459.00	134.00	458.00	134.00	458.00	133.00	456.00	133.00	456.00	132.00	455.00	132.00	455.00	131.00	454.00	131.00	454.00	129.00	452.00	129.00	452.00	127.00	448.00	127.00	448.00	125.00	447.00	125.00	447.00	124.00	446.00	124.00	446.00	122.00	445.00	122.00	445.00	121.00	444.00	121.00	444.00	120.00	443.00	120.00	443.00	119.00	442.00	119.00	442.00	118.00	441.00	118.00	441.00	116.00	440.00	116.00	440.00	110.00	441.00	110.00	441.00	108.00	442.00	108.00	442.00	104.00	443.00	104.00	443.00	102.00	444.00	102.00	444.00	100.00	445.00	100.00	445.00	99.00	446.00	99.00	446.00	96.00	447.00	96.00	447.00	95.00	448.00	95.00	448.00	94.00	450.00	94.00	450.00	91.00	451.00	91.00	451.00	89.00	452.00	89.00	452.00	87.00	454.00	87.00	454.00	84.00	455.00	84.00	455.00	82.00	456.00	82.00	456.00	81.00	457.00	81.00	457.00	80.00	458.00	80.00	458.00	76.00	460.00	76.00	460.00	74.00	461.00	74.00	461.00	72.00	462.00	72.00	462.00	70.00	463.00	70.00	463.00	68.00	464.00	68.00	464.00	67.00	466.00	67.00	466.00	65.00	468.00	65.00	468.00	64.00	469.00	64.00	469.00	65.00	471.00	65.00	471.00	66.00	473.00	66.00	473.00	67.00	475.00	67.00	475.00	82.00	476.00	82.00	476.00	85.00	477.00	85.00	477.00	94.00	478.00	94.00	478.00	96.00	479.00	96.00	479.00	101.00	478.00	101.00	478.00	102.00	477.00	102.00	477.00	104.00	476.00	104.00	476.00	105.00	475.00	105.00	475.00	106.00	474.00	106.00	474.00	107.00	473.00	107.00	473.00	112.00	474.00	112.00	474.00	114.00	475.00	114.00	475.00	115.00	476.00	115.00	476.00	116.00	477.00	116.00
T1_thres.tif	0078-0499	225.97	36.17	229.55	-78.74	0.0208	520.00	86.00	521.00	86.00	521.00	90.00	518.00	90.00	518.00	91.00	517.00	91.00	517.00	92.00	516.00	92.00	516.00	93.00	515.00	93.00	515.00	95.00	514.00	95.00	514.00	96.00	513.00	96.00	513.00	97.00	511.00	97.00	511.00	96.00	509.00	96.00	509.00	95.00	508.00	95.00	508.00	94.00	506.00	94.00	506.00	93.00	505.00	93.00	505.00	92.00	500.00	92.00	500.00	93.00	490.00	93.00	490.00	94.00	488.00	94.00	488.00	95.00	485.00	95.00	485.00	96.00	484.00	96.00	484.00	97.00	482.00	97.00	482.00	94.00	481.00	94.00	481.00	91.00	480.00	91.00	480.00	83.00	479.00	83.00	479.00	80.00	478.00	80.00	478.00	65.00	479.00	65.00	479.00	64.00	480.00	64.00	480.00	63.00	483.00	63.00	483.00	62.00	486.00	62.00	486.00	61.00	490.00	61.00	490.00	60.00	494.00	60.00	494.00	61.00	495.00	61.00	495.00	62.00	497.00	62.00	497.00	63.00	498.00	63.00	498.00	64.00	499.00	64.00	499.00	66.00	500.00	66.00	500.00	67.00	501.00	67.00	501.00	68.00	502.00	68.00	502.00	69.00	503.00	69.00	503.00	70.00	509.00	70.00	509.00	71.00	512.00	71.00	512.00	72.00	514.00	72.00	514.00	73.00	515.00	73.00	515.00	74.00	517.00	74.00	517.00	76.00	518.00	76.00	518.00	78.00	519.00	78.00	519.00	81.00	520.00	81.00
T1_thres.tif	0102-0599	273.29	44.20	530.79	55.24	0.0148	621.00	96.00	620.00	96.00	620.00	98.00	619.00	98.00	619.00	102.00	617.00	102.00	617.00	103.00	615.00	103.00	615.00	104.00	614.00	104.00	614.00	105.00	612.00	105.00	612.00	107.00	611.00	107.00	611.00	126.00	613.00	126.00	613.00	128.00	614.00	128.00	614.00	129.00	615.00	129.00	615.00	130.00	616.00	130.00	616.00	131.00	617.00	131.00	617.00	132.00	618.00	132.00	618.00	133.00	619.00	133.00	619.00	137.00	620.00	137.00	620.00	139.00	619.00	139.00	619.00	142.00	618.00	142.00	618.00	143.00	617.00	143.00	617.00	144.00	616.00	144.00	616.00	145.00	615.00	145.00	615.00	146.00	614.00	146.00	614.00	147.00	613.00	147.00	613.00	148.00	610.00	148.00	610.00	147.00	609.00	147.00	609.00	146.00	607.00	146.00	607.00	145.00	605.00	145.00	605.00	144.00	604.00	144.00	604.00	143.00	603.00	143.00	603.00	142.00	602.00	142.00	602.00	141.00	600.00	141.00	600.00	140.00	599.00	140.00	599.00	138.00	598.00	138.00	598.00	137.00	597.00	137.00	597.00	135.00	596.00	135.00	596.00	133.00	595.00	133.00	595.00	132.00	594.00	132.00	594.00	131.00	593.00	131.00	593.00	129.00	592.00	129.00	592.00	128.00	591.00	128.00	591.00	127.00	590.00	127.00	590.00	126.00	589.00	126.00	589.00	125.00	587.00	125.00	587.00	124.00	588.00	124.00	588.00	117.00	587.00	117.00	587.00	112.00	586.00	112.00	586.00	107.00	584.00	107.00	584.00	99.00	583.00	99.00	583.00	90.00	582.00	90.00	582.00	83.00	581.00	83.00	581.00	82.00	580.00	82.00	580.00	80.00	579.00	80.00	579.00	79.00	578.00	79.00	578.00	77.00	576.00	77.00	576.00	75.00	577.00	75.00	577.00	74.00	579.00	74.00	579.00	73.00	580.00	73.00	580.00	72.00	582.00	72.00	582.00	71.00	584.00	71.00	584.00	70.00	586.00	70.00	586.00	68.00	587.00	68.00	587.00	66.00	588.00	66.00	588.00	62.00	589.00	62.00	589.00	56.00	601.00	56.00	601.00	57.00	603.00	57.00	603.00	58.00	606.00	58.00	606.00	59.00	609.00	59.00	609.00	60.00	611.00	60.00	611.00	62.00	613.00	62.00	613.00	66.00	614.00	66.00	614.00	68.00	615.00	68.00	615.00	70.00	617.00	70.00	617.00	74.00	618.00	74.00	618.00	75.00	619.00	75.00	619.00	78.00	621.00	78.00	621.00	83.00	622.00	83.00	622.00	84.00	623.00	84.00	623.00	89.00	622.00	89.00	622.00	90.00	621.00	90.00
T1_thres.tif	0110-0643	293.28	49.17	276.24	-66.86	0.0307	663.00	118.00	664.00	118.00	664.00	125.00	663.00	125.00	663.00	129.00	662.00	129.00	662.00	130.00	661.00	130.00	661.00	131.00	660.00	131.00	660.00	132.00	652.00	132.00	652.00	133.00	650.00	133.00	650.00	134.00	646.00	134.00	646.00	135.00	644.00	135.00	644.00	136.00	643.00	136.00	643.00	129.00	642.00	129.00	642.00	126.00	641.00	126.00	641.00	125.00	640.00	125.00	640.00	123.00	639.00	123.00	639.00	120.00	638.00	120.00	638.00	117.00	636.00	117.00	636.00	115.00	634.00	115.00	634.00	112.00	632.00	112.00	632.00	111.00	630.00	111.00	630.00	110.00	629.00	110.00	629.00	109.00	628.00	109.00	628.00	107.00	626.00	107.00	626.00	105.00	624.00	105.00	624.00	104.00	623.00	104.00	623.00	103.00	622.00	103.00	622.00	100.00	623.00	100.00	623.00	98.00	624.00	98.00	624.00	92.00	626.00	92.00	626.00	86.00	628.00	86.00	628.00	85.00	629.00	85.00	629.00	86.00	639.00	86.00	639.00	87.00	643.00	87.00	643.00	88.00	647.00	88.00	647.00	89.00	649.00	89.00	649.00	90.00	652.00	90.00	652.00	91.00	653.00	91.00	653.00	92.00	655.00	92.00	655.00	93.00	656.00	93.00	656.00	94.00	657.00	94.00	657.00	96.00	659.00	96.00	659.00	98.00	660.00	98.00	660.00	101.00	661.00	101.00	661.00	102.00	662.00	102.00	662.00	105.00	663.00	105.00
T1_thres.tif	0065-0699	318.44	31.59	1314.26	62.18	0.0210	743.00	87.00	742.00	87.00	742.00	89.00	741.00	89.00	741.00	90.00	740.00	90.00	740.00	91.00	738.00	91.00	738.00	92.00	737.00	92.00	737.00	93.00	729.00	93.00	729.00	94.00	728.00	94.00	728.00	95.00	725.00	95.00	725.00	96.00	722.00	96.00	722.00	97.00	721.00	97.00	721.00	98.00	720.00	98.00	720.00	99.00	719.00	99.00	719.00	100.00	717.00	100.00	717.00	101.00	716.00	101.00	716.00	104.00	715.00	104.00	715.00	120.00	714.00	120.00	714.00	122.00	713.00	122.00	713.00	123.00	712.00	123.00	712.00	124.00	710.00	124.00	710.00	125.00	705.00	125.00	705.00	126.00	701.00	126.00	701.00	125.00	697.00	125.00	697.00	124.00	696.00	124.00	696.00	123.00	683.00	123.00	683.00	122.00	680.00	122.00	680.00	121.00	675.00	121.00	675.00	120.00	672.00	120.00	672.00	119.00	670.00	119.00	670.00	116.00	666.00	116.00	666.00	103.00	665.00	103.00	665.00	100.00	664.00	100.00	664.00	99.00	663.00	99.00	663.00	96.00	664.00	96.00	664.00	92.00	665.00	92.00	665.00	90.00	666.00	90.00	666.00	87.00	667.00	87.00	667.00	86.00	669.00	86.00	669.00	84.00	670.00	84.00	670.00	83.00	671.00	83.00	671.00	74.00	670.00	74.00	670.00	70.00	669.00	70.00	669.00	69.00	668.00	69.00	668.00	66.00	667.00	66.00	667.00	65.00	666.00	65.00	666.00	63.00	665.00	63.00	665.00	62.00	664.00	62.00	664.00	60.00	663.00	60.00	663.00	59.00	662.00	59.00	662.00	58.00	661.00	58.00	661.00	56.00	660.00	56.00	660.00	55.00	659.00	55.00	659.00	54.00	658.00	54.00	658.00	51.00	657.00	51.00	657.00	49.00	656.00	49.00	656.00	46.00	655.00	46.00	655.00	44.00	656.00	44.00	656.00	43.00	658.00	43.00	658.00	42.00	669.00	42.00	669.00	43.00	673.00	43.00	673.00	44.00	683.00	44.00	683.00	43.00	684.00	43.00	684.00	42.00	686.00	42.00	686.00	41.00	687.00	41.00	687.00	38.00	688.00	38.00	688.00	36.00	689.00	36.00	689.00	34.00	690.00	34.00	690.00	32.00	692.00	32.00	692.00	29.00	694.00	29.00	694.00	22.00	695.00	22.00	695.00	17.00	696.00	17.00	696.00	13.00	697.00	13.00	697.00	11.00	699.00	11.00	699.00	8.00	703.00	8.00	703.00	6.00	706.00	6.00	706.00	5.00	710.00	5.00	710.00	4.00	711.00	4.00	711.00	5.00	714.00	5.00	714.00	6.00	717.00	6.00	717.00	8.00	721.00	8.00	721.00	10.00	723.00	10.00	723.00	11.00	725.00	11.00	725.00	13.00	726.00	13.00	726.00	14.00	727.00	14.00	727.00	16.00	728.00	16.00	728.00	17.00	729.00	17.00	729.00	23.00	730.00	23.00	730.00	24.00	729.00	24.00	729.00	32.00	728.00	32.00	728.00	33.00	727.00	33.00	727.00	35.00	726.00	35.00	726.00	36.00	725.00	36.00	725.00	42.00	724.00	42.00	724.00	48.00	725.00	48.00	725.00	52.00	727.00	52.00	727.00	53.00	728.00	53.00	728.00	54.00	729.00	54.00	729.00	55.00	730.00	55.00	730.00	56.00	733.00	56.00	733.00	58.00	735.00	58.00	735.00	59.00	736.00	59.00	736.00	60.00	737.00	60.00	737.00	62.00	739.00	62.00	739.00	63.00	740.00	63.00	740.00	65.00	741.00	65.00	741.00	67.00	742.00	67.00	742.00	70.00	743.00	70.00	743.00	81.00	744.00	81.00	744.00	83.00	743.00	83.00
T1_thres.tif	0064-0761	345.62	25.97	584.71	77.65	0.0305	793.00	54.00	794.00	54.00	794.00	57.00	795.00	57.00	795.00	59.00	790.00	59.00	790.00	58.00	787.00	58.00	787.00	59.00	781.00	59.00	781.00	60.00	779.00	60.00	779.00	61.00	778.00	61.00	778.00	62.00	776.00	62.00	776.00	63.00	774.00	63.00	774.00	65.00	773.00	65.00	773.00	66.00	772.00	66.00	772.00	67.00	770.00	67.00	770.00	69.00	769.00	69.00	769.00	79.00	771.00	79.00	771.00	80.00	773.00	80.00	773.00	81.00	774.00	81.00	774.00	82.00	775.00	82.00	775.00	83.00	776.00	83.00	776.00	84.00	777.00	84.00	777.00	86.00	779.00	86.00	779.00	89.00	778.00	89.00	778.00	91.00	777.00	91.00	777.00	94.00	776.00	94.00	776.00	95.00	775.00	95.00	775.00	97.00	774.00	97.00	774.00	99.00	773.00	99.00	773.00	100.00	772.00	100.00	772.00	102.00	771.00	102.00	771.00	103.00	770.00	103.00	770.00	102.00	769.00	102.00	769.00	101.00	768.00	101.00	768.00	100.00	767.00	100.00	767.00	99.00	764.00	99.00	764.00	98.00	762.00	98.00	762.00	97.00	758.00	97.00	758.00	96.00	756.00	96.00	756.00	95.00	752.00	95.00	752.00	93.00	748.00	93.00	748.00	92.00	746.00	92.00	746.00	91.00	745.00	91.00	745.00	90.00	746.00	90.00	746.00	86.00	747.00	86.00	747.00	78.00	746.00	78.00	746.00	67.00	745.00	67.00	745.00	65.00	744.00	65.00	744.00	62.00	743.00	62.00	743.00	60.00	742.00	60.00	742.00	59.00	740.00	59.00	740.00	57.00	738.00	57.00	738.00	56.00	737.00	56.00	737.00	55.00	736.00	55.00	736.00	54.00	735.00	54.00	735.00	53.00	732.00	53.00	732.00	51.00	730.00	51.00	730.00	50.00	729.00	50.00	729.00	49.00	728.00	49.00	728.00	45.00	727.00	45.00	727.00	44.00	728.00	44.00	728.00	38.00	730.00	38.00	730.00	35.00	731.00	35.00	731.00	34.00	732.00	34.00	732.00	28.00	735.00	28.00	735.00	27.00	736.00	27.00	736.00	26.00	738.00	26.00	738.00	25.00	739.00	25.00	739.00	26.00	743.00	26.00	743.00	28.00	751.00	28.00	751.00	29.00	755.00	29.00	755.00	30.00	760.00	30.00	760.00	31.00	761.00	31.00	761.00	32.00	768.00	32.00	768.00	31.00	774.00	31.00	774.00	32.00	778.00	32.00	778.00	31.00	780.00	31.00	780.00	30.00	787.00	30.00	787.00	32.00	788.00	32.00	788.00	34.00	789.00	34.00	789.00	40.00	790.00	40.00	790.00	42.00	791.00	42.00	791.00	48.00	792.00	48.00	792.00	50.00	793.00	50.00
T1_thres.tif	0106-0799	362.55	48.70	226.03	74.20	0.0591	817.00	110.00	816.00	110.00	816.00	111.00	815.00	111.00	815.00	112.00	814.00	112.00	814.00	113.00	813.00	113.00	813.00	115.00	811.00	115.00	811.00	117.00	809.00	117.00	809.00	118.00	806.00	118.00	806.00	119.00	805.00	119.00	805.00	120.00	803.00	120.00	803.00	121.00	802.00	121.00	802.00	122.00	800.00	122.00	800.00	123.00	798.00	123.00	798.00	124.00	796.00	124.00	796.00	125.00	793.00	125.00	793.00	126.00	791.00	126.00	791.00	127.00	786.00	127.00	786.00	122.00	785.00	122.00	785.00	121.00	784.00	121.00	784.00	120.00	783.00	120.00	783.00	119.00	782.00	119.00	782.00	118.00	781.00	118.00	781.00	117.00	779.00	117.00	779.00	116.00	778.00	116.00	778.00	115.00	776.00	115.00	776.00	108.00	777.00	108.00	777.00	106.00	778.00	106.00	778.00	102.00	779.00	102.00	779.00	96.00	780.00	96.00	780.00	94.00	781.00	94.00	781.00	92.00	782.00	92.00	782.00	91.00	783.00	91.00	783.00	90.00	785.00	90.00	785.00	92.00	787.00	92.00	787.00	93.00	788.00	93.00	788.00	94.00	790.00	94.00	790.00	95.00	791.00	95.00	791.00	96.00	806.00	96.00	806.00	95.00	812.00	95.00	812.00	94.00	815.00	94.00	815.00	92.00	818.00	92.00	818.00	88.00	819.00	88.00	819.00	86.00	820.00	86.00	820.00	87.00	821.00	87.00	821.00	92.00	822.00	92.00	822.00	97.00	821.00	97.00	821.00	103.00	820.00	103.00	820.00	105.00	819.00	105.00	819.00	106.00	818.00	106.00	818.00	109.00	817.00	109.00
T1_thres.tif	0144-0916	417.68	62.81	815.50	83.78	0.0399	948.00	133.00	947.00	133.00	947.00	138.00	946.00	138.00	946.00	141.00	945.00	141.00	945.00	144.00	944.00	144.00	944.00	151.00	943.00	151.00	943.00	157.00	942.00	157.00	942.00	159.00	941.00	159.00	941.00	166.00	940.00	166.00	940.00	173.00	939.00	173.00	939.00	176.00	938.00	176.00	938.00	179.00	937.00	179.00	937.00	182.00	936.00	182.00	936.00	183.00	935.00	183.00	935.00	184.00	934.00	184.00	934.00	185.00	933.00	185.00	933.00	186.00	932.00	186.00	932.00	187.00	931.00	187.00	931.00	188.00	930.00	188.00	930.00	189.00	928.00	189.00	928.00	190.00	927.00	190.00	927.00	191.00	926.00	191.00	926.00	192.00	924.00	192.00	924.00	193.00	923.00	193.00	923.00	194.00	921.00	194.00	921.00	195.00	919.00	195.00	919.00	196.00	912.00	196.00	912.00	195.00	911.00	195.00	911.00	194.00	910.00	194.00	910.00	193.00	909.00	193.00	909.00	192.00	908.00	192.00	908.00	178.00	907.00	178.00	907.00	176.00	908.00	176.00	908.00	154.00	907.00	154.00	907.00	153.00	906.00	153.00	906.00	152.00	907.00	152.00	907.00	143.00	906.00	143.00	906.00	142.00	905.00	142.00	905.00	141.00	904.00	141.00	904.00	139.00	903.00	139.00	903.00	138.00	901.00	138.00	901.00	136.00	900.00	136.00	900.00	135.00	899.00	135.00	899.00	134.00	898.00	134.00	898.00	132.00	897.00	132.00	897.00	131.00	896.00	131.00	896.00	129.00	892.00	129.00	892.00	128.00	891.00	128.00	891.00	127.00	890.00	127.00	890.00	126.00	889.00	126.00	889.00	124.00	888.00	124.00	888.00	121.00	886.00	121.00	886.00	119.00	885.00	119.00	885.00	111.00	886.00	111.00	886.00	108.00	887.00	108.00	887.00	106.00	888.00	106.00	888.00	102.00	890.00	102.00	890.00	99.00	891.00	99.00	891.00	98.00	892.00	98.00	892.00	96.00	893.00	96.00	893.00	95.00	894.00	95.00	894.00	93.00	896.00	93.00	896.00	92.00	909.00	92.00	909.00	93.00	914.00	93.00	914.00	94.00	917.00	94.00	917.00	95.00	920.00	95.00	920.00	93.00	921.00	93.00	921.00	96.00	922.00	96.00	922.00	97.00	923.00	97.00	923.00	98.00	924.00	98.00	924.00	99.00	925.00	99.00	925.00	101.00	926.00	101.00	926.00	102.00	927.00	102.00	927.00	103.00	928.00	103.00	928.00	104.00	930.00	104.00	930.00	105.00	931.00	105.00	931.00	107.00	932.00	107.00	932.00	108.00	933.00	108.00	933.00	110.00	934.00	110.00	934.00	111.00	935.00	111.00	935.00	112.00	937.00	112.00	937.00	113.00	938.00	113.00	938.00	114.00	942.00	114.00	942.00	115.00	944.00	115.00	944.00	116.00	945.00	116.00	945.00	118.00	946.00	118.00	946.00	120.00	947.00	120.00	947.00	124.00	948.00	124.00	948.00	126.00	947.00	126.00	947.00	129.00	948.00	129.00
T1_thres.tif	0202-0726	328.87	90.73	2309.51	49.79	0.0208	792.00	219.00	791.00	219.00	791.00	224.00	790.00	224.00	790.00	226.00	789.00	226.00	789.00	228.00	788.00	228.00	788.00	231.00	787.00	231.00	787.00	232.00	786.00	232.00	786.00	238.00	785.00	238.00	785.00	241.00	784.00	241.00	784.00	244.00	783.00	244.00	783.00	248.00	784.00	248.00	784.00	250.00	785.00	250.00	785.00	259.00	786.00	259.00	786.00	267.00	787.00	267.00	787.00	274.00	788.00	274.00	788.00	276.00	784.00	276.00	784.00	277.00	778.00	277.00	778.00	278.00	777.00	278.00	777.00	279.00	773.00	279.00	773.00	280.00	772.00	280.00	772.00	281.00	770.00	281.00	770.00	282.00	769.00	282.00	769.00	283.00	766.00	283.00	766.00	282.00	764.00	282.00	764.00	280.00	763.00	280.00	763.00	278.00	762.00	278.00	762.00	277.00	761.00	277.00	761.00	275.00	760.00	275.00	760.00	273.00	759.00	273.00	759.00	272.00	758.00	272.00	758.00	269.00	757.00	269.00	757.00	268.00	756.00	268.00	756.00	266.00	755.00	266.00	755.00	263.00	754.00	263.00	754.00	260.00	753.00	260.00	753.00	258.00	752.00	258.00	752.00	255.00	751.00	255.00	751.00	253.00	750.00	253.00	750.00	250.00	749.00	250.00	749.00	247.00	748.00	247.00	748.00	244.00	747.00	244.00	747.00	243.00	746.00	243.00	746.00	241.00	744.00	241.00	744.00	240.00	743.00	240.00	743.00	239.00	742.00	239.00	742.00	237.00	741.00	237.00	741.00	236.00	739.00	236.00	739.00	235.00	738.00	235.00	738.00	234.00	737.00	234.00	737.00	233.00	736.00	233.00	736.00	232.00	729.00	232.00	729.00	234.00	728.00	234.00	728.00	235.00	727.00	235.00	727.00	240.00	726.00	240.00	726.00	242.00	725.00	242.00	725.00	244.00	724.00	244.00	724.00	245.00	723.00	245.00	723.00	247.00	722.00	247.00	722.00	248.00	721.00	248.00	721.00	250.00	719.00	250.00	719.00	251.00	717.00	251.00	717.00	252.00	715.00	252.00	715.00	253.00	712.00	253.00	712.00	254.00	707.00	254.00	707.00	253.00	702.00	253.00	702.00	252.00	701.00	252.00	701.00	251.00	700.00	251.00	700.00	250.00	698.00	250.00	698.00	249.00	696.00	249.00	696.00	247.00	694.00	247.00	694.00	245.00	692.00	245.00	692.00	244.00	691.00	244.00	691.00	243.00	690.00	243.00	690.00	242.00	689.00	242.00	689.00	241.00	688.00	241.00	688.00	239.00	686.00	239.00	686.00	238.00	685.00	238.00	685.00	237.00	684.00	237.00	684.00	235.00	683.00	235.00	683.00	234.00	682.00	234.00	682.00	233.00	681.00	233.00	681.00	232.00	682.00	232.00	682.00	228.00	683.00	228.00	683.00	226.00	684.00	226.00	684.00	220.00	685.00	220.00	685.00	207.00	684.00	207.00	684.00	205.00	682.00	205.00	682.00	203.00	680.00	203.00	680.00	202.00	679.00	202.00	679.00	201.00	678.00	201.00	678.00	200.00	677.00	200.00	677.00	199.00	676.00	199.00	676.00	198.00	675.00	198.00	675.00	197.00	674.00	197.00	674.00	196.00	672.00	196.00	672.00	195.00	671.00	195.00	671.00	194.00	670.00	194.00	670.00	193.00	669.00	193.00	669.00	192.00	668.00	192.00	668.00	191.00	667.00	191.00	667.00	190.00	666.00	190.00	666.00	189.00	665.00	189.00	665.00	188.00	664.00	188.00	664.00	186.00	663.00	186.00	663.00	185.00	662.00	185.00	662.00	183.00	661.00	183.00	661.00	181.00	660.00	181.00	660.00	179.00	659.00	179.00	659.00	176.00	660.00	176.00	660.00	172.00	661.00	172.00	661.00	170.00	662.00	170.00	662.00	160.00	663.00	160.00	663.00	154.00	664.00	154.00	664.00	139.00	663.00	139.00	663.00	135.00	662.00	135.00	662.00	134.00	664.00	134.00	664.00	132.00	666.00	132.00	666.00	128.00	667.00	128.00	667.00	122.00	670.00	122.00	670.00	123.00	672.00	123.00	672.00	124.00	678.00	124.00	678.00	125.00	680.00	125.00	680.00	126.00	693.00	126.00	693.00	127.00	695.00	127.00	695.00	128.00	699.00	128.00	699.00	129.00	708.00	129.00	708.00	128.00	713.00	128.00	713.00	127.00	715.00	127.00	715.00	128.00	717.00	128.00	717.00	130.00	718.00	130.00	718.00	131.00	719.00	131.00	719.00	132.00	720.00	132.00	720.00	133.00	721.00	133.00	721.00	135.00	722.00	135.00	722.00	136.00	723.00	136.00	723.00	138.00	725.00	138.00	725.00	142.00	726.00	142.00	726.00	143.00	727.00	143.00	727.00	145.00	728.00	145.00	728.00	146.00	729.00	146.00	729.00	151.00	730.00	151.00	730.00	156.00	729.00	156.00	729.00	176.00	730.00	176.00	730.00	180.00	731.00	180.00	731.00	184.00	733.00	184.00	733.00	185.00	734.00	185.00	734.00	186.00	735.00	186.00	735.00	187.00	736.00	187.00	736.00	188.00	739.00	188.00	739.00	189.00	744.00	189.00	744.00	188.00	748.00	188.00	748.00	187.00	750.00	187.00	750.00	186.00	751.00	186.00	751.00	185.00	753.00	185.00	753.00	184.00	758.00	184.00	758.00	183.00	760.00	183.00	760.00	182.00	767.00	182.00	767.00	183.00	769.00	183.00	769.00	184.00	772.00	184.00	772.00	186.00	773.00	186.00	773.00	187.00	774.00	187.00	774.00	188.00	775.00	188.00	775.00	189.00	776.00	189.00	776.00	190.00	777.00	190.00	777.00	191.00	778.00	191.00	778.00	192.00	780.00	192.00	780.00	193.00	781.00	193.00	781.00	194.00	782.00	194.00	782.00	195.00	783.00	195.00	783.00	196.00	785.00	196.00	785.00	198.00	786.00	198.00	786.00	199.00	787.00	199.00	787.00	201.00	788.00	201.00	788.00	202.00	789.00	202.00	789.00	203.00	790.00	203.00	790.00	204.00	791.00	204.00	791.00	206.00	792.00	206.00	792.00	208.00	793.00	208.00	793.00	216.00	792.00	216.00
T1_thres.tif	0320-0688	316.70	138.39	4127.07	37.36	0.0056	767.00	299.00	768.00	299.00	768.00	300.00	769.00	300.00	769.00	301.00	770.00	301.00	770.00	302.00	771.00	302.00	771.00	303.00	772.00	303.00	772.00	304.00	777.00	304.00	777.00	305.00	781.00	305.00	781.00	306.00	780.00	306.00	780.00	307.00	777.00	307.00	777.00	310.00	782.00	310.00	782.00	309.00	783.00	309.00	783.00	311.00	782.00	311.00	782.00	313.00	781.00	313.00	781.00	315.00	780.00	315.00	780.00	319.00	779.00	319.00	779.00	320.00	778.00	320.00	778.00	323.00	777.00	323.00	777.00	328.00	776.00	328.00	776.00	335.00	775.00	335.00	775.00	344.00	774.00	344.00	774.00	346.00	773.00	346.00	773.00	350.00	772.00	350.00	772.00	351.00	771.00	351.00	771.00	354.00	770.00	354.00	770.00	355.00	769.00	355.00	769.00	358.00	768.00	358.00	768.00	360.00	767.00	360.00	767.00	362.00	766.00	362.00	766.00	364.00	765.00	364.00	765.00	366.00	764.00	366.00	764.00	367.00	763.00	367.00	763.00	368.00	762.00	368.00	762.00	371.00	761.00	371.00	761.00	372.00	760.00	372.00	760.00	373.00	759.00	373.00	759.00	374.00	757.00	374.00	757.00	375.00	756.00	375.00	756.00	376.00	755.00	376.00	755.00	377.00	753.00	377.00	753.00	378.00	752.00	378.00	752.00	379.00	748.00	379.00	748.00	380.00	747.00	380.00	747.00	381.00	745.00	381.00	745.00	382.00	743.00	382.00	743.00	383.00	740.00	383.00	740.00	384.00	739.00	384.00	739.00	385.00	738.00	385.00	738.00	386.00	737.00	386.00	737.00	388.00	736.00	388.00	736.00	389.00	735.00	389.00	735.00	392.00	734.00	392.00	734.00	398.00	735.00	398.00	735.00	405.00	736.00	405.00	736.00	417.00	737.00	417.00	737.00	423.00	738.00	423.00	738.00	428.00	739.00	428.00	739.00	431.00	738.00	431.00	738.00	432.00	737.00	432.00	737.00	435.00	736.00	435.00	736.00	438.00	735.00	438.00	735.00	440.00	734.00	440.00	734.00	444.00	733.00	444.00	733.00	446.00	732.00	446.00	732.00	447.00	731.00	447.00	731.00	448.00	730.00	448.00	730.00	449.00	729.00	449.00	729.00	450.00	728.00	450.00	728.00	451.00	726.00	451.00	726.00	452.00	725.00	452.00	725.00	455.00	724.00	455.00	724.00	456.00	723.00	456.00	723.00	457.00	721.00	457.00	721.00	458.00	719.00	458.00	719.00	457.00	717.00	457.00	717.00	456.00	715.00	456.00	715.00	455.00	712.00	455.00	712.00	454.00	711.00	454.00	711.00	453.00	710.00	453.00	710.00	452.00	709.00	452.00	709.00	451.00	706.00	451.00	706.00	450.00	705.00	450.00	705.00	449.00	702.00	449.00	702.00	448.00	701.00	448.00	701.00	447.00	699.00	447.00	699.00	445.00	696.00	445.00	696.00	443.00	695.00	443.00	695.00	442.00	694.00	442.00	694.00	441.00	693.00	441.00	693.00	439.00	692.00	439.00	692.00	438.00	690.00	438.00	690.00	436.00	688.00	436.00	688.00	435.00	686.00	435.00	686.00	433.00	684.00	433.00	684.00	424.00	685.00	424.00	685.00	420.00	686.00	420.00	686.00	411.00	687.00	411.00	687.00	407.00	686.00	407.00	686.00	392.00	687.00	392.00	687.00	391.00	688.00	391.00	688.00	387.00	689.00	387.00	689.00	386.00	690.00	386.00	690.00	383.00	691.00	383.00	691.00	382.00	692.00	382.00	692.00	380.00	693.00	380.00	693.00	378.00	694.00	378.00	694.00	377.00	695.00	377.00	695.00	376.00	696.00	376.00	696.00	374.00	697.00	374.00	697.00	372.00	698.00	372.00	698.00	371.00	699.00	371.00	699.00	369.00	700.00	369.00	700.00	360.00	701.00	360.00	701.00	356.00	700.00	356.00	700.00	348.00	699.00	348.00	699.00	345.00	698.00	345.00	698.00	341.00	697.00	341.00	697.00	339.00	696.00	339.00	696.00	335.00	695.00	335.00	695.00	332.00	694.00	332.00	694.00	329.00	693.00	329.00	693.00	328.00	692.00	328.00	692.00	325.00	691.00	325.00	691.00	324.00	690.00	324.00	690.00	322.00	689.00	322.00	689.00	319.00	687.00	319.00	687.00	318.00	686.00	318.00	686.00	317.00	684.00	317.00	684.00	315.00	682.00	315.00	682.00	312.00	683.00	312.00	683.00	310.00	684.00	310.00	684.00	306.00	685.00	306.00	685.00	298.00	686.00	298.00	686.00	293.00	685.00	293.00	685.00	287.00	684.00	287.00	684.00	283.00	683.00	283.00	683.00	282.00	682.00	282.00	682.00	279.00	681.00	279.00	681.00	277.00	679.00	277.00	679.00	276.00	678.00	276.00	678.00	274.00	676.00	274.00	676.00	273.00	675.00	273.00	675.00	272.00	673.00	272.00	673.00	271.00	672.00	271.00	672.00	270.00	670.00	270.00	670.00	269.00	669.00	269.00	669.00	268.00	666.00	268.00	666.00	267.00	662.00	267.00	662.00	268.00	660.00	268.00	660.00	269.00	659.00	269.00	659.00	270.00	655.00	270.00	655.00	271.00	653.00	271.00	653.00	272.00	652.00	272.00	652.00	273.00	651.00	273.00	651.00	274.00	650.00	274.00	650.00	275.00	649.00	275.00	649.00	276.00	648.00	276.00	648.00	277.00	647.00	277.00	647.00	278.00	645.00	278.00	645.00	279.00	643.00	279.00	643.00	280.00	642.00	280.00	642.00	281.00	641.00	281.00	641.00	282.00	640.00	282.00	640.00	283.00	637.00	283.00	637.00	284.00	636.00	284.00	636.00	285.00	635.00	285.00	635.00	286.00	631.00	286.00	631.00	287.00	629.00	287.00	629.00	288.00	622.00	288.00	622.00	285.00	623.00	285.00	623.00	279.00	622.00	279.00	622.00	276.00	621.00	276.00	621.00	275.00	620.00	275.00	620.00	271.00	619.00	271.00	619.00	270.00	618.00	270.00	618.00	268.00	617.00	268.00	617.00	267.00	616.00	267.00	616.00	265.00	615.00	265.00	615.00	263.00	614.00	263.00	614.00	262.00	613.00	262.00	613.00	260.00	612.00	260.00	612.00	258.00	611.00	258.00	611.00	257.00	610.00	257.00	610.00	256.00	609.00	256.00	609.00	254.00	608.00	254.00	608.00	252.00	607.00	252.00	607.00	250.00	606.00	250.00	606.00	247.00	605.00	247.00	605.00	245.00	604.00	245.00	604.00	244.00	603.00	244.00	603.00	242.00	602.00	242.00	602.00	241.00	601.00	241.00	601.00	239.00	599.00	239.00	599.00	237.00	598.00	237.00	598.00	236.00	597.00	236.00	597.00	235.00	596.00	235.00	596.00	233.00	595.00	233.00	595.00	229.00	594.00	229.00	594.00	221.00	593.00	221.00	593.00	218.00	594.00	218.00	594.00	210.00	593.00	210.00	593.00	207.00	594.00	207.00	594.00	204.00	596.00	204.00	596.00	202.00	597.00	202.00	597.00	200.00	599.00	200.00	599.00	198.00	601.00	198.00	601.00	197.00	602.00	197.00	602.00	195.00	604.00	195.00	604.00	194.00	606.00	194.00	606.00	195.00	615.00	195.00	615.00	196.00	619.00	196.00	619.00	197.00	625.00	197.00	625.00	196.00	630.00	196.00	630.00	195.00	632.00	195.00	632.00	193.00	634.00	193.00	634.00	192.00	636.00	192.00	636.00	191.00	637.00	191.00	637.00	190.00	640.00	190.00	640.00	188.00	642.00	188.00	642.00	187.00	643.00	187.00	643.00	186.00	644.00	186.00	644.00	184.00	647.00	184.00	647.00	183.00	648.00	183.00	648.00	182.00	657.00	182.00	657.00	184.00	658.00	184.00	658.00	185.00	659.00	185.00	659.00	188.00	661.00	188.00	661.00	190.00	662.00	190.00	662.00	192.00	664.00	192.00	664.00	194.00	666.00	194.00	666.00	195.00	667.00	195.00	667.00	196.00	668.00	196.00	668.00	198.00	669.00	198.00	669.00	199.00	671.00	199.00	671.00	200.00	672.00	200.00	672.00	201.00	673.00	201.00	673.00	202.00	674.00	202.00	674.00	203.00	676.00	203.00	676.00	204.00	677.00	204.00	677.00	206.00	679.00	206.00	679.00	208.00	681.00	208.00	681.00	209.00	682.00	209.00	682.00	218.00	681.00	218.00	681.00	223.00	680.00	223.00	680.00	225.00	679.00	225.00	679.00	229.00	678.00	229.00	678.00	236.00	680.00	236.00	680.00	238.00	681.00	238.00	681.00	239.00	682.00	239.00	682.00	240.00	683.00	240.00	683.00	242.00	685.00	242.00	685.00	244.00	687.00	244.00	687.00	246.00	688.00	246.00	688.00	247.00	690.00	247.00	690.00	248.00	691.00	248.00	691.00	250.00	693.00	250.00	693.00	251.00	694.00	251.00	694.00	252.00	696.00	252.00	696.00	253.00	697.00	253.00	697.00	254.00	699.00	254.00	699.00	255.00	700.00	255.00	700.00	256.00	704.00	256.00	704.00	257.00	705.00	257.00	705.00	258.00	708.00	258.00	708.00	257.00	715.00	257.00	715.00	256.00	718.00	256.00	718.00	255.00	719.00	255.00	719.00	254.00	722.00	254.00	722.00	253.00	723.00	253.00	723.00	252.00	724.00	252.00	724.00	250.00	726.00	250.00	726.00	248.00	727.00	248.00	727.00	247.00	728.00	247.00	728.00	244.00	729.00	244.00	729.00	243.00	730.00	243.00	730.00	238.00	731.00	238.00	731.00	237.00	732.00	237.00	732.00	235.00	733.00	235.00	733.00	236.00	735.00	236.00	735.00	238.00	737.00	238.00	737.00	239.00	739.00	239.00	739.00	241.00	740.00	241.00	740.00	242.00	741.00	242.00	741.00	244.00	743.00	244.00	743.00	246.00	744.00	246.00	744.00	247.00	745.00	247.00	745.00	250.00	746.00	250.00	746.00	252.00	747.00	252.00	747.00	255.00	748.00	255.00	748.00	257.00	749.00	257.00	749.00	260.00	750.00	260.00	750.00	262.00	751.00	262.00	751.00	265.00	752.00	265.00	752.00	268.00	753.00	268.00	753.00	270.00	754.00	270.00	754.00	272.00	755.00	272.00	755.00	274.00	756.00	274.00	756.00	276.00	757.00	276.00	757.00	277.00	758.00	277.00	758.00	280.00	759.00	280.00	759.00	281.00	760.00	281.00	760.00	282.00	761.00	282.00	761.00	284.00	762.00	284.00	762.00	285.00	763.00	285.00	763.00	286.00	765.00	286.00	765.00	290.00	766.00	290.00	766.00	294.00	767.00	294.00
T1_thres.tif	0239-0527	239.38	108.02	3342.98	5.49	0.0137	596.00	241.00	597.00	241.00	597.00	242.00	598.00	242.00	598.00	243.00	599.00	243.00	599.00	245.00	600.00	245.00	600.00	246.00	601.00	246.00	601.00	248.00	602.00	248.00	602.00	249.00	603.00	249.00	603.00	252.00	604.00	252.00	604.00	254.00	605.00	254.00	605.00	256.00	606.00	256.00	606.00	259.00	607.00	259.00	607.00	260.00	609.00	260.00	609.00	263.00	610.00	263.00	610.00	265.00	611.00	265.00	611.00	266.00	612.00	266.00	612.00	267.00	613.00	267.00	613.00	269.00	614.00	269.00	614.00	270.00	615.00	270.00	615.00	272.00	616.00	272.00	616.00	274.00	617.00	274.00	617.00	278.00	619.00	278.00	619.00	282.00	620.00	282.00	620.00	283.00	619.00	283.00	619.00	285.00	618.00	285.00	618.00	286.00	617.00	286.00	617.00	288.00	616.00	288.00	616.00	291.00	615.00	291.00	615.00	292.00	614.00	292.00	614.00	293.00	613.00	293.00	613.00	294.00	612.00	294.00	612.00	297.00	611.00	297.00	611.00	298.00	610.00	298.00	610.00	300.00	608.00	300.00	608.00	302.00	607.00	302.00	607.00	303.00	606.00	303.00	606.00	304.00	605.00	304.00	605.00	305.00	603.00	305.00	603.00	306.00	602.00	306.00	602.00	307.00	600.00	307.00	600.00	309.00	597.00	309.00	597.00	310.00	596.00	310.00	596.00	311.00	593.00	311.00	593.00	312.00	592.00	312.00	592.00	311.00	589.00	311.00	589.00	310.00	587.00	310.00	587.00	309.00	583.00	309.00	583.00	308.00	580.00	308.00	580.00	307.00	578.00	307.00	578.00	306.00	576.00	306.00	576.00	305.00	575.00	305.00	575.00	303.00	574.00	303.00	574.00	300.00	573.00	300.00	573.00	298.00	572.00	298.00	572.00	295.00	570.00	295.00	570.00	293.00	569.00	293.00	569.00	292.00	568.00	292.00	568.00	290.00	567.00	290.00	567.00	289.00	566.00	289.00	566.00	287.00	564.00	287.00	564.00	286.00	563.00	286.00	563.00	285.00	561.00	285.00	561.00	284.00	560.00	284.00	560.00	283.00	558.00	283.00	558.00	282.00	556.00	282.00	556.00	281.00	554.00	281.00	554.00	279.00	551.00	279.00	551.00	278.00	550.00	278.00	550.00	275.00	549.00	275.00	549.00	274.00	548.00	274.00	548.00	271.00	547.00	271.00	547.00	269.00	546.00	269.00	546.00	267.00	544.00	267.00	544.00	264.00	543.00	264.00	543.00	263.00	542.00	263.00	542.00	262.00	541.00	262.00	541.00	261.00	540.00	261.00	540.00	260.00	539.00	260.00	539.00	258.00	538.00	258.00	538.00	257.00	537.00	257.00	537.00	256.00	536.00	256.00	536.00	255.00	534.00	255.00	534.00	254.00	532.00	254.00	532.00	253.00	517.00	253.00	517.00	254.00	516.00	254.00	516.00	255.00	514.00	255.00	514.00	256.00	513.00	256.00	513.00	257.00	512.00	257.00	512.00	258.00	511.00	258.00	511.00	260.00	510.00	260.00	510.00	261.00	509.00	261.00	509.00	262.00	508.00	262.00	508.00	265.00	507.00	265.00	507.00	266.00	506.00	266.00	506.00	269.00	505.00	269.00	505.00	273.00	504.00	273.00	504.00	284.00	505.00	284.00	505.00	289.00	506.00	289.00	506.00	295.00	507.00	295.00	507.00	298.00	508.00	298.00	508.00	302.00	509.00	302.00	509.00	304.00	510.00	304.00	510.00	309.00	509.00	309.00	509.00	311.00	508.00	311.00	508.00	312.00	507.00	312.00	507.00	314.00	506.00	314.00	506.00	316.00	505.00	316.00	505.00	317.00	503.00	317.00	503.00	318.00	502.00	318.00	502.00	319.00	501.00	319.00	501.00	320.00	499.00	320.00	499.00	321.00	495.00	321.00	495.00	322.00	493.00	322.00	493.00	323.00	489.00	323.00	489.00	324.00	487.00	324.00	487.00	325.00	484.00	325.00	484.00	326.00	482.00	326.00	482.00	323.00	480.00	323.00	480.00	322.00	479.00	322.00	479.00	319.00	478.00	319.00	478.00	311.00	477.00	311.00	477.00	305.00	476.00	305.00	476.00	299.00	470.00	299.00	470.00	298.00	468.00	298.00	468.00	297.00	466.00	297.00	466.00	296.00	464.00	296.00	464.00	295.00	462.00	295.00	462.00	294.00	460.00	294.00	460.00	293.00	458.00	293.00	458.00	292.00	457.00	292.00	457.00	291.00	456.00	291.00	456.00	287.00	455.00	287.00	455.00	285.00	454.00	285.00	454.00	283.00	453.00	283.00	453.00	281.00	452.00	281.00	452.00	278.00	451.00	278.00	451.00	277.00	450.00	277.00	450.00	272.00	449.00	272.00	449.00	270.00	450.00	270.00	450.00	264.00	452.00	264.00	452.00	262.00	453.00	262.00	453.00	261.00	455.00	261.00	455.00	260.00	456.00	260.00	456.00	259.00	457.00	259.00	457.00	258.00	458.00	258.00	458.00	257.00	459.00	257.00	459.00	256.00	460.00	256.00	460.00	254.00	463.00	254.00	463.00	253.00	464.00	253.00	464.00	252.00	465.00	252.00	465.00	251.00	467.00	251.00	467.00	250.00	468.00	250.00	468.00	249.00	469.00	249.00	469.00	248.00	470.00	248.00	470.00	247.00	471.00	247.00	471.00	246.00	472.00	246.00	472.00	245.00	473.00	245.00	473.00	243.00	474.00	243.00	474.00	242.00	476.00	242.00	476.00	238.00	477.00	238.00	477.00	231.00	476.00	231.00	476.00	228.00	475.00	228.00	475.00	225.00	474.00	225.00	474.00	223.00	473.00	223.00	473.00	222.00	472.00	222.00	472.00	220.00	471.00	220.00	471.00	219.00	470.00	219.00	470.00	218.00	469.00	218.00	469.00	217.00	466.00	217.00	466.00	216.00	465.00	216.00	465.00	215.00	460.00	215.00	460.00	213.00	446.00	213.00	446.00	212.00	444.00	212.00	444.00	211.00	442.00	211.00	442.00	210.00	441.00	210.00	441.00	209.00	438.00	209.00	438.00	208.00	436.00	208.00	436.00	207.00	434.00	207.00	434.00	190.00	435.00	190.00	435.00	189.00	437.00	189.00	437.00	188.00	442.00	188.00	442.00	187.00	444.00	187.00	444.00	186.00	448.00	186.00	448.00	185.00	450.00	185.00	450.00	184.00	454.00	184.00	454.00	183.00	456.00	183.00	456.00	182.00	458.00	182.00	458.00	181.00	460.00	181.00	460.00	180.00	462.00	180.00	462.00	178.00	464.00	178.00	464.00	177.00	465.00	177.00	465.00	176.00	466.00	176.00	466.00	175.00	468.00	175.00	468.00	173.00	470.00	173.00	470.00	171.00	471.00	171.00	471.00	170.00	472.00	170.00	472.00	168.00	474.00	168.00	474.00	167.00	475.00	167.00	475.00	166.00	476.00	166.00	476.00	164.00	480.00	164.00	480.00	166.00	481.00	166.00	481.00	168.00	484.00	168.00	484.00	169.00	485.00	169.00	485.00	170.00	493.00	170.00	493.00	171.00	494.00	171.00	494.00	172.00	497.00	172.00	497.00	174.00	500.00	174.00	500.00	175.00	501.00	175.00	501.00	187.00	502.00	187.00	502.00	193.00	503.00	193.00	503.00	198.00	504.00	198.00	504.00	199.00	505.00	199.00	505.00	202.00	507.00	202.00	507.00	204.00	509.00	204.00	509.00	205.00	516.00	205.00	516.00	204.00	518.00	204.00	518.00	203.00	519.00	203.00	519.00	202.00	521.00	202.00	521.00	201.00	523.00	201.00	523.00	200.00	525.00	200.00	525.00	199.00	526.00	199.00	526.00	197.00	528.00	197.00	528.00	196.00	529.00	196.00	529.00	194.00	530.00	194.00	530.00	191.00	531.00	191.00	531.00	186.00	532.00	186.00	532.00	180.00	533.00	180.00	533.00	176.00	534.00	176.00	534.00	171.00	533.00	171.00	533.00	161.00	532.00	161.00	532.00	158.00	533.00	158.00	533.00	156.00	534.00	156.00	534.00	153.00	535.00	153.00	535.00	152.00	542.00	152.00	542.00	153.00	545.00	153.00	545.00	154.00	548.00	154.00	548.00	155.00	549.00	155.00	549.00	156.00	551.00	156.00	551.00	157.00	552.00	157.00	552.00	158.00	555.00	158.00	555.00	160.00	561.00	160.00	561.00	158.00	564.00	158.00	564.00	157.00	570.00	157.00	570.00	158.00	571.00	158.00	571.00	160.00	572.00	160.00	572.00	162.00	573.00	162.00	573.00	164.00	574.00	164.00	574.00	166.00	575.00	166.00	575.00	168.00	576.00	168.00	576.00	169.00	577.00	169.00	577.00	170.00	578.00	170.00	578.00	171.00	577.00	171.00	577.00	172.00	576.00	172.00	576.00	173.00	575.00	173.00	575.00	174.00	574.00	174.00	574.00	175.00	573.00	175.00	573.00	176.00	572.00	176.00	572.00	177.00	571.00	177.00	571.00	178.00	570.00	178.00	570.00	179.00	569.00	179.00	569.00	181.00	568.00	181.00	568.00	182.00	567.00	182.00	567.00	183.00	566.00	183.00	566.00	185.00	565.00	185.00	565.00	197.00	566.00	197.00	566.00	198.00	567.00	198.00	567.00	199.00	568.00	199.00	568.00	200.00	570.00	200.00	570.00	201.00	577.00	201.00	577.00	202.00	582.00	202.00	582.00	203.00	586.00	203.00	586.00	204.00	588.00	204.00	588.00	205.00	589.00	205.00	589.00	210.00	590.00	210.00	590.00	224.00	591.00	224.00	591.00	234.00	592.00	234.00	592.00	236.00	593.00	236.00	593.00	237.00	594.00	237.00	594.00	238.00	595.00	238.00	595.00	239.00	596.00	239.00
T1_thres.tif	0337-0518	233.88	152.11	1462.19	79.13	0.0330	563.00	292.00	565.00	292.00	565.00	295.00	566.00	295.00	566.00	296.00	567.00	296.00	567.00	297.00	568.00	297.00	568.00	298.00	569.00	298.00	569.00	300.00	570.00	300.00	570.00	302.00	571.00	302.00	571.00	306.00	572.00	306.00	572.00	307.00	567.00	307.00	567.00	310.00	568.00	310.00	568.00	311.00	567.00	311.00	567.00	312.00	566.00	312.00	566.00	313.00	561.00	313.00	561.00	314.00	560.00	314.00	560.00	315.00	557.00	315.00	557.00	316.00	537.00	316.00	537.00	324.00	536.00	324.00	536.00	329.00	535.00	329.00	535.00	335.00	534.00	335.00	534.00	337.00	533.00	337.00	533.00	338.00	530.00	338.00	530.00	339.00	529.00	339.00	529.00	340.00	528.00	340.00	528.00	341.00	527.00	341.00	527.00	354.00	528.00	354.00	528.00	356.00	529.00	356.00	529.00	359.00	530.00	359.00	530.00	360.00	531.00	360.00	531.00	364.00	532.00	364.00	532.00	365.00	533.00	365.00	533.00	367.00	534.00	367.00	534.00	368.00	535.00	368.00	535.00	370.00	536.00	370.00	536.00	371.00	537.00	371.00	537.00	372.00	538.00	372.00	538.00	373.00	537.00	373.00	537.00	374.00	534.00	374.00	534.00	375.00	532.00	375.00	532.00	376.00	531.00	376.00	531.00	377.00	530.00	377.00	530.00	378.00	529.00	378.00	529.00	379.00	528.00	379.00	528.00	380.00	527.00	380.00	527.00	382.00	526.00	382.00	526.00	383.00	525.00	383.00	525.00	385.00	524.00	385.00	524.00	386.00	523.00	386.00	523.00	387.00	522.00	387.00	522.00	389.00	521.00	389.00	521.00	390.00	520.00	390.00	520.00	391.00	519.00	391.00	519.00	392.00	518.00	392.00	518.00	394.00	517.00	394.00	517.00	396.00	516.00	396.00	516.00	397.00	515.00	397.00	515.00	398.00	514.00	398.00	514.00	401.00	513.00	401.00	513.00	402.00	512.00	402.00	512.00	404.00	511.00	404.00	511.00	405.00	509.00	405.00	509.00	408.00	508.00	408.00	508.00	409.00	507.00	409.00	507.00	410.00	506.00	410.00	506.00	411.00	505.00	411.00	505.00	412.00	504.00	412.00	504.00	414.00	503.00	414.00	503.00	415.00	502.00	415.00	502.00	416.00	500.00	416.00	500.00	417.00	499.00	417.00	499.00	418.00	497.00	418.00	497.00	419.00	494.00	419.00	494.00	417.00	493.00	417.00	493.00	416.00	492.00	416.00	492.00	415.00	491.00	415.00	491.00	413.00	490.00	413.00	490.00	411.00	489.00	411.00	489.00	409.00	488.00	409.00	488.00	405.00	487.00	405.00	487.00	388.00	486.00	388.00	486.00	384.00	485.00	384.00	485.00	382.00	484.00	382.00	484.00	376.00	483.00	376.00	483.00	375.00	481.00	375.00	481.00	373.00	480.00	373.00	480.00	372.00	479.00	372.00	479.00	371.00	478.00	371.00	478.00	369.00	477.00	369.00	477.00	368.00	476.00	368.00	476.00	367.00	472.00	367.00	472.00	366.00	471.00	366.00	471.00	365.00	468.00	365.00	468.00	361.00	467.00	361.00	467.00	360.00	466.00	360.00	466.00	356.00	465.00	356.00	465.00	355.00	464.00	355.00	464.00	343.00	465.00	343.00	465.00	342.00	466.00	342.00	466.00	341.00	468.00	341.00	468.00	340.00	469.00	340.00	469.00	338.00	471.00	338.00	471.00	337.00	472.00	337.00	472.00	336.00	478.00	336.00	478.00	335.00	479.00	335.00	479.00	334.00	481.00	334.00	481.00	333.00	482.00	333.00	482.00	330.00	484.00	330.00	484.00	329.00	486.00	329.00	486.00	328.00	490.00	328.00	490.00	327.00	491.00	327.00	491.00	326.00	496.00	326.00	496.00	325.00	497.00	325.00	497.00	324.00	502.00	324.00	502.00	323.00	503.00	323.00	503.00	322.00	504.00	322.00	504.00	321.00	505.00	321.00	505.00	320.00	508.00	320.00	508.00	319.00	509.00	319.00	509.00	316.00	510.00	316.00	510.00	314.00	512.00	314.00	512.00	311.00	513.00	311.00	513.00	309.00	514.00	309.00	514.00	303.00	513.00	303.00	513.00	302.00	512.00	302.00	512.00	299.00	511.00	299.00	511.00	296.00	510.00	296.00	510.00	293.00	509.00	293.00	509.00	287.00	508.00	287.00	508.00	282.00	507.00	282.00	507.00	276.00	508.00	276.00	508.00	271.00	509.00	271.00	509.00	269.00	510.00	269.00	510.00	267.00	511.00	267.00	511.00	264.00	512.00	264.00	512.00	263.00	513.00	263.00	513.00	262.00	514.00	262.00	514.00	260.00	516.00	260.00	516.00	258.00	519.00	258.00	519.00	257.00	520.00	257.00	520.00	256.00	527.00	256.00	527.00	257.00	531.00	257.00	531.00	258.00	534.00	258.00	534.00	259.00	535.00	259.00	535.00	260.00	536.00	260.00	536.00	262.00	537.00	262.00	537.00	263.00	538.00	263.00	538.00	264.00	539.00	264.00	539.00	266.00	541.00	266.00	541.00	269.00	542.00	269.00	542.00	270.00	543.00	270.00	543.00	272.00	544.00	272.00	544.00	273.00	545.00	273.00	545.00	277.00	546.00	277.00	546.00	278.00	547.00	278.00	547.00	281.00	548.00	281.00	548.00	282.00	551.00	282.00	551.00	284.00	553.00	284.00	553.00	285.00	556.00	285.00	556.00	286.00	557.00	286.00	557.00	287.00	559.00	287.00	559.00	288.00	561.00	288.00	561.00	290.00	563.00	290.00
T1_thres.tif	0358-0610	278.13	156.48	1963.64	42.04	0.0157	651.00	328.00	650.00	328.00	650.00	329.00	649.00	329.00	649.00	330.00	648.00	330.00	648.00	331.00	647.00	331.00	647.00	332.00	645.00	332.00	645.00	334.00	644.00	334.00	644.00	335.00	643.00	335.00	643.00	345.00	641.00	345.00	641.00	346.00	638.00	346.00	638.00	347.00	636.00	347.00	636.00	348.00	635.00	348.00	635.00	349.00	633.00	349.00	633.00	351.00	631.00	351.00	631.00	353.00	629.00	353.00	629.00	356.00	628.00	356.00	628.00	358.00	627.00	358.00	627.00	361.00	626.00	361.00	626.00	373.00	627.00	373.00	627.00	378.00	628.00	378.00	628.00	379.00	629.00	379.00	629.00	380.00	627.00	380.00	627.00	379.00	624.00	379.00	624.00	378.00	623.00	378.00	623.00	377.00	620.00	377.00	620.00	380.00	621.00	380.00	621.00	381.00	620.00	381.00	620.00	383.00	619.00	383.00	619.00	402.00	620.00	402.00	620.00	410.00	621.00	410.00	621.00	424.00	622.00	424.00	622.00	434.00	621.00	434.00	621.00	436.00	620.00	436.00	620.00	437.00	617.00	437.00	617.00	438.00	611.00	438.00	611.00	439.00	609.00	439.00	609.00	440.00	608.00	440.00	608.00	441.00	607.00	441.00	607.00	442.00	606.00	442.00	606.00	443.00	603.00	443.00	603.00	444.00	602.00	444.00	602.00	445.00	601.00	445.00	601.00	444.00	600.00	444.00	600.00	441.00	599.00	441.00	599.00	436.00	598.00	436.00	598.00	433.00	597.00	433.00	597.00	431.00	596.00	431.00	596.00	428.00	595.00	428.00	595.00	427.00	594.00	427.00	594.00	425.00	592.00	425.00	592.00	423.00	591.00	423.00	591.00	422.00	590.00	422.00	590.00	420.00	589.00	420.00	589.00	419.00	587.00	419.00	587.00	416.00	586.00	416.00	586.00	405.00	587.00	405.00	587.00	397.00	586.00	397.00	586.00	392.00	585.00	392.00	585.00	390.00	584.00	390.00	584.00	385.00	583.00	385.00	583.00	383.00	582.00	383.00	582.00	379.00	581.00	379.00	581.00	378.00	580.00	378.00	580.00	375.00	579.00	375.00	579.00	372.00	578.00	372.00	578.00	371.00	577.00	371.00	577.00	370.00	575.00	370.00	575.00	369.00	574.00	369.00	574.00	368.00	572.00	368.00	572.00	367.00	568.00	367.00	568.00	362.00	567.00	362.00	567.00	360.00	566.00	360.00	566.00	357.00	565.00	357.00	565.00	356.00	564.00	356.00	564.00	354.00	563.00	354.00	563.00	353.00	562.00	353.00	562.00	351.00	560.00	351.00	560.00	349.00	558.00	349.00	558.00	345.00	556.00	345.00	556.00	344.00	555.00	344.00	555.00	343.00	554.00	343.00	554.00	342.00	553.00	342.00	553.00	341.00	550.00	341.00	550.00	339.00	548.00	339.00	548.00	338.00	546.00	338.00	546.00	337.00	538.00	337.00	538.00	331.00	539.00	331.00	539.00	326.00	540.00	326.00	540.00	319.00	559.00	319.00	559.00	318.00	563.00	318.00	563.00	317.00	564.00	317.00	564.00	316.00	568.00	316.00	568.00	315.00	569.00	315.00	569.00	314.00	570.00	314.00	570.00	313.00	573.00	313.00	573.00	312.00	574.00	312.00	574.00	311.00	576.00	311.00	576.00	310.00	577.00	310.00	577.00	311.00	581.00	311.00	581.00	312.00	585.00	312.00	585.00	313.00	587.00	313.00	587.00	314.00	590.00	314.00	590.00	315.00	596.00	315.00	596.00	314.00	599.00	314.00	599.00	312.00	602.00	312.00	602.00	311.00	603.00	311.00	603.00	310.00	605.00	310.00	605.00	309.00	606.00	309.00	606.00	308.00	608.00	308.00	608.00	306.00	609.00	306.00	609.00	305.00	610.00	305.00	610.00	304.00	611.00	304.00	611.00	303.00	612.00	303.00	612.00	302.00	613.00	302.00	613.00	300.00	614.00	300.00	614.00	299.00	615.00	299.00	615.00	296.00	617.00	296.00	617.00	295.00	618.00	295.00	618.00	293.00	619.00	293.00	619.00	291.00	632.00	291.00	632.00	290.00	634.00	290.00	634.00	289.00	637.00	289.00	637.00	288.00	638.00	288.00	638.00	287.00	639.00	287.00	639.00	286.00	642.00	286.00	642.00	285.00	644.00	285.00	644.00	283.00	645.00	283.00	645.00	282.00	648.00	282.00	648.00	281.00	649.00	281.00	649.00	280.00	650.00	280.00	650.00	279.00	651.00	279.00	651.00	278.00	653.00	278.00	653.00	277.00	654.00	277.00	654.00	276.00	655.00	276.00	655.00	275.00	656.00	275.00	656.00	274.00	658.00	274.00	658.00	273.00	662.00	273.00	662.00	271.00	666.00	271.00	666.00	272.00	668.00	272.00	668.00	273.00	669.00	273.00	669.00	274.00	671.00	274.00	671.00	275.00	672.00	275.00	672.00	276.00	674.00	276.00	674.00	277.00	675.00	277.00	675.00	278.00	676.00	278.00	676.00	279.00	677.00	279.00	677.00	280.00	678.00	280.00	678.00	281.00	679.00	281.00	679.00	285.00	680.00	285.00	680.00	286.00	681.00	286.00	681.00	290.00	682.00	290.00	682.00	303.00	681.00	303.00	681.00	307.00	680.00	307.00	680.00	309.00	679.00	309.00	679.00	315.00	678.00	315.00	678.00	316.00	674.00	316.00	674.00	317.00	671.00	317.00	671.00	318.00	670.00	318.00	670.00	319.00	667.00	319.00	667.00	320.00	666.00	320.00	666.00	321.00	664.00	321.00	664.00	322.00	663.00	322.00	663.00	323.00	657.00	323.00	657.00	324.00	656.00	324.00	656.00	325.00	655.00	325.00	655.00	326.00	653.00	326.00	653.00	327.00	651.00	327.00
T1_thres.tif	0364-0677	308.41	166.89	302.48	86.07	0.1158	696.00	368.00	695.00	368.00	695.00	369.00	694.00	369.00	694.00	371.00	693.00	371.00	693.00	374.00	692.00	374.00	692.00	375.00	691.00	375.00	691.00	376.00	690.00	376.00	690.00	378.00	689.00	378.00	689.00	380.00	688.00	380.00	688.00	381.00	687.00	381.00	687.00	384.00	686.00	384.00	686.00	385.00	685.00	385.00	685.00	388.00	684.00	388.00	684.00	389.00	683.00	389.00	683.00	392.00	682.00	392.00	682.00	394.00	681.00	394.00	681.00	393.00	680.00	393.00	680.00	392.00	677.00	392.00	677.00	395.00	673.00	395.00	673.00	394.00	671.00	394.00	671.00	393.00	668.00	393.00	668.00	392.00	666.00	392.00	666.00	391.00	665.00	391.00	665.00	390.00	664.00	390.00	664.00	389.00	662.00	389.00	662.00	386.00	661.00	386.00	661.00	384.00	660.00	384.00	660.00	382.00	657.00	382.00	657.00	379.00	658.00	379.00	658.00	376.00	659.00	376.00	659.00	365.00	658.00	365.00	658.00	364.00	660.00	364.00	660.00	362.00	664.00	362.00	664.00	360.00	665.00	360.00	665.00	359.00	666.00	359.00	666.00	358.00	668.00	358.00	668.00	356.00	669.00	356.00	669.00	355.00	671.00	355.00	671.00	354.00	672.00	354.00	672.00	352.00	673.00	352.00	673.00	351.00	674.00	351.00	674.00	350.00	675.00	350.00	675.00	348.00	676.00	348.00	676.00	346.00	677.00	346.00	677.00	344.00	678.00	344.00	678.00	343.00	680.00	343.00	680.00	342.00	681.00	342.00	681.00	341.00	683.00	341.00	683.00	340.00	686.00	340.00	686.00	339.00	688.00	339.00	688.00	337.00	689.00	337.00	689.00	336.00	690.00	336.00	690.00	334.00	691.00	334.00	691.00	335.00	692.00	335.00	692.00	337.00	693.00	337.00	693.00	341.00	694.00	341.00	694.00	343.00	695.00	343.00	695.00	348.00	696.00	348.00	696.00	350.00	697.00	350.00	697.00	366.00	696.00	366.00
T1_thres.tif	0426-0652	296.18	192.03	735.12	1.15	0.0401	683.00	417.00	682.00	417.00	682.00	422.00	681.00	422.00	681.00	435.00	679.00	435.00	679.00	438.00	678.00	438.00	678.00	439.00	677.00	439.00	677.00	440.00	675.00	440.00	675.00	441.00	674.00	441.00	674.00	442.00	673.00	442.00	673.00	443.00	672.00	443.00	672.00	445.00	671.00	445.00	671.00	446.00	669.00	446.00	669.00	448.00	668.00	448.00	668.00	449.00	667.00	449.00	667.00	450.00	666.00	450.00	666.00	451.00	665.00	451.00	665.00	455.00	664.00	455.00	664.00	456.00	663.00	456.00	663.00	460.00	662.00	460.00	662.00	462.00	661.00	462.00	661.00	466.00	660.00	466.00	660.00	470.00	653.00	470.00	653.00	469.00	648.00	469.00	648.00	467.00	646.00	467.00	646.00	465.00	644.00	465.00	644.00	464.00	643.00	464.00	643.00	462.00	642.00	462.00	642.00	460.00	641.00	460.00	641.00	458.00	640.00	458.00	640.00	456.00	639.00	456.00	639.00	452.00	638.00	452.00	638.00	447.00	637.00	447.00	637.00	444.00	636.00	444.00	636.00	442.00	635.00	442.00	635.00	441.00	634.00	441.00	634.00	439.00	631.00	439.00	631.00	438.00	628.00	438.00	628.00	437.00	624.00	437.00	624.00	436.00	625.00	436.00	625.00	422.00	624.00	422.00	624.00	408.00	623.00	408.00	623.00	400.00	622.00	400.00	622.00	386.00	623.00	386.00	623.00	384.00	626.00	384.00	626.00	383.00	629.00	383.00	629.00	384.00	631.00	384.00	631.00	386.00	632.00	386.00	632.00	387.00	633.00	387.00	633.00	388.00	634.00	388.00	634.00	389.00	635.00	389.00	635.00	390.00	647.00	390.00	647.00	389.00	650.00	389.00	650.00	388.00	652.00	388.00	652.00	387.00	654.00	387.00	654.00	388.00	657.00	388.00	657.00	387.00	658.00	387.00	658.00	389.00	659.00	389.00	659.00	391.00	660.00	391.00	660.00	392.00	661.00	392.00	661.00	393.00	662.00	393.00	662.00	394.00	664.00	394.00	664.00	395.00	665.00	395.00	665.00	396.00	669.00	396.00	669.00	397.00	671.00	397.00	671.00	398.00	676.00	398.00	676.00	399.00	679.00	399.00	679.00	400.00	683.00	400.00
T1_thres.tif	0473-0605	276.18	214.58	1182.85	5.66	0.0479	643.00	469.00	644.00	469.00	644.00	470.00	645.00	470.00	645.00	472.00	650.00	472.00	650.00	473.00	652.00	473.00	652.00	476.00	656.00	476.00	656.00	475.00	657.00	475.00	657.00	474.00	659.00	474.00	659.00	478.00	658.00	478.00	658.00	481.00	657.00	481.00	657.00	501.00	656.00	501.00	656.00	510.00	655.00	510.00	655.00	512.00	654.00	512.00	654.00	513.00	653.00	513.00	653.00	514.00	651.00	514.00	651.00	515.00	649.00	515.00	649.00	516.00	648.00	516.00	648.00	517.00	647.00	517.00	647.00	518.00	646.00	518.00	646.00	519.00	645.00	519.00	645.00	520.00	642.00	520.00	642.00	521.00	634.00	521.00	634.00	520.00	632.00	520.00	632.00	519.00	631.00	519.00	631.00	518.00	630.00	518.00	630.00	517.00	628.00	517.00	628.00	516.00	626.00	516.00	626.00	515.00	625.00	515.00	625.00	514.00	624.00	514.00	624.00	513.00	623.00	513.00	623.00	512.00	621.00	512.00	621.00	511.00	620.00	511.00	620.00	510.00	619.00	510.00	619.00	509.00	618.00	509.00	618.00	508.00	616.00	508.00	616.00	507.00	614.00	507.00	614.00	506.00	612.00	506.00	612.00	504.00	611.00	504.00	611.00	503.00	609.00	503.00	609.00	502.00	604.00	502.00	604.00	501.00	594.00	501.00	594.00	502.00	592.00	502.00	592.00	503.00	589.00	503.00	589.00	504.00	588.00	504.00	588.00	492.00	587.00	492.00	587.00	488.00	586.00	488.00	586.00	485.00	585.00	485.00	585.00	483.00	584.00	483.00	584.00	482.00	581.00	482.00	581.00	481.00	580.00	481.00	580.00	480.00	579.00	480.00	579.00	479.00	564.00	479.00	564.00	480.00	563.00	480.00	563.00	481.00	561.00	481.00	561.00	477.00	562.00	477.00	562.00	473.00	561.00	473.00	561.00	472.00	562.00	472.00	562.00	466.00	561.00	466.00	561.00	459.00	560.00	459.00	560.00	456.00	559.00	456.00	559.00	455.00	558.00	455.00	558.00	453.00	556.00	453.00	556.00	452.00	554.00	452.00	554.00	451.00	552.00	451.00	552.00	449.00	551.00	449.00	551.00	448.00	552.00	448.00	552.00	444.00	553.00	444.00	553.00	442.00	554.00	442.00	554.00	440.00	555.00	440.00	555.00	439.00	556.00	439.00	556.00	438.00	557.00	438.00	557.00	437.00	558.00	437.00	558.00	436.00	559.00	436.00	559.00	435.00	560.00	435.00	560.00	434.00	561.00	434.00	561.00	432.00	562.00	432.00	562.00	430.00	564.00	430.00	564.00	428.00	565.00	428.00	565.00	427.00	567.00	427.00	567.00	426.00	586.00	426.00	586.00	427.00	585.00	427.00	585.00	430.00	588.00	430.00	588.00	429.00	590.00	429.00	590.00	428.00	591.00	428.00	591.00	429.00	592.00	429.00	592.00	431.00	593.00	431.00	593.00	434.00	594.00	434.00	594.00	435.00	595.00	435.00	595.00	438.00	596.00	438.00	596.00	444.00	597.00	444.00	597.00	446.00	598.00	446.00	598.00	448.00	599.00	448.00	599.00	449.00	603.00	449.00	603.00	448.00	605.00	448.00	605.00	446.00	608.00	446.00	608.00	445.00	609.00	445.00	609.00	444.00	610.00	444.00	610.00	443.00	611.00	443.00	611.00	442.00	617.00	442.00	617.00	441.00	623.00	441.00	623.00	440.00	626.00	440.00	626.00	441.00	629.00	441.00	629.00	442.00	631.00	442.00	631.00	444.00	633.00	444.00	633.00	446.00	634.00	446.00	634.00	449.00	635.00	449.00	635.00	454.00	636.00	454.00	636.00	458.00	637.00	458.00	637.00	460.00	638.00	460.00	638.00	462.00	639.00	462.00	639.00	465.00	640.00	465.00	640.00	466.00	641.00	466.00	641.00	467.00	642.00	467.00	642.00	468.00	643.00	468.00
T1_thres.tif	0518-0526	242.00	238.11	891.12	25.71	0.0140	577.00	517.00	576.00	517.00	576.00	523.00	575.00	523.00	575.00	528.00	574.00	528.00	574.00	530.00	571.00	530.00	571.00	533.00	567.00	533.00	567.00	534.00	559.00	534.00	559.00	535.00	558.00	535.00	558.00	536.00	555.00	536.00	555.00	537.00	554.00	537.00	554.00	538.00	553.00	538.00	553.00	539.00	552.00	539.00	552.00	541.00	551.00	541.00	551.00	543.00	550.00	543.00	550.00	544.00	549.00	544.00	549.00	548.00	548.00	548.00	548.00	551.00	547.00	551.00	547.00	552.00	546.00	552.00	546.00	553.00	545.00	553.00	545.00	554.00	543.00	554.00	543.00	555.00	541.00	555.00	541.00	554.00	540.00	554.00	540.00	553.00	538.00	553.00	538.00	552.00	537.00	552.00	537.00	551.00	533.00	551.00	533.00	550.00	532.00	550.00	532.00	549.00	519.00	549.00	519.00	550.00	517.00	550.00	517.00	551.00	515.00	551.00	515.00	552.00	513.00	552.00	513.00	553.00	502.00	553.00	502.00	552.00	500.00	552.00	500.00	551.00	483.00	551.00	483.00	550.00	482.00	550.00	482.00	549.00	480.00	549.00	480.00	547.00	477.00	547.00	477.00	546.00	475.00	546.00	475.00	544.00	474.00	544.00	474.00	543.00	473.00	543.00	473.00	542.00	472.00	542.00	472.00	541.00	471.00	541.00	471.00	540.00	470.00	540.00	470.00	539.00	469.00	539.00	469.00	537.00	468.00	537.00	468.00	535.00	467.00	535.00	467.00	532.00	468.00	532.00	468.00	531.00	469.00	531.00	469.00	529.00	470.00	529.00	470.00	528.00	472.00	528.00	472.00	526.00	474.00	526.00	474.00	525.00	475.00	525.00	475.00	524.00	477.00	524.00	477.00	523.00	478.00	523.00	478.00	522.00	481.00	522.00	481.00	521.00	482.00	521.00	482.00	520.00	503.00	520.00	503.00	519.00	507.00	519.00	507.00	520.00	514.00	520.00	514.00	519.00	515.00	519.00	515.00	518.00	516.00	518.00	516.00	517.00	517.00	517.00	517.00	516.00	519.00	516.00	519.00	514.00	520.00	514.00	520.00	512.00	521.00	512.00	521.00	511.00	523.00	511.00	523.00	510.00	527.00	510.00	527.00	509.00	528.00	509.00	528.00	508.00	531.00	508.00	531.00	507.00	532.00	507.00	532.00	506.00	534.00	506.00	534.00	505.00	535.00	505.00	535.00	504.00	538.00	504.00	538.00	503.00	540.00	503.00	540.00	502.00	542.00	502.00	542.00	501.00	543.00	501.00	543.00	500.00	548.00	500.00	548.00	498.00	549.00	498.00	549.00	497.00	550.00	497.00	550.00	496.00	553.00	496.00	553.00	494.00	554.00	494.00	554.00	493.00	555.00	493.00	555.00	492.00	556.00	492.00	556.00	491.00	557.00	491.00	557.00	489.00	558.00	489.00	558.00	488.00	559.00	488.00	559.00	486.00	560.00	486.00	560.00	485.00	561.00	485.00	561.00	484.00	566.00	484.00	566.00	483.00	567.00	483.00	567.00	482.00	577.00	482.00	577.00	484.00	579.00	484.00	579.00	485.00	582.00	485.00	582.00	487.00	583.00	487.00	583.00	490.00	584.00	490.00	584.00	494.00	585.00	494.00	585.00	504.00	584.00	504.00	584.00	505.00	583.00	505.00	583.00	506.00	582.00	506.00	582.00	507.00	581.00	507.00	581.00	509.00	580.00	509.00	580.00	510.00	579.00	510.00	579.00	514.00	578.00	514.00	578.00	515.00	577.00	515.00
T1_thres.tif	0484-0491	223.82	220.80	573.55	83.24	0.0374	508.00	497.00	509.00	497.00	509.00	498.00	510.00	498.00	510.00	500.00	511.00	500.00	511.00	502.00	512.00	502.00	512.00	504.00	513.00	504.00	513.00	505.00	514.00	505.00	514.00	506.00	516.00	506.00	516.00	508.00	517.00	508.00	517.00	512.00	516.00	512.00	516.00	513.00	515.00	513.00	515.00	514.00	513.00	514.00	513.00	515.00	512.00	515.00	512.00	516.00	511.00	516.00	511.00	517.00	509.00	517.00	509.00	516.00	497.00	516.00	497.00	517.00	479.00	517.00	479.00	518.00	478.00	518.00	478.00	519.00	476.00	519.00	476.00	520.00	474.00	520.00	474.00	521.00	473.00	521.00	473.00	522.00	471.00	522.00	471.00	523.00	470.00	523.00	470.00	524.00	469.00	524.00	469.00	525.00	467.00	525.00	467.00	526.00	466.00	526.00	466.00	525.00	465.00	525.00	465.00	523.00	464.00	523.00	464.00	517.00	463.00	517.00	463.00	516.00	462.00	516.00	462.00	504.00	463.00	504.00	463.00	503.00	464.00	503.00	464.00	501.00	465.00	501.00	465.00	500.00	466.00	500.00	466.00	499.00	467.00	499.00	467.00	498.00	468.00	498.00	468.00	496.00	469.00	496.00	469.00	494.00	470.00	494.00	470.00	491.00	471.00	491.00	471.00	489.00	472.00	489.00	472.00	486.00	473.00	486.00	473.00	484.00	474.00	484.00	474.00	481.00	475.00	481.00	475.00	480.00	476.00	480.00	476.00	476.00	477.00	476.00	477.00	475.00	478.00	475.00	478.00	472.00	479.00	472.00	479.00	470.00	480.00	470.00	480.00	468.00	481.00	468.00	481.00	466.00	482.00	466.00	482.00	463.00	483.00	463.00	483.00	461.00	484.00	461.00	484.00	459.00	485.00	459.00	485.00	458.00	487.00	458.00	487.00	456.00	488.00	456.00	488.00	454.00	489.00	454.00	489.00	452.00	491.00	452.00	491.00	450.00	492.00	450.00	492.00	449.00	493.00	449.00	493.00	448.00	494.00	448.00	494.00	447.00	495.00	447.00	495.00	446.00	496.00	446.00	496.00	445.00	498.00	445.00	498.00	444.00	502.00	444.00	502.00	443.00	509.00	443.00	509.00	444.00	513.00	444.00	513.00	445.00	515.00	445.00	515.00	446.00	516.00	446.00	516.00	447.00	517.00	447.00	517.00	448.00	518.00	448.00	518.00	449.00	519.00	449.00	519.00	450.00	520.00	450.00	520.00	453.00	521.00	453.00	521.00	458.00	520.00	458.00	520.00	459.00	519.00	459.00	519.00	461.00	518.00	461.00	518.00	463.00	517.00	463.00	517.00	464.00	516.00	464.00	516.00	465.00	515.00	465.00	515.00	466.00	514.00	466.00	514.00	467.00	513.00	467.00	513.00	469.00	512.00	469.00	512.00	473.00	511.00	473.00	511.00	475.00	510.00	475.00	510.00	476.00	509.00	476.00	509.00	477.00	508.00	477.00	508.00	478.00	507.00	478.00	507.00	479.00	506.00	479.00	506.00	480.00	505.00	480.00	505.00	491.00	506.00	491.00	506.00	492.00	507.00	492.00	507.00	494.00	508.00	494.00
T1_thres.tif	0424-0506	226.34	191.31	1932.03	-61.18	0.0136	558.00	431.00	557.00	431.00	557.00	432.00	556.00	432.00	556.00	434.00	555.00	434.00	555.00	435.00	554.00	435.00	554.00	436.00	553.00	436.00	553.00	437.00	552.00	437.00	552.00	438.00	551.00	438.00	551.00	440.00	550.00	440.00	550.00	442.00	549.00	442.00	549.00	445.00	548.00	445.00	548.00	448.00	547.00	448.00	547.00	450.00	546.00	450.00	546.00	451.00	543.00	451.00	543.00	450.00	542.00	450.00	542.00	449.00	538.00	449.00	538.00	448.00	537.00	448.00	537.00	447.00	529.00	447.00	529.00	448.00	523.00	448.00	523.00	447.00	522.00	447.00	522.00	446.00	520.00	446.00	520.00	444.00	519.00	444.00	519.00	443.00	518.00	443.00	518.00	442.00	515.00	442.00	515.00	441.00	511.00	441.00	511.00	440.00	500.00	440.00	500.00	441.00	495.00	441.00	495.00	442.00	493.00	442.00	493.00	444.00	492.00	444.00	492.00	445.00	491.00	445.00	491.00	446.00	489.00	446.00	489.00	448.00	488.00	448.00	488.00	449.00	487.00	449.00	487.00	450.00	486.00	450.00	486.00	451.00	485.00	451.00	485.00	453.00	484.00	453.00	484.00	455.00	483.00	455.00	483.00	456.00	482.00	456.00	482.00	457.00	481.00	457.00	481.00	458.00	480.00	458.00	480.00	461.00	479.00	461.00	479.00	464.00	478.00	464.00	478.00	466.00	477.00	466.00	477.00	468.00	476.00	468.00	476.00	470.00	475.00	470.00	475.00	472.00	474.00	472.00	474.00	474.00	473.00	474.00	473.00	477.00	470.00	477.00	470.00	475.00	468.00	475.00	468.00	473.00	467.00	473.00	467.00	472.00	465.00	472.00	465.00	470.00	464.00	470.00	464.00	469.00	453.00	469.00	453.00	471.00	451.00	471.00	451.00	472.00	449.00	472.00	449.00	473.00	447.00	473.00	447.00	474.00	446.00	474.00	446.00	475.00	443.00	475.00	443.00	476.00	442.00	476.00	442.00	477.00	440.00	477.00	440.00	478.00	439.00	478.00	439.00	479.00	431.00	479.00	431.00	478.00	430.00	478.00	430.00	477.00	429.00	477.00	429.00	471.00	428.00	471.00	428.00	460.00	427.00	460.00	427.00	455.00	426.00	455.00	426.00	446.00	427.00	446.00	427.00	444.00	428.00	444.00	428.00	428.00	429.00	428.00	429.00	422.00	430.00	422.00	430.00	420.00	431.00	420.00	431.00	418.00	434.00	418.00	434.00	416.00	438.00	416.00	438.00	414.00	440.00	414.00	440.00	399.00	439.00	399.00	439.00	392.00	438.00	392.00	438.00	390.00	440.00	390.00	440.00	389.00	442.00	389.00	442.00	388.00	445.00	388.00	445.00	387.00	448.00	387.00	448.00	386.00	451.00	386.00	451.00	384.00	454.00	384.00	454.00	383.00	456.00	383.00	456.00	382.00	458.00	382.00	458.00	381.00	460.00	381.00	460.00	380.00	462.00	380.00	462.00	379.00	463.00	379.00	463.00	378.00	464.00	378.00	464.00	376.00	466.00	376.00	466.00	374.00	468.00	374.00	468.00	369.00	470.00	369.00	470.00	370.00	473.00	370.00	473.00	371.00	475.00	371.00	475.00	374.00	477.00	374.00	477.00	375.00	478.00	375.00	478.00	377.00	479.00	377.00	479.00	378.00	480.00	378.00	480.00	379.00	481.00	379.00	481.00	384.00	482.00	384.00	482.00	386.00	483.00	386.00	483.00	390.00	484.00	390.00	484.00	408.00	485.00	408.00	485.00	412.00	486.00	412.00	486.00	414.00	487.00	414.00	487.00	416.00	488.00	416.00	488.00	417.00	489.00	417.00	489.00	419.00	490.00	419.00	490.00	420.00	491.00	420.00	491.00	421.00	492.00	421.00	492.00	422.00	500.00	422.00	500.00	421.00	501.00	421.00	501.00	420.00	502.00	420.00	502.00	419.00	504.00	419.00	504.00	418.00	505.00	418.00	505.00	417.00	506.00	417.00	506.00	416.00	507.00	416.00	507.00	414.00	508.00	414.00	508.00	413.00	509.00	413.00	509.00	412.00	510.00	412.00	510.00	411.00	511.00	411.00	511.00	410.00	512.00	410.00	512.00	408.00	513.00	408.00	513.00	407.00	514.00	407.00	514.00	406.00	515.00	406.00	515.00	405.00	516.00	405.00	516.00	403.00	517.00	403.00	517.00	401.00	518.00	401.00	518.00	399.00	519.00	399.00	519.00	398.00	520.00	398.00	520.00	396.00	521.00	396.00	521.00	394.00	523.00	394.00	523.00	393.00	524.00	393.00	524.00	391.00	525.00	391.00	525.00	390.00	526.00	390.00	526.00	389.00	527.00	389.00	527.00	388.00	528.00	388.00	528.00	386.00	529.00	386.00	529.00	384.00	530.00	384.00	530.00	383.00	531.00	383.00	531.00	381.00	533.00	381.00	533.00	379.00	535.00	379.00	535.00	378.00	538.00	378.00	538.00	377.00	543.00	377.00	543.00	376.00	544.00	376.00	544.00	374.00	548.00	374.00	548.00	375.00	551.00	375.00	551.00	376.00	554.00	376.00	554.00	377.00	562.00	377.00	562.00	376.00	566.00	376.00	566.00	375.00	567.00	375.00	567.00	374.00	568.00	374.00	568.00	370.00	570.00	370.00	570.00	371.00	571.00	371.00	571.00	372.00	573.00	372.00	573.00	373.00	575.00	373.00	575.00	375.00	576.00	375.00	576.00	377.00	577.00	377.00	577.00	380.00	578.00	380.00	578.00	382.00	579.00	382.00	579.00	386.00	580.00	386.00	580.00	388.00	581.00	388.00	581.00	392.00	582.00	392.00	582.00	394.00	583.00	394.00	583.00	399.00	584.00	399.00	584.00	403.00	583.00	403.00	583.00	419.00	584.00	419.00	584.00	421.00	585.00	421.00	585.00	422.00	587.00	422.00	587.00	423.00	582.00	423.00	582.00	422.00	578.00	422.00	578.00	423.00	574.00	423.00	574.00	422.00	573.00	422.00	573.00	421.00	569.00	421.00	569.00	422.00	568.00	422.00	568.00	423.00	564.00	423.00	564.00	424.00	563.00	424.00	563.00	425.00	562.00	425.00	562.00	426.00	561.00	426.00	561.00	427.00	560.00	427.00	560.00	428.00	559.00	428.00	559.00	430.00	558.00	430.00
T1_thres.tif	0440-0398	180.91	199.98	829.75	49.85	0.0158	425.00	441.00	424.00	441.00	424.00	444.00	423.00	444.00	423.00	451.00	418.00	451.00	418.00	452.00	414.00	452.00	414.00	453.00	411.00	453.00	411.00	454.00	410.00	454.00	410.00	455.00	408.00	455.00	408.00	456.00	407.00	456.00	407.00	458.00	406.00	458.00	406.00	459.00	405.00	459.00	405.00	460.00	404.00	460.00	404.00	461.00	403.00	461.00	403.00	462.00	402.00	462.00	402.00	464.00	401.00	464.00	401.00	467.00	400.00	467.00	400.00	469.00	399.00	469.00	399.00	471.00	398.00	471.00	398.00	475.00	397.00	475.00	397.00	478.00	396.00	478.00	396.00	481.00	395.00	481.00	395.00	486.00	394.00	486.00	394.00	488.00	393.00	488.00	393.00	490.00	392.00	490.00	392.00	491.00	391.00	491.00	391.00	492.00	390.00	492.00	390.00	493.00	389.00	493.00	389.00	494.00	388.00	494.00	388.00	495.00	387.00	495.00	387.00	496.00	385.00	496.00	385.00	497.00	384.00	497.00	384.00	498.00	383.00	498.00	383.00	499.00	380.00	499.00	380.00	500.00	378.00	500.00	378.00	501.00	377.00	501.00	377.00	500.00	376.00	500.00	376.00	499.00	375.00	499.00	375.00	497.00	374.00	497.00	374.00	493.00	373.00	493.00	373.00	488.00	372.00	488.00	372.00	482.00	371.00	482.00	371.00	481.00	370.00	481.00	370.00	473.00	369.00	473.00	369.00	468.00	368.00	468.00	368.00	465.00	367.00	465.00	367.00	463.00	366.00	463.00	366.00	455.00	365.00	455.00	365.00	453.00	364.00	453.00	364.00	452.00	361.00	452.00	361.00	450.00	360.00	450.00	360.00	430.00	362.00	430.00	362.00	428.00	364.00	428.00	364.00	427.00	366.00	427.00	366.00	426.00	367.00	426.00	367.00	427.00	369.00	427.00	369.00	428.00	371.00	428.00	371.00	429.00	372.00	429.00	372.00	430.00	373.00	430.00	373.00	431.00	375.00	431.00	375.00	432.00	378.00	432.00	378.00	433.00	380.00	433.00	380.00	434.00	388.00	434.00	388.00	433.00	389.00	433.00	389.00	432.00	390.00	432.00	390.00	431.00	392.00	431.00	392.00	430.00	393.00	430.00	393.00	428.00	394.00	428.00	394.00	425.00	395.00	425.00	395.00	424.00	396.00	424.00	396.00	418.00	397.00	418.00	397.00	410.00	398.00	410.00	398.00	407.00	399.00	407.00	399.00	406.00	408.00	406.00	408.00	405.00	409.00	405.00	409.00	404.00	412.00	404.00	412.00	403.00	413.00	403.00	413.00	402.00	414.00	402.00	414.00	400.00	415.00	400.00	415.00	398.00	416.00	398.00	416.00	392.00	417.00	392.00	417.00	387.00	416.00	387.00	416.00	380.00	418.00	380.00	418.00	379.00	425.00	379.00	425.00	380.00	429.00	380.00	429.00	381.00	430.00	381.00	430.00	382.00	431.00	382.00	431.00	383.00	433.00	383.00	433.00	384.00	434.00	384.00	434.00	385.00	435.00	385.00	435.00	394.00	436.00	394.00	436.00	401.00	437.00	401.00	437.00	411.00	435.00	411.00	435.00	413.00	432.00	413.00	432.00	414.00	431.00	414.00	431.00	415.00	428.00	415.00	428.00	418.00	427.00	418.00	427.00	419.00	426.00	419.00	426.00	425.00	425.00	425.00
T1_thres.tif	0405-0373	169.43	184.49	305.99	-23.25	0.0567	393.00	421.00	392.00	421.00	392.00	423.00	391.00	423.00	391.00	425.00	390.00	425.00	390.00	427.00	389.00	427.00	389.00	428.00	388.00	428.00	388.00	429.00	386.00	429.00	386.00	430.00	385.00	430.00	385.00	431.00	382.00	431.00	382.00	430.00	380.00	430.00	380.00	429.00	377.00	429.00	377.00	428.00	376.00	428.00	376.00	427.00	374.00	427.00	374.00	425.00	371.00	425.00	371.00	424.00	370.00	424.00	370.00	423.00	363.00	423.00	363.00	424.00	361.00	424.00	361.00	425.00	360.00	425.00	360.00	422.00	359.00	422.00	359.00	421.00	358.00	421.00	358.00	419.00	356.00	419.00	356.00	417.00	355.00	417.00	355.00	416.00	354.00	416.00	354.00	413.00	353.00	413.00	353.00	411.00	352.00	411.00	352.00	405.00	353.00	405.00	353.00	402.00	354.00	402.00	354.00	390.00	356.00	390.00	356.00	389.00	357.00	389.00	357.00	387.00	358.00	387.00	358.00	386.00	361.00	386.00	361.00	385.00	362.00	385.00	362.00	384.00	363.00	384.00	363.00	383.00	365.00	383.00	365.00	382.00	368.00	382.00	368.00	381.00	371.00	381.00	371.00	380.00	378.00	380.00	378.00	381.00	380.00	381.00	380.00	382.00	381.00	382.00	381.00	389.00	382.00	389.00	382.00	392.00	383.00	392.00	383.00	394.00	384.00	394.00	384.00	395.00	385.00	395.00	385.00	398.00	386.00	398.00	386.00	399.00	387.00	399.00	387.00	401.00	388.00	401.00	388.00	402.00	390.00	402.00	390.00	404.00	391.00	404.00	391.00	405.00	392.00	405.00	392.00	406.00	395.00	406.00	395.00	408.00	394.00	408.00	394.00	416.00	393.00	416.00
T1_thres.tif	0332-0398	183.30	154.06	1969.22	25.70	0.0120	461.00	346.00	460.00	346.00	460.00	350.00	461.00	350.00	461.00	358.00	463.00	358.00	463.00	363.00	464.00	363.00	464.00	364.00	465.00	364.00	465.00	365.00	463.00	365.00	463.00	369.00	465.00	369.00	465.00	371.00	463.00	371.00	463.00	373.00	461.00	373.00	461.00	375.00	460.00	375.00	460.00	376.00	459.00	376.00	459.00	377.00	458.00	377.00	458.00	378.00	456.00	378.00	456.00	379.00	454.00	379.00	454.00	380.00	452.00	380.00	452.00	381.00	449.00	381.00	449.00	382.00	448.00	382.00	448.00	383.00	446.00	383.00	446.00	384.00	443.00	384.00	443.00	385.00	440.00	385.00	440.00	386.00	438.00	386.00	438.00	383.00	437.00	383.00	437.00	381.00	436.00	381.00	436.00	380.00	434.00	380.00	434.00	379.00	432.00	379.00	432.00	377.00	428.00	377.00	428.00	376.00	426.00	376.00	426.00	375.00	421.00	375.00	421.00	376.00	419.00	376.00	419.00	375.00	416.00	375.00	416.00	376.00	415.00	376.00	415.00	377.00	414.00	377.00	414.00	376.00	413.00	376.00	413.00	375.00	412.00	375.00	412.00	372.00	411.00	372.00	411.00	371.00	409.00	371.00	409.00	370.00	408.00	370.00	408.00	368.00	406.00	368.00	406.00	367.00	405.00	367.00	405.00	366.00	404.00	366.00	404.00	365.00	403.00	365.00	403.00	364.00	402.00	364.00	402.00	363.00	400.00	363.00	400.00	362.00	399.00	362.00	399.00	361.00	392.00	361.00	392.00	360.00	387.00	360.00	387.00	361.00	385.00	361.00	385.00	362.00	384.00	362.00	384.00	363.00	383.00	363.00	383.00	370.00	382.00	370.00	382.00	374.00	381.00	374.00	381.00	377.00	369.00	377.00	369.00	378.00	366.00	378.00	366.00	379.00	363.00	379.00	363.00	380.00	361.00	380.00	361.00	381.00	359.00	381.00	359.00	382.00	358.00	382.00	358.00	383.00	356.00	383.00	356.00	384.00	355.00	384.00	355.00	385.00	354.00	385.00	354.00	386.00	353.00	386.00	353.00	388.00	352.00	388.00	352.00	386.00	351.00	386.00	351.00	385.00	349.00	385.00	349.00	384.00	348.00	384.00	348.00	382.00	345.00	382.00	345.00	380.00	344.00	380.00	344.00	378.00	342.00	378.00	342.00	377.00	341.00	377.00	341.00	376.00	340.00	376.00	340.00	375.00	339.00	375.00	339.00	374.00	338.00	374.00	338.00	373.00	337.00	373.00	337.00	372.00	336.00	372.00	336.00	371.00	335.00	371.00	335.00	370.00	333.00	370.00	333.00	369.00	332.00	369.00	332.00	368.00	331.00	368.00	331.00	367.00	330.00	367.00	330.00	366.00	329.00	366.00	329.00	365.00	327.00	365.00	327.00	364.00	326.00	364.00	326.00	363.00	324.00	363.00	324.00	361.00	322.00	361.00	322.00	360.00	320.00	360.00	320.00	359.00	319.00	359.00	319.00	354.00	320.00	354.00	320.00	353.00	321.00	353.00	321.00	351.00	323.00	351.00	323.00	350.00	326.00	350.00	326.00	349.00	327.00	349.00	327.00	348.00	330.00	348.00	330.00	347.00	332.00	347.00	332.00	346.00	334.00	346.00	334.00	345.00	335.00	345.00	335.00	344.00	336.00	344.00	336.00	343.00	338.00	343.00	338.00	333.00	337.00	333.00	337.00	332.00	336.00	332.00	336.00	329.00	335.00	329.00	335.00	327.00	334.00	327.00	334.00	326.00	333.00	326.00	333.00	325.00	332.00	325.00	332.00	314.00	333.00	314.00	333.00	311.00	336.00	311.00	336.00	310.00	347.00	310.00	347.00	309.00	354.00	309.00	354.00	308.00	356.00	308.00	356.00	307.00	358.00	307.00	358.00	306.00	362.00	306.00	362.00	305.00	364.00	305.00	364.00	304.00	366.00	304.00	366.00	303.00	368.00	303.00	368.00	302.00	369.00	302.00	369.00	300.00	371.00	300.00	371.00	299.00	372.00	299.00	372.00	300.00	373.00	300.00	373.00	302.00	374.00	302.00	374.00	303.00	375.00	303.00	375.00	304.00	377.00	304.00	377.00	305.00	378.00	305.00	378.00	306.00	382.00	306.00	382.00	307.00	384.00	307.00	384.00	315.00	385.00	315.00	385.00	319.00	386.00	319.00	386.00	321.00	387.00	321.00	387.00	322.00	388.00	322.00	388.00	323.00	389.00	323.00	389.00	324.00	393.00	324.00	393.00	326.00	401.00	326.00	401.00	327.00	405.00	327.00	405.00	326.00	412.00	326.00	412.00	325.00	414.00	325.00	414.00	324.00	415.00	324.00	415.00	322.00	418.00	322.00	418.00	321.00	419.00	321.00	419.00	320.00	421.00	320.00	421.00	316.00	422.00	316.00	422.00	314.00	423.00	314.00	423.00	311.00	424.00	311.00	424.00	305.00	423.00	305.00	423.00	299.00	422.00	299.00	422.00	295.00	421.00	295.00	421.00	290.00	428.00	290.00	428.00	289.00	430.00	289.00	430.00	288.00	432.00	288.00	432.00	287.00	433.00	287.00	433.00	286.00	434.00	286.00	434.00	283.00	440.00	283.00	440.00	282.00	442.00	282.00	442.00	281.00	444.00	281.00	444.00	280.00	445.00	280.00	445.00	279.00	446.00	279.00	446.00	277.00	447.00	277.00	447.00	280.00	448.00	280.00	448.00	281.00	449.00	281.00	449.00	284.00	450.00	284.00	450.00	285.00	451.00	285.00	451.00	288.00	452.00	288.00	452.00	290.00	453.00	290.00	453.00	294.00	454.00	294.00	454.00	295.00	455.00	295.00	455.00	296.00	458.00	296.00	458.00	297.00	459.00	297.00	459.00	298.00	461.00	298.00	461.00	299.00	464.00	299.00	464.00	300.00	466.00	300.00	466.00	301.00	467.00	301.00	467.00	302.00	473.00	302.00	473.00	308.00	474.00	308.00	474.00	314.00	475.00	314.00	475.00	322.00	476.00	322.00	476.00	324.00	477.00	324.00	477.00	327.00	478.00	327.00	478.00	331.00	477.00	331.00	477.00	332.00	475.00	332.00	475.00	333.00	470.00	333.00	470.00	334.00	468.00	334.00	468.00	335.00	467.00	335.00	467.00	336.00	466.00	336.00	466.00	337.00	465.00	337.00	465.00	338.00	464.00	338.00	464.00	339.00	463.00	339.00	463.00	340.00	462.00	340.00	462.00	341.00	461.00	341.00
T1_thres.tif	0268-0395	175.43	121.25	354.55	13.68	0.0098	414.00	262.00	415.00	262.00	415.00	269.00	416.00	269.00	416.00	272.00	417.00	272.00	417.00	277.00	418.00	277.00	418.00	278.00	419.00	278.00	419.00	280.00	420.00	280.00	420.00	281.00	421.00	281.00	421.00	282.00	423.00	282.00	423.00	283.00	425.00	283.00	425.00	284.00	429.00	284.00	429.00	285.00	428.00	285.00	428.00	286.00	426.00	286.00	426.00	287.00	418.00	287.00	418.00	286.00	417.00	286.00	417.00	285.00	416.00	285.00	416.00	284.00	414.00	284.00	414.00	283.00	412.00	283.00	412.00	281.00	410.00	281.00	410.00	280.00	408.00	280.00	408.00	279.00	405.00	279.00	405.00	278.00	403.00	278.00	403.00	277.00	402.00	277.00	402.00	275.00	393.00	275.00	393.00	276.00	388.00	276.00	388.00	277.00	384.00	277.00	384.00	278.00	382.00	278.00	382.00	279.00	381.00	279.00	381.00	280.00	379.00	280.00	379.00	281.00	378.00	281.00	378.00	282.00	377.00	282.00	377.00	283.00	375.00	283.00	375.00	285.00	374.00	285.00	374.00	286.00	373.00	286.00	373.00	289.00	372.00	289.00	372.00	291.00	371.00	291.00	371.00	292.00	369.00	292.00	369.00	293.00	367.00	293.00	367.00	292.00	366.00	292.00	366.00	291.00	365.00	291.00	365.00	289.00	364.00	289.00	364.00	287.00	362.00	287.00	362.00	282.00	361.00	282.00	361.00	264.00	362.00	264.00	362.00	255.00	363.00	255.00	363.00	253.00	364.00	253.00	364.00	248.00	365.00	248.00	365.00	246.00	366.00	246.00	366.00	243.00	372.00	243.00	372.00	244.00	375.00	244.00	375.00	245.00	377.00	245.00	377.00	246.00	379.00	246.00	379.00	248.00	382.00	248.00	382.00	247.00	384.00	247.00	384.00	246.00	387.00	246.00	387.00	247.00	388.00	247.00	388.00	248.00	389.00	248.00	389.00	250.00	390.00	250.00	390.00	251.00	391.00	251.00	391.00	252.00	393.00	252.00	393.00	253.00	394.00	253.00	394.00	254.00	397.00	254.00	397.00	255.00	401.00	255.00	401.00	256.00	403.00	256.00	403.00	257.00	411.00	257.00	411.00	256.00	412.00	256.00	412.00	255.00	413.00	255.00	413.00	257.00	414.00	257.00
T1_thres.tif	0224-0417	191.61	100.11	1064.88	-57.93	0.0457	473.00	234.00	474.00	234.00	474.00	236.00	473.00	236.00	473.00	239.00	472.00	239.00	472.00	240.00	471.00	240.00	471.00	241.00	470.00	241.00	470.00	243.00	469.00	243.00	469.00	244.00	468.00	244.00	468.00	245.00	467.00	245.00	467.00	246.00	466.00	246.00	466.00	247.00	464.00	247.00	464.00	248.00	462.00	248.00	462.00	249.00	461.00	249.00	461.00	250.00	460.00	250.00	460.00	251.00	458.00	251.00	458.00	252.00	457.00	252.00	457.00	253.00	456.00	253.00	456.00	255.00	455.00	255.00	455.00	256.00	454.00	256.00	454.00	257.00	452.00	257.00	452.00	258.00	450.00	258.00	450.00	259.00	449.00	259.00	449.00	261.00	447.00	261.00	447.00	267.00	446.00	267.00	446.00	268.00	445.00	268.00	445.00	274.00	444.00	274.00	444.00	275.00	443.00	275.00	443.00	276.00	442.00	276.00	442.00	277.00	441.00	277.00	441.00	278.00	440.00	278.00	440.00	279.00	437.00	279.00	437.00	280.00	426.00	280.00	426.00	279.00	423.00	279.00	423.00	277.00	422.00	277.00	422.00	276.00	421.00	276.00	421.00	275.00	420.00	275.00	420.00	270.00	419.00	270.00	419.00	267.00	418.00	267.00	418.00	260.00	417.00	260.00	417.00	254.00	416.00	254.00	416.00	241.00	415.00	241.00	415.00	240.00	414.00	240.00	414.00	238.00	413.00	238.00	413.00	236.00	412.00	236.00	412.00	233.00	411.00	233.00	411.00	231.00	410.00	231.00	410.00	230.00	409.00	230.00	409.00	227.00	408.00	227.00	408.00	226.00	407.00	226.00	407.00	224.00	406.00	224.00	406.00	221.00	404.00	221.00	404.00	219.00	402.00	219.00	402.00	218.00	401.00	218.00	401.00	217.00	399.00	217.00	399.00	216.00	398.00	216.00	398.00	215.00	394.00	215.00	394.00	213.00	391.00	213.00	391.00	212.00	390.00	212.00	390.00	210.00	389.00	210.00	389.00	209.00	388.00	209.00	388.00	207.00	387.00	207.00	387.00	205.00	386.00	205.00	386.00	204.00	385.00	204.00	385.00	203.00	384.00	203.00	384.00	201.00	383.00	201.00	383.00	199.00	379.00	199.00	379.00	198.00	373.00	198.00	373.00	197.00	368.00	197.00	368.00	196.00	367.00	196.00	367.00	195.00	366.00	195.00	366.00	194.00	365.00	194.00	365.00	193.00	363.00	193.00	363.00	192.00	362.00	192.00	362.00	190.00	361.00	190.00	361.00	188.00	360.00	188.00	360.00	180.00	361.00	180.00	361.00	179.00	363.00	179.00	363.00	178.00	368.00	178.00	368.00	177.00	369.00	177.00	369.00	178.00	377.00	178.00	377.00	179.00	379.00	179.00	379.00	180.00	386.00	180.00	386.00	179.00	389.00	179.00	389.00	178.00	390.00	178.00	390.00	173.00	391.00	173.00	391.00	172.00	394.00	172.00	394.00	170.00	396.00	170.00	396.00	169.00	398.00	169.00	398.00	168.00	400.00	168.00	400.00	169.00	406.00	169.00	406.00	170.00	410.00	170.00	410.00	171.00	411.00	171.00	411.00	172.00	414.00	172.00	414.00	173.00	415.00	173.00	415.00	174.00	417.00	174.00	417.00	175.00	418.00	175.00	418.00	176.00	419.00	176.00	419.00	178.00	421.00	178.00	421.00	180.00	423.00	180.00	423.00	182.00	425.00	182.00	425.00	184.00	426.00	184.00	426.00	185.00	427.00	185.00	427.00	186.00	428.00	186.00	428.00	187.00	429.00	187.00	429.00	188.00	427.00	188.00	427.00	191.00	428.00	191.00	428.00	192.00	431.00	192.00	431.00	204.00	430.00	204.00	430.00	208.00	431.00	208.00	431.00	210.00	433.00	210.00	433.00	211.00	435.00	211.00	435.00	212.00	439.00	212.00	439.00	214.00	442.00	214.00	442.00	215.00	444.00	215.00	444.00	216.00	457.00	216.00	457.00	218.00	462.00	218.00	462.00	219.00	463.00	219.00	463.00	220.00	466.00	220.00	466.00	221.00	467.00	221.00	467.00	222.00	469.00	222.00	469.00	224.00	470.00	224.00	470.00	226.00	471.00	226.00	471.00	227.00	472.00	227.00	472.00	230.00	473.00	230.00
T1_thres.tif	0249-0308	141.48	111.34	1370.46	-11.18	0.0430	358.00	284.00	359.00	284.00	359.00	289.00	360.00	289.00	360.00	290.00	361.00	290.00	361.00	292.00	362.00	292.00	362.00	293.00	363.00	293.00	363.00	294.00	364.00	294.00	364.00	295.00	365.00	295.00	365.00	296.00	366.00	296.00	366.00	297.00	367.00	297.00	367.00	298.00	366.00	298.00	366.00	299.00	365.00	299.00	365.00	300.00	363.00	300.00	363.00	301.00	361.00	301.00	361.00	302.00	360.00	302.00	360.00	303.00	356.00	303.00	356.00	304.00	354.00	304.00	354.00	305.00	352.00	305.00	352.00	306.00	344.00	306.00	344.00	307.00	333.00	307.00	333.00	304.00	332.00	304.00	332.00	301.00	331.00	301.00	331.00	299.00	330.00	299.00	330.00	297.00	329.00	297.00	329.00	296.00	328.00	296.00	328.00	294.00	326.00	294.00	326.00	293.00	325.00	293.00	325.00	292.00	324.00	292.00	324.00	291.00	322.00	291.00	322.00	289.00	320.00	289.00	320.00	288.00	319.00	288.00	319.00	287.00	314.00	287.00	314.00	271.00	313.00	271.00	313.00	265.00	312.00	265.00	312.00	263.00	311.00	263.00	311.00	260.00	310.00	260.00	310.00	257.00	309.00	257.00	309.00	255.00	308.00	255.00	308.00	254.00	307.00	254.00	307.00	253.00	303.00	253.00	303.00	252.00	300.00	252.00	300.00	251.00	293.00	251.00	293.00	252.00	288.00	252.00	288.00	253.00	287.00	253.00	287.00	254.00	286.00	254.00	286.00	255.00	283.00	255.00	283.00	257.00	282.00	257.00	282.00	259.00	281.00	259.00	281.00	260.00	280.00	260.00	280.00	261.00	277.00	261.00	277.00	262.00	274.00	262.00	274.00	261.00	272.00	261.00	272.00	259.00	270.00	259.00	270.00	257.00	269.00	257.00	269.00	256.00	268.00	256.00	268.00	253.00	267.00	253.00	267.00	252.00	266.00	252.00	266.00	250.00	265.00	250.00	265.00	248.00	264.00	248.00	264.00	246.00	263.00	246.00	263.00	245.00	262.00	245.00	262.00	244.00	261.00	244.00	261.00	239.00	260.00	239.00	260.00	237.00	259.00	237.00	259.00	236.00	258.00	236.00	258.00	234.00	257.00	234.00	257.00	233.00	256.00	233.00	256.00	232.00	255.00	232.00	255.00	231.00	254.00	231.00	254.00	227.00	253.00	227.00	253.00	225.00	252.00	225.00	252.00	223.00	251.00	223.00	251.00	221.00	250.00	221.00	250.00	211.00	251.00	211.00	251.00	209.00	252.00	209.00	252.00	208.00	254.00	208.00	254.00	207.00	255.00	207.00	255.00	206.00	258.00	206.00	258.00	205.00	259.00	205.00	259.00	204.00	264.00	204.00	264.00	203.00	266.00	203.00	266.00	202.00	274.00	202.00	274.00	201.00	275.00	201.00	275.00	200.00	276.00	200.00	276.00	199.00	277.00	199.00	277.00	198.00	278.00	198.00	278.00	199.00	290.00	199.00	290.00	198.00	294.00	198.00	294.00	197.00	298.00	197.00	298.00	196.00	300.00	196.00	300.00	195.00	304.00	195.00	304.00	194.00	307.00	194.00	307.00	193.00	309.00	193.00	309.00	192.00	310.00	192.00	310.00	194.00	309.00	194.00	309.00	195.00	308.00	195.00	308.00	199.00	311.00	199.00	311.00	197.00	312.00	197.00	312.00	198.00	313.00	198.00	313.00	200.00	314.00	200.00	314.00	202.00	315.00	202.00	315.00	203.00	316.00	203.00	316.00	204.00	317.00	204.00	317.00	205.00	318.00	205.00	318.00	206.00	319.00	206.00	319.00	207.00	320.00	207.00	320.00	209.00	321.00	209.00	321.00	210.00	323.00	210.00	323.00	212.00	324.00	212.00	324.00	213.00	325.00	213.00	325.00	214.00	326.00	214.00	326.00	215.00	327.00	215.00	327.00	216.00	328.00	216.00	328.00	218.00	329.00	218.00	329.00	220.00	331.00	220.00	331.00	221.00	332.00	221.00	332.00	223.00	333.00	223.00	333.00	224.00	334.00	224.00	334.00	226.00	335.00	226.00	335.00	227.00	336.00	227.00	336.00	228.00	337.00	228.00	337.00	230.00	338.00	230.00	338.00	231.00	339.00	231.00	339.00	232.00	340.00	232.00	340.00	233.00	341.00	233.00	341.00	234.00	342.00	234.00	342.00	235.00	343.00	235.00	343.00	236.00	345.00	236.00	345.00	237.00	346.00	237.00	346.00	238.00	347.00	238.00	347.00	239.00	348.00	239.00	348.00	240.00	349.00	240.00	349.00	241.00	351.00	241.00	351.00	242.00	359.00	242.00	359.00	243.00	361.00	243.00	361.00	244.00	362.00	244.00	362.00	245.00	361.00	245.00	361.00	250.00	360.00	250.00	360.00	253.00	359.00	253.00	359.00	261.00	358.00	261.00
T1_thres.tif	0372-0307	140.83	170.70	1611.98	3.48	0.0262	335.00	340.00	334.00	340.00	334.00	341.00	333.00	341.00	333.00	342.00	332.00	342.00	332.00	343.00	329.00	343.00	329.00	344.00	327.00	344.00	327.00	345.00	325.00	345.00	325.00	346.00	323.00	346.00	323.00	347.00	321.00	347.00	321.00	348.00	318.00	348.00	318.00	350.00	317.00	350.00	317.00	352.00	316.00	352.00	316.00	362.00	318.00	362.00	318.00	363.00	319.00	363.00	319.00	364.00	321.00	364.00	321.00	366.00	323.00	366.00	323.00	367.00	325.00	367.00	325.00	368.00	326.00	368.00	326.00	369.00	327.00	369.00	327.00	370.00	328.00	370.00	328.00	371.00	329.00	371.00	329.00	372.00	331.00	372.00	331.00	373.00	332.00	373.00	332.00	374.00	334.00	374.00	334.00	375.00	335.00	375.00	335.00	376.00	336.00	376.00	336.00	377.00	337.00	377.00	337.00	378.00	338.00	378.00	338.00	380.00	339.00	380.00	339.00	381.00	341.00	381.00	341.00	382.00	342.00	382.00	342.00	384.00	343.00	384.00	343.00	385.00	345.00	385.00	345.00	386.00	346.00	386.00	346.00	387.00	347.00	387.00	347.00	388.00	348.00	388.00	348.00	389.00	349.00	389.00	349.00	390.00	350.00	390.00	350.00	391.00	351.00	391.00	351.00	400.00	350.00	400.00	350.00	403.00	349.00	403.00	349.00	414.00	350.00	414.00	350.00	415.00	351.00	415.00	351.00	418.00	352.00	418.00	352.00	419.00	353.00	419.00	353.00	422.00	355.00	422.00	355.00	424.00	356.00	424.00	356.00	425.00	357.00	425.00	357.00	454.00	356.00	454.00	356.00	453.00	352.00	453.00	352.00	452.00	351.00	452.00	351.00	451.00	348.00	451.00	348.00	449.00	344.00	449.00	344.00	448.00	340.00	448.00	340.00	447.00	334.00	447.00	334.00	446.00	332.00	446.00	332.00	445.00	327.00	445.00	327.00	443.00	326.00	443.00	326.00	442.00	324.00	442.00	324.00	441.00	323.00	441.00	323.00	440.00	321.00	440.00	321.00	439.00	320.00	439.00	320.00	438.00	319.00	438.00	319.00	437.00	318.00	437.00	318.00	435.00	317.00	435.00	317.00	434.00	316.00	434.00	316.00	431.00	315.00	431.00	315.00	430.00	314.00	430.00	314.00	427.00	313.00	427.00	313.00	426.00	312.00	426.00	312.00	419.00	311.00	419.00	311.00	417.00	310.00	417.00	310.00	416.00	309.00	416.00	309.00	415.00	308.00	415.00	308.00	411.00	307.00	411.00	307.00	409.00	306.00	409.00	306.00	405.00	303.00	405.00	303.00	404.00	302.00	404.00	302.00	403.00	299.00	403.00	299.00	404.00	298.00	404.00	298.00	405.00	294.00	405.00	294.00	406.00	293.00	406.00	293.00	407.00	289.00	407.00	289.00	408.00	282.00	408.00	282.00	409.00	280.00	409.00	280.00	408.00	278.00	408.00	278.00	407.00	276.00	407.00	276.00	406.00	275.00	406.00	275.00	405.00	273.00	405.00	273.00	404.00	272.00	404.00	272.00	403.00	271.00	403.00	271.00	402.00	270.00	402.00	270.00	401.00	268.00	401.00	268.00	398.00	267.00	398.00	267.00	397.00	266.00	397.00	266.00	393.00	265.00	393.00	265.00	390.00	264.00	390.00	264.00	386.00	263.00	386.00	263.00	384.00	262.00	384.00	262.00	379.00	261.00	379.00	261.00	378.00	260.00	378.00	260.00	376.00	259.00	376.00	259.00	372.00	258.00	372.00	258.00	369.00	259.00	369.00	259.00	368.00	260.00	368.00	260.00	364.00	261.00	364.00	261.00	362.00	262.00	362.00	262.00	360.00	264.00	360.00	264.00	356.00	265.00	356.00	265.00	354.00	266.00	354.00	266.00	350.00	267.00	350.00	267.00	348.00	268.00	348.00	268.00	336.00	271.00	336.00	271.00	337.00	273.00	337.00	273.00	338.00	278.00	338.00	278.00	337.00	282.00	337.00	282.00	336.00	287.00	336.00	287.00	335.00	288.00	335.00	288.00	334.00	295.00	334.00	295.00	333.00	296.00	333.00	296.00	332.00	298.00	332.00	298.00	331.00	299.00	331.00	299.00	330.00	300.00	330.00	300.00	329.00	302.00	329.00	302.00	317.00	301.00	317.00	301.00	315.00	300.00	315.00	300.00	313.00	299.00	313.00	299.00	312.00	298.00	312.00	298.00	310.00	297.00	310.00	297.00	309.00	295.00	309.00	295.00	308.00	294.00	308.00	294.00	307.00	293.00	307.00	293.00	306.00	292.00	306.00	292.00	304.00	294.00	304.00	294.00	303.00	295.00	303.00	295.00	301.00	297.00	301.00	297.00	300.00	300.00	300.00	300.00	298.00	301.00	298.00	301.00	297.00	302.00	297.00	302.00	296.00	306.00	296.00	306.00	295.00	308.00	295.00	308.00	294.00	310.00	294.00	310.00	292.00	311.00	292.00	311.00	291.00	312.00	291.00	312.00	290.00	316.00	290.00	316.00	291.00	317.00	291.00	317.00	292.00	319.00	292.00	319.00	293.00	320.00	293.00	320.00	294.00	322.00	294.00	322.00	295.00	323.00	295.00	323.00	296.00	324.00	296.00	324.00	297.00	325.00	297.00	325.00	298.00	326.00	298.00	326.00	300.00	327.00	300.00	327.00	301.00	328.00	301.00	328.00	303.00	329.00	303.00	329.00	306.00	330.00	306.00	330.00	307.00	329.00	307.00	329.00	318.00	328.00	318.00	328.00	322.00	329.00	322.00	329.00	328.00	330.00	328.00	330.00	329.00	331.00	329.00	331.00	330.00	332.00	330.00	332.00	332.00	333.00	332.00	333.00	334.00	334.00	334.00	334.00	336.00	335.00	336.00
T1_thres.tif	0277-0272	122.97	126.90	679.13	-18.20	0.0105	311.00	285.00	306.00	285.00	306.00	288.00	308.00	288.00	308.00	289.00	307.00	289.00	307.00	291.00	305.00	291.00	305.00	292.00	303.00	292.00	303.00	293.00	300.00	293.00	300.00	294.00	299.00	294.00	299.00	295.00	297.00	295.00	297.00	297.00	295.00	297.00	295.00	298.00	293.00	298.00	293.00	299.00	292.00	299.00	292.00	301.00	290.00	301.00	290.00	302.00	289.00	302.00	289.00	303.00	288.00	303.00	288.00	305.00	282.00	305.00	282.00	304.00	274.00	304.00	274.00	303.00	270.00	303.00	270.00	304.00	261.00	304.00	261.00	305.00	257.00	305.00	257.00	306.00	254.00	306.00	254.00	307.00	253.00	307.00	253.00	308.00	250.00	308.00	250.00	309.00	247.00	309.00	247.00	308.00	246.00	308.00	246.00	307.00	245.00	307.00	245.00	306.00	244.00	306.00	244.00	304.00	243.00	304.00	243.00	303.00	242.00	303.00	242.00	301.00	241.00	301.00	241.00	300.00	240.00	300.00	240.00	299.00	239.00	299.00	239.00	298.00	238.00	298.00	238.00	297.00	237.00	297.00	237.00	295.00	235.00	295.00	235.00	291.00	234.00	291.00	234.00	289.00	233.00	289.00	233.00	288.00	234.00	288.00	234.00	287.00	235.00	287.00	235.00	286.00	236.00	286.00	236.00	283.00	237.00	283.00	237.00	278.00	238.00	278.00	238.00	271.00	239.00	271.00	239.00	268.00	238.00	268.00	238.00	264.00	239.00	264.00	239.00	260.00	240.00	260.00	240.00	256.00	241.00	256.00	241.00	255.00	242.00	255.00	242.00	254.00	243.00	254.00	243.00	253.00	244.00	253.00	244.00	251.00	248.00	251.00	248.00	249.00	250.00	249.00	250.00	248.00	252.00	248.00	252.00	247.00	253.00	247.00	253.00	246.00	258.00	246.00	258.00	249.00	261.00	249.00	261.00	250.00	262.00	250.00	262.00	252.00	263.00	252.00	263.00	254.00	264.00	254.00	264.00	256.00	265.00	256.00	265.00	259.00	266.00	259.00	266.00	260.00	267.00	260.00	267.00	261.00	268.00	261.00	268.00	262.00	269.00	262.00	269.00	264.00	272.00	264.00	272.00	265.00	280.00	265.00	280.00	264.00	283.00	264.00	283.00	262.00	284.00	262.00	284.00	261.00	285.00	261.00	285.00	260.00	286.00	260.00	286.00	258.00	288.00	258.00	288.00	257.00	289.00	257.00	289.00	256.00	291.00	256.00	291.00	255.00	295.00	255.00	295.00	254.00	297.00	254.00	297.00	255.00	300.00	255.00	300.00	256.00	304.00	256.00	304.00	257.00	306.00	257.00	306.00	260.00	307.00	260.00	307.00	262.00	308.00	262.00	308.00	265.00	309.00	265.00	309.00	268.00	310.00	268.00	310.00	274.00	311.00	274.00
T1_thres.tif	0360-0197	92.34	164.09	2278.51	3.13	0.0290	262.00	336.00	263.00	336.00	263.00	338.00	264.00	338.00	264.00	339.00	265.00	339.00	265.00	345.00	264.00	345.00	264.00	347.00	263.00	347.00	263.00	351.00	262.00	351.00	262.00	354.00	261.00	354.00	261.00	357.00	260.00	357.00	260.00	358.00	259.00	358.00	259.00	360.00	258.00	360.00	258.00	361.00	257.00	361.00	257.00	366.00	256.00	366.00	256.00	367.00	255.00	367.00	255.00	374.00	256.00	374.00	256.00	378.00	257.00	378.00	257.00	380.00	258.00	380.00	258.00	382.00	259.00	382.00	259.00	386.00	260.00	386.00	260.00	388.00	261.00	388.00	261.00	392.00	262.00	392.00	262.00	394.00	259.00	394.00	259.00	395.00	256.00	395.00	256.00	396.00	254.00	396.00	254.00	397.00	249.00	397.00	249.00	398.00	248.00	398.00	248.00	399.00	247.00	399.00	247.00	400.00	246.00	400.00	246.00	401.00	244.00	401.00	244.00	402.00	242.00	402.00	242.00	403.00	241.00	403.00	241.00	404.00	240.00	404.00	240.00	399.00	239.00	399.00	239.00	398.00	238.00	398.00	238.00	396.00	237.00	396.00	237.00	395.00	236.00	395.00	236.00	394.00	235.00	394.00	235.00	393.00	232.00	393.00	232.00	392.00	231.00	392.00	231.00	391.00	223.00	391.00	223.00	390.00	222.00	390.00	222.00	389.00	211.00	389.00	211.00	390.00	209.00	390.00	209.00	391.00	208.00	391.00	208.00	392.00	207.00	392.00	207.00	395.00	206.00	395.00	206.00	406.00	207.00	406.00	207.00	410.00	208.00	410.00	208.00	413.00	209.00	413.00	209.00	420.00	210.00	420.00	210.00	424.00	211.00	424.00	211.00	425.00	210.00	425.00	210.00	427.00	206.00	427.00	206.00	428.00	204.00	428.00	204.00	429.00	199.00	429.00	199.00	428.00	196.00	428.00	196.00	427.00	194.00	427.00	194.00	425.00	190.00	425.00	190.00	424.00	188.00	424.00	188.00	423.00	186.00	423.00	186.00	422.00	182.00	422.00	182.00	423.00	177.00	423.00	177.00	424.00	176.00	424.00	176.00	425.00	175.00	425.00	175.00	426.00	174.00	426.00	174.00	427.00	173.00	427.00	173.00	432.00	172.00	432.00	172.00	433.00	171.00	433.00	171.00	437.00	170.00	437.00	170.00	440.00	169.00	440.00	169.00	441.00	168.00	441.00	168.00	443.00	167.00	443.00	167.00	444.00	165.00	444.00	165.00	445.00	162.00	445.00	162.00	443.00	160.00	443.00	160.00	442.00	159.00	442.00	159.00	441.00	157.00	441.00	157.00	439.00	156.00	439.00	156.00	438.00	155.00	438.00	155.00	437.00	154.00	437.00	154.00	435.00	152.00	435.00	152.00	426.00	151.00	426.00	151.00	422.00	150.00	422.00	150.00	419.00	149.00	419.00	149.00	418.00	148.00	418.00	148.00	416.00	147.00	416.00	147.00	415.00	146.00	415.00	146.00	414.00	145.00	414.00	145.00	413.00	144.00	413.00	144.00	412.00	143.00	412.00	143.00	411.00	142.00	411.00	142.00	409.00	141.00	409.00	141.00	408.00	139.00	408.00	139.00	407.00	138.00	407.00	138.00	406.00	137.00	406.00	137.00	405.00	136.00	405.00	136.00	404.00	135.00	404.00	135.00	403.00	134.00	403.00	134.00	402.00	133.00	402.00	133.00	401.00	132.00	401.00	132.00	399.00	131.00	399.00	131.00	397.00	130.00	397.00	130.00	394.00	131.00	394.00	131.00	387.00	132.00	387.00	132.00	384.00	133.00	384.00	133.00	382.00	134.00	382.00	134.00	381.00	136.00	381.00	136.00	380.00	138.00	380.00	138.00	379.00	139.00	379.00	139.00	378.00	142.00	378.00	142.00	377.00	143.00	377.00	143.00	376.00	146.00	376.00	146.00	375.00	164.00	375.00	164.00	374.00	169.00	374.00	169.00	373.00	170.00	373.00	170.00	372.00	173.00	372.00	173.00	371.00	174.00	371.00	174.00	370.00	177.00	370.00	177.00	369.00	178.00	369.00	178.00	368.00	180.00	368.00	180.00	366.00	182.00	366.00	182.00	365.00	183.00	365.00	183.00	364.00	184.00	364.00	184.00	363.00	185.00	363.00	185.00	362.00	186.00	362.00	186.00	361.00	187.00	361.00	187.00	360.00	189.00	360.00	189.00	359.00	190.00	359.00	190.00	357.00	191.00	357.00	191.00	356.00	192.00	356.00	192.00	347.00	191.00	347.00	191.00	346.00	190.00	346.00	190.00	345.00	188.00	345.00	188.00	343.00	186.00	343.00	186.00	342.00	185.00	342.00	185.00	341.00	182.00	341.00	182.00	340.00	181.00	340.00	181.00	339.00	180.00	339.00	180.00	338.00	179.00	338.00	179.00	337.00	178.00	337.00	178.00	333.00	179.00	333.00	179.00	332.00	180.00	332.00	180.00	328.00	181.00	328.00	181.00	327.00	182.00	327.00	182.00	323.00	183.00	323.00	183.00	322.00	184.00	322.00	184.00	321.00	185.00	321.00	185.00	320.00	186.00	320.00	186.00	311.00	185.00	311.00	185.00	310.00	184.00	310.00	184.00	306.00	183.00	306.00	183.00	305.00	182.00	305.00	182.00	303.00	181.00	303.00	181.00	302.00	180.00	302.00	180.00	299.00	178.00	299.00	178.00	294.00	177.00	294.00	177.00	290.00	180.00	290.00	180.00	289.00	181.00	289.00	181.00	288.00	182.00	288.00	182.00	286.00	183.00	286.00	183.00	284.00	184.00	284.00	184.00	283.00	186.00	283.00	186.00	282.00	187.00	282.00	187.00	280.00	190.00	280.00	190.00	278.00	192.00	278.00	192.00	277.00	194.00	277.00	194.00	276.00	199.00	276.00	199.00	277.00	202.00	277.00	202.00	278.00	203.00	278.00	203.00	279.00	204.00	279.00	204.00	280.00	207.00	280.00	207.00	281.00	209.00	281.00	209.00	282.00	212.00	282.00	212.00	283.00	213.00	283.00	213.00	284.00	218.00	284.00	218.00	285.00	220.00	285.00	220.00	286.00	221.00	286.00	221.00	287.00	225.00	287.00	225.00	288.00	229.00	288.00	229.00	290.00	230.00	290.00	230.00	291.00	231.00	291.00	231.00	294.00	232.00	294.00	232.00	297.00	233.00	297.00	233.00	298.00	234.00	298.00	234.00	299.00	235.00	299.00	235.00	300.00	236.00	300.00	236.00	302.00	237.00	302.00	237.00	303.00	238.00	303.00	238.00	304.00	239.00	304.00	239.00	305.00	240.00	305.00	240.00	306.00	241.00	306.00	241.00	308.00	242.00	308.00	242.00	309.00	243.00	309.00	243.00	310.00	244.00	310.00	244.00	312.00	245.00	312.00	245.00	314.00	247.00	314.00	247.00	320.00	249.00	320.00	249.00	323.00	251.00	323.00	251.00	324.00	252.00	324.00	252.00	325.00	253.00	325.00	253.00	326.00	254.00	326.00	254.00	327.00	255.00	327.00	255.00	328.00	256.00	328.00	256.00	329.00	257.00	329.00	257.00	330.00	258.00	330.00	258.00	331.00	259.00	331.00	259.00	333.00	261.00	333.00	261.00	335.00	262.00	335.00
T1_thres.tif	0444-0284	132.24	199.31	676.45	44.08	0.0076	309.00	429.00	310.00	429.00	310.00	430.00	311.00	430.00	311.00	433.00	312.00	433.00	312.00	434.00	313.00	434.00	313.00	436.00	314.00	436.00	314.00	438.00	315.00	438.00	315.00	439.00	316.00	439.00	316.00	440.00	317.00	440.00	317.00	441.00	318.00	441.00	318.00	442.00	319.00	442.00	319.00	443.00	321.00	443.00	321.00	444.00	322.00	444.00	322.00	445.00	324.00	445.00	324.00	447.00	325.00	447.00	325.00	448.00	326.00	448.00	326.00	451.00	325.00	451.00	325.00	455.00	324.00	455.00	324.00	458.00	325.00	458.00	325.00	459.00	324.00	459.00	324.00	462.00	325.00	462.00	325.00	466.00	326.00	466.00	326.00	472.00	327.00	472.00	327.00	480.00	326.00	480.00	326.00	485.00	325.00	485.00	325.00	487.00	324.00	487.00	324.00	489.00	322.00	489.00	322.00	490.00	320.00	490.00	320.00	491.00	314.00	491.00	314.00	490.00	312.00	490.00	312.00	489.00	309.00	489.00	309.00	487.00	308.00	487.00	308.00	485.00	307.00	485.00	307.00	483.00	306.00	483.00	306.00	481.00	305.00	481.00	305.00	480.00	304.00	480.00	304.00	477.00	303.00	477.00	303.00	475.00	302.00	475.00	302.00	474.00	301.00	474.00	301.00	472.00	300.00	472.00	300.00	469.00	299.00	469.00	299.00	467.00	298.00	467.00	298.00	465.00	296.00	465.00	296.00	450.00	295.00	450.00	295.00	449.00	294.00	449.00	294.00	448.00	293.00	448.00	293.00	447.00	292.00	447.00	292.00	446.00	291.00	446.00	291.00	445.00	289.00	445.00	289.00	444.00	288.00	444.00	288.00	443.00	280.00	443.00	280.00	442.00	276.00	442.00	276.00	443.00	268.00	443.00	268.00	439.00	266.00	439.00	266.00	437.00	265.00	437.00	265.00	436.00	264.00	436.00	264.00	435.00	262.00	435.00	262.00	433.00	260.00	433.00	260.00	432.00	259.00	432.00	259.00	431.00	258.00	431.00	258.00	430.00	257.00	430.00	257.00	429.00	255.00	429.00	255.00	428.00	254.00	428.00	254.00	426.00	253.00	426.00	253.00	425.00	251.00	425.00	251.00	424.00	250.00	424.00	250.00	423.00	249.00	423.00	249.00	421.00	247.00	421.00	247.00	420.00	246.00	420.00	246.00	419.00	244.00	419.00	244.00	417.00	243.00	417.00	243.00	415.00	242.00	415.00	242.00	406.00	245.00	406.00	245.00	405.00	246.00	405.00	246.00	404.00	248.00	404.00	248.00	403.00	250.00	403.00	250.00	401.00	251.00	401.00	251.00	400.00	256.00	400.00	256.00	399.00	258.00	399.00	258.00	398.00	263.00	398.00	263.00	400.00	264.00	400.00	264.00	401.00	265.00	401.00	265.00	403.00	266.00	403.00	266.00	404.00	267.00	404.00	267.00	405.00	269.00	405.00	269.00	407.00	271.00	407.00	271.00	408.00	273.00	408.00	273.00	410.00	276.00	410.00	276.00	411.00	277.00	411.00	277.00	412.00	289.00	412.00	289.00	411.00	291.00	411.00	291.00	410.00	296.00	410.00	296.00	408.00	303.00	408.00	303.00	412.00	304.00	412.00	304.00	413.00	305.00	413.00	305.00	418.00	306.00	418.00	306.00	419.00	308.00	419.00	308.00	422.00	309.00	422.00
T1_thres.tif	0441-0237	107.49	199.70	535.54	50.32	0.0485	265.00	445.00	264.00	445.00	264.00	446.00	263.00	446.00	263.00	448.00	262.00	448.00	262.00	449.00	261.00	449.00	261.00	451.00	259.00	451.00	259.00	454.00	258.00	454.00	258.00	455.00	257.00	455.00	257.00	458.00	256.00	458.00	256.00	459.00	255.00	459.00	255.00	476.00	256.00	476.00	256.00	478.00	257.00	478.00	257.00	479.00	253.00	479.00	253.00	481.00	252.00	481.00	252.00	482.00	251.00	482.00	251.00	484.00	250.00	484.00	250.00	486.00	249.00	486.00	249.00	488.00	247.00	488.00	247.00	491.00	246.00	491.00	246.00	490.00	243.00	490.00	243.00	489.00	240.00	489.00	240.00	488.00	239.00	488.00	239.00	487.00	237.00	487.00	237.00	486.00	236.00	486.00	236.00	485.00	235.00	485.00	235.00	484.00	233.00	484.00	233.00	482.00	232.00	482.00	232.00	481.00	231.00	481.00	231.00	480.00	230.00	480.00	230.00	479.00	229.00	479.00	229.00	477.00	228.00	477.00	228.00	474.00	229.00	474.00	229.00	465.00	230.00	465.00	230.00	456.00	231.00	456.00	231.00	449.00	230.00	449.00	230.00	448.00	231.00	448.00	231.00	445.00	232.00	445.00	232.00	441.00	231.00	441.00	231.00	436.00	230.00	436.00	230.00	435.00	223.00	435.00	223.00	434.00	222.00	434.00	222.00	433.00	218.00	433.00	218.00	431.00	215.00	431.00	215.00	430.00	214.00	430.00	214.00	429.00	213.00	429.00	213.00	428.00	214.00	428.00	214.00	421.00	213.00	421.00	213.00	418.00	212.00	418.00	212.00	411.00	211.00	411.00	211.00	408.00	210.00	408.00	210.00	399.00	209.00	399.00	209.00	398.00	210.00	398.00	210.00	394.00	212.00	394.00	212.00	393.00	213.00	393.00	213.00	392.00	219.00	392.00	219.00	393.00	220.00	393.00	220.00	394.00	228.00	394.00	228.00	395.00	229.00	395.00	229.00	396.00	232.00	396.00	232.00	397.00	234.00	397.00	234.00	398.00	235.00	398.00	235.00	400.00	236.00	400.00	236.00	402.00	237.00	402.00	237.00	406.00	238.00	406.00	238.00	408.00	239.00	408.00	239.00	417.00	240.00	417.00	240.00	420.00	241.00	420.00	241.00	421.00	242.00	421.00	242.00	422.00	243.00	422.00	243.00	423.00	245.00	423.00	245.00	424.00	246.00	424.00	246.00	425.00	247.00	425.00	247.00	426.00	248.00	426.00	248.00	427.00	249.00	427.00	249.00	428.00	251.00	428.00	251.00	430.00	252.00	430.00	252.00	431.00	253.00	431.00	253.00	432.00	255.00	432.00	255.00	434.00	257.00	434.00	257.00	436.00	259.00	436.00	259.00	437.00	260.00	437.00	260.00	438.00	262.00	438.00	262.00	440.00	263.00	440.00	263.00	442.00	265.00	442.00
T1_thres.tif	0488-0278	127.21	223.41	244.42	-89.60	0.0834	297.00	500.00	296.00	500.00	296.00	501.00	295.00	501.00	295.00	502.00	294.00	502.00	294.00	503.00	290.00	503.00	290.00	505.00	287.00	505.00	287.00	506.00	285.00	506.00	285.00	507.00	280.00	507.00	280.00	508.00	274.00	508.00	274.00	507.00	268.00	507.00	268.00	506.00	266.00	506.00	266.00	505.00	263.00	505.00	263.00	504.00	262.00	504.00	262.00	503.00	260.00	503.00	260.00	502.00	259.00	502.00	259.00	501.00	258.00	501.00	258.00	498.00	257.00	498.00	257.00	497.00	256.00	497.00	256.00	495.00	255.00	495.00	255.00	494.00	254.00	494.00	254.00	493.00	252.00	493.00	252.00	492.00	251.00	492.00	251.00	490.00	253.00	490.00	253.00	488.00	254.00	488.00	254.00	487.00	255.00	487.00	255.00	486.00	256.00	486.00	256.00	484.00	257.00	484.00	257.00	482.00	258.00	482.00	258.00	480.00	259.00	480.00	259.00	481.00	261.00	481.00	261.00	483.00	274.00	483.00	274.00	482.00	280.00	482.00	280.00	481.00	281.00	481.00	281.00	480.00	284.00	480.00	284.00	478.00	288.00	478.00	288.00	476.00	289.00	476.00	289.00	474.00	290.00	474.00	290.00	473.00	292.00	473.00	292.00	470.00	293.00	470.00	293.00	469.00	295.00	469.00	295.00	470.00	296.00	470.00	296.00	472.00	297.00	472.00	297.00	474.00	298.00	474.00	298.00	476.00	299.00	476.00	299.00	478.00	300.00	478.00	300.00	480.00	301.00	480.00	301.00	482.00	302.00	482.00	302.00	483.00	303.00	483.00	303.00	486.00	304.00	486.00	304.00	487.00	305.00	487.00	305.00	489.00	303.00	489.00	303.00	494.00	302.00	494.00	302.00	495.00	301.00	495.00	301.00	497.00	299.00	497.00	299.00	499.00	297.00	499.00
T1_thres.tif	0544-0400	182.07	243.31	3708.89	54.68	0.0157	373.00	503.00	375.00	503.00	375.00	504.00	380.00	504.00	380.00	503.00	382.00	503.00	382.00	502.00	386.00	502.00	386.00	500.00	387.00	500.00	387.00	499.00	389.00	499.00	389.00	498.00	391.00	498.00	391.00	497.00	392.00	497.00	392.00	496.00	393.00	496.00	393.00	494.00	395.00	494.00	395.00	492.00	396.00	492.00	396.00	490.00	397.00	490.00	397.00	489.00	398.00	489.00	398.00	484.00	399.00	484.00	399.00	480.00	400.00	480.00	400.00	477.00	401.00	477.00	401.00	474.00	402.00	474.00	402.00	472.00	403.00	472.00	403.00	470.00	404.00	470.00	404.00	466.00	405.00	466.00	405.00	464.00	406.00	464.00	406.00	463.00	408.00	463.00	408.00	462.00	409.00	462.00	409.00	460.00	410.00	460.00	410.00	458.00	413.00	458.00	413.00	457.00	414.00	457.00	414.00	456.00	417.00	456.00	417.00	455.00	420.00	455.00	420.00	454.00	422.00	454.00	422.00	459.00	423.00	459.00	423.00	460.00	424.00	460.00	424.00	462.00	425.00	462.00	425.00	477.00	426.00	477.00	426.00	479.00	427.00	479.00	427.00	480.00	428.00	480.00	428.00	481.00	429.00	481.00	429.00	482.00	442.00	482.00	442.00	480.00	445.00	480.00	445.00	479.00	446.00	479.00	446.00	478.00	448.00	478.00	448.00	477.00	450.00	477.00	450.00	476.00	452.00	476.00	452.00	475.00	453.00	475.00	453.00	474.00	456.00	474.00	456.00	472.00	461.00	472.00	461.00	473.00	462.00	473.00	462.00	474.00	463.00	474.00	463.00	475.00	464.00	475.00	464.00	476.00	465.00	476.00	465.00	477.00	466.00	477.00	466.00	478.00	467.00	478.00	467.00	480.00	469.00	480.00	469.00	481.00	470.00	481.00	470.00	484.00	469.00	484.00	469.00	486.00	468.00	486.00	468.00	488.00	467.00	488.00	467.00	492.00	466.00	492.00	466.00	493.00	465.00	493.00	465.00	495.00	464.00	495.00	464.00	497.00	463.00	497.00	463.00	498.00	462.00	498.00	462.00	499.00	461.00	499.00	461.00	500.00	460.00	500.00	460.00	501.00	459.00	501.00	459.00	507.00	458.00	507.00	458.00	512.00	459.00	512.00	459.00	518.00	460.00	518.00	460.00	520.00	461.00	520.00	461.00	526.00	462.00	526.00	462.00	527.00	463.00	527.00	463.00	529.00	459.00	529.00	459.00	532.00	461.00	532.00	461.00	533.00	463.00	533.00	463.00	534.00	464.00	534.00	464.00	537.00	465.00	537.00	465.00	540.00	466.00	540.00	466.00	541.00	467.00	541.00	467.00	543.00	469.00	543.00	469.00	544.00	470.00	544.00	470.00	546.00	471.00	546.00	471.00	547.00	472.00	547.00	472.00	548.00	473.00	548.00	473.00	549.00	475.00	549.00	475.00	550.00	477.00	550.00	477.00	551.00	478.00	551.00	478.00	552.00	480.00	552.00	480.00	553.00	481.00	553.00	481.00	554.00	482.00	554.00	482.00	555.00	483.00	555.00	483.00	558.00	481.00	558.00	481.00	570.00	482.00	570.00	482.00	572.00	483.00	572.00	483.00	574.00	484.00	574.00	484.00	576.00	485.00	576.00	485.00	579.00	486.00	579.00	486.00	580.00	487.00	580.00	487.00	582.00	488.00	582.00	488.00	584.00	489.00	584.00	489.00	586.00	490.00	586.00	490.00	588.00	491.00	588.00	491.00	590.00	492.00	590.00	492.00	592.00	493.00	592.00	493.00	594.00	495.00	594.00	495.00	595.00	496.00	595.00	496.00	596.00	497.00	596.00	497.00	598.00	499.00	598.00	499.00	600.00	501.00	600.00	501.00	602.00	502.00	602.00	502.00	603.00	503.00	603.00	503.00	606.00	504.00	606.00	504.00	607.00	499.00	607.00	499.00	608.00	498.00	608.00	498.00	606.00	495.00	606.00	495.00	607.00	494.00	607.00	494.00	611.00	493.00	611.00	493.00	610.00	492.00	610.00	492.00	609.00	488.00	609.00	488.00	608.00	486.00	608.00	486.00	607.00	474.00	607.00	474.00	608.00	472.00	608.00	472.00	607.00	470.00	607.00	470.00	606.00	468.00	606.00	468.00	605.00	464.00	605.00	464.00	606.00	462.00	606.00	462.00	607.00	461.00	607.00	461.00	609.00	460.00	609.00	460.00	610.00	459.00	610.00	459.00	615.00	458.00	615.00	458.00	617.00	457.00	617.00	457.00	622.00	456.00	622.00	456.00	625.00	455.00	625.00	455.00	628.00	454.00	628.00	454.00	629.00	453.00	629.00	453.00	632.00	452.00	632.00	452.00	633.00	451.00	633.00	451.00	635.00	449.00	635.00	449.00	637.00	447.00	637.00	447.00	639.00	442.00	639.00	442.00	638.00	440.00	638.00	440.00	637.00	434.00	637.00	434.00	636.00	432.00	636.00	432.00	635.00	430.00	635.00	430.00	634.00	428.00	634.00	428.00	633.00	425.00	633.00	425.00	632.00	424.00	632.00	424.00	631.00	423.00	631.00	423.00	630.00	422.00	630.00	422.00	629.00	421.00	629.00	421.00	628.00	420.00	628.00	420.00	620.00	421.00	620.00	421.00	616.00	422.00	616.00	422.00	612.00	423.00	612.00	423.00	610.00	424.00	610.00	424.00	606.00	425.00	606.00	425.00	604.00	426.00	604.00	426.00	580.00	425.00	580.00	425.00	578.00	424.00	578.00	424.00	574.00	423.00	574.00	423.00	572.00	422.00	572.00	422.00	565.00	421.00	565.00	421.00	563.00	420.00	563.00	420.00	560.00	419.00	560.00	419.00	558.00	418.00	558.00	418.00	556.00	412.00	556.00	412.00	555.00	406.00	555.00	406.00	554.00	401.00	554.00	401.00	555.00	399.00	555.00	399.00	556.00	397.00	556.00	397.00	557.00	396.00	557.00	396.00	559.00	395.00	559.00	395.00	564.00	394.00	564.00	394.00	567.00	393.00	567.00	393.00	569.00	392.00	569.00	392.00	571.00	391.00	571.00	391.00	574.00	390.00	574.00	390.00	576.00	389.00	576.00	389.00	577.00	388.00	577.00	388.00	578.00	387.00	578.00	387.00	579.00	385.00	579.00	385.00	580.00	384.00	580.00	384.00	581.00	381.00	581.00	381.00	582.00	377.00	582.00	377.00	581.00	376.00	581.00	376.00	580.00	373.00	580.00	373.00	577.00	372.00	577.00	372.00	575.00	371.00	575.00	371.00	574.00	370.00	574.00	370.00	569.00	369.00	569.00	369.00	568.00	368.00	568.00	368.00	563.00	367.00	563.00	367.00	559.00	366.00	559.00	366.00	555.00	364.00	555.00	364.00	554.00	363.00	554.00	363.00	553.00	351.00	553.00	351.00	554.00	349.00	554.00	349.00	555.00	347.00	555.00	347.00	556.00	346.00	556.00	346.00	557.00	345.00	557.00	345.00	558.00	344.00	558.00	344.00	559.00	343.00	559.00	343.00	560.00	342.00	560.00	342.00	561.00	341.00	561.00	341.00	562.00	340.00	562.00	340.00	563.00	339.00	563.00	339.00	566.00	338.00	566.00	338.00	568.00	337.00	568.00	337.00	570.00	336.00	570.00	336.00	571.00	335.00	571.00	335.00	572.00	334.00	572.00	334.00	573.00	319.00	573.00	319.00	572.00	318.00	572.00	318.00	570.00	317.00	570.00	317.00	569.00	316.00	569.00	316.00	567.00	315.00	567.00	315.00	566.00	313.00	566.00	313.00	563.00	314.00	563.00	314.00	553.00	315.00	553.00	315.00	541.00	314.00	541.00	314.00	537.00	313.00	537.00	313.00	534.00	312.00	534.00	312.00	532.00	311.00	532.00	311.00	531.00	309.00	531.00	309.00	529.00	307.00	529.00	307.00	528.00	306.00	528.00	306.00	527.00	304.00	527.00	304.00	526.00	303.00	526.00	303.00	525.00	302.00	525.00	302.00	523.00	300.00	523.00	300.00	521.00	299.00	521.00	299.00	519.00	298.00	519.00	298.00	515.00	297.00	515.00	297.00	513.00	296.00	513.00	296.00	506.00	297.00	506.00	297.00	505.00	298.00	505.00	298.00	504.00	299.00	504.00	299.00	503.00	300.00	503.00	300.00	502.00	301.00	502.00	301.00	501.00	302.00	501.00	302.00	500.00	304.00	500.00	304.00	497.00	305.00	497.00	305.00	496.00	306.00	496.00	306.00	493.00	308.00	493.00	308.00	492.00	310.00	492.00	310.00	493.00	311.00	493.00	311.00	494.00	322.00	494.00	322.00	493.00	324.00	493.00	324.00	492.00	327.00	492.00	327.00	489.00	328.00	489.00	328.00	487.00	329.00	487.00	329.00	486.00	330.00	486.00	330.00	470.00	329.00	470.00	329.00	464.00	328.00	464.00	328.00	454.00	329.00	454.00	329.00	449.00	332.00	449.00	332.00	450.00	337.00	450.00	337.00	451.00	339.00	451.00	339.00	452.00	345.00	452.00	345.00	454.00	349.00	454.00	349.00	455.00	350.00	455.00	350.00	456.00	353.00	456.00	353.00	457.00	354.00	457.00	354.00	458.00	358.00	458.00	358.00	457.00	360.00	457.00	360.00	456.00	362.00	456.00	362.00	458.00	363.00	458.00	363.00	465.00	364.00	465.00	364.00	468.00	365.00	468.00	365.00	471.00	366.00	471.00	366.00	475.00	367.00	475.00	367.00	483.00	368.00	483.00	368.00	484.00	369.00	484.00	369.00	491.00	370.00	491.00	370.00	496.00	371.00	496.00	371.00	500.00	372.00	500.00	372.00	501.00	373.00	501.00
T1_thres.tif	0518-0526	242.00	238.11	891.12	25.71	0.0140	555.00	537.00	554.00	537.00	554.00	538.00	553.00	538.00	553.00	539.00	552.00	539.00	552.00	541.00	551.00	541.00	551.00	543.00	550.00	543.00	550.00	544.00	549.00	544.00	549.00	548.00	548.00	548.00	548.00	551.00	547.00	551.00	547.00	552.00	546.00	552.00	546.00	553.00	545.00	553.00	545.00	554.00	543.00	554.00	543.00	555.00	541.00	555.00	541.00	554.00	540.00	554.00	540.00	553.00	538.00	553.00	538.00	552.00	537.00	552.00	537.00	551.00	533.00	551.00	533.00	550.00	532.00	550.00	532.00	549.00	519.00	549.00	519.00	550.00	517.00	550.00	517.00	551.00	515.00	551.00	515.00	552.00	513.00	552.00	513.00	553.00	502.00	553.00	502.00	552.00	500.00	552.00	500.00	551.00	483.00	551.00	483.00	550.00	482.00	550.00	482.00	549.00	480.00	549.00	480.00	547.00	477.00	547.00	477.00	546.00	475.00	546.00	475.00	544.00	474.00	544.00	474.00	543.00	473.00	543.00	473.00	542.00	472.00	542.00	472.00	541.00	471.00	541.00	471.00	540.00	470.00	540.00	470.00	539.00	469.00	539.00	469.00	537.00	468.00	537.00	468.00	535.00	467.00	535.00	467.00	532.00	468.00	532.00	468.00	531.00	469.00	531.00	469.00	529.00	470.00	529.00	470.00	528.00	472.00	528.00	472.00	526.00	474.00	526.00	474.00	525.00	475.00	525.00	475.00	524.00	477.00	524.00	477.00	523.00	478.00	523.00	478.00	522.00	481.00	522.00	481.00	521.00	482.00	521.00	482.00	520.00	503.00	520.00	503.00	519.00	507.00	519.00	507.00	520.00	514.00	520.00	514.00	519.00	515.00	519.00	515.00	518.00	516.00	518.00	516.00	517.00	517.00	517.00	517.00	516.00	519.00	516.00	519.00	514.00	520.00	514.00	520.00	512.00	521.00	512.00	521.00	511.00	523.00	511.00	523.00	510.00	527.00	510.00	527.00	509.00	528.00	509.00	528.00	508.00	531.00	508.00	531.00	507.00	532.00	507.00	532.00	506.00	534.00	506.00	534.00	505.00	535.00	505.00	535.00	504.00	538.00	504.00	538.00	503.00	540.00	503.00	540.00	502.00	542.00	502.00	542.00	501.00	543.00	501.00	543.00	500.00	548.00	500.00	548.00	498.00	549.00	498.00	549.00	497.00	550.00	497.00	550.00	496.00	553.00	496.00	553.00	494.00	554.00	494.00	554.00	493.00	555.00	493.00	555.00	492.00	556.00	492.00	556.00	491.00	557.00	491.00	557.00	489.00	558.00	489.00	558.00	488.00	559.00	488.00	559.00	486.00	560.00	486.00	560.00	485.00	561.00	485.00	561.00	484.00	566.00	484.00	566.00	483.00	567.00	483.00	567.00	482.00	577.00	482.00	577.00	484.00	579.00	484.00	579.00	485.00	582.00	485.00	582.00	487.00	583.00	487.00	583.00	490.00	584.00	490.00	584.00	494.00	585.00	494.00	585.00	504.00	584.00	504.00	584.00	505.00	583.00	505.00	583.00	506.00	582.00	506.00	582.00	507.00	581.00	507.00	581.00	509.00	580.00	509.00	580.00	510.00	579.00	510.00	579.00	514.00	578.00	514.00	578.00	515.00	577.00	515.00	577.00	517.00	576.00	517.00	576.00	523.00	575.00	523.00	575.00	528.00	574.00	528.00	574.00	530.00	571.00	530.00	571.00	533.00	567.00	533.00	567.00	534.00	559.00	534.00	559.00	535.00	558.00	535.00	558.00	536.00	555.00	536.00
T1_thres.tif	0585-0544	248.79	264.28	1361.16	28.43	0.0150	578.00	592.00	579.00	592.00	579.00	597.00	580.00	597.00	580.00	601.00	581.00	601.00	581.00	606.00	582.00	606.00	582.00	609.00	583.00	609.00	583.00	618.00	582.00	618.00	582.00	620.00	581.00	620.00	581.00	621.00	579.00	621.00	579.00	622.00	578.00	622.00	578.00	623.00	577.00	623.00	577.00	624.00	576.00	624.00	576.00	625.00	575.00	625.00	575.00	626.00	574.00	626.00	574.00	628.00	572.00	628.00	572.00	629.00	571.00	629.00	571.00	630.00	570.00	630.00	570.00	631.00	567.00	631.00	567.00	633.00	564.00	633.00	564.00	634.00	562.00	634.00	562.00	635.00	557.00	635.00	557.00	636.00	555.00	636.00	555.00	637.00	551.00	637.00	551.00	636.00	550.00	636.00	550.00	635.00	548.00	635.00	548.00	634.00	547.00	634.00	547.00	633.00	546.00	633.00	546.00	631.00	545.00	631.00	545.00	630.00	544.00	630.00	544.00	617.00	543.00	617.00	543.00	615.00	542.00	615.00	542.00	613.00	541.00	613.00	541.00	612.00	540.00	612.00	540.00	609.00	538.00	609.00	538.00	608.00	537.00	608.00	537.00	607.00	519.00	607.00	519.00	606.00	518.00	606.00	518.00	605.00	512.00	605.00	512.00	606.00	509.00	606.00	509.00	605.00	507.00	605.00	507.00	603.00	506.00	603.00	506.00	601.00	505.00	601.00	505.00	599.00	504.00	599.00	504.00	598.00	503.00	598.00	503.00	597.00	502.00	597.00	502.00	595.00	500.00	595.00	500.00	593.00	498.00	593.00	498.00	592.00	497.00	592.00	497.00	591.00	496.00	591.00	496.00	589.00	495.00	589.00	495.00	588.00	494.00	588.00	494.00	585.00	493.00	585.00	493.00	584.00	492.00	584.00	492.00	582.00	491.00	582.00	491.00	580.00	490.00	580.00	490.00	577.00	488.00	577.00	488.00	574.00	487.00	574.00	487.00	572.00	486.00	572.00	486.00	569.00	485.00	569.00	485.00	567.00	484.00	567.00	484.00	561.00	485.00	561.00	485.00	560.00	486.00	560.00	486.00	555.00	489.00	555.00	489.00	554.00	497.00	554.00	497.00	555.00	500.00	555.00	500.00	556.00	504.00	556.00	504.00	557.00	507.00	557.00	507.00	556.00	516.00	556.00	516.00	555.00	517.00	555.00	517.00	554.00	520.00	554.00	520.00	553.00	521.00	553.00	521.00	552.00	529.00	552.00	529.00	553.00	531.00	553.00	531.00	554.00	535.00	554.00	535.00	555.00	536.00	555.00	536.00	556.00	537.00	556.00	537.00	557.00	538.00	557.00	538.00	558.00	546.00	558.00	546.00	557.00	548.00	557.00	548.00	555.00	549.00	555.00	549.00	554.00	550.00	554.00	550.00	553.00	551.00	553.00	551.00	551.00	552.00	551.00	552.00	546.00	553.00	546.00	553.00	545.00	554.00	545.00	554.00	544.00	555.00	544.00	555.00	542.00	556.00	542.00	556.00	540.00	558.00	540.00	558.00	539.00	560.00	539.00	560.00	538.00	561.00	538.00	561.00	537.00	563.00	537.00	563.00	538.00	566.00	538.00	566.00	537.00	570.00	537.00	570.00	536.00	574.00	536.00	574.00	535.00	575.00	535.00	575.00	534.00	576.00	534.00	576.00	536.00	577.00	536.00	577.00	539.00	578.00	539.00	578.00	540.00	579.00	540.00	579.00	541.00	580.00	541.00	580.00	542.00	581.00	542.00	581.00	544.00	582.00	544.00	582.00	545.00	583.00	545.00	583.00	546.00	586.00	546.00	586.00	547.00	587.00	547.00	587.00	548.00	588.00	548.00	588.00	549.00	590.00	549.00	590.00	550.00	597.00	550.00	597.00	551.00	598.00	551.00	598.00	552.00	601.00	552.00	601.00	554.00	602.00	554.00	602.00	555.00	603.00	555.00	603.00	557.00	604.00	557.00	604.00	560.00	605.00	560.00	605.00	562.00	604.00	562.00	604.00	565.00	603.00	565.00	603.00	567.00	602.00	567.00	602.00	569.00	601.00	569.00	601.00	570.00	600.00	570.00	600.00	572.00	599.00	572.00	599.00	573.00	598.00	573.00	598.00	575.00	596.00	575.00	596.00	576.00	595.00	576.00	595.00	577.00	594.00	577.00	594.00	578.00	592.00	578.00	592.00	579.00	589.00	579.00	589.00	580.00	587.00	580.00	587.00	581.00	586.00	581.00	586.00	582.00	584.00	582.00	584.00	583.00	582.00	583.00	582.00	584.00	581.00	584.00	581.00	585.00	579.00	585.00	579.00	588.00	578.00	588.00
T1_thres.tif	0559-0630	288.45	252.74	1396.08	-84.92	0.0088	666.00	562.00	665.00	562.00	665.00	571.00	666.00	571.00	666.00	574.00	667.00	574.00	667.00	576.00	668.00	576.00	668.00	577.00	669.00	577.00	669.00	580.00	671.00	580.00	671.00	582.00	672.00	582.00	672.00	584.00	673.00	584.00	673.00	585.00	674.00	585.00	674.00	586.00	675.00	586.00	675.00	588.00	677.00	588.00	677.00	590.00	678.00	590.00	678.00	591.00	679.00	591.00	679.00	592.00	680.00	592.00	680.00	594.00	681.00	594.00	681.00	602.00	680.00	602.00	680.00	603.00	678.00	603.00	678.00	604.00	677.00	604.00	677.00	605.00	676.00	605.00	676.00	606.00	674.00	606.00	674.00	607.00	673.00	607.00	673.00	609.00	671.00	609.00	671.00	611.00	669.00	611.00	669.00	610.00	668.00	610.00	668.00	609.00	664.00	609.00	664.00	608.00	663.00	608.00	663.00	607.00	662.00	607.00	662.00	606.00	660.00	606.00	660.00	605.00	656.00	605.00	656.00	604.00	652.00	604.00	652.00	605.00	645.00	605.00	645.00	606.00	644.00	606.00	644.00	607.00	643.00	607.00	643.00	608.00	642.00	608.00	642.00	609.00	641.00	609.00	641.00	610.00	640.00	610.00	640.00	611.00	638.00	611.00	638.00	612.00	636.00	612.00	636.00	613.00	635.00	613.00	635.00	614.00	634.00	614.00	634.00	615.00	626.00	615.00	626.00	614.00	625.00	614.00	625.00	613.00	624.00	613.00	624.00	612.00	623.00	612.00	623.00	611.00	622.00	611.00	622.00	610.00	621.00	610.00	621.00	606.00	620.00	606.00	620.00	599.00	619.00	599.00	619.00	591.00	618.00	591.00	618.00	589.00	617.00	589.00	617.00	587.00	616.00	587.00	616.00	585.00	614.00	585.00	614.00	584.00	613.00	584.00	613.00	583.00	612.00	583.00	612.00	577.00	611.00	577.00	611.00	570.00	610.00	570.00	610.00	562.00	608.00	562.00	608.00	557.00	607.00	557.00	607.00	554.00	606.00	554.00	606.00	552.00	605.00	552.00	605.00	551.00	604.00	551.00	604.00	550.00	603.00	550.00	603.00	549.00	600.00	549.00	600.00	548.00	599.00	548.00	599.00	547.00	592.00	547.00	592.00	546.00	591.00	546.00	591.00	545.00	589.00	545.00	589.00	544.00	588.00	544.00	588.00	543.00	585.00	543.00	585.00	542.00	584.00	542.00	584.00	539.00	582.00	539.00	582.00	537.00	580.00	537.00	580.00	533.00	579.00	533.00	579.00	531.00	578.00	531.00	578.00	526.00	579.00	526.00	579.00	520.00	580.00	520.00	580.00	517.00	581.00	517.00	581.00	516.00	582.00	516.00	582.00	512.00	584.00	512.00	584.00	509.00	585.00	509.00	585.00	510.00	589.00	510.00	589.00	508.00	590.00	508.00	590.00	507.00	592.00	507.00	592.00	506.00	594.00	506.00	594.00	505.00	596.00	505.00	596.00	504.00	601.00	504.00	601.00	505.00	607.00	505.00	607.00	506.00	609.00	506.00	609.00	508.00	610.00	508.00	610.00	509.00	612.00	509.00	612.00	510.00	614.00	510.00	614.00	511.00	616.00	511.00	616.00	512.00	617.00	512.00	617.00	514.00	619.00	514.00	619.00	515.00	620.00	515.00	620.00	516.00	622.00	516.00	622.00	518.00	624.00	518.00	624.00	519.00	626.00	519.00	626.00	520.00	627.00	520.00	627.00	521.00	628.00	521.00	628.00	522.00	629.00	522.00	629.00	523.00	632.00	523.00	632.00	524.00	635.00	524.00	635.00	525.00	639.00	525.00	639.00	524.00	645.00	524.00	645.00	523.00	647.00	523.00	647.00	522.00	648.00	522.00	648.00	521.00	649.00	521.00	649.00	520.00	650.00	520.00	650.00	519.00	651.00	519.00	651.00	518.00	654.00	518.00	654.00	517.00	655.00	517.00	655.00	516.00	656.00	516.00	656.00	515.00	657.00	515.00	657.00	514.00	658.00	514.00	658.00	513.00	659.00	513.00	659.00	514.00	661.00	514.00	661.00	515.00	663.00	515.00	663.00	516.00	665.00	516.00	665.00	517.00	667.00	517.00	667.00	518.00	669.00	518.00	669.00	519.00	670.00	519.00	670.00	520.00	672.00	520.00	672.00	521.00	673.00	521.00	673.00	522.00	675.00	522.00	675.00	524.00	677.00	524.00	677.00	527.00	678.00	527.00	678.00	528.00	679.00	528.00	679.00	530.00	680.00	530.00	680.00	531.00	681.00	531.00	681.00	536.00	682.00	536.00	682.00	537.00	681.00	537.00	681.00	538.00	680.00	538.00	680.00	540.00	679.00	540.00	679.00	542.00	678.00	542.00	678.00	544.00	677.00	544.00	677.00	546.00	675.00	546.00	675.00	547.00	674.00	547.00	674.00	548.00	673.00	548.00	673.00	549.00	672.00	549.00	672.00	551.00	671.00	551.00	671.00	552.00	670.00	552.00	670.00	553.00	669.00	553.00	669.00	554.00	668.00	554.00	668.00	555.00	667.00	555.00	667.00	559.00	666.00	559.00
T1_thres.tif	0471-0537	245.89	212.79	207.23	44.60	0.0151	558.00	468.00	559.00	468.00	559.00	469.00	558.00	469.00	558.00	481.00	557.00	481.00	557.00	483.00	555.00	483.00	555.00	484.00	551.00	484.00	551.00	488.00	553.00	488.00	553.00	490.00	552.00	490.00	552.00	491.00	551.00	491.00	551.00	492.00	550.00	492.00	550.00	493.00	548.00	493.00	548.00	491.00	547.00	491.00	547.00	490.00	546.00	490.00	546.00	488.00	545.00	488.00	545.00	486.00	544.00	486.00	544.00	485.00	543.00	485.00	543.00	483.00	540.00	483.00	540.00	482.00	539.00	482.00	539.00	481.00	538.00	481.00	538.00	479.00	536.00	479.00	536.00	477.00	532.00	477.00	532.00	476.00	531.00	476.00	531.00	475.00	528.00	475.00	528.00	474.00	527.00	474.00	527.00	473.00	524.00	473.00	524.00	472.00	522.00	472.00	522.00	471.00	516.00	471.00	516.00	470.00	517.00	470.00	517.00	469.00	518.00	469.00	518.00	467.00	520.00	467.00	520.00	465.00	521.00	465.00	521.00	464.00	522.00	464.00	522.00	461.00	524.00	461.00	524.00	452.00	527.00	452.00	527.00	451.00	532.00	451.00	532.00	450.00	535.00	450.00	535.00	451.00	536.00	451.00	536.00	452.00	539.00	452.00	539.00	453.00	540.00	453.00	540.00	454.00	543.00	454.00	543.00	455.00	544.00	455.00	544.00	456.00	548.00	456.00	548.00	454.00	552.00	454.00	552.00	455.00	554.00	455.00	554.00	456.00	555.00	456.00	555.00	457.00	556.00	457.00	556.00	459.00	557.00	459.00	557.00	462.00	558.00	462.00
T1_thres.tif	0587-0712	323.82	264.70	937.81	49.37	0.0172	744.00	578.00	745.00	578.00	745.00	579.00	746.00	579.00	746.00	580.00	748.00	580.00	748.00	581.00	749.00	581.00	749.00	582.00	750.00	582.00	750.00	584.00	751.00	584.00	751.00	585.00	752.00	585.00	752.00	586.00	753.00	586.00	753.00	588.00	754.00	588.00	754.00	589.00	755.00	589.00	755.00	591.00	756.00	591.00	756.00	594.00	757.00	594.00	757.00	610.00	756.00	610.00	756.00	612.00	752.00	612.00	752.00	613.00	750.00	613.00	750.00	614.00	748.00	614.00	748.00	615.00	745.00	615.00	745.00	617.00	743.00	617.00	743.00	618.00	741.00	618.00	741.00	619.00	740.00	619.00	740.00	620.00	739.00	620.00	739.00	621.00	737.00	621.00	737.00	622.00	736.00	622.00	736.00	623.00	735.00	623.00	735.00	625.00	734.00	625.00	734.00	626.00	733.00	626.00	733.00	627.00	731.00	627.00	731.00	630.00	730.00	630.00	730.00	632.00	729.00	632.00	729.00	635.00	728.00	635.00	728.00	637.00	727.00	637.00	727.00	638.00	726.00	638.00	726.00	639.00	722.00	639.00	722.00	640.00	719.00	640.00	719.00	641.00	714.00	641.00	714.00	640.00	713.00	640.00	713.00	639.00	712.00	639.00	712.00	630.00	713.00	630.00	713.00	626.00	715.00	626.00	715.00	624.00	716.00	624.00	716.00	623.00	718.00	623.00	718.00	618.00	720.00	618.00	720.00	609.00	719.00	609.00	719.00	607.00	718.00	607.00	718.00	605.00	716.00	605.00	716.00	603.00	714.00	603.00	714.00	602.00	712.00	602.00	712.00	601.00	710.00	601.00	710.00	600.00	707.00	600.00	707.00	599.00	706.00	599.00	706.00	598.00	704.00	598.00	704.00	597.00	700.00	597.00	700.00	596.00	697.00	596.00	697.00	597.00	688.00	597.00	688.00	598.00	686.00	598.00	686.00	599.00	684.00	599.00	684.00	591.00	683.00	591.00	683.00	590.00	682.00	590.00	682.00	588.00	681.00	588.00	681.00	587.00	680.00	587.00	680.00	586.00	679.00	586.00	679.00	585.00	678.00	585.00	678.00	583.00	676.00	583.00	676.00	581.00	675.00	581.00	675.00	580.00	674.00	580.00	674.00	577.00	672.00	577.00	672.00	575.00	671.00	575.00	671.00	574.00	670.00	574.00	670.00	571.00	669.00	571.00	669.00	569.00	668.00	569.00	668.00	564.00	669.00	564.00	669.00	562.00	670.00	562.00	670.00	558.00	671.00	558.00	671.00	556.00	673.00	556.00	673.00	555.00	674.00	555.00	674.00	553.00	675.00	553.00	675.00	552.00	676.00	552.00	676.00	550.00	677.00	550.00	677.00	549.00	679.00	549.00	679.00	548.00	680.00	548.00	680.00	546.00	681.00	546.00	681.00	545.00	682.00	545.00	682.00	543.00	683.00	543.00	683.00	541.00	684.00	541.00	684.00	539.00	685.00	539.00	685.00	538.00	686.00	538.00	686.00	536.00	694.00	536.00	694.00	535.00	696.00	535.00	696.00	534.00	710.00	534.00	710.00	535.00	712.00	535.00	712.00	536.00	713.00	536.00	713.00	537.00	715.00	537.00	715.00	538.00	716.00	538.00	716.00	539.00	717.00	539.00	717.00	548.00	716.00	548.00	716.00	549.00	715.00	549.00	715.00	553.00	714.00	553.00	714.00	561.00	715.00	561.00	715.00	562.00	716.00	562.00	716.00	563.00	717.00	563.00	717.00	565.00	718.00	565.00	718.00	566.00	721.00	566.00	721.00	567.00	722.00	567.00	722.00	568.00	727.00	568.00	727.00	570.00	731.00	570.00	731.00	571.00	733.00	571.00	733.00	572.00	735.00	572.00	735.00	573.00	738.00	573.00	738.00	574.00	740.00	574.00	740.00	576.00	743.00	576.00	743.00	577.00	744.00	577.00
T1_thres.tif	0619-0765	353.71	272.44	5708.27	72.49	0.0063	783.00	522.00	787.00	522.00	787.00	523.00	794.00	523.00	794.00	522.00	795.00	522.00	795.00	521.00	797.00	521.00	797.00	520.00	799.00	520.00	799.00	518.00	800.00	518.00	800.00	516.00	801.00	516.00	801.00	513.00	802.00	513.00	802.00	512.00	803.00	512.00	803.00	516.00	804.00	516.00	804.00	520.00	805.00	520.00	805.00	524.00	807.00	524.00	807.00	526.00	808.00	526.00	808.00	528.00	809.00	528.00	809.00	530.00	810.00	530.00	810.00	531.00	811.00	531.00	811.00	533.00	813.00	533.00	813.00	535.00	815.00	535.00	815.00	537.00	816.00	537.00	816.00	538.00	815.00	538.00	815.00	541.00	817.00	541.00	817.00	556.00	818.00	556.00	818.00	557.00	819.00	557.00	819.00	578.00	820.00	578.00	820.00	584.00	821.00	584.00	821.00	585.00	822.00	585.00	822.00	586.00	823.00	586.00	823.00	588.00	825.00	588.00	825.00	590.00	826.00	590.00	826.00	591.00	834.00	591.00	834.00	592.00	853.00	592.00	853.00	593.00	854.00	593.00	854.00	594.00	856.00	594.00	856.00	597.00	857.00	597.00	857.00	598.00	858.00	598.00	858.00	599.00	859.00	599.00	859.00	601.00	860.00	601.00	860.00	602.00	861.00	602.00	861.00	604.00	862.00	604.00	862.00	606.00	863.00	606.00	863.00	608.00	864.00	608.00	864.00	610.00	865.00	610.00	865.00	611.00	866.00	611.00	866.00	612.00	867.00	612.00	867.00	613.00	868.00	613.00	868.00	615.00	869.00	615.00	869.00	616.00	871.00	616.00	871.00	618.00	870.00	618.00	870.00	619.00	869.00	619.00	869.00	620.00	868.00	620.00	868.00	621.00	867.00	621.00	867.00	630.00	866.00	630.00	866.00	635.00	865.00	635.00	865.00	653.00	862.00	653.00	862.00	654.00	860.00	654.00	860.00	655.00	859.00	655.00	859.00	656.00	858.00	656.00	858.00	657.00	855.00	657.00	855.00	659.00	854.00	659.00	854.00	660.00	853.00	660.00	853.00	661.00	852.00	661.00	852.00	662.00	851.00	662.00	851.00	664.00	850.00	664.00	850.00	665.00	849.00	665.00	849.00	666.00	848.00	666.00	848.00	668.00	847.00	668.00	847.00	671.00	845.00	671.00	845.00	674.00	844.00	674.00	844.00	676.00	843.00	676.00	843.00	679.00	842.00	679.00	842.00	684.00	843.00	684.00	843.00	690.00	845.00	690.00	845.00	692.00	846.00	692.00	846.00	693.00	847.00	693.00	847.00	694.00	849.00	694.00	849.00	698.00	850.00	698.00	850.00	699.00	851.00	699.00	851.00	712.00	850.00	712.00	850.00	713.00	849.00	713.00	849.00	718.00	848.00	718.00	848.00	721.00	847.00	721.00	847.00	725.00	846.00	725.00	846.00	727.00	845.00	727.00	845.00	745.00	846.00	745.00	846.00	749.00	847.00	749.00	847.00	751.00	848.00	751.00	848.00	752.00	849.00	752.00	849.00	753.00	846.00	753.00	846.00	755.00	845.00	755.00	845.00	757.00	843.00	757.00	843.00	758.00	842.00	758.00	842.00	759.00	841.00	759.00	841.00	760.00	840.00	760.00	840.00	761.00	839.00	761.00	839.00	764.00	838.00	764.00	838.00	766.00	836.00	766.00	836.00	768.00	835.00	768.00	835.00	770.00	834.00	770.00	834.00	772.00	832.00	772.00	832.00	776.00	831.00	776.00	831.00	778.00	830.00	778.00	830.00	779.00	829.00	779.00	829.00	782.00	828.00	782.00	828.00	785.00	827.00	785.00	827.00	786.00	826.00	786.00	826.00	788.00	825.00	788.00	825.00	791.00	824.00	791.00	824.00	792.00	823.00	792.00	823.00	793.00	822.00	793.00	822.00	794.00	821.00	794.00	821.00	796.00	820.00	796.00	820.00	797.00	819.00	797.00	819.00	798.00	818.00	798.00	818.00	799.00	817.00	799.00	817.00	800.00	815.00	800.00	815.00	801.00	810.00	801.00	810.00	800.00	806.00	800.00	806.00	799.00	805.00	799.00	805.00	798.00	804.00	798.00	804.00	797.00	802.00	797.00	802.00	795.00	800.00	795.00	800.00	792.00	799.00	792.00	799.00	791.00	798.00	791.00	798.00	789.00	797.00	789.00	797.00	781.00	796.00	781.00	796.00	780.00	797.00	780.00	797.00	770.00	796.00	770.00	796.00	760.00	795.00	760.00	795.00	759.00	794.00	759.00	794.00	755.00	793.00	755.00	793.00	753.00	792.00	753.00	792.00	752.00	791.00	752.00	791.00	751.00	790.00	751.00	790.00	750.00	789.00	750.00	789.00	748.00	788.00	748.00	788.00	747.00	786.00	747.00	786.00	745.00	782.00	745.00	782.00	743.00	780.00	743.00	780.00	741.00	777.00	741.00	777.00	740.00	778.00	740.00	778.00	737.00	777.00	737.00	777.00	736.00	778.00	736.00	778.00	722.00	779.00	722.00	779.00	719.00	780.00	719.00	780.00	709.00	779.00	709.00	779.00	706.00	780.00	706.00	780.00	705.00	781.00	705.00	781.00	704.00	782.00	704.00	782.00	702.00	783.00	702.00	783.00	699.00	784.00	699.00	784.00	694.00	785.00	694.00	785.00	691.00	784.00	691.00	784.00	685.00	783.00	685.00	783.00	680.00	782.00	680.00	782.00	678.00	781.00	678.00	781.00	676.00	780.00	676.00	780.00	675.00	779.00	675.00	779.00	673.00	778.00	673.00	778.00	672.00	777.00	672.00	777.00	671.00	776.00	671.00	776.00	670.00	775.00	670.00	775.00	669.00	774.00	669.00	774.00	668.00	773.00	668.00	773.00	667.00	772.00	667.00	772.00	666.00	774.00	666.00	774.00	662.00	775.00	662.00	775.00	659.00	776.00	659.00	776.00	657.00	778.00	657.00	778.00	654.00	779.00	654.00	779.00	651.00	780.00	651.00	780.00	640.00	779.00	640.00	779.00	632.00	778.00	632.00	778.00	629.00	777.00	629.00	777.00	627.00	776.00	627.00	776.00	625.00	775.00	625.00	775.00	624.00	774.00	624.00	774.00	622.00	773.00	622.00	773.00	621.00	770.00	621.00	770.00	620.00	768.00	620.00	768.00	619.00	766.00	619.00	766.00	618.00	764.00	618.00	764.00	617.00	759.00	617.00	759.00	613.00	760.00	613.00	760.00	591.00	759.00	591.00	759.00	588.00	758.00	588.00	758.00	587.00	757.00	587.00	757.00	585.00	756.00	585.00	756.00	584.00	755.00	584.00	755.00	582.00	753.00	582.00	753.00	580.00	752.00	580.00	752.00	579.00	751.00	579.00	751.00	577.00	748.00	577.00	748.00	575.00	746.00	575.00	746.00	574.00	745.00	574.00	745.00	573.00	743.00	573.00	743.00	572.00	742.00	572.00	742.00	571.00	740.00	571.00	740.00	570.00	738.00	570.00	738.00	569.00	736.00	569.00	736.00	568.00	733.00	568.00	733.00	567.00	730.00	567.00	730.00	566.00	729.00	566.00	729.00	565.00	724.00	565.00	724.00	563.00	721.00	563.00	721.00	562.00	720.00	562.00	720.00	561.00	719.00	561.00	719.00	560.00	718.00	560.00	718.00	558.00	717.00	558.00	717.00	556.00	718.00	556.00	718.00	552.00	719.00	552.00	719.00	550.00	720.00	550.00	720.00	536.00	719.00	536.00	719.00	535.00	718.00	535.00	718.00	534.00	716.00	534.00	716.00	533.00	715.00	533.00	715.00	532.00	713.00	532.00	713.00	531.00	704.00	531.00	704.00	530.00	700.00	530.00	700.00	531.00	694.00	531.00	694.00	532.00	691.00	532.00	691.00	533.00	687.00	533.00	687.00	532.00	686.00	532.00	686.00	531.00	684.00	531.00	684.00	529.00	683.00	529.00	683.00	527.00	682.00	527.00	682.00	525.00	681.00	525.00	681.00	524.00	680.00	524.00	680.00	522.00	679.00	522.00	679.00	521.00	678.00	521.00	678.00	520.00	677.00	520.00	677.00	519.00	676.00	519.00	676.00	518.00	675.00	518.00	675.00	517.00	672.00	517.00	672.00	515.00	670.00	515.00	670.00	514.00	668.00	514.00	668.00	513.00	665.00	513.00	665.00	512.00	663.00	512.00	663.00	511.00	661.00	511.00	661.00	510.00	660.00	510.00	660.00	506.00	659.00	506.00	659.00	504.00	660.00	504.00	660.00	484.00	661.00	484.00	661.00	480.00	662.00	480.00	662.00	472.00	663.00	472.00	663.00	469.00	664.00	469.00	664.00	464.00	665.00	464.00	665.00	462.00	666.00	462.00	666.00	458.00	668.00	458.00	668.00	454.00	669.00	454.00	669.00	452.00	670.00	452.00	670.00	451.00	671.00	451.00	671.00	450.00	672.00	450.00	672.00	449.00	673.00	449.00	673.00	448.00	674.00	448.00	674.00	447.00	675.00	447.00	675.00	445.00	676.00	445.00	676.00	444.00	678.00	444.00	678.00	443.00	680.00	443.00	680.00	442.00	681.00	442.00	681.00	441.00	682.00	441.00	682.00	438.00	685.00	438.00	685.00	439.00	687.00	439.00	687.00	440.00	688.00	440.00	688.00	441.00	690.00	441.00	690.00	443.00	691.00	443.00	691.00	445.00	693.00	445.00	693.00	447.00	694.00	447.00	694.00	448.00	696.00	448.00	696.00	449.00	697.00	449.00	697.00	450.00	699.00	450.00	699.00	451.00	700.00	451.00	700.00	452.00	702.00	452.00	702.00	453.00	703.00	453.00	703.00	454.00	707.00	454.00	707.00	455.00	708.00	455.00	708.00	456.00	709.00	456.00	709.00	458.00	713.00	458.00	713.00	459.00	715.00	459.00	715.00	460.00	717.00	460.00	717.00	461.00	724.00	461.00	724.00	460.00	725.00	460.00	725.00	459.00	726.00	459.00	726.00	458.00	727.00	458.00	727.00	457.00	728.00	457.00	728.00	455.00	729.00	455.00	729.00	454.00	730.00	454.00	730.00	453.00	731.00	453.00	731.00	452.00	732.00	452.00	732.00	451.00	733.00	451.00	733.00	450.00	734.00	450.00	734.00	449.00	736.00	449.00	736.00	446.00	737.00	446.00	737.00	443.00	738.00	443.00	738.00	441.00	739.00	441.00	739.00	438.00	741.00	438.00	741.00	439.00	742.00	439.00	742.00	440.00	744.00	440.00	744.00	441.00	745.00	441.00	745.00	442.00	747.00	442.00	747.00	444.00	749.00	444.00	749.00	446.00	750.00	446.00	750.00	447.00	751.00	447.00	751.00	451.00	752.00	451.00	752.00	452.00	753.00	452.00	753.00	458.00	754.00	458.00	754.00	459.00	753.00	459.00	753.00	460.00	752.00	460.00	752.00	464.00	755.00	464.00	755.00	462.00	757.00	462.00	757.00	463.00	756.00	463.00	756.00	476.00	757.00	476.00	757.00	483.00	758.00	483.00	758.00	486.00	759.00	486.00	759.00	490.00	760.00	490.00	760.00	491.00	761.00	491.00	761.00	494.00	762.00	494.00	762.00	495.00	763.00	495.00	763.00	496.00	765.00	496.00	765.00	498.00	767.00	498.00	767.00	504.00	768.00	504.00	768.00	506.00	769.00	506.00	769.00	509.00	770.00	509.00	770.00	511.00	771.00	511.00	771.00	513.00	772.00	513.00	772.00	514.00	773.00	514.00	773.00	515.00	774.00	515.00	774.00	516.00	775.00	516.00	775.00	517.00	778.00	517.00	778.00	518.00	780.00	518.00	780.00	519.00	781.00	519.00	781.00	520.00	783.00	520.00
T1_thres.tif	0478-0785	356.14	217.97	546.07	57.94	0.0245	811.00	482.00	810.00	482.00	810.00	485.00	809.00	485.00	809.00	488.00	808.00	488.00	808.00	490.00	807.00	490.00	807.00	492.00	806.00	492.00	806.00	494.00	805.00	494.00	805.00	496.00	804.00	496.00	804.00	499.00	803.00	499.00	803.00	502.00	802.00	502.00	802.00	504.00	801.00	504.00	801.00	506.00	800.00	506.00	800.00	508.00	799.00	508.00	799.00	510.00	798.00	510.00	798.00	513.00	797.00	513.00	797.00	516.00	796.00	516.00	796.00	517.00	795.00	517.00	795.00	518.00	792.00	518.00	792.00	519.00	791.00	519.00	791.00	520.00	789.00	520.00	789.00	519.00	786.00	519.00	786.00	518.00	785.00	518.00	785.00	517.00	783.00	517.00	783.00	516.00	782.00	516.00	782.00	515.00	780.00	515.00	780.00	514.00	777.00	514.00	777.00	513.00	776.00	513.00	776.00	512.00	775.00	512.00	775.00	511.00	774.00	511.00	774.00	509.00	773.00	509.00	773.00	507.00	772.00	507.00	772.00	503.00	771.00	503.00	771.00	502.00	770.00	502.00	770.00	496.00	769.00	496.00	769.00	495.00	768.00	495.00	768.00	493.00	765.00	493.00	765.00	491.00	764.00	491.00	764.00	489.00	763.00	489.00	763.00	487.00	762.00	487.00	762.00	484.00	761.00	484.00	761.00	481.00	760.00	481.00	760.00	473.00	759.00	473.00	759.00	467.00	760.00	467.00	760.00	459.00	761.00	459.00	761.00	458.00	762.00	458.00	762.00	456.00	763.00	456.00	763.00	455.00	764.00	455.00	764.00	452.00	765.00	452.00	765.00	450.00	766.00	450.00	766.00	448.00	768.00	448.00	768.00	444.00	770.00	444.00	770.00	440.00	772.00	440.00	772.00	438.00	774.00	438.00	774.00	437.00	776.00	437.00	776.00	436.00	777.00	436.00	777.00	438.00	781.00	438.00	781.00	439.00	782.00	439.00	782.00	440.00	783.00	440.00	783.00	442.00	785.00	442.00	785.00	443.00	786.00	443.00	786.00	444.00	787.00	444.00	787.00	454.00	788.00	454.00	788.00	458.00	789.00	458.00	789.00	459.00	790.00	459.00	790.00	461.00	791.00	461.00	791.00	464.00	796.00	464.00	796.00	465.00	797.00	465.00	797.00	466.00	801.00	466.00	801.00	467.00	804.00	467.00	804.00	466.00	809.00	466.00	809.00	467.00	808.00	467.00	808.00	470.00	811.00	470.00	811.00	472.00	812.00	472.00	812.00	475.00	811.00	475.00
T1_thres.tif	0453-0847	383.53	199.93	1371.49	86.39	0.0095	875.00	434.00	874.00	434.00	874.00	435.00	873.00	435.00	873.00	437.00	872.00	437.00	872.00	438.00	871.00	438.00	871.00	442.00	870.00	442.00	870.00	444.00	869.00	444.00	869.00	449.00	870.00	449.00	870.00	450.00	869.00	450.00	869.00	454.00	870.00	454.00	870.00	456.00	869.00	456.00	869.00	455.00	866.00	455.00	866.00	456.00	862.00	456.00	862.00	457.00	859.00	457.00	859.00	458.00	858.00	458.00	858.00	459.00	855.00	459.00	855.00	460.00	853.00	460.00	853.00	461.00	851.00	461.00	851.00	462.00	850.00	462.00	850.00	464.00	849.00	464.00	849.00	465.00	848.00	465.00	848.00	466.00	847.00	466.00	847.00	467.00	846.00	467.00	846.00	469.00	845.00	469.00	845.00	470.00	844.00	470.00	844.00	471.00	843.00	471.00	843.00	472.00	842.00	472.00	842.00	474.00	841.00	474.00	841.00	478.00	840.00	478.00	840.00	481.00	839.00	481.00	839.00	486.00	838.00	486.00	838.00	490.00	837.00	490.00	837.00	503.00	836.00	503.00	836.00	508.00	837.00	508.00	837.00	519.00	835.00	519.00	835.00	521.00	833.00	521.00	833.00	524.00	832.00	524.00	832.00	525.00	831.00	525.00	831.00	527.00	829.00	527.00	829.00	528.00	828.00	528.00	828.00	529.00	827.00	529.00	827.00	530.00	826.00	530.00	826.00	531.00	825.00	531.00	825.00	532.00	824.00	532.00	824.00	533.00	822.00	533.00	822.00	534.00	821.00	534.00	821.00	536.00	819.00	536.00	819.00	535.00	818.00	535.00	818.00	533.00	817.00	533.00	817.00	532.00	816.00	532.00	816.00	531.00	815.00	531.00	815.00	530.00	814.00	530.00	814.00	529.00	813.00	529.00	813.00	527.00	812.00	527.00	812.00	526.00	811.00	526.00	811.00	524.00	810.00	524.00	810.00	522.00	809.00	522.00	809.00	521.00	808.00	521.00	808.00	517.00	807.00	517.00	807.00	514.00	806.00	514.00	806.00	510.00	805.00	510.00	805.00	509.00	804.00	509.00	804.00	506.00	805.00	506.00	805.00	505.00	806.00	505.00	806.00	502.00	807.00	502.00	807.00	498.00	808.00	498.00	808.00	497.00	809.00	497.00	809.00	495.00	810.00	495.00	810.00	492.00	811.00	492.00	811.00	490.00	812.00	490.00	812.00	488.00	813.00	488.00	813.00	485.00	814.00	485.00	814.00	478.00	815.00	478.00	815.00	468.00	814.00	468.00	814.00	464.00	816.00	464.00	816.00	462.00	817.00	462.00	817.00	460.00	818.00	460.00	818.00	459.00	819.00	459.00	819.00	457.00	820.00	457.00	820.00	456.00	821.00	456.00	821.00	452.00	822.00	452.00	822.00	437.00	821.00	437.00	821.00	427.00	820.00	427.00	820.00	415.00	819.00	415.00	819.00	413.00	818.00	413.00	818.00	411.00	817.00	411.00	817.00	409.00	816.00	409.00	816.00	408.00	815.00	408.00	815.00	405.00	814.00	405.00	814.00	404.00	815.00	404.00	815.00	403.00	816.00	403.00	816.00	401.00	817.00	401.00	817.00	400.00	820.00	400.00	820.00	398.00	824.00	398.00	824.00	397.00	827.00	397.00	827.00	396.00	828.00	396.00	828.00	395.00	830.00	395.00	830.00	394.00	832.00	394.00	832.00	392.00	834.00	392.00	834.00	391.00	836.00	391.00	836.00	390.00	837.00	390.00	837.00	388.00	838.00	388.00	838.00	385.00	840.00	385.00	840.00	382.00	842.00	382.00	842.00	381.00	843.00	381.00	843.00	380.00	846.00	380.00	846.00	379.00	847.00	379.00	847.00	378.00	848.00	378.00	848.00	377.00	850.00	377.00	850.00	376.00	852.00	376.00	852.00	375.00	854.00	375.00	854.00	374.00	858.00	374.00	858.00	373.00	862.00	373.00	862.00	372.00	864.00	372.00	864.00	371.00	868.00	371.00	868.00	370.00	880.00	370.00	880.00	371.00	881.00	371.00	881.00	378.00	882.00	378.00	882.00	381.00	881.00	381.00	881.00	398.00	882.00	398.00	882.00	400.00	883.00	400.00	883.00	402.00	884.00	402.00	884.00	403.00	885.00	403.00	885.00	406.00	886.00	406.00	886.00	407.00	887.00	407.00	887.00	409.00	888.00	409.00	888.00	410.00	889.00	410.00	889.00	412.00	890.00	412.00	890.00	413.00	891.00	413.00	891.00	416.00	889.00	416.00	889.00	417.00	888.00	417.00	888.00	419.00	887.00	419.00	887.00	420.00	885.00	420.00	885.00	421.00	884.00	421.00	884.00	422.00	883.00	422.00	883.00	424.00	881.00	424.00	881.00	426.00	880.00	426.00	880.00	427.00	879.00	427.00	879.00	428.00	878.00	428.00	878.00	429.00	877.00	429.00	877.00	431.00	875.00	431.00
T1_thres.tif	0351-0818	374.58	154.69	3015.91	9.56	0.0292	879.00	367.00	865.00	367.00	865.00	368.00	862.00	368.00	862.00	369.00	859.00	369.00	859.00	370.00	855.00	370.00	855.00	371.00	851.00	371.00	851.00	372.00	849.00	372.00	849.00	373.00	848.00	373.00	848.00	374.00	846.00	374.00	846.00	375.00	845.00	375.00	845.00	376.00	843.00	376.00	843.00	377.00	841.00	377.00	841.00	378.00	840.00	378.00	840.00	379.00	838.00	379.00	838.00	380.00	837.00	380.00	837.00	382.00	836.00	382.00	836.00	383.00	835.00	383.00	835.00	386.00	834.00	386.00	834.00	387.00	833.00	387.00	833.00	388.00	832.00	388.00	832.00	389.00	830.00	389.00	830.00	390.00	829.00	390.00	829.00	391.00	827.00	391.00	827.00	392.00	826.00	392.00	826.00	393.00	825.00	393.00	825.00	394.00	821.00	394.00	821.00	395.00	818.00	395.00	818.00	396.00	817.00	396.00	817.00	397.00	815.00	397.00	815.00	398.00	814.00	398.00	814.00	397.00	811.00	397.00	811.00	398.00	810.00	398.00	810.00	400.00	809.00	400.00	809.00	399.00	807.00	399.00	807.00	398.00	805.00	398.00	805.00	397.00	800.00	397.00	800.00	396.00	795.00	396.00	795.00	397.00	794.00	397.00	794.00	395.00	791.00	395.00	791.00	396.00	790.00	396.00	790.00	397.00	787.00	397.00	787.00	398.00	786.00	398.00	786.00	399.00	784.00	399.00	784.00	400.00	783.00	400.00	783.00	401.00	782.00	401.00	782.00	403.00	781.00	403.00	781.00	407.00	780.00	407.00	780.00	408.00	779.00	408.00	779.00	411.00	778.00	411.00	778.00	415.00	777.00	415.00	777.00	419.00	776.00	419.00	776.00	422.00	775.00	422.00	775.00	433.00	771.00	433.00	771.00	435.00	769.00	435.00	769.00	437.00	768.00	437.00	768.00	438.00	767.00	438.00	767.00	441.00	766.00	441.00	766.00	442.00	765.00	442.00	765.00	445.00	763.00	445.00	763.00	448.00	762.00	448.00	762.00	449.00	761.00	449.00	761.00	452.00	760.00	452.00	760.00	453.00	759.00	453.00	759.00	456.00	758.00	456.00	758.00	457.00	757.00	457.00	757.00	456.00	756.00	456.00	756.00	450.00	755.00	450.00	755.00	449.00	754.00	449.00	754.00	445.00	753.00	445.00	753.00	443.00	752.00	443.00	752.00	442.00	751.00	442.00	751.00	441.00	750.00	441.00	750.00	439.00	748.00	439.00	748.00	438.00	747.00	438.00	747.00	437.00	745.00	437.00	745.00	436.00	744.00	436.00	744.00	435.00	742.00	435.00	742.00	425.00	741.00	425.00	741.00	421.00	740.00	421.00	740.00	415.00	739.00	415.00	739.00	403.00	738.00	403.00	738.00	392.00	739.00	392.00	739.00	390.00	740.00	390.00	740.00	389.00	741.00	389.00	741.00	388.00	742.00	388.00	742.00	386.00	746.00	386.00	746.00	385.00	748.00	385.00	748.00	384.00	750.00	384.00	750.00	382.00	755.00	382.00	755.00	380.00	757.00	380.00	757.00	379.00	758.00	379.00	758.00	378.00	760.00	378.00	760.00	377.00	761.00	377.00	761.00	376.00	762.00	376.00	762.00	375.00	763.00	375.00	763.00	374.00	764.00	374.00	764.00	373.00	765.00	373.00	765.00	371.00	766.00	371.00	766.00	370.00	767.00	370.00	767.00	368.00	768.00	368.00	768.00	366.00	769.00	366.00	769.00	365.00	770.00	365.00	770.00	362.00	771.00	362.00	771.00	361.00	772.00	361.00	772.00	358.00	773.00	358.00	773.00	356.00	774.00	356.00	774.00	354.00	775.00	354.00	775.00	352.00	776.00	352.00	776.00	348.00	777.00	348.00	777.00	346.00	778.00	346.00	778.00	338.00	779.00	338.00	779.00	331.00	780.00	331.00	780.00	325.00	781.00	325.00	781.00	322.00	782.00	322.00	782.00	321.00	783.00	321.00	783.00	317.00	784.00	317.00	784.00	316.00	785.00	316.00	785.00	314.00	786.00	314.00	786.00	310.00	787.00	310.00	787.00	308.00	788.00	308.00	788.00	305.00	789.00	305.00	789.00	306.00	810.00	306.00	810.00	305.00	812.00	305.00	812.00	304.00	818.00	304.00	818.00	303.00	820.00	303.00	820.00	302.00	822.00	302.00	822.00	301.00	823.00	301.00	823.00	300.00	824.00	300.00	824.00	298.00	825.00	298.00	825.00	297.00	826.00	297.00	826.00	289.00	824.00	289.00	824.00	287.00	823.00	287.00	823.00	286.00	822.00	286.00	822.00	284.00	821.00	284.00	821.00	278.00	822.00	278.00	822.00	272.00	823.00	272.00	823.00	270.00	824.00	270.00	824.00	264.00	826.00	264.00	826.00	262.00	827.00	262.00	827.00	260.00	828.00	260.00	828.00	259.00	829.00	259.00	829.00	258.00	830.00	258.00	830.00	257.00	831.00	257.00	831.00	256.00	832.00	256.00	832.00	255.00	833.00	255.00	833.00	254.00	836.00	254.00	836.00	252.00	838.00	252.00	838.00	251.00	857.00	251.00	857.00	252.00	861.00	252.00	861.00	251.00	862.00	251.00	862.00	250.00	867.00	250.00	867.00	249.00	868.00	249.00	868.00	248.00	871.00	248.00	871.00	246.00	874.00	246.00	874.00	245.00	877.00	245.00	877.00	246.00	879.00	246.00	879.00	247.00	880.00	247.00	880.00	248.00	881.00	248.00	881.00	250.00	883.00	250.00	883.00	252.00	885.00	252.00	885.00	253.00	886.00	253.00	886.00	255.00	887.00	255.00	887.00	258.00	888.00	258.00	888.00	260.00	889.00	260.00	889.00	272.00	888.00	272.00	888.00	273.00	887.00	273.00	887.00	274.00	886.00	274.00	886.00	275.00	885.00	275.00	885.00	277.00	884.00	277.00	884.00	278.00	883.00	278.00	883.00	279.00	882.00	279.00	882.00	281.00	881.00	281.00	881.00	289.00	882.00	289.00	882.00	291.00	883.00	291.00	883.00	292.00	884.00	292.00	884.00	293.00	885.00	293.00	885.00	295.00	886.00	295.00	886.00	296.00	887.00	296.00	887.00	297.00	888.00	297.00	888.00	298.00	889.00	298.00	889.00	299.00	890.00	299.00	890.00	300.00	891.00	300.00	891.00	301.00	892.00	301.00	892.00	302.00	893.00	302.00	893.00	304.00	894.00	304.00	894.00	305.00	895.00	305.00	895.00	306.00	896.00	306.00	896.00	307.00	897.00	307.00	897.00	308.00	898.00	308.00	898.00	310.00	899.00	310.00	899.00	312.00	898.00	312.00	898.00	313.00	897.00	313.00	897.00	318.00	896.00	318.00	896.00	319.00	895.00	319.00	895.00	321.00	894.00	321.00	894.00	323.00	893.00	323.00	893.00	327.00	892.00	327.00	892.00	330.00	891.00	330.00	891.00	343.00	890.00	343.00	890.00	347.00	889.00	347.00	889.00	352.00	888.00	352.00	888.00	354.00	887.00	354.00	887.00	358.00	886.00	358.00	886.00	359.00	885.00	359.00	885.00	363.00	884.00	363.00	884.00	365.00	879.00	365.00
T1_thres.tif	0435-0933	423.50	198.16	510.54	9.12	0.0711	957.00	429.00	958.00	429.00	958.00	430.00	959.00	430.00	959.00	433.00	960.00	433.00	960.00	434.00	961.00	434.00	961.00	438.00	962.00	438.00	962.00	440.00	963.00	440.00	963.00	448.00	964.00	448.00	964.00	450.00	963.00	450.00	963.00	453.00	962.00	453.00	962.00	455.00	961.00	455.00	961.00	458.00	960.00	458.00	960.00	459.00	959.00	459.00	959.00	460.00	958.00	460.00	958.00	461.00	957.00	461.00	957.00	463.00	956.00	463.00	956.00	462.00	955.00	462.00	955.00	461.00	954.00	461.00	954.00	460.00	952.00	460.00	952.00	459.00	950.00	459.00	950.00	458.00	949.00	458.00	949.00	457.00	940.00	457.00	940.00	458.00	936.00	458.00	936.00	459.00	933.00	459.00	933.00	460.00	930.00	460.00	930.00	461.00	928.00	461.00	928.00	460.00	925.00	460.00	925.00	463.00	926.00	463.00	926.00	464.00	924.00	464.00	924.00	465.00	923.00	465.00	923.00	466.00	922.00	466.00	922.00	467.00	919.00	467.00	919.00	466.00	918.00	466.00	918.00	465.00	917.00	465.00	917.00	463.00	916.00	463.00	916.00	461.00	915.00	461.00	915.00	459.00	914.00	459.00	914.00	455.00	913.00	455.00	913.00	454.00	912.00	454.00	912.00	451.00	911.00	451.00	911.00	450.00	910.00	450.00	910.00	447.00	909.00	447.00	909.00	441.00	908.00	441.00	908.00	434.00	907.00	434.00	907.00	428.00	906.00	428.00	906.00	425.00	905.00	425.00	905.00	424.00	904.00	424.00	904.00	419.00	903.00	419.00	903.00	418.00	902.00	418.00	902.00	414.00	904.00	414.00	904.00	413.00	905.00	413.00	905.00	412.00	906.00	412.00	906.00	411.00	907.00	411.00	907.00	410.00	908.00	410.00	908.00	409.00	909.00	409.00	909.00	408.00	910.00	408.00	910.00	407.00	911.00	407.00	911.00	406.00	913.00	406.00	913.00	405.00	915.00	405.00	915.00	404.00	917.00	404.00	917.00	403.00	919.00	403.00	919.00	404.00	921.00	404.00	921.00	405.00	922.00	405.00	922.00	406.00	923.00	406.00	923.00	408.00	924.00	408.00	924.00	409.00	925.00	409.00	925.00	410.00	928.00	410.00	928.00	412.00	930.00	412.00	930.00	414.00	934.00	414.00	934.00	415.00	935.00	415.00	935.00	416.00	940.00	416.00	940.00	415.00	941.00	415.00	941.00	416.00	945.00	416.00	945.00	417.00	946.00	417.00	946.00	418.00	948.00	418.00	948.00	419.00	950.00	419.00	950.00	421.00	951.00	421.00	951.00	423.00	953.00	423.00	953.00	424.00	954.00	424.00	954.00	426.00	956.00	426.00	956.00	428.00	957.00	428.00
T1_thres.tif	0505-0920	419.68	232.02	1384.71	49.27	0.0149	959.00	506.00	960.00	506.00	960.00	507.00	961.00	507.00	961.00	511.00	962.00	511.00	962.00	514.00	963.00	514.00	963.00	516.00	964.00	516.00	964.00	520.00	965.00	520.00	965.00	528.00	966.00	528.00	966.00	532.00	967.00	532.00	967.00	534.00	966.00	534.00	966.00	536.00	965.00	536.00	965.00	537.00	964.00	537.00	964.00	538.00	963.00	538.00	963.00	541.00	962.00	541.00	962.00	542.00	961.00	542.00	961.00	552.00	960.00	552.00	960.00	555.00	959.00	555.00	959.00	562.00	958.00	562.00	958.00	564.00	957.00	564.00	957.00	566.00	956.00	566.00	956.00	571.00	955.00	571.00	955.00	574.00	954.00	574.00	954.00	577.00	953.00	577.00	953.00	580.00	952.00	580.00	952.00	581.00	951.00	581.00	951.00	583.00	949.00	583.00	949.00	585.00	948.00	585.00	948.00	586.00	947.00	586.00	947.00	587.00	943.00	587.00	943.00	588.00	941.00	588.00	941.00	589.00	940.00	589.00	940.00	590.00	938.00	590.00	938.00	591.00	935.00	591.00	935.00	592.00	932.00	592.00	932.00	593.00	921.00	593.00	921.00	592.00	919.00	592.00	919.00	591.00	918.00	591.00	918.00	590.00	917.00	590.00	917.00	588.00	916.00	588.00	916.00	578.00	917.00	578.00	917.00	574.00	918.00	574.00	918.00	570.00	919.00	570.00	919.00	565.00	920.00	565.00	920.00	562.00	921.00	562.00	921.00	560.00	922.00	560.00	922.00	557.00	923.00	557.00	923.00	555.00	924.00	555.00	924.00	550.00	925.00	550.00	925.00	548.00	926.00	548.00	926.00	544.00	925.00	544.00	925.00	541.00	924.00	541.00	924.00	538.00	923.00	538.00	923.00	537.00	918.00	537.00	918.00	536.00	914.00	536.00	914.00	537.00	912.00	537.00	912.00	523.00	911.00	523.00	911.00	515.00	910.00	515.00	910.00	512.00	909.00	512.00	909.00	510.00	908.00	510.00	908.00	509.00	906.00	509.00	906.00	507.00	902.00	507.00	902.00	506.00	900.00	506.00	900.00	505.00	896.00	505.00	896.00	506.00	895.00	506.00	895.00	507.00	894.00	507.00	894.00	485.00	893.00	485.00	893.00	484.00	891.00	484.00	891.00	481.00	890.00	481.00	890.00	476.00	889.00	476.00	889.00	475.00	888.00	475.00	888.00	473.00	887.00	473.00	887.00	472.00	882.00	472.00	882.00	470.00	881.00	470.00	881.00	469.00	880.00	469.00	880.00	466.00	879.00	466.00	879.00	464.00	878.00	464.00	878.00	462.00	877.00	462.00	877.00	460.00	876.00	460.00	876.00	458.00	875.00	458.00	875.00	457.00	874.00	457.00	874.00	454.00	873.00	454.00	873.00	445.00	874.00	445.00	874.00	440.00	876.00	440.00	876.00	437.00	877.00	437.00	877.00	436.00	878.00	436.00	878.00	434.00	880.00	434.00	880.00	431.00	881.00	431.00	881.00	430.00	882.00	430.00	882.00	429.00	883.00	429.00	883.00	428.00	884.00	428.00	884.00	427.00	885.00	427.00	885.00	426.00	886.00	426.00	886.00	424.00	887.00	424.00	887.00	423.00	889.00	423.00	889.00	422.00	890.00	422.00	890.00	421.00	891.00	421.00	891.00	420.00	894.00	420.00	894.00	418.00	896.00	418.00	896.00	417.00	897.00	417.00	897.00	419.00	899.00	419.00	899.00	420.00	900.00	420.00	900.00	421.00	901.00	421.00	901.00	426.00	902.00	426.00	902.00	428.00	903.00	428.00	903.00	430.00	904.00	430.00	904.00	436.00	905.00	436.00	905.00	443.00	906.00	443.00	906.00	450.00	907.00	450.00	907.00	452.00	908.00	452.00	908.00	454.00	909.00	454.00	909.00	456.00	910.00	456.00	910.00	458.00	911.00	458.00	911.00	461.00	912.00	461.00	912.00	464.00	913.00	464.00	913.00	465.00	914.00	465.00	914.00	467.00	912.00	467.00	912.00	470.00	913.00	470.00	913.00	471.00	915.00	471.00	915.00	472.00	917.00	472.00	917.00	473.00	919.00	473.00	919.00	479.00	920.00	479.00	920.00	480.00	921.00	480.00	921.00	481.00	922.00	481.00	922.00	482.00	923.00	482.00	923.00	484.00	928.00	484.00	928.00	485.00	930.00	485.00	930.00	486.00	933.00	486.00	933.00	487.00	934.00	487.00	934.00	488.00	937.00	488.00	937.00	489.00	940.00	489.00	940.00	490.00	946.00	490.00	946.00	489.00	950.00	489.00	950.00	488.00	954.00	488.00	954.00	489.00	953.00	489.00	953.00	490.00	950.00	490.00	950.00	494.00	954.00	494.00	954.00	493.00	955.00	493.00	955.00	492.00	956.00	492.00	956.00	494.00	957.00	494.00	957.00	498.00	958.00	498.00	958.00	502.00	959.00	502.00
T1_thres.tif	0512-0870	398.18	235.94	250.21	61.77	0.0422	890.00	513.00	889.00	513.00	889.00	522.00	888.00	522.00	888.00	526.00	887.00	526.00	887.00	532.00	886.00	532.00	886.00	533.00	885.00	533.00	885.00	535.00	884.00	535.00	884.00	536.00	883.00	536.00	883.00	537.00	882.00	537.00	882.00	538.00	881.00	538.00	881.00	539.00	879.00	539.00	879.00	540.00	878.00	540.00	878.00	541.00	877.00	541.00	877.00	542.00	875.00	542.00	875.00	543.00	874.00	543.00	874.00	544.00	873.00	544.00	873.00	545.00	870.00	545.00	870.00	546.00	866.00	546.00	866.00	545.00	860.00	545.00	860.00	543.00	859.00	543.00	859.00	541.00	857.00	541.00	857.00	540.00	856.00	540.00	856.00	537.00	855.00	537.00	855.00	535.00	854.00	535.00	854.00	532.00	853.00	532.00	853.00	530.00	851.00	530.00	851.00	529.00	850.00	529.00	850.00	526.00	851.00	526.00	851.00	527.00	856.00	527.00	856.00	526.00	862.00	526.00	862.00	525.00	864.00	525.00	864.00	524.00	866.00	524.00	866.00	523.00	867.00	523.00	867.00	522.00	868.00	522.00	868.00	521.00	869.00	521.00	869.00	520.00	870.00	520.00	870.00	517.00	871.00	517.00	871.00	513.00	872.00	513.00	872.00	506.00	873.00	506.00	873.00	500.00	876.00	500.00	876.00	498.00	878.00	498.00	878.00	493.00	880.00	493.00	880.00	491.00	881.00	491.00	881.00	489.00	882.00	489.00	882.00	486.00	883.00	486.00	883.00	484.00	884.00	484.00	884.00	478.00	887.00	478.00	887.00	484.00	888.00	484.00	888.00	486.00	889.00	486.00	889.00	487.00	890.00	487.00	890.00	488.00	891.00	488.00	891.00	510.00	890.00	510.00
T1_thres.tif	0491-0860	391.40	218.11	201.24	-4.12	0.0242	880.00	483.00	879.00	483.00	879.00	486.00	878.00	486.00	878.00	488.00	877.00	488.00	877.00	490.00	876.00	490.00	876.00	491.00	875.00	491.00	875.00	495.00	872.00	495.00	872.00	494.00	871.00	494.00	871.00	493.00	869.00	493.00	869.00	492.00	868.00	492.00	868.00	491.00	866.00	491.00	866.00	490.00	864.00	490.00	864.00	489.00	862.00	489.00	862.00	488.00	848.00	488.00	848.00	489.00	846.00	489.00	846.00	490.00	845.00	490.00	845.00	491.00	844.00	491.00	844.00	492.00	843.00	492.00	843.00	493.00	842.00	493.00	842.00	495.00	841.00	495.00	841.00	507.00	842.00	507.00	842.00	511.00	843.00	511.00	843.00	516.00	844.00	516.00	844.00	518.00	845.00	518.00	845.00	520.00	846.00	520.00	846.00	522.00	847.00	522.00	847.00	523.00	844.00	523.00	844.00	522.00	841.00	522.00	841.00	518.00	840.00	518.00	840.00	492.00	841.00	492.00	841.00	489.00	842.00	489.00	842.00	483.00	843.00	483.00	843.00	481.00	844.00	481.00	844.00	476.00	845.00	476.00	845.00	474.00	847.00	474.00	847.00	472.00	849.00	472.00	849.00	470.00	850.00	470.00	850.00	468.00	852.00	468.00	852.00	466.00	853.00	466.00	853.00	464.00	856.00	464.00	856.00	463.00	857.00	463.00	857.00	462.00	860.00	462.00	860.00	461.00	862.00	461.00	862.00	460.00	866.00	460.00	866.00	459.00	868.00	459.00	868.00	460.00	867.00	460.00	867.00	463.00	870.00	463.00	870.00	462.00	871.00	462.00	871.00	461.00	873.00	461.00	873.00	462.00	874.00	462.00	874.00	464.00	875.00	464.00	875.00	466.00	876.00	466.00	876.00	468.00	877.00	468.00	877.00	472.00	879.00	472.00	879.00	474.00	880.00	474.00	880.00	475.00	881.00	475.00	881.00	481.00	880.00	481.00
T1_thres.tif	0630-0933	422.19	284.81	1307.03	-72.74	0.0117	996.00	613.00	995.00	613.00	995.00	614.00	994.00	614.00	994.00	615.00	993.00	615.00	993.00	616.00	992.00	616.00	992.00	617.00	990.00	617.00	990.00	618.00	989.00	618.00	989.00	619.00	988.00	619.00	988.00	620.00	987.00	620.00	987.00	621.00	980.00	621.00	980.00	620.00	974.00	620.00	974.00	621.00	961.00	621.00	961.00	623.00	960.00	623.00	960.00	624.00	958.00	624.00	958.00	625.00	956.00	625.00	956.00	626.00	954.00	626.00	954.00	627.00	952.00	627.00	952.00	628.00	951.00	628.00	951.00	629.00	950.00	629.00	950.00	630.00	949.00	630.00	949.00	632.00	948.00	632.00	948.00	633.00	947.00	633.00	947.00	634.00	946.00	634.00	946.00	635.00	945.00	635.00	945.00	636.00	939.00	636.00	939.00	639.00	942.00	639.00	942.00	643.00	943.00	643.00	943.00	666.00	942.00	666.00	942.00	668.00	941.00	668.00	941.00	669.00	940.00	669.00	940.00	670.00	939.00	670.00	939.00	671.00	938.00	671.00	938.00	673.00	937.00	673.00	937.00	675.00	936.00	675.00	936.00	676.00	935.00	676.00	935.00	677.00	934.00	677.00	934.00	678.00	933.00	678.00	933.00	679.00	931.00	679.00	931.00	680.00	930.00	680.00	930.00	681.00	929.00	681.00	929.00	680.00	928.00	680.00	928.00	679.00	926.00	679.00	926.00	678.00	924.00	678.00	924.00	676.00	920.00	676.00	920.00	675.00	918.00	675.00	918.00	674.00	917.00	674.00	917.00	673.00	916.00	673.00	916.00	672.00	915.00	672.00	915.00	671.00	914.00	671.00	914.00	667.00	913.00	667.00	913.00	666.00	912.00	666.00	912.00	665.00	911.00	665.00	911.00	664.00	910.00	664.00	910.00	663.00	904.00	663.00	904.00	662.00	903.00	662.00	903.00	661.00	900.00	661.00	900.00	662.00	894.00	662.00	894.00	663.00	890.00	663.00	890.00	660.00	887.00	660.00	887.00	661.00	886.00	661.00	886.00	660.00	884.00	660.00	884.00	658.00	883.00	658.00	883.00	657.00	876.00	657.00	876.00	656.00	875.00	656.00	875.00	655.00	872.00	655.00	872.00	654.00	871.00	654.00	871.00	653.00	870.00	653.00	870.00	651.00	869.00	651.00	869.00	650.00	868.00	650.00	868.00	637.00	869.00	637.00	869.00	633.00	870.00	633.00	870.00	624.00	871.00	624.00	871.00	622.00	873.00	622.00	873.00	621.00	874.00	621.00	874.00	618.00	875.00	618.00	875.00	614.00	876.00	614.00	876.00	613.00	877.00	613.00	877.00	612.00	879.00	612.00	879.00	611.00	885.00	611.00	885.00	612.00	890.00	612.00	890.00	613.00	891.00	613.00	891.00	614.00	894.00	614.00	894.00	615.00	895.00	615.00	895.00	616.00	898.00	616.00	898.00	617.00	902.00	617.00	902.00	616.00	903.00	616.00	903.00	615.00	904.00	615.00	904.00	614.00	906.00	614.00	906.00	612.00	907.00	612.00	907.00	610.00	908.00	610.00	908.00	609.00	909.00	609.00	909.00	608.00	910.00	608.00	910.00	605.00	911.00	605.00	911.00	604.00	912.00	604.00	912.00	602.00	914.00	602.00	914.00	601.00	916.00	601.00	916.00	600.00	918.00	600.00	918.00	599.00	919.00	599.00	919.00	598.00	920.00	598.00	920.00	596.00	934.00	596.00	934.00	595.00	937.00	595.00	937.00	594.00	940.00	594.00	940.00	593.00	942.00	593.00	942.00	592.00	944.00	592.00	944.00	591.00	946.00	591.00	946.00	590.00	950.00	590.00	950.00	588.00	951.00	588.00	951.00	587.00	952.00	587.00	952.00	586.00	954.00	586.00	954.00	583.00	956.00	583.00	956.00	579.00	958.00	579.00	958.00	580.00	960.00	580.00	960.00	581.00	961.00	581.00	961.00	583.00	962.00	583.00	962.00	584.00	963.00	584.00	963.00	585.00	965.00	585.00	965.00	586.00	969.00	586.00	969.00	587.00	970.00	587.00	970.00	588.00	982.00	588.00	982.00	587.00	983.00	587.00	983.00	586.00	986.00	586.00	986.00	584.00	987.00	584.00	987.00	585.00	989.00	585.00	989.00	586.00	991.00	586.00	991.00	587.00	992.00	587.00	992.00	588.00	994.00	588.00	994.00	589.00	995.00	589.00	995.00	590.00	996.00	590.00	996.00	591.00	995.00	591.00	995.00	598.00	998.00	598.00	998.00	596.00	999.00	596.00	999.00	600.00	998.00	600.00	998.00	608.00	997.00	608.00	997.00	610.00	996.00	610.00
T1_thres.tif	0569-0871	395.03	259.44	1080.37	85.46	0.0190	913.00	594.00	917.00	594.00	917.00	595.00	916.00	595.00	916.00	597.00	914.00	597.00	914.00	598.00	912.00	598.00	912.00	599.00	910.00	599.00	910.00	600.00	909.00	600.00	909.00	602.00	908.00	602.00	908.00	603.00	907.00	603.00	907.00	606.00	905.00	606.00	905.00	608.00	904.00	608.00	904.00	609.00	903.00	609.00	903.00	611.00	901.00	611.00	901.00	613.00	897.00	613.00	897.00	612.00	896.00	612.00	896.00	611.00	894.00	611.00	894.00	610.00	892.00	610.00	892.00	609.00	887.00	609.00	887.00	608.00	876.00	608.00	876.00	609.00	874.00	609.00	874.00	611.00	873.00	611.00	873.00	612.00	871.00	612.00	871.00	611.00	870.00	611.00	870.00	610.00	869.00	610.00	869.00	609.00	868.00	609.00	868.00	608.00	867.00	608.00	867.00	606.00	866.00	606.00	866.00	603.00	865.00	603.00	865.00	602.00	864.00	602.00	864.00	600.00	863.00	600.00	863.00	599.00	862.00	599.00	862.00	597.00	861.00	597.00	861.00	596.00	860.00	596.00	860.00	594.00	859.00	594.00	859.00	592.00	858.00	592.00	858.00	591.00	856.00	591.00	856.00	589.00	836.00	589.00	836.00	588.00	834.00	588.00	834.00	587.00	829.00	587.00	829.00	588.00	828.00	588.00	828.00	585.00	826.00	585.00	826.00	583.00	824.00	583.00	824.00	581.00	823.00	581.00	823.00	575.00	822.00	575.00	822.00	555.00	821.00	555.00	821.00	553.00	820.00	553.00	820.00	540.00	822.00	540.00	822.00	539.00	823.00	539.00	823.00	538.00	824.00	538.00	824.00	536.00	826.00	536.00	826.00	535.00	827.00	535.00	827.00	534.00	828.00	534.00	828.00	533.00	829.00	533.00	829.00	532.00	830.00	532.00	830.00	531.00	831.00	531.00	831.00	530.00	834.00	530.00	834.00	527.00	835.00	527.00	835.00	526.00	836.00	526.00	836.00	525.00	842.00	525.00	842.00	526.00	845.00	526.00	845.00	527.00	846.00	527.00	846.00	528.00	847.00	528.00	847.00	532.00	849.00	532.00	849.00	533.00	850.00	533.00	850.00	534.00	851.00	534.00	851.00	538.00	852.00	538.00	852.00	539.00	853.00	539.00	853.00	542.00	854.00	542.00	854.00	543.00	855.00	543.00	855.00	544.00	856.00	544.00	856.00	545.00	857.00	545.00	857.00	548.00	863.00	548.00	863.00	549.00	872.00	549.00	872.00	548.00	876.00	548.00	876.00	546.00	878.00	546.00	878.00	545.00	879.00	545.00	879.00	546.00	880.00	546.00	880.00	550.00	881.00	550.00	881.00	554.00	882.00	554.00	882.00	555.00	883.00	555.00	883.00	557.00	884.00	557.00	884.00	558.00	887.00	558.00	887.00	559.00	888.00	559.00	888.00	560.00	894.00	560.00	894.00	559.00	895.00	559.00	895.00	558.00	898.00	558.00	898.00	557.00	900.00	557.00	900.00	555.00	902.00	555.00	902.00	553.00	903.00	553.00	903.00	552.00	904.00	552.00	904.00	551.00	906.00	551.00	906.00	550.00	908.00	550.00	908.00	548.00	909.00	548.00	909.00	547.00	910.00	547.00	910.00	545.00	911.00	545.00	911.00	542.00	912.00	542.00	912.00	540.00	920.00	540.00	920.00	541.00	921.00	541.00	921.00	543.00	922.00	543.00	922.00	548.00	921.00	548.00	921.00	552.00	920.00	552.00	920.00	555.00	919.00	555.00	919.00	558.00	918.00	558.00	918.00	560.00	917.00	560.00	917.00	562.00	916.00	562.00	916.00	568.00	915.00	568.00	915.00	572.00	914.00	572.00	914.00	576.00	913.00	576.00
T1_thres.tif	0726-0737	334.58	330.32	576.65	-54.31	0.0274	775.00	732.00	774.00	732.00	774.00	737.00	772.00	737.00	772.00	738.00	771.00	738.00	771.00	739.00	767.00	739.00	767.00	740.00	766.00	740.00	766.00	741.00	765.00	741.00	765.00	742.00	764.00	742.00	764.00	743.00	763.00	743.00	763.00	744.00	762.00	744.00	762.00	745.00	761.00	745.00	761.00	746.00	760.00	746.00	760.00	747.00	759.00	747.00	759.00	748.00	758.00	748.00	758.00	749.00	755.00	749.00	755.00	750.00	754.00	750.00	754.00	751.00	743.00	751.00	743.00	750.00	741.00	750.00	741.00	749.00	740.00	749.00	740.00	747.00	736.00	747.00	736.00	746.00	734.00	746.00	734.00	745.00	729.00	745.00	729.00	746.00	727.00	746.00	727.00	748.00	726.00	748.00	726.00	749.00	725.00	749.00	725.00	752.00	724.00	752.00	724.00	753.00	723.00	753.00	723.00	752.00	721.00	752.00	721.00	751.00	720.00	751.00	720.00	750.00	719.00	750.00	719.00	748.00	718.00	748.00	718.00	746.00	717.00	746.00	717.00	745.00	716.00	745.00	716.00	743.00	712.00	743.00	712.00	742.00	711.00	742.00	711.00	741.00	709.00	741.00	709.00	739.00	707.00	739.00	707.00	738.00	706.00	738.00	706.00	737.00	705.00	737.00	705.00	736.00	704.00	736.00	704.00	735.00	702.00	735.00	702.00	734.00	701.00	734.00	701.00	733.00	699.00	733.00	699.00	732.00	698.00	732.00	698.00	729.00	697.00	729.00	697.00	722.00	698.00	722.00	698.00	717.00	699.00	717.00	699.00	715.00	700.00	715.00	700.00	712.00	701.00	712.00	701.00	711.00	702.00	711.00	702.00	709.00	704.00	709.00	704.00	707.00	705.00	707.00	705.00	706.00	706.00	706.00	706.00	705.00	708.00	705.00	708.00	704.00	710.00	704.00	710.00	703.00	711.00	703.00	711.00	702.00	712.00	702.00	712.00	701.00	714.00	701.00	714.00	700.00	718.00	700.00	718.00	701.00	720.00	701.00	720.00	702.00	723.00	702.00	723.00	703.00	724.00	703.00	724.00	704.00	725.00	704.00	725.00	705.00	726.00	705.00	726.00	706.00	729.00	706.00	729.00	707.00	730.00	707.00	730.00	708.00	732.00	708.00	732.00	709.00	733.00	709.00	733.00	710.00	735.00	710.00	735.00	712.00	736.00	712.00	736.00	713.00	739.00	713.00	739.00	714.00	751.00	714.00	751.00	713.00	752.00	713.00	752.00	712.00	755.00	712.00	755.00	710.00	756.00	710.00	756.00	709.00	757.00	709.00	757.00	708.00	761.00	708.00	761.00	709.00	763.00	709.00	763.00	710.00	767.00	710.00	767.00	711.00	770.00	711.00	770.00	710.00	776.00	710.00	776.00	714.00	777.00	714.00	777.00	716.00	776.00	716.00	776.00	720.00	775.00	720.00
T1_thres.tif	0672-0715	324.33	306.10	1496.90	65.30	0.0100	744.00	680.00	745.00	680.00	745.00	685.00	746.00	685.00	746.00	686.00	747.00	686.00	747.00	690.00	748.00	690.00	748.00	692.00	749.00	692.00	749.00	694.00	750.00	694.00	750.00	696.00	751.00	696.00	751.00	700.00	752.00	700.00	752.00	701.00	753.00	701.00	753.00	702.00	755.00	702.00	755.00	703.00	756.00	703.00	756.00	704.00	757.00	704.00	757.00	705.00	755.00	705.00	755.00	706.00	754.00	706.00	754.00	707.00	753.00	707.00	753.00	708.00	752.00	708.00	752.00	709.00	750.00	709.00	750.00	710.00	746.00	710.00	746.00	711.00	741.00	711.00	741.00	710.00	738.00	710.00	738.00	708.00	737.00	708.00	737.00	707.00	736.00	707.00	736.00	706.00	735.00	706.00	735.00	705.00	732.00	705.00	732.00	703.00	728.00	703.00	728.00	701.00	726.00	701.00	726.00	699.00	722.00	699.00	722.00	698.00	720.00	698.00	720.00	697.00	712.00	697.00	712.00	698.00	710.00	698.00	710.00	699.00	708.00	699.00	708.00	700.00	707.00	700.00	707.00	701.00	705.00	701.00	705.00	702.00	704.00	702.00	704.00	703.00	702.00	703.00	702.00	705.00	701.00	705.00	701.00	706.00	700.00	706.00	700.00	707.00	699.00	707.00	699.00	708.00	698.00	708.00	698.00	709.00	697.00	709.00	697.00	712.00	696.00	712.00	696.00	715.00	695.00	715.00	695.00	720.00	694.00	720.00	694.00	723.00	693.00	723.00	693.00	729.00	678.00	729.00	678.00	728.00	675.00	728.00	675.00	727.00	672.00	727.00	672.00	726.00	670.00	726.00	670.00	725.00	667.00	725.00	667.00	724.00	666.00	724.00	666.00	723.00	664.00	723.00	664.00	722.00	661.00	722.00	661.00	721.00	659.00	721.00	659.00	720.00	658.00	720.00	658.00	719.00	657.00	719.00	657.00	718.00	656.00	718.00	656.00	717.00	655.00	717.00	655.00	715.00	654.00	715.00	654.00	711.00	653.00	711.00	653.00	693.00	654.00	693.00	654.00	686.00	655.00	686.00	655.00	684.00	656.00	684.00	656.00	682.00	659.00	682.00	659.00	681.00	660.00	681.00	660.00	680.00	663.00	680.00	663.00	679.00	664.00	679.00	664.00	678.00	666.00	678.00	666.00	677.00	667.00	677.00	667.00	676.00	668.00	676.00	668.00	675.00	671.00	675.00	671.00	673.00	672.00	673.00	672.00	672.00	674.00	672.00	674.00	670.00	676.00	670.00	676.00	669.00	677.00	669.00	677.00	667.00	678.00	667.00	678.00	666.00	680.00	666.00	680.00	665.00	681.00	665.00	681.00	664.00	682.00	664.00	682.00	663.00	683.00	663.00	683.00	660.00	685.00	660.00	685.00	655.00	686.00	655.00	686.00	639.00	687.00	639.00	687.00	636.00	691.00	636.00	691.00	637.00	696.00	637.00	696.00	636.00	701.00	636.00	701.00	635.00	703.00	635.00	703.00	634.00	704.00	634.00	704.00	633.00	706.00	633.00	706.00	632.00	708.00	632.00	708.00	637.00	709.00	637.00	709.00	642.00	710.00	642.00	710.00	643.00	711.00	643.00	711.00	644.00	722.00	644.00	722.00	643.00	724.00	643.00	724.00	642.00	729.00	642.00	729.00	641.00	730.00	641.00	730.00	639.00	731.00	639.00	731.00	638.00	732.00	638.00	732.00	634.00	733.00	634.00	733.00	632.00	734.00	632.00	734.00	630.00	736.00	630.00	736.00	628.00	738.00	628.00	738.00	625.00	739.00	625.00	739.00	624.00	742.00	624.00	742.00	622.00	743.00	622.00	743.00	621.00	745.00	621.00	745.00	620.00	748.00	620.00	748.00	618.00	751.00	618.00	751.00	617.00	752.00	617.00	752.00	616.00	755.00	616.00	755.00	618.00	756.00	618.00	756.00	619.00	757.00	619.00	757.00	620.00	761.00	620.00	761.00	621.00	763.00	621.00	763.00	622.00	765.00	622.00	765.00	623.00	767.00	623.00	767.00	624.00	770.00	624.00	770.00	625.00	771.00	625.00	771.00	626.00	772.00	626.00	772.00	627.00	773.00	627.00	773.00	630.00	774.00	630.00	774.00	632.00	775.00	632.00	775.00	634.00	776.00	634.00	776.00	642.00	777.00	642.00	777.00	648.00	776.00	648.00	776.00	652.00	775.00	652.00	775.00	654.00	774.00	654.00	774.00	655.00	773.00	655.00	773.00	657.00	772.00	657.00	772.00	659.00	771.00	659.00	771.00	663.00	770.00	663.00	770.00	664.00	769.00	664.00	769.00	665.00	766.00	665.00	766.00	663.00	753.00	663.00	753.00	664.00	751.00	664.00	751.00	665.00	749.00	665.00	749.00	666.00	748.00	666.00	748.00	667.00	747.00	667.00	747.00	669.00	746.00	669.00	746.00	671.00	745.00	671.00	745.00	673.00	744.00	673.00
T1_thres.tif	0648-0583	267.81	300.45	2918.39	79.43	0.0034	681.00	658.00	680.00	658.00	680.00	660.00	679.00	660.00	679.00	662.00	678.00	662.00	678.00	663.00	676.00	663.00	676.00	664.00	675.00	664.00	675.00	665.00	674.00	665.00	674.00	666.00	673.00	666.00	673.00	667.00	671.00	667.00	671.00	669.00	669.00	669.00	669.00	670.00	668.00	670.00	668.00	672.00	666.00	672.00	666.00	673.00	665.00	673.00	665.00	674.00	664.00	674.00	664.00	675.00	661.00	675.00	661.00	676.00	660.00	676.00	660.00	677.00	658.00	677.00	658.00	678.00	656.00	678.00	656.00	679.00	654.00	679.00	654.00	680.00	653.00	680.00	653.00	682.00	652.00	682.00	652.00	683.00	651.00	683.00	651.00	687.00	650.00	687.00	650.00	705.00	649.00	705.00	649.00	709.00	650.00	709.00	650.00	714.00	651.00	714.00	651.00	718.00	652.00	718.00	652.00	719.00	653.00	719.00	653.00	720.00	654.00	720.00	654.00	721.00	651.00	721.00	651.00	722.00	650.00	722.00	650.00	723.00	648.00	723.00	648.00	724.00	646.00	724.00	646.00	725.00	645.00	725.00	645.00	726.00	643.00	726.00	643.00	725.00	640.00	725.00	640.00	724.00	639.00	724.00	639.00	723.00	636.00	723.00	636.00	721.00	623.00	721.00	623.00	723.00	621.00	723.00	621.00	724.00	619.00	724.00	619.00	725.00	618.00	725.00	618.00	724.00	617.00	724.00	617.00	723.00	616.00	723.00	616.00	719.00	615.00	719.00	615.00	718.00	614.00	718.00	614.00	713.00	612.00	713.00	612.00	711.00	611.00	711.00	611.00	709.00	610.00	709.00	610.00	707.00	609.00	707.00	609.00	704.00	608.00	704.00	608.00	700.00	609.00	700.00	609.00	683.00	608.00	683.00	608.00	676.00	607.00	676.00	607.00	671.00	606.00	671.00	606.00	669.00	605.00	669.00	605.00	668.00	604.00	668.00	604.00	667.00	601.00	667.00	601.00	666.00	600.00	666.00	600.00	665.00	597.00	665.00	597.00	664.00	596.00	664.00	596.00	663.00	594.00	663.00	594.00	662.00	593.00	662.00	593.00	661.00	583.00	661.00	583.00	662.00	582.00	662.00	582.00	663.00	579.00	663.00	579.00	664.00	577.00	664.00	577.00	665.00	576.00	665.00	576.00	666.00	575.00	666.00	575.00	667.00	574.00	667.00	574.00	668.00	573.00	668.00	573.00	669.00	572.00	669.00	572.00	671.00	571.00	671.00	571.00	675.00	570.00	675.00	570.00	679.00	569.00	679.00	569.00	688.00	570.00	688.00	570.00	691.00	571.00	691.00	571.00	700.00	570.00	700.00	570.00	701.00	569.00	701.00	569.00	702.00	568.00	702.00	568.00	703.00	566.00	703.00	566.00	705.00	565.00	705.00	565.00	706.00	564.00	706.00	564.00	707.00	562.00	707.00	562.00	706.00	561.00	706.00	561.00	705.00	560.00	705.00	560.00	704.00	557.00	704.00	557.00	703.00	544.00	703.00	544.00	702.00	537.00	702.00	537.00	703.00	534.00	703.00	534.00	704.00	532.00	704.00	532.00	705.00	529.00	705.00	529.00	706.00	527.00	706.00	527.00	707.00	525.00	707.00	525.00	708.00	524.00	708.00	524.00	709.00	523.00	709.00	523.00	710.00	522.00	710.00	522.00	711.00	521.00	711.00	521.00	712.00	519.00	712.00	519.00	713.00	518.00	713.00	518.00	714.00	517.00	714.00	517.00	715.00	515.00	715.00	515.00	717.00	514.00	717.00	514.00	718.00	513.00	718.00	513.00	720.00	512.00	720.00	512.00	721.00	511.00	721.00	511.00	722.00	510.00	722.00	510.00	723.00	507.00	723.00	507.00	725.00	506.00	725.00	506.00	726.00	505.00	726.00	505.00	727.00	503.00	727.00	503.00	728.00	502.00	728.00	502.00	729.00	490.00	729.00	490.00	728.00	489.00	728.00	489.00	727.00	488.00	727.00	488.00	726.00	487.00	726.00	487.00	725.00	486.00	725.00	486.00	720.00	487.00	720.00	487.00	712.00	486.00	712.00	486.00	710.00	485.00	710.00	485.00	708.00	484.00	708.00	484.00	692.00	485.00	692.00	485.00	691.00	486.00	691.00	486.00	689.00	487.00	689.00	487.00	688.00	488.00	688.00	488.00	687.00	489.00	687.00	489.00	686.00	490.00	686.00	490.00	685.00	491.00	685.00	491.00	684.00	493.00	684.00	493.00	683.00	494.00	683.00	494.00	682.00	498.00	682.00	498.00	681.00	499.00	681.00	499.00	680.00	502.00	680.00	502.00	678.00	504.00	678.00	504.00	676.00	505.00	676.00	505.00	674.00	506.00	674.00	506.00	672.00	507.00	672.00	507.00	670.00	508.00	670.00	508.00	668.00	509.00	668.00	509.00	666.00	510.00	666.00	510.00	664.00	511.00	664.00	511.00	662.00	512.00	662.00	512.00	647.00	513.00	647.00	513.00	641.00	512.00	641.00	512.00	639.00	514.00	639.00	514.00	638.00	516.00	638.00	516.00	637.00	520.00	637.00	520.00	636.00	528.00	636.00	528.00	635.00	530.00	635.00	530.00	634.00	536.00	634.00	536.00	633.00	538.00	633.00	538.00	631.00	540.00	631.00	540.00	628.00	541.00	628.00	541.00	632.00	542.00	632.00	542.00	633.00	543.00	633.00	543.00	635.00	544.00	635.00	544.00	636.00	545.00	636.00	545.00	637.00	546.00	637.00	546.00	638.00	547.00	638.00	547.00	639.00	549.00	639.00	549.00	640.00	558.00	640.00	558.00	639.00	562.00	639.00	562.00	638.00	564.00	638.00	564.00	637.00	566.00	637.00	566.00	636.00	570.00	636.00	570.00	634.00	572.00	634.00	572.00	633.00	574.00	633.00	574.00	632.00	575.00	632.00	575.00	631.00	576.00	631.00	576.00	630.00	577.00	630.00	577.00	628.00	579.00	628.00	579.00	626.00	581.00	626.00	581.00	625.00	582.00	625.00	582.00	624.00	584.00	624.00	584.00	623.00	585.00	623.00	585.00	621.00	586.00	621.00	586.00	606.00	585.00	606.00	585.00	604.00	584.00	604.00	584.00	599.00	583.00	599.00	583.00	594.00	582.00	594.00	582.00	588.00	584.00	588.00	584.00	586.00	586.00	586.00	586.00	585.00	588.00	585.00	588.00	584.00	589.00	584.00	589.00	583.00	591.00	583.00	591.00	582.00	595.00	582.00	595.00	581.00	596.00	581.00	596.00	580.00	597.00	580.00	597.00	579.00	599.00	579.00	599.00	578.00	600.00	578.00	600.00	577.00	601.00	577.00	601.00	576.00	602.00	576.00	602.00	574.00	603.00	574.00	603.00	573.00	604.00	573.00	604.00	572.00	605.00	572.00	605.00	570.00	606.00	570.00	606.00	567.00	607.00	567.00	607.00	572.00	608.00	572.00	608.00	580.00	609.00	580.00	609.00	586.00	611.00	586.00	611.00	588.00	613.00	588.00	613.00	590.00	614.00	590.00	614.00	591.00	615.00	591.00	615.00	593.00	616.00	593.00	616.00	602.00	617.00	602.00	617.00	608.00	618.00	608.00	618.00	612.00	619.00	612.00	619.00	613.00	620.00	613.00	620.00	615.00	621.00	615.00	621.00	616.00	623.00	616.00	623.00	617.00	624.00	617.00	624.00	618.00	636.00	618.00	636.00	617.00	638.00	617.00	638.00	616.00	639.00	616.00	639.00	615.00	640.00	615.00	640.00	614.00	642.00	614.00	642.00	613.00	643.00	613.00	643.00	612.00	644.00	612.00	644.00	611.00	645.00	611.00	645.00	610.00	647.00	610.00	647.00	609.00	648.00	609.00	648.00	608.00	658.00	608.00	658.00	609.00	659.00	609.00	659.00	610.00	661.00	610.00	661.00	611.00	662.00	611.00	662.00	612.00	666.00	612.00	666.00	613.00	667.00	613.00	667.00	618.00	666.00	618.00	666.00	621.00	665.00	621.00	665.00	628.00	667.00	628.00	667.00	630.00	669.00	630.00	669.00	632.00	671.00	632.00	671.00	633.00	673.00	633.00	673.00	634.00	674.00	634.00	674.00	635.00	675.00	635.00	675.00	636.00	677.00	636.00	677.00	637.00	680.00	637.00	680.00	638.00	683.00	638.00	683.00	652.00	682.00	652.00	682.00	657.00	681.00	657.00
T1_thres.tif	0768-0653	286.10	361.77	2586.16	81.05	0.0083	609.00	746.00	608.00	746.00	608.00	748.00	607.00	748.00	607.00	755.00	608.00	755.00	608.00	765.00	609.00	765.00	609.00	768.00	610.00	768.00	610.00	770.00	611.00	770.00	611.00	774.00	612.00	774.00	612.00	776.00	613.00	776.00	613.00	779.00	614.00	779.00	614.00	780.00	615.00	780.00	615.00	782.00	616.00	782.00	616.00	783.00	617.00	783.00	617.00	786.00	619.00	786.00	619.00	788.00	623.00	788.00	623.00	789.00	625.00	789.00	625.00	790.00	632.00	790.00	632.00	800.00	633.00	800.00	633.00	810.00	634.00	810.00	634.00	811.00	635.00	811.00	635.00	814.00	636.00	814.00	636.00	816.00	637.00	816.00	637.00	818.00	639.00	818.00	639.00	819.00	640.00	819.00	640.00	820.00	642.00	820.00	642.00	821.00	645.00	821.00	645.00	822.00	647.00	822.00	647.00	823.00	648.00	823.00	648.00	824.00	649.00	824.00	649.00	825.00	652.00	825.00	652.00	827.00	654.00	827.00	654.00	829.00	655.00	829.00	655.00	830.00	656.00	830.00	656.00	831.00	657.00	831.00	657.00	832.00	670.00	832.00	670.00	831.00	674.00	831.00	674.00	830.00	676.00	830.00	676.00	829.00	677.00	829.00	677.00	828.00	682.00	828.00	682.00	827.00	683.00	827.00	683.00	826.00	687.00	826.00	687.00	825.00	690.00	825.00	690.00	824.00	692.00	824.00	692.00	823.00	694.00	823.00	694.00	822.00	695.00	822.00	695.00	821.00	696.00	821.00	696.00	820.00	697.00	820.00	697.00	818.00	710.00	818.00	710.00	816.00	711.00	816.00	711.00	815.00	712.00	815.00	712.00	814.00	714.00	814.00	714.00	809.00	715.00	809.00	715.00	810.00	718.00	810.00	718.00	809.00	721.00	809.00	721.00	811.00	722.00	811.00	722.00	812.00	727.00	812.00	727.00	814.00	729.00	814.00	729.00	815.00	735.00	815.00	735.00	816.00	737.00	816.00	737.00	817.00	739.00	817.00	739.00	818.00	741.00	818.00	741.00	819.00	742.00	819.00	742.00	820.00	743.00	820.00	743.00	823.00	744.00	823.00	744.00	827.00	743.00	827.00	743.00	831.00	742.00	831.00	742.00	832.00	741.00	832.00	741.00	835.00	740.00	835.00	740.00	837.00	739.00	837.00	739.00	838.00	738.00	838.00	738.00	839.00	737.00	839.00	737.00	840.00	736.00	840.00	736.00	842.00	735.00	842.00	735.00	844.00	734.00	844.00	734.00	846.00	733.00	846.00	733.00	847.00	732.00	847.00	732.00	851.00	731.00	851.00	731.00	854.00	727.00	854.00	727.00	855.00	726.00	855.00	726.00	856.00	724.00	856.00	724.00	857.00	720.00	857.00	720.00	858.00	719.00	858.00	719.00	859.00	717.00	859.00	717.00	860.00	714.00	860.00	714.00	861.00	713.00	861.00	713.00	862.00	712.00	862.00	712.00	863.00	709.00	863.00	709.00	864.00	708.00	864.00	708.00	865.00	707.00	865.00	707.00	866.00	706.00	866.00	706.00	867.00	703.00	867.00	703.00	868.00	702.00	868.00	702.00	869.00	699.00	869.00	699.00	870.00	698.00	870.00	698.00	871.00	693.00	871.00	693.00	872.00	692.00	872.00	692.00	871.00	690.00	871.00	690.00	870.00	689.00	870.00	689.00	869.00	686.00	869.00	686.00	867.00	685.00	867.00	685.00	866.00	663.00	866.00	663.00	867.00	660.00	867.00	660.00	868.00	659.00	868.00	659.00	869.00	657.00	869.00	657.00	870.00	656.00	870.00	656.00	871.00	655.00	871.00	655.00	872.00	654.00	872.00	654.00	871.00	653.00	871.00	653.00	870.00	652.00	870.00	652.00	868.00	651.00	868.00	651.00	867.00	650.00	867.00	650.00	866.00	649.00	866.00	649.00	865.00	648.00	865.00	648.00	863.00	646.00	863.00	646.00	861.00	644.00	861.00	644.00	860.00	641.00	860.00	641.00	859.00	640.00	859.00	640.00	858.00	633.00	858.00	633.00	859.00	628.00	859.00	628.00	860.00	626.00	860.00	626.00	861.00	621.00	861.00	621.00	863.00	619.00	863.00	619.00	864.00	617.00	864.00	617.00	865.00	615.00	865.00	615.00	866.00	612.00	866.00	612.00	865.00	611.00	865.00	611.00	864.00	610.00	864.00	610.00	863.00	608.00	863.00	608.00	861.00	607.00	861.00	607.00	858.00	606.00	858.00	606.00	855.00	605.00	855.00	605.00	854.00	604.00	854.00	604.00	852.00	603.00	852.00	603.00	849.00	602.00	849.00	602.00	848.00	601.00	848.00	601.00	847.00	599.00	847.00	599.00	846.00	598.00	846.00	598.00	844.00	597.00	844.00	597.00	843.00	595.00	843.00	595.00	842.00	594.00	842.00	594.00	841.00	593.00	841.00	593.00	840.00	590.00	840.00	590.00	839.00	588.00	839.00	588.00	838.00	587.00	838.00	587.00	837.00	583.00	837.00	583.00	838.00	578.00	838.00	578.00	839.00	577.00	839.00	577.00	837.00	578.00	837.00	578.00	826.00	577.00	826.00	577.00	823.00	576.00	823.00	576.00	820.00	575.00	820.00	575.00	819.00	574.00	819.00	574.00	818.00	573.00	818.00	573.00	816.00	572.00	816.00	572.00	813.00	570.00	813.00	570.00	807.00	571.00	807.00	571.00	804.00	572.00	804.00	572.00	800.00	573.00	800.00	573.00	798.00	574.00	798.00	574.00	794.00	575.00	794.00	575.00	790.00	576.00	790.00	576.00	785.00	577.00	785.00	577.00	782.00	578.00	782.00	578.00	767.00	577.00	767.00	577.00	757.00	576.00	757.00	576.00	752.00	575.00	752.00	575.00	749.00	574.00	749.00	574.00	747.00	572.00	747.00	572.00	744.00	571.00	744.00	571.00	741.00	570.00	741.00	570.00	738.00	569.00	738.00	569.00	736.00	568.00	736.00	568.00	733.00	567.00	733.00	567.00	731.00	566.00	731.00	566.00	728.00	565.00	728.00	565.00	726.00	564.00	726.00	564.00	723.00	563.00	723.00	563.00	721.00	562.00	721.00	562.00	716.00	563.00	716.00	563.00	713.00	564.00	713.00	564.00	712.00	566.00	712.00	566.00	709.00	568.00	709.00	568.00	707.00	569.00	707.00	569.00	706.00	571.00	706.00	571.00	704.00	572.00	704.00	572.00	703.00	574.00	703.00	574.00	699.00	575.00	699.00	575.00	695.00	574.00	695.00	574.00	689.00	573.00	689.00	573.00	685.00	572.00	685.00	572.00	682.00	573.00	682.00	573.00	678.00	574.00	678.00	574.00	673.00	575.00	673.00	575.00	672.00	576.00	672.00	576.00	670.00	578.00	670.00	578.00	669.00	579.00	669.00	579.00	668.00	580.00	668.00	580.00	667.00	581.00	667.00	581.00	666.00	584.00	666.00	584.00	665.00	585.00	665.00	585.00	664.00	590.00	664.00	590.00	665.00	591.00	665.00	591.00	666.00	594.00	666.00	594.00	667.00	595.00	667.00	595.00	668.00	597.00	668.00	597.00	669.00	599.00	669.00	599.00	670.00	602.00	670.00	602.00	671.00	603.00	671.00	603.00	674.00	604.00	674.00	604.00	678.00	605.00	678.00	605.00	686.00	606.00	686.00	606.00	695.00	605.00	695.00	605.00	706.00	606.00	706.00	606.00	709.00	607.00	709.00	607.00	712.00	608.00	712.00	608.00	713.00	609.00	713.00	609.00	716.00	611.00	716.00	611.00	720.00	612.00	720.00	612.00	722.00	613.00	722.00	613.00	726.00	614.00	726.00	614.00	727.00	615.00	727.00	615.00	728.00	614.00	728.00	614.00	729.00	613.00	729.00	613.00	732.00	612.00	732.00	612.00	735.00	611.00	735.00	611.00	738.00	610.00	738.00	610.00	740.00	609.00	740.00
T1_thres.tif	0755-0664	298.62	340.83	747.73	76.30	0.0111	710.00	746.00	713.00	746.00	713.00	748.00	714.00	748.00	714.00	749.00	715.00	749.00	715.00	751.00	716.00	751.00	716.00	752.00	717.00	752.00	717.00	756.00	719.00	756.00	719.00	757.00	718.00	757.00	718.00	759.00	717.00	759.00	717.00	761.00	716.00	761.00	716.00	762.00	714.00	762.00	714.00	764.00	713.00	764.00	713.00	766.00	712.00	766.00	712.00	767.00	710.00	767.00	710.00	768.00	709.00	768.00	709.00	769.00	706.00	769.00	706.00	770.00	704.00	770.00	704.00	771.00	701.00	771.00	701.00	770.00	700.00	770.00	700.00	769.00	695.00	769.00	695.00	768.00	694.00	768.00	694.00	767.00	690.00	767.00	690.00	765.00	688.00	765.00	688.00	764.00	686.00	764.00	686.00	763.00	685.00	763.00	685.00	762.00	684.00	762.00	684.00	760.00	682.00	760.00	682.00	759.00	680.00	759.00	680.00	757.00	676.00	757.00	676.00	756.00	671.00	756.00	671.00	757.00	670.00	757.00	670.00	758.00	667.00	758.00	667.00	759.00	662.00	759.00	662.00	758.00	660.00	758.00	660.00	757.00	657.00	757.00	657.00	756.00	653.00	756.00	653.00	755.00	643.00	755.00	643.00	756.00	642.00	756.00	642.00	757.00	641.00	757.00	641.00	758.00	640.00	758.00	640.00	760.00	639.00	760.00	639.00	770.00	638.00	770.00	638.00	773.00	637.00	773.00	637.00	778.00	636.00	778.00	636.00	782.00	635.00	782.00	635.00	784.00	634.00	784.00	634.00	783.00	631.00	783.00	631.00	787.00	628.00	787.00	628.00	786.00	626.00	786.00	626.00	785.00	622.00	785.00	622.00	784.00	621.00	784.00	621.00	783.00	620.00	783.00	620.00	781.00	619.00	781.00	619.00	780.00	618.00	780.00	618.00	777.00	616.00	777.00	616.00	773.00	615.00	773.00	615.00	771.00	614.00	771.00	614.00	767.00	613.00	767.00	613.00	766.00	612.00	766.00	612.00	763.00	611.00	763.00	611.00	753.00	610.00	753.00	610.00	750.00	611.00	750.00	611.00	749.00	612.00	749.00	612.00	742.00	613.00	742.00	613.00	741.00	614.00	741.00	614.00	738.00	615.00	738.00	615.00	735.00	616.00	735.00	616.00	732.00	617.00	732.00	617.00	730.00	618.00	730.00	618.00	729.00	620.00	729.00	620.00	728.00	622.00	728.00	622.00	727.00	624.00	727.00	624.00	726.00	626.00	726.00	626.00	724.00	633.00	724.00	633.00	726.00	636.00	726.00	636.00	727.00	638.00	727.00	638.00	728.00	640.00	728.00	640.00	729.00	642.00	729.00	642.00	730.00	647.00	730.00	647.00	729.00	648.00	729.00	648.00	727.00	650.00	727.00	650.00	726.00	653.00	726.00	653.00	725.00	655.00	725.00	655.00	724.00	658.00	724.00	658.00	725.00	661.00	725.00	661.00	726.00	664.00	726.00	664.00	727.00	665.00	727.00	665.00	728.00	668.00	728.00	668.00	729.00	669.00	729.00	669.00	730.00	673.00	730.00	673.00	731.00	675.00	731.00	675.00	732.00	681.00	732.00	681.00	733.00	684.00	733.00	684.00	732.00	691.00	732.00	691.00	733.00	694.00	733.00	694.00	734.00	695.00	734.00	695.00	735.00	697.00	735.00	697.00	736.00	698.00	736.00	698.00	737.00	700.00	737.00	700.00	738.00	701.00	738.00	701.00	739.00	702.00	739.00	702.00	740.00	703.00	740.00	703.00	741.00	704.00	741.00	704.00	742.00	706.00	742.00	706.00	743.00	707.00	743.00	707.00	744.00	708.00	744.00	708.00	745.00	710.00	745.00
T1_thres.tif	0793-0655	297.74	360.85	413.02	26.65	0.0188	670.00	791.00	669.00	791.00	669.00	806.00	670.00	806.00	670.00	808.00	671.00	808.00	671.00	812.00	672.00	812.00	672.00	814.00	673.00	814.00	673.00	817.00	674.00	817.00	674.00	819.00	675.00	819.00	675.00	826.00	674.00	826.00	674.00	827.00	672.00	827.00	672.00	828.00	668.00	828.00	668.00	829.00	660.00	829.00	660.00	828.00	659.00	828.00	659.00	827.00	658.00	827.00	658.00	826.00	657.00	826.00	657.00	825.00	656.00	825.00	656.00	824.00	655.00	824.00	655.00	823.00	654.00	823.00	654.00	822.00	652.00	822.00	652.00	821.00	650.00	821.00	650.00	820.00	649.00	820.00	649.00	819.00	647.00	819.00	647.00	818.00	644.00	818.00	644.00	817.00	642.00	817.00	642.00	816.00	641.00	816.00	641.00	815.00	640.00	815.00	640.00	813.00	639.00	813.00	639.00	812.00	638.00	812.00	638.00	809.00	637.00	809.00	637.00	807.00	636.00	807.00	636.00	797.00	635.00	797.00	635.00	789.00	636.00	789.00	636.00	788.00	638.00	788.00	638.00	784.00	639.00	784.00	639.00	780.00	640.00	780.00	640.00	776.00	641.00	776.00	641.00	772.00	642.00	772.00	642.00	762.00	643.00	762.00	643.00	761.00	644.00	761.00	644.00	759.00	646.00	759.00	646.00	758.00	651.00	758.00	651.00	759.00	653.00	759.00	653.00	760.00	657.00	760.00	657.00	761.00	659.00	761.00	659.00	762.00	670.00	762.00	670.00	764.00	669.00	764.00	669.00	769.00	668.00	769.00	668.00	780.00	669.00	780.00	669.00	782.00	671.00	782.00	671.00	787.00	670.00	787.00
T1_thres.tif	0791-0699	314.61	359.39	313.02	-83.16	0.0846	690.00	801.00	691.00	801.00	691.00	804.00	692.00	804.00	692.00	806.00	693.00	806.00	693.00	808.00	694.00	808.00	694.00	810.00	695.00	810.00	695.00	812.00	696.00	812.00	696.00	813.00	697.00	813.00	697.00	815.00	695.00	815.00	695.00	816.00	694.00	816.00	694.00	818.00	693.00	818.00	693.00	819.00	692.00	819.00	692.00	820.00	690.00	820.00	690.00	821.00	687.00	821.00	687.00	822.00	684.00	822.00	684.00	823.00	681.00	823.00	681.00	822.00	680.00	822.00	680.00	821.00	679.00	821.00	679.00	819.00	678.00	819.00	678.00	817.00	677.00	817.00	677.00	815.00	676.00	815.00	676.00	812.00	675.00	812.00	675.00	810.00	674.00	810.00	674.00	806.00	673.00	806.00	673.00	803.00	672.00	803.00	672.00	794.00	673.00	794.00	673.00	790.00	674.00	790.00	674.00	786.00	675.00	786.00	675.00	781.00	674.00	781.00	674.00	780.00	673.00	780.00	673.00	779.00	672.00	779.00	672.00	778.00	671.00	778.00	671.00	772.00	672.00	772.00	672.00	766.00	673.00	766.00	673.00	762.00	674.00	762.00	674.00	760.00	677.00	760.00	677.00	761.00	678.00	761.00	678.00	762.00	680.00	762.00	680.00	763.00	681.00	763.00	681.00	764.00	682.00	764.00	682.00	766.00	684.00	766.00	684.00	767.00	685.00	767.00	685.00	768.00	687.00	768.00	687.00	770.00	691.00	770.00	691.00	771.00	693.00	771.00	693.00	772.00	697.00	772.00	697.00	773.00	699.00	773.00	699.00	774.00	702.00	774.00	702.00	775.00	705.00	775.00	705.00	774.00	709.00	774.00	709.00	773.00	710.00	773.00	710.00	774.00	711.00	774.00	711.00	775.00	712.00	775.00	712.00	776.00	714.00	776.00	714.00	777.00	715.00	777.00	715.00	779.00	716.00	779.00	716.00	780.00	718.00	780.00	718.00	781.00	719.00	781.00	719.00	782.00	721.00	782.00	721.00	785.00	723.00	785.00	723.00	787.00	724.00	787.00	724.00	788.00	725.00	788.00	725.00	789.00	726.00	789.00	726.00	793.00	727.00	793.00	727.00	797.00	728.00	797.00	728.00	799.00	727.00	799.00	727.00	800.00	726.00	800.00	726.00	802.00	725.00	802.00	725.00	803.00	721.00	803.00	721.00	804.00	719.00	804.00	719.00	803.00	715.00	803.00	715.00	799.00	714.00	799.00	714.00	797.00	713.00	797.00	713.00	795.00	712.00	795.00	712.00	793.00	711.00	793.00	711.00	791.00	710.00	791.00	710.00	789.00	708.00	789.00	708.00	787.00	706.00	787.00	706.00	785.00	704.00	785.00	704.00	784.00	703.00	784.00	703.00	782.00	702.00	782.00	702.00	781.00	692.00	781.00	692.00	782.00	691.00	782.00	691.00	784.00	690.00	784.00	690.00	785.00	689.00	785.00	689.00	797.00	690.00	797.00
T1_thres.tif	0724-0939	426.91	328.43	2146.70	76.69	0.0296	939.00	801.00	938.00	801.00	938.00	802.00	937.00	802.00	937.00	804.00	936.00	804.00	936.00	805.00	935.00	805.00	935.00	807.00	933.00	807.00	933.00	808.00	931.00	808.00	931.00	809.00	929.00	809.00	929.00	810.00	928.00	810.00	928.00	811.00	916.00	811.00	916.00	812.00	912.00	812.00	912.00	813.00	909.00	813.00	909.00	814.00	908.00	814.00	908.00	815.00	905.00	815.00	905.00	817.00	903.00	817.00	903.00	818.00	902.00	818.00	902.00	819.00	900.00	819.00	900.00	820.00	898.00	820.00	898.00	821.00	897.00	821.00	897.00	823.00	895.00	823.00	895.00	824.00	892.00	824.00	892.00	825.00	891.00	825.00	891.00	826.00	887.00	826.00	887.00	827.00	882.00	827.00	882.00	826.00	880.00	826.00	880.00	825.00	877.00	825.00	877.00	824.00	876.00	824.00	876.00	823.00	875.00	823.00	875.00	822.00	874.00	822.00	874.00	821.00	873.00	821.00	873.00	820.00	872.00	820.00	872.00	805.00	873.00	805.00	873.00	801.00	874.00	801.00	874.00	798.00	875.00	798.00	875.00	796.00	876.00	796.00	876.00	793.00	877.00	793.00	877.00	791.00	878.00	791.00	878.00	785.00	879.00	785.00	879.00	784.00	880.00	784.00	880.00	780.00	879.00	780.00	879.00	776.00	878.00	776.00	878.00	775.00	879.00	775.00	879.00	774.00	881.00	774.00	881.00	772.00	883.00	772.00	883.00	770.00	884.00	770.00	884.00	769.00	886.00	769.00	886.00	766.00	887.00	766.00	887.00	765.00	888.00	765.00	888.00	763.00	889.00	763.00	889.00	762.00	890.00	762.00	890.00	759.00	891.00	759.00	891.00	758.00	892.00	758.00	892.00	754.00	894.00	754.00	894.00	751.00	895.00	751.00	895.00	749.00	896.00	749.00	896.00	747.00	897.00	747.00	897.00	746.00	898.00	746.00	898.00	744.00	899.00	744.00	899.00	741.00	900.00	741.00	900.00	738.00	901.00	738.00	901.00	736.00	902.00	736.00	902.00	734.00	903.00	734.00	903.00	733.00	904.00	733.00	904.00	730.00	905.00	730.00	905.00	728.00	906.00	728.00	906.00	722.00	908.00	722.00	908.00	721.00	910.00	721.00	910.00	720.00	911.00	720.00	911.00	719.00	912.00	719.00	912.00	718.00	914.00	718.00	914.00	717.00	916.00	717.00	916.00	716.00	919.00	716.00	919.00	715.00	920.00	715.00	920.00	714.00	921.00	714.00	921.00	712.00	924.00	712.00	924.00	711.00	925.00	711.00	925.00	710.00	927.00	710.00	927.00	708.00	928.00	708.00	928.00	706.00	929.00	706.00	929.00	698.00	928.00	698.00	928.00	684.00	933.00	684.00	933.00	683.00	934.00	683.00	934.00	682.00	936.00	682.00	936.00	680.00	937.00	680.00	937.00	679.00	938.00	679.00	938.00	678.00	939.00	678.00	939.00	677.00	940.00	677.00	940.00	676.00	941.00	676.00	941.00	673.00	942.00	673.00	942.00	672.00	944.00	672.00	944.00	670.00	945.00	670.00	945.00	668.00	946.00	668.00	946.00	640.00	947.00	640.00	947.00	639.00	948.00	639.00	948.00	637.00	949.00	637.00	949.00	636.00	950.00	636.00	950.00	635.00	951.00	635.00	951.00	634.00	952.00	634.00	952.00	632.00	954.00	632.00	954.00	630.00	956.00	630.00	956.00	629.00	958.00	629.00	958.00	628.00	960.00	628.00	960.00	627.00	962.00	627.00	962.00	626.00	963.00	626.00	963.00	625.00	964.00	625.00	964.00	624.00	990.00	624.00	990.00	622.00	991.00	622.00	991.00	621.00	993.00	621.00	993.00	622.00	994.00	622.00	994.00	623.00	995.00	623.00	995.00	626.00	996.00	626.00	996.00	630.00	997.00	630.00	997.00	635.00	998.00	635.00	998.00	639.00	997.00	639.00	997.00	644.00	996.00	644.00	996.00	645.00	994.00	645.00	994.00	643.00	991.00	643.00	991.00	653.00	992.00	653.00	992.00	654.00	993.00	654.00	993.00	656.00	994.00	656.00	994.00	657.00	996.00	657.00	996.00	658.00	997.00	658.00	997.00	659.00	998.00	659.00	998.00	660.00	1000.00	660.00	1000.00	661.00	1002.00	661.00	1002.00	662.00	1003.00	662.00	1003.00	663.00	1004.00	663.00	1004.00	665.00	1005.00	665.00	1005.00	666.00	1007.00	666.00	1007.00	667.00	1006.00	667.00	1006.00	670.00	1007.00	670.00	1007.00	679.00	1006.00	679.00	1006.00	681.00	1005.00	681.00	1005.00	683.00	1004.00	683.00	1004.00	685.00	1003.00	685.00	1003.00	686.00	1002.00	686.00	1002.00	688.00	1001.00	688.00	1001.00	689.00	1000.00	689.00	1000.00	691.00	999.00	691.00	999.00	693.00	998.00	693.00	998.00	694.00	997.00	694.00	997.00	695.00	996.00	695.00	996.00	697.00	995.00	697.00	995.00	698.00	994.00	698.00	994.00	699.00	993.00	699.00	993.00	700.00	992.00	700.00	992.00	701.00	991.00	701.00	991.00	704.00	990.00	704.00	990.00	705.00	989.00	705.00	989.00	707.00	988.00	707.00	988.00	708.00	987.00	708.00	987.00	707.00	983.00	707.00	983.00	708.00	982.00	708.00	982.00	707.00	973.00	707.00	973.00	708.00	970.00	708.00	970.00	709.00	968.00	709.00	968.00	710.00	966.00	710.00	966.00	711.00	963.00	711.00	963.00	712.00	961.00	712.00	961.00	713.00	959.00	713.00	959.00	715.00	957.00	715.00	957.00	717.00	956.00	717.00	956.00	718.00	955.00	718.00	955.00	731.00	956.00	731.00	956.00	732.00	957.00	732.00	957.00	735.00	954.00	735.00	954.00	736.00	953.00	736.00	953.00	740.00	946.00	740.00	946.00	741.00	945.00	741.00	945.00	742.00	943.00	742.00	943.00	743.00	941.00	743.00	941.00	745.00	940.00	745.00	940.00	747.00	939.00	747.00	939.00	748.00	938.00	748.00	938.00	749.00	937.00	749.00	937.00	750.00	936.00	750.00	936.00	751.00	935.00	751.00	935.00	753.00	934.00	753.00	934.00	754.00	933.00	754.00	933.00	757.00	932.00	757.00	932.00	760.00	931.00	760.00	931.00	769.00	932.00	769.00	932.00	771.00	933.00	771.00	933.00	776.00	934.00	776.00	934.00	778.00	935.00	778.00	935.00	783.00	936.00	783.00	936.00	790.00	937.00	790.00	937.00	796.00	939.00	796.00
T1_thres.tif	0715-0874	395.57	326.11	820.87	78.96	0.0212	897.00	738.00	896.00	738.00	896.00	741.00	895.00	741.00	895.00	743.00	894.00	743.00	894.00	745.00	893.00	745.00	893.00	747.00	892.00	747.00	892.00	749.00	891.00	749.00	891.00	751.00	890.00	751.00	890.00	752.00	889.00	752.00	889.00	756.00	888.00	756.00	888.00	757.00	887.00	757.00	887.00	760.00	886.00	760.00	886.00	761.00	885.00	761.00	885.00	763.00	884.00	763.00	884.00	764.00	883.00	764.00	883.00	766.00	882.00	766.00	882.00	767.00	881.00	767.00	881.00	768.00	880.00	768.00	880.00	769.00	879.00	769.00	879.00	770.00	878.00	770.00	878.00	771.00	877.00	771.00	877.00	772.00	876.00	772.00	876.00	773.00	875.00	773.00	875.00	774.00	874.00	774.00	874.00	775.00	871.00	775.00	871.00	774.00	870.00	774.00	870.00	773.00	868.00	773.00	868.00	772.00	867.00	772.00	867.00	771.00	866.00	771.00	866.00	770.00	865.00	770.00	865.00	769.00	863.00	769.00	863.00	767.00	862.00	767.00	862.00	766.00	860.00	766.00	860.00	764.00	859.00	764.00	859.00	763.00	858.00	763.00	858.00	761.00	857.00	761.00	857.00	760.00	856.00	760.00	856.00	758.00	855.00	758.00	855.00	757.00	854.00	757.00	854.00	753.00	852.00	753.00	852.00	750.00	851.00	750.00	851.00	749.00	850.00	749.00	850.00	747.00	849.00	747.00	849.00	743.00	848.00	743.00	848.00	730.00	849.00	730.00	849.00	728.00	850.00	728.00	850.00	723.00	851.00	723.00	851.00	721.00	852.00	721.00	852.00	716.00	853.00	716.00	853.00	715.00	854.00	715.00	854.00	697.00	853.00	697.00	853.00	696.00	852.00	696.00	852.00	692.00	851.00	692.00	851.00	691.00	849.00	691.00	849.00	689.00	848.00	689.00	848.00	688.00	847.00	688.00	847.00	687.00	846.00	687.00	846.00	679.00	847.00	679.00	847.00	677.00	848.00	677.00	848.00	674.00	850.00	674.00	850.00	670.00	851.00	670.00	851.00	668.00	853.00	668.00	853.00	666.00	854.00	666.00	854.00	664.00	855.00	664.00	855.00	663.00	856.00	663.00	856.00	662.00	858.00	662.00	858.00	660.00	860.00	660.00	860.00	659.00	861.00	659.00	861.00	658.00	862.00	658.00	862.00	657.00	864.00	657.00	864.00	656.00	869.00	656.00	869.00	657.00	870.00	657.00	870.00	658.00	873.00	658.00	873.00	659.00	874.00	659.00	874.00	660.00	881.00	660.00	881.00	662.00	882.00	662.00	882.00	663.00	883.00	663.00	883.00	664.00	887.00	664.00	887.00	665.00	885.00	665.00	885.00	667.00	882.00	667.00	882.00	668.00	881.00	668.00	881.00	669.00	880.00	669.00	880.00	670.00	879.00	670.00	879.00	672.00	878.00	672.00	878.00	673.00	877.00	673.00	877.00	685.00	878.00	685.00	878.00	691.00	879.00	691.00	879.00	694.00	880.00	694.00	880.00	698.00	881.00	698.00	881.00	702.00	883.00	702.00	883.00	704.00	884.00	704.00	884.00	705.00	885.00	705.00	885.00	706.00	887.00	706.00	887.00	708.00	888.00	708.00	888.00	709.00	889.00	709.00	889.00	711.00	890.00	711.00	890.00	712.00	891.00	712.00	891.00	713.00	892.00	713.00	892.00	714.00	893.00	714.00	893.00	715.00	894.00	715.00	894.00	716.00	895.00	716.00	895.00	717.00	897.00	717.00	897.00	719.00	898.00	719.00	898.00	720.00	899.00	720.00	899.00	721.00	900.00	721.00	900.00	722.00	901.00	722.00	901.00	723.00	902.00	723.00	902.00	724.00	903.00	724.00	903.00	726.00	902.00	726.00	902.00	727.00	901.00	727.00	901.00	730.00	900.00	730.00	900.00	732.00	899.00	732.00	899.00	734.00	898.00	734.00	898.00	736.00	897.00	736.00
T1_thres.tif	0772-0977	444.96	350.21	931.20	-4.01	0.0430	1021.00	770.00	1020.00	770.00	1020.00	775.00	1019.00	775.00	1019.00	779.00	1018.00	779.00	1018.00	781.00	1017.00	781.00	1017.00	783.00	1016.00	783.00	1016.00	784.00	1015.00	784.00	1015.00	786.00	1014.00	786.00	1014.00	787.00	1012.00	787.00	1012.00	788.00	1011.00	788.00	1011.00	790.00	1010.00	790.00	1010.00	791.00	1009.00	791.00	1009.00	793.00	1008.00	793.00	1008.00	794.00	1007.00	794.00	1007.00	795.00	1006.00	795.00	1006.00	796.00	1005.00	796.00	1005.00	797.00	1004.00	797.00	1004.00	799.00	1003.00	799.00	1003.00	800.00	1002.00	800.00	1002.00	801.00	1001.00	801.00	1001.00	802.00	1000.00	802.00	1000.00	803.00	999.00	803.00	999.00	805.00	997.00	805.00	997.00	806.00	995.00	806.00	995.00	807.00	993.00	807.00	993.00	808.00	991.00	808.00	991.00	809.00	984.00	809.00	984.00	808.00	981.00	808.00	981.00	807.00	980.00	807.00	980.00	806.00	979.00	806.00	979.00	805.00	978.00	805.00	978.00	804.00	977.00	804.00	977.00	803.00	976.00	803.00	976.00	802.00	974.00	802.00	974.00	801.00	973.00	801.00	973.00	800.00	971.00	800.00	971.00	799.00	969.00	799.00	969.00	798.00	967.00	798.00	967.00	797.00	966.00	797.00	966.00	796.00	965.00	796.00	965.00	795.00	961.00	795.00	961.00	794.00	960.00	794.00	960.00	793.00	940.00	793.00	940.00	787.00	939.00	787.00	939.00	781.00	938.00	781.00	938.00	775.00	937.00	775.00	937.00	774.00	936.00	774.00	936.00	769.00	935.00	769.00	935.00	766.00	934.00	766.00	934.00	762.00	935.00	762.00	935.00	760.00	936.00	760.00	936.00	756.00	938.00	756.00	938.00	753.00	939.00	753.00	939.00	752.00	940.00	752.00	940.00	751.00	941.00	751.00	941.00	750.00	942.00	750.00	942.00	749.00	943.00	749.00	943.00	748.00	944.00	748.00	944.00	746.00	945.00	746.00	945.00	745.00	947.00	745.00	947.00	744.00	949.00	744.00	949.00	743.00	955.00	743.00	955.00	742.00	959.00	742.00	959.00	740.00	964.00	740.00	964.00	741.00	966.00	741.00	966.00	742.00	988.00	742.00	988.00	741.00	989.00	741.00	989.00	740.00	991.00	740.00	991.00	739.00	992.00	739.00	992.00	738.00	994.00	738.00	994.00	737.00	995.00	737.00	995.00	736.00	997.00	736.00	997.00	738.00	1001.00	738.00	1001.00	739.00	1002.00	739.00	1002.00	740.00	1003.00	740.00	1003.00	741.00	1004.00	741.00	1004.00	743.00	1005.00	743.00	1005.00	744.00	1007.00	744.00	1007.00	745.00	1010.00	745.00	1010.00	746.00	1015.00	746.00	1015.00	747.00	1016.00	747.00	1016.00	748.00	1017.00	748.00	1017.00	749.00	1018.00	749.00	1018.00	751.00	1019.00	751.00	1019.00	754.00	1020.00	754.00	1020.00	761.00	1021.00	761.00
T1_thres.tif	0901-0745	338.40	409.90	408.47	-74.77	0.0275	762.00	897.00	760.00	897.00	760.00	899.00	759.00	899.00	759.00	900.00	758.00	900.00	758.00	902.00	757.00	902.00	757.00	904.00	756.00	904.00	756.00	905.00	755.00	905.00	755.00	909.00	754.00	909.00	754.00	912.00	753.00	912.00	753.00	918.00	752.00	918.00	752.00	922.00	751.00	922.00	751.00	925.00	750.00	925.00	750.00	927.00	749.00	927.00	749.00	930.00	748.00	930.00	748.00	932.00	747.00	932.00	747.00	933.00	746.00	933.00	746.00	934.00	745.00	934.00	745.00	935.00	744.00	935.00	744.00	936.00	742.00	936.00	742.00	935.00	741.00	935.00	741.00	934.00	740.00	934.00	740.00	933.00	738.00	933.00	738.00	932.00	736.00	932.00	736.00	931.00	722.00	931.00	722.00	929.00	718.00	929.00	718.00	910.00	719.00	910.00	719.00	909.00	720.00	909.00	720.00	907.00	721.00	907.00	721.00	905.00	722.00	905.00	722.00	904.00	724.00	904.00	724.00	902.00	725.00	902.00	725.00	900.00	726.00	900.00	726.00	899.00	728.00	899.00	728.00	897.00	730.00	897.00	730.00	895.00	731.00	895.00	731.00	894.00	733.00	894.00	733.00	893.00	734.00	893.00	734.00	891.00	735.00	891.00	735.00	890.00	736.00	890.00	736.00	888.00	737.00	888.00	737.00	887.00	739.00	887.00	739.00	886.00	740.00	886.00	740.00	885.00	741.00	885.00	741.00	884.00	742.00	884.00	742.00	882.00	743.00	882.00	743.00	880.00	746.00	880.00	746.00	876.00	748.00	876.00	748.00	873.00	749.00	873.00	749.00	872.00	751.00	872.00	751.00	870.00	752.00	870.00	752.00	869.00	755.00	869.00	755.00	868.00	759.00	868.00	759.00	867.00	762.00	867.00	762.00	868.00	765.00	868.00	765.00	869.00	769.00	869.00	769.00	870.00	771.00	870.00	771.00	872.00	773.00	872.00	773.00	883.00	772.00	883.00	772.00	885.00	770.00	885.00	770.00	886.00	768.00	886.00	768.00	889.00	769.00	889.00	769.00	890.00	768.00	890.00	768.00	891.00	767.00	891.00	767.00	892.00	766.00	892.00	766.00	893.00	765.00	893.00	765.00	894.00	764.00	894.00	764.00	895.00	763.00	895.00	763.00	896.00	762.00	896.00
T1_thres.tif	0887-0586	268.12	406.23	1623.76	-2.59	0.0196	655.00	883.00	656.00	883.00	656.00	885.00	657.00	885.00	657.00	888.00	658.00	888.00	658.00	890.00	659.00	890.00	659.00	895.00	660.00	895.00	660.00	897.00	659.00	897.00	659.00	901.00	658.00	901.00	658.00	902.00	657.00	902.00	657.00	903.00	656.00	903.00	656.00	905.00	655.00	905.00	655.00	906.00	654.00	906.00	654.00	907.00	653.00	907.00	653.00	909.00	651.00	909.00	651.00	910.00	650.00	910.00	650.00	912.00	649.00	912.00	649.00	913.00	648.00	913.00	648.00	914.00	647.00	914.00	647.00	915.00	646.00	915.00	646.00	916.00	645.00	916.00	645.00	918.00	643.00	918.00	643.00	919.00	641.00	919.00	641.00	921.00	637.00	921.00	637.00	922.00	634.00	922.00	634.00	921.00	630.00	921.00	630.00	920.00	629.00	920.00	629.00	919.00	625.00	919.00	625.00	918.00	622.00	918.00	622.00	917.00	617.00	917.00	617.00	918.00	616.00	918.00	616.00	919.00	613.00	919.00	613.00	921.00	611.00	921.00	611.00	924.00	610.00	924.00	610.00	926.00	609.00	926.00	609.00	927.00	608.00	927.00	608.00	929.00	607.00	929.00	607.00	931.00	606.00	931.00	606.00	932.00	605.00	932.00	605.00	933.00	594.00	933.00	594.00	932.00	593.00	932.00	593.00	931.00	584.00	931.00	584.00	930.00	582.00	930.00	582.00	929.00	574.00	929.00	574.00	930.00	569.00	930.00	569.00	931.00	564.00	931.00	564.00	930.00	563.00	930.00	563.00	929.00	562.00	929.00	562.00	928.00	561.00	928.00	561.00	926.00	560.00	926.00	560.00	925.00	559.00	925.00	559.00	923.00	558.00	923.00	558.00	922.00	556.00	922.00	556.00	921.00	554.00	921.00	554.00	919.00	545.00	919.00	545.00	920.00	544.00	920.00	544.00	921.00	542.00	921.00	542.00	922.00	540.00	922.00	540.00	923.00	539.00	923.00	539.00	924.00	537.00	924.00	537.00	925.00	535.00	925.00	535.00	926.00	534.00	926.00	534.00	927.00	525.00	927.00	525.00	926.00	524.00	926.00	524.00	925.00	520.00	925.00	520.00	924.00	519.00	924.00	519.00	923.00	518.00	923.00	518.00	922.00	517.00	922.00	517.00	920.00	516.00	920.00	516.00	919.00	515.00	919.00	515.00	918.00	514.00	918.00	514.00	916.00	513.00	916.00	513.00	914.00	512.00	914.00	512.00	912.00	513.00	912.00	513.00	911.00	514.00	911.00	514.00	908.00	515.00	908.00	515.00	906.00	516.00	906.00	516.00	903.00	517.00	903.00	517.00	899.00	518.00	899.00	518.00	889.00	519.00	889.00	519.00	888.00	521.00	888.00	521.00	887.00	522.00	887.00	522.00	886.00	526.00	886.00	526.00	887.00	529.00	887.00	529.00	888.00	532.00	888.00	532.00	889.00	533.00	889.00	533.00	890.00	537.00	890.00	537.00	891.00	539.00	891.00	539.00	892.00	550.00	892.00	550.00	891.00	552.00	891.00	552.00	890.00	554.00	890.00	554.00	889.00	556.00	889.00	556.00	888.00	557.00	888.00	557.00	887.00	558.00	887.00	558.00	884.00	560.00	884.00	560.00	882.00	561.00	882.00	561.00	880.00	562.00	880.00	562.00	878.00	563.00	878.00	563.00	874.00	564.00	874.00	564.00	870.00	563.00	870.00	563.00	866.00	562.00	866.00	562.00	853.00	563.00	853.00	563.00	852.00	564.00	852.00	564.00	849.00	565.00	849.00	565.00	848.00	566.00	848.00	566.00	847.00	567.00	847.00	567.00	846.00	571.00	846.00	571.00	845.00	572.00	845.00	572.00	844.00	574.00	844.00	574.00	843.00	577.00	843.00	577.00	842.00	582.00	842.00	582.00	841.00	586.00	841.00	586.00	842.00	588.00	842.00	588.00	843.00	591.00	843.00	591.00	844.00	592.00	844.00	592.00	846.00	594.00	846.00	594.00	847.00	595.00	847.00	595.00	848.00	596.00	848.00	596.00	849.00	597.00	849.00	597.00	850.00	598.00	850.00	598.00	851.00	600.00	851.00	600.00	854.00	601.00	854.00	601.00	856.00	602.00	856.00	602.00	857.00	603.00	857.00	603.00	860.00	604.00	860.00	604.00	863.00	605.00	863.00	605.00	865.00	606.00	865.00	606.00	866.00	608.00	866.00	608.00	867.00	609.00	867.00	609.00	868.00	610.00	868.00	610.00	869.00	618.00	869.00	618.00	868.00	620.00	868.00	620.00	867.00	622.00	867.00	622.00	866.00	624.00	866.00	624.00	864.00	629.00	864.00	629.00	863.00	630.00	863.00	630.00	862.00	639.00	862.00	639.00	863.00	641.00	863.00	641.00	864.00	643.00	864.00	643.00	865.00	644.00	865.00	644.00	866.00	645.00	866.00	645.00	868.00	646.00	868.00	646.00	869.00	647.00	869.00	647.00	870.00	648.00	870.00	648.00	871.00	649.00	871.00	649.00	872.00	650.00	872.00	650.00	873.00	651.00	873.00	651.00	875.00	652.00	875.00	652.00	876.00	653.00	876.00	653.00	880.00	654.00	880.00	654.00	881.00	655.00	881.00
T1_thres.tif	0859-0514	234.09	390.98	829.13	20.11	0.0064	559.00	868.00	560.00	868.00	560.00	875.00	559.00	875.00	559.00	878.00	558.00	878.00	558.00	879.00	557.00	879.00	557.00	881.00	556.00	881.00	556.00	882.00	555.00	882.00	555.00	884.00	554.00	884.00	554.00	885.00	553.00	885.00	553.00	886.00	552.00	886.00	552.00	887.00	550.00	887.00	550.00	888.00	547.00	888.00	547.00	889.00	542.00	889.00	542.00	888.00	539.00	888.00	539.00	887.00	536.00	887.00	536.00	886.00	534.00	886.00	534.00	885.00	532.00	885.00	532.00	884.00	528.00	884.00	528.00	883.00	520.00	883.00	520.00	884.00	516.00	884.00	516.00	883.00	515.00	883.00	515.00	882.00	514.00	882.00	514.00	880.00	512.00	880.00	512.00	879.00	511.00	879.00	511.00	878.00	510.00	878.00	510.00	877.00	505.00	877.00	505.00	876.00	500.00	876.00	500.00	877.00	497.00	877.00	497.00	878.00	495.00	878.00	495.00	879.00	493.00	879.00	493.00	880.00	492.00	880.00	492.00	881.00	491.00	881.00	491.00	882.00	490.00	882.00	490.00	883.00	489.00	883.00	489.00	884.00	488.00	884.00	488.00	885.00	487.00	885.00	487.00	886.00	486.00	886.00	486.00	887.00	484.00	887.00	484.00	888.00	483.00	888.00	483.00	889.00	482.00	889.00	482.00	890.00	481.00	890.00	481.00	891.00	479.00	891.00	479.00	892.00	477.00	892.00	477.00	893.00	472.00	893.00	472.00	892.00	471.00	892.00	471.00	891.00	470.00	891.00	470.00	889.00	469.00	889.00	469.00	888.00	468.00	888.00	468.00	879.00	469.00	879.00	469.00	878.00	470.00	878.00	470.00	876.00	472.00	876.00	472.00	874.00	474.00	874.00	474.00	872.00	476.00	872.00	476.00	869.00	477.00	869.00	477.00	868.00	478.00	868.00	478.00	867.00	479.00	867.00	479.00	866.00	480.00	866.00	480.00	863.00	481.00	863.00	481.00	861.00	482.00	861.00	482.00	857.00	483.00	857.00	483.00	854.00	482.00	854.00	482.00	849.00	480.00	849.00	480.00	847.00	479.00	847.00	479.00	846.00	478.00	846.00	478.00	842.00	477.00	842.00	477.00	840.00	476.00	840.00	476.00	837.00	478.00	837.00	478.00	832.00	480.00	832.00	480.00	830.00	482.00	830.00	482.00	829.00	483.00	829.00	483.00	828.00	488.00	828.00	488.00	827.00	490.00	827.00	490.00	828.00	506.00	828.00	506.00	827.00	508.00	827.00	508.00	826.00	509.00	826.00	509.00	828.00	511.00	828.00	511.00	830.00	512.00	830.00	512.00	831.00	513.00	831.00	513.00	832.00	514.00	832.00	514.00	833.00	515.00	833.00	515.00	835.00	516.00	835.00	516.00	836.00	517.00	836.00	517.00	837.00	518.00	837.00	518.00	838.00	519.00	838.00	519.00	840.00	521.00	840.00	521.00	842.00	523.00	842.00	523.00	843.00	533.00	843.00	533.00	842.00	537.00	842.00	537.00	841.00	538.00	841.00	538.00	840.00	539.00	840.00	539.00	836.00	540.00	836.00	540.00	835.00	541.00	835.00	541.00	836.00	542.00	836.00	542.00	837.00	543.00	837.00	543.00	838.00	545.00	838.00	545.00	840.00	546.00	840.00	546.00	841.00	548.00	841.00	548.00	842.00	551.00	842.00	551.00	843.00	553.00	843.00	553.00	844.00	555.00	844.00	555.00	845.00	559.00	845.00	559.00	846.00	561.00	846.00	561.00	849.00	560.00	849.00	560.00	850.00	559.00	850.00
T1_thres.tif	0773-0533	244.13	350.72	1326.03	-46.86	0.0062	570.00	798.00	569.00	798.00	569.00	801.00	568.00	801.00	568.00	805.00	567.00	805.00	567.00	808.00	562.00	808.00	562.00	807.00	561.00	807.00	561.00	806.00	560.00	806.00	560.00	805.00	547.00	805.00	547.00	806.00	546.00	806.00	546.00	807.00	543.00	807.00	543.00	808.00	542.00	808.00	542.00	810.00	541.00	810.00	541.00	811.00	540.00	811.00	540.00	813.00	539.00	813.00	539.00	828.00	538.00	828.00	538.00	833.00	537.00	833.00	537.00	834.00	536.00	834.00	536.00	837.00	535.00	837.00	535.00	838.00	534.00	838.00	534.00	839.00	531.00	839.00	531.00	840.00	525.00	840.00	525.00	839.00	524.00	839.00	524.00	838.00	523.00	838.00	523.00	837.00	522.00	837.00	522.00	836.00	521.00	836.00	521.00	835.00	520.00	835.00	520.00	834.00	519.00	834.00	519.00	833.00	518.00	833.00	518.00	830.00	516.00	830.00	516.00	828.00	514.00	828.00	514.00	826.00	513.00	826.00	513.00	825.00	512.00	825.00	512.00	823.00	510.00	823.00	510.00	822.00	508.00	822.00	508.00	821.00	507.00	821.00	507.00	820.00	506.00	820.00	506.00	819.00	504.00	819.00	504.00	818.00	503.00	818.00	503.00	817.00	502.00	817.00	502.00	816.00	501.00	816.00	501.00	815.00	500.00	815.00	500.00	814.00	499.00	814.00	499.00	812.00	498.00	812.00	498.00	810.00	497.00	810.00	497.00	809.00	496.00	809.00	496.00	807.00	495.00	807.00	495.00	806.00	494.00	806.00	494.00	803.00	493.00	803.00	493.00	801.00	492.00	801.00	492.00	790.00	493.00	790.00	493.00	788.00	494.00	788.00	494.00	787.00	496.00	787.00	496.00	785.00	497.00	785.00	497.00	784.00	498.00	784.00	498.00	783.00	501.00	783.00	501.00	782.00	504.00	782.00	504.00	781.00	506.00	781.00	506.00	780.00	510.00	780.00	510.00	779.00	514.00	779.00	514.00	778.00	518.00	778.00	518.00	777.00	519.00	777.00	519.00	776.00	521.00	776.00	521.00	774.00	523.00	774.00	523.00	773.00	525.00	773.00	525.00	771.00	526.00	771.00	526.00	768.00	527.00	768.00	527.00	761.00	526.00	761.00	526.00	758.00	525.00	758.00	525.00	757.00	524.00	757.00	524.00	755.00	523.00	755.00	523.00	754.00	522.00	754.00	522.00	752.00	521.00	752.00	521.00	751.00	520.00	751.00	520.00	747.00	518.00	747.00	518.00	743.00	517.00	743.00	517.00	741.00	516.00	741.00	516.00	737.00	514.00	737.00	514.00	735.00	513.00	735.00	513.00	733.00	512.00	733.00	512.00	728.00	511.00	728.00	511.00	726.00	512.00	726.00	512.00	725.00	513.00	725.00	513.00	724.00	514.00	724.00	514.00	723.00	515.00	723.00	515.00	722.00	516.00	722.00	516.00	720.00	517.00	720.00	517.00	719.00	518.00	719.00	518.00	718.00	519.00	718.00	519.00	717.00	520.00	717.00	520.00	716.00	522.00	716.00	522.00	715.00	523.00	715.00	523.00	714.00	524.00	714.00	524.00	713.00	526.00	713.00	526.00	711.00	528.00	711.00	528.00	710.00	530.00	710.00	530.00	709.00	531.00	709.00	531.00	708.00	535.00	708.00	535.00	707.00	536.00	707.00	536.00	706.00	547.00	706.00	547.00	707.00	550.00	707.00	550.00	706.00	551.00	706.00	551.00	707.00	557.00	707.00	557.00	708.00	559.00	708.00	559.00	710.00	561.00	710.00	561.00	711.00	560.00	711.00	560.00	713.00	559.00	713.00	559.00	724.00	560.00	724.00	560.00	726.00	561.00	726.00	561.00	728.00	562.00	728.00	562.00	730.00	563.00	730.00	563.00	734.00	564.00	734.00	564.00	735.00	565.00	735.00	565.00	738.00	566.00	738.00	566.00	740.00	567.00	740.00	567.00	744.00	568.00	744.00	568.00	746.00	569.00	746.00	569.00	750.00	571.00	750.00	571.00	751.00	572.00	751.00	572.00	754.00	573.00	754.00	573.00	761.00	574.00	761.00	574.00	770.00	575.00	770.00	575.00	779.00	574.00	779.00	574.00	783.00	573.00	783.00	573.00	787.00	572.00	787.00	572.00	791.00	571.00	791.00	571.00	795.00	570.00	795.00
T1_thres.tif	0741-0473	215.07	338.28	1023.55	48.84	0.0082	519.00	772.00	518.00	772.00	518.00	773.00	517.00	773.00	517.00	774.00	516.00	774.00	516.00	775.00	512.00	775.00	512.00	776.00	507.00	776.00	507.00	777.00	504.00	777.00	504.00	778.00	501.00	778.00	501.00	779.00	498.00	779.00	498.00	780.00	496.00	780.00	496.00	781.00	495.00	781.00	495.00	782.00	494.00	782.00	494.00	783.00	493.00	783.00	493.00	784.00	491.00	784.00	491.00	786.00	490.00	786.00	490.00	787.00	489.00	787.00	489.00	795.00	484.00	795.00	484.00	794.00	483.00	794.00	483.00	793.00	480.00	793.00	480.00	792.00	479.00	792.00	479.00	791.00	478.00	791.00	478.00	790.00	477.00	790.00	477.00	789.00	476.00	789.00	476.00	788.00	475.00	788.00	475.00	787.00	473.00	787.00	473.00	786.00	472.00	786.00	472.00	785.00	470.00	785.00	470.00	784.00	469.00	784.00	469.00	783.00	467.00	783.00	467.00	782.00	466.00	782.00	466.00	781.00	465.00	781.00	465.00	780.00	464.00	780.00	464.00	778.00	463.00	778.00	463.00	777.00	462.00	777.00	462.00	776.00	461.00	776.00	461.00	775.00	458.00	775.00	458.00	773.00	457.00	773.00	457.00	772.00	452.00	772.00	452.00	771.00	449.00	771.00	449.00	769.00	448.00	769.00	448.00	763.00	447.00	763.00	447.00	758.00	449.00	758.00	449.00	755.00	450.00	755.00	450.00	750.00	451.00	750.00	451.00	745.00	450.00	745.00	450.00	739.00	449.00	739.00	449.00	737.00	448.00	737.00	448.00	736.00	447.00	736.00	447.00	735.00	446.00	735.00	446.00	733.00	444.00	733.00	444.00	732.00	442.00	732.00	442.00	731.00	441.00	731.00	441.00	730.00	440.00	730.00	440.00	729.00	438.00	729.00	438.00	728.00	436.00	728.00	436.00	727.00	434.00	727.00	434.00	726.00	433.00	726.00	433.00	725.00	431.00	725.00	431.00	724.00	430.00	724.00	430.00	723.00	429.00	723.00	429.00	722.00	428.00	722.00	428.00	719.00	427.00	719.00	427.00	717.00	426.00	717.00	426.00	709.00	425.00	709.00	425.00	707.00	424.00	707.00	424.00	704.00	425.00	704.00	425.00	702.00	426.00	702.00	426.00	695.00	427.00	695.00	427.00	693.00	428.00	693.00	428.00	690.00	430.00	690.00	430.00	688.00	431.00	688.00	431.00	689.00	434.00	689.00	434.00	690.00	435.00	690.00	435.00	691.00	436.00	691.00	436.00	692.00	437.00	692.00	437.00	693.00	439.00	693.00	439.00	694.00	441.00	694.00	441.00	695.00	443.00	695.00	443.00	696.00	444.00	696.00	444.00	697.00	445.00	697.00	445.00	698.00	446.00	698.00	446.00	700.00	448.00	700.00	448.00	702.00	450.00	702.00	450.00	703.00	451.00	703.00	451.00	704.00	452.00	704.00	452.00	705.00	453.00	705.00	453.00	706.00	454.00	706.00	454.00	707.00	455.00	707.00	455.00	708.00	459.00	708.00	459.00	710.00	463.00	710.00	463.00	711.00	464.00	711.00	464.00	712.00	467.00	712.00	467.00	711.00	471.00	711.00	471.00	710.00	476.00	710.00	476.00	709.00	481.00	709.00	481.00	710.00	482.00	710.00	482.00	712.00	483.00	712.00	483.00	727.00	484.00	727.00	484.00	728.00	485.00	728.00	485.00	730.00	487.00	730.00	487.00	731.00	488.00	731.00	488.00	732.00	505.00	732.00	505.00	730.00	509.00	730.00	509.00	735.00	510.00	735.00	510.00	737.00	511.00	737.00	511.00	739.00	512.00	739.00	512.00	740.00	513.00	740.00	513.00	744.00	514.00	744.00	514.00	745.00	515.00	745.00	515.00	749.00	516.00	749.00	516.00	750.00	517.00	750.00	517.00	754.00	519.00	754.00	519.00	756.00	520.00	756.00	520.00	757.00	521.00	757.00	521.00	760.00	523.00	760.00	523.00	768.00	522.00	768.00	522.00	770.00	521.00	770.00	521.00	771.00	519.00	771.00
T1_thres.tif	0813-0450	203.86	371.37	408.26	-44.06	0.0447	462.00	812.00	463.00	812.00	463.00	816.00	464.00	816.00	464.00	818.00	465.00	818.00	465.00	820.00	466.00	820.00	466.00	823.00	467.00	823.00	467.00	826.00	469.00	826.00	469.00	828.00	470.00	828.00	470.00	829.00	471.00	829.00	471.00	831.00	474.00	831.00	474.00	832.00	475.00	832.00	475.00	834.00	474.00	834.00	474.00	835.00	472.00	835.00	472.00	836.00	469.00	836.00	469.00	837.00	465.00	837.00	465.00	838.00	463.00	838.00	463.00	839.00	459.00	839.00	459.00	840.00	458.00	840.00	458.00	841.00	457.00	841.00	457.00	842.00	456.00	842.00	456.00	843.00	455.00	843.00	455.00	844.00	454.00	844.00	454.00	845.00	451.00	845.00	451.00	846.00	450.00	846.00	450.00	847.00	448.00	847.00	448.00	848.00	446.00	848.00	446.00	849.00	444.00	849.00	444.00	850.00	441.00	850.00	441.00	851.00	438.00	851.00	438.00	852.00	434.00	852.00	434.00	853.00	432.00	853.00	432.00	852.00	431.00	852.00	431.00	851.00	430.00	851.00	430.00	850.00	429.00	850.00	429.00	849.00	428.00	849.00	428.00	847.00	427.00	847.00	427.00	846.00	426.00	846.00	426.00	836.00	427.00	836.00	427.00	834.00	428.00	834.00	428.00	831.00	429.00	831.00	429.00	830.00	430.00	830.00	430.00	827.00	432.00	827.00	432.00	826.00	433.00	826.00	433.00	825.00	436.00	825.00	436.00	823.00	438.00	823.00	438.00	820.00	439.00	820.00	439.00	818.00	440.00	818.00	440.00	802.00	443.00	802.00	443.00	799.00	442.00	799.00	442.00	797.00	441.00	797.00	441.00	795.00	440.00	795.00	440.00	794.00	439.00	794.00	439.00	793.00	438.00	793.00	438.00	789.00	437.00	789.00	437.00	786.00	438.00	786.00	438.00	780.00	440.00	780.00	440.00	777.00	442.00	777.00	442.00	775.00	443.00	775.00	443.00	774.00	449.00	774.00	449.00	776.00	452.00	776.00	452.00	775.00	455.00	775.00	455.00	777.00	456.00	777.00	456.00	778.00	459.00	778.00	459.00	780.00	461.00	780.00	461.00	783.00	463.00	783.00	463.00	784.00	464.00	784.00	464.00	785.00	463.00	785.00	463.00	786.00	462.00	786.00	462.00	787.00	461.00	787.00	461.00	790.00	460.00	790.00	460.00	792.00	459.00	792.00	459.00	804.00	460.00	804.00	460.00	808.00	461.00	808.00	461.00	810.00	462.00	810.00
T1_thres.tif	0673-0417	187.83	308.45	3812.19	-66.48	0.0103	421.00	709.00	422.00	709.00	422.00	712.00	423.00	712.00	423.00	719.00	424.00	719.00	424.00	722.00	425.00	722.00	425.00	725.00	426.00	725.00	426.00	726.00	428.00	726.00	428.00	727.00	429.00	727.00	429.00	728.00	431.00	728.00	431.00	729.00	432.00	729.00	432.00	730.00	433.00	730.00	433.00	731.00	435.00	731.00	435.00	732.00	437.00	732.00	437.00	733.00	439.00	733.00	439.00	734.00	440.00	734.00	440.00	735.00	441.00	735.00	441.00	736.00	443.00	736.00	443.00	738.00	445.00	738.00	445.00	740.00	446.00	740.00	446.00	741.00	447.00	741.00	447.00	747.00	448.00	747.00	448.00	748.00	447.00	748.00	447.00	752.00	446.00	752.00	446.00	755.00	445.00	755.00	445.00	756.00	444.00	756.00	444.00	765.00	445.00	765.00	445.00	771.00	441.00	771.00	441.00	772.00	440.00	772.00	440.00	773.00	439.00	773.00	439.00	774.00	438.00	774.00	438.00	775.00	437.00	775.00	437.00	777.00	436.00	777.00	436.00	778.00	435.00	778.00	435.00	784.00	434.00	784.00	434.00	789.00	431.00	789.00	431.00	788.00	430.00	788.00	430.00	787.00	427.00	787.00	427.00	785.00	426.00	785.00	426.00	784.00	425.00	784.00	425.00	783.00	424.00	783.00	424.00	782.00	423.00	782.00	423.00	781.00	422.00	781.00	422.00	780.00	421.00	780.00	421.00	778.00	420.00	778.00	420.00	775.00	418.00	775.00	418.00	773.00	417.00	773.00	417.00	769.00	416.00	769.00	416.00	766.00	415.00	766.00	415.00	765.00	414.00	765.00	414.00	761.00	413.00	761.00	413.00	760.00	412.00	760.00	412.00	757.00	411.00	757.00	411.00	755.00	410.00	755.00	410.00	754.00	409.00	754.00	409.00	753.00	407.00	753.00	407.00	752.00	404.00	752.00	404.00	751.00	397.00	751.00	397.00	752.00	396.00	752.00	396.00	753.00	395.00	753.00	395.00	754.00	394.00	754.00	394.00	755.00	393.00	755.00	393.00	756.00	392.00	756.00	392.00	758.00	391.00	758.00	391.00	759.00	390.00	759.00	390.00	760.00	389.00	760.00	389.00	762.00	387.00	762.00	387.00	763.00	386.00	763.00	386.00	764.00	385.00	764.00	385.00	765.00	384.00	765.00	384.00	766.00	382.00	766.00	382.00	767.00	381.00	767.00	381.00	768.00	380.00	768.00	380.00	769.00	379.00	769.00	379.00	770.00	378.00	770.00	378.00	771.00	376.00	771.00	376.00	770.00	374.00	770.00	374.00	769.00	372.00	769.00	372.00	768.00	371.00	768.00	371.00	767.00	370.00	767.00	370.00	766.00	369.00	766.00	369.00	765.00	368.00	765.00	368.00	764.00	367.00	764.00	367.00	763.00	366.00	763.00	366.00	761.00	364.00	761.00	364.00	760.00	363.00	760.00	363.00	759.00	362.00	759.00	362.00	758.00	360.00	758.00	360.00	757.00	357.00	757.00	357.00	756.00	356.00	756.00	356.00	755.00	354.00	755.00	354.00	754.00	352.00	754.00	352.00	753.00	349.00	753.00	349.00	752.00	346.00	752.00	346.00	751.00	333.00	751.00	333.00	750.00	331.00	750.00	331.00	749.00	329.00	749.00	329.00	748.00	328.00	748.00	328.00	747.00	327.00	747.00	327.00	745.00	326.00	745.00	326.00	744.00	325.00	744.00	325.00	741.00	326.00	741.00	326.00	738.00	327.00	738.00	327.00	737.00	328.00	737.00	328.00	735.00	329.00	735.00	329.00	734.00	330.00	734.00	330.00	731.00	331.00	731.00	331.00	730.00	333.00	730.00	333.00	729.00	334.00	729.00	334.00	727.00	335.00	727.00	335.00	726.00	336.00	726.00	336.00	724.00	337.00	724.00	337.00	722.00	338.00	722.00	338.00	720.00	339.00	720.00	339.00	709.00	340.00	709.00	340.00	706.00	339.00	706.00	339.00	703.00	344.00	703.00	344.00	702.00	348.00	702.00	348.00	701.00	354.00	701.00	354.00	700.00	358.00	700.00	358.00	699.00	360.00	699.00	360.00	698.00	364.00	698.00	364.00	696.00	365.00	696.00	365.00	695.00	366.00	695.00	366.00	679.00	365.00	679.00	365.00	677.00	364.00	677.00	364.00	676.00	363.00	676.00	363.00	674.00	362.00	674.00	362.00	673.00	360.00	673.00	360.00	671.00	358.00	671.00	358.00	670.00	357.00	670.00	357.00	669.00	356.00	669.00	356.00	667.00	352.00	667.00	352.00	660.00	353.00	660.00	353.00	658.00	354.00	658.00	354.00	654.00	355.00	654.00	355.00	652.00	356.00	652.00	356.00	650.00	357.00	650.00	357.00	649.00	358.00	649.00	358.00	646.00	360.00	646.00	360.00	644.00	361.00	644.00	361.00	643.00	362.00	643.00	362.00	642.00	364.00	642.00	364.00	640.00	366.00	640.00	366.00	638.00	367.00	638.00	367.00	637.00	370.00	637.00	370.00	636.00	372.00	636.00	372.00	634.00	373.00	634.00	373.00	633.00	375.00	633.00	375.00	632.00	376.00	632.00	376.00	630.00	377.00	630.00	377.00	629.00	378.00	629.00	378.00	627.00	380.00	627.00	380.00	613.00	379.00	613.00	379.00	604.00	378.00	604.00	378.00	598.00	377.00	598.00	377.00	596.00	376.00	596.00	376.00	585.00	383.00	585.00	383.00	584.00	386.00	584.00	386.00	583.00	388.00	583.00	388.00	582.00	389.00	582.00	389.00	581.00	390.00	581.00	390.00	580.00	392.00	580.00	392.00	578.00	393.00	578.00	393.00	576.00	394.00	576.00	394.00	573.00	395.00	573.00	395.00	572.00	396.00	572.00	396.00	570.00	397.00	570.00	397.00	567.00	398.00	567.00	398.00	562.00	399.00	562.00	399.00	560.00	400.00	560.00	400.00	559.00	401.00	559.00	401.00	558.00	406.00	558.00	406.00	559.00	415.00	559.00	415.00	560.00	416.00	560.00	416.00	562.00	417.00	562.00	417.00	566.00	418.00	566.00	418.00	567.00	419.00	567.00	419.00	574.00	420.00	574.00	420.00	576.00	421.00	576.00	421.00	580.00	422.00	580.00	422.00	582.00	423.00	582.00	423.00	602.00	422.00	602.00	422.00	603.00	421.00	603.00	421.00	608.00	420.00	608.00	420.00	610.00	419.00	610.00	419.00	614.00	418.00	614.00	418.00	618.00	417.00	618.00	417.00	631.00	418.00	631.00	418.00	632.00	419.00	632.00	419.00	633.00	420.00	633.00	420.00	634.00	421.00	634.00	421.00	635.00	423.00	635.00	423.00	636.00	425.00	636.00	425.00	637.00	427.00	637.00	427.00	638.00	429.00	638.00	429.00	639.00	431.00	639.00	431.00	640.00	437.00	640.00	437.00	641.00	439.00	641.00	439.00	642.00	450.00	642.00	450.00	640.00	452.00	640.00	452.00	638.00	454.00	638.00	454.00	636.00	455.00	636.00	455.00	634.00	456.00	634.00	456.00	632.00	457.00	632.00	457.00	630.00	458.00	630.00	458.00	627.00	459.00	627.00	459.00	625.00	460.00	625.00	460.00	619.00	461.00	619.00	461.00	618.00	462.00	618.00	462.00	612.00	464.00	612.00	464.00	610.00	465.00	610.00	465.00	609.00	467.00	609.00	467.00	610.00	470.00	610.00	470.00	611.00	480.00	611.00	480.00	610.00	483.00	610.00	483.00	611.00	486.00	611.00	486.00	612.00	489.00	612.00	489.00	613.00	491.00	613.00	491.00	614.00	492.00	614.00	492.00	616.00	491.00	616.00	491.00	618.00	490.00	618.00	490.00	623.00	489.00	623.00	489.00	628.00	490.00	628.00	490.00	632.00	491.00	632.00	491.00	636.00	492.00	636.00	492.00	637.00	493.00	637.00	493.00	639.00	494.00	639.00	494.00	640.00	497.00	640.00	497.00	641.00	498.00	641.00	498.00	642.00	504.00	642.00	504.00	641.00	508.00	641.00	508.00	640.00	509.00	640.00	509.00	659.00	508.00	659.00	508.00	661.00	507.00	661.00	507.00	663.00	506.00	663.00	506.00	665.00	505.00	665.00	505.00	668.00	504.00	668.00	504.00	669.00	503.00	669.00	503.00	672.00	502.00	672.00	502.00	673.00	501.00	673.00	501.00	675.00	500.00	675.00	500.00	676.00	499.00	676.00	499.00	677.00	497.00	677.00	497.00	678.00	496.00	678.00	496.00	679.00	491.00	679.00	491.00	680.00	490.00	680.00	490.00	681.00	488.00	681.00	488.00	682.00	487.00	682.00	487.00	683.00	486.00	683.00	486.00	684.00	485.00	684.00	485.00	685.00	484.00	685.00	484.00	687.00	483.00	687.00	483.00	688.00	482.00	688.00	482.00	690.00	481.00	690.00	481.00	705.00	475.00	705.00	475.00	706.00	473.00	706.00	473.00	707.00	469.00	707.00	469.00	708.00	465.00	708.00	465.00	707.00	462.00	707.00	462.00	706.00	461.00	706.00	461.00	705.00	458.00	705.00	458.00	704.00	456.00	704.00	456.00	703.00	455.00	703.00	455.00	702.00	454.00	702.00	454.00	700.00	453.00	700.00	453.00	699.00	451.00	699.00	451.00	698.00	450.00	698.00	450.00	697.00	449.00	697.00	449.00	696.00	448.00	696.00	448.00	695.00	447.00	695.00	447.00	694.00	446.00	694.00	446.00	693.00	445.00	693.00	445.00	692.00	444.00	692.00	444.00	691.00	441.00	691.00	441.00	690.00	439.00	690.00	439.00	689.00	438.00	689.00	438.00	687.00	436.00	687.00	436.00	686.00	433.00	686.00	433.00	685.00	427.00	685.00	427.00	687.00	426.00	687.00	426.00	688.00	425.00	688.00	425.00	690.00	424.00	690.00	424.00	693.00	423.00	693.00	423.00	699.00	422.00	699.00	422.00	701.00	421.00	701.00
T1_thres.tif	0629-0325	148.97	285.10	1579.13	53.44	0.0117	356.00	644.00	355.00	644.00	355.00	646.00	354.00	646.00	354.00	648.00	353.00	648.00	353.00	650.00	352.00	650.00	352.00	651.00	351.00	651.00	351.00	655.00	350.00	655.00	350.00	658.00	349.00	658.00	349.00	663.00	339.00	663.00	339.00	664.00	338.00	664.00	338.00	665.00	331.00	665.00	331.00	666.00	328.00	666.00	328.00	667.00	324.00	667.00	324.00	668.00	322.00	668.00	322.00	669.00	320.00	669.00	320.00	670.00	319.00	670.00	319.00	673.00	318.00	673.00	318.00	674.00	317.00	674.00	317.00	678.00	316.00	678.00	316.00	682.00	315.00	682.00	315.00	685.00	314.00	685.00	314.00	687.00	313.00	687.00	313.00	689.00	312.00	689.00	312.00	691.00	311.00	691.00	311.00	692.00	310.00	692.00	310.00	693.00	309.00	693.00	309.00	694.00	308.00	694.00	308.00	696.00	307.00	696.00	307.00	698.00	306.00	698.00	306.00	699.00	305.00	699.00	305.00	700.00	302.00	700.00	302.00	701.00	301.00	701.00	301.00	702.00	297.00	702.00	297.00	698.00	294.00	698.00	294.00	699.00	292.00	699.00	292.00	696.00	291.00	696.00	291.00	695.00	290.00	695.00	290.00	694.00	288.00	694.00	288.00	693.00	287.00	693.00	287.00	692.00	286.00	692.00	286.00	690.00	284.00	690.00	284.00	687.00	282.00	687.00	282.00	685.00	281.00	685.00	281.00	684.00	280.00	684.00	280.00	681.00	278.00	681.00	278.00	678.00	277.00	678.00	277.00	676.00	276.00	676.00	276.00	672.00	277.00	672.00	277.00	668.00	276.00	668.00	276.00	658.00	275.00	658.00	275.00	657.00	274.00	657.00	274.00	650.00	275.00	650.00	275.00	649.00	276.00	649.00	276.00	648.00	278.00	648.00	278.00	646.00	279.00	646.00	279.00	644.00	280.00	644.00	280.00	640.00	281.00	640.00	281.00	641.00	282.00	641.00	282.00	642.00	292.00	642.00	292.00	639.00	293.00	639.00	293.00	638.00	294.00	638.00	294.00	627.00	305.00	627.00	305.00	626.00	307.00	626.00	307.00	625.00	310.00	625.00	310.00	624.00	312.00	624.00	312.00	623.00	313.00	623.00	313.00	622.00	315.00	622.00	315.00	619.00	316.00	619.00	316.00	618.00	317.00	618.00	317.00	616.00	318.00	616.00	318.00	612.00	319.00	612.00	319.00	606.00	318.00	606.00	318.00	605.00	317.00	605.00	317.00	603.00	316.00	603.00	316.00	602.00	315.00	602.00	315.00	601.00	314.00	601.00	314.00	599.00	313.00	599.00	313.00	598.00	312.00	598.00	312.00	590.00	311.00	590.00	311.00	587.00	310.00	587.00	310.00	586.00	309.00	586.00	309.00	585.00	308.00	585.00	308.00	584.00	307.00	584.00	307.00	582.00	306.00	582.00	306.00	581.00	305.00	581.00	305.00	580.00	304.00	580.00	304.00	578.00	302.00	578.00	302.00	577.00	301.00	577.00	301.00	576.00	299.00	576.00	299.00	575.00	297.00	575.00	297.00	574.00	296.00	574.00	296.00	573.00	298.00	573.00	298.00	572.00	299.00	572.00	299.00	571.00	300.00	571.00	300.00	570.00	302.00	570.00	302.00	569.00	303.00	569.00	303.00	568.00	304.00	568.00	304.00	567.00	306.00	567.00	306.00	566.00	309.00	566.00	309.00	567.00	310.00	567.00	310.00	568.00	311.00	568.00	311.00	569.00	312.00	569.00	312.00	570.00	313.00	570.00	313.00	571.00	314.00	571.00	314.00	573.00	315.00	573.00	315.00	574.00	316.00	574.00	316.00	576.00	336.00	576.00	336.00	575.00	338.00	575.00	338.00	573.00	340.00	573.00	340.00	570.00	341.00	570.00	341.00	568.00	342.00	568.00	342.00	565.00	343.00	565.00	343.00	564.00	345.00	564.00	345.00	562.00	347.00	562.00	347.00	561.00	348.00	561.00	348.00	560.00	349.00	560.00	349.00	558.00	352.00	558.00	352.00	557.00	354.00	557.00	354.00	556.00	361.00	556.00	361.00	558.00	363.00	558.00	363.00	562.00	364.00	562.00	364.00	565.00	365.00	565.00	365.00	570.00	366.00	570.00	366.00	572.00	367.00	572.00	367.00	576.00	368.00	576.00	368.00	577.00	369.00	577.00	369.00	580.00	370.00	580.00	370.00	582.00	371.00	582.00	371.00	585.00	372.00	585.00	372.00	586.00	373.00	586.00	373.00	598.00	374.00	598.00	374.00	600.00	375.00	600.00	375.00	606.00	376.00	606.00	376.00	616.00	377.00	616.00	377.00	624.00	376.00	624.00	376.00	625.00	375.00	625.00	375.00	627.00	374.00	627.00	374.00	628.00	373.00	628.00	373.00	630.00	371.00	630.00	371.00	631.00	369.00	631.00	369.00	633.00	367.00	633.00	367.00	634.00	365.00	634.00	365.00	635.00	363.00	635.00	363.00	637.00	361.00	637.00	361.00	639.00	359.00	639.00	359.00	641.00	358.00	641.00	358.00	642.00	357.00	642.00	357.00	643.00	356.00	643.00
T1_thres.tif	0596-0285	129.90	270.47	396.49	18.91	0.0739	307.00	589.00	308.00	589.00	308.00	593.00	309.00	593.00	309.00	600.00	310.00	600.00	310.00	602.00	311.00	602.00	311.00	604.00	312.00	604.00	312.00	605.00	313.00	605.00	313.00	606.00	314.00	606.00	314.00	607.00	315.00	607.00	315.00	608.00	316.00	608.00	316.00	609.00	315.00	609.00	315.00	613.00	314.00	613.00	314.00	616.00	313.00	616.00	313.00	617.00	312.00	617.00	312.00	619.00	311.00	619.00	311.00	620.00	310.00	620.00	310.00	621.00	308.00	621.00	308.00	622.00	305.00	622.00	305.00	623.00	302.00	623.00	302.00	624.00	292.00	624.00	292.00	619.00	290.00	619.00	290.00	618.00	289.00	618.00	289.00	617.00	288.00	617.00	288.00	615.00	287.00	615.00	287.00	613.00	286.00	613.00	286.00	610.00	284.00	610.00	284.00	609.00	281.00	609.00	281.00	608.00	280.00	608.00	280.00	607.00	277.00	607.00	277.00	606.00	274.00	606.00	274.00	605.00	268.00	605.00	268.00	602.00	267.00	602.00	267.00	601.00	266.00	601.00	266.00	599.00	265.00	599.00	265.00	597.00	264.00	597.00	264.00	596.00	263.00	596.00	263.00	595.00	262.00	595.00	262.00	592.00	261.00	592.00	261.00	591.00	259.00	591.00	259.00	590.00	258.00	590.00	258.00	588.00	257.00	588.00	257.00	587.00	256.00	587.00	256.00	582.00	255.00	582.00	255.00	581.00	256.00	581.00	256.00	571.00	258.00	571.00	258.00	570.00	261.00	570.00	261.00	569.00	262.00	569.00	262.00	568.00	272.00	568.00	272.00	569.00	273.00	569.00	273.00	570.00	275.00	570.00	275.00	572.00	277.00	572.00	277.00	573.00	279.00	573.00	279.00	574.00	281.00	574.00	281.00	575.00	282.00	575.00	282.00	576.00	285.00	576.00	285.00	577.00	286.00	577.00	286.00	578.00	292.00	578.00	292.00	576.00	293.00	576.00	293.00	584.00	296.00	584.00	296.00	579.00	298.00	579.00	298.00	580.00	300.00	580.00	300.00	581.00	301.00	581.00	301.00	582.00	302.00	582.00	302.00	583.00	303.00	583.00	303.00	584.00	304.00	584.00	304.00	586.00	305.00	586.00	305.00	587.00	306.00	587.00	306.00	588.00	307.00	588.00
T1_thres.tif	0599-0248	111.32	273.19	512.19	35.27	0.0432	254.00	590.00	255.00	590.00	255.00	593.00	257.00	593.00	257.00	594.00	259.00	594.00	259.00	597.00	260.00	597.00	260.00	598.00	261.00	598.00	261.00	600.00	262.00	600.00	262.00	601.00	263.00	601.00	263.00	604.00	264.00	604.00	264.00	607.00	263.00	607.00	263.00	608.00	262.00	608.00	262.00	614.00	263.00	614.00	263.00	618.00	264.00	618.00	264.00	619.00	265.00	619.00	265.00	626.00	266.00	626.00	266.00	627.00	267.00	627.00	267.00	631.00	268.00	631.00	268.00	632.00	269.00	632.00	269.00	636.00	271.00	636.00	271.00	638.00	273.00	638.00	273.00	639.00	274.00	639.00	274.00	640.00	275.00	640.00	275.00	645.00	272.00	645.00	272.00	644.00	270.00	644.00	270.00	643.00	262.00	643.00	262.00	642.00	258.00	642.00	258.00	641.00	254.00	641.00	254.00	640.00	251.00	640.00	251.00	639.00	249.00	639.00	249.00	638.00	247.00	638.00	247.00	637.00	245.00	637.00	245.00	636.00	244.00	636.00	244.00	635.00	242.00	635.00	242.00	634.00	240.00	634.00	240.00	631.00	239.00	631.00	239.00	630.00	238.00	630.00	238.00	628.00	237.00	628.00	237.00	627.00	236.00	627.00	236.00	623.00	235.00	623.00	235.00	622.00	234.00	622.00	234.00	618.00	233.00	618.00	233.00	614.00	232.00	614.00	232.00	612.00	231.00	612.00	231.00	611.00	230.00	611.00	230.00	610.00	229.00	610.00	229.00	609.00	228.00	609.00	228.00	607.00	226.00	607.00	226.00	606.00	225.00	606.00	225.00	605.00	224.00	605.00	224.00	604.00	223.00	604.00	223.00	601.00	222.00	601.00	222.00	597.00	221.00	597.00	221.00	596.00	222.00	596.00	222.00	591.00	223.00	591.00	223.00	589.00	224.00	589.00	224.00	584.00	225.00	584.00	225.00	581.00	226.00	581.00	226.00	576.00	227.00	576.00	227.00	574.00	228.00	574.00	228.00	568.00	229.00	568.00	229.00	566.00	230.00	566.00	230.00	559.00	229.00	559.00	229.00	558.00	230.00	558.00	230.00	556.00	232.00	556.00	232.00	555.00	233.00	555.00	233.00	554.00	240.00	554.00	240.00	553.00	241.00	553.00	241.00	554.00	245.00	554.00	245.00	556.00	246.00	556.00	246.00	558.00	247.00	558.00	247.00	560.00	249.00	560.00	249.00	564.00	250.00	564.00	250.00	570.00	251.00	570.00	251.00	574.00	250.00	574.00	250.00	578.00	252.00	578.00	252.00	584.00	253.00	584.00	253.00	589.00	254.00	589.00
T1_thres.tif	0530-0245	110.36	243.60	1574.38	72.61	0.0184	299.00	528.00	301.00	528.00	301.00	529.00	302.00	529.00	302.00	530.00	304.00	530.00	304.00	531.00	305.00	531.00	305.00	532.00	306.00	532.00	306.00	533.00	307.00	533.00	307.00	534.00	308.00	534.00	308.00	535.00	309.00	535.00	309.00	536.00	310.00	536.00	310.00	539.00	311.00	539.00	311.00	549.00	312.00	549.00	312.00	551.00	311.00	551.00	311.00	560.00	310.00	560.00	310.00	561.00	307.00	561.00	307.00	562.00	306.00	562.00	306.00	563.00	304.00	563.00	304.00	564.00	302.00	564.00	302.00	565.00	300.00	565.00	300.00	566.00	299.00	566.00	299.00	567.00	297.00	567.00	297.00	568.00	296.00	568.00	296.00	569.00	295.00	569.00	295.00	570.00	294.00	570.00	294.00	571.00	293.00	571.00	293.00	572.00	292.00	572.00	292.00	573.00	290.00	573.00	290.00	574.00	288.00	574.00	288.00	573.00	284.00	573.00	284.00	571.00	282.00	571.00	282.00	570.00	279.00	570.00	279.00	569.00	278.00	569.00	278.00	567.00	276.00	567.00	276.00	566.00	274.00	566.00	274.00	565.00	270.00	565.00	270.00	564.00	265.00	564.00	265.00	565.00	260.00	565.00	260.00	566.00	258.00	566.00	258.00	567.00	256.00	567.00	256.00	568.00	254.00	568.00	254.00	567.00	253.00	567.00	253.00	561.00	252.00	561.00	252.00	558.00	251.00	558.00	251.00	557.00	250.00	557.00	250.00	555.00	249.00	555.00	249.00	554.00	248.00	554.00	248.00	552.00	247.00	552.00	247.00	551.00	243.00	551.00	243.00	550.00	237.00	550.00	237.00	551.00	231.00	551.00	231.00	552.00	229.00	552.00	229.00	553.00	228.00	553.00	228.00	554.00	227.00	554.00	227.00	556.00	226.00	556.00	226.00	561.00	227.00	561.00	227.00	563.00	226.00	563.00	226.00	566.00	225.00	566.00	225.00	571.00	224.00	571.00	224.00	574.00	223.00	574.00	223.00	578.00	222.00	578.00	222.00	579.00	220.00	579.00	220.00	577.00	219.00	577.00	219.00	576.00	217.00	576.00	217.00	575.00	214.00	575.00	214.00	574.00	210.00	574.00	210.00	575.00	203.00	575.00	203.00	576.00	200.00	576.00	200.00	577.00	197.00	577.00	197.00	578.00	196.00	578.00	196.00	579.00	194.00	579.00	194.00	580.00	193.00	580.00	193.00	581.00	188.00	581.00	188.00	579.00	186.00	579.00	186.00	575.00	185.00	575.00	185.00	573.00	184.00	573.00	184.00	567.00	183.00	567.00	183.00	565.00	182.00	565.00	182.00	562.00	181.00	562.00	181.00	561.00	180.00	561.00	180.00	558.00	179.00	558.00	179.00	556.00	178.00	556.00	178.00	549.00	179.00	549.00	179.00	548.00	180.00	548.00	180.00	546.00	181.00	546.00	181.00	545.00	182.00	545.00	182.00	542.00	184.00	542.00	184.00	541.00	185.00	541.00	185.00	540.00	186.00	540.00	186.00	538.00	187.00	538.00	187.00	536.00	190.00	536.00	190.00	535.00	192.00	535.00	192.00	532.00	193.00	532.00	193.00	531.00	194.00	531.00	194.00	519.00	193.00	519.00	193.00	518.00	194.00	518.00	194.00	517.00	195.00	517.00	195.00	518.00	199.00	518.00	199.00	519.00	203.00	519.00	203.00	518.00	207.00	518.00	207.00	516.00	209.00	516.00	209.00	511.00	210.00	511.00	210.00	495.00	209.00	495.00	209.00	490.00	210.00	490.00	210.00	489.00	211.00	489.00	211.00	488.00	212.00	488.00	212.00	487.00	213.00	487.00	213.00	486.00	215.00	486.00	215.00	485.00	216.00	485.00	216.00	483.00	219.00	483.00	219.00	482.00	220.00	482.00	220.00	481.00	221.00	481.00	221.00	480.00	226.00	480.00	226.00	481.00	227.00	481.00	227.00	482.00	228.00	482.00	228.00	483.00	229.00	483.00	229.00	484.00	230.00	484.00	230.00	486.00	231.00	486.00	231.00	487.00	232.00	487.00	232.00	488.00	234.00	488.00	234.00	490.00	237.00	490.00	237.00	492.00	241.00	492.00	241.00	493.00	243.00	493.00	243.00	494.00	246.00	494.00	246.00	495.00	249.00	495.00	249.00	496.00	252.00	496.00	252.00	498.00	253.00	498.00	253.00	499.00	254.00	499.00	254.00	501.00	255.00	501.00	255.00	504.00	256.00	504.00	256.00	505.00	257.00	505.00	257.00	506.00	259.00	506.00	259.00	507.00	261.00	507.00	261.00	508.00	264.00	508.00	264.00	509.00	265.00	509.00	265.00	510.00	271.00	510.00	271.00	511.00	282.00	511.00	282.00	510.00	287.00	510.00	287.00	509.00	290.00	509.00	290.00	508.00	293.00	508.00	293.00	516.00	294.00	516.00	294.00	518.00	295.00	518.00	295.00	521.00	296.00	521.00	296.00	524.00	297.00	524.00	297.00	526.00	299.00	526.00
T1_thres.tif	0514-0164	74.54	233.46	456.20	-80.84	0.0284	187.00	516.00	188.00	516.00	188.00	517.00	190.00	517.00	190.00	522.00	191.00	522.00	191.00	528.00	190.00	528.00	190.00	529.00	189.00	529.00	189.00	532.00	188.00	532.00	188.00	533.00	185.00	533.00	185.00	534.00	184.00	534.00	184.00	536.00	183.00	536.00	183.00	538.00	181.00	538.00	181.00	539.00	180.00	539.00	180.00	540.00	179.00	540.00	179.00	542.00	178.00	542.00	178.00	543.00	177.00	543.00	177.00	546.00	176.00	546.00	176.00	547.00	175.00	547.00	175.00	550.00	174.00	550.00	174.00	549.00	172.00	549.00	172.00	548.00	170.00	548.00	170.00	547.00	162.00	547.00	162.00	546.00	160.00	546.00	160.00	545.00	158.00	545.00	158.00	543.00	159.00	543.00	159.00	536.00	158.00	536.00	158.00	534.00	157.00	534.00	157.00	532.00	156.00	532.00	156.00	530.00	155.00	530.00	155.00	529.00	154.00	529.00	154.00	528.00	152.00	528.00	152.00	527.00	151.00	527.00	151.00	526.00	150.00	526.00	150.00	524.00	148.00	524.00	148.00	523.00	146.00	523.00	146.00	522.00	145.00	522.00	145.00	521.00	144.00	521.00	144.00	520.00	143.00	520.00	143.00	519.00	142.00	519.00	142.00	518.00	141.00	518.00	141.00	517.00	140.00	517.00	140.00	513.00	139.00	513.00	139.00	511.00	138.00	511.00	138.00	509.00	139.00	509.00	139.00	506.00	140.00	506.00	140.00	499.00	141.00	499.00	141.00	496.00	142.00	496.00	142.00	495.00	143.00	495.00	143.00	494.00	144.00	494.00	144.00	490.00	145.00	490.00	145.00	488.00	146.00	488.00	146.00	487.00	147.00	487.00	147.00	485.00	148.00	485.00	148.00	482.00	149.00	482.00	149.00	480.00	151.00	480.00	151.00	479.00	155.00	479.00	155.00	480.00	161.00	480.00	161.00	481.00	162.00	481.00	162.00	482.00	163.00	482.00	163.00	483.00	164.00	483.00	164.00	484.00	167.00	484.00	167.00	486.00	169.00	486.00	169.00	488.00	170.00	488.00	170.00	489.00	171.00	489.00	171.00	490.00	173.00	490.00	173.00	492.00	175.00	492.00	175.00	493.00	176.00	493.00	176.00	494.00	177.00	494.00	177.00	502.00	178.00	502.00	178.00	503.00	179.00	503.00	179.00	506.00	180.00	506.00	180.00	507.00	181.00	507.00	181.00	510.00	183.00	510.00	183.00	512.00	185.00	512.00	185.00	514.00	187.00	514.00
T1_thres.tif	0461-0170	78.37	209.20	991.32	-14.75	0.0131	226.00	472.00	225.00	472.00	225.00	475.00	223.00	475.00	223.00	477.00	219.00	477.00	219.00	478.00	218.00	478.00	218.00	479.00	217.00	479.00	217.00	480.00	214.00	480.00	214.00	481.00	213.00	481.00	213.00	483.00	211.00	483.00	211.00	484.00	210.00	484.00	210.00	485.00	209.00	485.00	209.00	486.00	208.00	486.00	208.00	487.00	207.00	487.00	207.00	486.00	206.00	486.00	206.00	484.00	205.00	484.00	205.00	483.00	203.00	483.00	203.00	481.00	201.00	481.00	201.00	480.00	199.00	480.00	199.00	479.00	198.00	479.00	198.00	477.00	195.00	477.00	195.00	476.00	193.00	476.00	193.00	475.00	183.00	475.00	183.00	476.00	181.00	476.00	181.00	477.00	177.00	477.00	177.00	479.00	176.00	479.00	176.00	480.00	175.00	480.00	175.00	482.00	174.00	482.00	174.00	483.00	173.00	483.00	173.00	486.00	172.00	486.00	172.00	484.00	171.00	484.00	171.00	483.00	170.00	483.00	170.00	482.00	169.00	482.00	169.00	481.00	166.00	481.00	166.00	480.00	165.00	480.00	165.00	479.00	164.00	479.00	164.00	477.00	158.00	477.00	158.00	476.00	156.00	476.00	156.00	475.00	151.00	475.00	151.00	476.00	148.00	476.00	148.00	477.00	147.00	477.00	147.00	478.00	146.00	478.00	146.00	479.00	145.00	479.00	145.00	483.00	144.00	483.00	144.00	484.00	143.00	484.00	143.00	486.00	142.00	486.00	142.00	488.00	141.00	488.00	141.00	491.00	136.00	491.00	136.00	492.00	134.00	492.00	134.00	493.00	132.00	493.00	132.00	494.00	130.00	494.00	130.00	495.00	128.00	495.00	128.00	496.00	125.00	496.00	125.00	495.00	124.00	495.00	124.00	493.00	120.00	493.00	120.00	491.00	118.00	491.00	118.00	489.00	117.00	489.00	117.00	488.00	116.00	488.00	116.00	486.00	115.00	486.00	115.00	485.00	114.00	485.00	114.00	483.00	113.00	483.00	113.00	480.00	112.00	480.00	112.00	469.00	113.00	469.00	113.00	468.00	114.00	468.00	114.00	467.00	115.00	467.00	115.00	466.00	116.00	466.00	116.00	465.00	117.00	465.00	117.00	464.00	118.00	464.00	118.00	463.00	119.00	463.00	119.00	462.00	120.00	462.00	120.00	460.00	122.00	460.00	122.00	458.00	123.00	458.00	123.00	457.00	124.00	457.00	124.00	455.00	125.00	455.00	125.00	453.00	126.00	453.00	126.00	452.00	127.00	452.00	127.00	450.00	128.00	450.00	128.00	447.00	129.00	447.00	129.00	446.00	131.00	446.00	131.00	444.00	133.00	444.00	133.00	443.00	134.00	443.00	134.00	441.00	136.00	441.00	136.00	440.00	138.00	440.00	138.00	438.00	143.00	438.00	143.00	437.00	145.00	437.00	145.00	438.00	148.00	438.00	148.00	439.00	149.00	439.00	149.00	441.00	152.00	441.00	152.00	440.00	153.00	440.00	153.00	442.00	154.00	442.00	154.00	443.00	155.00	443.00	155.00	444.00	157.00	444.00	157.00	445.00	158.00	445.00	158.00	446.00	159.00	446.00	159.00	448.00	168.00	448.00	168.00	447.00	170.00	447.00	170.00	445.00	171.00	445.00	171.00	444.00	172.00	444.00	172.00	442.00	173.00	442.00	173.00	440.00	174.00	440.00	174.00	435.00	175.00	435.00	175.00	434.00	176.00	434.00	176.00	430.00	177.00	430.00	177.00	428.00	179.00	428.00	179.00	427.00	180.00	427.00	180.00	426.00	186.00	426.00	186.00	427.00	187.00	427.00	187.00	428.00	191.00	428.00	191.00	430.00	194.00	430.00	194.00	431.00	197.00	431.00	197.00	432.00	206.00	432.00	206.00	431.00	211.00	431.00	211.00	432.00	212.00	432.00	212.00	433.00	213.00	433.00	213.00	434.00	215.00	434.00	215.00	435.00	216.00	435.00	216.00	436.00	219.00	436.00	219.00	437.00	221.00	437.00	221.00	438.00	226.00	438.00	226.00	439.00	228.00	439.00	228.00	446.00	227.00	446.00	227.00	451.00	228.00	451.00	228.00	454.00	227.00	454.00	227.00	462.00	226.00	462.00
T1_thres.tif	0517-0097	45.22	230.94	1171.28	58.52	0.0318	135.00	513.00	136.00	513.00	136.00	516.00	137.00	516.00	137.00	519.00	138.00	519.00	138.00	520.00	139.00	520.00	139.00	521.00	140.00	521.00	140.00	523.00	142.00	523.00	142.00	524.00	143.00	524.00	143.00	526.00	146.00	526.00	146.00	527.00	147.00	527.00	147.00	528.00	148.00	528.00	148.00	529.00	149.00	529.00	149.00	530.00	150.00	530.00	150.00	531.00	152.00	531.00	152.00	532.00	153.00	532.00	153.00	534.00	154.00	534.00	154.00	536.00	155.00	536.00	155.00	538.00	156.00	538.00	156.00	541.00	155.00	541.00	155.00	542.00	154.00	542.00	154.00	543.00	153.00	543.00	153.00	544.00	152.00	544.00	152.00	546.00	151.00	546.00	151.00	547.00	149.00	547.00	149.00	548.00	148.00	548.00	148.00	549.00	147.00	549.00	147.00	552.00	146.00	552.00	146.00	554.00	145.00	554.00	145.00	558.00	144.00	558.00	144.00	566.00	143.00	566.00	143.00	576.00	142.00	576.00	142.00	580.00	141.00	580.00	141.00	582.00	140.00	582.00	140.00	583.00	139.00	583.00	139.00	584.00	138.00	584.00	138.00	585.00	136.00	585.00	136.00	583.00	135.00	583.00	135.00	582.00	134.00	582.00	134.00	579.00	132.00	579.00	132.00	575.00	131.00	575.00	131.00	574.00	130.00	574.00	130.00	571.00	129.00	571.00	129.00	569.00	128.00	569.00	128.00	567.00	127.00	567.00	127.00	566.00	126.00	566.00	126.00	562.00	125.00	562.00	125.00	561.00	124.00	561.00	124.00	559.00	123.00	559.00	123.00	557.00	122.00	557.00	122.00	556.00	121.00	556.00	121.00	555.00	120.00	555.00	120.00	554.00	119.00	554.00	119.00	552.00	118.00	552.00	118.00	551.00	117.00	551.00	117.00	550.00	115.00	550.00	115.00	549.00	114.00	549.00	114.00	548.00	111.00	548.00	111.00	546.00	110.00	546.00	110.00	543.00	109.00	543.00	109.00	536.00	108.00	536.00	108.00	533.00	106.00	533.00	106.00	529.00	104.00	529.00	104.00	528.00	103.00	528.00	103.00	527.00	102.00	527.00	102.00	526.00	101.00	526.00	101.00	525.00	100.00	525.00	100.00	524.00	99.00	524.00	99.00	523.00	97.00	523.00	97.00	522.00	96.00	522.00	96.00	521.00	92.00	521.00	92.00	520.00	84.00	520.00	84.00	519.00	81.00	519.00	81.00	517.00	80.00	517.00	80.00	516.00	79.00	516.00	79.00	515.00	78.00	515.00	78.00	514.00	77.00	514.00	77.00	513.00	74.00	513.00	74.00	512.00	73.00	512.00	73.00	511.00	72.00	511.00	72.00	510.00	71.00	510.00	71.00	509.00	64.00	509.00	64.00	508.00	60.00	508.00	60.00	509.00	54.00	509.00	54.00	496.00	53.00	496.00	53.00	494.00	52.00	494.00	52.00	490.00	51.00	490.00	51.00	487.00	50.00	487.00	50.00	485.00	49.00	485.00	49.00	484.00	48.00	484.00	48.00	483.00	47.00	483.00	47.00	481.00	46.00	481.00	46.00	479.00	45.00	479.00	45.00	477.00	44.00	477.00	44.00	476.00	43.00	476.00	43.00	475.00	42.00	475.00	42.00	472.00	41.00	472.00	41.00	471.00	40.00	471.00	40.00	468.00	39.00	468.00	39.00	467.00	38.00	467.00	38.00	463.00	39.00	463.00	39.00	462.00	40.00	462.00	40.00	460.00	41.00	460.00	41.00	458.00	42.00	458.00	42.00	457.00	43.00	457.00	43.00	456.00	45.00	456.00	45.00	455.00	50.00	455.00	50.00	454.00	53.00	454.00	53.00	453.00	54.00	453.00	54.00	452.00	59.00	452.00	59.00	451.00	60.00	451.00	60.00	450.00	61.00	450.00	61.00	451.00	65.00	451.00	65.00	453.00	66.00	453.00	66.00	454.00	67.00	454.00	67.00	456.00	69.00	456.00	69.00	458.00	71.00	458.00	71.00	461.00	72.00	461.00	72.00	462.00	73.00	462.00	73.00	466.00	74.00	466.00	74.00	467.00	75.00	467.00	75.00	469.00	77.00	469.00	77.00	470.00	79.00	470.00	79.00	471.00	81.00	471.00	81.00	472.00	103.00	472.00	103.00	473.00	109.00	473.00	109.00	483.00	110.00	483.00	110.00	485.00	111.00	485.00	111.00	487.00	112.00	487.00	112.00	489.00	113.00	489.00	113.00	490.00	114.00	490.00	114.00	491.00	115.00	491.00	115.00	493.00	116.00	493.00	116.00	494.00	117.00	494.00	117.00	495.00	118.00	495.00	118.00	496.00	121.00	496.00	121.00	498.00	123.00	498.00	123.00	499.00	130.00	499.00	130.00	498.00	132.00	498.00	132.00	497.00	134.00	497.00	134.00	496.00	136.00	496.00	136.00	495.00	137.00	495.00	137.00	503.00	136.00	503.00	136.00	507.00	135.00	507.00
T1_thres.tif	0581-0099	46.86	264.84	426.86	89.05	0.0219	133.00	588.00	135.00	588.00	135.00	590.00	136.00	590.00	136.00	595.00	135.00	595.00	135.00	596.00	134.00	596.00	134.00	597.00	132.00	597.00	132.00	598.00	131.00	598.00	131.00	599.00	130.00	599.00	130.00	600.00	129.00	600.00	129.00	601.00	128.00	601.00	128.00	602.00	127.00	602.00	127.00	603.00	126.00	603.00	126.00	604.00	124.00	604.00	124.00	605.00	123.00	605.00	123.00	606.00	122.00	606.00	122.00	608.00	121.00	608.00	121.00	609.00	120.00	609.00	120.00	610.00	119.00	610.00	119.00	611.00	118.00	611.00	118.00	609.00	116.00	609.00	116.00	607.00	115.00	607.00	115.00	606.00	114.00	606.00	114.00	605.00	113.00	605.00	113.00	604.00	112.00	604.00	112.00	603.00	110.00	603.00	110.00	602.00	109.00	602.00	109.00	601.00	108.00	601.00	108.00	600.00	105.00	600.00	105.00	599.00	104.00	599.00	104.00	598.00	103.00	598.00	103.00	597.00	100.00	597.00	100.00	595.00	96.00	595.00	96.00	594.00	90.00	594.00	90.00	595.00	88.00	595.00	88.00	594.00	85.00	594.00	85.00	593.00	82.00	593.00	82.00	592.00	74.00	592.00	74.00	593.00	69.00	593.00	69.00	594.00	68.00	594.00	68.00	595.00	67.00	595.00	67.00	588.00	66.00	588.00	66.00	584.00	65.00	584.00	65.00	581.00	64.00	581.00	64.00	579.00	63.00	579.00	63.00	576.00	65.00	576.00	65.00	575.00	66.00	575.00	66.00	574.00	70.00	574.00	70.00	572.00	71.00	572.00	71.00	571.00	73.00	571.00	73.00	570.00	77.00	570.00	77.00	568.00	85.00	568.00	85.00	570.00	88.00	570.00	88.00	569.00	92.00	569.00	92.00	570.00	100.00	570.00	100.00	569.00	104.00	569.00	104.00	567.00	106.00	567.00	106.00	564.00	108.00	564.00	108.00	560.00	109.00	560.00	109.00	558.00	110.00	558.00	110.00	555.00	111.00	555.00	111.00	552.00	113.00	552.00	113.00	553.00	115.00	553.00	115.00	554.00	116.00	554.00	116.00	556.00	117.00	556.00	117.00	557.00	118.00	557.00	118.00	558.00	119.00	558.00	119.00	559.00	120.00	559.00	120.00	561.00	121.00	561.00	121.00	563.00	122.00	563.00	122.00	564.00	123.00	564.00	123.00	568.00	124.00	568.00	124.00	569.00	125.00	569.00	125.00	571.00	126.00	571.00	126.00	573.00	127.00	573.00	127.00	576.00	128.00	576.00	128.00	578.00	129.00	578.00	129.00	581.00	130.00	581.00	130.00	582.00	131.00	582.00	131.00	584.00	132.00	584.00	132.00	585.00	133.00	585.00
T1_thres.tif	0619-0095	44.60	282.09	166.12	45.44	0.0210	115.00	624.00	114.00	624.00	114.00	626.00	113.00	626.00	113.00	628.00	112.00	628.00	112.00	629.00	104.00	629.00	104.00	630.00	103.00	630.00	103.00	631.00	99.00	631.00	99.00	632.00	98.00	632.00	98.00	633.00	96.00	633.00	96.00	634.00	95.00	634.00	95.00	635.00	94.00	635.00	94.00	636.00	93.00	636.00	93.00	637.00	92.00	637.00	92.00	638.00	90.00	638.00	90.00	639.00	88.00	639.00	88.00	640.00	87.00	640.00	87.00	641.00	86.00	641.00	86.00	640.00	85.00	640.00	85.00	639.00	83.00	639.00	83.00	637.00	82.00	637.00	82.00	636.00	81.00	636.00	81.00	635.00	79.00	635.00	79.00	634.00	78.00	634.00	78.00	633.00	76.00	633.00	76.00	632.00	75.00	632.00	75.00	631.00	76.00	631.00	76.00	630.00	78.00	630.00	78.00	629.00	79.00	629.00	79.00	628.00	82.00	628.00	82.00	627.00	83.00	627.00	83.00	626.00	84.00	626.00	84.00	624.00	85.00	624.00	85.00	623.00	86.00	623.00	86.00	622.00	88.00	622.00	88.00	621.00	89.00	621.00	89.00	619.00	90.00	619.00	90.00	617.00	91.00	617.00	91.00	616.00	92.00	616.00	92.00	615.00	93.00	615.00	93.00	613.00	94.00	613.00	94.00	612.00	95.00	612.00	95.00	607.00	94.00	607.00	94.00	601.00	93.00	601.00	93.00	599.00	92.00	599.00	92.00	598.00	97.00	598.00	97.00	599.00	98.00	599.00	98.00	600.00	101.00	600.00	101.00	602.00	103.00	602.00	103.00	603.00	105.00	603.00	105.00	604.00	107.00	604.00	107.00	605.00	108.00	605.00	108.00	606.00	110.00	606.00	110.00	607.00	111.00	607.00	111.00	609.00	112.00	609.00	112.00	610.00	113.00	610.00	113.00	612.00	115.00	612.00
T1_thres.tif	0642-0133	60.64	292.94	1007.03	53.62	0.0252	191.00	638.00	190.00	638.00	190.00	639.00	189.00	639.00	189.00	645.00	187.00	645.00	187.00	647.00	186.00	647.00	186.00	648.00	185.00	648.00	185.00	649.00	174.00	649.00	174.00	650.00	173.00	650.00	173.00	651.00	168.00	651.00	168.00	652.00	167.00	652.00	167.00	653.00	166.00	653.00	166.00	654.00	165.00	654.00	165.00	655.00	164.00	655.00	164.00	656.00	162.00	656.00	162.00	657.00	161.00	657.00	161.00	658.00	160.00	658.00	160.00	659.00	159.00	659.00	159.00	658.00	154.00	658.00	154.00	659.00	152.00	659.00	152.00	660.00	149.00	660.00	149.00	661.00	147.00	661.00	147.00	662.00	146.00	662.00	146.00	663.00	145.00	663.00	145.00	664.00	144.00	664.00	144.00	665.00	143.00	665.00	143.00	666.00	142.00	666.00	142.00	667.00	141.00	667.00	141.00	668.00	140.00	668.00	140.00	669.00	139.00	669.00	139.00	671.00	138.00	671.00	138.00	673.00	137.00	673.00	137.00	675.00	136.00	675.00	136.00	676.00	135.00	676.00	135.00	677.00	134.00	677.00	134.00	678.00	133.00	678.00	133.00	679.00	132.00	679.00	132.00	680.00	131.00	680.00	131.00	681.00	129.00	681.00	129.00	682.00	128.00	682.00	128.00	683.00	124.00	683.00	124.00	684.00	123.00	684.00	123.00	685.00	122.00	685.00	122.00	679.00	119.00	679.00	119.00	680.00	118.00	680.00	118.00	681.00	117.00	681.00	117.00	680.00	116.00	680.00	116.00	679.00	114.00	679.00	114.00	678.00	113.00	678.00	113.00	677.00	112.00	677.00	112.00	676.00	110.00	676.00	110.00	675.00	108.00	675.00	108.00	674.00	106.00	674.00	106.00	673.00	94.00	673.00	94.00	674.00	91.00	674.00	91.00	675.00	89.00	675.00	89.00	676.00	88.00	676.00	88.00	677.00	85.00	677.00	85.00	678.00	82.00	678.00	82.00	679.00	80.00	679.00	80.00	678.00	78.00	678.00	78.00	677.00	77.00	677.00	77.00	676.00	76.00	676.00	76.00	673.00	75.00	673.00	75.00	669.00	76.00	669.00	76.00	667.00	77.00	667.00	77.00	666.00	78.00	666.00	78.00	664.00	80.00	664.00	80.00	662.00	81.00	662.00	81.00	661.00	82.00	661.00	82.00	659.00	83.00	659.00	83.00	658.00	84.00	658.00	84.00	656.00	85.00	656.00	85.00	655.00	86.00	655.00	86.00	649.00	87.00	649.00	87.00	646.00	88.00	646.00	88.00	644.00	90.00	644.00	90.00	643.00	91.00	643.00	91.00	642.00	93.00	642.00	93.00	641.00	94.00	641.00	94.00	640.00	95.00	640.00	95.00	639.00	96.00	639.00	96.00	638.00	98.00	638.00	98.00	636.00	100.00	636.00	100.00	635.00	101.00	635.00	101.00	634.00	106.00	634.00	106.00	632.00	114.00	632.00	114.00	631.00	116.00	631.00	116.00	628.00	117.00	628.00	117.00	626.00	118.00	626.00	118.00	615.00	122.00	615.00	122.00	612.00	124.00	612.00	124.00	610.00	125.00	610.00	125.00	608.00	126.00	608.00	126.00	607.00	128.00	607.00	128.00	606.00	129.00	606.00	129.00	605.00	131.00	605.00	131.00	603.00	132.00	603.00	132.00	602.00	134.00	602.00	134.00	600.00	136.00	600.00	136.00	599.00	137.00	599.00	137.00	601.00	138.00	601.00	138.00	602.00	139.00	602.00	139.00	605.00	140.00	605.00	140.00	606.00	141.00	606.00	141.00	607.00	142.00	607.00	142.00	608.00	143.00	608.00	143.00	610.00	144.00	610.00	144.00	612.00	145.00	612.00	145.00	614.00	146.00	614.00	146.00	615.00	147.00	615.00	147.00	616.00	148.00	616.00	148.00	617.00	149.00	617.00	149.00	618.00	151.00	618.00	151.00	619.00	152.00	619.00	152.00	620.00	162.00	620.00	162.00	619.00	164.00	619.00	164.00	618.00	168.00	618.00	168.00	617.00	169.00	617.00	169.00	616.00	179.00	616.00	179.00	617.00	180.00	617.00	180.00	618.00	183.00	618.00	183.00	620.00	185.00	620.00	185.00	621.00	186.00	621.00	186.00	622.00	187.00	622.00	187.00	624.00	188.00	624.00	188.00	625.00	189.00	625.00	189.00	628.00	190.00	628.00	190.00	630.00	191.00	630.00
T1_thres.tif	0706-0152	69.98	319.05	1005.37	-83.04	0.0615	191.00	686.00	190.00	686.00	190.00	687.00	189.00	687.00	189.00	690.00	188.00	690.00	188.00	691.00	187.00	691.00	187.00	692.00	186.00	692.00	186.00	693.00	185.00	693.00	185.00	694.00	184.00	694.00	184.00	695.00	183.00	695.00	183.00	697.00	182.00	697.00	182.00	699.00	181.00	699.00	181.00	700.00	180.00	700.00	180.00	701.00	178.00	701.00	178.00	702.00	177.00	702.00	177.00	704.00	176.00	704.00	176.00	705.00	175.00	705.00	175.00	707.00	174.00	707.00	174.00	711.00	173.00	711.00	173.00	719.00	172.00	719.00	172.00	721.00	171.00	721.00	171.00	724.00	170.00	724.00	170.00	726.00	169.00	726.00	169.00	728.00	168.00	728.00	168.00	729.00	167.00	729.00	167.00	732.00	166.00	732.00	166.00	734.00	165.00	734.00	165.00	736.00	164.00	736.00	164.00	738.00	163.00	738.00	163.00	741.00	162.00	741.00	162.00	742.00	161.00	742.00	161.00	743.00	160.00	743.00	160.00	755.00	153.00	755.00	153.00	756.00	150.00	756.00	150.00	757.00	149.00	757.00	149.00	758.00	146.00	758.00	146.00	759.00	143.00	759.00	143.00	760.00	142.00	760.00	142.00	761.00	138.00	761.00	138.00	758.00	137.00	758.00	137.00	757.00	136.00	757.00	136.00	754.00	135.00	754.00	135.00	752.00	134.00	752.00	134.00	750.00	133.00	750.00	133.00	747.00	132.00	747.00	132.00	740.00	131.00	740.00	131.00	732.00	130.00	732.00	130.00	730.00	129.00	730.00	129.00	728.00	128.00	728.00	128.00	725.00	127.00	725.00	127.00	723.00	126.00	723.00	126.00	722.00	125.00	722.00	125.00	721.00	124.00	721.00	124.00	720.00	123.00	720.00	123.00	719.00	122.00	719.00	122.00	718.00	121.00	718.00	121.00	717.00	120.00	717.00	120.00	716.00	119.00	716.00	119.00	715.00	116.00	715.00	116.00	714.00	115.00	714.00	115.00	713.00	114.00	713.00	114.00	711.00	112.00	711.00	112.00	710.00	111.00	710.00	111.00	709.00	110.00	709.00	110.00	701.00	112.00	701.00	112.00	700.00	113.00	700.00	113.00	698.00	114.00	698.00	114.00	697.00	115.00	697.00	115.00	695.00	116.00	695.00	116.00	694.00	117.00	694.00	117.00	692.00	118.00	692.00	118.00	690.00	121.00	690.00	121.00	689.00	122.00	689.00	122.00	688.00	126.00	688.00	126.00	687.00	127.00	687.00	127.00	686.00	131.00	686.00	131.00	685.00	132.00	685.00	132.00	684.00	134.00	684.00	134.00	682.00	136.00	682.00	136.00	680.00	137.00	680.00	137.00	679.00	138.00	679.00	138.00	678.00	140.00	678.00	140.00	675.00	141.00	675.00	141.00	674.00	142.00	674.00	142.00	671.00	143.00	671.00	143.00	670.00	144.00	670.00	144.00	669.00	145.00	669.00	145.00	668.00	146.00	668.00	146.00	667.00	147.00	667.00	147.00	666.00	148.00	666.00	148.00	665.00	150.00	665.00	150.00	664.00	152.00	664.00	152.00	663.00	154.00	663.00	154.00	662.00	156.00	662.00	156.00	661.00	157.00	661.00	157.00	662.00	162.00	662.00	162.00	661.00	164.00	661.00	164.00	660.00	165.00	660.00	165.00	659.00	166.00	659.00	166.00	658.00	168.00	658.00	168.00	657.00	169.00	657.00	169.00	656.00	170.00	656.00	170.00	655.00	171.00	655.00	171.00	654.00	176.00	654.00	176.00	653.00	178.00	653.00	178.00	652.00	186.00	652.00	186.00	654.00	189.00	654.00	189.00	655.00	190.00	655.00	190.00	656.00	191.00	656.00	191.00	659.00	192.00	659.00	192.00	660.00	193.00	660.00	193.00	665.00	194.00	665.00	194.00	666.00	195.00	666.00	195.00	675.00	194.00	675.00	194.00	679.00	193.00	679.00	193.00	683.00	192.00	683.00	192.00	685.00	191.00	685.00
T1_thres.tif	0659-0206	91.85	298.86	2373.97	73.96	0.0133	269.00	652.00	271.00	652.00	271.00	660.00	273.00	660.00	273.00	669.00	271.00	669.00	271.00	672.00	270.00	672.00	270.00	673.00	267.00	673.00	267.00	674.00	265.00	674.00	265.00	675.00	263.00	675.00	263.00	676.00	262.00	676.00	262.00	677.00	260.00	677.00	260.00	678.00	258.00	678.00	258.00	679.00	253.00	679.00	253.00	680.00	252.00	680.00	252.00	681.00	247.00	681.00	247.00	682.00	246.00	682.00	246.00	683.00	245.00	683.00	245.00	684.00	242.00	684.00	242.00	685.00	239.00	685.00	239.00	686.00	238.00	686.00	238.00	687.00	233.00	687.00	233.00	688.00	231.00	688.00	231.00	689.00	230.00	689.00	230.00	690.00	229.00	690.00	229.00	691.00	227.00	691.00	227.00	693.00	226.00	693.00	226.00	698.00	225.00	698.00	225.00	704.00	226.00	704.00	226.00	710.00	227.00	710.00	227.00	714.00	228.00	714.00	228.00	720.00	229.00	720.00	229.00	725.00	230.00	725.00	230.00	727.00	231.00	727.00	231.00	734.00	230.00	734.00	230.00	735.00	229.00	735.00	229.00	738.00	228.00	738.00	228.00	739.00	226.00	739.00	226.00	741.00	225.00	741.00	225.00	742.00	224.00	742.00	224.00	743.00	223.00	743.00	223.00	745.00	222.00	745.00	222.00	747.00	221.00	747.00	221.00	748.00	220.00	748.00	220.00	749.00	219.00	749.00	219.00	753.00	218.00	753.00	218.00	754.00	217.00	754.00	217.00	756.00	216.00	756.00	216.00	757.00	215.00	757.00	215.00	760.00	214.00	760.00	214.00	761.00	213.00	761.00	213.00	762.00	212.00	762.00	212.00	763.00	206.00	763.00	206.00	761.00	205.00	761.00	205.00	760.00	203.00	760.00	203.00	759.00	202.00	759.00	202.00	758.00	201.00	758.00	201.00	757.00	200.00	757.00	200.00	755.00	198.00	755.00	198.00	754.00	196.00	754.00	196.00	753.00	194.00	753.00	194.00	752.00	191.00	752.00	191.00	753.00	189.00	753.00	189.00	754.00	186.00	754.00	186.00	757.00	185.00	757.00	185.00	758.00	183.00	758.00	183.00	759.00	182.00	759.00	182.00	760.00	181.00	760.00	181.00	762.00	180.00	762.00	180.00	763.00	179.00	763.00	179.00	764.00	178.00	764.00	178.00	766.00	177.00	766.00	177.00	768.00	176.00	768.00	176.00	769.00	175.00	769.00	175.00	768.00	174.00	768.00	174.00	767.00	171.00	767.00	171.00	766.00	169.00	766.00	169.00	765.00	168.00	765.00	168.00	764.00	167.00	764.00	167.00	763.00	166.00	763.00	166.00	758.00	165.00	758.00	165.00	757.00	164.00	757.00	164.00	755.00	163.00	755.00	163.00	746.00	164.00	746.00	164.00	744.00	166.00	744.00	166.00	740.00	167.00	740.00	167.00	738.00	168.00	738.00	168.00	736.00	169.00	736.00	169.00	734.00	170.00	734.00	170.00	732.00	171.00	732.00	171.00	730.00	172.00	730.00	172.00	728.00	173.00	728.00	173.00	726.00	174.00	726.00	174.00	724.00	175.00	724.00	175.00	722.00	176.00	722.00	176.00	714.00	177.00	714.00	177.00	710.00	178.00	710.00	178.00	708.00	179.00	708.00	179.00	707.00	180.00	707.00	180.00	705.00	181.00	705.00	181.00	704.00	182.00	704.00	182.00	703.00	183.00	703.00	183.00	702.00	184.00	702.00	184.00	701.00	185.00	701.00	185.00	699.00	186.00	699.00	186.00	698.00	187.00	698.00	187.00	696.00	189.00	696.00	189.00	694.00	190.00	694.00	190.00	693.00	191.00	693.00	191.00	692.00	192.00	692.00	192.00	690.00	193.00	690.00	193.00	688.00	194.00	688.00	194.00	687.00	195.00	687.00	195.00	686.00	196.00	686.00	196.00	682.00	197.00	682.00	197.00	680.00	198.00	680.00	198.00	663.00	197.00	663.00	197.00	662.00	196.00	662.00	196.00	657.00	194.00	657.00	194.00	653.00	192.00	653.00	192.00	651.00	189.00	651.00	189.00	650.00	190.00	650.00	190.00	648.00	192.00	648.00	192.00	642.00	193.00	642.00	193.00	641.00	194.00	641.00	194.00	627.00	193.00	627.00	193.00	625.00	192.00	625.00	192.00	623.00	191.00	623.00	191.00	622.00	190.00	622.00	190.00	620.00	189.00	620.00	189.00	619.00	188.00	619.00	188.00	618.00	187.00	618.00	187.00	617.00	186.00	617.00	186.00	616.00	185.00	616.00	185.00	615.00	182.00	615.00	182.00	614.00	181.00	614.00	181.00	613.00	176.00	613.00	176.00	612.00	172.00	612.00	172.00	613.00	167.00	613.00	167.00	614.00	165.00	614.00	165.00	615.00	162.00	615.00	162.00	616.00	159.00	616.00	159.00	617.00	155.00	617.00	155.00	616.00	154.00	616.00	154.00	615.00	152.00	615.00	152.00	614.00	150.00	614.00	150.00	612.00	149.00	612.00	149.00	611.00	148.00	611.00	148.00	609.00	147.00	609.00	147.00	608.00	146.00	608.00	146.00	605.00	144.00	605.00	144.00	603.00	143.00	603.00	143.00	602.00	142.00	602.00	142.00	600.00	141.00	600.00	141.00	599.00	140.00	599.00	140.00	597.00	139.00	597.00	139.00	588.00	140.00	588.00	140.00	587.00	141.00	587.00	141.00	586.00	142.00	586.00	142.00	585.00	143.00	585.00	143.00	584.00	144.00	584.00	144.00	582.00	145.00	582.00	145.00	579.00	146.00	579.00	146.00	568.00	147.00	568.00	147.00	561.00	148.00	561.00	148.00	556.00	149.00	556.00	149.00	554.00	150.00	554.00	150.00	551.00	151.00	551.00	151.00	550.00	154.00	550.00	154.00	549.00	160.00	549.00	160.00	550.00	168.00	550.00	168.00	551.00	169.00	551.00	169.00	552.00	171.00	552.00	171.00	554.00	174.00	554.00	174.00	557.00	175.00	557.00	175.00	558.00	176.00	558.00	176.00	560.00	177.00	560.00	177.00	563.00	178.00	563.00	178.00	564.00	179.00	564.00	179.00	567.00	180.00	567.00	180.00	570.00	181.00	570.00	181.00	576.00	182.00	576.00	182.00	578.00	183.00	578.00	183.00	581.00	184.00	581.00	184.00	582.00	185.00	582.00	185.00	584.00	187.00	584.00	187.00	585.00	192.00	585.00	192.00	584.00	196.00	584.00	196.00	582.00	198.00	582.00	198.00	581.00	200.00	581.00	200.00	580.00	203.00	580.00	203.00	579.00	206.00	579.00	206.00	578.00	214.00	578.00	214.00	579.00	215.00	579.00	215.00	580.00	213.00	580.00	213.00	581.00	212.00	581.00	212.00	582.00	211.00	582.00	211.00	585.00	214.00	585.00	214.00	584.00	215.00	584.00	215.00	583.00	217.00	583.00	217.00	582.00	221.00	582.00	221.00	586.00	220.00	586.00	220.00	589.00	219.00	589.00	219.00	594.00	218.00	594.00	218.00	600.00	219.00	600.00	219.00	604.00	220.00	604.00	220.00	606.00	221.00	606.00	221.00	607.00	222.00	607.00	222.00	608.00	223.00	608.00	223.00	609.00	224.00	609.00	224.00	610.00	225.00	610.00	225.00	611.00	226.00	611.00	226.00	612.00	227.00	612.00	227.00	613.00	228.00	613.00	228.00	614.00	229.00	614.00	229.00	617.00	230.00	617.00	230.00	620.00	231.00	620.00	231.00	624.00	232.00	624.00	232.00	626.00	233.00	626.00	233.00	629.00	234.00	629.00	234.00	630.00	235.00	630.00	235.00	632.00	236.00	632.00	236.00	634.00	237.00	634.00	237.00	636.00	238.00	636.00	238.00	637.00	239.00	637.00	239.00	638.00	241.00	638.00	241.00	639.00	242.00	639.00	242.00	640.00	244.00	640.00	244.00	641.00	246.00	641.00	246.00	642.00	249.00	642.00	249.00	643.00	251.00	643.00	251.00	644.00	255.00	644.00	255.00	645.00	259.00	645.00	259.00	646.00	267.00	646.00	267.00	647.00	269.00	647.00	269.00	648.00	270.00	648.00	270.00	649.00	269.00	649.00
T1_thres.tif	0718-0260	118.78	325.41	703.10	79.08	0.0285	288.00	714.00	287.00	714.00	287.00	715.00	286.00	715.00	286.00	716.00	285.00	716.00	285.00	717.00	283.00	717.00	283.00	718.00	281.00	718.00	281.00	726.00	283.00	726.00	283.00	731.00	284.00	731.00	284.00	732.00	285.00	732.00	285.00	736.00	286.00	736.00	286.00	737.00	287.00	737.00	287.00	739.00	288.00	739.00	288.00	745.00	287.00	745.00	287.00	747.00	286.00	747.00	286.00	749.00	285.00	749.00	285.00	750.00	284.00	750.00	284.00	751.00	283.00	751.00	283.00	753.00	282.00	753.00	282.00	754.00	281.00	754.00	281.00	755.00	275.00	755.00	275.00	756.00	270.00	756.00	270.00	757.00	267.00	757.00	267.00	758.00	265.00	758.00	265.00	759.00	263.00	759.00	263.00	760.00	262.00	760.00	262.00	759.00	260.00	759.00	260.00	757.00	259.00	757.00	259.00	753.00	258.00	753.00	258.00	747.00	257.00	747.00	257.00	745.00	256.00	745.00	256.00	741.00	255.00	741.00	255.00	740.00	254.00	740.00	254.00	739.00	251.00	739.00	251.00	738.00	247.00	738.00	247.00	737.00	240.00	737.00	240.00	736.00	238.00	736.00	238.00	735.00	239.00	735.00	239.00	732.00	235.00	732.00	235.00	735.00	234.00	735.00	234.00	724.00	233.00	724.00	233.00	723.00	232.00	723.00	232.00	718.00	231.00	718.00	231.00	712.00	230.00	712.00	230.00	708.00	229.00	708.00	229.00	702.00	228.00	702.00	228.00	700.00	229.00	700.00	229.00	696.00	230.00	696.00	230.00	694.00	232.00	694.00	232.00	692.00	234.00	692.00	234.00	691.00	235.00	691.00	235.00	690.00	240.00	690.00	240.00	689.00	242.00	689.00	242.00	688.00	245.00	688.00	245.00	687.00	247.00	687.00	247.00	686.00	248.00	686.00	248.00	685.00	250.00	685.00	250.00	684.00	254.00	684.00	254.00	683.00	255.00	683.00	255.00	682.00	260.00	682.00	260.00	681.00	262.00	681.00	262.00	680.00	264.00	680.00	264.00	679.00	265.00	679.00	265.00	678.00	268.00	678.00	268.00	677.00	269.00	677.00	269.00	676.00	273.00	676.00	273.00	678.00	274.00	678.00	274.00	680.00	275.00	680.00	275.00	683.00	276.00	683.00	276.00	684.00	277.00	684.00	277.00	686.00	278.00	686.00	278.00	687.00	279.00	687.00	279.00	689.00	280.00	689.00	280.00	690.00	281.00	690.00	281.00	692.00	282.00	692.00	282.00	693.00	283.00	693.00	283.00	695.00	285.00	695.00	285.00	696.00	286.00	696.00	286.00	697.00	288.00	697.00	288.00	698.00	289.00	698.00	289.00	701.00	290.00	701.00	290.00	702.00	291.00	702.00	291.00	704.00	293.00	704.00	293.00	706.00	292.00	706.00	292.00	709.00	291.00	709.00	291.00	711.00	290.00	711.00	290.00	713.00	288.00	713.00
T1_thres.tif	0791-0239	108.19	358.83	680.99	-74.18	0.0338	256.00	763.00	255.00	763.00	255.00	765.00	254.00	765.00	254.00	769.00	253.00	769.00	253.00	786.00	254.00	786.00	254.00	794.00	250.00	794.00	250.00	795.00	247.00	795.00	247.00	798.00	246.00	798.00	246.00	805.00	247.00	805.00	247.00	810.00	249.00	810.00	249.00	812.00	250.00	812.00	250.00	814.00	251.00	814.00	251.00	816.00	253.00	816.00	253.00	817.00	254.00	817.00	254.00	818.00	255.00	818.00	255.00	819.00	256.00	819.00	256.00	820.00	257.00	820.00	257.00	821.00	258.00	821.00	258.00	822.00	260.00	822.00	260.00	823.00	261.00	823.00	261.00	824.00	265.00	824.00	265.00	832.00	266.00	832.00	266.00	833.00	265.00	833.00	265.00	836.00	264.00	836.00	264.00	837.00	263.00	837.00	263.00	838.00	262.00	838.00	262.00	839.00	261.00	839.00	261.00	840.00	260.00	840.00	260.00	841.00	258.00	841.00	258.00	842.00	257.00	842.00	257.00	843.00	256.00	843.00	256.00	844.00	252.00	844.00	252.00	845.00	247.00	845.00	247.00	844.00	244.00	844.00	244.00	842.00	242.00	842.00	242.00	841.00	240.00	841.00	240.00	838.00	239.00	838.00	239.00	837.00	238.00	837.00	238.00	835.00	237.00	835.00	237.00	833.00	236.00	833.00	236.00	832.00	235.00	832.00	235.00	831.00	234.00	831.00	234.00	828.00	233.00	828.00	233.00	827.00	232.00	827.00	232.00	826.00	231.00	826.00	231.00	824.00	230.00	824.00	230.00	823.00	229.00	823.00	229.00	821.00	228.00	821.00	228.00	819.00	227.00	819.00	227.00	817.00	226.00	817.00	226.00	816.00	225.00	816.00	225.00	814.00	224.00	814.00	224.00	813.00	223.00	813.00	223.00	811.00	222.00	811.00	222.00	810.00	221.00	810.00	221.00	809.00	220.00	809.00	220.00	807.00	218.00	807.00	218.00	805.00	217.00	805.00	217.00	803.00	216.00	803.00	216.00	798.00	217.00	798.00	217.00	788.00	216.00	788.00	216.00	783.00	215.00	783.00	215.00	781.00	214.00	781.00	214.00	775.00	213.00	775.00	213.00	773.00	212.00	773.00	212.00	768.00	213.00	768.00	213.00	766.00	215.00	766.00	215.00	765.00	216.00	765.00	216.00	764.00	217.00	764.00	217.00	763.00	218.00	763.00	218.00	760.00	219.00	760.00	219.00	758.00	220.00	758.00	220.00	756.00	222.00	756.00	222.00	752.00	223.00	752.00	223.00	750.00	224.00	750.00	224.00	749.00	225.00	749.00	225.00	748.00	226.00	748.00	226.00	746.00	227.00	746.00	227.00	745.00	228.00	745.00	228.00	743.00	229.00	743.00	229.00	742.00	231.00	742.00	231.00	740.00	232.00	740.00	232.00	738.00	234.00	738.00	234.00	739.00	237.00	739.00	237.00	740.00	244.00	740.00	244.00	741.00	249.00	741.00	249.00	742.00	251.00	742.00	251.00	743.00	252.00	743.00	252.00	744.00	253.00	744.00	253.00	747.00	254.00	747.00	254.00	749.00	255.00	749.00	255.00	756.00	256.00	756.00	256.00	759.00	257.00	759.00	257.00	761.00	256.00	761.00
T1_thres.tif	0778-0277	125.44	353.92	248.97	-17.94	0.0680	297.00	786.00	296.00	786.00	296.00	787.00	295.00	787.00	295.00	788.00	294.00	788.00	294.00	790.00	292.00	790.00	292.00	792.00	291.00	792.00	291.00	793.00	289.00	793.00	289.00	794.00	284.00	794.00	284.00	795.00	283.00	795.00	283.00	797.00	282.00	797.00	282.00	798.00	281.00	798.00	281.00	797.00	278.00	797.00	278.00	796.00	276.00	796.00	276.00	795.00	268.00	795.00	268.00	794.00	264.00	794.00	264.00	793.00	259.00	793.00	259.00	790.00	257.00	790.00	257.00	783.00	256.00	783.00	256.00	772.00	257.00	772.00	257.00	768.00	258.00	768.00	258.00	765.00	259.00	765.00	259.00	766.00	262.00	766.00	262.00	764.00	263.00	764.00	263.00	763.00	265.00	763.00	265.00	762.00	268.00	762.00	268.00	761.00	270.00	761.00	270.00	760.00	272.00	760.00	272.00	759.00	278.00	759.00	278.00	758.00	279.00	758.00	279.00	761.00	282.00	761.00	282.00	762.00	283.00	762.00	283.00	763.00	285.00	763.00	285.00	765.00	286.00	765.00	286.00	766.00	288.00	766.00	288.00	767.00	289.00	767.00	289.00	768.00	291.00	768.00	291.00	769.00	292.00	769.00	292.00	770.00	293.00	770.00	293.00	772.00	295.00	772.00	295.00	773.00	296.00	773.00	296.00	774.00	297.00	774.00	297.00	775.00	298.00	775.00	298.00	777.00	299.00	777.00	299.00	781.00	298.00	781.00	298.00	784.00	297.00	784.00
T1_thres.tif	0778-0336	152.73	352.47	1402.48	58.50	0.0230	367.00	770.00	369.00	770.00	369.00	772.00	371.00	772.00	371.00	773.00	373.00	773.00	373.00	774.00	374.00	774.00	374.00	775.00	371.00	775.00	371.00	776.00	369.00	776.00	369.00	778.00	367.00	778.00	367.00	780.00	366.00	780.00	366.00	781.00	365.00	781.00	365.00	784.00	364.00	784.00	364.00	787.00	363.00	787.00	363.00	798.00	365.00	798.00	365.00	799.00	366.00	799.00	366.00	800.00	368.00	800.00	368.00	801.00	369.00	801.00	369.00	802.00	370.00	802.00	370.00	804.00	372.00	804.00	372.00	805.00	374.00	805.00	374.00	806.00	375.00	806.00	375.00	807.00	376.00	807.00	376.00	808.00	378.00	808.00	378.00	809.00	380.00	809.00	380.00	810.00	381.00	810.00	381.00	813.00	382.00	813.00	382.00	814.00	383.00	814.00	383.00	819.00	384.00	819.00	384.00	821.00	385.00	821.00	385.00	824.00	386.00	824.00	386.00	826.00	387.00	826.00	387.00	836.00	388.00	836.00	388.00	840.00	387.00	840.00	387.00	853.00	386.00	853.00	386.00	857.00	385.00	857.00	385.00	860.00	384.00	860.00	384.00	861.00	383.00	861.00	383.00	862.00	382.00	862.00	382.00	863.00	379.00	863.00	379.00	864.00	376.00	864.00	376.00	863.00	373.00	863.00	373.00	862.00	372.00	862.00	372.00	861.00	369.00	861.00	369.00	860.00	368.00	860.00	368.00	859.00	365.00	859.00	365.00	858.00	364.00	858.00	364.00	857.00	362.00	857.00	362.00	856.00	361.00	856.00	361.00	855.00	359.00	855.00	359.00	853.00	358.00	853.00	358.00	851.00	357.00	851.00	357.00	849.00	356.00	849.00	356.00	845.00	357.00	845.00	357.00	841.00	356.00	841.00	356.00	831.00	355.00	831.00	355.00	829.00	354.00	829.00	354.00	825.00	352.00	825.00	352.00	823.00	350.00	823.00	350.00	822.00	349.00	822.00	349.00	821.00	348.00	821.00	348.00	820.00	346.00	820.00	346.00	819.00	344.00	819.00	344.00	818.00	343.00	818.00	343.00	817.00	337.00	817.00	337.00	813.00	336.00	813.00	336.00	810.00	335.00	810.00	335.00	809.00	334.00	809.00	334.00	805.00	333.00	805.00	333.00	803.00	332.00	803.00	332.00	799.00	331.00	799.00	331.00	797.00	330.00	797.00	330.00	795.00	329.00	795.00	329.00	793.00	328.00	793.00	328.00	791.00	327.00	791.00	327.00	790.00	326.00	790.00	326.00	789.00	325.00	789.00	325.00	788.00	324.00	788.00	324.00	787.00	320.00	787.00	320.00	786.00	319.00	786.00	319.00	785.00	316.00	785.00	316.00	784.00	314.00	784.00	314.00	783.00	310.00	783.00	310.00	782.00	308.00	782.00	308.00	781.00	303.00	781.00	303.00	779.00	302.00	779.00	302.00	775.00	301.00	775.00	301.00	773.00	300.00	773.00	300.00	771.00	299.00	771.00	299.00	770.00	298.00	770.00	298.00	769.00	296.00	769.00	296.00	768.00	295.00	768.00	295.00	767.00	294.00	767.00	294.00	766.00	293.00	766.00	293.00	765.00	291.00	765.00	291.00	764.00	290.00	764.00	290.00	763.00	288.00	763.00	288.00	761.00	287.00	761.00	287.00	760.00	286.00	760.00	286.00	759.00	285.00	759.00	285.00	758.00	284.00	758.00	284.00	756.00	286.00	756.00	286.00	753.00	287.00	753.00	287.00	752.00	288.00	752.00	288.00	751.00	289.00	751.00	289.00	750.00	290.00	750.00	290.00	747.00	291.00	747.00	291.00	746.00	292.00	746.00	292.00	741.00	291.00	741.00	291.00	737.00	290.00	737.00	290.00	735.00	289.00	735.00	289.00	733.00	288.00	733.00	288.00	730.00	287.00	730.00	287.00	729.00	286.00	729.00	286.00	723.00	284.00	723.00	284.00	721.00	286.00	721.00	286.00	720.00	288.00	720.00	288.00	719.00	289.00	719.00	289.00	717.00	291.00	717.00	291.00	716.00	292.00	716.00	292.00	715.00	293.00	715.00	293.00	714.00	294.00	714.00	294.00	711.00	295.00	711.00	295.00	708.00	296.00	708.00	296.00	705.00	303.00	705.00	303.00	704.00	304.00	704.00	304.00	703.00	307.00	703.00	307.00	702.00	308.00	702.00	308.00	701.00	309.00	701.00	309.00	700.00	310.00	700.00	310.00	698.00	311.00	698.00	311.00	696.00	312.00	696.00	312.00	695.00	313.00	695.00	313.00	694.00	315.00	694.00	315.00	693.00	319.00	693.00	319.00	695.00	320.00	695.00	320.00	696.00	321.00	696.00	321.00	698.00	324.00	698.00	324.00	699.00	325.00	699.00	325.00	700.00	327.00	700.00	327.00	701.00	328.00	701.00	328.00	702.00	331.00	702.00	331.00	703.00	333.00	703.00	333.00	704.00	336.00	704.00	336.00	717.00	335.00	717.00	335.00	719.00	334.00	719.00	334.00	721.00	333.00	721.00	333.00	724.00	331.00	724.00	331.00	726.00	330.00	726.00	330.00	727.00	329.00	727.00	329.00	728.00	328.00	728.00	328.00	729.00	327.00	729.00	327.00	731.00	326.00	731.00	326.00	733.00	325.00	733.00	325.00	734.00	324.00	734.00	324.00	736.00	323.00	736.00	323.00	738.00	322.00	738.00	322.00	746.00	323.00	746.00	323.00	748.00	324.00	748.00	324.00	749.00	325.00	749.00	325.00	750.00	326.00	750.00	326.00	751.00	327.00	751.00	327.00	752.00	328.00	752.00	328.00	753.00	331.00	753.00	331.00	754.00	344.00	754.00	344.00	755.00	347.00	755.00	347.00	756.00	349.00	756.00	349.00	757.00	352.00	757.00	352.00	758.00	353.00	758.00	353.00	759.00	355.00	759.00	355.00	760.00	358.00	760.00	358.00	761.00	360.00	761.00	360.00	762.00	361.00	762.00	361.00	764.00	363.00	764.00	363.00	765.00	364.00	765.00	364.00	766.00	365.00	766.00	365.00	768.00	367.00	768.00
T1_thres.tif	0834-0286	129.63	380.94	811.57	-78.91	0.0416	332.00	812.00	333.00	812.00	333.00	814.00	332.00	814.00	332.00	815.00	331.00	815.00	331.00	816.00	329.00	816.00	329.00	817.00	325.00	817.00	325.00	818.00	323.00	818.00	323.00	819.00	322.00	819.00	322.00	820.00	320.00	820.00	320.00	821.00	319.00	821.00	319.00	822.00	318.00	822.00	318.00	823.00	317.00	823.00	317.00	826.00	316.00	826.00	316.00	827.00	315.00	827.00	315.00	832.00	312.00	832.00	312.00	833.00	311.00	833.00	311.00	834.00	309.00	834.00	309.00	835.00	305.00	835.00	305.00	836.00	304.00	836.00	304.00	837.00	303.00	837.00	303.00	838.00	302.00	838.00	302.00	839.00	301.00	839.00	301.00	840.00	300.00	840.00	300.00	841.00	299.00	841.00	299.00	843.00	298.00	843.00	298.00	845.00	297.00	845.00	297.00	855.00	298.00	855.00	298.00	856.00	294.00	856.00	294.00	857.00	292.00	857.00	292.00	858.00	291.00	858.00	291.00	859.00	290.00	859.00	290.00	861.00	289.00	861.00	289.00	862.00	288.00	862.00	288.00	865.00	287.00	865.00	287.00	878.00	286.00	878.00	286.00	882.00	280.00	882.00	280.00	883.00	273.00	883.00	273.00	884.00	271.00	884.00	271.00	883.00	267.00	883.00	267.00	884.00	259.00	884.00	259.00	883.00	254.00	883.00	254.00	882.00	253.00	882.00	253.00	881.00	250.00	881.00	250.00	880.00	248.00	880.00	248.00	879.00	246.00	879.00	246.00	878.00	245.00	878.00	245.00	877.00	244.00	877.00	244.00	875.00	243.00	875.00	243.00	874.00	242.00	874.00	242.00	871.00	241.00	871.00	241.00	869.00	240.00	869.00	240.00	849.00	242.00	849.00	242.00	847.00	245.00	847.00	245.00	848.00	254.00	848.00	254.00	847.00	258.00	847.00	258.00	846.00	260.00	846.00	260.00	844.00	262.00	844.00	262.00	843.00	263.00	843.00	263.00	842.00	264.00	842.00	264.00	841.00	266.00	841.00	266.00	839.00	267.00	839.00	267.00	838.00	268.00	838.00	268.00	836.00	269.00	836.00	269.00	830.00	268.00	830.00	268.00	826.00	270.00	826.00	270.00	827.00	273.00	827.00	273.00	826.00	280.00	826.00	280.00	825.00	283.00	825.00	283.00	824.00	285.00	824.00	285.00	823.00	288.00	823.00	288.00	822.00	289.00	822.00	289.00	820.00	290.00	820.00	290.00	818.00	291.00	818.00	291.00	817.00	292.00	817.00	292.00	813.00	291.00	813.00	291.00	810.00	290.00	810.00	290.00	807.00	289.00	807.00	289.00	806.00	288.00	806.00	288.00	804.00	287.00	804.00	287.00	803.00	286.00	803.00	286.00	801.00	285.00	801.00	285.00	800.00	288.00	800.00	288.00	799.00	289.00	799.00	289.00	798.00	290.00	798.00	290.00	797.00	291.00	797.00	291.00	796.00	294.00	796.00	294.00	794.00	295.00	794.00	295.00	793.00	296.00	793.00	296.00	792.00	297.00	792.00	297.00	790.00	298.00	790.00	298.00	789.00	299.00	789.00	299.00	788.00	300.00	788.00	300.00	786.00	301.00	786.00	301.00	784.00	302.00	784.00	302.00	786.00	305.00	786.00	305.00	784.00	306.00	784.00	306.00	785.00	308.00	785.00	308.00	786.00	311.00	786.00	311.00	787.00	313.00	787.00	313.00	788.00	316.00	788.00	316.00	789.00	317.00	789.00	317.00	790.00	321.00	790.00	321.00	791.00	323.00	791.00	323.00	793.00	324.00	793.00	324.00	794.00	325.00	794.00	325.00	796.00	326.00	796.00	326.00	797.00	327.00	797.00	327.00	800.00	328.00	800.00	328.00	802.00	329.00	802.00	329.00	806.00	330.00	806.00	330.00	807.00	331.00	807.00	331.00	811.00	332.00	811.00
T1_thres.tif	0871-0322	147.32	398.10	376.03	26.52	0.0132	351.00	884.00	350.00	884.00	350.00	887.00	349.00	887.00	349.00	891.00	348.00	891.00	348.00	893.00	346.00	893.00	346.00	894.00	345.00	894.00	345.00	895.00	332.00	895.00	332.00	894.00	330.00	894.00	330.00	893.00	324.00	893.00	324.00	892.00	321.00	892.00	321.00	891.00	319.00	891.00	319.00	890.00	317.00	890.00	317.00	889.00	308.00	889.00	308.00	890.00	307.00	890.00	307.00	891.00	306.00	891.00	306.00	892.00	303.00	892.00	303.00	893.00	301.00	893.00	301.00	892.00	299.00	892.00	299.00	891.00	298.00	891.00	298.00	889.00	296.00	889.00	296.00	888.00	295.00	888.00	295.00	886.00	294.00	886.00	294.00	881.00	292.00	881.00	292.00	880.00	291.00	880.00	291.00	876.00	290.00	876.00	290.00	867.00	291.00	867.00	291.00	865.00	292.00	865.00	292.00	863.00	293.00	863.00	293.00	862.00	294.00	862.00	294.00	860.00	302.00	860.00	302.00	861.00	304.00	861.00	304.00	862.00	306.00	862.00	306.00	863.00	308.00	863.00	308.00	864.00	309.00	864.00	309.00	865.00	312.00	865.00	312.00	866.00	313.00	866.00	313.00	867.00	317.00	867.00	317.00	868.00	324.00	868.00	324.00	867.00	328.00	867.00	328.00	866.00	329.00	866.00	329.00	865.00	330.00	865.00	330.00	864.00	331.00	864.00	331.00	863.00	333.00	863.00	333.00	862.00	334.00	862.00	334.00	861.00	336.00	861.00	336.00	860.00	338.00	860.00	338.00	859.00	339.00	859.00	339.00	858.00	340.00	858.00	340.00	856.00	342.00	856.00	342.00	855.00	343.00	855.00	343.00	854.00	345.00	854.00	345.00	853.00	346.00	853.00	346.00	852.00	348.00	852.00	348.00	851.00	349.00	851.00	349.00	850.00	351.00	850.00	351.00	849.00	352.00	849.00	352.00	848.00	353.00	848.00	353.00	852.00	354.00	852.00	354.00	854.00	355.00	854.00	355.00	855.00	353.00	855.00	353.00	866.00	352.00	866.00	352.00	868.00	351.00	868.00
T1_thres.tif	0793-0140	64.05	360.81	939.67	65.13	0.0653	175.00	808.00	174.00	808.00	174.00	812.00	173.00	812.00	173.00	815.00	170.00	815.00	170.00	816.00	169.00	816.00	169.00	817.00	168.00	817.00	168.00	818.00	167.00	818.00	167.00	821.00	168.00	821.00	168.00	823.00	167.00	823.00	167.00	824.00	166.00	824.00	166.00	825.00	165.00	825.00	165.00	826.00	164.00	826.00	164.00	827.00	163.00	827.00	163.00	828.00	162.00	828.00	162.00	829.00	161.00	829.00	161.00	830.00	160.00	830.00	160.00	831.00	159.00	831.00	159.00	832.00	158.00	832.00	158.00	833.00	151.00	833.00	151.00	834.00	150.00	834.00	150.00	835.00	148.00	835.00	148.00	836.00	147.00	836.00	147.00	837.00	146.00	837.00	146.00	839.00	145.00	839.00	145.00	841.00	143.00	841.00	143.00	843.00	142.00	843.00	142.00	844.00	141.00	844.00	141.00	846.00	137.00	846.00	137.00	845.00	136.00	845.00	136.00	844.00	135.00	844.00	135.00	843.00	134.00	843.00	134.00	841.00	133.00	841.00	133.00	840.00	132.00	840.00	132.00	839.00	130.00	839.00	130.00	837.00	128.00	837.00	128.00	835.00	126.00	835.00	126.00	834.00	125.00	834.00	125.00	833.00	124.00	833.00	124.00	832.00	123.00	832.00	123.00	831.00	122.00	831.00	122.00	830.00	121.00	830.00	121.00	829.00	120.00	829.00	120.00	827.00	119.00	827.00	119.00	826.00	118.00	826.00	118.00	823.00	117.00	823.00	117.00	821.00	116.00	821.00	116.00	792.00	115.00	792.00	115.00	785.00	114.00	785.00	114.00	779.00	113.00	779.00	113.00	778.00	112.00	778.00	112.00	775.00	111.00	775.00	111.00	774.00	110.00	774.00	110.00	769.00	108.00	769.00	108.00	765.00	106.00	765.00	106.00	759.00	107.00	759.00	107.00	756.00	108.00	756.00	108.00	755.00	109.00	755.00	109.00	754.00	110.00	754.00	110.00	753.00	112.00	753.00	112.00	751.00	113.00	751.00	113.00	749.00	114.00	749.00	114.00	748.00	115.00	748.00	115.00	747.00	116.00	747.00	116.00	746.00	117.00	746.00	117.00	745.00	118.00	745.00	118.00	744.00	119.00	744.00	119.00	743.00	122.00	743.00	122.00	742.00	125.00	742.00	125.00	741.00	127.00	741.00	127.00	740.00	128.00	740.00	128.00	742.00	129.00	742.00	129.00	749.00	130.00	749.00	130.00	752.00	131.00	752.00	131.00	754.00	132.00	754.00	132.00	756.00	133.00	756.00	133.00	759.00	134.00	759.00	134.00	760.00	135.00	760.00	135.00	763.00	136.00	763.00	136.00	764.00	138.00	764.00	138.00	765.00	143.00	765.00	143.00	764.00	144.00	764.00	144.00	763.00	145.00	763.00	145.00	762.00	149.00	762.00	149.00	761.00	153.00	761.00	153.00	760.00	158.00	760.00	158.00	759.00	161.00	759.00	161.00	760.00	163.00	760.00	163.00	765.00	164.00	765.00	164.00	766.00	165.00	766.00	165.00	767.00	166.00	767.00	166.00	768.00	167.00	768.00	167.00	769.00	169.00	769.00	169.00	770.00	171.00	770.00	171.00	771.00	172.00	771.00	172.00	772.00	173.00	772.00	173.00	780.00	174.00	780.00	174.00	786.00	175.00	786.00
T1_thres.tif	0393-0077	35.57	185.10	2296.08	-86.19	0.0049	149.00	435.00	148.00	435.00	148.00	434.00	140.00	434.00	140.00	435.00	136.00	435.00	136.00	436.00	135.00	436.00	135.00	437.00	133.00	437.00	133.00	438.00	132.00	438.00	132.00	439.00	131.00	439.00	131.00	440.00	130.00	440.00	130.00	441.00	129.00	441.00	129.00	442.00	128.00	442.00	128.00	443.00	127.00	443.00	127.00	444.00	126.00	444.00	126.00	445.00	125.00	445.00	125.00	447.00	124.00	447.00	124.00	449.00	123.00	449.00	123.00	451.00	122.00	451.00	122.00	452.00	121.00	452.00	121.00	454.00	120.00	454.00	120.00	456.00	119.00	456.00	119.00	457.00	118.00	457.00	118.00	458.00	117.00	458.00	117.00	459.00	116.00	459.00	116.00	460.00	115.00	460.00	115.00	462.00	114.00	462.00	114.00	463.00	113.00	463.00	113.00	464.00	111.00	464.00	111.00	466.00	109.00	466.00	109.00	467.00	108.00	467.00	108.00	468.00	107.00	468.00	107.00	469.00	84.00	469.00	84.00	468.00	82.00	468.00	82.00	467.00	80.00	467.00	80.00	466.00	78.00	466.00	78.00	464.00	77.00	464.00	77.00	463.00	76.00	463.00	76.00	460.00	75.00	460.00	75.00	459.00	74.00	459.00	74.00	455.00	72.00	455.00	72.00	453.00	70.00	453.00	70.00	451.00	69.00	451.00	69.00	450.00	68.00	450.00	68.00	448.00	64.00	448.00	64.00	447.00	58.00	447.00	58.00	448.00	56.00	448.00	56.00	449.00	52.00	449.00	52.00	450.00	50.00	450.00	50.00	451.00	47.00	451.00	47.00	452.00	41.00	452.00	41.00	453.00	34.00	453.00	34.00	452.00	32.00	452.00	32.00	451.00	30.00	451.00	30.00	450.00	29.00	450.00	29.00	449.00	28.00	449.00	28.00	448.00	27.00	448.00	27.00	447.00	26.00	447.00	26.00	446.00	25.00	446.00	25.00	445.00	24.00	445.00	24.00	444.00	23.00	444.00	23.00	443.00	22.00	443.00	22.00	441.00	20.00	441.00	20.00	440.00	19.00	440.00	19.00	439.00	18.00	439.00	18.00	438.00	17.00	438.00	17.00	437.00	16.00	437.00	16.00	435.00	15.00	435.00	15.00	434.00	14.00	434.00	14.00	431.00	13.00	431.00	13.00	430.00	12.00	430.00	12.00	429.00	11.00	429.00	11.00	427.00	10.00	427.00	10.00	425.00	9.00	425.00	9.00	423.00	8.00	423.00	8.00	421.00	7.00	421.00	7.00	418.00	6.00	418.00	6.00	412.00	7.00	412.00	7.00	405.00	8.00	405.00	8.00	403.00	9.00	403.00	9.00	402.00	10.00	402.00	10.00	401.00	11.00	401.00	11.00	400.00	12.00	400.00	12.00	399.00	13.00	399.00	13.00	398.00	14.00	398.00	14.00	397.00	16.00	397.00	16.00	396.00	18.00	396.00	18.00	394.00	20.00	394.00	20.00	393.00	21.00	393.00	21.00	392.00	23.00	392.00	23.00	390.00	24.00	390.00	24.00	388.00	25.00	388.00	25.00	387.00	28.00	387.00	28.00	388.00	29.00	388.00	29.00	389.00	31.00	389.00	31.00	390.00	34.00	390.00	34.00	391.00	37.00	391.00	37.00	392.00	43.00	392.00	43.00	393.00	53.00	393.00	53.00	392.00	56.00	392.00	56.00	391.00	57.00	391.00	57.00	390.00	58.00	390.00	58.00	389.00	60.00	389.00	60.00	386.00	62.00	386.00	62.00	384.00	63.00	384.00	63.00	382.00	64.00	382.00	64.00	375.00	63.00	375.00	63.00	373.00	62.00	373.00	62.00	369.00	60.00	369.00	60.00	368.00	59.00	368.00	59.00	367.00	58.00	367.00	58.00	365.00	56.00	365.00	56.00	363.00	53.00	363.00	53.00	361.00	52.00	361.00	52.00	357.00	51.00	357.00	51.00	356.00	50.00	356.00	50.00	352.00	49.00	352.00	49.00	348.00	48.00	348.00	48.00	344.00	47.00	344.00	47.00	342.00	46.00	342.00	46.00	336.00	45.00	336.00	45.00	333.00	44.00	333.00	44.00	321.00	43.00	321.00	43.00	319.00	44.00	319.00	44.00	318.00	51.00	318.00	51.00	319.00	55.00	319.00	55.00	326.00	57.00	326.00	57.00	327.00	58.00	327.00	58.00	328.00	59.00	328.00	59.00	330.00	61.00	330.00	61.00	332.00	63.00	332.00	63.00	333.00	64.00	333.00	64.00	334.00	65.00	334.00	65.00	335.00	66.00	335.00	66.00	336.00	68.00	336.00	68.00	337.00	69.00	337.00	69.00	338.00	71.00	338.00	71.00	339.00	73.00	339.00	73.00	340.00	75.00	340.00	75.00	342.00	76.00	342.00	76.00	343.00	77.00	343.00	77.00	344.00	78.00	344.00	78.00	345.00	79.00	345.00	79.00	346.00	80.00	346.00	80.00	347.00	81.00	347.00	81.00	348.00	83.00	348.00	83.00	349.00	84.00	349.00	84.00	350.00	85.00	350.00	85.00	351.00	87.00	351.00	87.00	352.00	91.00	352.00	91.00	353.00	95.00	353.00	95.00	354.00	99.00	354.00	99.00	355.00	100.00	355.00	100.00	356.00	103.00	356.00	103.00	357.00	106.00	357.00	106.00	358.00	109.00	358.00	109.00	359.00	112.00	359.00	112.00	360.00	113.00	360.00	113.00	361.00	115.00	361.00	115.00	362.00	116.00	362.00	116.00	363.00	118.00	363.00	118.00	365.00	119.00	365.00	119.00	366.00	120.00	366.00	120.00	367.00	121.00	367.00	121.00	370.00	123.00	370.00	123.00	371.00	124.00	371.00	124.00	372.00	125.00	372.00	125.00	374.00	127.00	374.00	127.00	375.00	128.00	375.00	128.00	376.00	129.00	376.00	129.00	384.00	128.00	384.00	128.00	385.00	127.00	385.00	127.00	387.00	126.00	387.00	126.00	393.00	127.00	393.00	127.00	399.00	128.00	399.00	128.00	401.00	129.00	401.00	129.00	404.00	130.00	404.00	130.00	405.00	131.00	405.00	131.00	406.00	133.00	406.00	133.00	408.00	135.00	408.00	135.00	409.00	136.00	409.00	136.00	410.00	137.00	410.00	137.00	411.00	138.00	411.00	138.00	412.00	139.00	412.00	139.00	414.00	141.00	414.00	141.00	415.00	142.00	415.00	142.00	416.00	143.00	416.00	143.00	417.00	144.00	417.00	144.00	418.00	145.00	418.00	145.00	420.00	146.00	420.00	146.00	422.00	147.00	422.00	147.00	424.00	148.00	424.00	148.00	428.00	149.00	428.00
T1_thres.tif	0330-0120	56.21	146.98	1362.81	88.15	0.0179	177.00	329.00	176.00	329.00	176.00	330.00	174.00	330.00	174.00	329.00	172.00	329.00	172.00	328.00	165.00	328.00	165.00	329.00	161.00	329.00	161.00	330.00	159.00	330.00	159.00	331.00	157.00	331.00	157.00	332.00	156.00	332.00	156.00	333.00	155.00	333.00	155.00	336.00	154.00	336.00	154.00	337.00	153.00	337.00	153.00	346.00	154.00	346.00	154.00	350.00	153.00	350.00	153.00	355.00	152.00	355.00	152.00	364.00	153.00	364.00	153.00	366.00	155.00	366.00	155.00	367.00	156.00	367.00	156.00	368.00	155.00	368.00	155.00	371.00	158.00	371.00	158.00	372.00	150.00	372.00	150.00	371.00	145.00	371.00	145.00	372.00	143.00	372.00	143.00	373.00	141.00	373.00	141.00	374.00	139.00	374.00	139.00	375.00	137.00	375.00	137.00	376.00	135.00	376.00	135.00	377.00	134.00	377.00	134.00	378.00	132.00	378.00	132.00	373.00	130.00	373.00	130.00	372.00	129.00	372.00	129.00	371.00	128.00	371.00	128.00	370.00	127.00	370.00	127.00	368.00	125.00	368.00	125.00	367.00	124.00	367.00	124.00	365.00	123.00	365.00	123.00	364.00	122.00	364.00	122.00	362.00	121.00	362.00	121.00	361.00	120.00	361.00	120.00	360.00	118.00	360.00	118.00	359.00	117.00	359.00	117.00	358.00	116.00	358.00	116.00	357.00	115.00	357.00	115.00	356.00	114.00	356.00	114.00	355.00	108.00	355.00	108.00	354.00	106.00	354.00	106.00	353.00	102.00	353.00	102.00	352.00	101.00	352.00	101.00	351.00	97.00	351.00	97.00	350.00	93.00	350.00	93.00	349.00	89.00	349.00	89.00	348.00	87.00	348.00	87.00	347.00	86.00	347.00	86.00	345.00	83.00	345.00	83.00	344.00	82.00	344.00	82.00	342.00	80.00	342.00	80.00	341.00	79.00	341.00	79.00	340.00	78.00	340.00	78.00	338.00	77.00	338.00	77.00	337.00	75.00	337.00	75.00	336.00	73.00	336.00	73.00	335.00	72.00	335.00	72.00	334.00	70.00	334.00	70.00	333.00	68.00	333.00	68.00	332.00	67.00	332.00	67.00	331.00	66.00	331.00	66.00	330.00	65.00	330.00	65.00	329.00	64.00	329.00	64.00	327.00	62.00	327.00	62.00	326.00	61.00	326.00	61.00	325.00	60.00	325.00	60.00	324.00	59.00	324.00	59.00	323.00	58.00	323.00	58.00	318.00	61.00	318.00	61.00	317.00	62.00	317.00	62.00	316.00	64.00	316.00	64.00	314.00	66.00	314.00	66.00	313.00	67.00	313.00	67.00	312.00	69.00	312.00	69.00	311.00	70.00	311.00	70.00	310.00	72.00	310.00	72.00	309.00	74.00	309.00	74.00	308.00	78.00	308.00	78.00	307.00	82.00	307.00	82.00	306.00	84.00	306.00	84.00	305.00	86.00	305.00	86.00	303.00	87.00	303.00	87.00	302.00	89.00	302.00	89.00	300.00	90.00	300.00	90.00	298.00	91.00	298.00	91.00	296.00	92.00	296.00	92.00	292.00	93.00	292.00	93.00	290.00	94.00	290.00	94.00	287.00	97.00	287.00	97.00	286.00	100.00	286.00	100.00	285.00	101.00	285.00	101.00	284.00	103.00	284.00	103.00	283.00	107.00	283.00	107.00	282.00	110.00	282.00	110.00	283.00	113.00	283.00	113.00	285.00	116.00	285.00	116.00	286.00	117.00	286.00	117.00	287.00	128.00	287.00	128.00	286.00	130.00	286.00	130.00	285.00	132.00	285.00	132.00	284.00	139.00	284.00	139.00	286.00	140.00	286.00	140.00	288.00	141.00	288.00	141.00	290.00	143.00	290.00	143.00	291.00	145.00	291.00	145.00	292.00	151.00	292.00	151.00	293.00	156.00	293.00	156.00	292.00	157.00	292.00	157.00	293.00	165.00	293.00	165.00	294.00	168.00	294.00	168.00	293.00	170.00	293.00	170.00	292.00	172.00	292.00	172.00	291.00	173.00	291.00	173.00	292.00	174.00	292.00	174.00	297.00	175.00	297.00	175.00	301.00	176.00	301.00	176.00	302.00	177.00	302.00	177.00	304.00	178.00	304.00	178.00	305.00	179.00	305.00	179.00	308.00	180.00	308.00	180.00	309.00	181.00	309.00	181.00	312.00	182.00	312.00	182.00	313.00	183.00	313.00	183.00	317.00	182.00	317.00	182.00	318.00	181.00	318.00	181.00	320.00	180.00	320.00	180.00	321.00	179.00	321.00	179.00	324.00	178.00	324.00	178.00	326.00	177.00	326.00
T1_thres.tif	0257-0106	47.46	118.01	543.60	2.73	0.0360	143.00	264.00	142.00	264.00	142.00	267.00	141.00	267.00	141.00	268.00	140.00	268.00	140.00	269.00	139.00	269.00	139.00	272.00	138.00	272.00	138.00	275.00	137.00	275.00	137.00	277.00	135.00	277.00	135.00	279.00	134.00	279.00	134.00	281.00	129.00	281.00	129.00	282.00	128.00	282.00	128.00	283.00	123.00	283.00	123.00	284.00	120.00	284.00	120.00	283.00	118.00	283.00	118.00	282.00	116.00	282.00	116.00	281.00	115.00	281.00	115.00	280.00	112.00	280.00	112.00	279.00	105.00	279.00	105.00	280.00	101.00	280.00	101.00	281.00	99.00	281.00	99.00	282.00	98.00	282.00	98.00	283.00	96.00	283.00	96.00	279.00	93.00	279.00	93.00	280.00	92.00	280.00	92.00	282.00	91.00	282.00	91.00	281.00	90.00	281.00	90.00	280.00	89.00	280.00	89.00	279.00	87.00	279.00	87.00	278.00	86.00	278.00	86.00	277.00	83.00	277.00	83.00	276.00	80.00	276.00	80.00	274.00	79.00	274.00	79.00	273.00	78.00	273.00	78.00	271.00	77.00	271.00	77.00	270.00	76.00	270.00	76.00	269.00	75.00	269.00	75.00	268.00	74.00	268.00	74.00	267.00	73.00	267.00	73.00	266.00	72.00	266.00	72.00	263.00	71.00	263.00	71.00	262.00	70.00	262.00	70.00	261.00	69.00	261.00	69.00	260.00	68.00	260.00	68.00	257.00	67.00	257.00	67.00	254.00	68.00	254.00	68.00	252.00	69.00	252.00	69.00	250.00	70.00	250.00	70.00	248.00	71.00	248.00	71.00	246.00	72.00	246.00	72.00	243.00	73.00	243.00	73.00	242.00	74.00	242.00	74.00	239.00	76.00	239.00	76.00	237.00	77.00	237.00	77.00	236.00	78.00	236.00	78.00	235.00	80.00	235.00	80.00	233.00	82.00	233.00	82.00	232.00	84.00	232.00	84.00	231.00	88.00	231.00	88.00	230.00	95.00	230.00	95.00	231.00	96.00	231.00	96.00	234.00	97.00	234.00	97.00	238.00	98.00	238.00	98.00	240.00	99.00	240.00	99.00	244.00	100.00	244.00	100.00	245.00	101.00	245.00	101.00	246.00	104.00	246.00	104.00	248.00	110.00	248.00	110.00	247.00	111.00	247.00	111.00	246.00	115.00	246.00	115.00	245.00	121.00	245.00	121.00	244.00	122.00	244.00	122.00	245.00	125.00	245.00	125.00	246.00	128.00	246.00	128.00	247.00	130.00	247.00	130.00	248.00	135.00	248.00	135.00	249.00	137.00	249.00	137.00	250.00	139.00	250.00	139.00	251.00	141.00	251.00	141.00	252.00	142.00	252.00	142.00	253.00	143.00	253.00	143.00	254.00	144.00	254.00	144.00	255.00	145.00	255.00	145.00	261.00	144.00	261.00	144.00	262.00	143.00	262.00
T1_thres.tif	0228-0131	59.50	103.55	410.54	-57.51	0.0556	157.00	224.00	159.00	224.00	159.00	227.00	163.00	227.00	163.00	237.00	162.00	237.00	162.00	239.00	161.00	239.00	161.00	242.00	160.00	242.00	160.00	243.00	159.00	243.00	159.00	244.00	158.00	244.00	158.00	245.00	157.00	245.00	157.00	246.00	155.00	246.00	155.00	247.00	154.00	247.00	154.00	248.00	152.00	248.00	152.00	249.00	150.00	249.00	150.00	250.00	149.00	250.00	149.00	251.00	148.00	251.00	148.00	252.00	146.00	252.00	146.00	251.00	145.00	251.00	145.00	249.00	143.00	249.00	143.00	248.00	141.00	248.00	141.00	247.00	140.00	247.00	140.00	246.00	138.00	246.00	138.00	245.00	132.00	245.00	132.00	244.00	131.00	244.00	131.00	243.00	127.00	243.00	127.00	242.00	124.00	242.00	124.00	241.00	119.00	241.00	119.00	242.00	112.00	242.00	112.00	243.00	109.00	243.00	109.00	244.00	106.00	244.00	106.00	243.00	103.00	243.00	103.00	241.00	102.00	241.00	102.00	237.00	101.00	237.00	101.00	236.00	100.00	236.00	100.00	232.00	99.00	232.00	99.00	230.00	100.00	230.00	100.00	227.00	101.00	227.00	101.00	224.00	102.00	224.00	102.00	221.00	103.00	221.00	103.00	220.00	105.00	220.00	105.00	217.00	106.00	217.00	106.00	215.00	107.00	215.00	107.00	214.00	108.00	214.00	108.00	211.00	109.00	211.00	109.00	210.00	112.00	210.00	112.00	209.00	114.00	209.00	114.00	208.00	116.00	208.00	116.00	207.00	118.00	207.00	118.00	206.00	122.00	206.00	122.00	205.00	127.00	205.00	127.00	204.00	133.00	204.00	133.00	205.00	135.00	205.00	135.00	206.00	136.00	206.00	136.00	207.00	138.00	207.00	138.00	208.00	139.00	208.00	139.00	209.00	140.00	209.00	140.00	210.00	141.00	210.00	141.00	211.00	143.00	211.00	143.00	212.00	144.00	212.00	144.00	213.00	145.00	213.00	145.00	214.00	147.00	214.00	147.00	215.00	148.00	215.00	148.00	216.00	149.00	216.00	149.00	218.00	151.00	218.00	151.00	219.00	152.00	219.00	152.00	220.00	153.00	220.00	153.00	221.00	154.00	221.00	154.00	222.00	156.00	222.00	156.00	223.00	157.00	223.00
T1_thres.tif	0194-0109	52.79	88.09	1521.28	-30.70	0.0178	187.00	190.00	188.00	190.00	188.00	194.00	187.00	194.00	187.00	198.00	186.00	198.00	186.00	199.00	185.00	199.00	185.00	202.00	184.00	202.00	184.00	203.00	183.00	203.00	183.00	204.00	182.00	204.00	182.00	206.00	181.00	206.00	181.00	207.00	180.00	207.00	180.00	208.00	179.00	208.00	179.00	209.00	177.00	209.00	177.00	210.00	176.00	210.00	176.00	211.00	175.00	211.00	175.00	212.00	174.00	212.00	174.00	213.00	173.00	213.00	173.00	216.00	172.00	216.00	172.00	217.00	171.00	217.00	171.00	219.00	170.00	219.00	170.00	220.00	169.00	220.00	169.00	221.00	168.00	221.00	168.00	222.00	167.00	222.00	167.00	224.00	164.00	224.00	164.00	223.00	162.00	223.00	162.00	221.00	160.00	221.00	160.00	220.00	158.00	220.00	158.00	219.00	156.00	219.00	156.00	218.00	155.00	218.00	155.00	217.00	154.00	217.00	154.00	215.00	152.00	215.00	152.00	214.00	151.00	214.00	151.00	213.00	150.00	213.00	150.00	212.00	149.00	212.00	149.00	211.00	147.00	211.00	147.00	210.00	146.00	210.00	146.00	209.00	145.00	209.00	145.00	208.00	144.00	208.00	144.00	207.00	142.00	207.00	142.00	205.00	140.00	205.00	140.00	204.00	139.00	204.00	139.00	203.00	138.00	203.00	138.00	202.00	136.00	202.00	136.00	201.00	125.00	201.00	125.00	202.00	119.00	202.00	119.00	203.00	116.00	203.00	116.00	204.00	114.00	204.00	114.00	205.00	111.00	205.00	111.00	206.00	109.00	206.00	109.00	207.00	107.00	207.00	107.00	208.00	106.00	208.00	106.00	209.00	105.00	209.00	105.00	211.00	104.00	211.00	104.00	213.00	103.00	213.00	103.00	214.00	102.00	214.00	102.00	217.00	101.00	217.00	101.00	218.00	100.00	218.00	100.00	219.00	99.00	219.00	99.00	222.00	98.00	222.00	98.00	225.00	97.00	225.00	97.00	227.00	83.00	227.00	83.00	228.00	81.00	228.00	81.00	229.00	80.00	229.00	80.00	230.00	78.00	230.00	78.00	231.00	77.00	231.00	77.00	232.00	76.00	232.00	76.00	233.00	75.00	233.00	75.00	234.00	73.00	234.00	73.00	236.00	72.00	236.00	72.00	237.00	71.00	237.00	71.00	240.00	70.00	240.00	70.00	241.00	69.00	241.00	69.00	244.00	68.00	244.00	68.00	246.00	67.00	246.00	67.00	248.00	66.00	248.00	66.00	250.00	65.00	250.00	65.00	251.00	64.00	251.00	64.00	252.00	63.00	252.00	63.00	253.00	58.00	253.00	58.00	252.00	57.00	252.00	57.00	251.00	54.00	251.00	54.00	250.00	53.00	250.00	53.00	249.00	50.00	249.00	50.00	248.00	48.00	248.00	48.00	247.00	44.00	247.00	44.00	246.00	43.00	246.00	43.00	245.00	41.00	245.00	41.00	244.00	40.00	244.00	40.00	243.00	39.00	243.00	39.00	242.00	38.00	242.00	38.00	238.00	37.00	238.00	37.00	235.00	36.00	235.00	36.00	232.00	35.00	232.00	35.00	230.00	34.00	230.00	34.00	227.00	33.00	227.00	33.00	226.00	32.00	226.00	32.00	225.00	30.00	225.00	30.00	224.00	33.00	224.00	33.00	223.00	36.00	223.00	36.00	222.00	38.00	222.00	38.00	221.00	40.00	221.00	40.00	220.00	43.00	220.00	43.00	219.00	44.00	219.00	44.00	218.00	47.00	218.00	47.00	217.00	48.00	217.00	48.00	216.00	50.00	216.00	50.00	214.00	52.00	214.00	52.00	213.00	53.00	213.00	53.00	212.00	54.00	212.00	54.00	211.00	55.00	211.00	55.00	210.00	56.00	210.00	56.00	208.00	57.00	208.00	57.00	207.00	58.00	207.00	58.00	205.00	59.00	205.00	59.00	204.00	60.00	204.00	60.00	202.00	61.00	202.00	61.00	201.00	62.00	201.00	62.00	196.00	64.00	196.00	64.00	193.00	67.00	193.00	67.00	192.00	72.00	192.00	72.00	191.00	74.00	191.00	74.00	190.00	78.00	190.00	78.00	189.00	79.00	189.00	79.00	188.00	82.00	188.00	82.00	187.00	84.00	187.00	84.00	186.00	85.00	186.00	85.00	184.00	86.00	184.00	86.00	182.00	87.00	182.00	87.00	180.00	88.00	180.00	88.00	177.00	87.00	177.00	87.00	173.00	86.00	173.00	86.00	172.00	90.00	172.00	90.00	173.00	102.00	173.00	102.00	172.00	108.00	172.00	108.00	171.00	110.00	171.00	110.00	170.00	113.00	170.00	113.00	168.00	114.00	168.00	114.00	164.00	115.00	164.00	115.00	161.00	116.00	161.00	116.00	152.00	117.00	152.00	117.00	150.00	118.00	150.00	118.00	148.00	119.00	148.00	119.00	147.00	120.00	147.00	120.00	146.00	122.00	146.00	122.00	145.00	123.00	145.00	123.00	144.00	124.00	144.00	124.00	142.00	126.00	142.00	126.00	140.00	127.00	140.00	127.00	136.00	128.00	136.00	128.00	137.00	131.00	137.00	131.00	138.00	135.00	138.00	135.00	139.00	136.00	139.00	136.00	140.00	140.00	140.00	140.00	141.00	141.00	141.00	141.00	142.00	145.00	142.00	145.00	143.00	146.00	143.00	146.00	144.00	150.00	144.00	150.00	145.00	152.00	145.00	152.00	146.00	161.00	146.00	161.00	147.00	162.00	147.00	162.00	148.00	163.00	148.00	163.00	149.00	165.00	149.00	165.00	150.00	167.00	150.00	167.00	153.00	168.00	153.00	168.00	154.00	169.00	154.00	169.00	157.00	170.00	157.00	170.00	164.00	169.00	164.00	169.00	168.00	168.00	168.00	168.00	172.00	169.00	172.00	169.00	173.00	170.00	173.00	170.00	174.00	172.00	174.00	172.00	175.00	173.00	175.00	173.00	176.00	175.00	176.00	175.00	177.00	176.00	177.00	176.00	178.00	177.00	178.00	177.00	179.00	178.00	179.00	178.00	180.00	179.00	180.00	179.00	181.00	180.00	181.00	180.00	182.00	182.00	182.00	182.00	184.00	184.00	184.00	184.00	185.00	185.00	185.00	185.00	186.00	186.00	186.00	186.00	188.00	187.00	188.00
T1_thres.tif	0135-0069	33.51	63.27	947.52	-60.08	0.0133	114.00	150.00	113.00	150.00	113.00	152.00	112.00	152.00	112.00	161.00	111.00	161.00	111.00	166.00	110.00	166.00	110.00	167.00	107.00	167.00	107.00	168.00	106.00	168.00	106.00	169.00	99.00	169.00	99.00	170.00	92.00	170.00	92.00	169.00	85.00	169.00	85.00	168.00	82.00	168.00	82.00	167.00	80.00	167.00	80.00	166.00	79.00	166.00	79.00	165.00	77.00	165.00	77.00	164.00	73.00	164.00	73.00	163.00	52.00	163.00	52.00	160.00	51.00	160.00	51.00	159.00	50.00	159.00	50.00	157.00	48.00	157.00	48.00	156.00	46.00	156.00	46.00	155.00	43.00	155.00	43.00	156.00	40.00	156.00	40.00	157.00	29.00	157.00	29.00	158.00	21.00	158.00	21.00	155.00	18.00	155.00	18.00	152.00	17.00	152.00	17.00	150.00	16.00	150.00	16.00	145.00	15.00	145.00	15.00	138.00	16.00	138.00	16.00	131.00	17.00	131.00	17.00	126.00	18.00	126.00	18.00	124.00	32.00	124.00	32.00	123.00	34.00	123.00	34.00	122.00	38.00	122.00	38.00	120.00	39.00	120.00	39.00	118.00	40.00	118.00	40.00	116.00	41.00	116.00	41.00	114.00	42.00	114.00	42.00	113.00	43.00	113.00	43.00	112.00	44.00	112.00	44.00	111.00	45.00	111.00	45.00	112.00	46.00	112.00	46.00	114.00	47.00	114.00	47.00	115.00	49.00	115.00	49.00	116.00	51.00	116.00	51.00	117.00	52.00	117.00	52.00	118.00	53.00	118.00	53.00	119.00	56.00	119.00	56.00	120.00	58.00	120.00	58.00	121.00	59.00	121.00	59.00	122.00	61.00	122.00	61.00	123.00	63.00	123.00	63.00	124.00	67.00	124.00	67.00	125.00	76.00	125.00	76.00	124.00	80.00	124.00	80.00	123.00	84.00	123.00	84.00	122.00	91.00	122.00	91.00	121.00	93.00	121.00	93.00	120.00	95.00	120.00	95.00	119.00	97.00	119.00	97.00	118.00	98.00	118.00	98.00	117.00	99.00	117.00	99.00	116.00	102.00	116.00	102.00	113.00	103.00	113.00	103.00	110.00	104.00	110.00	104.00	109.00	105.00	109.00	105.00	107.00	106.00	107.00	106.00	104.00	107.00	104.00	107.00	102.00	108.00	102.00	108.00	100.00	115.00	100.00	115.00	101.00	117.00	101.00	117.00	102.00	119.00	102.00	119.00	104.00	120.00	104.00	120.00	106.00	121.00	106.00	121.00	108.00	122.00	108.00	122.00	112.00	123.00	112.00	123.00	126.00	122.00	126.00	122.00	131.00	123.00	131.00	123.00	139.00	122.00	139.00	122.00	140.00	121.00	140.00	121.00	142.00	120.00	142.00	120.00	143.00	118.00	143.00	118.00	144.00	117.00	144.00	117.00	145.00	116.00	145.00	116.00	146.00	115.00	146.00	115.00	148.00	114.00	148.00
T1_thres.tif	0909-0941	428.98	412.55	883.27	49.39	0.0023	961.00	891.00	960.00	891.00	960.00	892.00	959.00	892.00	959.00	894.00	958.00	894.00	958.00	895.00	957.00	895.00	957.00	903.00	958.00	903.00	958.00	907.00	959.00	907.00	959.00	909.00	961.00	909.00	961.00	910.00	962.00	910.00	962.00	911.00	963.00	911.00	963.00	912.00	966.00	912.00	966.00	913.00	968.00	913.00	968.00	914.00	969.00	914.00	969.00	915.00	971.00	915.00	971.00	916.00	973.00	916.00	973.00	917.00	974.00	917.00	974.00	918.00	976.00	918.00	976.00	919.00	978.00	919.00	978.00	920.00	983.00	920.00	983.00	919.00	989.00	919.00	989.00	925.00	990.00	925.00	990.00	933.00	989.00	933.00	989.00	937.00	988.00	937.00	988.00	939.00	987.00	939.00	987.00	940.00	986.00	940.00	986.00	941.00	985.00	941.00	985.00	942.00	984.00	942.00	984.00	943.00	983.00	943.00	983.00	944.00	981.00	944.00	981.00	945.00	979.00	945.00	979.00	946.00	977.00	946.00	977.00	948.00	976.00	948.00	976.00	949.00	974.00	949.00	974.00	951.00	973.00	951.00	973.00	952.00	972.00	952.00	972.00	953.00	968.00	953.00	968.00	952.00	966.00	952.00	966.00	951.00	961.00	951.00	961.00	950.00	960.00	950.00	960.00	949.00	957.00	949.00	957.00	948.00	954.00	948.00	954.00	947.00	950.00	947.00	950.00	946.00	948.00	946.00	948.00	943.00	946.00	943.00	946.00	941.00	944.00	941.00	944.00	938.00	943.00	938.00	943.00	937.00	942.00	937.00	942.00	935.00	940.00	935.00	940.00	934.00	939.00	934.00	939.00	933.00	936.00	933.00	936.00	932.00	934.00	932.00	934.00	928.00	933.00	928.00	933.00	922.00	932.00	922.00	932.00	919.00	930.00	919.00	930.00	918.00	928.00	918.00	928.00	917.00	923.00	917.00	923.00	916.00	913.00	916.00	913.00	915.00	909.00	915.00	909.00	914.00	907.00	914.00	907.00	913.00	904.00	913.00	904.00	912.00	902.00	912.00	902.00	911.00	900.00	911.00	900.00	910.00	895.00	910.00	895.00	909.00	894.00	909.00	894.00	907.00	893.00	907.00	893.00	901.00	894.00	901.00	894.00	897.00	895.00	897.00	895.00	896.00	896.00	896.00	896.00	895.00	897.00	895.00	897.00	892.00	898.00	892.00	898.00	891.00	900.00	891.00	900.00	890.00	902.00	890.00	902.00	888.00	903.00	888.00	903.00	886.00	905.00	886.00	905.00	885.00	906.00	885.00	906.00	884.00	908.00	884.00	908.00	883.00	909.00	883.00	909.00	882.00	912.00	882.00	912.00	881.00	913.00	881.00	913.00	880.00	916.00	880.00	916.00	879.00	917.00	879.00	917.00	878.00	918.00	878.00	918.00	879.00	922.00	879.00	922.00	878.00	924.00	878.00	924.00	876.00	926.00	876.00	926.00	874.00	929.00	874.00	929.00	872.00	931.00	872.00	931.00	871.00	933.00	871.00	933.00	870.00	934.00	870.00	934.00	869.00	936.00	869.00	936.00	868.00	938.00	868.00	938.00	867.00	939.00	867.00	939.00	866.00	946.00	866.00	946.00	865.00	958.00	865.00	958.00	866.00	960.00	866.00	960.00	867.00	961.00	867.00	961.00	868.00	962.00	868.00	962.00	869.00	963.00	869.00	963.00	872.00	965.00	872.00	965.00	878.00	966.00	878.00	966.00	879.00	965.00	879.00	965.00	883.00	964.00	883.00	964.00	885.00	963.00	885.00	963.00	887.00	962.00	887.00	962.00	888.00	961.00	888.00
T1_thres.tif	0889-0441	196.61	417.38	6431.41	51.66	0.0131	465.00	890.00	466.00	890.00	466.00	891.00	467.00	891.00	467.00	894.00	469.00	894.00	469.00	896.00	480.00	896.00	480.00	895.00	482.00	895.00	482.00	894.00	483.00	894.00	483.00	893.00	484.00	893.00	484.00	892.00	485.00	892.00	485.00	891.00	486.00	891.00	486.00	890.00	488.00	890.00	488.00	889.00	489.00	889.00	489.00	888.00	490.00	888.00	490.00	887.00	491.00	887.00	491.00	886.00	492.00	886.00	492.00	885.00	494.00	885.00	494.00	884.00	495.00	884.00	495.00	882.00	498.00	882.00	498.00	881.00	500.00	881.00	500.00	880.00	507.00	880.00	507.00	881.00	509.00	881.00	509.00	882.00	510.00	882.00	510.00	883.00	511.00	883.00	511.00	884.00	512.00	884.00	512.00	885.00	513.00	885.00	513.00	887.00	514.00	887.00	514.00	888.00	515.00	888.00	515.00	896.00	514.00	896.00	514.00	901.00	513.00	901.00	513.00	903.00	512.00	903.00	512.00	905.00	511.00	905.00	511.00	908.00	510.00	908.00	510.00	909.00	509.00	909.00	509.00	917.00	510.00	917.00	510.00	918.00	511.00	918.00	511.00	921.00	513.00	921.00	513.00	922.00	514.00	922.00	514.00	924.00	515.00	924.00	515.00	925.00	516.00	925.00	516.00	926.00	517.00	926.00	517.00	927.00	518.00	927.00	518.00	928.00	521.00	928.00	521.00	929.00	523.00	929.00	523.00	930.00	528.00	930.00	528.00	931.00	532.00	931.00	532.00	930.00	536.00	930.00	536.00	929.00	537.00	929.00	537.00	928.00	540.00	928.00	540.00	927.00	542.00	927.00	542.00	925.00	544.00	925.00	544.00	924.00	547.00	924.00	547.00	923.00	548.00	923.00	548.00	922.00	551.00	922.00	551.00	923.00	552.00	923.00	552.00	924.00	554.00	924.00	554.00	925.00	555.00	925.00	555.00	926.00	556.00	926.00	556.00	927.00	557.00	927.00	557.00	928.00	558.00	928.00	558.00	930.00	559.00	930.00	559.00	932.00	561.00	932.00	561.00	934.00	563.00	934.00	563.00	935.00	564.00	935.00	564.00	950.00	565.00	950.00	565.00	960.00	566.00	960.00	566.00	962.00	567.00	962.00	567.00	965.00	568.00	965.00	568.00	966.00	569.00	966.00	569.00	968.00	570.00	968.00	570.00	970.00	571.00	970.00	571.00	972.00	572.00	972.00	572.00	974.00	573.00	974.00	573.00	975.00	574.00	975.00	574.00	976.00	575.00	976.00	575.00	977.00	576.00	977.00	576.00	980.00	577.00	980.00	577.00	983.00	578.00	983.00	578.00	986.00	579.00	986.00	579.00	990.00	580.00	990.00	580.00	991.00	581.00	991.00	581.00	992.00	582.00	992.00	582.00	993.00	581.00	993.00	581.00	996.00	580.00	996.00	580.00	999.00	579.00	999.00	579.00	1000.00	578.00	1000.00	578.00	1001.00	577.00	1001.00	577.00	1004.00	576.00	1004.00	576.00	1006.00	575.00	1006.00	575.00	1008.00	574.00	1008.00	574.00	1010.00	573.00	1010.00	573.00	1012.00	572.00	1012.00	572.00	1015.00	571.00	1015.00	571.00	1020.00	570.00	1020.00	570.00	1023.00	569.00	1023.00	569.00	1024.00	562.00	1024.00	562.00	1023.00	559.00	1023.00	559.00	1022.00	558.00	1022.00	558.00	1020.00	557.00	1020.00	557.00	1019.00	556.00	1019.00	556.00	1018.00	555.00	1018.00	555.00	1017.00	554.00	1017.00	554.00	1015.00	552.00	1015.00	552.00	1014.00	551.00	1014.00	551.00	1013.00	549.00	1013.00	549.00	1012.00	547.00	1012.00	547.00	1011.00	542.00	1011.00	542.00	1009.00	530.00	1009.00	530.00	1008.00	529.00	1008.00	529.00	1007.00	527.00	1007.00	527.00	1006.00	526.00	1006.00	526.00	1004.00	525.00	1004.00	525.00	1003.00	524.00	1003.00	524.00	1002.00	523.00	1002.00	523.00	1001.00	522.00	1001.00	522.00	1000.00	520.00	1000.00	520.00	999.00	518.00	999.00	518.00	998.00	516.00	998.00	516.00	996.00	514.00	996.00	514.00	995.00	513.00	995.00	513.00	994.00	512.00	994.00	512.00	993.00	511.00	993.00	511.00	992.00	510.00	992.00	510.00	991.00	509.00	991.00	509.00	990.00	508.00	990.00	508.00	989.00	507.00	989.00	507.00	987.00	505.00	987.00	505.00	986.00	504.00	986.00	504.00	984.00	503.00	984.00	503.00	983.00	502.00	983.00	502.00	982.00	501.00	982.00	501.00	981.00	499.00	981.00	499.00	980.00	497.00	980.00	497.00	979.00	496.00	979.00	496.00	978.00	494.00	978.00	494.00	977.00	492.00	977.00	492.00	976.00	491.00	976.00	491.00	975.00	490.00	975.00	490.00	974.00	489.00	974.00	489.00	973.00	486.00	973.00	486.00	971.00	476.00	971.00	476.00	972.00	474.00	972.00	474.00	973.00	473.00	973.00	473.00	974.00	470.00	974.00	470.00	975.00	466.00	975.00	466.00	976.00	464.00	976.00	464.00	977.00	463.00	977.00	463.00	978.00	462.00	978.00	462.00	979.00	461.00	979.00	461.00	980.00	459.00	980.00	459.00	982.00	458.00	982.00	458.00	985.00	457.00	985.00	457.00	986.00	456.00	986.00	456.00	987.00	455.00	987.00	455.00	988.00	454.00	988.00	454.00	991.00	453.00	991.00	453.00	992.00	452.00	992.00	452.00	994.00	451.00	994.00	451.00	996.00	449.00	996.00	449.00	998.00	447.00	998.00	447.00	999.00	446.00	999.00	446.00	1001.00	445.00	1001.00	445.00	1002.00	441.00	1002.00	441.00	1003.00	439.00	1003.00	439.00	1002.00	436.00	1002.00	436.00	1000.00	433.00	1000.00	433.00	1001.00	432.00	1001.00	432.00	1000.00	429.00	1000.00	429.00	999.00	423.00	999.00	423.00	998.00	420.00	998.00	420.00	994.00	419.00	994.00	419.00	993.00	418.00	993.00	418.00	981.00	417.00	981.00	417.00	970.00	418.00	970.00	418.00	953.00	417.00	953.00	417.00	951.00	416.00	951.00	416.00	947.00	415.00	947.00	415.00	943.00	414.00	943.00	414.00	941.00	412.00	941.00	412.00	938.00	411.00	938.00	411.00	937.00	405.00	937.00	405.00	936.00	404.00	936.00	404.00	935.00	398.00	935.00	398.00	936.00	396.00	936.00	396.00	935.00	391.00	935.00	391.00	936.00	386.00	936.00	386.00	937.00	385.00	937.00	385.00	938.00	384.00	938.00	384.00	939.00	383.00	939.00	383.00	940.00	382.00	940.00	382.00	941.00	381.00	941.00	381.00	944.00	380.00	944.00	380.00	945.00	379.00	945.00	379.00	948.00	378.00	948.00	378.00	952.00	377.00	952.00	377.00	956.00	376.00	956.00	376.00	961.00	377.00	961.00	377.00	962.00	376.00	962.00	376.00	980.00	377.00	980.00	377.00	988.00	378.00	988.00	378.00	1000.00	377.00	1000.00	377.00	1002.00	375.00	1002.00	375.00	1003.00	374.00	1003.00	374.00	1004.00	373.00	1004.00	373.00	1005.00	372.00	1005.00	372.00	1006.00	369.00	1006.00	369.00	1007.00	368.00	1007.00	368.00	1008.00	366.00	1008.00	366.00	1010.00	365.00	1010.00	365.00	1011.00	364.00	1011.00	364.00	1012.00	362.00	1012.00	362.00	1013.00	360.00	1013.00	360.00	1014.00	358.00	1014.00	358.00	1015.00	357.00	1015.00	357.00	1016.00	356.00	1016.00	356.00	1017.00	355.00	1017.00	355.00	1019.00	353.00	1019.00	353.00	1021.00	352.00	1021.00	352.00	1024.00	334.00	1024.00	334.00	1014.00	335.00	1014.00	335.00	1009.00	336.00	1009.00	336.00	1002.00	335.00	1002.00	335.00	1000.00	334.00	1000.00	334.00	995.00	332.00	995.00	332.00	991.00	331.00	991.00	331.00	989.00	330.00	989.00	330.00	987.00	329.00	987.00	329.00	985.00	328.00	985.00	328.00	984.00	327.00	984.00	327.00	983.00	324.00	983.00	324.00	982.00	319.00	982.00	319.00	979.00	318.00	979.00	318.00	968.00	319.00	968.00	319.00	964.00	320.00	964.00	320.00	961.00	321.00	961.00	321.00	960.00	323.00	960.00	323.00	958.00	324.00	958.00	324.00	957.00	325.00	957.00	325.00	956.00	326.00	956.00	326.00	954.00	327.00	954.00	327.00	952.00	328.00	952.00	328.00	948.00	329.00	948.00	329.00	943.00	330.00	943.00	330.00	938.00	329.00	938.00	329.00	936.00	328.00	936.00	328.00	934.00	327.00	934.00	327.00	933.00	325.00	933.00	325.00	931.00	322.00	931.00	322.00	930.00	319.00	930.00	319.00	929.00	318.00	929.00	318.00	928.00	316.00	928.00	316.00	927.00	312.00	927.00	312.00	926.00	311.00	926.00	311.00	925.00	309.00	925.00	309.00	924.00	308.00	924.00	308.00	922.00	306.00	922.00	306.00	921.00	305.00	921.00	305.00	919.00	304.00	919.00	304.00	917.00	303.00	917.00	303.00	913.00	302.00	913.00	302.00	911.00	301.00	911.00	301.00	907.00	300.00	907.00	300.00	897.00	301.00	897.00	301.00	896.00	306.00	896.00	306.00	895.00	308.00	895.00	308.00	894.00	309.00	894.00	309.00	893.00	311.00	893.00	311.00	892.00	315.00	892.00	315.00	893.00	316.00	893.00	316.00	894.00	319.00	894.00	319.00	895.00	322.00	895.00	322.00	896.00	328.00	896.00	328.00	897.00	330.00	897.00	330.00	898.00	348.00	898.00	348.00	896.00	350.00	896.00	350.00	895.00	351.00	895.00	351.00	894.00	352.00	894.00	352.00	889.00	353.00	889.00	353.00	886.00	354.00	886.00	354.00	870.00	355.00	870.00	355.00	868.00	356.00	868.00	356.00	861.00	357.00	861.00	357.00	859.00	359.00	859.00	359.00	860.00	361.00	860.00	361.00	861.00	363.00	861.00	363.00	862.00	365.00	862.00	365.00	863.00	367.00	863.00	367.00	864.00	369.00	864.00	369.00	865.00	371.00	865.00	371.00	866.00	374.00	866.00	374.00	867.00	382.00	867.00	382.00	866.00	384.00	866.00	384.00	865.00	385.00	865.00	385.00	864.00	387.00	864.00	387.00	863.00	388.00	863.00	388.00	859.00	389.00	859.00	389.00	856.00	390.00	856.00	390.00	842.00	391.00	842.00	391.00	834.00	390.00	834.00	390.00	824.00	389.00	824.00	389.00	821.00	388.00	821.00	388.00	819.00	387.00	819.00	387.00	817.00	386.00	817.00	386.00	812.00	385.00	812.00	385.00	811.00	384.00	811.00	384.00	808.00	383.00	808.00	383.00	807.00	382.00	807.00	382.00	806.00	380.00	806.00	380.00	805.00	378.00	805.00	378.00	803.00	376.00	803.00	376.00	802.00	374.00	802.00	374.00	801.00	373.00	801.00	373.00	800.00	372.00	800.00	372.00	799.00	371.00	799.00	371.00	798.00	370.00	798.00	370.00	797.00	368.00	797.00	368.00	796.00	367.00	796.00	367.00	795.00	366.00	795.00	366.00	789.00	367.00	789.00	367.00	787.00	368.00	787.00	368.00	783.00	369.00	783.00	369.00	782.00	370.00	782.00	370.00	781.00	371.00	781.00	371.00	780.00	372.00	780.00	372.00	779.00	374.00	779.00	374.00	778.00	377.00	778.00	377.00	777.00	378.00	777.00	378.00	776.00	379.00	776.00	379.00	775.00	380.00	775.00	380.00	774.00	381.00	774.00	381.00	773.00	382.00	773.00	382.00	771.00	383.00	771.00	383.00	770.00	385.00	770.00	385.00	769.00	386.00	769.00	386.00	768.00	387.00	768.00	387.00	767.00	388.00	767.00	388.00	766.00	390.00	766.00	390.00	765.00	391.00	765.00	391.00	764.00	392.00	764.00	392.00	762.00	393.00	762.00	393.00	761.00	394.00	761.00	394.00	760.00	395.00	760.00	395.00	759.00	396.00	759.00	396.00	757.00	397.00	757.00	397.00	756.00	398.00	756.00	398.00	755.00	400.00	755.00	400.00	754.00	401.00	754.00	401.00	755.00	402.00	755.00	402.00	756.00	406.00	756.00	406.00	757.00	407.00	757.00	407.00	758.00	408.00	758.00	408.00	759.00	409.00	759.00	409.00	762.00	410.00	762.00	410.00	763.00	411.00	763.00	411.00	767.00	412.00	767.00	412.00	768.00	413.00	768.00	413.00	771.00	414.00	771.00	414.00	775.00	415.00	775.00	415.00	777.00	416.00	777.00	416.00	778.00	417.00	778.00	417.00	780.00	418.00	780.00	418.00	782.00	419.00	782.00	419.00	783.00	420.00	783.00	420.00	784.00	421.00	784.00	421.00	786.00	422.00	786.00	422.00	787.00	423.00	787.00	423.00	788.00	424.00	788.00	424.00	789.00	425.00	789.00	425.00	790.00	427.00	790.00	427.00	791.00	429.00	791.00	429.00	792.00	431.00	792.00	431.00	793.00	432.00	793.00	432.00	794.00	434.00	794.00	434.00	795.00	435.00	795.00	435.00	800.00	436.00	800.00	436.00	803.00	437.00	803.00	437.00	816.00	436.00	816.00	436.00	817.00	435.00	817.00	435.00	820.00	434.00	820.00	434.00	821.00	433.00	821.00	433.00	822.00	431.00	822.00	431.00	823.00	429.00	823.00	429.00	824.00	428.00	824.00	428.00	825.00	427.00	825.00	427.00	828.00	425.00	828.00	425.00	832.00	424.00	832.00	424.00	833.00	423.00	833.00	423.00	849.00	424.00	849.00	424.00	850.00	425.00	850.00	425.00	852.00	427.00	852.00	427.00	854.00	429.00	854.00	429.00	855.00	430.00	855.00	430.00	856.00	437.00	856.00	437.00	855.00	440.00	855.00	440.00	854.00	444.00	854.00	444.00	853.00	446.00	853.00	446.00	852.00	449.00	852.00	449.00	851.00	450.00	851.00	450.00	850.00	453.00	850.00	453.00	849.00	454.00	849.00	454.00	848.00	456.00	848.00	456.00	847.00	457.00	847.00	457.00	846.00	459.00	846.00	459.00	844.00	460.00	844.00	460.00	843.00	462.00	843.00	462.00	842.00	466.00	842.00	466.00	841.00	467.00	841.00	467.00	840.00	472.00	840.00	472.00	839.00	473.00	839.00	473.00	843.00	474.00	843.00	474.00	844.00	475.00	844.00	475.00	849.00	476.00	849.00	476.00	850.00	477.00	850.00	477.00	852.00	479.00	852.00	479.00	859.00	478.00	859.00	478.00	861.00	477.00	861.00	477.00	863.00	476.00	863.00	476.00	864.00	475.00	864.00	475.00	866.00	474.00	866.00	474.00	867.00	473.00	867.00	473.00	869.00	471.00	869.00	471.00	871.00	470.00	871.00	470.00	872.00	469.00	872.00	469.00	873.00	467.00	873.00	467.00	876.00	466.00	876.00	466.00	877.00	465.00	877.00
T1_thres.tif	0873-0249	109.16	398.97	2247.73	-89.64	0.0197	234.00	837.00	235.00	837.00	235.00	839.00	236.00	839.00	236.00	840.00	237.00	840.00	237.00	844.00	239.00	844.00	239.00	846.00	238.00	846.00	238.00	847.00	237.00	847.00	237.00	872.00	238.00	872.00	238.00	873.00	239.00	873.00	239.00	876.00	240.00	876.00	240.00	878.00	241.00	878.00	241.00	880.00	243.00	880.00	243.00	881.00	244.00	881.00	244.00	882.00	246.00	882.00	246.00	883.00	247.00	883.00	247.00	884.00	251.00	884.00	251.00	885.00	252.00	885.00	252.00	886.00	257.00	886.00	257.00	887.00	258.00	887.00	258.00	888.00	262.00	888.00	262.00	887.00	275.00	887.00	275.00	886.00	283.00	886.00	283.00	885.00	289.00	885.00	289.00	886.00	291.00	886.00	291.00	889.00	292.00	889.00	292.00	890.00	293.00	890.00	293.00	891.00	294.00	891.00	294.00	892.00	295.00	892.00	295.00	893.00	296.00	893.00	296.00	895.00	295.00	895.00	295.00	898.00	296.00	898.00	296.00	899.00	297.00	899.00	297.00	909.00	298.00	909.00	298.00	914.00	299.00	914.00	299.00	916.00	300.00	916.00	300.00	919.00	301.00	919.00	301.00	922.00	302.00	922.00	302.00	923.00	303.00	923.00	303.00	924.00	304.00	924.00	304.00	925.00	305.00	925.00	305.00	926.00	306.00	926.00	306.00	927.00	307.00	927.00	307.00	928.00	308.00	928.00	308.00	929.00	310.00	929.00	310.00	930.00	314.00	930.00	314.00	931.00	315.00	931.00	315.00	932.00	317.00	932.00	317.00	933.00	320.00	933.00	320.00	934.00	322.00	934.00	322.00	935.00	323.00	935.00	323.00	936.00	325.00	936.00	325.00	939.00	326.00	939.00	326.00	945.00	325.00	945.00	325.00	950.00	324.00	950.00	324.00	951.00	323.00	951.00	323.00	953.00	322.00	953.00	322.00	955.00	321.00	955.00	321.00	956.00	320.00	956.00	320.00	957.00	319.00	957.00	319.00	958.00	318.00	958.00	318.00	959.00	317.00	959.00	317.00	961.00	316.00	961.00	316.00	966.00	315.00	966.00	315.00	981.00	314.00	981.00	314.00	982.00	313.00	982.00	313.00	983.00	310.00	983.00	310.00	984.00	309.00	984.00	309.00	985.00	307.00	985.00	307.00	986.00	306.00	986.00	306.00	987.00	305.00	987.00	305.00	988.00	304.00	988.00	304.00	989.00	303.00	989.00	303.00	990.00	302.00	990.00	302.00	991.00	300.00	991.00	300.00	989.00	298.00	989.00	298.00	988.00	297.00	988.00	297.00	987.00	296.00	987.00	296.00	986.00	294.00	986.00	294.00	985.00	293.00	985.00	293.00	984.00	292.00	984.00	292.00	983.00	291.00	983.00	291.00	982.00	290.00	982.00	290.00	981.00	287.00	981.00	287.00	980.00	286.00	980.00	286.00	979.00	284.00	979.00	284.00	977.00	282.00	977.00	282.00	975.00	281.00	975.00	281.00	974.00	280.00	974.00	280.00	973.00	278.00	973.00	278.00	971.00	276.00	971.00	276.00	968.00	275.00	968.00	275.00	967.00	274.00	967.00	274.00	945.00	273.00	945.00	273.00	944.00	272.00	944.00	272.00	943.00	271.00	943.00	271.00	942.00	270.00	942.00	270.00	941.00	269.00	941.00	269.00	940.00	268.00	940.00	268.00	939.00	266.00	939.00	266.00	938.00	264.00	938.00	264.00	936.00	262.00	936.00	262.00	934.00	260.00	934.00	260.00	931.00	259.00	931.00	259.00	930.00	258.00	930.00	258.00	927.00	257.00	927.00	257.00	925.00	256.00	925.00	256.00	924.00	255.00	924.00	255.00	922.00	254.00	922.00	254.00	921.00	253.00	921.00	253.00	919.00	252.00	919.00	252.00	918.00	250.00	918.00	250.00	917.00	249.00	917.00	249.00	916.00	248.00	916.00	248.00	915.00	246.00	915.00	246.00	914.00	244.00	914.00	244.00	913.00	242.00	913.00	242.00	912.00	241.00	912.00	241.00	911.00	240.00	911.00	240.00	909.00	239.00	909.00	239.00	908.00	238.00	908.00	238.00	907.00	237.00	907.00	237.00	905.00	235.00	905.00	235.00	904.00	233.00	904.00	233.00	902.00	232.00	902.00	232.00	901.00	230.00	901.00	230.00	899.00	227.00	899.00	227.00	898.00	226.00	898.00	226.00	897.00	222.00	897.00	222.00	896.00	221.00	896.00	221.00	895.00	215.00	895.00	215.00	894.00	214.00	894.00	214.00	893.00	213.00	893.00	213.00	892.00	212.00	892.00	212.00	891.00	211.00	891.00	211.00	890.00	210.00	890.00	210.00	888.00	209.00	888.00	209.00	887.00	208.00	887.00	208.00	886.00	207.00	886.00	207.00	885.00	206.00	885.00	206.00	884.00	205.00	884.00	205.00	883.00	204.00	883.00	204.00	881.00	203.00	881.00	203.00	880.00	202.00	880.00	202.00	879.00	201.00	879.00	201.00	878.00	200.00	878.00	200.00	877.00	196.00	877.00	196.00	876.00	187.00	876.00	187.00	877.00	176.00	877.00	176.00	871.00	175.00	871.00	175.00	869.00	174.00	869.00	174.00	865.00	173.00	865.00	173.00	863.00	172.00	863.00	172.00	862.00	178.00	862.00	178.00	861.00	180.00	861.00	180.00	859.00	181.00	859.00	181.00	858.00	182.00	858.00	182.00	850.00	181.00	850.00	181.00	845.00	180.00	845.00	180.00	844.00	179.00	844.00	179.00	841.00	178.00	841.00	178.00	837.00	177.00	837.00	177.00	835.00	176.00	835.00	176.00	828.00	175.00	828.00	175.00	826.00	174.00	826.00	174.00	820.00	175.00	820.00	175.00	818.00	176.00	818.00	176.00	814.00	177.00	814.00	177.00	811.00	178.00	811.00	178.00	784.00	177.00	784.00	177.00	777.00	176.00	777.00	176.00	776.00	177.00	776.00	177.00	773.00	176.00	773.00	176.00	772.00	181.00	772.00	181.00	766.00	182.00	766.00	182.00	765.00	183.00	765.00	183.00	764.00	184.00	764.00	184.00	762.00	185.00	762.00	185.00	761.00	187.00	761.00	187.00	760.00	188.00	760.00	188.00	759.00	189.00	759.00	189.00	757.00	191.00	757.00	191.00	756.00	194.00	756.00	194.00	757.00	195.00	757.00	195.00	758.00	197.00	758.00	197.00	759.00	198.00	759.00	198.00	760.00	199.00	760.00	199.00	762.00	201.00	762.00	201.00	763.00	203.00	763.00	203.00	765.00	204.00	765.00	204.00	766.00	206.00	766.00	206.00	767.00	208.00	767.00	208.00	768.00	209.00	768.00	209.00	776.00	210.00	776.00	210.00	777.00	211.00	777.00	211.00	783.00	212.00	783.00	212.00	786.00	213.00	786.00	213.00	791.00	214.00	791.00	214.00	795.00	213.00	795.00	213.00	798.00	212.00	798.00	212.00	802.00	213.00	802.00	213.00	806.00	214.00	806.00	214.00	807.00	215.00	807.00	215.00	810.00	217.00	810.00	217.00	812.00	219.00	812.00	219.00	813.00	220.00	813.00	220.00	815.00	221.00	815.00	221.00	816.00	222.00	816.00	222.00	818.00	223.00	818.00	223.00	820.00	224.00	820.00	224.00	821.00	225.00	821.00	225.00	823.00	226.00	823.00	226.00	825.00	227.00	825.00	227.00	826.00	228.00	826.00	228.00	828.00	229.00	828.00	229.00	830.00	231.00	830.00	231.00	833.00	232.00	833.00	232.00	834.00	233.00	834.00	233.00	836.00	234.00	836.00
T1_thres.tif	0835-0120	51.37	384.32	1616.12	-66.40	0.0492	151.00	857.00	152.00	857.00	152.00	858.00	153.00	858.00	153.00	859.00	155.00	859.00	155.00	860.00	156.00	860.00	156.00	861.00	157.00	861.00	157.00	862.00	161.00	862.00	161.00	863.00	169.00	863.00	169.00	865.00	170.00	865.00	170.00	867.00	171.00	867.00	171.00	871.00	172.00	871.00	172.00	874.00	173.00	874.00	173.00	882.00	172.00	882.00	172.00	886.00	171.00	886.00	171.00	888.00	170.00	888.00	170.00	892.00	169.00	892.00	169.00	898.00	168.00	898.00	168.00	901.00	165.00	901.00	165.00	903.00	158.00	903.00	158.00	904.00	157.00	904.00	157.00	905.00	151.00	905.00	151.00	907.00	149.00	907.00	149.00	908.00	147.00	908.00	147.00	909.00	145.00	909.00	145.00	910.00	143.00	910.00	143.00	911.00	142.00	911.00	142.00	912.00	141.00	912.00	141.00	913.00	140.00	913.00	140.00	915.00	139.00	915.00	139.00	916.00	138.00	916.00	138.00	917.00	137.00	917.00	137.00	918.00	136.00	918.00	136.00	919.00	134.00	919.00	134.00	918.00	133.00	918.00	133.00	917.00	123.00	917.00	123.00	915.00	122.00	915.00	122.00	911.00	121.00	911.00	121.00	908.00	120.00	908.00	120.00	905.00	119.00	905.00	119.00	902.00	118.00	902.00	118.00	898.00	117.00	898.00	117.00	897.00	116.00	897.00	116.00	896.00	115.00	896.00	115.00	895.00	114.00	895.00	114.00	893.00	112.00	893.00	112.00	892.00	110.00	892.00	110.00	891.00	108.00	891.00	108.00	890.00	107.00	890.00	107.00	889.00	104.00	889.00	104.00	888.00	102.00	888.00	102.00	887.00	99.00	887.00	99.00	886.00	98.00	886.00	98.00	883.00	95.00	883.00	95.00	884.00	93.00	884.00	93.00	882.00	92.00	882.00	92.00	880.00	91.00	880.00	91.00	877.00	90.00	877.00	90.00	874.00	89.00	874.00	89.00	872.00	88.00	872.00	88.00	870.00	87.00	870.00	87.00	866.00	86.00	866.00	86.00	861.00	85.00	861.00	85.00	860.00	84.00	860.00	84.00	856.00	83.00	856.00	83.00	855.00	82.00	855.00	82.00	853.00	80.00	853.00	80.00	852.00	79.00	852.00	79.00	851.00	78.00	851.00	78.00	850.00	77.00	850.00	77.00	849.00	76.00	849.00	76.00	847.00	74.00	847.00	74.00	845.00	72.00	845.00	72.00	844.00	70.00	844.00	70.00	843.00	68.00	843.00	68.00	833.00	69.00	833.00	69.00	828.00	68.00	828.00	68.00	825.00	69.00	825.00	69.00	816.00	70.00	816.00	70.00	814.00	71.00	814.00	71.00	811.00	72.00	811.00	72.00	806.00	73.00	806.00	73.00	804.00	74.00	804.00	74.00	801.00	75.00	801.00	75.00	799.00	76.00	799.00	76.00	796.00	78.00	796.00	78.00	790.00	79.00	790.00	79.00	787.00	80.00	787.00	80.00	783.00	79.00	783.00	79.00	781.00	78.00	781.00	78.00	777.00	77.00	777.00	77.00	775.00	76.00	775.00	76.00	773.00	75.00	773.00	75.00	771.00	74.00	771.00	74.00	769.00	75.00	769.00	75.00	766.00	76.00	766.00	76.00	764.00	77.00	764.00	77.00	762.00	78.00	762.00	78.00	759.00	79.00	759.00	79.00	758.00	80.00	758.00	80.00	755.00	81.00	755.00	81.00	754.00	82.00	754.00	82.00	753.00	83.00	753.00	83.00	752.00	84.00	752.00	84.00	751.00	88.00	751.00	88.00	752.00	89.00	752.00	89.00	753.00	90.00	753.00	90.00	754.00	92.00	754.00	92.00	756.00	93.00	756.00	93.00	757.00	95.00	757.00	95.00	758.00	96.00	758.00	96.00	760.00	98.00	760.00	98.00	761.00	99.00	761.00	99.00	762.00	100.00	762.00	100.00	763.00	101.00	763.00	101.00	765.00	103.00	765.00	103.00	767.00	104.00	767.00	104.00	768.00	105.00	768.00	105.00	771.00	106.00	771.00	106.00	772.00	107.00	772.00	107.00	776.00	108.00	776.00	108.00	777.00	109.00	777.00	109.00	780.00	110.00	780.00	110.00	782.00	111.00	782.00	111.00	787.00	112.00	787.00	112.00	794.00	113.00	794.00	113.00	799.00	112.00	799.00	112.00	805.00	113.00	805.00	113.00	823.00	114.00	823.00	114.00	825.00	115.00	825.00	115.00	829.00	117.00	829.00	117.00	832.00	119.00	832.00	119.00	834.00	120.00	834.00	120.00	835.00	121.00	835.00	121.00	836.00	122.00	836.00	122.00	837.00	123.00	837.00	123.00	838.00	125.00	838.00	125.00	839.00	126.00	839.00	126.00	840.00	127.00	840.00	127.00	841.00	128.00	841.00	128.00	842.00	129.00	842.00	129.00	843.00	130.00	843.00	130.00	844.00	131.00	844.00	131.00	846.00	132.00	846.00	132.00	847.00	133.00	847.00	133.00	848.00	135.00	848.00	135.00	849.00	137.00	849.00	137.00	850.00	142.00	850.00	142.00	849.00	143.00	849.00	143.00	850.00	145.00	850.00	145.00	852.00	146.00	852.00	146.00	853.00	147.00	853.00	147.00	854.00	149.00	854.00	149.00	855.00	150.00	855.00	150.00	856.00	151.00	856.00
T1_thres.tif	0166-0614	278.63	75.63	863.43	-68.20	0.0306	660.00	158.00	659.00	158.00	659.00	167.00	658.00	167.00	658.00	170.00	657.00	170.00	657.00	174.00	656.00	174.00	656.00	177.00	655.00	177.00	655.00	178.00	654.00	178.00	654.00	179.00	646.00	179.00	646.00	180.00	644.00	180.00	644.00	181.00	642.00	181.00	642.00	182.00	641.00	182.00	641.00	184.00	639.00	184.00	639.00	185.00	638.00	185.00	638.00	186.00	637.00	186.00	637.00	187.00	634.00	187.00	634.00	188.00	633.00	188.00	633.00	189.00	632.00	189.00	632.00	190.00	630.00	190.00	630.00	191.00	629.00	191.00	629.00	192.00	627.00	192.00	627.00	193.00	618.00	193.00	618.00	192.00	609.00	192.00	609.00	191.00	602.00	191.00	602.00	192.00	600.00	192.00	600.00	193.00	599.00	193.00	599.00	194.00	598.00	194.00	598.00	195.00	597.00	195.00	597.00	196.00	596.00	196.00	596.00	197.00	595.00	197.00	595.00	198.00	594.00	198.00	594.00	199.00	593.00	199.00	593.00	201.00	592.00	201.00	592.00	202.00	590.00	202.00	590.00	201.00	588.00	201.00	588.00	200.00	585.00	200.00	585.00	199.00	580.00	199.00	580.00	198.00	572.00	198.00	572.00	197.00	570.00	197.00	570.00	195.00	568.00	195.00	568.00	187.00	569.00	187.00	569.00	186.00	570.00	186.00	570.00	184.00	572.00	184.00	572.00	181.00	573.00	181.00	573.00	180.00	575.00	180.00	575.00	178.00	577.00	178.00	577.00	177.00	578.00	177.00	578.00	176.00	579.00	176.00	579.00	175.00	580.00	175.00	580.00	174.00	581.00	174.00	581.00	168.00	580.00	168.00	580.00	167.00	579.00	167.00	579.00	166.00	578.00	166.00	578.00	164.00	577.00	164.00	577.00	162.00	576.00	162.00	576.00	160.00	575.00	160.00	575.00	157.00	574.00	157.00	574.00	156.00	573.00	156.00	573.00	155.00	572.00	155.00	572.00	153.00	573.00	153.00	573.00	150.00	574.00	150.00	574.00	146.00	575.00	146.00	575.00	144.00	576.00	144.00	576.00	141.00	577.00	141.00	577.00	138.00	578.00	138.00	578.00	137.00	580.00	137.00	580.00	135.00	582.00	135.00	582.00	134.00	583.00	134.00	583.00	132.00	584.00	132.00	584.00	131.00	585.00	131.00	585.00	130.00	589.00	130.00	589.00	131.00	590.00	131.00	590.00	133.00	591.00	133.00	591.00	134.00	592.00	134.00	592.00	136.00	593.00	136.00	593.00	138.00	594.00	138.00	594.00	139.00	595.00	139.00	595.00	140.00	596.00	140.00	596.00	142.00	597.00	142.00	597.00	143.00	598.00	143.00	598.00	144.00	599.00	144.00	599.00	145.00	600.00	145.00	600.00	146.00	601.00	146.00	601.00	147.00	602.00	147.00	602.00	148.00	605.00	148.00	605.00	149.00	607.00	149.00	607.00	150.00	608.00	150.00	608.00	151.00	609.00	151.00	609.00	152.00	614.00	152.00	614.00	151.00	616.00	151.00	616.00	149.00	618.00	149.00	618.00	147.00	619.00	147.00	619.00	146.00	621.00	146.00	621.00	145.00	622.00	145.00	622.00	141.00	623.00	141.00	623.00	138.00	625.00	138.00	625.00	139.00	626.00	139.00	626.00	140.00	627.00	140.00	627.00	141.00	629.00	141.00	629.00	142.00	630.00	142.00	630.00	143.00	632.00	143.00	632.00	144.00	633.00	144.00	633.00	145.00	638.00	145.00	638.00	144.00	642.00	144.00	642.00	142.00	643.00	142.00	643.00	141.00	644.00	141.00	644.00	140.00	646.00	140.00	646.00	138.00	648.00	138.00	648.00	137.00	652.00	137.00	652.00	136.00	659.00	136.00	659.00	138.00	660.00	138.00	660.00	141.00	661.00	141.00	661.00	151.00	660.00	151.00
T1_thres.tif	0101-0439	195.77	45.91	4295.87	87.13	0.0090	582.00	129.00	580.00	129.00	580.00	131.00	579.00	131.00	579.00	132.00	578.00	132.00	578.00	133.00	577.00	133.00	577.00	134.00	576.00	134.00	576.00	135.00	575.00	135.00	575.00	136.00	574.00	136.00	574.00	139.00	573.00	139.00	573.00	141.00	572.00	141.00	572.00	144.00	571.00	144.00	571.00	148.00	568.00	148.00	568.00	149.00	567.00	149.00	567.00	153.00	566.00	153.00	566.00	154.00	562.00	154.00	562.00	155.00	559.00	155.00	559.00	156.00	558.00	156.00	558.00	155.00	554.00	155.00	554.00	153.00	551.00	153.00	551.00	152.00	550.00	152.00	550.00	151.00	548.00	151.00	548.00	150.00	544.00	150.00	544.00	149.00	533.00	149.00	533.00	150.00	532.00	150.00	532.00	151.00	531.00	151.00	531.00	153.00	530.00	153.00	530.00	156.00	529.00	156.00	529.00	164.00	530.00	164.00	530.00	178.00	529.00	178.00	529.00	184.00	528.00	184.00	528.00	189.00	527.00	189.00	527.00	191.00	526.00	191.00	526.00	193.00	525.00	193.00	525.00	194.00	524.00	194.00	524.00	195.00	523.00	195.00	523.00	196.00	522.00	196.00	522.00	197.00	521.00	197.00	521.00	198.00	519.00	198.00	519.00	199.00	517.00	199.00	517.00	200.00	516.00	200.00	516.00	201.00	513.00	201.00	513.00	202.00	511.00	202.00	511.00	201.00	510.00	201.00	510.00	200.00	509.00	200.00	509.00	199.00	508.00	199.00	508.00	197.00	507.00	197.00	507.00	195.00	506.00	195.00	506.00	191.00	505.00	191.00	505.00	185.00	504.00	185.00	504.00	172.00	502.00	172.00	502.00	171.00	500.00	171.00	500.00	170.00	499.00	170.00	499.00	169.00	496.00	169.00	496.00	167.00	488.00	167.00	488.00	166.00	486.00	166.00	486.00	165.00	484.00	165.00	484.00	163.00	483.00	163.00	483.00	162.00	482.00	162.00	482.00	161.00	481.00	161.00	481.00	160.00	477.00	160.00	477.00	161.00	474.00	161.00	474.00	162.00	473.00	162.00	473.00	163.00	472.00	163.00	472.00	164.00	471.00	164.00	471.00	165.00	470.00	165.00	470.00	166.00	469.00	166.00	469.00	168.00	468.00	168.00	468.00	169.00	467.00	169.00	467.00	170.00	466.00	170.00	466.00	171.00	465.00	171.00	465.00	172.00	464.00	172.00	464.00	173.00	463.00	173.00	463.00	174.00	462.00	174.00	462.00	175.00	460.00	175.00	460.00	176.00	459.00	176.00	459.00	177.00	457.00	177.00	457.00	178.00	456.00	178.00	456.00	179.00	453.00	179.00	453.00	180.00	452.00	180.00	452.00	181.00	447.00	181.00	447.00	182.00	445.00	182.00	445.00	183.00	441.00	183.00	441.00	184.00	439.00	184.00	439.00	185.00	433.00	185.00	433.00	186.00	432.00	186.00	432.00	184.00	430.00	184.00	430.00	182.00	428.00	182.00	428.00	180.00	427.00	180.00	427.00	179.00	426.00	179.00	426.00	177.00	424.00	177.00	424.00	175.00	422.00	175.00	422.00	174.00	421.00	174.00	421.00	173.00	420.00	173.00	420.00	172.00	419.00	172.00	419.00	171.00	418.00	171.00	418.00	170.00	417.00	170.00	417.00	169.00	414.00	169.00	414.00	168.00	412.00	168.00	412.00	167.00	408.00	167.00	408.00	166.00	402.00	166.00	402.00	165.00	396.00	165.00	396.00	166.00	394.00	166.00	394.00	162.00	393.00	162.00	393.00	161.00	392.00	161.00	392.00	156.00	393.00	156.00	393.00	153.00	394.00	153.00	394.00	151.00	396.00	151.00	396.00	150.00	397.00	150.00	397.00	149.00	398.00	149.00	398.00	135.00	397.00	135.00	397.00	129.00	396.00	129.00	396.00	116.00	395.00	116.00	395.00	115.00	394.00	115.00	394.00	113.00	392.00	113.00	392.00	112.00	391.00	112.00	391.00	111.00	390.00	111.00	390.00	110.00	388.00	110.00	388.00	109.00	381.00	109.00	381.00	110.00	379.00	110.00	379.00	111.00	377.00	111.00	377.00	112.00	376.00	112.00	376.00	113.00	375.00	113.00	375.00	114.00	374.00	114.00	374.00	115.00	373.00	115.00	373.00	117.00	372.00	117.00	372.00	119.00	371.00	119.00	371.00	120.00	370.00	120.00	370.00	121.00	369.00	121.00	369.00	122.00	368.00	122.00	368.00	123.00	367.00	123.00	367.00	124.00	366.00	124.00	366.00	126.00	365.00	126.00	365.00	127.00	364.00	127.00	364.00	128.00	363.00	128.00	363.00	129.00	361.00	129.00	361.00	130.00	360.00	130.00	360.00	131.00	358.00	131.00	358.00	130.00	355.00	130.00	355.00	129.00	354.00	129.00	354.00	128.00	353.00	128.00	353.00	127.00	351.00	127.00	351.00	125.00	350.00	125.00	350.00	123.00	349.00	123.00	349.00	122.00	348.00	122.00	348.00	121.00	347.00	121.00	347.00	120.00	346.00	120.00	346.00	118.00	345.00	118.00	345.00	117.00	344.00	117.00	344.00	115.00	342.00	115.00	342.00	114.00	341.00	114.00	341.00	112.00	342.00	112.00	342.00	110.00	344.00	110.00	344.00	108.00	345.00	108.00	345.00	99.00	343.00	99.00	343.00	98.00	342.00	98.00	342.00	97.00	340.00	97.00	340.00	96.00	339.00	96.00	339.00	95.00	336.00	95.00	336.00	94.00	332.00	94.00	332.00	95.00	326.00	95.00	326.00	94.00	324.00	94.00	324.00	93.00	323.00	93.00	323.00	91.00	322.00	91.00	322.00	89.00	321.00	89.00	321.00	88.00	320.00	88.00	320.00	87.00	321.00	87.00	321.00	83.00	322.00	83.00	322.00	76.00	324.00	76.00	324.00	73.00	326.00	73.00	326.00	71.00	327.00	71.00	327.00	69.00	328.00	69.00	328.00	68.00	329.00	68.00	329.00	67.00	330.00	67.00	330.00	64.00	332.00	64.00	332.00	61.00	333.00	61.00	333.00	60.00	334.00	60.00	334.00	49.00	332.00	49.00	332.00	45.00	328.00	45.00	328.00	44.00	326.00	44.00	326.00	43.00	322.00	43.00	322.00	42.00	317.00	42.00	317.00	41.00	311.00	41.00	311.00	42.00	310.00	42.00	310.00	43.00	307.00	43.00	307.00	44.00	301.00	44.00	301.00	43.00	300.00	43.00	300.00	41.00	299.00	41.00	299.00	39.00	298.00	39.00	298.00	35.00	297.00	35.00	297.00	33.00	296.00	33.00	296.00	30.00	295.00	30.00	295.00	28.00	294.00	28.00	294.00	26.00	296.00	26.00	296.00	21.00	297.00	21.00	297.00	18.00	298.00	18.00	298.00	16.00	299.00	16.00	299.00	12.00	300.00	12.00	300.00	3.00	301.00	3.00	301.00	1.00	302.00	1.00	302.00	0.00	322.00	0.00	322.00	2.00	324.00	2.00	324.00	3.00	325.00	3.00	325.00	5.00	327.00	5.00	327.00	6.00	328.00	6.00	328.00	7.00	329.00	7.00	329.00	8.00	333.00	8.00	333.00	9.00	335.00	9.00	335.00	10.00	340.00	10.00	340.00	11.00	346.00	11.00	346.00	10.00	349.00	10.00	349.00	8.00	354.00	8.00	354.00	7.00	356.00	7.00	356.00	6.00	358.00	6.00	358.00	7.00	359.00	7.00	359.00	8.00	361.00	8.00	361.00	9.00	362.00	9.00	362.00	10.00	363.00	10.00	363.00	11.00	364.00	11.00	364.00	12.00	365.00	12.00	365.00	13.00	366.00	13.00	366.00	14.00	367.00	14.00	367.00	16.00	368.00	16.00	368.00	17.00	369.00	17.00	369.00	19.00	368.00	19.00	368.00	21.00	367.00	21.00	367.00	24.00	366.00	24.00	366.00	25.00	365.00	25.00	365.00	36.00	366.00	36.00	366.00	38.00	367.00	38.00	367.00	41.00	368.00	41.00	368.00	42.00	369.00	42.00	369.00	46.00	371.00	46.00	371.00	50.00	372.00	50.00	372.00	51.00	373.00	51.00	373.00	53.00	374.00	53.00	374.00	54.00	375.00	54.00	375.00	55.00	376.00	55.00	376.00	56.00	384.00	56.00	384.00	55.00	386.00	55.00	386.00	54.00	388.00	54.00	388.00	53.00	389.00	53.00	389.00	52.00	390.00	52.00	390.00	50.00	391.00	50.00	391.00	48.00	392.00	48.00	392.00	46.00	393.00	46.00	393.00	42.00	394.00	42.00	394.00	31.00	395.00	31.00	395.00	28.00	396.00	28.00	396.00	27.00	402.00	27.00	402.00	28.00	407.00	28.00	407.00	27.00	411.00	27.00	411.00	28.00	417.00	28.00	417.00	29.00	419.00	29.00	419.00	30.00	424.00	30.00	424.00	31.00	425.00	31.00	425.00	32.00	426.00	32.00	426.00	34.00	427.00	34.00	427.00	36.00	429.00	36.00	429.00	38.00	430.00	38.00	430.00	39.00	431.00	39.00	431.00	40.00	432.00	40.00	432.00	41.00	433.00	41.00	433.00	42.00	435.00	42.00	435.00	43.00	437.00	43.00	437.00	47.00	436.00	47.00	436.00	49.00	435.00	49.00	435.00	51.00	434.00	51.00	434.00	52.00	433.00	52.00	433.00	60.00	435.00	60.00	435.00	62.00	439.00	62.00	439.00	63.00	440.00	63.00	440.00	64.00	441.00	64.00	441.00	65.00	442.00	65.00	442.00	66.00	443.00	66.00	443.00	67.00	445.00	67.00	445.00	68.00	446.00	68.00	446.00	69.00	447.00	69.00	447.00	70.00	450.00	70.00	450.00	71.00	451.00	71.00	451.00	72.00	453.00	72.00	453.00	73.00	455.00	73.00	455.00	78.00	454.00	78.00	454.00	79.00	453.00	79.00	453.00	80.00	452.00	80.00	452.00	82.00	451.00	82.00	451.00	84.00	450.00	84.00	450.00	85.00	449.00	85.00	449.00	87.00	448.00	87.00	448.00	89.00	447.00	89.00	447.00	91.00	445.00	91.00	445.00	93.00	444.00	93.00	444.00	94.00	443.00	94.00	443.00	96.00	442.00	96.00	442.00	97.00	441.00	97.00	441.00	100.00	440.00	100.00	440.00	101.00	439.00	101.00	439.00	106.00	438.00	106.00	438.00	107.00	437.00	107.00	437.00	118.00	438.00	118.00	438.00	120.00	439.00	120.00	439.00	122.00	441.00	122.00	441.00	123.00	442.00	123.00	442.00	124.00	443.00	124.00	443.00	126.00	444.00	126.00	444.00	127.00	445.00	127.00	445.00	129.00	446.00	129.00	446.00	130.00	449.00	130.00	449.00	131.00	450.00	131.00	450.00	132.00	451.00	132.00	451.00	133.00	452.00	133.00	452.00	134.00	453.00	134.00	453.00	135.00	454.00	135.00	454.00	136.00	455.00	136.00	455.00	137.00	456.00	137.00	456.00	138.00	457.00	138.00	457.00	139.00	458.00	139.00	458.00	140.00	459.00	140.00	459.00	141.00	460.00	141.00	460.00	142.00	461.00	142.00	461.00	143.00	463.00	143.00	463.00	145.00	464.00	145.00	464.00	146.00	465.00	146.00	465.00	147.00	467.00	147.00	467.00	148.00	469.00	148.00	469.00	149.00	472.00	149.00	472.00	150.00	482.00	150.00	482.00	149.00	484.00	149.00	484.00	148.00	487.00	148.00	487.00	146.00	488.00	146.00	488.00	145.00	489.00	145.00	489.00	144.00	490.00	144.00	490.00	143.00	491.00	143.00	491.00	142.00	492.00	142.00	492.00	139.00	493.00	139.00	493.00	138.00	494.00	138.00	494.00	134.00	495.00	134.00	495.00	132.00	496.00	132.00	496.00	130.00	497.00	130.00	497.00	129.00	498.00	129.00	498.00	128.00	502.00	128.00	502.00	127.00	504.00	127.00	504.00	126.00	506.00	126.00	506.00	125.00	508.00	125.00	508.00	124.00	510.00	124.00	510.00	123.00	511.00	123.00	511.00	121.00	513.00	121.00	513.00	120.00	514.00	120.00	514.00	119.00	515.00	119.00	515.00	117.00	516.00	117.00	516.00	116.00	517.00	116.00	517.00	113.00	518.00	113.00	518.00	107.00	517.00	107.00	517.00	105.00	516.00	105.00	516.00	99.00	517.00	99.00	517.00	98.00	518.00	98.00	518.00	96.00	522.00	96.00	522.00	95.00	524.00	95.00	524.00	94.00	525.00	94.00	525.00	95.00	527.00	95.00	527.00	96.00	529.00	96.00	529.00	97.00	530.00	97.00	530.00	98.00	533.00	98.00	533.00	99.00	535.00	99.00	535.00	100.00	537.00	100.00	537.00	101.00	539.00	101.00	539.00	102.00	549.00	102.00	549.00	100.00	550.00	100.00	550.00	98.00	551.00	98.00	551.00	96.00	552.00	96.00	552.00	89.00	551.00	89.00	551.00	85.00	554.00	85.00	554.00	84.00	562.00	84.00	562.00	83.00	564.00	83.00	564.00	82.00	565.00	82.00	565.00	81.00	567.00	81.00	567.00	80.00	570.00	80.00	570.00	79.00	571.00	79.00	571.00	78.00	573.00	78.00	573.00	79.00	574.00	79.00	574.00	80.00	575.00	80.00	575.00	81.00	576.00	81.00	576.00	82.00	577.00	82.00	577.00	84.00	578.00	84.00	578.00	86.00	579.00	86.00	579.00	95.00	580.00	95.00	580.00	102.00	581.00	102.00	581.00	109.00	582.00	109.00	582.00	110.00	583.00	110.00	583.00	114.00	584.00	114.00	584.00	120.00	585.00	120.00	585.00	121.00	584.00	121.00	584.00	125.00	583.00	125.00	583.00	128.00	582.00	128.00
T1_thres.tif	0943-0633	288.17	428.90	372.52	86.15	0.0694	662.00	953.00	661.00	953.00	661.00	955.00	660.00	955.00	660.00	957.00	659.00	957.00	659.00	958.00	658.00	958.00	658.00	959.00	657.00	959.00	657.00	960.00	656.00	960.00	656.00	961.00	655.00	961.00	655.00	962.00	654.00	962.00	654.00	963.00	653.00	963.00	653.00	964.00	651.00	964.00	651.00	965.00	646.00	965.00	646.00	966.00	643.00	966.00	643.00	967.00	640.00	967.00	640.00	966.00	636.00	966.00	636.00	965.00	634.00	965.00	634.00	964.00	632.00	964.00	632.00	963.00	630.00	963.00	630.00	962.00	628.00	962.00	628.00	960.00	627.00	960.00	627.00	959.00	621.00	959.00	621.00	958.00	620.00	958.00	620.00	957.00	617.00	957.00	617.00	956.00	615.00	956.00	615.00	955.00	614.00	955.00	614.00	954.00	613.00	954.00	613.00	953.00	612.00	953.00	612.00	951.00	610.00	951.00	610.00	949.00	609.00	949.00	609.00	948.00	608.00	948.00	608.00	947.00	607.00	947.00	607.00	944.00	606.00	944.00	606.00	942.00	605.00	942.00	605.00	937.00	604.00	937.00	604.00	936.00	608.00	936.00	608.00	934.00	609.00	934.00	609.00	933.00	610.00	933.00	610.00	932.00	611.00	932.00	611.00	930.00	612.00	930.00	612.00	928.00	613.00	928.00	613.00	926.00	614.00	926.00	614.00	924.00	616.00	924.00	616.00	922.00	619.00	922.00	619.00	920.00	620.00	920.00	620.00	921.00	623.00	921.00	623.00	922.00	626.00	922.00	626.00	923.00	627.00	923.00	627.00	924.00	631.00	924.00	631.00	925.00	639.00	925.00	639.00	924.00	644.00	924.00	644.00	922.00	646.00	922.00	646.00	921.00	647.00	921.00	647.00	923.00	648.00	923.00	648.00	924.00	649.00	924.00	649.00	926.00	650.00	926.00	650.00	928.00	651.00	928.00	651.00	931.00	652.00	931.00	652.00	932.00	653.00	932.00	653.00	935.00	654.00	935.00	654.00	936.00	655.00	936.00	655.00	939.00	656.00	939.00	656.00	940.00	657.00	940.00	657.00	943.00	658.00	943.00	658.00	944.00	659.00	944.00	659.00	945.00	660.00	945.00	660.00	947.00	661.00	947.00	661.00	948.00	662.00	948.00
T1_thres.tif	0970-0925	421.27	440.23	456.41	68.88	0.0235	943.00	974.00	944.00	974.00	944.00	976.00	945.00	976.00	945.00	995.00	944.00	995.00	944.00	997.00	943.00	997.00	943.00	1003.00	941.00	1003.00	941.00	1006.00	939.00	1006.00	939.00	1007.00	937.00	1007.00	937.00	1008.00	931.00	1008.00	931.00	1009.00	929.00	1009.00	929.00	1008.00	924.00	1008.00	924.00	1007.00	923.00	1007.00	923.00	1005.00	922.00	1005.00	922.00	1003.00	921.00	1003.00	921.00	1001.00	920.00	1001.00	920.00	991.00	919.00	991.00	919.00	990.00	918.00	990.00	918.00	988.00	917.00	988.00	917.00	985.00	916.00	985.00	916.00	984.00	915.00	984.00	915.00	983.00	914.00	983.00	914.00	982.00	913.00	982.00	913.00	981.00	912.00	981.00	912.00	978.00	911.00	978.00	911.00	976.00	910.00	976.00	910.00	973.00	909.00	973.00	909.00	970.00	908.00	970.00	908.00	965.00	907.00	965.00	907.00	961.00	906.00	961.00	906.00	947.00	907.00	947.00	907.00	944.00	908.00	944.00	908.00	941.00	909.00	941.00	909.00	940.00	910.00	940.00	910.00	938.00	911.00	938.00	911.00	937.00	912.00	937.00	912.00	936.00	914.00	936.00	914.00	935.00	916.00	935.00	916.00	934.00	926.00	934.00	926.00	933.00	928.00	933.00	928.00	932.00	930.00	932.00	930.00	934.00	931.00	934.00	931.00	935.00	933.00	935.00	933.00	936.00	937.00	936.00	937.00	938.00	939.00	938.00	939.00	940.00	940.00	940.00	940.00	941.00	941.00	941.00	941.00	943.00	942.00	943.00	942.00	944.00	943.00	944.00	943.00	952.00	942.00	952.00	942.00	953.00	941.00	953.00	941.00	958.00	940.00	958.00	940.00	967.00	941.00	967.00	941.00	969.00	942.00	969.00	942.00	970.00	943.00	970.00
T1_thres.tif	0419-0797	361.83	189.72	200.41	29.43	0.0512	815.00	416.00	816.00	416.00	816.00	418.00	817.00	418.00	817.00	419.00	815.00	419.00	815.00	427.00	805.00	427.00	805.00	428.00	801.00	428.00	801.00	429.00	797.00	429.00	797.00	430.00	795.00	430.00	795.00	431.00	794.00	431.00	794.00	432.00	793.00	432.00	793.00	433.00	792.00	433.00	792.00	434.00	791.00	434.00	791.00	435.00	789.00	435.00	789.00	436.00	787.00	436.00	787.00	437.00	786.00	437.00	786.00	438.00	785.00	438.00	785.00	437.00	784.00	437.00	784.00	436.00	783.00	436.00	783.00	435.00	782.00	435.00	782.00	434.00	780.00	434.00	780.00	433.00	779.00	433.00	779.00	432.00	778.00	432.00	778.00	424.00	779.00	424.00	779.00	422.00	780.00	422.00	780.00	417.00	781.00	417.00	781.00	414.00	782.00	414.00	782.00	410.00	784.00	410.00	784.00	406.00	785.00	406.00	785.00	404.00	786.00	404.00	786.00	403.00	787.00	403.00	787.00	402.00	788.00	402.00	788.00	401.00	789.00	401.00	789.00	400.00	803.00	400.00	803.00	401.00	805.00	401.00	805.00	402.00	806.00	402.00	806.00	403.00	808.00	403.00	808.00	404.00	810.00	404.00	810.00	405.00	811.00	405.00	811.00	408.00	812.00	408.00	812.00	410.00	813.00	410.00	813.00	412.00	814.00	412.00	814.00	414.00	815.00	414.00
