# Supplementary material for: Pathogen-derived mechanical cues potentiate the spatio-temporal implementation of plant defense
Source: BMC Biol. 2022 Dec 27;20:292. doi: 10.1186/s12915-022-01495-w (PMC9795618; doi:10.1186/s12915-022-01495-w)
Supplement: Supplementary file 14 — Additional file 14: File S5. Pictures used in this work (raw and analyzed). [file 12915_2022_1495_MOESM14_ESM.xz › Control/C3/KLT_T0_T1/tmp.crproj]

name = tmp
path = e:/C_P3
\video < CRData 
    type = CRVideo
    inputFile = e:/C_P3/T_0.tif
    length = 0 
    start = 1 
    readLength = 25 
\end 
batch
\tool
    \Mask
        name = Mask
        toolFunction = crMask
        configFunction
        batchable = 0 
        configured = 1 
        \input
            video = video
        \end 
        \parameters : crMask.param
            threshold = 0.25 
            \output
                name = { 'mask' } 
                maskFile = mask.png
                stdFile = video_var.png
            \end 
        \end 
    \end 
    \PIV
        name = PIV
        toolFunction = crPIV
        configFunction = crPIV_config
        \input
            video = video
            mask = mask
        \end 
        \parameters : crPIV.param
            winSize = 16 
            overlap = 0.5 
            method = multin
            dt = 1 
            \output
                name = { 'PIV_uFlow' 'PIV_vFlow' } 
                file = { 'PIV_uFlow_0001' 'PIV_vFlow_0001' } 
            \end 
        \end 
        configured = 1 
    \end 
    \KLT_tracking
        name = KLT
        toolFunction = crKLT
        configFunction = crKLT_config
        \input
            video = video
            mask = mask
        \end 
        \parameters : crKLT_tracking.param
            method = tracking
            maxFeature = 2000 
            minDist = 6 
            winSize = 16 
            pyramid = 2 
            maxIteration = [4 6] 
            threshold = [0.5 0.1] 
            \output
                name = { 'tracking' } 
                path = KLT
                file = tracking_0001
            \end 
        \end 
    \end 
    \KLT_flow
        name = KLT
        toolFunction = crKLT
        configFunction = crKLT_config
        \input
            video = video
            mask = mask
        \end 
        \parameters : crKLT_flow.param
            method = flow
            maxFeature = 4153 
            minDist = 6 
            winSize = 64 
            pyramid = 2 
            maxIteration = [4 6] 
            threshold = [0.5 0.1] 
            overlap = 0.5 
            dt = 1 
            \output
                name = { 'KLT_uFlow' 'KLT_vFlow' } 
                file = { 'KLT_uFlow_0001' 'KLT_vFlow_0001' } 
            \end 
        \end 
        configured = 1 
    \end 
    \BOD
        name = BOD
        toolFunction = crBOD
        configFunction
        \input
            tracking = tracking
            uFlow = KLT_uFlow
            vFlow = KLT_vFlow
        \end 
        \parameters
            \output
                file = bod.mat
                name = { 'bod' } 
            \end 
        \end 
    \end 
\end 
\PIV_uFlow < CRData 
    type = CRVideo
    inputFile = e:/C_P0/PIV/PIV_uFlow_0001.mat
    length = 1 
    start = 1 
\end 
\PIV_vFlow < CRData 
    type = CRVideo
    inputFile = e:/C_P0/PIV/PIV_vFlow_0001.mat
    length = 1 
    start = 1 
\end 
\KLT_uFlow < CRData 
    type = CRVideo
    inputFile = e:/C_P3/KLT/KLT_uFlow_0001.mat
    length = 1 
    start = 1 
\end 
\KLT_vFlow < CRData 
    type = CRVideo
    inputFile = e:/C_P3/KLT/KLT_vFlow_0001.mat
    length = 1 
    start = 1 
\end 
