# Supplementary material for: Pathogen-derived mechanical cues potentiate the spatio-temporal implementation of plant defense
Source: BMC Biol. 2022 Dec 27;20:292. doi: 10.1186/s12915-022-01495-w (PMC9795618; doi:10.1186/s12915-022-01495-w)
Supplement: Supplementary file 14 — Additional file 14: File S5. Pictures used in this work (raw and analyzed). [file 12915_2022_1495_MOESM14_ESM.xz › Control/C2/resultat_final_check.csv]

286.13186994	147.70793286	0.0118	0.0221	-35.3	-17.83	0.48152117814729456	-0.3409359983862681	1.0519259666035852	-0.33834414548668174	0.0018568730218104417	0.0017988889587048859	0.00046040844190467636	0.2505618089237521	-0.004163623049141048	-0.001032363106263666	0.0040336067374205226	1.8213581357186488	49.65613415849436	32.18613415849436	0.43420865312144324	-0.641708770162349	0143-0295
439.73580012	81.31196304000001	0.0287	0.03	-76.37	-76.94	0.33815918275622886	-1.3945871672712464	0.33895693313995484	-1.4612009435653799	0.011230011105152819	0.006323066332111397	-0.009280731737399532	-0.9727236176042748	-0.006519211647455836	-0.005387621959839971	-0.0036706470985609528	-2.5435199443991716	20.637042078577664	21.207042078577658	1.3808796403879202	-1.3477392813456028	0086-0446
539.4397548	126.69794241000001	0.0193	0.0162	61.33	50.54	0.46297241341458023	0.846688575815854	0.5147868894815805	0.6253754539617612	0.010578055863537888	0.01051996952333443	-0.0011070262328612916	-0.10484506920870262	-0.0009264222826876385	9.695295457623405e-05	0.0009213351021529103	1.465951257586194	67.33717996841568	56.54717996841568	2.266496441177554	-0.11098082387496712	0131-0540
615.5377202100001	168.47592342	0.0339	0.0486	72.86	71.62	0.49952925135836895	1.619720817621774	0.7662222479528532	2.3060363108030355	0.00923886178552965	0.008550316872605589	0.0034998069189822877	0.38851407036392693	0.003903538582987787	-0.001478713683394688	0.0036126194528922663	1.9593103971588235	50.599783486698286	49.35978348669829	0.6563851254895097	0.21148565986616635	0168-0614
742.3456625700001	299.59586382000003	0.032	0.0	41.6	0.0	1.196476944797651	1.0622819402435866	0.0	0.0	0.0009085968503234894	0.0008261463952940989	0.0003781935615003667	0.4293051740940674	0.00019463220264273655	-8.101353848399386e-05	0.00017697033900590715	2.000101500888964	17.002625401280895	24.597374598719107	0.43588268147623166	0.05736682656803918	0314-0715
804.25363443	507.93576912	0.0244	0.007	27.85	39.31	1.0786918399706844	0.5699332543207664	0.2708053782435197	0.22173057325137696	0.0022998062665602575	-0.000737083687381578	-0.0021784894999760285	-1.8970516739675496	-0.003859109366687565	-0.003655538015018157	0.0012368374690365808	2.81533730641714	43.45694556343156	31.996945563431552	0.6348126423827053	-0.9742301195128956	0510-0812
607.92572367	426.93180594	0.0195	0.0217	58.3	57.72	0.5123348597954611	0.8295408316884498	0.5794521323086386	0.9173114118787425	0.008048235756856596	0.008043742575499873	0.00026889436036430637	0.033416567214389355	-0.004793540994042392	-0.00016015387451529358	0.004790864848651302	1.604212894009286	56.38537173280025	55.80537173280025	1.795591481425196	-0.9665368383868682	0428-0602
363.37383482999996	305.93186094000004	0.0016	0.0071	19.3	14.44	0.07550407612665835	0.026441151417057846	0.34378530391790635	0.0885249389159507	0.0008607380137042427	-0.00023018163585433488	-0.0008293891383126183	-1.8415145536204467	-0.0028638994439431184	-0.0027595935745927678	0.0007658742247157913	2.870874426764243	55.188988165630676	60.048988165630675	0.2547772933346303	-0.8906348507993743	0306-0370
441.73779921	537.26175579	0.0232	0.0105	40.43	27.18	0.8829906641156753	0.7522815211638252	0.4670273350986275	0.23981340302550724	0.0029160508642490836	0.0012641408528616322	-0.002627793855502005	-1.1224107677741462	-0.0003284251556931097	-0.00029595972302934575	-0.00014237599950987635	-2.693207094569043	75.26060012650308	88.51060012650308	0.266288491442618	-0.04427480511535669	0538-0434
440.72579967	436.52380158	0.013	0.0115	26.01	8.59	0.5841663895675187	0.28504320602261346	0.5685499172761945	0.08588359310853456	0.0008403395716717107	0.0006670468706554312	0.0005110959480040811	0.6537931252456549	-0.0023364201199858377	-0.001421014666469229	0.0018546094723024525	2.2245894520405516	11.449586751244059	28.86958675124406	0.2640745721462231	-0.3041296866300024	0442-0423
270.79787691	476.49778341	0.032	0.0122	52.78	-86.72	0.9678033910650362	1.2741101193550801	0.034901477218907295	-0.6090007281505811	0.0012349619935173681	0.0009775772490332915	-0.0007546349101419135	-0.6573979988840477	0.0009832372857035878	0.0006008162070087794	0.0007783157748583427	0.913398327910849	89.55386920359805	49.05386920359806	0.16567567750650847	0.16093536578010204	0478-0278
167.79392373	474.0997845	0.0321	0.03	65.67	16.45	0.6612463764607136	1.4624562316929608	1.4386008298347444	0.4247677628996639	0.0023573164900300273	0.0021384877634212343	0.0009918725320650509	0.4342866881721941	0.0007914303451528203	-0.0003330049332450246	0.0007179621895776886	2.0050830149670906	40.78720566901923	8.432794330980773	0.2092394427732481	0.05957713572265152	0478-0168
223.47589842	636.21771081	0.0306	0.0196	53.94	18.35	0.9006071596094867	1.236853566134703	0.9301680839320657	0.30852444900550313	0.0019236266067325473	0.0018215870343972636	0.0006181909076047279	0.3271731461002275	-0.005253099248202758	-0.001688174919508006	0.004974446416699301	1.8979694728951242	35.19435955843989	0.39564044156010425	0.5999504884627095	-0.7915896179530482	0632-0232
498.80577327	615.9337200300001	0.0355	0.026	29.92	11.05	1.5384327766634076	0.8853528063363877	1.2758983866620033	0.24916522011167105	0.0025353577285991786	0.00026236775774645207	-0.0025217458182106075	-1.467127206807182	-0.0014153837113311902	-0.0014077847535877684	-0.00014646889726996936	-3.0379235336020782	66.01980304113137	84.88980304113137	0.5277328472179039	-0.6494738788058748	0602-0475
689.76568647	772.6836487800001	0.0209	0.0048	32.06	-16.75	0.8856298726574996	0.5546933645327489	0.22981712659315545	-0.06916710435218143	0.0031952153826851973	0.002868061049147843	0.001408412993446556	0.4564765078242108	-0.00212905837474587	-0.0009384636463155513	0.001911066599472568	2.0272728346191076	5.905822654802222	42.90417734519778	0.7477023711448781	-0.23002473952689007	0776-0691
845.6356156200001	757.21765581	0.0216	0.009	62.65	74.59	0.4961788321356926	0.9592739788717612	0.11957597092456912	0.4338220685689544	0.002541641144659274	0.0025174970241490626	0.00034949741290246574	0.13794563813615307	-0.0001962378970432116	-2.698439056754299e-05	0.0001943737505468277	1.7087419649310498	54.74629713255953	66.68629713255953	0.6006711241200866	-0.050033424608519096	0779-0858
699.3136821300001	874.5876024600001	0.0127	0.0118	-47.27	66.79	0.43087567956773143	-0.4664452258915784	0.23252037055198882	0.5422492759592822	0.0029621787910355784	0.0025606520677535507	0.001489148809881158	0.5267433126109268	-0.0025674337364937332	-0.0012907022711521588	0.0022194151568665187	2.097539639405823	77.45016869934626	36.60983130065375	0.36062733303674954	-0.2809008427207035	0870-0696
568.21574172	918.7195824	0.0051	0.0179	-58.83	-81.86	0.13198266302958697	-0.21818702220713884	0.1267251661779668	-0.8859829187163637	0.0005785242949698797	0.0005490193804380818	0.00018239539405857	0.3207485078218827	-0.008040586726691253	-0.002535011921242329	0.007630514364615457	1.8915448346167794	77.20753578331275	79.76246421668725	0.13301154909683857	-1.7311998639214417	0919-0575
456.89579232	925.0335795300001	0.027	0.0	47.64	0.0	0.9096120236960428	0.9975499818793993	0.0	0.0	0.0007515846894773203	0.0006799130749175298	0.00032030884473100265	0.44026364107432964	-0.005595317983565924	-0.0023846013154751556	0.005061744748942838	2.0110599678692265	22.414751493378393	25.225248506621607	0.06640432641564888	-0.37031300702372333	0925-0454
925.0775795100001	84.94196139	0.0047	0.0048	20.51	64.01	0.22010359728196882	0.08233715117452689	0.10517142503017124	0.2157289302739043	0.01323304419226329	0.012530857212890035	-0.004253360566017765	-0.32722831962698457	-0.00010292301744302466	3.308148128029842e-05	9.746159815988257e-05	1.243568007167912	39.25880165178414	82.75880165178414	1.8418709537088218	-0.012374657129027815	0080-0928
