# Supplementary material for: Pathogen-derived mechanical cues potentiate the spatio-temporal implementation of plant defense
Source: BMC Biol. 2022 Dec 27;20:292. doi: 10.1186/s12915-022-01495-w (PMC9795618; doi:10.1186/s12915-022-01495-w)
Supplement: Supplementary file 14 — Additional file 14: File S5. Pictures used in this work (raw and analyzed). [file 12915_2022_1495_MOESM14_ESM.xz › Control/C2/0h/Log.txt]

T0_thres.tif	0143-0295	130.06	67.14	4542.77	-35.30	0.0118	413.00	167.00	414.00	167.00	414.00	168.00	415.00	168.00	415.00	170.00	413.00	170.00	413.00	171.00	411.00	171.00	411.00	172.00	408.00	172.00	408.00	173.00	405.00	173.00	405.00	174.00	403.00	174.00	403.00	175.00	401.00	175.00	401.00	176.00	398.00	176.00	398.00	177.00	396.00	177.00	396.00	178.00	394.00	178.00	394.00	179.00	393.00	179.00	393.00	180.00	391.00	180.00	391.00	181.00	389.00	181.00	389.00	182.00	386.00	182.00	386.00	183.00	385.00	183.00	385.00	184.00	384.00	184.00	384.00	185.00	382.00	185.00	382.00	186.00	381.00	186.00	381.00	188.00	380.00	188.00	380.00	189.00	378.00	189.00	378.00	190.00	377.00	190.00	377.00	191.00	376.00	191.00	376.00	192.00	374.00	192.00	374.00	193.00	371.00	193.00	371.00	194.00	370.00	194.00	370.00	195.00	368.00	195.00	368.00	196.00	367.00	196.00	367.00	197.00	365.00	197.00	365.00	198.00	363.00	198.00	363.00	199.00	356.00	199.00	356.00	198.00	352.00	198.00	352.00	197.00	350.00	197.00	350.00	196.00	346.00	196.00	346.00	197.00	344.00	197.00	344.00	196.00	337.00	196.00	337.00	197.00	326.00	197.00	326.00	198.00	324.00	198.00	324.00	199.00	322.00	199.00	322.00	200.00	320.00	200.00	320.00	201.00	318.00	201.00	318.00	202.00	316.00	202.00	316.00	203.00	315.00	203.00	315.00	204.00	313.00	204.00	313.00	205.00	311.00	205.00	311.00	206.00	310.00	206.00	310.00	207.00	308.00	207.00	308.00	208.00	306.00	208.00	306.00	209.00	305.00	209.00	305.00	210.00	303.00	210.00	303.00	211.00	301.00	211.00	301.00	212.00	299.00	212.00	299.00	213.00	298.00	213.00	298.00	214.00	297.00	214.00	297.00	215.00	295.00	215.00	295.00	216.00	293.00	216.00	293.00	217.00	291.00	217.00	291.00	218.00	289.00	218.00	289.00	219.00	287.00	219.00	287.00	220.00	285.00	220.00	285.00	221.00	283.00	221.00	283.00	222.00	281.00	222.00	281.00	223.00	278.00	223.00	278.00	222.00	273.00	222.00	273.00	221.00	268.00	221.00	268.00	220.00	267.00	220.00	267.00	218.00	266.00	218.00	266.00	217.00	263.00	217.00	263.00	220.00	260.00	220.00	260.00	219.00	250.00	219.00	250.00	218.00	246.00	218.00	246.00	217.00	242.00	217.00	242.00	216.00	241.00	216.00	241.00	215.00	235.00	215.00	235.00	214.00	234.00	214.00	234.00	213.00	230.00	213.00	230.00	212.00	227.00	212.00	227.00	211.00	226.00	211.00	226.00	210.00	225.00	210.00	225.00	209.00	223.00	209.00	223.00	208.00	222.00	208.00	222.00	207.00	220.00	207.00	220.00	206.00	218.00	206.00	218.00	204.00	216.00	204.00	216.00	203.00	215.00	203.00	215.00	202.00	214.00	202.00	214.00	201.00	212.00	201.00	212.00	200.00	211.00	200.00	211.00	199.00	210.00	199.00	210.00	198.00	209.00	198.00	209.00	197.00	207.00	197.00	207.00	196.00	205.00	196.00	205.00	195.00	204.00	195.00	204.00	194.00	202.00	194.00	202.00	193.00	201.00	193.00	201.00	192.00	200.00	192.00	200.00	191.00	199.00	191.00	199.00	190.00	198.00	190.00	198.00	188.00	196.00	188.00	196.00	187.00	194.00	187.00	194.00	185.00	192.00	185.00	192.00	184.00	191.00	184.00	191.00	183.00	190.00	183.00	190.00	182.00	188.00	182.00	188.00	181.00	187.00	181.00	187.00	180.00	186.00	180.00	186.00	179.00	185.00	179.00	185.00	178.00	184.00	178.00	184.00	177.00	182.00	177.00	182.00	176.00	179.00	176.00	179.00	175.00	178.00	175.00	178.00	174.00	177.00	174.00	177.00	173.00	175.00	173.00	175.00	172.00	176.00	172.00	176.00	170.00	177.00	170.00	177.00	168.00	178.00	168.00	178.00	163.00	179.00	163.00	179.00	154.00	180.00	154.00	180.00	152.00	183.00	152.00	183.00	150.00	186.00	150.00	186.00	149.00	188.00	149.00	188.00	148.00	190.00	148.00	190.00	146.00	192.00	146.00	192.00	145.00	193.00	145.00	193.00	144.00	196.00	144.00	196.00	142.00	198.00	142.00	198.00	141.00	199.00	141.00	199.00	140.00	200.00	140.00	200.00	139.00	201.00	139.00	201.00	138.00	202.00	138.00	202.00	137.00	203.00	137.00	203.00	136.00	206.00	136.00	206.00	134.00	208.00	134.00	208.00	133.00	209.00	133.00	209.00	132.00	211.00	132.00	211.00	131.00	212.00	131.00	212.00	129.00	213.00	129.00	213.00	128.00	216.00	128.00	216.00	126.00	217.00	126.00	217.00	125.00	218.00	125.00	218.00	123.00	219.00	123.00	219.00	122.00	220.00	122.00	220.00	118.00	221.00	118.00	221.00	116.00	222.00	116.00	222.00	113.00	223.00	113.00	223.00	110.00	224.00	110.00	224.00	107.00	225.00	107.00	225.00	106.00	226.00	106.00	226.00	103.00	227.00	103.00	227.00	102.00	228.00	102.00	228.00	99.00	229.00	99.00	229.00	97.00	230.00	97.00	230.00	94.00	232.00	94.00	232.00	89.00	233.00	89.00	233.00	88.00	234.00	88.00	234.00	87.00	235.00	87.00	235.00	86.00	236.00	86.00	236.00	84.00	237.00	84.00	237.00	83.00	239.00	83.00	239.00	82.00	242.00	82.00	242.00	81.00	243.00	81.00	243.00	80.00	247.00	80.00	247.00	79.00	248.00	79.00	248.00	78.00	253.00	78.00	253.00	77.00	254.00	77.00	254.00	76.00	257.00	76.00	257.00	75.00	258.00	75.00	258.00	74.00	261.00	74.00	261.00	73.00	263.00	73.00	263.00	72.00	264.00	72.00	264.00	71.00	267.00	71.00	267.00	70.00	271.00	70.00	271.00	69.00	272.00	69.00	272.00	68.00	276.00	68.00	276.00	67.00	277.00	67.00	277.00	66.00	278.00	66.00	278.00	65.00	280.00	65.00	280.00	64.00	283.00	64.00	283.00	63.00	284.00	63.00	284.00	64.00	285.00	64.00	285.00	65.00	288.00	65.00	288.00	64.00	290.00	64.00	290.00	63.00	295.00	63.00	295.00	64.00	300.00	64.00	300.00	63.00	306.00	63.00	306.00	64.00	321.00	64.00	321.00	65.00	322.00	65.00	322.00	66.00	323.00	66.00	323.00	68.00	324.00	68.00	324.00	69.00	325.00	69.00	325.00	70.00	326.00	70.00	326.00	71.00	327.00	71.00	327.00	72.00	328.00	72.00	328.00	73.00	329.00	73.00	329.00	74.00	331.00	74.00	331.00	76.00	332.00	76.00	332.00	78.00	335.00	78.00	335.00	79.00	336.00	79.00	336.00	80.00	339.00	80.00	339.00	81.00	340.00	81.00	340.00	82.00	343.00	82.00	343.00	83.00	344.00	83.00	344.00	84.00	345.00	84.00	345.00	85.00	347.00	85.00	347.00	86.00	350.00	86.00	350.00	87.00	352.00	87.00	352.00	88.00	354.00	88.00	354.00	89.00	353.00	89.00	353.00	90.00	352.00	90.00	352.00	91.00	351.00	91.00	351.00	93.00	350.00	93.00	350.00	95.00	349.00	95.00	349.00	98.00	348.00	98.00	348.00	100.00	347.00	100.00	347.00	103.00	346.00	103.00	346.00	121.00	347.00	121.00	347.00	128.00	348.00	128.00	348.00	131.00	349.00	131.00	349.00	135.00	350.00	135.00	350.00	137.00	351.00	137.00	351.00	140.00	352.00	140.00	352.00	141.00	353.00	141.00	353.00	142.00	358.00	142.00	358.00	143.00	361.00	143.00	361.00	144.00	363.00	144.00	363.00	145.00	365.00	145.00	365.00	146.00	368.00	146.00	368.00	147.00	372.00	147.00	372.00	148.00	389.00	148.00	389.00	149.00	392.00	149.00	392.00	150.00	395.00	150.00	395.00	151.00	397.00	151.00	397.00	152.00	399.00	152.00	399.00	153.00	400.00	153.00	400.00	154.00	401.00	154.00	401.00	155.00	402.00	155.00	402.00	156.00	403.00	156.00	403.00	158.00	405.00	158.00	405.00	160.00	407.00	160.00	407.00	161.00	408.00	161.00	408.00	163.00	409.00	163.00	409.00	164.00	412.00	164.00	412.00	165.00	413.00	165.00
T0_thres.tif	0086-0446	199.88	36.96	3420.25	-76.37	0.0287	468.00	105.00	467.00	105.00	467.00	106.00	466.00	106.00	466.00	108.00	465.00	108.00	465.00	109.00	464.00	109.00	464.00	110.00	463.00	110.00	463.00	112.00	462.00	112.00	462.00	113.00	461.00	113.00	461.00	116.00	460.00	116.00	460.00	117.00	459.00	117.00	459.00	118.00	458.00	118.00	458.00	119.00	457.00	119.00	457.00	122.00	456.00	122.00	456.00	124.00	455.00	124.00	455.00	126.00	454.00	126.00	454.00	127.00	453.00	127.00	453.00	131.00	452.00	131.00	452.00	132.00	451.00	132.00	451.00	136.00	450.00	136.00	450.00	138.00	449.00	138.00	449.00	140.00	448.00	140.00	448.00	141.00	447.00	141.00	447.00	145.00	446.00	145.00	446.00	148.00	445.00	148.00	445.00	151.00	444.00	151.00	444.00	152.00	443.00	152.00	443.00	154.00	442.00	154.00	442.00	155.00	441.00	155.00	441.00	157.00	440.00	157.00	440.00	158.00	439.00	158.00	439.00	159.00	438.00	159.00	438.00	160.00	436.00	160.00	436.00	161.00	432.00	161.00	432.00	162.00	431.00	162.00	431.00	163.00	429.00	163.00	429.00	164.00	428.00	164.00	428.00	165.00	425.00	165.00	425.00	166.00	424.00	166.00	424.00	167.00	422.00	167.00	422.00	168.00	420.00	168.00	420.00	167.00	418.00	167.00	418.00	166.00	417.00	166.00	417.00	164.00	416.00	164.00	416.00	163.00	415.00	163.00	415.00	161.00	412.00	161.00	412.00	160.00	411.00	160.00	411.00	159.00	410.00	159.00	410.00	157.00	408.00	157.00	408.00	155.00	406.00	155.00	406.00	154.00	405.00	154.00	405.00	152.00	403.00	152.00	403.00	151.00	402.00	151.00	402.00	150.00	401.00	150.00	401.00	149.00	399.00	149.00	399.00	148.00	398.00	148.00	398.00	147.00	394.00	147.00	394.00	146.00	392.00	146.00	392.00	145.00	382.00	145.00	382.00	144.00	378.00	144.00	378.00	145.00	374.00	145.00	374.00	144.00	370.00	144.00	370.00	143.00	367.00	143.00	367.00	142.00	366.00	142.00	366.00	141.00	364.00	141.00	364.00	140.00	360.00	140.00	360.00	139.00	355.00	139.00	355.00	137.00	354.00	137.00	354.00	135.00	353.00	135.00	353.00	132.00	352.00	132.00	352.00	129.00	351.00	129.00	351.00	125.00	350.00	125.00	350.00	119.00	349.00	119.00	349.00	112.00	350.00	112.00	350.00	108.00	349.00	108.00	349.00	106.00	350.00	106.00	350.00	102.00	351.00	102.00	351.00	101.00	352.00	101.00	352.00	98.00	353.00	98.00	353.00	97.00	354.00	97.00	354.00	94.00	355.00	94.00	355.00	93.00	356.00	93.00	356.00	91.00	357.00	91.00	357.00	90.00	360.00	90.00	360.00	88.00	362.00	88.00	362.00	87.00	363.00	87.00	363.00	86.00	366.00	86.00	366.00	84.00	368.00	84.00	368.00	83.00	369.00	83.00	369.00	82.00	370.00	82.00	370.00	76.00	371.00	76.00	371.00	72.00	372.00	72.00	372.00	70.00	374.00	70.00	374.00	69.00	375.00	69.00	375.00	68.00	378.00	68.00	378.00	67.00	382.00	67.00	382.00	66.00	386.00	66.00	386.00	64.00	388.00	64.00	388.00	63.00	390.00	63.00	390.00	62.00	392.00	62.00	392.00	60.00	393.00	60.00	393.00	58.00	394.00	58.00	394.00	53.00	396.00	53.00	396.00	51.00	397.00	51.00	397.00	50.00	398.00	50.00	398.00	49.00	400.00	49.00	400.00	47.00	402.00	47.00	402.00	46.00	404.00	46.00	404.00	44.00	406.00	44.00	406.00	42.00	407.00	42.00	407.00	40.00	409.00	40.00	409.00	39.00	410.00	39.00	410.00	37.00	411.00	37.00	411.00	34.00	413.00	34.00	413.00	31.00	414.00	31.00	414.00	30.00	415.00	30.00	415.00	26.00	418.00	26.00	418.00	25.00	420.00	25.00	420.00	24.00	422.00	24.00	422.00	23.00	424.00	23.00	424.00	22.00	425.00	22.00	425.00	21.00	427.00	21.00	427.00	20.00	430.00	20.00	430.00	19.00	431.00	19.00	431.00	18.00	434.00	18.00	434.00	17.00	435.00	17.00	435.00	16.00	437.00	16.00	437.00	15.00	440.00	15.00	440.00	14.00	444.00	14.00	444.00	13.00	446.00	13.00	446.00	12.00	448.00	12.00	448.00	11.00	450.00	11.00	450.00	10.00	456.00	10.00	456.00	8.00	458.00	8.00	458.00	7.00	460.00	7.00	460.00	6.00	462.00	6.00	462.00	5.00	463.00	5.00	463.00	4.00	465.00	4.00	465.00	8.00	471.00	8.00	471.00	9.00	472.00	9.00	472.00	10.00	475.00	10.00	475.00	12.00	476.00	12.00	476.00	13.00	477.00	13.00	477.00	14.00	478.00	14.00	478.00	15.00	479.00	15.00	479.00	16.00	481.00	16.00	481.00	17.00	482.00	17.00	482.00	18.00	485.00	18.00	485.00	19.00	488.00	19.00	488.00	20.00	490.00	20.00	490.00	21.00	491.00	21.00	491.00	22.00	497.00	22.00	497.00	23.00	498.00	23.00	498.00	24.00	500.00	24.00	500.00	25.00	509.00	25.00	509.00	26.00	520.00	26.00	520.00	27.00	521.00	27.00	521.00	28.00	523.00	28.00	523.00	30.00	525.00	30.00	525.00	31.00	527.00	31.00	527.00	32.00	529.00	32.00	529.00	33.00	530.00	33.00	530.00	34.00	531.00	34.00	531.00	35.00	532.00	35.00	532.00	36.00	533.00	36.00	533.00	38.00	535.00	38.00	535.00	40.00	537.00	40.00	537.00	42.00	538.00	42.00	538.00	43.00	539.00	43.00	539.00	46.00	540.00	46.00	540.00	48.00	541.00	48.00	541.00	52.00	543.00	52.00	543.00	55.00	544.00	55.00	544.00	63.00	543.00	63.00	543.00	71.00	541.00	71.00	541.00	74.00	540.00	74.00	540.00	76.00	539.00	76.00	539.00	77.00	534.00	77.00	534.00	76.00	532.00	76.00	532.00	75.00	524.00	75.00	524.00	76.00	522.00	76.00	522.00	77.00	518.00	77.00	518.00	78.00	516.00	78.00	516.00	79.00	511.00	79.00	511.00	80.00	510.00	80.00	510.00	81.00	507.00	81.00	507.00	82.00	506.00	82.00	506.00	83.00	503.00	83.00	503.00	84.00	501.00	84.00	501.00	85.00	499.00	85.00	499.00	86.00	498.00	86.00	498.00	87.00	495.00	87.00	495.00	88.00	493.00	88.00	493.00	89.00	489.00	89.00	489.00	90.00	488.00	90.00	488.00	91.00	486.00	91.00	486.00	92.00	484.00	92.00	484.00	93.00	483.00	93.00	483.00	94.00	482.00	94.00	482.00	95.00	481.00	95.00	481.00	96.00	480.00	96.00	480.00	97.00	478.00	97.00	478.00	98.00	476.00	98.00	476.00	99.00	475.00	99.00	475.00	100.00	473.00	100.00	473.00	102.00	471.00	102.00	471.00	103.00	469.00	103.00	469.00	104.00	468.00	104.00
T0_thres.tif	0131-0540	245.20	57.59	2661.99	61.33	0.0193	562.00	142.00	560.00	142.00	560.00	143.00	559.00	143.00	559.00	144.00	558.00	144.00	558.00	145.00	557.00	145.00	557.00	148.00	556.00	148.00	556.00	149.00	555.00	149.00	555.00	150.00	554.00	150.00	554.00	151.00	553.00	151.00	553.00	154.00	552.00	154.00	552.00	155.00	551.00	155.00	551.00	158.00	550.00	158.00	550.00	160.00	549.00	160.00	549.00	164.00	548.00	164.00	548.00	161.00	544.00	161.00	544.00	160.00	529.00	160.00	529.00	161.00	523.00	161.00	523.00	162.00	519.00	162.00	519.00	163.00	513.00	163.00	513.00	164.00	511.00	164.00	511.00	165.00	505.00	165.00	505.00	166.00	504.00	166.00	504.00	167.00	502.00	167.00	502.00	168.00	501.00	168.00	501.00	169.00	499.00	169.00	499.00	170.00	496.00	170.00	496.00	171.00	494.00	171.00	494.00	172.00	493.00	172.00	493.00	173.00	491.00	173.00	491.00	174.00	490.00	174.00	490.00	175.00	486.00	175.00	486.00	176.00	483.00	176.00	483.00	177.00	481.00	177.00	481.00	178.00	479.00	178.00	479.00	179.00	476.00	179.00	476.00	180.00	475.00	180.00	475.00	181.00	473.00	181.00	473.00	182.00	470.00	182.00	470.00	183.00	468.00	183.00	468.00	184.00	467.00	184.00	467.00	185.00	462.00	185.00	462.00	184.00	460.00	184.00	460.00	183.00	458.00	183.00	458.00	182.00	453.00	182.00	453.00	181.00	449.00	181.00	449.00	180.00	448.00	180.00	448.00	179.00	445.00	179.00	445.00	178.00	444.00	178.00	444.00	177.00	441.00	177.00	441.00	176.00	440.00	176.00	440.00	175.00	437.00	175.00	437.00	174.00	436.00	174.00	436.00	173.00	434.00	173.00	434.00	171.00	432.00	171.00	432.00	170.00	431.00	170.00	431.00	169.00	430.00	169.00	430.00	167.00	431.00	167.00	431.00	166.00	434.00	166.00	434.00	164.00	438.00	164.00	438.00	163.00	440.00	163.00	440.00	162.00	442.00	162.00	442.00	160.00	444.00	160.00	444.00	158.00	445.00	158.00	445.00	157.00	446.00	157.00	446.00	155.00	447.00	155.00	447.00	154.00	448.00	154.00	448.00	150.00	449.00	150.00	449.00	148.00	450.00	148.00	450.00	144.00	451.00	144.00	451.00	143.00	452.00	143.00	452.00	140.00	453.00	140.00	453.00	139.00	454.00	139.00	454.00	134.00	456.00	134.00	456.00	129.00	457.00	129.00	457.00	128.00	458.00	128.00	458.00	126.00	459.00	126.00	459.00	125.00	460.00	125.00	460.00	121.00	461.00	121.00	461.00	120.00	462.00	120.00	462.00	119.00	463.00	119.00	463.00	118.00	464.00	118.00	464.00	116.00	465.00	116.00	465.00	115.00	466.00	115.00	466.00	112.00	467.00	112.00	467.00	111.00	468.00	111.00	468.00	110.00	469.00	110.00	469.00	108.00	470.00	108.00	470.00	107.00	471.00	107.00	471.00	106.00	473.00	106.00	473.00	105.00	475.00	105.00	475.00	104.00	476.00	104.00	476.00	103.00	477.00	103.00	477.00	102.00	478.00	102.00	478.00	101.00	480.00	101.00	480.00	100.00	482.00	100.00	482.00	99.00	483.00	99.00	483.00	98.00	484.00	98.00	484.00	97.00	485.00	97.00	485.00	96.00	486.00	96.00	486.00	95.00	488.00	95.00	488.00	94.00	490.00	94.00	490.00	93.00	492.00	93.00	492.00	92.00	496.00	92.00	496.00	91.00	497.00	91.00	497.00	90.00	500.00	90.00	500.00	89.00	501.00	89.00	501.00	88.00	503.00	88.00	503.00	87.00	505.00	87.00	505.00	86.00	508.00	86.00	508.00	85.00	510.00	85.00	510.00	84.00	513.00	84.00	513.00	83.00	514.00	83.00	514.00	82.00	519.00	82.00	519.00	81.00	520.00	81.00	520.00	80.00	524.00	80.00	524.00	79.00	526.00	79.00	526.00	78.00	529.00	78.00	529.00	79.00	531.00	79.00	531.00	80.00	537.00	80.00	537.00	81.00	538.00	81.00	538.00	82.00	542.00	82.00	542.00	83.00	543.00	83.00	543.00	84.00	544.00	84.00	544.00	85.00	545.00	85.00	545.00	86.00	546.00	86.00	546.00	87.00	547.00	87.00	547.00	88.00	549.00	88.00	549.00	90.00	551.00	90.00	551.00	91.00	552.00	91.00	552.00	92.00	555.00	92.00	555.00	93.00	556.00	93.00	556.00	94.00	557.00	94.00	557.00	95.00	558.00	95.00	558.00	96.00	559.00	96.00	559.00	97.00	561.00	97.00	561.00	98.00	563.00	98.00	563.00	99.00	565.00	99.00	565.00	100.00	574.00	100.00	574.00	99.00	576.00	99.00	576.00	98.00	579.00	98.00	579.00	97.00	581.00	97.00	581.00	95.00	583.00	95.00	583.00	94.00	584.00	94.00	584.00	93.00	586.00	93.00	586.00	92.00	589.00	92.00	589.00	91.00	590.00	91.00	590.00	90.00	594.00	90.00	594.00	89.00	596.00	89.00	596.00	88.00	597.00	88.00	597.00	87.00	600.00	87.00	600.00	86.00	606.00	86.00	606.00	85.00	607.00	85.00	607.00	84.00	612.00	84.00	612.00	83.00	616.00	83.00	616.00	82.00	620.00	82.00	620.00	83.00	621.00	83.00	621.00	84.00	624.00	84.00	624.00	86.00	627.00	86.00	627.00	87.00	631.00	87.00	631.00	88.00	632.00	88.00	632.00	89.00	634.00	89.00	634.00	90.00	637.00	90.00	637.00	91.00	638.00	91.00	638.00	92.00	640.00	92.00	640.00	93.00	643.00	93.00	643.00	94.00	645.00	94.00	645.00	95.00	647.00	95.00	647.00	96.00	650.00	96.00	650.00	97.00	649.00	97.00	649.00	101.00	648.00	101.00	648.00	106.00	647.00	106.00	647.00	116.00	646.00	116.00	646.00	124.00	645.00	124.00	645.00	138.00	646.00	138.00	646.00	144.00	644.00	144.00	644.00	142.00	634.00	142.00	634.00	143.00	620.00	143.00	620.00	144.00	618.00	144.00	618.00	143.00	604.00	143.00	604.00	144.00	600.00	144.00	600.00	145.00	596.00	145.00	596.00	146.00	594.00	146.00	594.00	147.00	591.00	147.00	591.00	148.00	588.00	148.00	588.00	149.00	587.00	149.00	587.00	150.00	585.00	150.00	585.00	151.00	584.00	151.00	584.00	148.00	583.00	148.00	583.00	147.00	582.00	147.00	582.00	145.00	581.00	145.00	581.00	143.00	580.00	143.00	580.00	142.00	579.00	142.00	579.00	141.00	578.00	141.00	578.00	140.00	577.00	140.00	577.00	139.00	571.00	139.00	571.00	137.00	567.00	137.00	567.00	138.00	566.00	138.00	566.00	139.00	564.00	139.00	564.00	140.00	562.00	140.00
T0_thres.tif	0168-0614	279.79	76.58	525.21	72.86	0.0339	645.00	176.00	644.00	176.00	644.00	179.00	643.00	179.00	643.00	182.00	642.00	182.00	642.00	183.00	641.00	183.00	641.00	185.00	640.00	185.00	640.00	187.00	639.00	187.00	639.00	189.00	637.00	189.00	637.00	190.00	635.00	190.00	635.00	191.00	600.00	191.00	600.00	190.00	596.00	190.00	596.00	189.00	594.00	189.00	594.00	188.00	592.00	188.00	592.00	187.00	590.00	187.00	590.00	186.00	589.00	186.00	589.00	185.00	588.00	185.00	588.00	184.00	587.00	184.00	587.00	183.00	586.00	183.00	586.00	182.00	584.00	182.00	584.00	181.00	582.00	181.00	582.00	180.00	581.00	180.00	581.00	177.00	582.00	177.00	582.00	174.00	583.00	174.00	583.00	170.00	584.00	170.00	584.00	166.00	585.00	166.00	585.00	160.00	586.00	160.00	586.00	154.00	588.00	154.00	588.00	153.00	589.00	153.00	589.00	152.00	591.00	152.00	591.00	151.00	594.00	151.00	594.00	150.00	597.00	150.00	597.00	149.00	598.00	149.00	598.00	148.00	602.00	148.00	602.00	147.00	606.00	147.00	606.00	146.00	615.00	146.00	615.00	147.00	622.00	147.00	622.00	146.00	636.00	146.00	636.00	145.00	637.00	145.00	637.00	146.00	642.00	146.00	642.00	147.00	643.00	147.00	643.00	150.00	644.00	150.00	644.00	151.00	645.00	151.00	645.00	154.00	646.00	154.00	646.00	155.00	647.00	155.00	647.00	167.00	646.00	167.00	646.00	171.00	645.00	171.00
T0_thres.tif	0314-0715	337.43	136.18	14215.10	41.60	0.0320	967.00	292.00	966.00	292.00	966.00	293.00	965.00	293.00	965.00	296.00	964.00	296.00	964.00	301.00	963.00	301.00	963.00	304.00	962.00	304.00	962.00	306.00	961.00	306.00	961.00	307.00	960.00	307.00	960.00	309.00	947.00	309.00	947.00	310.00	940.00	310.00	940.00	311.00	932.00	311.00	932.00	312.00	927.00	312.00	927.00	313.00	923.00	313.00	923.00	314.00	920.00	314.00	920.00	315.00	917.00	315.00	917.00	316.00	916.00	316.00	916.00	317.00	912.00	317.00	912.00	318.00	910.00	318.00	910.00	319.00	908.00	319.00	908.00	320.00	906.00	320.00	906.00	321.00	903.00	321.00	903.00	322.00	902.00	322.00	902.00	323.00	900.00	323.00	900.00	324.00	899.00	324.00	899.00	325.00	895.00	325.00	895.00	326.00	894.00	326.00	894.00	327.00	892.00	327.00	892.00	328.00	891.00	328.00	891.00	329.00	886.00	329.00	886.00	330.00	885.00	330.00	885.00	332.00	883.00	332.00	883.00	333.00	882.00	333.00	882.00	334.00	881.00	334.00	881.00	335.00	880.00	335.00	880.00	337.00	878.00	337.00	878.00	339.00	877.00	339.00	877.00	340.00	876.00	340.00	876.00	341.00	875.00	341.00	875.00	342.00	874.00	342.00	874.00	343.00	873.00	343.00	873.00	344.00	872.00	344.00	872.00	345.00	871.00	345.00	871.00	346.00	870.00	346.00	870.00	348.00	869.00	348.00	869.00	350.00	868.00	350.00	868.00	351.00	867.00	351.00	867.00	352.00	866.00	352.00	866.00	353.00	865.00	353.00	865.00	354.00	864.00	354.00	864.00	356.00	863.00	356.00	863.00	358.00	862.00	358.00	862.00	360.00	861.00	360.00	861.00	362.00	860.00	362.00	860.00	363.00	859.00	363.00	859.00	365.00	858.00	365.00	858.00	366.00	857.00	366.00	857.00	368.00	856.00	368.00	856.00	369.00	855.00	369.00	855.00	371.00	854.00	371.00	854.00	374.00	853.00	374.00	853.00	376.00	852.00	376.00	852.00	377.00	851.00	377.00	851.00	379.00	850.00	379.00	850.00	381.00	849.00	381.00	849.00	384.00	848.00	384.00	848.00	385.00	847.00	385.00	847.00	388.00	846.00	388.00	846.00	389.00	845.00	389.00	845.00	393.00	839.00	393.00	839.00	398.00	838.00	398.00	838.00	399.00	837.00	399.00	837.00	400.00	836.00	400.00	836.00	401.00	835.00	401.00	835.00	402.00	834.00	402.00	834.00	403.00	832.00	403.00	832.00	404.00	831.00	404.00	831.00	405.00	830.00	405.00	830.00	406.00	829.00	406.00	829.00	407.00	827.00	407.00	827.00	408.00	826.00	408.00	826.00	409.00	825.00	409.00	825.00	410.00	823.00	410.00	823.00	411.00	821.00	411.00	821.00	412.00	820.00	412.00	820.00	413.00	818.00	413.00	818.00	414.00	816.00	414.00	816.00	415.00	814.00	415.00	814.00	416.00	811.00	416.00	811.00	417.00	809.00	417.00	809.00	418.00	808.00	418.00	808.00	419.00	806.00	419.00	806.00	420.00	804.00	420.00	804.00	421.00	803.00	421.00	803.00	422.00	801.00	422.00	801.00	423.00	799.00	423.00	799.00	424.00	796.00	424.00	796.00	425.00	794.00	425.00	794.00	426.00	792.00	426.00	792.00	427.00	791.00	427.00	791.00	428.00	789.00	428.00	789.00	429.00	787.00	429.00	787.00	430.00	786.00	430.00	786.00	431.00	784.00	431.00	784.00	432.00	782.00	432.00	782.00	434.00	780.00	434.00	780.00	436.00	778.00	436.00	778.00	438.00	777.00	438.00	777.00	439.00	775.00	439.00	775.00	440.00	774.00	440.00	774.00	441.00	773.00	441.00	773.00	442.00	771.00	442.00	771.00	443.00	770.00	443.00	770.00	444.00	769.00	444.00	769.00	446.00	768.00	446.00	768.00	447.00	767.00	447.00	767.00	448.00	766.00	448.00	766.00	450.00	764.00	450.00	764.00	451.00	763.00	451.00	763.00	452.00	762.00	452.00	762.00	455.00	761.00	455.00	761.00	458.00	760.00	458.00	760.00	459.00	759.00	459.00	759.00	462.00	758.00	462.00	758.00	466.00	757.00	466.00	757.00	471.00	756.00	471.00	756.00	472.00	755.00	472.00	755.00	474.00	754.00	474.00	754.00	475.00	753.00	475.00	753.00	477.00	751.00	477.00	751.00	478.00	749.00	478.00	749.00	480.00	747.00	480.00	747.00	481.00	745.00	481.00	745.00	482.00	744.00	482.00	744.00	483.00	742.00	483.00	742.00	484.00	741.00	484.00	741.00	485.00	740.00	485.00	740.00	486.00	738.00	486.00	738.00	487.00	737.00	487.00	737.00	488.00	736.00	488.00	736.00	489.00	734.00	489.00	734.00	490.00	733.00	490.00	733.00	491.00	732.00	491.00	732.00	492.00	730.00	492.00	730.00	494.00	729.00	494.00	729.00	488.00	730.00	488.00	730.00	486.00	731.00	486.00	731.00	480.00	732.00	480.00	732.00	463.00	731.00	463.00	731.00	462.00	730.00	462.00	730.00	461.00	729.00	461.00	729.00	460.00	728.00	460.00	728.00	459.00	726.00	459.00	726.00	458.00	725.00	458.00	725.00	457.00	717.00	457.00	717.00	458.00	716.00	458.00	716.00	457.00	712.00	457.00	712.00	455.00	709.00	455.00	709.00	453.00	707.00	453.00	707.00	452.00	706.00	452.00	706.00	451.00	704.00	451.00	704.00	450.00	702.00	450.00	702.00	449.00	701.00	449.00	701.00	448.00	699.00	448.00	699.00	447.00	698.00	447.00	698.00	445.00	696.00	445.00	696.00	444.00	695.00	444.00	695.00	443.00	694.00	443.00	694.00	442.00	693.00	442.00	693.00	441.00	692.00	441.00	692.00	440.00	691.00	440.00	691.00	438.00	690.00	438.00	690.00	436.00	689.00	436.00	689.00	435.00	688.00	435.00	688.00	433.00	687.00	433.00	687.00	432.00	686.00	432.00	686.00	429.00	685.00	429.00	685.00	428.00	684.00	428.00	684.00	418.00	685.00	418.00	685.00	416.00	686.00	416.00	686.00	409.00	687.00	409.00	687.00	407.00	688.00	407.00	688.00	402.00	689.00	402.00	689.00	400.00	690.00	400.00	690.00	396.00	691.00	396.00	691.00	392.00	692.00	392.00	692.00	390.00	693.00	390.00	693.00	389.00	694.00	389.00	694.00	386.00	695.00	386.00	695.00	382.00	696.00	382.00	696.00	381.00	697.00	381.00	697.00	380.00	698.00	380.00	698.00	377.00	699.00	377.00	699.00	375.00	700.00	375.00	700.00	372.00	701.00	372.00	701.00	371.00	702.00	371.00	702.00	368.00	703.00	368.00	703.00	366.00	704.00	366.00	704.00	363.00	705.00	363.00	705.00	361.00	706.00	361.00	706.00	354.00	707.00	354.00	707.00	351.00	708.00	351.00	708.00	341.00	707.00	341.00	707.00	338.00	706.00	338.00	706.00	336.00	705.00	336.00	705.00	335.00	704.00	335.00	704.00	332.00	703.00	332.00	703.00	331.00	701.00	331.00	701.00	329.00	699.00	329.00	699.00	328.00	697.00	328.00	697.00	327.00	696.00	327.00	696.00	326.00	695.00	326.00	695.00	325.00	694.00	325.00	694.00	323.00	691.00	323.00	691.00	322.00	687.00	322.00	687.00	323.00	682.00	323.00	682.00	322.00	664.00	322.00	664.00	323.00	658.00	323.00	658.00	324.00	656.00	324.00	656.00	325.00	653.00	325.00	653.00	326.00	648.00	326.00	648.00	327.00	645.00	327.00	645.00	328.00	642.00	328.00	642.00	329.00	635.00	329.00	635.00	330.00	633.00	330.00	633.00	331.00	623.00	331.00	623.00	332.00	621.00	332.00	621.00	333.00	615.00	333.00	615.00	334.00	612.00	334.00	612.00	335.00	607.00	335.00	607.00	336.00	606.00	336.00	606.00	337.00	599.00	337.00	599.00	338.00	595.00	338.00	595.00	339.00	589.00	339.00	589.00	340.00	584.00	340.00	584.00	341.00	576.00	341.00	576.00	342.00	572.00	342.00	572.00	343.00	564.00	343.00	564.00	344.00	562.00	344.00	562.00	345.00	561.00	345.00	561.00	346.00	559.00	346.00	559.00	347.00	551.00	347.00	551.00	348.00	544.00	348.00	544.00	349.00	541.00	349.00	541.00	348.00	540.00	348.00	540.00	347.00	537.00	347.00	537.00	346.00	536.00	346.00	536.00	345.00	534.00	345.00	534.00	343.00	523.00	343.00	523.00	344.00	521.00	344.00	521.00	343.00	508.00	343.00	508.00	342.00	500.00	342.00	500.00	341.00	485.00	341.00	485.00	342.00	483.00	342.00	483.00	343.00	481.00	343.00	481.00	344.00	480.00	344.00	480.00	343.00	479.00	343.00	479.00	341.00	478.00	341.00	478.00	340.00	477.00	340.00	477.00	339.00	476.00	339.00	476.00	337.00	474.00	337.00	474.00	333.00	473.00	333.00	473.00	332.00	472.00	332.00	472.00	328.00	471.00	328.00	471.00	326.00	470.00	326.00	470.00	323.00	469.00	323.00	469.00	321.00	468.00	321.00	468.00	319.00	466.00	319.00	466.00	317.00	462.00	317.00	462.00	314.00	461.00	314.00	461.00	313.00	460.00	313.00	460.00	308.00	461.00	308.00	461.00	307.00	462.00	307.00	462.00	306.00	463.00	306.00	463.00	305.00	464.00	305.00	464.00	304.00	465.00	304.00	465.00	303.00	466.00	303.00	466.00	302.00	468.00	302.00	468.00	301.00	470.00	301.00	470.00	299.00	472.00	299.00	472.00	298.00	475.00	298.00	475.00	296.00	478.00	296.00	478.00	295.00	479.00	295.00	479.00	294.00	480.00	294.00	480.00	293.00	482.00	293.00	482.00	292.00	483.00	292.00	483.00	291.00	485.00	291.00	485.00	290.00	486.00	290.00	486.00	289.00	487.00	289.00	487.00	288.00	489.00	288.00	489.00	287.00	491.00	287.00	491.00	286.00	494.00	286.00	494.00	284.00	496.00	284.00	496.00	283.00	498.00	283.00	498.00	282.00	502.00	282.00	502.00	281.00	512.00	281.00	512.00	280.00	514.00	280.00	514.00	279.00	515.00	279.00	515.00	278.00	522.00	278.00	522.00	276.00	530.00	276.00	530.00	275.00	532.00	275.00	532.00	274.00	534.00	274.00	534.00	273.00	536.00	273.00	536.00	271.00	537.00	271.00	537.00	270.00	538.00	270.00	538.00	269.00	539.00	269.00	539.00	268.00	540.00	268.00	540.00	266.00	541.00	266.00	541.00	265.00	542.00	265.00	542.00	256.00	548.00	256.00	548.00	257.00	549.00	257.00	549.00	258.00	553.00	258.00	553.00	256.00	558.00	256.00	558.00	255.00	563.00	255.00	563.00	254.00	565.00	254.00	565.00	253.00	570.00	253.00	570.00	252.00	574.00	252.00	574.00	251.00	575.00	251.00	575.00	250.00	588.00	250.00	588.00	249.00	590.00	249.00	590.00	248.00	594.00	248.00	594.00	247.00	596.00	247.00	596.00	246.00	601.00	246.00	601.00	245.00	602.00	245.00	602.00	244.00	609.00	244.00	609.00	243.00	610.00	243.00	610.00	242.00	616.00	242.00	616.00	241.00	618.00	241.00	618.00	240.00	622.00	240.00	622.00	239.00	624.00	239.00	624.00	238.00	630.00	238.00	630.00	237.00	632.00	237.00	632.00	235.00	637.00	235.00	637.00	234.00	642.00	234.00	642.00	233.00	645.00	233.00	645.00	234.00	649.00	234.00	649.00	233.00	651.00	233.00	651.00	234.00	663.00	234.00	663.00	235.00	665.00	235.00	665.00	236.00	680.00	236.00	680.00	235.00	684.00	235.00	684.00	234.00	692.00	234.00	692.00	233.00	693.00	233.00	693.00	232.00	701.00	232.00	701.00	231.00	702.00	231.00	702.00	230.00	704.00	230.00	704.00	229.00	708.00	229.00	708.00	228.00	710.00	228.00	710.00	227.00	713.00	227.00	713.00	226.00	715.00	226.00	715.00	225.00	718.00	225.00	718.00	224.00	719.00	224.00	719.00	223.00	721.00	223.00	721.00	222.00	722.00	222.00	722.00	221.00	724.00	221.00	724.00	220.00	726.00	220.00	726.00	219.00	728.00	219.00	728.00	218.00	730.00	218.00	730.00	217.00	732.00	217.00	732.00	216.00	735.00	216.00	735.00	215.00	736.00	215.00	736.00	214.00	740.00	214.00	740.00	213.00	741.00	213.00	741.00	212.00	742.00	212.00	742.00	211.00	743.00	211.00	743.00	210.00	744.00	210.00	744.00	209.00	745.00	209.00	745.00	208.00	747.00	208.00	747.00	207.00	748.00	207.00	748.00	206.00	750.00	206.00	750.00	205.00	751.00	205.00	751.00	204.00	752.00	204.00	752.00	202.00	754.00	202.00	754.00	200.00	756.00	200.00	756.00	197.00	757.00	197.00	757.00	196.00	758.00	196.00	758.00	194.00	759.00	194.00	759.00	193.00	760.00	193.00	760.00	192.00	761.00	192.00	761.00	189.00	762.00	189.00	762.00	187.00	763.00	187.00	763.00	185.00	764.00	185.00	764.00	184.00	765.00	184.00	765.00	183.00	766.00	183.00	766.00	178.00	767.00	178.00	767.00	175.00	768.00	175.00	768.00	173.00	769.00	173.00	769.00	171.00	770.00	171.00	770.00	168.00	771.00	168.00	771.00	167.00	772.00	167.00	772.00	165.00	773.00	165.00	773.00	163.00	774.00	163.00	774.00	160.00	775.00	160.00	775.00	159.00	776.00	159.00	776.00	158.00	777.00	158.00	777.00	157.00	778.00	157.00	778.00	155.00	779.00	155.00	779.00	154.00	780.00	154.00	780.00	153.00	781.00	153.00	781.00	152.00	782.00	152.00	782.00	151.00	784.00	151.00	784.00	150.00	786.00	150.00	786.00	149.00	789.00	149.00	789.00	148.00	791.00	148.00	791.00	147.00	794.00	147.00	794.00	146.00	799.00	146.00	799.00	145.00	800.00	145.00	800.00	144.00	802.00	144.00	802.00	142.00	808.00	142.00	808.00	141.00	809.00	141.00	809.00	140.00	814.00	140.00	814.00	139.00	815.00	139.00	815.00	138.00	818.00	138.00	818.00	137.00	819.00	137.00	819.00	136.00	822.00	136.00	822.00	134.00	823.00	134.00	823.00	136.00	826.00	136.00	826.00	137.00	827.00	137.00	827.00	138.00	829.00	138.00	829.00	139.00	831.00	139.00	831.00	140.00	832.00	140.00	832.00	141.00	833.00	141.00	833.00	143.00	836.00	143.00	836.00	144.00	837.00	144.00	837.00	145.00	838.00	145.00	838.00	146.00	839.00	146.00	839.00	148.00	844.00	148.00	844.00	149.00	846.00	149.00	846.00	150.00	845.00	150.00	845.00	152.00	844.00	152.00	844.00	153.00	843.00	153.00	843.00	154.00	842.00	154.00	842.00	155.00	841.00	155.00	841.00	157.00	840.00	157.00	840.00	159.00	839.00	159.00	839.00	163.00	838.00	163.00	838.00	166.00	839.00	166.00	839.00	168.00	840.00	168.00	840.00	170.00	842.00	170.00	842.00	171.00	843.00	171.00	843.00	172.00	848.00	172.00	848.00	173.00	849.00	173.00	849.00	174.00	852.00	174.00	852.00	175.00	854.00	175.00	854.00	176.00	858.00	176.00	858.00	177.00	860.00	177.00	860.00	178.00	864.00	178.00	864.00	179.00	865.00	179.00	865.00	181.00	867.00	181.00	867.00	182.00	869.00	182.00	869.00	183.00	870.00	183.00	870.00	184.00	872.00	184.00	872.00	185.00	873.00	185.00	873.00	187.00	875.00	187.00	875.00	189.00	877.00	189.00	877.00	190.00	879.00	190.00	879.00	192.00	881.00	192.00	881.00	193.00	883.00	193.00	883.00	194.00	885.00	194.00	885.00	195.00	887.00	195.00	887.00	196.00	889.00	196.00	889.00	197.00	890.00	197.00	890.00	198.00	891.00	198.00	891.00	199.00	894.00	199.00	894.00	200.00	895.00	200.00	895.00	201.00	896.00	201.00	896.00	202.00	899.00	202.00	899.00	203.00	900.00	203.00	900.00	204.00	902.00	204.00	902.00	205.00	903.00	205.00	903.00	206.00	906.00	206.00	906.00	207.00	908.00	207.00	908.00	208.00	909.00	208.00	909.00	210.00	910.00	210.00	910.00	211.00	911.00	211.00	911.00	212.00	910.00	212.00	910.00	214.00	909.00	214.00	909.00	215.00	908.00	215.00	908.00	216.00	907.00	216.00	907.00	217.00	906.00	217.00	906.00	218.00	905.00	218.00	905.00	219.00	904.00	219.00	904.00	220.00	903.00	220.00	903.00	221.00	901.00	221.00	901.00	222.00	900.00	222.00	900.00	223.00	899.00	223.00	899.00	224.00	898.00	224.00	898.00	225.00	897.00	225.00	897.00	227.00	896.00	227.00	896.00	229.00	895.00	229.00	895.00	250.00	896.00	250.00	896.00	251.00	897.00	251.00	897.00	256.00	898.00	256.00	898.00	257.00	899.00	257.00	899.00	260.00	900.00	260.00	900.00	261.00	901.00	261.00	901.00	262.00	902.00	262.00	902.00	264.00	903.00	264.00	903.00	266.00	904.00	266.00	904.00	267.00	905.00	267.00	905.00	268.00	907.00	268.00	907.00	269.00	908.00	269.00	908.00	270.00	909.00	270.00	909.00	272.00	912.00	272.00	912.00	273.00	913.00	273.00	913.00	274.00	933.00	274.00	933.00	275.00	938.00	275.00	938.00	276.00	943.00	276.00	943.00	277.00	950.00	277.00	950.00	278.00	953.00	278.00	953.00	279.00	959.00	279.00	959.00	280.00	970.00	280.00	970.00	282.00	969.00	282.00	969.00	285.00	970.00	285.00	970.00	287.00	969.00	287.00	969.00	288.00	968.00	288.00	968.00	290.00	967.00	290.00
T0_thres.tif	0510-0812	365.57	230.88	6784.10	27.85	0.0244	905.00	508.00	906.00	508.00	906.00	516.00	907.00	516.00	907.00	522.00	908.00	522.00	908.00	526.00	909.00	526.00	909.00	528.00	907.00	528.00	907.00	529.00	903.00	529.00	903.00	530.00	901.00	530.00	901.00	531.00	896.00	531.00	896.00	533.00	893.00	533.00	893.00	534.00	892.00	534.00	892.00	535.00	886.00	535.00	886.00	536.00	884.00	536.00	884.00	537.00	883.00	537.00	883.00	538.00	880.00	538.00	880.00	539.00	878.00	539.00	878.00	540.00	874.00	540.00	874.00	541.00	871.00	541.00	871.00	542.00	869.00	542.00	869.00	543.00	868.00	543.00	868.00	544.00	864.00	544.00	864.00	545.00	863.00	545.00	863.00	546.00	862.00	546.00	862.00	547.00	859.00	547.00	859.00	548.00	857.00	548.00	857.00	549.00	855.00	549.00	855.00	550.00	852.00	550.00	852.00	551.00	851.00	551.00	851.00	552.00	850.00	552.00	850.00	553.00	847.00	553.00	847.00	554.00	846.00	554.00	846.00	555.00	845.00	555.00	845.00	556.00	844.00	556.00	844.00	557.00	841.00	557.00	841.00	558.00	837.00	558.00	837.00	559.00	836.00	559.00	836.00	560.00	834.00	560.00	834.00	561.00	830.00	561.00	830.00	562.00	829.00	562.00	829.00	563.00	828.00	563.00	828.00	564.00	827.00	564.00	827.00	565.00	825.00	565.00	825.00	566.00	822.00	566.00	822.00	567.00	821.00	567.00	821.00	568.00	820.00	568.00	820.00	569.00	815.00	569.00	815.00	570.00	814.00	570.00	814.00	571.00	812.00	571.00	812.00	572.00	810.00	572.00	810.00	573.00	806.00	573.00	806.00	574.00	804.00	574.00	804.00	575.00	801.00	575.00	801.00	576.00	799.00	576.00	799.00	577.00	795.00	577.00	795.00	578.00	794.00	578.00	794.00	579.00	789.00	579.00	789.00	580.00	787.00	580.00	787.00	581.00	784.00	581.00	784.00	582.00	782.00	582.00	782.00	583.00	779.00	583.00	779.00	584.00	778.00	584.00	778.00	585.00	776.00	585.00	776.00	586.00	774.00	586.00	774.00	587.00	770.00	587.00	770.00	588.00	768.00	588.00	768.00	589.00	766.00	589.00	766.00	590.00	765.00	590.00	765.00	591.00	764.00	591.00	764.00	592.00	761.00	592.00	761.00	593.00	758.00	593.00	758.00	594.00	756.00	594.00	756.00	595.00	755.00	595.00	755.00	596.00	754.00	596.00	754.00	598.00	753.00	598.00	753.00	599.00	750.00	599.00	750.00	600.00	749.00	600.00	749.00	601.00	747.00	601.00	747.00	602.00	746.00	602.00	746.00	603.00	744.00	603.00	744.00	604.00	743.00	604.00	743.00	605.00	741.00	605.00	741.00	606.00	740.00	606.00	740.00	607.00	738.00	607.00	738.00	608.00	737.00	608.00	737.00	609.00	735.00	609.00	735.00	610.00	732.00	610.00	732.00	611.00	729.00	611.00	729.00	612.00	728.00	612.00	728.00	613.00	725.00	613.00	725.00	614.00	723.00	614.00	723.00	615.00	721.00	615.00	721.00	616.00	720.00	616.00	720.00	617.00	715.00	617.00	715.00	618.00	712.00	618.00	712.00	619.00	709.00	619.00	709.00	620.00	706.00	620.00	706.00	621.00	703.00	621.00	703.00	622.00	699.00	622.00	699.00	623.00	686.00	623.00	686.00	620.00	683.00	620.00	683.00	621.00	681.00	621.00	681.00	620.00	679.00	620.00	679.00	618.00	678.00	618.00	678.00	617.00	676.00	617.00	676.00	616.00	675.00	616.00	675.00	615.00	674.00	615.00	674.00	614.00	673.00	614.00	673.00	613.00	672.00	613.00	672.00	611.00	670.00	611.00	670.00	609.00	669.00	609.00	669.00	608.00	668.00	608.00	668.00	605.00	666.00	605.00	666.00	602.00	664.00	602.00	664.00	599.00	663.00	599.00	663.00	597.00	662.00	597.00	662.00	594.00	661.00	594.00	661.00	593.00	660.00	593.00	660.00	587.00	659.00	587.00	659.00	581.00	658.00	581.00	658.00	569.00	659.00	569.00	659.00	565.00	660.00	565.00	660.00	561.00	662.00	561.00	662.00	556.00	664.00	556.00	664.00	552.00	665.00	552.00	665.00	551.00	666.00	551.00	666.00	549.00	667.00	549.00	667.00	548.00	668.00	548.00	668.00	547.00	669.00	547.00	669.00	546.00	670.00	546.00	670.00	545.00	671.00	545.00	671.00	544.00	672.00	544.00	672.00	542.00	673.00	542.00	673.00	541.00	675.00	541.00	675.00	540.00	676.00	540.00	676.00	538.00	677.00	538.00	677.00	536.00	678.00	536.00	678.00	535.00	680.00	535.00	680.00	534.00	681.00	534.00	681.00	533.00	682.00	533.00	682.00	532.00	683.00	532.00	683.00	531.00	684.00	531.00	684.00	530.00	685.00	530.00	685.00	528.00	688.00	528.00	688.00	526.00	690.00	526.00	690.00	525.00	692.00	525.00	692.00	523.00	695.00	523.00	695.00	522.00	698.00	522.00	698.00	521.00	699.00	521.00	699.00	520.00	701.00	520.00	701.00	519.00	704.00	519.00	704.00	518.00	705.00	518.00	705.00	519.00	707.00	519.00	707.00	520.00	709.00	520.00	709.00	521.00	710.00	521.00	710.00	522.00	713.00	522.00	713.00	520.00	718.00	520.00	718.00	519.00	719.00	519.00	719.00	517.00	720.00	517.00	720.00	515.00	721.00	515.00	721.00	514.00	722.00	514.00	722.00	513.00	723.00	513.00	723.00	510.00	725.00	510.00	725.00	504.00	726.00	504.00	726.00	499.00	727.00	499.00	727.00	498.00	728.00	498.00	728.00	499.00	731.00	499.00	731.00	498.00	732.00	498.00	732.00	496.00	733.00	496.00	733.00	495.00	734.00	495.00	734.00	494.00	735.00	494.00	735.00	493.00	736.00	493.00	736.00	492.00	738.00	492.00	738.00	491.00	739.00	491.00	739.00	490.00	740.00	490.00	740.00	489.00	743.00	489.00	743.00	487.00	744.00	487.00	744.00	486.00	746.00	486.00	746.00	485.00	748.00	485.00	748.00	484.00	750.00	484.00	750.00	483.00	751.00	483.00	751.00	482.00	752.00	482.00	752.00	481.00	753.00	481.00	753.00	480.00	756.00	480.00	756.00	478.00	757.00	478.00	757.00	476.00	758.00	476.00	758.00	474.00	760.00	474.00	760.00	468.00	761.00	468.00	761.00	465.00	762.00	465.00	762.00	461.00	763.00	461.00	763.00	460.00	764.00	460.00	764.00	458.00	765.00	458.00	765.00	454.00	766.00	454.00	766.00	453.00	768.00	453.00	768.00	452.00	769.00	452.00	769.00	450.00	771.00	450.00	771.00	448.00	772.00	448.00	772.00	446.00	773.00	446.00	773.00	445.00	775.00	445.00	775.00	444.00	776.00	444.00	776.00	443.00	777.00	443.00	777.00	442.00	779.00	442.00	779.00	441.00	780.00	441.00	780.00	440.00	781.00	440.00	781.00	439.00	782.00	439.00	782.00	438.00	783.00	438.00	783.00	437.00	784.00	437.00	784.00	436.00	785.00	436.00	785.00	435.00	786.00	435.00	786.00	434.00	789.00	434.00	789.00	432.00	791.00	432.00	791.00	431.00	793.00	431.00	793.00	430.00	794.00	430.00	794.00	429.00	796.00	429.00	796.00	428.00	799.00	428.00	799.00	427.00	801.00	427.00	801.00	426.00	803.00	426.00	803.00	425.00	805.00	425.00	805.00	424.00	807.00	424.00	807.00	423.00	808.00	423.00	808.00	422.00	810.00	422.00	810.00	421.00	811.00	421.00	811.00	420.00	814.00	420.00	814.00	419.00	816.00	419.00	816.00	418.00	818.00	418.00	818.00	417.00	820.00	417.00	820.00	416.00	822.00	416.00	822.00	415.00	823.00	415.00	823.00	414.00	826.00	414.00	826.00	413.00	827.00	413.00	827.00	412.00	828.00	412.00	828.00	411.00	829.00	411.00	829.00	410.00	832.00	410.00	832.00	408.00	833.00	408.00	833.00	407.00	835.00	407.00	835.00	406.00	836.00	406.00	836.00	405.00	838.00	405.00	838.00	404.00	839.00	404.00	839.00	403.00	840.00	403.00	840.00	401.00	843.00	401.00	843.00	400.00	844.00	400.00	844.00	398.00	847.00	398.00	847.00	399.00	848.00	399.00	848.00	400.00	851.00	400.00	851.00	401.00	852.00	401.00	852.00	402.00	853.00	402.00	853.00	403.00	854.00	403.00	854.00	404.00	857.00	404.00	857.00	405.00	858.00	405.00	858.00	406.00	861.00	406.00	861.00	408.00	865.00	408.00	865.00	409.00	866.00	409.00	866.00	410.00	870.00	410.00	870.00	411.00	872.00	411.00	872.00	412.00	875.00	412.00	875.00	413.00	876.00	413.00	876.00	414.00	880.00	414.00	880.00	415.00	882.00	415.00	882.00	416.00	894.00	416.00	894.00	415.00	895.00	415.00	895.00	414.00	897.00	414.00	897.00	415.00	904.00	415.00	904.00	414.00	905.00	414.00	905.00	415.00	907.00	415.00	907.00	416.00	910.00	416.00	910.00	415.00	918.00	415.00	918.00	414.00	930.00	414.00	930.00	415.00	936.00	415.00	936.00	416.00	938.00	416.00	938.00	417.00	939.00	417.00	939.00	418.00	942.00	418.00	942.00	420.00	945.00	420.00	945.00	421.00	946.00	421.00	946.00	422.00	947.00	422.00	947.00	423.00	948.00	423.00	948.00	424.00	949.00	424.00	949.00	425.00	950.00	425.00	950.00	426.00	952.00	426.00	952.00	427.00	953.00	427.00	953.00	428.00	954.00	428.00	954.00	429.00	956.00	429.00	956.00	430.00	958.00	430.00	958.00	431.00	960.00	431.00	960.00	432.00	962.00	432.00	962.00	433.00	963.00	433.00	963.00	434.00	964.00	434.00	964.00	435.00	965.00	435.00	965.00	436.00	966.00	436.00	966.00	438.00	967.00	438.00	967.00	439.00	966.00	439.00	966.00	440.00	964.00	440.00	964.00	441.00	963.00	441.00	963.00	442.00	962.00	442.00	962.00	443.00	961.00	443.00	961.00	444.00	960.00	444.00	960.00	445.00	959.00	445.00	959.00	446.00	958.00	446.00	958.00	447.00	957.00	447.00	957.00	448.00	956.00	448.00	956.00	449.00	954.00	449.00	954.00	450.00	953.00	450.00	953.00	451.00	952.00	451.00	952.00	452.00	950.00	452.00	950.00	454.00	947.00	454.00	947.00	455.00	946.00	455.00	946.00	456.00	944.00	456.00	944.00	457.00	943.00	457.00	943.00	458.00	942.00	458.00	942.00	459.00	941.00	459.00	941.00	460.00	939.00	460.00	939.00	462.00	937.00	462.00	937.00	463.00	936.00	463.00	936.00	464.00	935.00	464.00	935.00	465.00	934.00	465.00	934.00	466.00	932.00	466.00	932.00	468.00	931.00	468.00	931.00	469.00	929.00	469.00	929.00	470.00	928.00	470.00	928.00	471.00	925.00	471.00	925.00	472.00	924.00	472.00	924.00	474.00	923.00	474.00	923.00	475.00	921.00	475.00	921.00	476.00	920.00	476.00	920.00	477.00	918.00	477.00	918.00	478.00	917.00	478.00	917.00	479.00	916.00	479.00	916.00	480.00	915.00	480.00	915.00	482.00	914.00	482.00	914.00	483.00	912.00	483.00	912.00	484.00	910.00	484.00	910.00	485.00	909.00	485.00	909.00	488.00	907.00	488.00	907.00	489.00	906.00	489.00	906.00	493.00	905.00	493.00
T0_thres.tif	0428-0602	276.33	194.06	5462.61	58.30	0.0195	681.00	430.00	682.00	430.00	682.00	432.00	683.00	432.00	683.00	435.00	684.00	435.00	684.00	436.00	685.00	436.00	685.00	437.00	686.00	437.00	686.00	439.00	687.00	439.00	687.00	440.00	688.00	440.00	688.00	442.00	689.00	442.00	689.00	443.00	690.00	443.00	690.00	444.00	691.00	444.00	691.00	446.00	693.00	446.00	693.00	447.00	694.00	447.00	694.00	448.00	695.00	448.00	695.00	450.00	697.00	450.00	697.00	451.00	699.00	451.00	699.00	453.00	701.00	453.00	701.00	454.00	703.00	454.00	703.00	455.00	705.00	455.00	705.00	456.00	706.00	456.00	706.00	457.00	707.00	457.00	707.00	458.00	709.00	458.00	709.00	460.00	713.00	460.00	713.00	461.00	712.00	461.00	712.00	462.00	711.00	462.00	711.00	463.00	710.00	463.00	710.00	465.00	709.00	465.00	709.00	466.00	708.00	466.00	708.00	467.00	707.00	467.00	707.00	468.00	706.00	468.00	706.00	469.00	705.00	469.00	705.00	471.00	703.00	471.00	703.00	472.00	702.00	472.00	702.00	473.00	701.00	473.00	701.00	474.00	700.00	474.00	700.00	475.00	699.00	475.00	699.00	477.00	698.00	477.00	698.00	478.00	697.00	478.00	697.00	480.00	696.00	480.00	696.00	481.00	695.00	481.00	695.00	484.00	693.00	484.00	693.00	483.00	684.00	483.00	684.00	482.00	682.00	482.00	682.00	481.00	678.00	481.00	678.00	480.00	674.00	480.00	674.00	479.00	646.00	479.00	646.00	480.00	642.00	480.00	642.00	481.00	639.00	481.00	639.00	482.00	637.00	482.00	637.00	483.00	632.00	483.00	632.00	484.00	631.00	484.00	631.00	485.00	629.00	485.00	629.00	486.00	626.00	486.00	626.00	487.00	624.00	487.00	624.00	488.00	623.00	488.00	623.00	489.00	621.00	489.00	621.00	490.00	619.00	490.00	619.00	491.00	617.00	491.00	617.00	492.00	614.00	492.00	614.00	493.00	612.00	493.00	612.00	494.00	611.00	494.00	611.00	495.00	609.00	495.00	609.00	496.00	608.00	496.00	608.00	497.00	605.00	497.00	605.00	498.00	602.00	498.00	602.00	499.00	601.00	499.00	601.00	500.00	599.00	500.00	599.00	501.00	597.00	501.00	597.00	502.00	596.00	502.00	596.00	503.00	595.00	503.00	595.00	504.00	594.00	504.00	594.00	505.00	591.00	505.00	591.00	506.00	590.00	506.00	590.00	507.00	587.00	507.00	587.00	508.00	586.00	508.00	586.00	509.00	585.00	509.00	585.00	510.00	583.00	510.00	583.00	511.00	582.00	511.00	582.00	512.00	580.00	512.00	580.00	513.00	579.00	513.00	579.00	514.00	578.00	514.00	578.00	515.00	576.00	515.00	576.00	516.00	574.00	516.00	574.00	517.00	573.00	517.00	573.00	518.00	572.00	518.00	572.00	519.00	570.00	519.00	570.00	520.00	569.00	520.00	569.00	521.00	568.00	521.00	568.00	522.00	567.00	522.00	567.00	523.00	566.00	523.00	566.00	524.00	565.00	524.00	565.00	525.00	562.00	525.00	562.00	526.00	561.00	526.00	561.00	527.00	560.00	527.00	560.00	528.00	558.00	528.00	558.00	529.00	555.00	529.00	555.00	530.00	551.00	530.00	551.00	531.00	520.00	531.00	520.00	530.00	517.00	530.00	517.00	529.00	516.00	529.00	516.00	528.00	514.00	528.00	514.00	527.00	513.00	527.00	513.00	526.00	512.00	526.00	512.00	524.00	510.00	524.00	510.00	523.00	509.00	523.00	509.00	522.00	508.00	522.00	508.00	518.00	507.00	518.00	507.00	517.00	506.00	517.00	506.00	516.00	505.00	516.00	505.00	515.00	503.00	515.00	503.00	513.00	502.00	513.00	502.00	511.00	501.00	511.00	501.00	510.00	500.00	510.00	500.00	507.00	499.00	507.00	499.00	506.00	498.00	506.00	498.00	500.00	497.00	500.00	497.00	499.00	496.00	499.00	496.00	497.00	495.00	497.00	495.00	495.00	494.00	495.00	494.00	494.00	493.00	494.00	493.00	493.00	492.00	493.00	492.00	491.00	495.00	491.00	495.00	490.00	499.00	490.00	499.00	489.00	501.00	489.00	501.00	488.00	503.00	488.00	503.00	486.00	506.00	486.00	506.00	484.00	507.00	484.00	507.00	483.00	508.00	483.00	508.00	476.00	507.00	476.00	507.00	475.00	506.00	475.00	506.00	474.00	505.00	474.00	505.00	473.00	504.00	473.00	504.00	472.00	503.00	472.00	503.00	471.00	500.00	471.00	500.00	470.00	499.00	470.00	499.00	469.00	496.00	469.00	496.00	468.00	493.00	468.00	493.00	467.00	494.00	467.00	494.00	466.00	500.00	466.00	500.00	464.00	503.00	464.00	503.00	462.00	505.00	462.00	505.00	460.00	510.00	460.00	510.00	459.00	511.00	459.00	511.00	458.00	513.00	458.00	513.00	457.00	517.00	457.00	517.00	456.00	520.00	456.00	520.00	454.00	526.00	454.00	526.00	453.00	527.00	453.00	527.00	452.00	528.00	452.00	528.00	451.00	531.00	451.00	531.00	450.00	533.00	450.00	533.00	448.00	535.00	448.00	535.00	447.00	536.00	447.00	536.00	446.00	538.00	446.00	538.00	444.00	539.00	444.00	539.00	443.00	540.00	443.00	540.00	442.00	542.00	442.00	542.00	439.00	543.00	439.00	543.00	438.00	544.00	438.00	544.00	437.00	546.00	437.00	546.00	436.00	547.00	436.00	547.00	435.00	548.00	435.00	548.00	434.00	550.00	434.00	550.00	433.00	552.00	433.00	552.00	432.00	553.00	432.00	553.00	430.00	554.00	430.00	554.00	428.00	555.00	428.00	555.00	427.00	556.00	427.00	556.00	418.00	557.00	418.00	557.00	416.00	558.00	416.00	558.00	401.00	557.00	401.00	557.00	398.00	556.00	398.00	556.00	390.00	555.00	390.00	555.00	388.00	554.00	388.00	554.00	385.00	553.00	385.00	553.00	383.00	552.00	383.00	552.00	381.00	551.00	381.00	551.00	380.00	550.00	380.00	550.00	378.00	549.00	378.00	549.00	377.00	548.00	377.00	548.00	362.00	549.00	362.00	549.00	360.00	550.00	360.00	550.00	359.00	551.00	359.00	551.00	358.00	552.00	358.00	552.00	357.00	554.00	357.00	554.00	354.00	555.00	354.00	555.00	351.00	556.00	351.00	556.00	350.00	562.00	350.00	562.00	349.00	563.00	349.00	563.00	348.00	565.00	348.00	565.00	347.00	566.00	347.00	566.00	346.00	575.00	346.00	575.00	345.00	578.00	345.00	578.00	344.00	587.00	344.00	587.00	343.00	591.00	343.00	591.00	342.00	598.00	342.00	598.00	341.00	602.00	341.00	602.00	340.00	608.00	340.00	608.00	339.00	610.00	339.00	610.00	338.00	615.00	338.00	615.00	337.00	617.00	337.00	617.00	336.00	624.00	336.00	624.00	335.00	630.00	335.00	630.00	334.00	636.00	334.00	636.00	333.00	637.00	333.00	637.00	332.00	644.00	332.00	644.00	331.00	648.00	331.00	648.00	330.00	651.00	330.00	651.00	329.00	655.00	329.00	655.00	328.00	658.00	328.00	658.00	327.00	662.00	327.00	662.00	326.00	669.00	326.00	669.00	325.00	675.00	325.00	675.00	326.00	684.00	326.00	684.00	327.00	686.00	327.00	686.00	328.00	690.00	328.00	690.00	327.00	692.00	327.00	692.00	328.00	693.00	328.00	693.00	329.00	694.00	329.00	694.00	330.00	695.00	330.00	695.00	331.00	697.00	331.00	697.00	332.00	698.00	332.00	698.00	333.00	699.00	333.00	699.00	334.00	700.00	334.00	700.00	335.00	701.00	335.00	701.00	337.00	702.00	337.00	702.00	338.00	703.00	338.00	703.00	340.00	704.00	340.00	704.00	343.00	705.00	343.00	705.00	348.00	704.00	348.00	704.00	351.00	703.00	351.00	703.00	358.00	702.00	358.00	702.00	360.00	701.00	360.00	701.00	364.00	700.00	364.00	700.00	366.00	699.00	366.00	699.00	368.00	698.00	368.00	698.00	370.00	697.00	370.00	697.00	372.00	696.00	372.00	696.00	375.00	695.00	375.00	695.00	377.00	694.00	377.00	694.00	379.00	693.00	379.00	693.00	380.00	692.00	380.00	692.00	383.00	691.00	383.00	691.00	386.00	690.00	386.00	690.00	388.00	689.00	388.00	689.00	390.00	688.00	390.00	688.00	393.00	687.00	393.00	687.00	397.00	686.00	397.00	686.00	399.00	685.00	399.00	685.00	404.00	684.00	404.00	684.00	407.00	683.00	407.00	683.00	413.00	682.00	413.00	682.00	416.00	681.00	416.00
T0_thres.tif	0306-0370	165.17	139.06	9769.22	19.30	0.0016	471.00	339.00	472.00	339.00	472.00	340.00	473.00	340.00	473.00	341.00	474.00	341.00	474.00	342.00	475.00	342.00	475.00	344.00	476.00	344.00	476.00	345.00	477.00	345.00	477.00	346.00	476.00	346.00	476.00	349.00	475.00	349.00	475.00	350.00	473.00	350.00	473.00	351.00	469.00	351.00	469.00	352.00	466.00	352.00	466.00	353.00	465.00	353.00	465.00	354.00	461.00	354.00	461.00	355.00	460.00	355.00	460.00	356.00	458.00	356.00	458.00	357.00	449.00	357.00	449.00	358.00	448.00	358.00	448.00	359.00	444.00	359.00	444.00	360.00	442.00	360.00	442.00	361.00	439.00	361.00	439.00	362.00	438.00	362.00	438.00	363.00	435.00	363.00	435.00	364.00	431.00	364.00	431.00	365.00	429.00	365.00	429.00	366.00	427.00	366.00	427.00	367.00	426.00	367.00	426.00	368.00	420.00	368.00	420.00	369.00	418.00	369.00	418.00	370.00	416.00	370.00	416.00	371.00	415.00	371.00	415.00	372.00	414.00	372.00	414.00	373.00	410.00	373.00	410.00	374.00	408.00	374.00	408.00	375.00	405.00	375.00	405.00	376.00	404.00	376.00	404.00	377.00	402.00	377.00	402.00	378.00	401.00	378.00	401.00	379.00	400.00	379.00	400.00	380.00	399.00	380.00	399.00	381.00	397.00	381.00	397.00	382.00	396.00	382.00	396.00	383.00	395.00	383.00	395.00	385.00	394.00	385.00	394.00	386.00	393.00	386.00	393.00	387.00	392.00	387.00	392.00	400.00	393.00	400.00	393.00	409.00	392.00	409.00	392.00	412.00	391.00	412.00	391.00	420.00	390.00	420.00	390.00	423.00	388.00	423.00	388.00	425.00	387.00	425.00	387.00	426.00	386.00	426.00	386.00	427.00	385.00	427.00	385.00	428.00	384.00	428.00	384.00	429.00	383.00	429.00	383.00	430.00	382.00	430.00	382.00	431.00	381.00	431.00	381.00	432.00	380.00	432.00	380.00	433.00	378.00	433.00	378.00	434.00	377.00	434.00	377.00	435.00	376.00	435.00	376.00	436.00	375.00	436.00	375.00	437.00	373.00	437.00	373.00	439.00	371.00	439.00	371.00	441.00	369.00	441.00	369.00	442.00	368.00	442.00	368.00	443.00	367.00	443.00	367.00	442.00	362.00	442.00	362.00	441.00	360.00	441.00	360.00	440.00	358.00	440.00	358.00	439.00	354.00	439.00	354.00	438.00	351.00	438.00	351.00	437.00	348.00	437.00	348.00	436.00	343.00	436.00	343.00	435.00	342.00	435.00	342.00	434.00	341.00	434.00	341.00	433.00	339.00	433.00	339.00	432.00	338.00	432.00	338.00	431.00	335.00	431.00	335.00	430.00	334.00	430.00	334.00	429.00	333.00	429.00	333.00	428.00	331.00	428.00	331.00	427.00	328.00	427.00	328.00	426.00	326.00	426.00	326.00	425.00	324.00	425.00	324.00	424.00	320.00	424.00	320.00	423.00	315.00	423.00	315.00	424.00	312.00	424.00	312.00	425.00	310.00	425.00	310.00	426.00	308.00	426.00	308.00	427.00	306.00	427.00	306.00	428.00	304.00	428.00	304.00	429.00	301.00	429.00	301.00	430.00	298.00	430.00	298.00	431.00	289.00	431.00	289.00	432.00	287.00	432.00	287.00	433.00	281.00	433.00	281.00	434.00	280.00	434.00	280.00	435.00	277.00	435.00	277.00	434.00	276.00	434.00	276.00	433.00	269.00	433.00	269.00	432.00	264.00	432.00	264.00	431.00	262.00	431.00	262.00	429.00	260.00	429.00	260.00	427.00	258.00	427.00	258.00	426.00	257.00	426.00	257.00	425.00	255.00	425.00	255.00	424.00	253.00	424.00	253.00	423.00	250.00	423.00	250.00	422.00	249.00	422.00	249.00	421.00	248.00	421.00	248.00	420.00	246.00	420.00	246.00	419.00	245.00	419.00	245.00	418.00	243.00	418.00	243.00	417.00	240.00	417.00	240.00	415.00	239.00	415.00	239.00	414.00	240.00	414.00	240.00	412.00	242.00	412.00	242.00	409.00	243.00	409.00	243.00	407.00	244.00	407.00	244.00	404.00	246.00	404.00	246.00	401.00	248.00	401.00	248.00	399.00	249.00	399.00	249.00	398.00	250.00	398.00	250.00	396.00	252.00	396.00	252.00	393.00	253.00	393.00	253.00	392.00	254.00	392.00	254.00	391.00	255.00	391.00	255.00	390.00	256.00	390.00	256.00	389.00	257.00	389.00	257.00	387.00	258.00	387.00	258.00	386.00	259.00	386.00	259.00	385.00	260.00	385.00	260.00	383.00	261.00	383.00	261.00	382.00	262.00	382.00	262.00	380.00	263.00	380.00	263.00	379.00	264.00	379.00	264.00	376.00	265.00	376.00	265.00	370.00	264.00	370.00	264.00	366.00	263.00	366.00	263.00	365.00	262.00	365.00	262.00	363.00	261.00	363.00	261.00	360.00	260.00	360.00	260.00	359.00	258.00	359.00	258.00	358.00	257.00	358.00	257.00	357.00	256.00	357.00	256.00	356.00	255.00	356.00	255.00	353.00	250.00	353.00	250.00	352.00	249.00	352.00	249.00	351.00	248.00	351.00	248.00	350.00	247.00	350.00	247.00	349.00	240.00	349.00	240.00	348.00	238.00	348.00	238.00	347.00	229.00	347.00	229.00	346.00	228.00	346.00	228.00	345.00	226.00	345.00	226.00	344.00	225.00	344.00	225.00	343.00	224.00	343.00	224.00	342.00	222.00	342.00	222.00	341.00	220.00	341.00	220.00	340.00	219.00	340.00	219.00	339.00	214.00	339.00	214.00	338.00	213.00	338.00	213.00	337.00	212.00	337.00	212.00	336.00	211.00	336.00	211.00	335.00	210.00	335.00	210.00	334.00	208.00	334.00	208.00	332.00	207.00	332.00	207.00	330.00	206.00	330.00	206.00	328.00	204.00	328.00	204.00	326.00	203.00	326.00	203.00	325.00	202.00	325.00	202.00	323.00	201.00	323.00	201.00	316.00	203.00	316.00	203.00	314.00	205.00	314.00	205.00	312.00	207.00	312.00	207.00	311.00	210.00	311.00	210.00	310.00	213.00	310.00	213.00	309.00	215.00	309.00	215.00	308.00	222.00	308.00	222.00	307.00	223.00	307.00	223.00	306.00	225.00	306.00	225.00	305.00	228.00	305.00	228.00	304.00	230.00	304.00	230.00	303.00	231.00	303.00	231.00	302.00	237.00	302.00	237.00	300.00	244.00	300.00	244.00	299.00	246.00	299.00	246.00	298.00	255.00	298.00	255.00	297.00	256.00	297.00	256.00	296.00	260.00	296.00	260.00	295.00	261.00	295.00	261.00	294.00	264.00	294.00	264.00	293.00	267.00	293.00	267.00	292.00	268.00	292.00	268.00	291.00	269.00	291.00	269.00	290.00	274.00	290.00	274.00	289.00	276.00	289.00	276.00	288.00	278.00	288.00	278.00	287.00	282.00	287.00	282.00	286.00	286.00	286.00	286.00	285.00	287.00	285.00	287.00	284.00	290.00	284.00	290.00	283.00	292.00	283.00	292.00	282.00	294.00	282.00	294.00	280.00	296.00	280.00	296.00	279.00	297.00	279.00	297.00	271.00	296.00	271.00	296.00	269.00	295.00	269.00	295.00	267.00	294.00	267.00	294.00	266.00	293.00	266.00	293.00	265.00	292.00	265.00	292.00	264.00	290.00	264.00	290.00	263.00	288.00	263.00	288.00	261.00	287.00	261.00	287.00	260.00	286.00	260.00	286.00	259.00	284.00	259.00	284.00	257.00	283.00	257.00	283.00	254.00	282.00	254.00	282.00	252.00	281.00	252.00	281.00	251.00	280.00	251.00	280.00	250.00	279.00	250.00	279.00	248.00	278.00	248.00	278.00	245.00	277.00	245.00	277.00	244.00	276.00	244.00	276.00	243.00	275.00	243.00	275.00	241.00	274.00	241.00	274.00	237.00	273.00	237.00	273.00	236.00	272.00	236.00	272.00	232.00	271.00	232.00	271.00	228.00	270.00	228.00	270.00	224.00	271.00	224.00	271.00	225.00	275.00	225.00	275.00	226.00	284.00	226.00	284.00	225.00	285.00	225.00	285.00	224.00	288.00	224.00	288.00	223.00	290.00	223.00	290.00	222.00	291.00	222.00	291.00	221.00	293.00	221.00	293.00	220.00	296.00	220.00	296.00	219.00	297.00	219.00	297.00	218.00	300.00	218.00	300.00	217.00	301.00	217.00	301.00	215.00	303.00	215.00	303.00	214.00	306.00	214.00	306.00	213.00	308.00	213.00	308.00	212.00	309.00	212.00	309.00	211.00	310.00	211.00	310.00	210.00	312.00	210.00	312.00	209.00	314.00	209.00	314.00	208.00	316.00	208.00	316.00	207.00	317.00	207.00	317.00	206.00	318.00	206.00	318.00	205.00	320.00	205.00	320.00	204.00	323.00	204.00	323.00	203.00	324.00	203.00	324.00	202.00	326.00	202.00	326.00	201.00	328.00	201.00	328.00	200.00	340.00	200.00	340.00	199.00	341.00	199.00	341.00	200.00	350.00	200.00	350.00	201.00	354.00	201.00	354.00	202.00	366.00	202.00	366.00	201.00	367.00	201.00	367.00	200.00	370.00	200.00	370.00	198.00	373.00	198.00	373.00	197.00	374.00	197.00	374.00	196.00	376.00	196.00	376.00	195.00	378.00	195.00	378.00	194.00	379.00	194.00	379.00	193.00	381.00	193.00	381.00	192.00	382.00	192.00	382.00	191.00	383.00	191.00	383.00	190.00	384.00	190.00	384.00	188.00	387.00	188.00	387.00	187.00	388.00	187.00	388.00	185.00	391.00	185.00	391.00	184.00	394.00	184.00	394.00	183.00	395.00	183.00	395.00	182.00	396.00	182.00	396.00	181.00	398.00	181.00	398.00	180.00	401.00	180.00	401.00	179.00	403.00	179.00	403.00	178.00	406.00	178.00	406.00	177.00	407.00	177.00	407.00	176.00	411.00	176.00	411.00	175.00	413.00	175.00	413.00	174.00	416.00	174.00	416.00	173.00	417.00	173.00	417.00	172.00	423.00	172.00	423.00	171.00	425.00	171.00	425.00	170.00	427.00	170.00	427.00	171.00	428.00	171.00	428.00	172.00	429.00	172.00	429.00	173.00	430.00	173.00	430.00	174.00	431.00	174.00	431.00	176.00	434.00	176.00	434.00	177.00	435.00	177.00	435.00	178.00	437.00	178.00	437.00	179.00	439.00	179.00	439.00	180.00	441.00	180.00	441.00	181.00	443.00	181.00	443.00	182.00	445.00	182.00	445.00	183.00	447.00	183.00	447.00	184.00	451.00	184.00	451.00	185.00	455.00	185.00	455.00	186.00	457.00	186.00	457.00	187.00	459.00	187.00	459.00	188.00	461.00	188.00	461.00	189.00	463.00	189.00	463.00	190.00	462.00	190.00	462.00	191.00	461.00	191.00	461.00	194.00	460.00	194.00	460.00	196.00	459.00	196.00	459.00	198.00	458.00	198.00	458.00	199.00	457.00	199.00	457.00	202.00	456.00	202.00	456.00	203.00	455.00	203.00	455.00	206.00	454.00	206.00	454.00	216.00	455.00	216.00	455.00	218.00	456.00	218.00	456.00	219.00	457.00	219.00	457.00	221.00	458.00	221.00	458.00	222.00	459.00	222.00	459.00	223.00	460.00	223.00	460.00	224.00	461.00	224.00	461.00	225.00	463.00	225.00	463.00	226.00	465.00	226.00	465.00	227.00	467.00	227.00	467.00	228.00	469.00	228.00	469.00	229.00	470.00	229.00	470.00	230.00	473.00	230.00	473.00	231.00	476.00	231.00	476.00	232.00	480.00	232.00	480.00	233.00	485.00	233.00	485.00	234.00	493.00	234.00	493.00	235.00	495.00	235.00	495.00	236.00	497.00	236.00	497.00	237.00	499.00	237.00	499.00	238.00	502.00	238.00	502.00	239.00	506.00	239.00	506.00	240.00	509.00	240.00	509.00	241.00	511.00	241.00	511.00	242.00	515.00	242.00	515.00	243.00	517.00	243.00	517.00	244.00	520.00	244.00	520.00	245.00	521.00	245.00	521.00	246.00	525.00	246.00	525.00	247.00	527.00	247.00	527.00	248.00	530.00	248.00	530.00	249.00	531.00	249.00	531.00	250.00	533.00	250.00	533.00	251.00	534.00	251.00	534.00	252.00	536.00	252.00	536.00	253.00	537.00	253.00	537.00	256.00	538.00	256.00	538.00	257.00	539.00	257.00	539.00	262.00	538.00	262.00	538.00	263.00	537.00	263.00	537.00	266.00	536.00	266.00	536.00	267.00	535.00	267.00	535.00	268.00	534.00	268.00	534.00	269.00	533.00	269.00	533.00	270.00	532.00	270.00	532.00	271.00	529.00	271.00	529.00	272.00	528.00	272.00	528.00	273.00	520.00	273.00	520.00	274.00	519.00	274.00	519.00	275.00	513.00	275.00	513.00	276.00	512.00	276.00	512.00	277.00	509.00	277.00	509.00	278.00	499.00	278.00	499.00	279.00	496.00	279.00	496.00	280.00	494.00	280.00	494.00	281.00	492.00	281.00	492.00	282.00	491.00	282.00	491.00	283.00	489.00	283.00	489.00	284.00	487.00	284.00	487.00	285.00	485.00	285.00	485.00	286.00	484.00	286.00	484.00	287.00	482.00	287.00	482.00	288.00	481.00	288.00	481.00	289.00	480.00	289.00	480.00	290.00	478.00	290.00	478.00	291.00	477.00	291.00	477.00	292.00	476.00	292.00	476.00	293.00	473.00	293.00	473.00	294.00	472.00	294.00	472.00	295.00	470.00	295.00	470.00	296.00	468.00	296.00	468.00	297.00	467.00	297.00	467.00	298.00	466.00	298.00	466.00	299.00	463.00	299.00	463.00	301.00	462.00	301.00	462.00	302.00	461.00	302.00	461.00	303.00	460.00	303.00	460.00	304.00	459.00	304.00	459.00	305.00	458.00	305.00	458.00	306.00	457.00	306.00	457.00	316.00	459.00	316.00	459.00	319.00	460.00	319.00	460.00	320.00	463.00	320.00	463.00	322.00	465.00	322.00	465.00	323.00	466.00	323.00	466.00	325.00	467.00	325.00	467.00	328.00	468.00	328.00	468.00	330.00	469.00	330.00	469.00	334.00	470.00	334.00	470.00	336.00	471.00	336.00
T0_thres.tif	0538-0434	200.79	244.21	1757.03	40.43	0.0232	495.00	548.00	494.00	548.00	494.00	550.00	493.00	550.00	493.00	552.00	492.00	552.00	492.00	553.00	491.00	553.00	491.00	554.00	490.00	554.00	490.00	556.00	489.00	556.00	489.00	557.00	488.00	557.00	488.00	560.00	486.00	560.00	486.00	562.00	485.00	562.00	485.00	563.00	484.00	563.00	484.00	565.00	483.00	565.00	483.00	566.00	482.00	566.00	482.00	567.00	481.00	567.00	481.00	568.00	480.00	568.00	480.00	569.00	479.00	569.00	479.00	570.00	478.00	570.00	478.00	571.00	477.00	571.00	477.00	572.00	476.00	572.00	476.00	573.00	475.00	573.00	475.00	574.00	474.00	574.00	474.00	575.00	472.00	575.00	472.00	576.00	471.00	576.00	471.00	578.00	470.00	578.00	470.00	579.00	469.00	579.00	469.00	580.00	468.00	580.00	468.00	581.00	466.00	581.00	466.00	582.00	465.00	582.00	465.00	583.00	463.00	583.00	463.00	584.00	462.00	584.00	462.00	585.00	457.00	585.00	457.00	586.00	455.00	586.00	455.00	587.00	450.00	587.00	450.00	586.00	448.00	586.00	448.00	585.00	444.00	585.00	444.00	584.00	442.00	584.00	442.00	583.00	434.00	583.00	434.00	582.00	432.00	582.00	432.00	581.00	428.00	581.00	428.00	580.00	427.00	580.00	427.00	579.00	426.00	579.00	426.00	578.00	424.00	578.00	424.00	577.00	423.00	577.00	423.00	576.00	422.00	576.00	422.00	575.00	420.00	575.00	420.00	573.00	416.00	573.00	416.00	571.00	414.00	571.00	414.00	570.00	413.00	570.00	413.00	569.00	411.00	569.00	411.00	567.00	409.00	567.00	409.00	566.00	408.00	566.00	408.00	565.00	406.00	565.00	406.00	564.00	403.00	564.00	403.00	563.00	402.00	563.00	402.00	562.00	401.00	562.00	401.00	561.00	396.00	561.00	396.00	560.00	390.00	560.00	390.00	561.00	376.00	561.00	376.00	560.00	374.00	560.00	374.00	558.00	373.00	558.00	373.00	557.00	372.00	557.00	372.00	554.00	371.00	554.00	371.00	553.00	370.00	553.00	370.00	548.00	368.00	548.00	368.00	537.00	371.00	537.00	371.00	533.00	372.00	533.00	372.00	532.00	374.00	532.00	374.00	531.00	375.00	531.00	375.00	530.00	376.00	530.00	376.00	529.00	377.00	529.00	377.00	528.00	379.00	528.00	379.00	527.00	381.00	527.00	381.00	526.00	382.00	526.00	382.00	525.00	384.00	525.00	384.00	524.00	385.00	524.00	385.00	523.00	387.00	523.00	387.00	521.00	389.00	521.00	389.00	520.00	394.00	520.00	394.00	518.00	396.00	518.00	396.00	517.00	398.00	517.00	398.00	516.00	402.00	516.00	402.00	515.00	405.00	515.00	405.00	514.00	406.00	514.00	406.00	513.00	407.00	513.00	407.00	512.00	408.00	512.00	408.00	511.00	410.00	511.00	410.00	509.00	412.00	509.00	412.00	508.00	417.00	508.00	417.00	506.00	419.00	506.00	419.00	505.00	422.00	505.00	422.00	503.00	426.00	503.00	426.00	502.00	427.00	502.00	427.00	501.00	429.00	501.00	429.00	500.00	432.00	500.00	432.00	499.00	433.00	499.00	433.00	498.00	435.00	498.00	435.00	497.00	437.00	497.00	437.00	496.00	441.00	496.00	441.00	495.00	442.00	495.00	442.00	494.00	444.00	494.00	444.00	493.00	448.00	493.00	448.00	492.00	450.00	492.00	450.00	491.00	451.00	491.00	451.00	490.00	455.00	490.00	455.00	491.00	458.00	491.00	458.00	492.00	462.00	492.00	462.00	493.00	468.00	493.00	468.00	492.00	482.00	492.00	482.00	493.00	485.00	493.00	485.00	494.00	489.00	494.00	489.00	496.00	490.00	496.00	490.00	497.00	491.00	497.00	491.00	498.00	492.00	498.00	492.00	500.00	493.00	500.00	493.00	501.00	494.00	501.00	494.00	502.00	495.00	502.00	495.00	508.00	496.00	508.00	496.00	509.00	495.00	509.00	495.00	513.00	497.00	513.00	497.00	514.00	498.00	514.00	498.00	515.00	499.00	515.00	499.00	516.00	500.00	516.00	500.00	518.00	501.00	518.00	501.00	532.00	500.00	532.00	500.00	533.00	499.00	533.00	499.00	538.00	498.00	538.00	498.00	541.00	497.00	541.00	497.00	543.00	496.00	543.00	496.00	546.00	495.00	546.00
T0_thres.tif	0442-0423	200.33	198.42	4814.26	26.01	0.0130	544.00	434.00	542.00	434.00	542.00	435.00	541.00	435.00	541.00	436.00	540.00	436.00	540.00	437.00	539.00	437.00	539.00	439.00	538.00	439.00	538.00	440.00	537.00	440.00	537.00	441.00	536.00	441.00	536.00	442.00	535.00	442.00	535.00	443.00	534.00	443.00	534.00	444.00	533.00	444.00	533.00	445.00	531.00	445.00	531.00	446.00	530.00	446.00	530.00	447.00	528.00	447.00	528.00	448.00	526.00	448.00	526.00	449.00	525.00	449.00	525.00	450.00	524.00	450.00	524.00	451.00	518.00	451.00	518.00	452.00	517.00	452.00	517.00	453.00	515.00	453.00	515.00	454.00	511.00	454.00	511.00	455.00	509.00	455.00	509.00	456.00	507.00	456.00	507.00	457.00	503.00	457.00	503.00	458.00	502.00	458.00	502.00	459.00	501.00	459.00	501.00	460.00	500.00	460.00	500.00	461.00	497.00	461.00	497.00	460.00	494.00	460.00	494.00	462.00	493.00	462.00	493.00	463.00	491.00	463.00	491.00	464.00	490.00	464.00	490.00	465.00	489.00	465.00	489.00	467.00	481.00	467.00	481.00	466.00	474.00	466.00	474.00	467.00	469.00	467.00	469.00	468.00	464.00	468.00	464.00	469.00	458.00	469.00	458.00	470.00	455.00	470.00	455.00	471.00	453.00	471.00	453.00	472.00	452.00	472.00	452.00	473.00	449.00	473.00	449.00	474.00	447.00	474.00	447.00	476.00	446.00	476.00	446.00	477.00	444.00	477.00	444.00	479.00	443.00	479.00	443.00	484.00	444.00	484.00	444.00	486.00	446.00	486.00	446.00	487.00	447.00	487.00	447.00	489.00	445.00	489.00	445.00	490.00	442.00	490.00	442.00	491.00	439.00	491.00	439.00	492.00	438.00	492.00	438.00	493.00	435.00	493.00	435.00	494.00	433.00	494.00	433.00	495.00	431.00	495.00	431.00	496.00	429.00	496.00	429.00	497.00	427.00	497.00	427.00	498.00	425.00	498.00	425.00	499.00	424.00	499.00	424.00	500.00	420.00	500.00	420.00	501.00	419.00	501.00	419.00	502.00	417.00	502.00	417.00	503.00	415.00	503.00	415.00	504.00	414.00	504.00	414.00	505.00	410.00	505.00	410.00	506.00	408.00	506.00	408.00	507.00	407.00	507.00	407.00	508.00	406.00	508.00	406.00	509.00	405.00	509.00	405.00	510.00	404.00	510.00	404.00	511.00	403.00	511.00	403.00	512.00	400.00	512.00	400.00	513.00	396.00	513.00	396.00	514.00	394.00	514.00	394.00	515.00	392.00	515.00	392.00	516.00	391.00	516.00	391.00	517.00	387.00	517.00	387.00	518.00	385.00	518.00	385.00	519.00	384.00	519.00	384.00	520.00	383.00	520.00	383.00	521.00	381.00	521.00	381.00	522.00	380.00	522.00	380.00	523.00	379.00	523.00	379.00	524.00	377.00	524.00	377.00	525.00	375.00	525.00	375.00	526.00	374.00	526.00	374.00	527.00	373.00	527.00	373.00	528.00	372.00	528.00	372.00	529.00	370.00	529.00	370.00	530.00	369.00	530.00	369.00	531.00	368.00	531.00	368.00	533.00	365.00	533.00	365.00	538.00	364.00	538.00	364.00	537.00	362.00	537.00	362.00	535.00	353.00	535.00	353.00	534.00	344.00	534.00	344.00	535.00	341.00	535.00	341.00	536.00	338.00	536.00	338.00	537.00	333.00	537.00	333.00	538.00	332.00	538.00	332.00	539.00	330.00	539.00	330.00	538.00	326.00	538.00	326.00	539.00	320.00	539.00	320.00	540.00	317.00	540.00	317.00	541.00	311.00	541.00	311.00	540.00	306.00	540.00	306.00	539.00	304.00	539.00	304.00	538.00	302.00	538.00	302.00	537.00	299.00	537.00	299.00	536.00	298.00	536.00	298.00	535.00	296.00	535.00	296.00	534.00	294.00	534.00	294.00	533.00	293.00	533.00	293.00	532.00	292.00	532.00	292.00	531.00	293.00	531.00	293.00	530.00	294.00	530.00	294.00	529.00	295.00	529.00	295.00	526.00	296.00	526.00	296.00	524.00	297.00	524.00	297.00	522.00	298.00	522.00	298.00	520.00	299.00	520.00	299.00	518.00	300.00	518.00	300.00	517.00	301.00	517.00	301.00	516.00	302.00	516.00	302.00	515.00	303.00	515.00	303.00	514.00	304.00	514.00	304.00	512.00	307.00	512.00	307.00	511.00	308.00	511.00	308.00	510.00	309.00	510.00	309.00	509.00	310.00	509.00	310.00	507.00	312.00	507.00	312.00	506.00	314.00	506.00	314.00	505.00	316.00	505.00	316.00	504.00	318.00	504.00	318.00	503.00	319.00	503.00	319.00	502.00	320.00	502.00	320.00	501.00	322.00	501.00	322.00	500.00	323.00	500.00	323.00	499.00	325.00	499.00	325.00	498.00	326.00	498.00	326.00	497.00	328.00	497.00	328.00	495.00	329.00	495.00	329.00	494.00	331.00	494.00	331.00	493.00	332.00	493.00	332.00	492.00	334.00	492.00	334.00	491.00	335.00	491.00	335.00	490.00	338.00	490.00	338.00	489.00	339.00	489.00	339.00	488.00	340.00	488.00	340.00	487.00	341.00	487.00	341.00	486.00	344.00	486.00	344.00	484.00	345.00	484.00	345.00	483.00	346.00	483.00	346.00	482.00	348.00	482.00	348.00	480.00	350.00	480.00	350.00	477.00	351.00	477.00	351.00	476.00	353.00	476.00	353.00	474.00	354.00	474.00	354.00	473.00	355.00	473.00	355.00	470.00	357.00	470.00	357.00	465.00	358.00	465.00	358.00	463.00	359.00	463.00	359.00	462.00	360.00	462.00	360.00	460.00	361.00	460.00	361.00	457.00	362.00	457.00	362.00	453.00	363.00	453.00	363.00	450.00	364.00	450.00	364.00	447.00	365.00	447.00	365.00	446.00	371.00	446.00	371.00	445.00	372.00	445.00	372.00	444.00	374.00	444.00	374.00	442.00	376.00	442.00	376.00	440.00	378.00	440.00	378.00	438.00	379.00	438.00	379.00	437.00	380.00	437.00	380.00	436.00	382.00	436.00	382.00	435.00	384.00	435.00	384.00	433.00	385.00	433.00	385.00	432.00	386.00	432.00	386.00	431.00	387.00	431.00	387.00	430.00	388.00	430.00	388.00	429.00	390.00	429.00	390.00	427.00	391.00	427.00	391.00	426.00	392.00	426.00	392.00	425.00	393.00	425.00	393.00	423.00	394.00	423.00	394.00	415.00	395.00	415.00	395.00	412.00	396.00	412.00	396.00	398.00	395.00	398.00	395.00	389.00	397.00	389.00	397.00	388.00	398.00	388.00	398.00	386.00	399.00	386.00	399.00	384.00	402.00	384.00	402.00	382.00	404.00	382.00	404.00	380.00	406.00	380.00	406.00	379.00	407.00	379.00	407.00	378.00	411.00	378.00	411.00	377.00	412.00	377.00	412.00	376.00	417.00	376.00	417.00	374.00	418.00	374.00	418.00	373.00	420.00	373.00	420.00	372.00	423.00	372.00	423.00	371.00	428.00	371.00	428.00	370.00	430.00	370.00	430.00	369.00	431.00	369.00	431.00	368.00	434.00	368.00	434.00	367.00	437.00	367.00	437.00	366.00	440.00	366.00	440.00	365.00	441.00	365.00	441.00	364.00	444.00	364.00	444.00	363.00	446.00	363.00	446.00	362.00	450.00	362.00	450.00	361.00	452.00	361.00	452.00	360.00	461.00	360.00	461.00	359.00	462.00	359.00	462.00	358.00	463.00	358.00	463.00	357.00	468.00	357.00	468.00	356.00	469.00	356.00	469.00	355.00	471.00	355.00	471.00	354.00	476.00	354.00	476.00	353.00	478.00	353.00	478.00	352.00	480.00	352.00	480.00	350.00	481.00	350.00	481.00	348.00	482.00	348.00	482.00	347.00	484.00	347.00	484.00	346.00	485.00	346.00	485.00	345.00	488.00	345.00	488.00	344.00	497.00	344.00	497.00	345.00	505.00	345.00	505.00	346.00	510.00	346.00	510.00	347.00	515.00	347.00	515.00	346.00	519.00	346.00	519.00	347.00	526.00	347.00	526.00	346.00	531.00	346.00	531.00	347.00	532.00	347.00	532.00	348.00	533.00	348.00	533.00	349.00	534.00	349.00	534.00	350.00	538.00	350.00	538.00	351.00	539.00	351.00	539.00	352.00	546.00	352.00	546.00	351.00	550.00	351.00	550.00	352.00	549.00	352.00	549.00	355.00	548.00	355.00	548.00	357.00	547.00	357.00	547.00	358.00	546.00	358.00	546.00	360.00	545.00	360.00	545.00	379.00	546.00	379.00	546.00	380.00	547.00	380.00	547.00	383.00	548.00	383.00	548.00	384.00	549.00	384.00	549.00	385.00	550.00	385.00	550.00	387.00	551.00	387.00	551.00	390.00	552.00	390.00	552.00	392.00	553.00	392.00	553.00	400.00	554.00	400.00	554.00	404.00	555.00	404.00	555.00	409.00	554.00	409.00	554.00	415.00	553.00	415.00	553.00	424.00	552.00	424.00	552.00	426.00	551.00	426.00	551.00	428.00	550.00	428.00	550.00	429.00	549.00	429.00	549.00	430.00	548.00	430.00	548.00	431.00	546.00	431.00	546.00	432.00	544.00	432.00
T0_thres.tif	0478-0278	123.09	216.59	2594.63	52.78	0.0320	347.00	477.00	345.00	477.00	345.00	479.00	344.00	479.00	344.00	480.00	342.00	480.00	342.00	482.00	341.00	482.00	341.00	483.00	339.00	483.00	339.00	484.00	338.00	484.00	338.00	485.00	337.00	485.00	337.00	486.00	336.00	486.00	336.00	487.00	333.00	487.00	333.00	488.00	332.00	488.00	332.00	489.00	330.00	489.00	330.00	490.00	329.00	490.00	329.00	491.00	327.00	491.00	327.00	492.00	326.00	492.00	326.00	493.00	325.00	493.00	325.00	494.00	324.00	494.00	324.00	495.00	323.00	495.00	323.00	496.00	321.00	496.00	321.00	497.00	319.00	497.00	319.00	498.00	318.00	498.00	318.00	499.00	317.00	499.00	317.00	500.00	316.00	500.00	316.00	501.00	314.00	501.00	314.00	502.00	312.00	502.00	312.00	503.00	309.00	503.00	309.00	504.00	308.00	504.00	308.00	505.00	307.00	505.00	307.00	507.00	306.00	507.00	306.00	508.00	305.00	508.00	305.00	509.00	302.00	509.00	302.00	510.00	301.00	510.00	301.00	512.00	300.00	512.00	300.00	513.00	298.00	513.00	298.00	514.00	297.00	514.00	297.00	516.00	296.00	516.00	296.00	518.00	295.00	518.00	295.00	520.00	294.00	520.00	294.00	522.00	293.00	522.00	293.00	524.00	292.00	524.00	292.00	527.00	290.00	527.00	290.00	528.00	289.00	528.00	289.00	529.00	288.00	529.00	288.00	530.00	287.00	530.00	287.00	531.00	285.00	531.00	285.00	532.00	284.00	532.00	284.00	533.00	282.00	533.00	282.00	534.00	280.00	534.00	280.00	535.00	278.00	535.00	278.00	536.00	276.00	536.00	276.00	537.00	268.00	537.00	268.00	538.00	266.00	538.00	266.00	537.00	263.00	537.00	263.00	536.00	262.00	536.00	262.00	535.00	253.00	535.00	253.00	534.00	252.00	534.00	252.00	533.00	248.00	533.00	248.00	532.00	244.00	532.00	244.00	531.00	238.00	531.00	238.00	530.00	234.00	530.00	234.00	531.00	229.00	531.00	229.00	530.00	225.00	530.00	225.00	531.00	218.00	531.00	218.00	532.00	211.00	532.00	211.00	531.00	209.00	531.00	209.00	530.00	208.00	530.00	208.00	529.00	204.00	529.00	204.00	527.00	200.00	527.00	200.00	526.00	199.00	526.00	199.00	525.00	197.00	525.00	197.00	524.00	198.00	524.00	198.00	523.00	201.00	523.00	201.00	521.00	203.00	521.00	203.00	519.00	204.00	519.00	204.00	518.00	205.00	518.00	205.00	517.00	206.00	517.00	206.00	516.00	208.00	516.00	208.00	513.00	209.00	513.00	209.00	512.00	210.00	512.00	210.00	510.00	211.00	510.00	211.00	508.00	212.00	508.00	212.00	507.00	213.00	507.00	213.00	506.00	214.00	506.00	214.00	495.00	212.00	495.00	212.00	494.00	211.00	494.00	211.00	493.00	208.00	493.00	208.00	492.00	204.00	492.00	204.00	493.00	200.00	493.00	200.00	492.00	202.00	492.00	202.00	489.00	203.00	489.00	203.00	488.00	204.00	488.00	204.00	487.00	205.00	487.00	205.00	484.00	206.00	484.00	206.00	477.00	207.00	477.00	207.00	464.00	208.00	464.00	208.00	438.00	210.00	438.00	210.00	436.00	211.00	436.00	211.00	435.00	212.00	435.00	212.00	434.00	213.00	434.00	213.00	433.00	214.00	433.00	214.00	432.00	216.00	432.00	216.00	431.00	218.00	431.00	218.00	430.00	220.00	430.00	220.00	429.00	221.00	429.00	221.00	428.00	222.00	428.00	222.00	427.00	223.00	427.00	223.00	426.00	227.00	426.00	227.00	424.00	228.00	424.00	228.00	423.00	230.00	423.00	230.00	422.00	232.00	422.00	232.00	420.00	233.00	420.00	233.00	419.00	234.00	419.00	234.00	418.00	236.00	418.00	236.00	420.00	241.00	420.00	241.00	421.00	243.00	421.00	243.00	422.00	244.00	422.00	244.00	423.00	245.00	423.00	245.00	424.00	247.00	424.00	247.00	425.00	248.00	425.00	248.00	426.00	251.00	426.00	251.00	427.00	252.00	427.00	252.00	428.00	255.00	428.00	255.00	429.00	256.00	429.00	256.00	430.00	257.00	430.00	257.00	431.00	258.00	431.00	258.00	432.00	259.00	432.00	259.00	434.00	261.00	434.00	261.00	435.00	266.00	435.00	266.00	436.00	274.00	436.00	274.00	437.00	275.00	437.00	275.00	438.00	277.00	438.00	277.00	440.00	280.00	440.00	280.00	439.00	282.00	439.00	282.00	437.00	283.00	437.00	283.00	436.00	290.00	436.00	290.00	435.00	291.00	435.00	291.00	434.00	301.00	434.00	301.00	433.00	304.00	433.00	304.00	432.00	307.00	432.00	307.00	431.00	308.00	431.00	308.00	430.00	310.00	430.00	310.00	429.00	313.00	429.00	313.00	428.00	314.00	428.00	314.00	427.00	321.00	427.00	321.00	428.00	324.00	428.00	324.00	429.00	325.00	429.00	325.00	430.00	329.00	430.00	329.00	431.00	330.00	431.00	330.00	432.00	332.00	432.00	332.00	433.00	333.00	433.00	333.00	434.00	335.00	434.00	335.00	435.00	336.00	435.00	336.00	436.00	339.00	436.00	339.00	437.00	340.00	437.00	340.00	438.00	341.00	438.00	341.00	439.00	346.00	439.00	346.00	440.00	349.00	440.00	349.00	441.00	352.00	441.00	352.00	442.00	356.00	442.00	356.00	443.00	358.00	443.00	358.00	444.00	359.00	444.00	359.00	447.00	360.00	447.00	360.00	451.00	359.00	451.00	359.00	454.00	358.00	454.00	358.00	458.00	357.00	458.00	357.00	460.00	356.00	460.00	356.00	461.00	355.00	461.00	355.00	462.00	354.00	462.00	354.00	467.00	353.00	467.00	353.00	468.00	352.00	468.00	352.00	471.00	351.00	471.00	351.00	472.00	350.00	472.00	350.00	473.00	349.00	473.00	349.00	474.00	348.00	474.00	348.00	475.00	347.00	475.00
T0_thres.tif	0478-0168	76.27	215.50	952.07	65.67	0.0321	204.00	475.00	203.00	475.00	203.00	481.00	202.00	481.00	202.00	485.00	200.00	485.00	200.00	487.00	199.00	487.00	199.00	489.00	197.00	489.00	197.00	491.00	196.00	491.00	196.00	492.00	193.00	492.00	193.00	493.00	189.00	493.00	189.00	494.00	188.00	494.00	188.00	498.00	186.00	498.00	186.00	499.00	185.00	499.00	185.00	500.00	184.00	500.00	184.00	501.00	182.00	501.00	182.00	502.00	181.00	502.00	181.00	504.00	179.00	504.00	179.00	506.00	178.00	506.00	178.00	507.00	177.00	507.00	177.00	508.00	176.00	508.00	176.00	509.00	175.00	509.00	175.00	508.00	172.00	508.00	172.00	513.00	170.00	513.00	170.00	514.00	169.00	514.00	169.00	515.00	168.00	515.00	168.00	516.00	166.00	516.00	166.00	517.00	165.00	517.00	165.00	518.00	164.00	518.00	164.00	519.00	162.00	519.00	162.00	520.00	160.00	520.00	160.00	521.00	159.00	521.00	159.00	522.00	158.00	522.00	158.00	521.00	157.00	521.00	157.00	520.00	156.00	520.00	156.00	519.00	153.00	519.00	153.00	518.00	152.00	518.00	152.00	517.00	150.00	517.00	150.00	516.00	149.00	516.00	149.00	515.00	148.00	515.00	148.00	514.00	147.00	514.00	147.00	513.00	146.00	513.00	146.00	512.00	145.00	512.00	145.00	511.00	143.00	511.00	143.00	510.00	141.00	510.00	141.00	509.00	140.00	509.00	140.00	506.00	139.00	506.00	139.00	504.00	138.00	504.00	138.00	502.00	137.00	502.00	137.00	501.00	136.00	501.00	136.00	497.00	135.00	497.00	135.00	495.00	134.00	495.00	134.00	492.00	133.00	492.00	133.00	488.00	132.00	488.00	132.00	484.00	131.00	484.00	131.00	482.00	132.00	482.00	132.00	460.00	133.00	460.00	133.00	458.00	136.00	458.00	136.00	456.00	137.00	456.00	137.00	455.00	138.00	455.00	138.00	454.00	139.00	454.00	139.00	453.00	140.00	453.00	140.00	452.00	142.00	452.00	142.00	450.00	144.00	450.00	144.00	449.00	145.00	449.00	145.00	448.00	146.00	448.00	146.00	447.00	148.00	447.00	148.00	445.00	150.00	445.00	150.00	444.00	153.00	444.00	153.00	442.00	158.00	442.00	158.00	441.00	160.00	441.00	160.00	440.00	164.00	440.00	164.00	439.00	165.00	439.00	165.00	438.00	170.00	438.00	170.00	437.00	171.00	437.00	171.00	436.00	172.00	436.00	172.00	435.00	181.00	435.00	181.00	436.00	188.00	436.00	188.00	437.00	193.00	437.00	193.00	438.00	199.00	438.00	199.00	439.00	201.00	439.00	201.00	440.00	204.00	440.00	204.00	439.00	205.00	439.00	205.00	462.00	204.00	462.00
T0_thres.tif	0632-0232	101.58	289.19	5818.81	53.94	0.0306	348.00	618.00	349.00	618.00	349.00	626.00	348.00	626.00	348.00	629.00	347.00	629.00	347.00	630.00	346.00	630.00	346.00	631.00	345.00	631.00	345.00	632.00	344.00	632.00	344.00	633.00	342.00	633.00	342.00	634.00	341.00	634.00	341.00	635.00	339.00	635.00	339.00	636.00	337.00	636.00	337.00	637.00	333.00	637.00	333.00	638.00	332.00	638.00	332.00	639.00	329.00	639.00	329.00	640.00	325.00	640.00	325.00	641.00	321.00	641.00	321.00	642.00	319.00	642.00	319.00	643.00	295.00	643.00	295.00	644.00	290.00	644.00	290.00	645.00	283.00	645.00	283.00	646.00	280.00	646.00	280.00	647.00	277.00	647.00	277.00	648.00	275.00	648.00	275.00	649.00	271.00	649.00	271.00	650.00	265.00	650.00	265.00	651.00	263.00	651.00	263.00	652.00	261.00	652.00	261.00	653.00	257.00	653.00	257.00	654.00	255.00	654.00	255.00	655.00	253.00	655.00	253.00	656.00	252.00	656.00	252.00	657.00	251.00	657.00	251.00	658.00	250.00	658.00	250.00	659.00	249.00	659.00	249.00	668.00	250.00	668.00	250.00	669.00	252.00	669.00	252.00	670.00	253.00	670.00	253.00	675.00	255.00	675.00	255.00	676.00	256.00	676.00	256.00	678.00	257.00	678.00	257.00	679.00	258.00	679.00	258.00	682.00	259.00	682.00	259.00	684.00	261.00	684.00	261.00	686.00	262.00	686.00	262.00	687.00	263.00	687.00	263.00	692.00	264.00	692.00	264.00	700.00	265.00	700.00	265.00	701.00	261.00	701.00	261.00	700.00	257.00	700.00	257.00	702.00	249.00	702.00	249.00	703.00	231.00	703.00	231.00	704.00	223.00	704.00	223.00	705.00	219.00	705.00	219.00	706.00	216.00	706.00	216.00	707.00	213.00	707.00	213.00	708.00	211.00	708.00	211.00	709.00	207.00	709.00	207.00	710.00	206.00	710.00	206.00	711.00	203.00	711.00	203.00	712.00	200.00	712.00	200.00	713.00	198.00	713.00	198.00	714.00	194.00	714.00	194.00	715.00	192.00	715.00	192.00	716.00	191.00	716.00	191.00	717.00	187.00	717.00	187.00	718.00	186.00	718.00	186.00	719.00	182.00	719.00	182.00	720.00	179.00	720.00	179.00	721.00	178.00	721.00	178.00	722.00	176.00	722.00	176.00	723.00	166.00	723.00	166.00	724.00	164.00	724.00	164.00	725.00	158.00	725.00	158.00	726.00	156.00	726.00	156.00	727.00	155.00	727.00	155.00	728.00	150.00	728.00	150.00	729.00	143.00	729.00	143.00	730.00	142.00	730.00	142.00	729.00	127.00	729.00	127.00	730.00	126.00	730.00	126.00	731.00	104.00	731.00	104.00	730.00	103.00	730.00	103.00	729.00	100.00	729.00	100.00	728.00	99.00	728.00	99.00	727.00	98.00	727.00	98.00	721.00	99.00	721.00	99.00	713.00	98.00	713.00	98.00	705.00	97.00	705.00	97.00	703.00	96.00	703.00	96.00	690.00	95.00	690.00	95.00	689.00	94.00	689.00	94.00	664.00	95.00	664.00	95.00	663.00	96.00	663.00	96.00	659.00	97.00	659.00	97.00	658.00	98.00	658.00	98.00	652.00	99.00	652.00	99.00	650.00	100.00	650.00	100.00	642.00	102.00	642.00	102.00	640.00	104.00	640.00	104.00	639.00	106.00	639.00	106.00	638.00	108.00	638.00	108.00	636.00	109.00	636.00	109.00	635.00	110.00	635.00	110.00	634.00	111.00	634.00	111.00	633.00	113.00	633.00	113.00	632.00	114.00	632.00	114.00	631.00	116.00	631.00	116.00	629.00	117.00	629.00	117.00	628.00	118.00	628.00	118.00	627.00	120.00	627.00	120.00	626.00	121.00	626.00	121.00	625.00	122.00	625.00	122.00	624.00	123.00	624.00	123.00	623.00	124.00	623.00	124.00	622.00	125.00	622.00	125.00	621.00	126.00	621.00	126.00	620.00	127.00	620.00	127.00	618.00	129.00	618.00	129.00	617.00	130.00	617.00	130.00	616.00	132.00	616.00	132.00	615.00	134.00	615.00	134.00	613.00	136.00	613.00	136.00	612.00	138.00	612.00	138.00	611.00	140.00	611.00	140.00	610.00	144.00	610.00	144.00	609.00	146.00	609.00	146.00	608.00	150.00	608.00	150.00	607.00	152.00	607.00	152.00	606.00	158.00	606.00	158.00	605.00	160.00	605.00	160.00	604.00	165.00	604.00	165.00	603.00	168.00	603.00	168.00	602.00	173.00	602.00	173.00	600.00	180.00	600.00	180.00	599.00	182.00	599.00	182.00	598.00	185.00	598.00	185.00	597.00	190.00	597.00	190.00	596.00	195.00	596.00	195.00	595.00	199.00	595.00	199.00	594.00	204.00	594.00	204.00	593.00	205.00	593.00	205.00	592.00	209.00	592.00	209.00	591.00	213.00	591.00	213.00	590.00	227.00	590.00	227.00	589.00	230.00	589.00	230.00	588.00	236.00	588.00	236.00	587.00	238.00	587.00	238.00	586.00	239.00	586.00	239.00	585.00	244.00	585.00	244.00	583.00	245.00	583.00	245.00	582.00	248.00	582.00	248.00	580.00	249.00	580.00	249.00	579.00	250.00	579.00	250.00	578.00	252.00	578.00	252.00	576.00	254.00	576.00	254.00	575.00	256.00	575.00	256.00	573.00	257.00	573.00	257.00	572.00	260.00	572.00	260.00	570.00	262.00	570.00	262.00	568.00	263.00	568.00	263.00	567.00	264.00	567.00	264.00	566.00	265.00	566.00	265.00	565.00	266.00	565.00	266.00	563.00	267.00	563.00	267.00	562.00	268.00	562.00	268.00	560.00	269.00	560.00	269.00	558.00	270.00	558.00	270.00	555.00	271.00	555.00	271.00	552.00	272.00	552.00	272.00	548.00	271.00	548.00	271.00	545.00	270.00	545.00	270.00	543.00	269.00	543.00	269.00	541.00	270.00	541.00	270.00	542.00	273.00	542.00	273.00	540.00	278.00	540.00	278.00	539.00	280.00	539.00	280.00	538.00	282.00	538.00	282.00	537.00	284.00	537.00	284.00	536.00	286.00	536.00	286.00	535.00	287.00	535.00	287.00	534.00	289.00	534.00	289.00	535.00	291.00	535.00	291.00	536.00	292.00	536.00	292.00	537.00	294.00	537.00	294.00	538.00	295.00	538.00	295.00	539.00	296.00	539.00	296.00	540.00	300.00	540.00	300.00	541.00	301.00	541.00	301.00	542.00	303.00	542.00	303.00	543.00	309.00	543.00	309.00	544.00	320.00	544.00	320.00	543.00	326.00	543.00	326.00	542.00	334.00	542.00	334.00	541.00	336.00	541.00	336.00	540.00	340.00	540.00	340.00	539.00	344.00	539.00	344.00	538.00	347.00	538.00	347.00	537.00	349.00	537.00	349.00	538.00	355.00	538.00	355.00	539.00	358.00	539.00	358.00	538.00	359.00	538.00	359.00	542.00	365.00	542.00	365.00	550.00	366.00	550.00	366.00	551.00	367.00	551.00	367.00	556.00	369.00	556.00	369.00	560.00	370.00	560.00	370.00	561.00	371.00	561.00	371.00	563.00	370.00	563.00	370.00	564.00	369.00	564.00	369.00	567.00	368.00	567.00	368.00	568.00	367.00	568.00	367.00	569.00	366.00	569.00	366.00	570.00	365.00	570.00	365.00	571.00	364.00	571.00	364.00	573.00	363.00	573.00	363.00	574.00	362.00	574.00	362.00	575.00	361.00	575.00	361.00	576.00	360.00	576.00	360.00	577.00	359.00	577.00	359.00	580.00	358.00	580.00	358.00	581.00	357.00	581.00	357.00	582.00	356.00	582.00	356.00	583.00	355.00	583.00	355.00	584.00	354.00	584.00	354.00	585.00	353.00	585.00	353.00	586.00	352.00	586.00	352.00	587.00	351.00	587.00	351.00	588.00	350.00	588.00	350.00	590.00	349.00	590.00	349.00	591.00	348.00	591.00	348.00	592.00	347.00	592.00	347.00	594.00	346.00	594.00	346.00	595.00	345.00	595.00	345.00	598.00	347.00	598.00	347.00	601.00	348.00	601.00
T0_thres.tif	0602-0475	226.73	279.97	10696.70	29.92	0.0355	663.00	645.00	661.00	645.00	661.00	647.00	659.00	647.00	659.00	648.00	658.00	648.00	658.00	649.00	657.00	649.00	657.00	650.00	656.00	650.00	656.00	651.00	655.00	651.00	655.00	652.00	654.00	652.00	654.00	653.00	653.00	653.00	653.00	654.00	652.00	654.00	652.00	655.00	651.00	655.00	651.00	656.00	650.00	656.00	650.00	657.00	649.00	657.00	649.00	658.00	648.00	658.00	648.00	659.00	646.00	659.00	646.00	660.00	645.00	660.00	645.00	661.00	643.00	661.00	643.00	662.00	642.00	662.00	642.00	663.00	641.00	663.00	641.00	664.00	640.00	664.00	640.00	665.00	639.00	665.00	639.00	667.00	637.00	667.00	637.00	668.00	636.00	668.00	636.00	669.00	634.00	669.00	634.00	670.00	633.00	670.00	633.00	672.00	632.00	672.00	632.00	674.00	631.00	674.00	631.00	675.00	630.00	675.00	630.00	676.00	629.00	676.00	629.00	677.00	628.00	677.00	628.00	679.00	627.00	679.00	627.00	680.00	626.00	680.00	626.00	681.00	625.00	681.00	625.00	683.00	624.00	683.00	624.00	685.00	623.00	685.00	623.00	687.00	622.00	687.00	622.00	688.00	621.00	688.00	621.00	685.00	618.00	685.00	618.00	689.00	592.00	689.00	592.00	688.00	590.00	688.00	590.00	687.00	585.00	687.00	585.00	686.00	584.00	686.00	584.00	685.00	580.00	685.00	580.00	684.00	578.00	684.00	578.00	683.00	576.00	683.00	576.00	682.00	575.00	682.00	575.00	681.00	574.00	681.00	574.00	679.00	568.00	679.00	568.00	677.00	566.00	677.00	566.00	676.00	562.00	676.00	562.00	674.00	561.00	674.00	561.00	673.00	558.00	673.00	558.00	670.00	557.00	670.00	557.00	669.00	556.00	669.00	556.00	668.00	555.00	668.00	555.00	667.00	554.00	667.00	554.00	665.00	552.00	665.00	552.00	663.00	545.00	663.00	545.00	664.00	539.00	664.00	539.00	665.00	536.00	665.00	536.00	666.00	535.00	666.00	535.00	667.00	530.00	667.00	530.00	668.00	528.00	668.00	528.00	669.00	521.00	669.00	521.00	670.00	518.00	670.00	518.00	671.00	517.00	671.00	517.00	672.00	514.00	672.00	514.00	673.00	511.00	673.00	511.00	674.00	509.00	674.00	509.00	675.00	507.00	675.00	507.00	676.00	504.00	676.00	504.00	677.00	503.00	677.00	503.00	678.00	501.00	678.00	501.00	679.00	494.00	679.00	494.00	680.00	492.00	680.00	492.00	681.00	488.00	681.00	488.00	680.00	484.00	680.00	484.00	679.00	478.00	679.00	478.00	678.00	463.00	678.00	463.00	679.00	458.00	679.00	458.00	680.00	453.00	680.00	453.00	681.00	449.00	681.00	449.00	682.00	448.00	682.00	448.00	683.00	446.00	683.00	446.00	684.00	443.00	684.00	443.00	685.00	439.00	685.00	439.00	686.00	438.00	686.00	438.00	687.00	435.00	687.00	435.00	688.00	434.00	688.00	434.00	689.00	431.00	689.00	431.00	690.00	429.00	690.00	429.00	691.00	427.00	691.00	427.00	692.00	424.00	692.00	424.00	693.00	423.00	693.00	423.00	694.00	421.00	694.00	421.00	695.00	420.00	695.00	420.00	696.00	418.00	696.00	418.00	697.00	415.00	697.00	415.00	698.00	414.00	698.00	414.00	699.00	413.00	699.00	413.00	700.00	411.00	700.00	411.00	701.00	409.00	701.00	409.00	702.00	408.00	702.00	408.00	703.00	406.00	703.00	406.00	704.00	405.00	704.00	405.00	705.00	403.00	705.00	403.00	706.00	402.00	706.00	402.00	707.00	399.00	707.00	399.00	708.00	397.00	708.00	397.00	709.00	396.00	709.00	396.00	710.00	394.00	710.00	394.00	711.00	390.00	711.00	390.00	712.00	386.00	712.00	386.00	713.00	383.00	713.00	383.00	714.00	381.00	714.00	381.00	715.00	380.00	715.00	380.00	716.00	377.00	716.00	377.00	717.00	371.00	717.00	371.00	718.00	367.00	718.00	367.00	719.00	361.00	719.00	361.00	720.00	360.00	720.00	360.00	721.00	352.00	721.00	352.00	722.00	344.00	722.00	344.00	723.00	340.00	723.00	340.00	722.00	331.00	722.00	331.00	721.00	326.00	721.00	326.00	720.00	324.00	720.00	324.00	719.00	317.00	719.00	317.00	718.00	314.00	718.00	314.00	717.00	308.00	717.00	308.00	716.00	305.00	716.00	305.00	715.00	304.00	715.00	304.00	714.00	302.00	714.00	302.00	713.00	294.00	713.00	294.00	712.00	289.00	712.00	289.00	711.00	285.00	711.00	285.00	710.00	282.00	710.00	282.00	709.00	280.00	709.00	280.00	708.00	278.00	708.00	278.00	707.00	276.00	707.00	276.00	706.00	274.00	706.00	274.00	705.00	272.00	705.00	272.00	704.00	271.00	704.00	271.00	703.00	270.00	703.00	270.00	701.00	269.00	701.00	269.00	700.00	268.00	700.00	268.00	697.00	267.00	697.00	267.00	690.00	266.00	690.00	266.00	685.00	265.00	685.00	265.00	683.00	264.00	683.00	264.00	682.00	263.00	682.00	263.00	681.00	262.00	681.00	262.00	679.00	261.00	679.00	261.00	677.00	260.00	677.00	260.00	676.00	259.00	676.00	259.00	674.00	258.00	674.00	258.00	673.00	257.00	673.00	257.00	672.00	256.00	672.00	256.00	667.00	254.00	667.00	254.00	666.00	252.00	666.00	252.00	662.00	253.00	662.00	253.00	661.00	254.00	661.00	254.00	660.00	255.00	660.00	255.00	658.00	258.00	658.00	258.00	657.00	259.00	657.00	259.00	656.00	263.00	656.00	263.00	655.00	265.00	655.00	265.00	654.00	268.00	654.00	268.00	653.00	273.00	653.00	273.00	652.00	278.00	652.00	278.00	651.00	279.00	651.00	279.00	650.00	282.00	650.00	282.00	649.00	285.00	649.00	285.00	648.00	292.00	648.00	292.00	647.00	297.00	647.00	297.00	646.00	322.00	646.00	322.00	645.00	324.00	645.00	324.00	644.00	328.00	644.00	328.00	643.00	332.00	643.00	332.00	642.00	335.00	642.00	335.00	640.00	340.00	640.00	340.00	639.00	342.00	639.00	342.00	638.00	344.00	638.00	344.00	636.00	347.00	636.00	347.00	634.00	348.00	634.00	348.00	633.00	349.00	633.00	349.00	632.00	350.00	632.00	350.00	631.00	351.00	631.00	351.00	629.00	352.00	629.00	352.00	616.00	351.00	616.00	351.00	599.00	350.00	599.00	350.00	594.00	351.00	594.00	351.00	593.00	352.00	593.00	352.00	592.00	353.00	592.00	353.00	591.00	354.00	591.00	354.00	590.00	355.00	590.00	355.00	588.00	356.00	588.00	356.00	587.00	358.00	587.00	358.00	585.00	359.00	585.00	359.00	584.00	361.00	584.00	361.00	582.00	362.00	582.00	362.00	579.00	363.00	579.00	363.00	578.00	365.00	578.00	365.00	576.00	366.00	576.00	366.00	575.00	367.00	575.00	367.00	573.00	368.00	573.00	368.00	572.00	370.00	572.00	370.00	570.00	372.00	570.00	372.00	567.00	373.00	567.00	373.00	566.00	374.00	566.00	374.00	564.00	378.00	564.00	378.00	565.00	381.00	565.00	381.00	564.00	392.00	564.00	392.00	563.00	394.00	563.00	394.00	564.00	398.00	564.00	398.00	565.00	400.00	565.00	400.00	566.00	401.00	566.00	401.00	567.00	404.00	567.00	404.00	568.00	405.00	568.00	405.00	569.00	407.00	569.00	407.00	570.00	408.00	570.00	408.00	571.00	409.00	571.00	409.00	572.00	411.00	572.00	411.00	574.00	413.00	574.00	413.00	575.00	414.00	575.00	414.00	576.00	417.00	576.00	417.00	577.00	418.00	577.00	418.00	578.00	420.00	578.00	420.00	580.00	422.00	580.00	422.00	581.00	423.00	581.00	423.00	582.00	425.00	582.00	425.00	583.00	426.00	583.00	426.00	584.00	430.00	584.00	430.00	585.00	431.00	585.00	431.00	586.00	439.00	586.00	439.00	587.00	442.00	587.00	442.00	588.00	445.00	588.00	445.00	589.00	448.00	589.00	448.00	590.00	458.00	590.00	458.00	589.00	460.00	589.00	460.00	588.00	464.00	588.00	464.00	587.00	465.00	587.00	465.00	586.00	468.00	586.00	468.00	584.00	471.00	584.00	471.00	583.00	472.00	583.00	472.00	581.00	474.00	581.00	474.00	578.00	476.00	578.00	476.00	577.00	478.00	577.00	478.00	576.00	479.00	576.00	479.00	574.00	480.00	574.00	480.00	573.00	481.00	573.00	481.00	572.00	482.00	572.00	482.00	571.00	484.00	571.00	484.00	570.00	485.00	570.00	485.00	568.00	486.00	568.00	486.00	567.00	487.00	567.00	487.00	565.00	488.00	565.00	488.00	564.00	489.00	564.00	489.00	563.00	490.00	563.00	490.00	562.00	491.00	562.00	491.00	559.00	492.00	559.00	492.00	558.00	493.00	558.00	493.00	557.00	494.00	557.00	494.00	555.00	495.00	555.00	495.00	554.00	496.00	554.00	496.00	552.00	497.00	552.00	497.00	550.00	498.00	550.00	498.00	549.00	499.00	549.00	499.00	546.00	500.00	546.00	500.00	544.00	501.00	544.00	501.00	541.00	502.00	541.00	502.00	536.00	503.00	536.00	503.00	534.00	504.00	534.00	504.00	520.00	505.00	520.00	505.00	524.00	506.00	524.00	506.00	525.00	507.00	525.00	507.00	526.00	508.00	526.00	508.00	527.00	509.00	527.00	509.00	528.00	510.00	528.00	510.00	529.00	511.00	529.00	511.00	530.00	512.00	530.00	512.00	531.00	514.00	531.00	514.00	532.00	515.00	532.00	515.00	533.00	517.00	533.00	517.00	534.00	554.00	534.00	554.00	533.00	558.00	533.00	558.00	532.00	560.00	532.00	560.00	531.00	562.00	531.00	562.00	530.00	563.00	530.00	563.00	529.00	564.00	529.00	564.00	528.00	568.00	528.00	568.00	526.00	569.00	526.00	569.00	525.00	570.00	525.00	570.00	524.00	572.00	524.00	572.00	522.00	575.00	522.00	575.00	521.00	576.00	521.00	576.00	519.00	578.00	519.00	578.00	518.00	581.00	518.00	581.00	516.00	582.00	516.00	582.00	515.00	584.00	515.00	584.00	514.00	585.00	514.00	585.00	513.00	587.00	513.00	587.00	512.00	588.00	512.00	588.00	511.00	589.00	511.00	589.00	510.00	592.00	510.00	592.00	509.00	594.00	509.00	594.00	508.00	596.00	508.00	596.00	507.00	597.00	507.00	597.00	506.00	598.00	506.00	598.00	505.00	599.00	505.00	599.00	504.00	602.00	504.00	602.00	503.00	603.00	503.00	603.00	502.00	604.00	502.00	604.00	501.00	607.00	501.00	607.00	500.00	610.00	500.00	610.00	499.00	611.00	499.00	611.00	498.00	614.00	498.00	614.00	496.00	616.00	496.00	616.00	495.00	619.00	495.00	619.00	494.00	621.00	494.00	621.00	493.00	623.00	493.00	623.00	492.00	626.00	492.00	626.00	490.00	628.00	490.00	628.00	489.00	631.00	489.00	631.00	488.00	633.00	488.00	633.00	487.00	634.00	487.00	634.00	486.00	640.00	486.00	640.00	485.00	641.00	485.00	641.00	484.00	644.00	484.00	644.00	483.00	648.00	483.00	648.00	482.00	671.00	482.00	671.00	483.00	675.00	483.00	675.00	484.00	679.00	484.00	679.00	485.00	682.00	485.00	682.00	486.00	688.00	486.00	688.00	487.00	691.00	487.00	691.00	488.00	694.00	488.00	694.00	490.00	693.00	490.00	693.00	509.00	694.00	509.00	694.00	510.00	695.00	510.00	695.00	513.00	696.00	513.00	696.00	516.00	698.00	516.00	698.00	517.00	697.00	517.00	697.00	518.00	696.00	518.00	696.00	519.00	693.00	519.00	693.00	520.00	690.00	520.00	690.00	521.00	689.00	521.00	689.00	522.00	688.00	522.00	688.00	523.00	686.00	523.00	686.00	524.00	685.00	524.00	685.00	525.00	683.00	525.00	683.00	526.00	682.00	526.00	682.00	527.00	681.00	527.00	681.00	528.00	680.00	528.00	680.00	529.00	679.00	529.00	679.00	530.00	678.00	530.00	678.00	531.00	677.00	531.00	677.00	532.00	676.00	532.00	676.00	533.00	675.00	533.00	675.00	534.00	674.00	534.00	674.00	535.00	673.00	535.00	673.00	538.00	671.00	538.00	671.00	539.00	670.00	539.00	670.00	540.00	669.00	540.00	669.00	542.00	668.00	542.00	668.00	543.00	667.00	543.00	667.00	544.00	666.00	544.00	666.00	545.00	665.00	545.00	665.00	546.00	664.00	546.00	664.00	547.00	663.00	547.00	663.00	548.00	662.00	548.00	662.00	550.00	661.00	550.00	661.00	553.00	659.00	553.00	659.00	558.00	658.00	558.00	658.00	559.00	657.00	559.00	657.00	562.00	656.00	562.00	656.00	567.00	655.00	567.00	655.00	584.00	656.00	584.00	656.00	589.00	657.00	589.00	657.00	595.00	658.00	595.00	658.00	596.00	659.00	596.00	659.00	599.00	660.00	599.00	660.00	601.00	661.00	601.00	661.00	604.00	662.00	604.00	662.00	605.00	663.00	605.00	663.00	607.00	664.00	607.00	664.00	608.00	665.00	608.00	665.00	610.00	666.00	610.00	666.00	611.00	667.00	611.00	667.00	613.00	668.00	613.00	668.00	614.00	669.00	614.00	669.00	616.00	671.00	616.00	671.00	617.00	672.00	617.00	672.00	618.00	673.00	618.00	673.00	620.00	675.00	620.00	675.00	621.00	676.00	621.00	676.00	622.00	677.00	622.00	677.00	623.00	678.00	623.00	678.00	624.00	680.00	624.00	680.00	625.00	681.00	625.00	681.00	626.00	680.00	626.00	680.00	627.00	679.00	627.00	679.00	628.00	678.00	628.00	678.00	629.00	677.00	629.00	677.00	630.00	676.00	630.00	676.00	631.00	675.00	631.00	675.00	632.00	674.00	632.00	674.00	633.00	673.00	633.00	673.00	636.00	672.00	636.00	672.00	637.00	671.00	637.00	671.00	638.00	670.00	638.00	670.00	639.00	669.00	639.00	669.00	640.00	668.00	640.00	668.00	641.00	667.00	641.00	667.00	642.00	664.00	642.00	664.00	644.00	663.00	644.00
T0_thres.tif	0776-0691	313.53	351.22	3511.16	32.06	0.0209	709.00	793.00	707.00	793.00	707.00	794.00	706.00	794.00	706.00	795.00	704.00	795.00	704.00	797.00	703.00	797.00	703.00	798.00	702.00	798.00	702.00	799.00	701.00	799.00	701.00	801.00	699.00	801.00	699.00	803.00	698.00	803.00	698.00	805.00	697.00	805.00	697.00	807.00	696.00	807.00	696.00	809.00	695.00	809.00	695.00	813.00	694.00	813.00	694.00	821.00	695.00	821.00	695.00	822.00	692.00	822.00	692.00	821.00	681.00	821.00	681.00	823.00	678.00	823.00	678.00	824.00	677.00	824.00	677.00	825.00	676.00	825.00	676.00	826.00	675.00	826.00	675.00	827.00	673.00	827.00	673.00	829.00	672.00	829.00	672.00	830.00	670.00	830.00	670.00	831.00	669.00	831.00	669.00	832.00	667.00	832.00	667.00	833.00	666.00	833.00	666.00	834.00	665.00	834.00	665.00	836.00	664.00	836.00	664.00	837.00	662.00	837.00	662.00	838.00	660.00	838.00	660.00	839.00	659.00	839.00	659.00	840.00	658.00	840.00	658.00	841.00	657.00	841.00	657.00	842.00	656.00	842.00	656.00	843.00	655.00	843.00	655.00	844.00	654.00	844.00	654.00	845.00	653.00	845.00	653.00	846.00	652.00	846.00	652.00	847.00	651.00	847.00	651.00	848.00	649.00	848.00	649.00	849.00	648.00	849.00	648.00	850.00	647.00	850.00	647.00	851.00	646.00	851.00	646.00	852.00	644.00	852.00	644.00	853.00	643.00	853.00	643.00	855.00	641.00	855.00	641.00	856.00	640.00	856.00	640.00	858.00	639.00	858.00	639.00	860.00	638.00	860.00	638.00	859.00	634.00	859.00	634.00	857.00	630.00	857.00	630.00	856.00	620.00	856.00	620.00	855.00	617.00	855.00	617.00	854.00	616.00	854.00	616.00	853.00	614.00	853.00	614.00	852.00	613.00	852.00	613.00	851.00	612.00	851.00	612.00	850.00	611.00	850.00	611.00	849.00	610.00	849.00	610.00	848.00	609.00	848.00	609.00	845.00	608.00	845.00	608.00	843.00	606.00	843.00	606.00	839.00	605.00	839.00	605.00	837.00	604.00	837.00	604.00	835.00	602.00	835.00	602.00	833.00	601.00	833.00	601.00	832.00	599.00	832.00	599.00	831.00	598.00	831.00	598.00	829.00	596.00	829.00	596.00	827.00	594.00	827.00	594.00	826.00	593.00	826.00	593.00	825.00	592.00	825.00	592.00	823.00	589.00	823.00	589.00	822.00	588.00	822.00	588.00	821.00	582.00	821.00	582.00	820.00	583.00	820.00	583.00	819.00	584.00	819.00	584.00	817.00	585.00	817.00	585.00	816.00	586.00	816.00	586.00	813.00	587.00	813.00	587.00	810.00	588.00	810.00	588.00	806.00	589.00	806.00	589.00	805.00	590.00	805.00	590.00	802.00	591.00	802.00	591.00	796.00	592.00	796.00	592.00	793.00	593.00	793.00	593.00	790.00	594.00	790.00	594.00	787.00	595.00	787.00	595.00	785.00	596.00	785.00	596.00	782.00	597.00	782.00	597.00	781.00	598.00	781.00	598.00	779.00	599.00	779.00	599.00	778.00	600.00	778.00	600.00	777.00	601.00	777.00	601.00	776.00	602.00	776.00	602.00	775.00	603.00	775.00	603.00	774.00	604.00	774.00	604.00	773.00	605.00	773.00	605.00	772.00	608.00	772.00	608.00	770.00	609.00	770.00	609.00	769.00	611.00	769.00	611.00	768.00	612.00	768.00	612.00	767.00	613.00	767.00	613.00	766.00	618.00	766.00	618.00	765.00	619.00	765.00	619.00	764.00	620.00	764.00	620.00	763.00	622.00	763.00	622.00	762.00	624.00	762.00	624.00	761.00	626.00	761.00	626.00	760.00	630.00	760.00	630.00	758.00	633.00	758.00	633.00	757.00	635.00	757.00	635.00	756.00	637.00	756.00	637.00	755.00	640.00	755.00	640.00	754.00	642.00	754.00	642.00	753.00	644.00	753.00	644.00	752.00	647.00	752.00	647.00	751.00	649.00	751.00	649.00	750.00	652.00	750.00	652.00	749.00	656.00	749.00	656.00	748.00	664.00	748.00	664.00	746.00	666.00	746.00	666.00	745.00	667.00	745.00	667.00	744.00	668.00	744.00	668.00	742.00	670.00	742.00	670.00	740.00	671.00	740.00	671.00	739.00	672.00	739.00	672.00	738.00	673.00	738.00	673.00	736.00	674.00	736.00	674.00	731.00	680.00	731.00	680.00	730.00	681.00	730.00	681.00	729.00	683.00	729.00	683.00	728.00	685.00	728.00	685.00	727.00	688.00	727.00	688.00	725.00	690.00	725.00	690.00	724.00	691.00	724.00	691.00	723.00	692.00	723.00	692.00	722.00	694.00	722.00	694.00	721.00	695.00	721.00	695.00	720.00	697.00	720.00	697.00	719.00	698.00	719.00	698.00	718.00	700.00	718.00	700.00	717.00	702.00	717.00	702.00	715.00	705.00	715.00	705.00	714.00	706.00	714.00	706.00	713.00	707.00	713.00	707.00	711.00	709.00	711.00	709.00	710.00	711.00	710.00	711.00	709.00	714.00	709.00	714.00	707.00	715.00	707.00	715.00	706.00	716.00	706.00	716.00	705.00	718.00	705.00	718.00	704.00	720.00	704.00	720.00	702.00	721.00	702.00	721.00	701.00	722.00	701.00	722.00	699.00	726.00	699.00	726.00	698.00	727.00	698.00	727.00	697.00	728.00	697.00	728.00	696.00	736.00	696.00	736.00	695.00	742.00	695.00	742.00	694.00	750.00	694.00	750.00	693.00	760.00	693.00	760.00	692.00	762.00	692.00	762.00	698.00	763.00	698.00	763.00	702.00	764.00	702.00	764.00	703.00	765.00	703.00	765.00	706.00	766.00	706.00	766.00	707.00	767.00	707.00	767.00	708.00	770.00	708.00	770.00	709.00	771.00	709.00	771.00	710.00	772.00	710.00	772.00	711.00	773.00	711.00	773.00	712.00	774.00	712.00	774.00	714.00	776.00	714.00	776.00	715.00	777.00	715.00	777.00	716.00	779.00	716.00	779.00	717.00	780.00	717.00	780.00	718.00	781.00	718.00	781.00	719.00	783.00	719.00	783.00	720.00	785.00	720.00	785.00	722.00	787.00	722.00	787.00	723.00	789.00	723.00	789.00	724.00	791.00	724.00	791.00	727.00	792.00	727.00	792.00	728.00	793.00	728.00	793.00	729.00	794.00	729.00	794.00	730.00	795.00	730.00	795.00	731.00	796.00	731.00	796.00	732.00	797.00	732.00	797.00	733.00	799.00	733.00	799.00	734.00	800.00	734.00	800.00	736.00	801.00	736.00	801.00	738.00	800.00	738.00	800.00	739.00	799.00	739.00	799.00	742.00	798.00	742.00	798.00	743.00	797.00	743.00	797.00	746.00	795.00	746.00	795.00	749.00	794.00	749.00	794.00	750.00	793.00	750.00	793.00	752.00	792.00	752.00	792.00	753.00	791.00	753.00	791.00	756.00	790.00	756.00	790.00	757.00	789.00	757.00	789.00	759.00	788.00	759.00	788.00	761.00	787.00	761.00	787.00	762.00	786.00	762.00	786.00	763.00	785.00	763.00	785.00	764.00	784.00	764.00	784.00	765.00	783.00	765.00	783.00	766.00	782.00	766.00	782.00	768.00	781.00	768.00	781.00	770.00	780.00	770.00	780.00	774.00	779.00	774.00	779.00	778.00	778.00	778.00	778.00	783.00	776.00	783.00	776.00	784.00	774.00	784.00	774.00	783.00	772.00	783.00	772.00	782.00	762.00	782.00	762.00	783.00	751.00	783.00	751.00	784.00	749.00	784.00	749.00	785.00	743.00	785.00	743.00	786.00	739.00	786.00	739.00	787.00	735.00	787.00	735.00	788.00	733.00	788.00	733.00	789.00	731.00	789.00	731.00	790.00	729.00	790.00	729.00	791.00	727.00	791.00	727.00	792.00	726.00	792.00	726.00	793.00	724.00	793.00	724.00	794.00	723.00	794.00	723.00	795.00	722.00	795.00	722.00	796.00	721.00	796.00	721.00	797.00	720.00	797.00	720.00	795.00	719.00	795.00	719.00	793.00	718.00	793.00	718.00	792.00	715.00	792.00	715.00	791.00	712.00	791.00	712.00	789.00	709.00	789.00
T0_thres.tif	0779-0858	384.38	344.19	6069.63	62.65	0.0216	952.00	719.00	951.00	719.00	951.00	723.00	940.00	723.00	940.00	724.00	938.00	724.00	938.00	725.00	933.00	725.00	933.00	726.00	932.00	726.00	932.00	727.00	929.00	727.00	929.00	728.00	928.00	728.00	928.00	729.00	925.00	729.00	925.00	730.00	924.00	730.00	924.00	731.00	922.00	731.00	922.00	732.00	921.00	732.00	921.00	733.00	920.00	733.00	920.00	734.00	919.00	734.00	919.00	735.00	918.00	735.00	918.00	736.00	917.00	736.00	917.00	738.00	916.00	738.00	916.00	739.00	915.00	739.00	915.00	740.00	914.00	740.00	914.00	746.00	915.00	746.00	915.00	747.00	916.00	747.00	916.00	748.00	917.00	748.00	917.00	749.00	918.00	749.00	918.00	750.00	919.00	750.00	919.00	752.00	926.00	752.00	926.00	754.00	925.00	754.00	925.00	756.00	924.00	756.00	924.00	760.00	923.00	760.00	923.00	763.00	921.00	763.00	921.00	764.00	920.00	764.00	920.00	765.00	915.00	765.00	915.00	766.00	914.00	766.00	914.00	767.00	912.00	767.00	912.00	768.00	908.00	768.00	908.00	769.00	902.00	769.00	902.00	770.00	900.00	770.00	900.00	771.00	897.00	771.00	897.00	772.00	895.00	772.00	895.00	773.00	893.00	773.00	893.00	774.00	890.00	774.00	890.00	775.00	888.00	775.00	888.00	776.00	887.00	776.00	887.00	777.00	885.00	777.00	885.00	778.00	884.00	778.00	884.00	779.00	881.00	779.00	881.00	780.00	880.00	780.00	880.00	781.00	878.00	781.00	878.00	782.00	877.00	782.00	877.00	783.00	875.00	783.00	875.00	784.00	874.00	784.00	874.00	785.00	872.00	785.00	872.00	786.00	870.00	786.00	870.00	787.00	869.00	787.00	869.00	788.00	868.00	788.00	868.00	789.00	866.00	789.00	866.00	790.00	865.00	790.00	865.00	791.00	863.00	791.00	863.00	792.00	862.00	792.00	862.00	793.00	861.00	793.00	861.00	794.00	860.00	794.00	860.00	795.00	859.00	795.00	859.00	796.00	858.00	796.00	858.00	797.00	857.00	797.00	857.00	798.00	856.00	798.00	856.00	799.00	855.00	799.00	855.00	801.00	854.00	801.00	854.00	802.00	853.00	802.00	853.00	804.00	852.00	804.00	852.00	805.00	851.00	805.00	851.00	808.00	850.00	808.00	850.00	811.00	849.00	811.00	849.00	818.00	848.00	818.00	848.00	824.00	849.00	824.00	849.00	829.00	850.00	829.00	850.00	832.00	851.00	832.00	851.00	836.00	852.00	836.00	852.00	838.00	851.00	838.00	851.00	842.00	852.00	842.00	852.00	843.00	853.00	843.00	853.00	846.00	852.00	846.00	852.00	851.00	851.00	851.00	851.00	855.00	850.00	855.00	850.00	859.00	849.00	859.00	849.00	861.00	848.00	861.00	848.00	863.00	847.00	863.00	847.00	867.00	846.00	867.00	846.00	869.00	845.00	869.00	845.00	871.00	844.00	871.00	844.00	872.00	843.00	872.00	843.00	874.00	842.00	874.00	842.00	875.00	841.00	875.00	841.00	876.00	840.00	876.00	840.00	877.00	839.00	877.00	839.00	879.00	837.00	879.00	837.00	880.00	836.00	880.00	836.00	882.00	835.00	882.00	835.00	883.00	834.00	883.00	834.00	884.00	833.00	884.00	833.00	885.00	832.00	885.00	832.00	886.00	830.00	886.00	830.00	888.00	829.00	888.00	829.00	889.00	828.00	889.00	828.00	890.00	827.00	890.00	827.00	891.00	825.00	891.00	825.00	892.00	824.00	892.00	824.00	893.00	823.00	893.00	823.00	894.00	822.00	894.00	822.00	895.00	821.00	895.00	821.00	896.00	820.00	896.00	820.00	897.00	818.00	897.00	818.00	898.00	817.00	898.00	817.00	899.00	815.00	899.00	815.00	900.00	814.00	900.00	814.00	901.00	813.00	901.00	813.00	903.00	811.00	903.00	811.00	905.00	810.00	905.00	810.00	906.00	808.00	906.00	808.00	907.00	807.00	907.00	807.00	909.00	805.00	909.00	805.00	910.00	804.00	910.00	804.00	911.00	802.00	911.00	802.00	912.00	801.00	912.00	801.00	913.00	797.00	913.00	797.00	914.00	796.00	914.00	796.00	915.00	778.00	915.00	778.00	914.00	775.00	914.00	775.00	913.00	771.00	913.00	771.00	912.00	767.00	912.00	767.00	911.00	763.00	911.00	763.00	910.00	762.00	910.00	762.00	909.00	759.00	909.00	759.00	907.00	758.00	907.00	758.00	903.00	757.00	903.00	757.00	902.00	758.00	902.00	758.00	898.00	757.00	898.00	757.00	879.00	756.00	879.00	756.00	848.00	757.00	848.00	757.00	846.00	758.00	846.00	758.00	845.00	759.00	845.00	759.00	844.00	760.00	844.00	760.00	843.00	762.00	843.00	762.00	842.00	764.00	842.00	764.00	839.00	766.00	839.00	766.00	837.00	768.00	837.00	768.00	836.00	769.00	836.00	769.00	834.00	771.00	834.00	771.00	832.00	772.00	832.00	772.00	830.00	773.00	830.00	773.00	829.00	774.00	829.00	774.00	827.00	775.00	827.00	775.00	825.00	776.00	825.00	776.00	824.00	778.00	824.00	778.00	822.00	780.00	822.00	780.00	819.00	781.00	819.00	781.00	818.00	782.00	818.00	782.00	815.00	783.00	815.00	783.00	812.00	784.00	812.00	784.00	805.00	783.00	805.00	783.00	803.00	784.00	803.00	784.00	791.00	783.00	791.00	783.00	789.00	782.00	789.00	782.00	785.00	781.00	785.00	781.00	781.00	782.00	781.00	782.00	776.00	783.00	776.00	783.00	772.00	784.00	772.00	784.00	770.00	785.00	770.00	785.00	768.00	787.00	768.00	787.00	767.00	788.00	767.00	788.00	765.00	789.00	765.00	789.00	764.00	791.00	764.00	791.00	761.00	792.00	761.00	792.00	759.00	794.00	759.00	794.00	755.00	795.00	755.00	795.00	754.00	796.00	754.00	796.00	752.00	798.00	752.00	798.00	749.00	800.00	749.00	800.00	745.00	802.00	745.00	802.00	742.00	803.00	742.00	803.00	740.00	804.00	740.00	804.00	733.00	803.00	733.00	803.00	732.00	802.00	732.00	802.00	731.00	801.00	731.00	801.00	730.00	800.00	730.00	800.00	729.00	798.00	729.00	798.00	727.00	797.00	727.00	797.00	726.00	796.00	726.00	796.00	725.00	794.00	725.00	794.00	722.00	793.00	722.00	793.00	721.00	791.00	721.00	791.00	720.00	790.00	720.00	790.00	719.00	788.00	719.00	788.00	718.00	787.00	718.00	787.00	717.00	785.00	717.00	785.00	716.00	783.00	716.00	783.00	715.00	782.00	715.00	782.00	713.00	779.00	713.00	779.00	712.00	778.00	712.00	778.00	711.00	777.00	711.00	777.00	710.00	776.00	710.00	776.00	709.00	775.00	709.00	775.00	708.00	774.00	708.00	774.00	707.00	773.00	707.00	773.00	706.00	772.00	706.00	772.00	705.00	770.00	705.00	770.00	704.00	769.00	704.00	769.00	703.00	768.00	703.00	768.00	701.00	767.00	701.00	767.00	700.00	766.00	700.00	766.00	696.00	765.00	696.00	765.00	689.00	766.00	689.00	766.00	688.00	769.00	688.00	769.00	687.00	771.00	687.00	771.00	686.00	772.00	686.00	772.00	685.00	774.00	685.00	774.00	684.00	778.00	684.00	778.00	682.00	781.00	682.00	781.00	681.00	783.00	681.00	783.00	680.00	784.00	680.00	784.00	679.00	786.00	679.00	786.00	678.00	788.00	678.00	788.00	677.00	789.00	677.00	789.00	676.00	791.00	676.00	791.00	674.00	794.00	674.00	794.00	673.00	795.00	673.00	795.00	672.00	800.00	672.00	800.00	671.00	801.00	671.00	801.00	670.00	806.00	670.00	806.00	668.00	810.00	668.00	810.00	667.00	811.00	667.00	811.00	666.00	814.00	666.00	814.00	665.00	816.00	665.00	816.00	664.00	819.00	664.00	819.00	663.00	820.00	663.00	820.00	662.00	826.00	662.00	826.00	661.00	827.00	661.00	827.00	660.00	829.00	660.00	829.00	659.00	830.00	659.00	830.00	658.00	836.00	658.00	836.00	657.00	837.00	657.00	837.00	656.00	842.00	656.00	842.00	655.00	844.00	655.00	844.00	654.00	848.00	654.00	848.00	653.00	854.00	653.00	854.00	652.00	856.00	652.00	856.00	651.00	860.00	651.00	860.00	650.00	865.00	650.00	865.00	649.00	868.00	649.00	868.00	648.00	871.00	648.00	871.00	647.00	878.00	647.00	878.00	646.00	900.00	646.00	900.00	645.00	902.00	645.00	902.00	644.00	913.00	644.00	913.00	645.00	915.00	645.00	915.00	646.00	921.00	646.00	921.00	647.00	924.00	647.00	924.00	648.00	941.00	648.00	941.00	649.00	943.00	649.00	943.00	650.00	945.00	650.00	945.00	651.00	947.00	651.00	947.00	652.00	950.00	652.00	950.00	653.00	951.00	653.00	951.00	654.00	952.00	654.00	952.00	655.00	955.00	655.00	955.00	656.00	958.00	656.00	958.00	657.00	961.00	657.00	961.00	666.00	960.00	666.00	960.00	670.00	961.00	670.00	961.00	672.00	960.00	672.00	960.00	681.00	959.00	681.00	959.00	686.00	958.00	686.00	958.00	689.00	957.00	689.00	957.00	692.00	956.00	692.00	956.00	696.00	955.00	696.00	955.00	700.00	954.00	700.00	954.00	703.00	953.00	703.00	953.00	714.00	952.00	714.00
T0_thres.tif	0870-0696	317.87	397.54	1648.35	-47.27	0.0127	754.00	905.00	755.00	905.00	755.00	909.00	752.00	909.00	752.00	910.00	748.00	910.00	748.00	911.00	741.00	911.00	741.00	912.00	729.00	912.00	729.00	913.00	721.00	913.00	721.00	914.00	711.00	914.00	711.00	915.00	704.00	915.00	704.00	916.00	702.00	916.00	702.00	915.00	694.00	915.00	694.00	914.00	690.00	914.00	690.00	913.00	681.00	913.00	681.00	912.00	679.00	912.00	679.00	911.00	674.00	911.00	674.00	909.00	670.00	909.00	670.00	908.00	669.00	908.00	669.00	907.00	667.00	907.00	667.00	906.00	665.00	906.00	665.00	905.00	662.00	905.00	662.00	904.00	660.00	904.00	660.00	903.00	654.00	903.00	654.00	902.00	652.00	902.00	652.00	901.00	650.00	901.00	650.00	900.00	648.00	900.00	648.00	899.00	645.00	899.00	645.00	898.00	644.00	898.00	644.00	897.00	642.00	897.00	642.00	894.00	641.00	894.00	641.00	892.00	640.00	892.00	640.00	887.00	639.00	887.00	639.00	885.00	638.00	885.00	638.00	879.00	637.00	879.00	637.00	872.00	638.00	872.00	638.00	868.00	639.00	868.00	639.00	866.00	640.00	866.00	640.00	864.00	641.00	864.00	641.00	862.00	642.00	862.00	642.00	860.00	643.00	860.00	643.00	858.00	646.00	858.00	646.00	855.00	648.00	855.00	648.00	854.00	650.00	854.00	650.00	852.00	651.00	852.00	651.00	851.00	653.00	851.00	653.00	850.00	654.00	850.00	654.00	849.00	655.00	849.00	655.00	848.00	656.00	848.00	656.00	847.00	658.00	847.00	658.00	845.00	659.00	845.00	659.00	844.00	660.00	844.00	660.00	843.00	661.00	843.00	661.00	842.00	662.00	842.00	662.00	841.00	664.00	841.00	664.00	840.00	666.00	840.00	666.00	839.00	667.00	839.00	667.00	838.00	668.00	838.00	668.00	836.00	670.00	836.00	670.00	835.00	672.00	835.00	672.00	833.00	674.00	833.00	674.00	832.00	675.00	832.00	675.00	831.00	676.00	831.00	676.00	830.00	677.00	830.00	677.00	829.00	679.00	829.00	679.00	828.00	680.00	828.00	680.00	827.00	681.00	827.00	681.00	826.00	684.00	826.00	684.00	824.00	690.00	824.00	690.00	825.00	694.00	825.00	694.00	826.00	695.00	826.00	695.00	837.00	696.00	837.00	696.00	840.00	697.00	840.00	697.00	841.00	698.00	841.00	698.00	842.00	699.00	842.00	699.00	844.00	701.00	844.00	701.00	845.00	703.00	845.00	703.00	846.00	711.00	846.00	711.00	847.00	714.00	847.00	714.00	846.00	717.00	846.00	717.00	845.00	718.00	845.00	718.00	844.00	720.00	844.00	720.00	843.00	721.00	843.00	721.00	842.00	722.00	842.00	722.00	840.00	723.00	840.00	723.00	839.00	724.00	839.00	724.00	836.00	725.00	836.00	725.00	831.00	727.00	831.00	727.00	832.00	731.00	832.00	731.00	833.00	732.00	833.00	732.00	834.00	735.00	834.00	735.00	835.00	737.00	835.00	737.00	836.00	739.00	836.00	739.00	838.00	741.00	838.00	741.00	839.00	743.00	839.00	743.00	840.00	747.00	840.00	747.00	841.00	749.00	841.00	749.00	842.00	751.00	842.00	751.00	843.00	748.00	843.00	748.00	846.00	753.00	846.00	753.00	881.00	754.00	881.00
T0_thres.tif	0919-0575	258.28	417.60	5692.57	-58.83	0.0051	652.00	906.00	658.00	906.00	658.00	907.00	659.00	907.00	659.00	908.00	663.00	908.00	663.00	909.00	665.00	909.00	665.00	910.00	667.00	910.00	667.00	911.00	668.00	911.00	668.00	912.00	671.00	912.00	671.00	913.00	672.00	913.00	672.00	914.00	677.00	914.00	677.00	915.00	679.00	915.00	679.00	916.00	686.00	916.00	686.00	917.00	685.00	917.00	685.00	919.00	683.00	919.00	683.00	920.00	682.00	920.00	682.00	921.00	681.00	921.00	681.00	922.00	680.00	922.00	680.00	923.00	679.00	923.00	679.00	924.00	678.00	924.00	678.00	926.00	677.00	926.00	677.00	927.00	675.00	927.00	675.00	929.00	674.00	929.00	674.00	930.00	672.00	930.00	672.00	932.00	670.00	932.00	670.00	934.00	669.00	934.00	669.00	935.00	668.00	935.00	668.00	937.00	667.00	937.00	667.00	938.00	666.00	938.00	666.00	939.00	665.00	939.00	665.00	940.00	664.00	940.00	664.00	941.00	663.00	941.00	663.00	943.00	662.00	943.00	662.00	948.00	663.00	948.00	663.00	960.00	664.00	960.00	664.00	970.00	665.00	970.00	665.00	976.00	664.00	976.00	664.00	978.00	663.00	978.00	663.00	980.00	662.00	980.00	662.00	981.00	661.00	981.00	661.00	983.00	660.00	983.00	660.00	984.00	659.00	984.00	659.00	985.00	657.00	985.00	657.00	986.00	656.00	986.00	656.00	987.00	655.00	987.00	655.00	988.00	654.00	988.00	654.00	989.00	653.00	989.00	653.00	990.00	652.00	990.00	652.00	991.00	651.00	991.00	651.00	992.00	650.00	992.00	650.00	993.00	649.00	993.00	649.00	994.00	648.00	994.00	648.00	995.00	646.00	995.00	646.00	996.00	644.00	996.00	644.00	997.00	643.00	997.00	643.00	998.00	642.00	998.00	642.00	999.00	641.00	999.00	641.00	1000.00	640.00	1000.00	640.00	1001.00	639.00	1001.00	639.00	1002.00	637.00	1002.00	637.00	1003.00	636.00	1003.00	636.00	1004.00	635.00	1004.00	635.00	1005.00	632.00	1005.00	632.00	1006.00	631.00	1006.00	631.00	1007.00	625.00	1007.00	625.00	1008.00	620.00	1008.00	620.00	1009.00	617.00	1009.00	617.00	1010.00	614.00	1010.00	614.00	1011.00	611.00	1011.00	611.00	1013.00	609.00	1013.00	609.00	1014.00	607.00	1014.00	607.00	1015.00	606.00	1015.00	606.00	1016.00	605.00	1016.00	605.00	1017.00	604.00	1017.00	604.00	1016.00	603.00	1016.00	603.00	1014.00	602.00	1014.00	602.00	1013.00	601.00	1013.00	601.00	1012.00	600.00	1012.00	600.00	1011.00	598.00	1011.00	598.00	1009.00	597.00	1009.00	597.00	1007.00	594.00	1007.00	594.00	1005.00	592.00	1005.00	592.00	1004.00	591.00	1004.00	591.00	1003.00	590.00	1003.00	590.00	1002.00	589.00	1002.00	589.00	1001.00	588.00	1001.00	588.00	1000.00	584.00	1000.00	584.00	999.00	582.00	999.00	582.00	998.00	580.00	998.00	580.00	997.00	578.00	997.00	578.00	995.00	577.00	995.00	577.00	994.00	576.00	994.00	576.00	993.00	575.00	993.00	575.00	992.00	574.00	992.00	574.00	991.00	573.00	991.00	573.00	990.00	568.00	990.00	568.00	989.00	564.00	989.00	564.00	988.00	562.00	988.00	562.00	987.00	561.00	987.00	561.00	986.00	560.00	986.00	560.00	985.00	558.00	985.00	558.00	984.00	557.00	984.00	557.00	983.00	555.00	983.00	555.00	982.00	554.00	982.00	554.00	981.00	548.00	981.00	548.00	982.00	539.00	982.00	539.00	983.00	534.00	983.00	534.00	984.00	533.00	984.00	533.00	985.00	531.00	985.00	531.00	986.00	530.00	986.00	530.00	987.00	527.00	987.00	527.00	988.00	525.00	988.00	525.00	989.00	523.00	989.00	523.00	991.00	522.00	991.00	522.00	992.00	520.00	992.00	520.00	993.00	519.00	993.00	519.00	994.00	518.00	994.00	518.00	995.00	516.00	995.00	516.00	996.00	514.00	996.00	514.00	998.00	512.00	998.00	512.00	999.00	511.00	999.00	511.00	1000.00	509.00	1000.00	509.00	1001.00	507.00	1001.00	507.00	1003.00	506.00	1003.00	506.00	1004.00	505.00	1004.00	505.00	1005.00	504.00	1005.00	504.00	1007.00	503.00	1007.00	503.00	1008.00	502.00	1008.00	502.00	1007.00	499.00	1007.00	499.00	1006.00	498.00	1006.00	498.00	1005.00	496.00	1005.00	496.00	1004.00	495.00	1004.00	495.00	1003.00	493.00	1003.00	493.00	1001.00	490.00	1001.00	490.00	1000.00	489.00	1000.00	489.00	999.00	488.00	999.00	488.00	998.00	487.00	998.00	487.00	997.00	486.00	997.00	486.00	995.00	485.00	995.00	485.00	993.00	483.00	993.00	483.00	992.00	481.00	992.00	481.00	989.00	480.00	989.00	480.00	988.00	478.00	988.00	478.00	987.00	474.00	987.00	474.00	985.00	473.00	985.00	473.00	984.00	471.00	984.00	471.00	983.00	470.00	983.00	470.00	982.00	468.00	982.00	468.00	981.00	467.00	981.00	467.00	980.00	465.00	980.00	465.00	979.00	464.00	979.00	464.00	976.00	465.00	976.00	465.00	975.00	466.00	975.00	466.00	974.00	468.00	974.00	468.00	973.00	469.00	973.00	469.00	972.00	470.00	972.00	470.00	971.00	471.00	971.00	471.00	970.00	472.00	970.00	472.00	965.00	473.00	965.00	473.00	963.00	474.00	963.00	474.00	958.00	475.00	958.00	475.00	956.00	476.00	956.00	476.00	950.00	479.00	950.00	479.00	948.00	481.00	948.00	481.00	949.00	484.00	949.00	484.00	948.00	491.00	948.00	491.00	947.00	494.00	947.00	494.00	946.00	497.00	946.00	497.00	945.00	498.00	945.00	498.00	944.00	501.00	944.00	501.00	943.00	502.00	943.00	502.00	942.00	503.00	942.00	503.00	940.00	504.00	940.00	504.00	938.00	505.00	938.00	505.00	937.00	506.00	937.00	506.00	935.00	507.00	935.00	507.00	931.00	508.00	931.00	508.00	924.00	507.00	924.00	507.00	923.00	506.00	923.00	506.00	921.00	502.00	921.00	502.00	920.00	501.00	920.00	501.00	919.00	500.00	919.00	500.00	918.00	499.00	918.00	499.00	917.00	498.00	917.00	498.00	915.00	495.00	915.00	495.00	913.00	492.00	913.00	492.00	912.00	491.00	912.00	491.00	911.00	490.00	911.00	490.00	910.00	488.00	910.00	488.00	909.00	486.00	909.00	486.00	907.00	481.00	907.00	481.00	905.00	476.00	905.00	476.00	904.00	474.00	904.00	474.00	902.00	476.00	902.00	476.00	899.00	477.00	899.00	477.00	898.00	479.00	898.00	479.00	896.00	480.00	896.00	480.00	895.00	482.00	895.00	482.00	892.00	483.00	892.00	483.00	890.00	484.00	890.00	484.00	888.00	485.00	888.00	485.00	886.00	487.00	886.00	487.00	884.00	488.00	884.00	488.00	880.00	489.00	880.00	489.00	878.00	490.00	878.00	490.00	859.00	489.00	859.00	489.00	855.00	488.00	855.00	488.00	854.00	487.00	854.00	487.00	851.00	486.00	851.00	486.00	849.00	485.00	849.00	485.00	848.00	484.00	848.00	484.00	846.00	483.00	846.00	483.00	844.00	482.00	844.00	482.00	836.00	483.00	836.00	483.00	835.00	484.00	835.00	484.00	832.00	482.00	832.00	482.00	831.00	483.00	831.00	483.00	830.00	486.00	830.00	486.00	829.00	490.00	829.00	490.00	828.00	497.00	828.00	497.00	827.00	499.00	827.00	499.00	826.00	518.00	826.00	518.00	825.00	520.00	825.00	520.00	826.00	524.00	826.00	524.00	825.00	528.00	825.00	528.00	824.00	537.00	824.00	537.00	823.00	540.00	823.00	540.00	822.00	568.00	822.00	568.00	823.00	580.00	823.00	580.00	824.00	585.00	824.00	585.00	825.00	586.00	825.00	586.00	826.00	589.00	826.00	589.00	827.00	590.00	827.00	590.00	828.00	591.00	828.00	591.00	829.00	592.00	829.00	592.00	830.00	593.00	830.00	593.00	831.00	594.00	831.00	594.00	832.00	595.00	832.00	595.00	834.00	596.00	834.00	596.00	835.00	598.00	835.00	598.00	836.00	599.00	836.00	599.00	837.00	600.00	837.00	600.00	838.00	601.00	838.00	601.00	840.00	602.00	840.00	602.00	841.00	603.00	841.00	603.00	845.00	604.00	845.00	604.00	846.00	605.00	846.00	605.00	847.00	606.00	847.00	606.00	850.00	607.00	850.00	607.00	852.00	609.00	852.00	609.00	853.00	610.00	853.00	610.00	854.00	611.00	854.00	611.00	856.00	613.00	856.00	613.00	857.00	615.00	857.00	615.00	858.00	617.00	858.00	617.00	859.00	627.00	859.00	627.00	860.00	629.00	860.00	629.00	863.00	632.00	863.00	632.00	862.00	633.00	862.00	633.00	863.00	634.00	863.00	634.00	864.00	636.00	864.00	636.00	865.00	635.00	865.00	635.00	869.00	634.00	869.00	634.00	881.00	635.00	881.00	635.00	888.00	636.00	888.00	636.00	889.00	637.00	889.00	637.00	894.00	638.00	894.00	638.00	896.00	639.00	896.00	639.00	899.00	640.00	899.00	640.00	900.00	642.00	900.00	642.00	901.00	643.00	901.00	643.00	902.00	645.00	902.00	645.00	903.00	648.00	903.00	648.00	904.00	650.00	904.00	650.00	905.00	652.00	905.00
T0_thres.tif	0925-0454	207.68	420.47	608.68	47.64	0.0270	501.00	938.00	500.00	938.00	500.00	939.00	499.00	939.00	499.00	940.00	498.00	940.00	498.00	941.00	496.00	941.00	496.00	942.00	494.00	942.00	494.00	943.00	491.00	943.00	491.00	944.00	488.00	944.00	488.00	945.00	477.00	945.00	477.00	946.00	476.00	946.00	476.00	945.00	472.00	945.00	472.00	946.00	464.00	946.00	464.00	945.00	451.00	945.00	451.00	944.00	446.00	944.00	446.00	943.00	445.00	943.00	445.00	942.00	442.00	942.00	442.00	941.00	428.00	941.00	428.00	940.00	427.00	940.00	427.00	938.00	426.00	938.00	426.00	936.00	425.00	936.00	425.00	935.00	424.00	935.00	424.00	933.00	423.00	933.00	423.00	930.00	422.00	930.00	422.00	928.00	420.00	928.00	420.00	926.00	419.00	926.00	419.00	925.00	418.00	925.00	418.00	924.00	417.00	924.00	417.00	923.00	414.00	923.00	414.00	922.00	412.00	922.00	412.00	921.00	410.00	921.00	410.00	920.00	407.00	920.00	407.00	919.00	404.00	919.00	404.00	918.00	403.00	918.00	403.00	916.00	404.00	916.00	404.00	915.00	405.00	915.00	405.00	914.00	407.00	914.00	407.00	912.00	408.00	912.00	408.00	911.00	410.00	911.00	410.00	910.00	413.00	910.00	413.00	908.00	422.00	908.00	422.00	907.00	426.00	907.00	426.00	906.00	441.00	906.00	441.00	905.00	443.00	905.00	443.00	906.00	448.00	906.00	448.00	905.00	450.00	905.00	450.00	906.00	471.00	906.00	471.00	907.00	473.00	907.00	473.00	908.00	478.00	908.00	478.00	910.00	483.00	910.00	483.00	911.00	484.00	911.00	484.00	912.00	486.00	912.00	486.00	913.00	488.00	913.00	488.00	914.00	489.00	914.00	489.00	916.00	492.00	916.00	492.00	917.00	493.00	917.00	493.00	918.00	495.00	918.00	495.00	920.00	497.00	920.00	497.00	922.00	499.00	922.00	499.00	923.00	500.00	923.00	500.00	924.00	503.00	924.00	503.00	925.00	504.00	925.00	504.00	927.00	505.00	927.00	505.00	929.00	504.00	929.00	504.00	933.00	503.00	933.00	503.00	934.00	502.00	934.00	502.00	936.00	501.00	936.00
T0_thres.tif	0080-0928	420.49	38.61	2235.75	20.51	0.0047	997.00	95.00	995.00	95.00	995.00	98.00	994.00	98.00	994.00	99.00	993.00	99.00	993.00	102.00	992.00	102.00	992.00	103.00	991.00	103.00	991.00	104.00	990.00	104.00	990.00	105.00	989.00	105.00	989.00	106.00	988.00	106.00	988.00	107.00	987.00	107.00	987.00	108.00	986.00	108.00	986.00	109.00	985.00	109.00	985.00	110.00	984.00	110.00	984.00	111.00	983.00	111.00	983.00	112.00	982.00	112.00	982.00	113.00	979.00	113.00	979.00	114.00	976.00	114.00	976.00	115.00	975.00	115.00	975.00	116.00	974.00	116.00	974.00	117.00	973.00	117.00	973.00	118.00	970.00	118.00	970.00	119.00	968.00	119.00	968.00	121.00	966.00	121.00	966.00	122.00	964.00	122.00	964.00	123.00	963.00	123.00	963.00	124.00	957.00	124.00	957.00	125.00	954.00	125.00	954.00	126.00	952.00	126.00	952.00	127.00	950.00	127.00	950.00	128.00	946.00	128.00	946.00	129.00	937.00	129.00	937.00	130.00	931.00	130.00	931.00	131.00	925.00	131.00	925.00	132.00	921.00	132.00	921.00	131.00	917.00	131.00	917.00	132.00	915.00	132.00	915.00	133.00	904.00	133.00	904.00	134.00	900.00	134.00	900.00	133.00	895.00	133.00	895.00	132.00	894.00	132.00	894.00	131.00	892.00	131.00	892.00	130.00	890.00	130.00	890.00	129.00	888.00	129.00	888.00	128.00	882.00	128.00	882.00	127.00	876.00	127.00	876.00	128.00	872.00	128.00	872.00	129.00	871.00	129.00	871.00	130.00	869.00	130.00	869.00	129.00	868.00	129.00	868.00	128.00	867.00	128.00	867.00	127.00	866.00	127.00	866.00	125.00	864.00	125.00	864.00	124.00	863.00	124.00	863.00	123.00	861.00	123.00	861.00	122.00	859.00	122.00	859.00	120.00	858.00	120.00	858.00	119.00	854.00	119.00	854.00	118.00	852.00	118.00	852.00	117.00	850.00	117.00	850.00	114.00	852.00	114.00	852.00	113.00	853.00	113.00	853.00	112.00	854.00	112.00	854.00	110.00	855.00	110.00	855.00	108.00	856.00	108.00	856.00	104.00	857.00	104.00	857.00	101.00	858.00	101.00	858.00	100.00	859.00	100.00	859.00	98.00	860.00	98.00	860.00	96.00	861.00	96.00	861.00	92.00	862.00	92.00	862.00	84.00	863.00	84.00	863.00	80.00	864.00	80.00	864.00	78.00	865.00	78.00	865.00	75.00	866.00	75.00	866.00	74.00	868.00	74.00	868.00	71.00	869.00	71.00	869.00	70.00	870.00	70.00	870.00	69.00	871.00	69.00	871.00	68.00	872.00	68.00	872.00	66.00	873.00	66.00	873.00	65.00	874.00	65.00	874.00	63.00	875.00	63.00	875.00	61.00	877.00	61.00	877.00	60.00	878.00	60.00	878.00	58.00	879.00	58.00	879.00	57.00	880.00	57.00	880.00	56.00	881.00	56.00	881.00	54.00	882.00	54.00	882.00	53.00	883.00	53.00	883.00	52.00	884.00	52.00	884.00	51.00	885.00	51.00	885.00	50.00	886.00	50.00	886.00	48.00	887.00	48.00	887.00	47.00	888.00	47.00	888.00	46.00	890.00	46.00	890.00	44.00	891.00	44.00	891.00	43.00	893.00	43.00	893.00	42.00	894.00	42.00	894.00	41.00	896.00	41.00	896.00	39.00	898.00	39.00	898.00	38.00	900.00	38.00	900.00	37.00	901.00	37.00	901.00	36.00	902.00	36.00	902.00	35.00	904.00	35.00	904.00	34.00	906.00	34.00	906.00	33.00	908.00	33.00	908.00	32.00	911.00	32.00	911.00	31.00	913.00	31.00	913.00	30.00	914.00	30.00	914.00	29.00	916.00	29.00	916.00	28.00	919.00	28.00	919.00	27.00	922.00	27.00	922.00	26.00	931.00	26.00	931.00	27.00	933.00	27.00	933.00	28.00	936.00	28.00	936.00	29.00	943.00	29.00	943.00	30.00	945.00	30.00	945.00	31.00	947.00	31.00	947.00	32.00	950.00	32.00	950.00	33.00	951.00	33.00	951.00	34.00	952.00	34.00	952.00	35.00	954.00	35.00	954.00	36.00	955.00	36.00	955.00	38.00	956.00	38.00	956.00	39.00	957.00	39.00	957.00	40.00	958.00	40.00	958.00	42.00	959.00	42.00	959.00	43.00	960.00	43.00	960.00	45.00	961.00	45.00	961.00	46.00	962.00	46.00	962.00	48.00	963.00	48.00	963.00	50.00	964.00	50.00	964.00	52.00	965.00	52.00	965.00	54.00	966.00	54.00	966.00	55.00	967.00	55.00	967.00	60.00	970.00	60.00	970.00	61.00	967.00	61.00	967.00	62.00	965.00	62.00	965.00	65.00	969.00	65.00	969.00	64.00	972.00	64.00	972.00	63.00	974.00	63.00	974.00	61.00	985.00	61.00	985.00	62.00	988.00	62.00	988.00	64.00	989.00	64.00	989.00	66.00	990.00	66.00	990.00	67.00	991.00	67.00	991.00	69.00	992.00	69.00	992.00	70.00	993.00	70.00	993.00	74.00	994.00	74.00	994.00	75.00	995.00	75.00	995.00	76.00	996.00	76.00	996.00	77.00	997.00	77.00	997.00	78.00	1001.00	78.00	1001.00	79.00	1002.00	79.00	1002.00	80.00	1003.00	80.00	1003.00	81.00	1004.00	81.00	1004.00	82.00	1005.00	82.00	1005.00	84.00	1006.00	84.00	1006.00	85.00	1005.00	85.00	1005.00	87.00	1004.00	87.00	1004.00	88.00	1003.00	88.00	1003.00	89.00	1001.00	89.00	1001.00	90.00	999.00	90.00	999.00	92.00	998.00	92.00	998.00	93.00	997.00	93.00
