# Supplementary material for: Pathogen-derived mechanical cues potentiate the spatio-temporal implementation of plant defense
Source: BMC Biol. 2022 Dec 27;20:292. doi: 10.1186/s12915-022-01495-w (PMC9795618; doi:10.1186/s12915-022-01495-w)
Supplement: Supplementary file 14 — Additional file 14: File S5. Pictures used in this work (raw and analyzed). [file 12915_2022_1495_MOESM14_ESM.xz › Control/C2/2h/Log.txt]

T1_thres.tif	0143-0289	128.32	68.14	4734.72	-17.83	0.0221	391.00	153.00	393.00	153.00	393.00	154.00	395.00	154.00	395.00	155.00	397.00	155.00	397.00	156.00	399.00	156.00	399.00	158.00	401.00	158.00	401.00	160.00	403.00	160.00	403.00	162.00	404.00	162.00	404.00	163.00	405.00	163.00	405.00	164.00	406.00	164.00	406.00	165.00	407.00	165.00	407.00	167.00	409.00	167.00	409.00	169.00	410.00	169.00	410.00	171.00	409.00	171.00	409.00	172.00	408.00	172.00	408.00	173.00	405.00	173.00	405.00	174.00	404.00	174.00	404.00	175.00	401.00	175.00	401.00	176.00	398.00	176.00	398.00	177.00	397.00	177.00	397.00	178.00	396.00	178.00	396.00	179.00	395.00	179.00	395.00	180.00	394.00	180.00	394.00	181.00	393.00	181.00	393.00	182.00	391.00	182.00	391.00	183.00	389.00	183.00	389.00	184.00	388.00	184.00	388.00	185.00	387.00	185.00	387.00	187.00	384.00	187.00	384.00	189.00	382.00	189.00	382.00	190.00	381.00	190.00	381.00	191.00	380.00	191.00	380.00	192.00	379.00	192.00	379.00	193.00	378.00	193.00	378.00	194.00	376.00	194.00	376.00	195.00	375.00	195.00	375.00	196.00	374.00	196.00	374.00	197.00	372.00	197.00	372.00	198.00	371.00	198.00	371.00	199.00	365.00	199.00	365.00	200.00	358.00	200.00	358.00	201.00	346.00	201.00	346.00	200.00	344.00	200.00	344.00	199.00	335.00	199.00	335.00	200.00	334.00	200.00	334.00	201.00	329.00	201.00	329.00	202.00	328.00	202.00	328.00	203.00	325.00	203.00	325.00	204.00	323.00	204.00	323.00	205.00	321.00	205.00	321.00	206.00	319.00	206.00	319.00	207.00	317.00	207.00	317.00	208.00	316.00	208.00	316.00	209.00	313.00	209.00	313.00	210.00	311.00	210.00	311.00	211.00	308.00	211.00	308.00	212.00	306.00	212.00	306.00	213.00	304.00	213.00	304.00	214.00	302.00	214.00	302.00	215.00	299.00	215.00	299.00	216.00	297.00	216.00	297.00	217.00	293.00	217.00	293.00	218.00	291.00	218.00	291.00	219.00	287.00	219.00	287.00	220.00	286.00	220.00	286.00	221.00	282.00	221.00	282.00	222.00	278.00	222.00	278.00	223.00	274.00	223.00	274.00	224.00	271.00	224.00	271.00	225.00	261.00	225.00	261.00	224.00	260.00	224.00	260.00	223.00	256.00	223.00	256.00	222.00	254.00	222.00	254.00	221.00	247.00	221.00	247.00	219.00	234.00	219.00	234.00	218.00	232.00	218.00	232.00	217.00	229.00	217.00	229.00	216.00	228.00	216.00	228.00	215.00	226.00	215.00	226.00	214.00	225.00	214.00	225.00	213.00	223.00	213.00	223.00	212.00	220.00	212.00	220.00	211.00	218.00	211.00	218.00	210.00	216.00	210.00	216.00	209.00	213.00	209.00	213.00	208.00	212.00	208.00	212.00	207.00	211.00	207.00	211.00	206.00	209.00	206.00	209.00	205.00	208.00	205.00	208.00	203.00	206.00	203.00	206.00	201.00	204.00	201.00	204.00	200.00	203.00	200.00	203.00	199.00	202.00	199.00	202.00	198.00	201.00	198.00	201.00	196.00	200.00	196.00	200.00	195.00	199.00	195.00	199.00	194.00	198.00	194.00	198.00	193.00	196.00	193.00	196.00	191.00	194.00	191.00	194.00	190.00	193.00	190.00	193.00	189.00	192.00	189.00	192.00	188.00	190.00	188.00	190.00	187.00	188.00	187.00	188.00	186.00	185.00	186.00	185.00	185.00	182.00	185.00	182.00	184.00	180.00	184.00	180.00	183.00	179.00	183.00	179.00	182.00	177.00	182.00	177.00	181.00	176.00	181.00	176.00	179.00	174.00	179.00	174.00	178.00	172.00	178.00	172.00	176.00	168.00	176.00	168.00	175.00	169.00	175.00	169.00	173.00	170.00	173.00	170.00	167.00	171.00	167.00	171.00	164.00	172.00	164.00	172.00	153.00	173.00	153.00	173.00	154.00	180.00	154.00	180.00	153.00	182.00	153.00	182.00	151.00	184.00	151.00	184.00	149.00	185.00	149.00	185.00	148.00	186.00	148.00	186.00	147.00	187.00	147.00	187.00	146.00	188.00	146.00	188.00	145.00	189.00	145.00	189.00	144.00	190.00	144.00	190.00	143.00	192.00	143.00	192.00	142.00	193.00	142.00	193.00	141.00	194.00	141.00	194.00	140.00	196.00	140.00	196.00	137.00	197.00	137.00	197.00	136.00	198.00	136.00	198.00	134.00	199.00	134.00	199.00	133.00	200.00	133.00	200.00	132.00	202.00	132.00	202.00	130.00	203.00	130.00	203.00	128.00	206.00	128.00	206.00	126.00	209.00	126.00	209.00	124.00	211.00	124.00	211.00	123.00	212.00	123.00	212.00	122.00	213.00	122.00	213.00	121.00	216.00	121.00	216.00	120.00	217.00	120.00	217.00	118.00	221.00	118.00	221.00	117.00	222.00	117.00	222.00	106.00	223.00	106.00	223.00	102.00	224.00	102.00	224.00	98.00	225.00	98.00	225.00	96.00	226.00	96.00	226.00	94.00	228.00	94.00	228.00	92.00	229.00	92.00	229.00	91.00	231.00	91.00	231.00	90.00	232.00	90.00	232.00	88.00	234.00	88.00	234.00	86.00	236.00	86.00	236.00	84.00	237.00	84.00	237.00	83.00	238.00	83.00	238.00	82.00	240.00	82.00	240.00	81.00	241.00	81.00	241.00	80.00	243.00	80.00	243.00	79.00	244.00	79.00	244.00	78.00	246.00	78.00	246.00	76.00	248.00	76.00	248.00	75.00	250.00	75.00	250.00	74.00	251.00	74.00	251.00	73.00	253.00	73.00	253.00	72.00	256.00	72.00	256.00	71.00	258.00	71.00	258.00	70.00	259.00	70.00	259.00	69.00	260.00	69.00	260.00	68.00	265.00	68.00	265.00	67.00	266.00	67.00	266.00	66.00	270.00	66.00	270.00	65.00	273.00	65.00	273.00	64.00	285.00	64.00	285.00	65.00	289.00	65.00	289.00	64.00	297.00	64.00	297.00	63.00	298.00	63.00	298.00	62.00	301.00	62.00	301.00	63.00	307.00	63.00	307.00	64.00	312.00	64.00	312.00	65.00	311.00	65.00	311.00	68.00	314.00	68.00	314.00	69.00	315.00	69.00	315.00	70.00	317.00	70.00	317.00	72.00	321.00	72.00	321.00	73.00	322.00	73.00	322.00	74.00	323.00	74.00	323.00	75.00	325.00	75.00	325.00	76.00	327.00	76.00	327.00	77.00	329.00	77.00	329.00	78.00	331.00	78.00	331.00	79.00	333.00	79.00	333.00	80.00	334.00	80.00	334.00	81.00	335.00	81.00	335.00	83.00	336.00	83.00	336.00	84.00	337.00	84.00	337.00	86.00	338.00	86.00	338.00	88.00	339.00	88.00	339.00	90.00	340.00	90.00	340.00	92.00	341.00	92.00	341.00	94.00	343.00	94.00	343.00	95.00	344.00	95.00	344.00	96.00	347.00	96.00	347.00	98.00	346.00	98.00	346.00	101.00	345.00	101.00	345.00	128.00	347.00	128.00	347.00	134.00	348.00	134.00	348.00	135.00	349.00	135.00	349.00	138.00	351.00	138.00	351.00	140.00	353.00	140.00	353.00	141.00	356.00	141.00	356.00	142.00	358.00	142.00	358.00	143.00	360.00	143.00	360.00	144.00	363.00	144.00	363.00	145.00	364.00	145.00	364.00	146.00	368.00	146.00	368.00	147.00	370.00	147.00	370.00	148.00	374.00	148.00	374.00	149.00	377.00	149.00	377.00	150.00	384.00	150.00	384.00	151.00	385.00	151.00	385.00	152.00	391.00	152.00
T1_thres.tif	0088-0445	198.39	37.74	3354.14	-76.94	0.0300	471.00	99.00	470.00	99.00	470.00	100.00	469.00	100.00	469.00	101.00	467.00	101.00	467.00	102.00	466.00	102.00	466.00	103.00	465.00	103.00	465.00	104.00	464.00	104.00	464.00	105.00	463.00	105.00	463.00	107.00	462.00	107.00	462.00	108.00	461.00	108.00	461.00	109.00	460.00	109.00	460.00	111.00	459.00	111.00	459.00	112.00	458.00	112.00	458.00	113.00	457.00	113.00	457.00	115.00	456.00	115.00	456.00	116.00	455.00	116.00	455.00	118.00	454.00	118.00	454.00	119.00	453.00	119.00	453.00	124.00	452.00	124.00	452.00	128.00	451.00	128.00	451.00	140.00	450.00	140.00	450.00	144.00	449.00	144.00	449.00	147.00	448.00	147.00	448.00	149.00	447.00	149.00	447.00	151.00	445.00	151.00	445.00	152.00	444.00	152.00	444.00	153.00	443.00	153.00	443.00	154.00	442.00	154.00	442.00	155.00	441.00	155.00	441.00	157.00	439.00	157.00	439.00	158.00	436.00	158.00	436.00	159.00	434.00	159.00	434.00	160.00	433.00	160.00	433.00	161.00	431.00	161.00	431.00	162.00	429.00	162.00	429.00	163.00	426.00	163.00	426.00	164.00	421.00	164.00	421.00	165.00	419.00	165.00	419.00	166.00	418.00	166.00	418.00	167.00	416.00	167.00	416.00	168.00	414.00	168.00	414.00	169.00	413.00	169.00	413.00	166.00	412.00	166.00	412.00	164.00	410.00	164.00	410.00	162.00	409.00	162.00	409.00	161.00	407.00	161.00	407.00	159.00	406.00	159.00	406.00	157.00	404.00	157.00	404.00	155.00	402.00	155.00	402.00	154.00	401.00	154.00	401.00	153.00	399.00	153.00	399.00	152.00	397.00	152.00	397.00	151.00	396.00	151.00	396.00	150.00	394.00	150.00	394.00	149.00	388.00	149.00	388.00	148.00	387.00	148.00	387.00	147.00	379.00	147.00	379.00	146.00	377.00	146.00	377.00	145.00	373.00	145.00	373.00	144.00	371.00	144.00	371.00	143.00	366.00	143.00	366.00	142.00	365.00	142.00	365.00	141.00	362.00	141.00	362.00	140.00	360.00	140.00	360.00	139.00	358.00	139.00	358.00	138.00	356.00	138.00	356.00	137.00	354.00	137.00	354.00	135.00	352.00	135.00	352.00	133.00	351.00	133.00	351.00	131.00	350.00	131.00	350.00	126.00	349.00	126.00	349.00	125.00	348.00	125.00	348.00	104.00	349.00	104.00	349.00	101.00	350.00	101.00	350.00	96.00	351.00	96.00	351.00	95.00	352.00	95.00	352.00	94.00	353.00	94.00	353.00	92.00	354.00	92.00	354.00	90.00	356.00	90.00	356.00	88.00	358.00	88.00	358.00	86.00	359.00	86.00	359.00	85.00	360.00	85.00	360.00	84.00	361.00	84.00	361.00	82.00	363.00	82.00	363.00	80.00	365.00	80.00	365.00	78.00	366.00	78.00	366.00	77.00	367.00	77.00	367.00	76.00	372.00	76.00	372.00	74.00	375.00	74.00	375.00	73.00	376.00	73.00	376.00	72.00	381.00	72.00	381.00	71.00	382.00	71.00	382.00	70.00	385.00	70.00	385.00	68.00	387.00	68.00	387.00	66.00	388.00	66.00	388.00	60.00	389.00	60.00	389.00	55.00	388.00	55.00	388.00	54.00	390.00	54.00	390.00	53.00	392.00	53.00	392.00	52.00	394.00	52.00	394.00	51.00	395.00	51.00	395.00	50.00	398.00	50.00	398.00	49.00	399.00	49.00	399.00	48.00	400.00	48.00	400.00	47.00	401.00	47.00	401.00	46.00	402.00	46.00	402.00	44.00	403.00	44.00	403.00	43.00	404.00	43.00	404.00	41.00	405.00	41.00	405.00	40.00	406.00	40.00	406.00	38.00	407.00	38.00	407.00	37.00	408.00	37.00	408.00	34.00	409.00	34.00	409.00	32.00	411.00	32.00	411.00	30.00	412.00	30.00	412.00	29.00	414.00	29.00	414.00	28.00	416.00	28.00	416.00	27.00	418.00	27.00	418.00	26.00	420.00	26.00	420.00	25.00	421.00	25.00	421.00	24.00	423.00	24.00	423.00	23.00	424.00	23.00	424.00	22.00	426.00	22.00	426.00	21.00	428.00	21.00	428.00	20.00	430.00	20.00	430.00	19.00	431.00	19.00	431.00	18.00	433.00	18.00	433.00	17.00	434.00	17.00	434.00	16.00	436.00	16.00	436.00	17.00	439.00	17.00	439.00	16.00	440.00	16.00	440.00	14.00	442.00	14.00	442.00	12.00	445.00	12.00	445.00	11.00	447.00	11.00	447.00	10.00	451.00	10.00	451.00	9.00	454.00	9.00	454.00	8.00	463.00	8.00	463.00	9.00	465.00	9.00	465.00	10.00	469.00	10.00	469.00	11.00	472.00	11.00	472.00	12.00	473.00	12.00	473.00	14.00	475.00	14.00	475.00	16.00	478.00	16.00	478.00	17.00	479.00	17.00	479.00	18.00	480.00	18.00	480.00	19.00	481.00	19.00	481.00	20.00	483.00	20.00	483.00	21.00	484.00	21.00	484.00	23.00	485.00	23.00	485.00	24.00	486.00	24.00	486.00	25.00	487.00	25.00	487.00	26.00	489.00	26.00	489.00	27.00	491.00	27.00	491.00	28.00	494.00	28.00	494.00	29.00	496.00	29.00	496.00	30.00	498.00	30.00	498.00	31.00	501.00	31.00	501.00	32.00	504.00	32.00	504.00	33.00	508.00	33.00	508.00	34.00	521.00	34.00	521.00	35.00	523.00	35.00	523.00	36.00	527.00	36.00	527.00	37.00	529.00	37.00	529.00	38.00	531.00	38.00	531.00	39.00	532.00	39.00	532.00	40.00	533.00	40.00	533.00	42.00	535.00	42.00	535.00	44.00	537.00	44.00	537.00	45.00	538.00	45.00	538.00	46.00	539.00	46.00	539.00	49.00	541.00	49.00	541.00	52.00	542.00	52.00	542.00	53.00	543.00	53.00	543.00	61.00	542.00	61.00	542.00	62.00	541.00	62.00	541.00	68.00	540.00	68.00	540.00	70.00	539.00	70.00	539.00	73.00	538.00	73.00	538.00	74.00	537.00	74.00	537.00	76.00	536.00	76.00	536.00	77.00	533.00	77.00	533.00	78.00	532.00	78.00	532.00	79.00	528.00	79.00	528.00	78.00	521.00	78.00	521.00	79.00	514.00	79.00	514.00	80.00	511.00	80.00	511.00	81.00	503.00	81.00	503.00	82.00	501.00	82.00	501.00	83.00	497.00	83.00	497.00	84.00	495.00	84.00	495.00	85.00	490.00	85.00	490.00	86.00	489.00	86.00	489.00	87.00	487.00	87.00	487.00	88.00	484.00	88.00	484.00	89.00	482.00	89.00	482.00	90.00	481.00	90.00	481.00	91.00	480.00	91.00	480.00	92.00	478.00	92.00	478.00	93.00	477.00	93.00	477.00	94.00	476.00	94.00	476.00	95.00	474.00	95.00	474.00	96.00	473.00	96.00	473.00	97.00	471.00	97.00
T1_thres.tif	0133-0534	245.07	58.14	2779.75	50.54	0.0162	645.00	141.00	642.00	141.00	642.00	140.00	639.00	140.00	639.00	142.00	636.00	142.00	636.00	143.00	629.00	143.00	629.00	144.00	626.00	144.00	626.00	145.00	619.00	145.00	619.00	146.00	617.00	146.00	617.00	147.00	614.00	147.00	614.00	148.00	610.00	148.00	610.00	149.00	603.00	149.00	603.00	150.00	602.00	150.00	602.00	149.00	598.00	149.00	598.00	150.00	595.00	150.00	595.00	151.00	585.00	151.00	585.00	152.00	582.00	152.00	582.00	153.00	580.00	153.00	580.00	152.00	579.00	152.00	579.00	151.00	578.00	151.00	578.00	149.00	576.00	149.00	576.00	148.00	575.00	148.00	575.00	147.00	569.00	147.00	569.00	148.00	565.00	148.00	565.00	151.00	564.00	151.00	564.00	152.00	563.00	152.00	563.00	153.00	562.00	153.00	562.00	154.00	561.00	154.00	561.00	155.00	559.00	155.00	559.00	157.00	557.00	157.00	557.00	158.00	556.00	158.00	556.00	159.00	555.00	159.00	555.00	160.00	554.00	160.00	554.00	161.00	553.00	161.00	553.00	162.00	552.00	162.00	552.00	163.00	549.00	163.00	549.00	162.00	547.00	162.00	547.00	161.00	538.00	161.00	538.00	162.00	529.00	162.00	529.00	163.00	521.00	163.00	521.00	164.00	515.00	164.00	515.00	165.00	509.00	165.00	509.00	166.00	505.00	166.00	505.00	167.00	501.00	167.00	501.00	168.00	499.00	168.00	499.00	169.00	497.00	169.00	497.00	170.00	496.00	170.00	496.00	171.00	493.00	171.00	493.00	172.00	491.00	172.00	491.00	173.00	487.00	173.00	487.00	174.00	486.00	174.00	486.00	175.00	483.00	175.00	483.00	176.00	481.00	176.00	481.00	177.00	480.00	177.00	480.00	178.00	479.00	178.00	479.00	179.00	475.00	179.00	475.00	180.00	474.00	180.00	474.00	181.00	472.00	181.00	472.00	182.00	471.00	182.00	471.00	183.00	467.00	183.00	467.00	184.00	465.00	184.00	465.00	185.00	456.00	185.00	456.00	184.00	454.00	184.00	454.00	183.00	453.00	183.00	453.00	182.00	452.00	182.00	452.00	181.00	450.00	181.00	450.00	180.00	448.00	180.00	448.00	179.00	445.00	179.00	445.00	178.00	442.00	178.00	442.00	177.00	441.00	177.00	441.00	176.00	437.00	176.00	437.00	175.00	436.00	175.00	436.00	174.00	435.00	174.00	435.00	173.00	432.00	173.00	432.00	172.00	431.00	172.00	431.00	171.00	429.00	171.00	429.00	170.00	427.00	170.00	427.00	169.00	421.00	169.00	421.00	168.00	424.00	168.00	424.00	167.00	428.00	167.00	428.00	166.00	432.00	166.00	432.00	165.00	433.00	165.00	433.00	164.00	436.00	164.00	436.00	162.00	438.00	162.00	438.00	161.00	441.00	161.00	441.00	160.00	444.00	160.00	444.00	158.00	445.00	158.00	445.00	156.00	447.00	156.00	447.00	154.00	450.00	154.00	450.00	152.00	451.00	152.00	451.00	150.00	452.00	150.00	452.00	147.00	453.00	147.00	453.00	143.00	454.00	143.00	454.00	130.00	455.00	130.00	455.00	127.00	456.00	127.00	456.00	122.00	457.00	122.00	457.00	120.00	458.00	120.00	458.00	118.00	460.00	118.00	460.00	116.00	461.00	116.00	461.00	115.00	462.00	115.00	462.00	113.00	463.00	113.00	463.00	112.00	464.00	112.00	464.00	111.00	465.00	111.00	465.00	109.00	466.00	109.00	466.00	107.00	468.00	107.00	468.00	106.00	469.00	106.00	469.00	105.00	470.00	105.00	470.00	104.00	472.00	104.00	472.00	102.00	474.00	102.00	474.00	100.00	475.00	100.00	475.00	99.00	476.00	99.00	476.00	98.00	478.00	98.00	478.00	97.00	479.00	97.00	479.00	96.00	481.00	96.00	481.00	95.00	482.00	95.00	482.00	94.00	483.00	94.00	483.00	93.00	484.00	93.00	484.00	92.00	487.00	92.00	487.00	91.00	489.00	91.00	489.00	90.00	492.00	90.00	492.00	89.00	493.00	89.00	493.00	88.00	498.00	88.00	498.00	87.00	499.00	87.00	499.00	86.00	504.00	86.00	504.00	85.00	506.00	85.00	506.00	84.00	514.00	84.00	514.00	83.00	516.00	83.00	516.00	82.00	524.00	82.00	524.00	81.00	525.00	81.00	525.00	82.00	537.00	82.00	537.00	84.00	539.00	84.00	539.00	86.00	540.00	86.00	540.00	87.00	541.00	87.00	541.00	90.00	542.00	90.00	542.00	91.00	544.00	91.00	544.00	93.00	545.00	93.00	545.00	94.00	546.00	94.00	546.00	95.00	547.00	95.00	547.00	96.00	549.00	96.00	549.00	97.00	550.00	97.00	550.00	98.00	552.00	98.00	552.00	99.00	553.00	99.00	553.00	100.00	562.00	100.00	562.00	99.00	565.00	99.00	565.00	98.00	568.00	98.00	568.00	97.00	572.00	97.00	572.00	96.00	576.00	96.00	576.00	94.00	578.00	94.00	578.00	93.00	580.00	93.00	580.00	92.00	581.00	92.00	581.00	91.00	582.00	91.00	582.00	90.00	586.00	90.00	586.00	89.00	588.00	89.00	588.00	88.00	594.00	88.00	594.00	87.00	599.00	87.00	599.00	86.00	601.00	86.00	601.00	85.00	606.00	85.00	606.00	84.00	612.00	84.00	612.00	85.00	614.00	85.00	614.00	86.00	617.00	86.00	617.00	87.00	623.00	87.00	623.00	88.00	625.00	88.00	625.00	89.00	627.00	89.00	627.00	90.00	630.00	90.00	630.00	91.00	632.00	91.00	632.00	92.00	633.00	92.00	633.00	94.00	645.00	94.00	645.00	96.00	647.00	96.00	647.00	108.00	648.00	108.00	648.00	114.00	647.00	114.00	647.00	122.00	646.00	122.00	646.00	129.00	645.00	129.00
T1_thres.tif	0170-0610	278.75	77.85	538.64	71.62	0.0486	642.00	178.00	641.00	178.00	641.00	181.00	640.00	181.00	640.00	183.00	639.00	183.00	639.00	185.00	638.00	185.00	638.00	187.00	637.00	187.00	637.00	188.00	636.00	188.00	636.00	189.00	635.00	189.00	635.00	190.00	634.00	190.00	634.00	191.00	633.00	191.00	633.00	192.00	632.00	192.00	632.00	194.00	631.00	194.00	631.00	195.00	625.00	195.00	625.00	196.00	617.00	196.00	617.00	195.00	614.00	195.00	614.00	194.00	607.00	194.00	607.00	193.00	596.00	193.00	596.00	192.00	590.00	192.00	590.00	191.00	587.00	191.00	587.00	190.00	586.00	190.00	586.00	189.00	585.00	189.00	585.00	188.00	583.00	188.00	583.00	187.00	582.00	187.00	582.00	185.00	580.00	185.00	580.00	184.00	579.00	184.00	579.00	183.00	578.00	183.00	578.00	182.00	576.00	182.00	576.00	181.00	577.00	181.00	577.00	179.00	578.00	179.00	578.00	176.00	579.00	176.00	579.00	174.00	580.00	174.00	580.00	170.00	581.00	170.00	581.00	166.00	582.00	166.00	582.00	156.00	585.00	156.00	585.00	155.00	588.00	155.00	588.00	154.00	598.00	154.00	598.00	153.00	605.00	153.00	605.00	152.00	613.00	152.00	613.00	151.00	616.00	151.00	616.00	150.00	619.00	150.00	619.00	149.00	622.00	149.00	622.00	148.00	628.00	148.00	628.00	147.00	632.00	147.00	632.00	146.00	638.00	146.00	638.00	145.00	640.00	145.00	640.00	147.00	643.00	147.00	643.00	145.00	645.00	145.00	645.00	162.00	644.00	162.00	644.00	169.00	643.00	169.00	643.00	175.00	642.00	175.00
T1_thres.tif	0239-0714	335.18	113.99	19678.53	69.06	0.0264	964.00	297.00	963.00	297.00	963.00	299.00	962.00	299.00	962.00	301.00	961.00	301.00	961.00	302.00	960.00	302.00	960.00	303.00	959.00	303.00	959.00	304.00	958.00	304.00	958.00	306.00	957.00	306.00	957.00	308.00	956.00	308.00	956.00	309.00	953.00	309.00	953.00	310.00	951.00	310.00	951.00	309.00	944.00	309.00	944.00	310.00	942.00	310.00	942.00	311.00	936.00	311.00	936.00	312.00	932.00	312.00	932.00	313.00	927.00	313.00	927.00	314.00	925.00	314.00	925.00	315.00	923.00	315.00	923.00	316.00	921.00	316.00	921.00	317.00	916.00	317.00	916.00	318.00	914.00	318.00	914.00	319.00	913.00	319.00	913.00	320.00	911.00	320.00	911.00	321.00	909.00	321.00	909.00	322.00	908.00	322.00	908.00	323.00	904.00	323.00	904.00	324.00	903.00	324.00	903.00	325.00	902.00	325.00	902.00	326.00	900.00	326.00	900.00	327.00	897.00	327.00	897.00	328.00	896.00	328.00	896.00	329.00	895.00	329.00	895.00	330.00	893.00	330.00	893.00	331.00	892.00	331.00	892.00	332.00	890.00	332.00	890.00	334.00	888.00	334.00	888.00	336.00	886.00	336.00	886.00	337.00	885.00	337.00	885.00	338.00	884.00	338.00	884.00	339.00	883.00	339.00	883.00	340.00	882.00	340.00	882.00	341.00	880.00	341.00	880.00	342.00	879.00	342.00	879.00	343.00	877.00	343.00	877.00	345.00	875.00	345.00	875.00	346.00	874.00	346.00	874.00	347.00	872.00	347.00	872.00	348.00	870.00	348.00	870.00	350.00	868.00	350.00	868.00	352.00	867.00	352.00	867.00	353.00	866.00	353.00	866.00	354.00	865.00	354.00	865.00	355.00	864.00	355.00	864.00	356.00	863.00	356.00	863.00	358.00	862.00	358.00	862.00	359.00	861.00	359.00	861.00	360.00	860.00	360.00	860.00	361.00	859.00	361.00	859.00	362.00	858.00	362.00	858.00	363.00	857.00	363.00	857.00	366.00	856.00	366.00	856.00	367.00	855.00	367.00	855.00	368.00	854.00	368.00	854.00	370.00	853.00	370.00	853.00	374.00	852.00	374.00	852.00	375.00	851.00	375.00	851.00	376.00	850.00	376.00	850.00	379.00	849.00	379.00	849.00	381.00	848.00	381.00	848.00	385.00	847.00	385.00	847.00	395.00	846.00	395.00	846.00	397.00	845.00	397.00	845.00	398.00	844.00	398.00	844.00	399.00	843.00	399.00	843.00	400.00	842.00	400.00	842.00	401.00	840.00	401.00	840.00	402.00	838.00	402.00	838.00	403.00	835.00	403.00	835.00	404.00	834.00	404.00	834.00	405.00	833.00	405.00	833.00	406.00	832.00	406.00	832.00	407.00	831.00	407.00	831.00	408.00	830.00	408.00	830.00	409.00	828.00	409.00	828.00	410.00	826.00	410.00	826.00	411.00	818.00	411.00	818.00	415.00	814.00	415.00	814.00	416.00	813.00	416.00	813.00	417.00	809.00	417.00	809.00	418.00	808.00	418.00	808.00	419.00	806.00	419.00	806.00	420.00	805.00	420.00	805.00	421.00	804.00	421.00	804.00	422.00	802.00	422.00	802.00	423.00	800.00	423.00	800.00	424.00	798.00	424.00	798.00	425.00	797.00	425.00	797.00	426.00	796.00	426.00	796.00	427.00	795.00	427.00	795.00	428.00	794.00	428.00	794.00	429.00	792.00	429.00	792.00	430.00	791.00	430.00	791.00	431.00	790.00	431.00	790.00	432.00	789.00	432.00	789.00	433.00	787.00	433.00	787.00	434.00	786.00	434.00	786.00	435.00	785.00	435.00	785.00	436.00	784.00	436.00	784.00	437.00	783.00	437.00	783.00	438.00	782.00	438.00	782.00	439.00	781.00	439.00	781.00	440.00	779.00	440.00	779.00	441.00	778.00	441.00	778.00	442.00	777.00	442.00	777.00	443.00	775.00	443.00	775.00	444.00	774.00	444.00	774.00	445.00	772.00	445.00	772.00	446.00	771.00	446.00	771.00	447.00	770.00	447.00	770.00	449.00	767.00	449.00	767.00	450.00	766.00	450.00	766.00	451.00	765.00	451.00	765.00	452.00	764.00	452.00	764.00	453.00	763.00	453.00	763.00	455.00	761.00	455.00	761.00	457.00	760.00	457.00	760.00	458.00	759.00	458.00	759.00	460.00	758.00	460.00	758.00	461.00	757.00	461.00	757.00	463.00	756.00	463.00	756.00	464.00	754.00	464.00	754.00	465.00	753.00	465.00	753.00	466.00	752.00	466.00	752.00	468.00	751.00	468.00	751.00	469.00	750.00	469.00	750.00	471.00	749.00	471.00	749.00	472.00	748.00	472.00	748.00	476.00	747.00	476.00	747.00	478.00	746.00	478.00	746.00	479.00	742.00	479.00	742.00	478.00	740.00	478.00	740.00	477.00	737.00	477.00	737.00	475.00	736.00	475.00	736.00	469.00	735.00	469.00	735.00	467.00	734.00	467.00	734.00	465.00	733.00	465.00	733.00	464.00	732.00	464.00	732.00	463.00	730.00	463.00	730.00	461.00	729.00	461.00	729.00	460.00	728.00	460.00	728.00	458.00	724.00	458.00	724.00	455.00	721.00	455.00	721.00	456.00	720.00	456.00	720.00	457.00	716.00	457.00	716.00	456.00	710.00	456.00	710.00	457.00	708.00	457.00	708.00	455.00	704.00	455.00	704.00	454.00	703.00	454.00	703.00	453.00	700.00	453.00	700.00	452.00	698.00	452.00	698.00	451.00	696.00	451.00	696.00	450.00	694.00	450.00	694.00	449.00	691.00	449.00	691.00	447.00	690.00	447.00	690.00	446.00	689.00	446.00	689.00	445.00	686.00	445.00	686.00	443.00	684.00	443.00	684.00	441.00	683.00	441.00	683.00	439.00	682.00	439.00	682.00	433.00	681.00	433.00	681.00	430.00	680.00	430.00	680.00	422.00	681.00	422.00	681.00	419.00	682.00	419.00	682.00	414.00	683.00	414.00	683.00	411.00	684.00	411.00	684.00	402.00	685.00	402.00	685.00	398.00	686.00	398.00	686.00	394.00	687.00	394.00	687.00	392.00	688.00	392.00	688.00	391.00	689.00	391.00	689.00	388.00	690.00	388.00	690.00	385.00	691.00	385.00	691.00	384.00	692.00	384.00	692.00	381.00	693.00	381.00	693.00	380.00	694.00	380.00	694.00	377.00	695.00	377.00	695.00	376.00	696.00	376.00	696.00	374.00	697.00	374.00	697.00	372.00	699.00	372.00	699.00	370.00	700.00	370.00	700.00	367.00	701.00	367.00	701.00	366.00	702.00	366.00	702.00	363.00	704.00	363.00	704.00	359.00	705.00	359.00	705.00	357.00	706.00	357.00	706.00	356.00	707.00	356.00	707.00	354.00	708.00	354.00	708.00	337.00	707.00	337.00	707.00	335.00	706.00	335.00	706.00	333.00	704.00	333.00	704.00	329.00	703.00	329.00	703.00	328.00	702.00	328.00	702.00	327.00	700.00	327.00	700.00	326.00	697.00	326.00	697.00	328.00	694.00	328.00	694.00	327.00	691.00	327.00	691.00	326.00	690.00	326.00	690.00	325.00	668.00	325.00	668.00	324.00	656.00	324.00	656.00	325.00	654.00	325.00	654.00	324.00	649.00	324.00	649.00	325.00	647.00	325.00	647.00	326.00	646.00	326.00	646.00	325.00	642.00	325.00	642.00	326.00	640.00	326.00	640.00	325.00	637.00	325.00	637.00	327.00	629.00	327.00	629.00	328.00	628.00	328.00	628.00	329.00	618.00	329.00	618.00	330.00	614.00	330.00	614.00	331.00	605.00	331.00	605.00	332.00	601.00	332.00	601.00	333.00	598.00	333.00	598.00	334.00	596.00	334.00	596.00	335.00	591.00	335.00	591.00	336.00	588.00	336.00	588.00	337.00	585.00	337.00	585.00	338.00	583.00	338.00	583.00	339.00	577.00	339.00	577.00	340.00	575.00	340.00	575.00	341.00	572.00	341.00	572.00	342.00	570.00	342.00	570.00	343.00	566.00	343.00	566.00	344.00	564.00	344.00	564.00	345.00	559.00	345.00	559.00	346.00	557.00	346.00	557.00	347.00	552.00	347.00	552.00	348.00	548.00	348.00	548.00	349.00	546.00	349.00	546.00	350.00	542.00	350.00	542.00	349.00	541.00	349.00	541.00	348.00	539.00	348.00	539.00	347.00	535.00	347.00	535.00	346.00	534.00	346.00	534.00	345.00	530.00	345.00	530.00	344.00	526.00	344.00	526.00	343.00	521.00	343.00	521.00	344.00	519.00	344.00	519.00	343.00	503.00	343.00	503.00	344.00	496.00	344.00	496.00	345.00	494.00	345.00	494.00	344.00	488.00	344.00	488.00	345.00	482.00	345.00	482.00	344.00	481.00	344.00	481.00	343.00	479.00	343.00	479.00	342.00	477.00	342.00	477.00	340.00	476.00	340.00	476.00	339.00	474.00	339.00	474.00	337.00	472.00	337.00	472.00	336.00	471.00	336.00	471.00	335.00	470.00	335.00	470.00	334.00	469.00	334.00	469.00	333.00	468.00	333.00	468.00	331.00	467.00	331.00	467.00	329.00	466.00	329.00	466.00	327.00	465.00	327.00	465.00	325.00	464.00	325.00	464.00	323.00	462.00	323.00	462.00	321.00	460.00	321.00	460.00	319.00	459.00	319.00	459.00	317.00	458.00	317.00	458.00	312.00	459.00	312.00	459.00	308.00	460.00	308.00	460.00	307.00	461.00	307.00	461.00	306.00	462.00	306.00	462.00	304.00	463.00	304.00	463.00	303.00	464.00	303.00	464.00	302.00	466.00	302.00	466.00	301.00	467.00	301.00	467.00	300.00	469.00	300.00	469.00	299.00	470.00	299.00	470.00	298.00	472.00	298.00	472.00	297.00	473.00	297.00	473.00	296.00	475.00	296.00	475.00	295.00	476.00	295.00	476.00	294.00	478.00	294.00	478.00	292.00	482.00	292.00	482.00	291.00	484.00	291.00	484.00	290.00	487.00	290.00	487.00	289.00	489.00	289.00	489.00	288.00	492.00	288.00	492.00	287.00	493.00	287.00	493.00	286.00	498.00	286.00	498.00	285.00	499.00	285.00	499.00	284.00	504.00	284.00	504.00	283.00	505.00	283.00	505.00	282.00	508.00	282.00	508.00	281.00	510.00	281.00	510.00	280.00	514.00	280.00	514.00	278.00	518.00	278.00	518.00	277.00	520.00	277.00	520.00	276.00	522.00	276.00	522.00	275.00	524.00	275.00	524.00	274.00	526.00	274.00	526.00	273.00	527.00	273.00	527.00	272.00	533.00	272.00	533.00	271.00	534.00	271.00	534.00	270.00	536.00	270.00	536.00	266.00	537.00	266.00	537.00	264.00	540.00	264.00	540.00	263.00	543.00	263.00	543.00	262.00	544.00	262.00	544.00	261.00	545.00	261.00	545.00	260.00	551.00	260.00	551.00	259.00	552.00	259.00	552.00	258.00	560.00	258.00	560.00	257.00	564.00	257.00	564.00	256.00	571.00	256.00	571.00	255.00	572.00	255.00	572.00	254.00	579.00	254.00	579.00	253.00	580.00	253.00	580.00	252.00	586.00	252.00	586.00	251.00	588.00	251.00	588.00	250.00	590.00	250.00	590.00	249.00	592.00	249.00	592.00	248.00	602.00	248.00	602.00	246.00	608.00	246.00	608.00	245.00	610.00	245.00	610.00	244.00	616.00	244.00	616.00	243.00	620.00	243.00	620.00	242.00	626.00	242.00	626.00	241.00	628.00	241.00	628.00	240.00	636.00	240.00	636.00	239.00	637.00	239.00	637.00	238.00	641.00	238.00	641.00	236.00	650.00	236.00	650.00	237.00	651.00	237.00	651.00	238.00	674.00	238.00	674.00	239.00	690.00	239.00	690.00	238.00	694.00	238.00	694.00	237.00	695.00	237.00	695.00	238.00	698.00	238.00	698.00	236.00	700.00	236.00	700.00	235.00	702.00	235.00	702.00	232.00	704.00	232.00	704.00	231.00	705.00	231.00	705.00	230.00	708.00	230.00	708.00	229.00	710.00	229.00	710.00	228.00	712.00	228.00	712.00	227.00	713.00	227.00	713.00	226.00	716.00	226.00	716.00	225.00	717.00	225.00	717.00	224.00	720.00	224.00	720.00	222.00	723.00	222.00	723.00	221.00	725.00	221.00	725.00	220.00	727.00	220.00	727.00	218.00	729.00	218.00	729.00	216.00	731.00	216.00	731.00	215.00	732.00	215.00	732.00	214.00	733.00	214.00	733.00	213.00	734.00	213.00	734.00	212.00	736.00	212.00	736.00	210.00	738.00	210.00	738.00	208.00	740.00	208.00	740.00	207.00	742.00	207.00	742.00	205.00	743.00	205.00	743.00	204.00	744.00	204.00	744.00	203.00	745.00	203.00	745.00	202.00	746.00	202.00	746.00	200.00	747.00	200.00	747.00	198.00	748.00	198.00	748.00	197.00	749.00	197.00	749.00	196.00	750.00	196.00	750.00	195.00	751.00	195.00	751.00	194.00	752.00	194.00	752.00	193.00	754.00	193.00	754.00	192.00	756.00	192.00	756.00	190.00	758.00	190.00	758.00	188.00	759.00	188.00	759.00	187.00	760.00	187.00	760.00	186.00	762.00	186.00	762.00	185.00	764.00	185.00	764.00	184.00	765.00	184.00	765.00	183.00	766.00	183.00	766.00	182.00	767.00	182.00	767.00	180.00	768.00	180.00	768.00	178.00	769.00	178.00	769.00	177.00	770.00	177.00	770.00	173.00	771.00	173.00	771.00	171.00	772.00	171.00	772.00	166.00	774.00	166.00	774.00	163.00	775.00	163.00	775.00	162.00	776.00	162.00	776.00	160.00	777.00	160.00	777.00	158.00	778.00	158.00	778.00	155.00	779.00	155.00	779.00	154.00	780.00	154.00	780.00	152.00	782.00	152.00	782.00	149.00	784.00	149.00	784.00	148.00	786.00	148.00	786.00	146.00	788.00	146.00	788.00	145.00	792.00	145.00	792.00	144.00	796.00	144.00	796.00	143.00	801.00	143.00	801.00	142.00	806.00	142.00	806.00	141.00	808.00	141.00	808.00	140.00	813.00	140.00	813.00	139.00	815.00	139.00	815.00	138.00	822.00	138.00	822.00	137.00	824.00	137.00	824.00	134.00	817.00	134.00	817.00	135.00	813.00	135.00	813.00	136.00	810.00	136.00	810.00	137.00	805.00	137.00	805.00	138.00	804.00	138.00	804.00	139.00	799.00	139.00	799.00	140.00	794.00	140.00	794.00	141.00	790.00	141.00	790.00	142.00	786.00	142.00	786.00	143.00	783.00	143.00	783.00	145.00	782.00	145.00	782.00	146.00	780.00	146.00	780.00	147.00	779.00	147.00	779.00	149.00	777.00	149.00	777.00	151.00	776.00	151.00	776.00	153.00	775.00	153.00	775.00	155.00	774.00	155.00	774.00	157.00	773.00	157.00	773.00	159.00	772.00	159.00	772.00	161.00	771.00	161.00	771.00	163.00	770.00	163.00	770.00	164.00	769.00	164.00	769.00	168.00	768.00	168.00	768.00	171.00	767.00	171.00	767.00	174.00	766.00	174.00	766.00	176.00	765.00	176.00	765.00	178.00	764.00	178.00	764.00	179.00	763.00	179.00	763.00	180.00	762.00	180.00	762.00	181.00	761.00	181.00	761.00	182.00	760.00	182.00	760.00	183.00	758.00	183.00	758.00	184.00	757.00	184.00	757.00	185.00	756.00	185.00	756.00	186.00	755.00	186.00	755.00	187.00	754.00	187.00	754.00	188.00	753.00	188.00	753.00	189.00	751.00	189.00	751.00	190.00	750.00	190.00	750.00	191.00	749.00	191.00	749.00	192.00	748.00	192.00	748.00	193.00	747.00	193.00	747.00	194.00	746.00	194.00	746.00	195.00	745.00	195.00	745.00	196.00	744.00	196.00	744.00	198.00	743.00	198.00	743.00	200.00	741.00	200.00	741.00	202.00	740.00	202.00	740.00	203.00	739.00	203.00	739.00	204.00	737.00	204.00	737.00	205.00	736.00	205.00	736.00	206.00	735.00	206.00	735.00	207.00	734.00	207.00	734.00	208.00	733.00	208.00	733.00	209.00	732.00	209.00	732.00	210.00	731.00	210.00	731.00	211.00	730.00	211.00	730.00	212.00	728.00	212.00	728.00	213.00	727.00	213.00	727.00	214.00	726.00	214.00	726.00	215.00	725.00	215.00	725.00	216.00	724.00	216.00	724.00	217.00	723.00	217.00	723.00	218.00	720.00	218.00	720.00	219.00	718.00	219.00	718.00	220.00	717.00	220.00	717.00	221.00	715.00	221.00	715.00	222.00	713.00	222.00	713.00	223.00	711.00	223.00	711.00	224.00	710.00	224.00	710.00	225.00	707.00	225.00	707.00	226.00	705.00	226.00	705.00	227.00	703.00	227.00	703.00	228.00	701.00	228.00	701.00	229.00	700.00	229.00	700.00	230.00	699.00	230.00	699.00	231.00	695.00	231.00	695.00	233.00	694.00	233.00	694.00	234.00	691.00	234.00	691.00	235.00	678.00	235.00	678.00	236.00	677.00	236.00	677.00	235.00	660.00	235.00	660.00	234.00	652.00	234.00	652.00	233.00	649.00	233.00	649.00	232.00	644.00	232.00	644.00	225.00	643.00	225.00	643.00	222.00	642.00	222.00	642.00	220.00	641.00	220.00	641.00	219.00	640.00	219.00	640.00	216.00	639.00	216.00	639.00	214.00	638.00	214.00	638.00	212.00	637.00	212.00	637.00	209.00	636.00	209.00	636.00	206.00	635.00	206.00	635.00	201.00	634.00	201.00	634.00	200.00	635.00	200.00	635.00	199.00	636.00	199.00	636.00	196.00	635.00	196.00	635.00	194.00	637.00	194.00	637.00	193.00	638.00	193.00	638.00	192.00	639.00	192.00	639.00	190.00	640.00	190.00	640.00	189.00	641.00	189.00	641.00	187.00	642.00	187.00	642.00	186.00	643.00	186.00	643.00	184.00	644.00	184.00	644.00	180.00	645.00	180.00	645.00	178.00	646.00	178.00	646.00	172.00	647.00	172.00	647.00	170.00	648.00	170.00	648.00	131.00	649.00	131.00	649.00	125.00	650.00	125.00	650.00	116.00	651.00	116.00	651.00	103.00	650.00	103.00	650.00	100.00	651.00	100.00	651.00	96.00	652.00	96.00	652.00	94.00	654.00	94.00	654.00	92.00	655.00	92.00	655.00	90.00	656.00	90.00	656.00	89.00	657.00	89.00	657.00	88.00	658.00	88.00	658.00	87.00	659.00	87.00	659.00	86.00	661.00	86.00	661.00	85.00	662.00	85.00	662.00	84.00	663.00	84.00	663.00	83.00	664.00	83.00	664.00	82.00	666.00	82.00	666.00	81.00	667.00	81.00	667.00	80.00	670.00	80.00	670.00	79.00	671.00	79.00	671.00	78.00	676.00	78.00	676.00	77.00	679.00	77.00	679.00	76.00	685.00	76.00	685.00	75.00	689.00	75.00	689.00	74.00	690.00	74.00	690.00	73.00	694.00	73.00	694.00	72.00	695.00	72.00	695.00	71.00	698.00	71.00	698.00	70.00	702.00	70.00	702.00	68.00	704.00	68.00	704.00	67.00	706.00	67.00	706.00	65.00	707.00	65.00	707.00	64.00	708.00	64.00	708.00	63.00	709.00	63.00	709.00	62.00	710.00	62.00	710.00	61.00	712.00	61.00	712.00	59.00	713.00	59.00	713.00	58.00	715.00	58.00	715.00	57.00	716.00	57.00	716.00	56.00	719.00	56.00	719.00	55.00	720.00	55.00	720.00	52.00	721.00	52.00	721.00	50.00	722.00	50.00	722.00	35.00	720.00	35.00	720.00	32.00	719.00	32.00	719.00	30.00	718.00	30.00	718.00	29.00	717.00	29.00	717.00	27.00	716.00	27.00	716.00	25.00	715.00	25.00	715.00	23.00	713.00	23.00	713.00	21.00	712.00	21.00	712.00	20.00	711.00	20.00	711.00	19.00	710.00	19.00	710.00	17.00	709.00	17.00	709.00	16.00	708.00	16.00	708.00	15.00	707.00	15.00	707.00	13.00	706.00	13.00	706.00	11.00	705.00	11.00	705.00	9.00	704.00	9.00	704.00	7.00	703.00	7.00	703.00	5.00	702.00	5.00	702.00	3.00	701.00	3.00	701.00	1.00	700.00	1.00	700.00	0.00	802.00	0.00	802.00	1.00	801.00	1.00	801.00	2.00	800.00	2.00	800.00	3.00	799.00	3.00	799.00	4.00	798.00	4.00	798.00	5.00	797.00	5.00	797.00	6.00	796.00	6.00	796.00	7.00	795.00	7.00	795.00	8.00	794.00	8.00	794.00	9.00	791.00	9.00	791.00	10.00	790.00	10.00	790.00	11.00	789.00	11.00	789.00	12.00	788.00	12.00	788.00	13.00	787.00	13.00	787.00	14.00	786.00	14.00	786.00	15.00	785.00	15.00	785.00	16.00	784.00	16.00	784.00	17.00	783.00	17.00	783.00	18.00	782.00	18.00	782.00	19.00	781.00	19.00	781.00	24.00	780.00	24.00	780.00	28.00	779.00	28.00	779.00	34.00	780.00	34.00	780.00	36.00	781.00	36.00	781.00	40.00	782.00	40.00	782.00	42.00	783.00	42.00	783.00	44.00	784.00	44.00	784.00	46.00	785.00	46.00	785.00	47.00	786.00	47.00	786.00	48.00	787.00	48.00	787.00	49.00	788.00	49.00	788.00	50.00	789.00	50.00	789.00	52.00	790.00	52.00	790.00	53.00	791.00	53.00	791.00	55.00	792.00	55.00	792.00	56.00	793.00	56.00	793.00	57.00	794.00	57.00	794.00	58.00	795.00	58.00	795.00	60.00	797.00	60.00	797.00	62.00	799.00	62.00	799.00	63.00	800.00	63.00	800.00	64.00	801.00	64.00	801.00	66.00	802.00	66.00	802.00	67.00	804.00	67.00	804.00	69.00	805.00	69.00	805.00	71.00	806.00	71.00	806.00	72.00	807.00	72.00	807.00	73.00	808.00	73.00	808.00	75.00	809.00	75.00	809.00	76.00	811.00	76.00	811.00	77.00	812.00	77.00	812.00	78.00	813.00	78.00	813.00	80.00	815.00	80.00	815.00	81.00	816.00	81.00	816.00	82.00	817.00	82.00	817.00	83.00	818.00	83.00	818.00	84.00	820.00	84.00	820.00	85.00	821.00	85.00	821.00	87.00	822.00	87.00	822.00	91.00	821.00	91.00	821.00	94.00	820.00	94.00	820.00	95.00	819.00	95.00	819.00	96.00	817.00	96.00	817.00	102.00	815.00	102.00	815.00	101.00	805.00	101.00	805.00	102.00	804.00	102.00	804.00	103.00	803.00	103.00	803.00	104.00	802.00	104.00	802.00	105.00	801.00	105.00	801.00	113.00	802.00	113.00	802.00	116.00	803.00	116.00	803.00	117.00	804.00	117.00	804.00	118.00	806.00	118.00	806.00	119.00	807.00	119.00	807.00	120.00	809.00	120.00	809.00	121.00	810.00	121.00	810.00	122.00	811.00	122.00	811.00	123.00	813.00	123.00	813.00	124.00	815.00	124.00	815.00	126.00	817.00	126.00	817.00	127.00	818.00	127.00	818.00	128.00	819.00	128.00	819.00	129.00	820.00	129.00	820.00	130.00	821.00	130.00	821.00	131.00	823.00	131.00	823.00	133.00	825.00	133.00	825.00	134.00	827.00	134.00	827.00	135.00	828.00	135.00	828.00	136.00	829.00	136.00	829.00	137.00	830.00	137.00	830.00	138.00	831.00	138.00	831.00	139.00	833.00	139.00	833.00	140.00	835.00	140.00	835.00	141.00	837.00	141.00	837.00	142.00	842.00	142.00	842.00	143.00	844.00	143.00	844.00	144.00	846.00	144.00	846.00	145.00	847.00	145.00	847.00	146.00	850.00	146.00	850.00	147.00	852.00	147.00	852.00	148.00	854.00	148.00	854.00	149.00	853.00	149.00	853.00	150.00	852.00	150.00	852.00	151.00	851.00	151.00	851.00	152.00	850.00	152.00	850.00	154.00	849.00	154.00	849.00	155.00	848.00	155.00	848.00	156.00	847.00	156.00	847.00	158.00	845.00	158.00	845.00	160.00	843.00	160.00	843.00	162.00	842.00	162.00	842.00	163.00	841.00	163.00	841.00	168.00	843.00	168.00	843.00	169.00	844.00	169.00	844.00	170.00	846.00	170.00	846.00	171.00	848.00	171.00	848.00	172.00	851.00	172.00	851.00	173.00	852.00	173.00	852.00	174.00	854.00	174.00	854.00	175.00	856.00	175.00	856.00	177.00	857.00	177.00	857.00	178.00	858.00	178.00	858.00	179.00	859.00	179.00	859.00	180.00	860.00	180.00	860.00	181.00	861.00	181.00	861.00	182.00	862.00	182.00	862.00	183.00	863.00	183.00	863.00	184.00	865.00	184.00	865.00	185.00	867.00	185.00	867.00	187.00	868.00	187.00	868.00	188.00	869.00	188.00	869.00	189.00	870.00	189.00	870.00	190.00	871.00	190.00	871.00	191.00	873.00	191.00	873.00	193.00	874.00	193.00	874.00	194.00	875.00	194.00	875.00	195.00	877.00	195.00	877.00	196.00	879.00	196.00	879.00	197.00	881.00	197.00	881.00	198.00	885.00	198.00	885.00	200.00	892.00	200.00	892.00	201.00	894.00	201.00	894.00	202.00	897.00	202.00	897.00	203.00	898.00	203.00	898.00	204.00	899.00	204.00	899.00	205.00	900.00	205.00	900.00	206.00	902.00	206.00	902.00	208.00	905.00	208.00	905.00	210.00	907.00	210.00	907.00	212.00	908.00	212.00	908.00	214.00	909.00	214.00	909.00	215.00	908.00	215.00	908.00	219.00	907.00	219.00	907.00	220.00	906.00	220.00	906.00	221.00	905.00	221.00	905.00	223.00	904.00	223.00	904.00	224.00	903.00	224.00	903.00	225.00	901.00	225.00	901.00	226.00	899.00	226.00	899.00	227.00	897.00	227.00	897.00	228.00	896.00	228.00	896.00	229.00	895.00	229.00	895.00	231.00	894.00	231.00	894.00	233.00	893.00	233.00	893.00	241.00	892.00	241.00	892.00	250.00	893.00	250.00	893.00	255.00	894.00	255.00	894.00	257.00	895.00	257.00	895.00	260.00	897.00	260.00	897.00	262.00	898.00	262.00	898.00	264.00	899.00	264.00	899.00	265.00	900.00	265.00	900.00	266.00	901.00	266.00	901.00	267.00	902.00	267.00	902.00	268.00	904.00	268.00	904.00	269.00	905.00	269.00	905.00	270.00	907.00	270.00	907.00	271.00	909.00	271.00	909.00	272.00	914.00	272.00	914.00	273.00	915.00	273.00	915.00	274.00	918.00	274.00	918.00	275.00	922.00	275.00	922.00	276.00	928.00	276.00	928.00	275.00	930.00	275.00	930.00	274.00	931.00	274.00	931.00	275.00	933.00	275.00	933.00	276.00	940.00	276.00	940.00	275.00	941.00	275.00	941.00	276.00	953.00	276.00	953.00	279.00	956.00	279.00	956.00	277.00	962.00	277.00	962.00	278.00	967.00	278.00	967.00	280.00	970.00	280.00	970.00	282.00	971.00	282.00	971.00	284.00	970.00	284.00	970.00	287.00	969.00	287.00	969.00	288.00	968.00	288.00	968.00	290.00	967.00	290.00	967.00	293.00	966.00	293.00	966.00	294.00	965.00	294.00	965.00	295.00	964.00	295.00
T1_thres.tif	0212-0548	247.34	96.79	2084.51	1.19	0.0088	640.00	228.00	641.00	228.00	641.00	235.00	633.00	235.00	633.00	237.00	626.00	237.00	626.00	238.00	624.00	238.00	624.00	239.00	617.00	239.00	617.00	240.00	613.00	240.00	613.00	241.00	608.00	241.00	608.00	242.00	606.00	242.00	606.00	243.00	600.00	243.00	600.00	244.00	599.00	244.00	599.00	245.00	589.00	245.00	589.00	246.00	587.00	246.00	587.00	247.00	586.00	247.00	586.00	248.00	584.00	248.00	584.00	249.00	578.00	249.00	578.00	250.00	576.00	250.00	576.00	251.00	570.00	251.00	570.00	252.00	568.00	252.00	568.00	253.00	562.00	253.00	562.00	254.00	558.00	254.00	558.00	255.00	550.00	255.00	550.00	256.00	548.00	256.00	548.00	257.00	543.00	257.00	543.00	258.00	542.00	258.00	542.00	259.00	541.00	259.00	541.00	260.00	538.00	260.00	538.00	255.00	537.00	255.00	537.00	254.00	536.00	254.00	536.00	252.00	535.00	252.00	535.00	251.00	534.00	251.00	534.00	249.00	533.00	249.00	533.00	247.00	532.00	247.00	532.00	245.00	531.00	245.00	531.00	244.00	530.00	244.00	530.00	243.00	528.00	243.00	528.00	242.00	524.00	242.00	524.00	241.00	522.00	241.00	522.00	240.00	520.00	240.00	520.00	239.00	515.00	239.00	515.00	238.00	514.00	238.00	514.00	237.00	503.00	237.00	503.00	236.00	499.00	236.00	499.00	235.00	496.00	235.00	496.00	234.00	494.00	234.00	494.00	233.00	491.00	233.00	491.00	232.00	489.00	232.00	489.00	231.00	482.00	231.00	482.00	230.00	473.00	230.00	473.00	229.00	470.00	229.00	470.00	227.00	466.00	227.00	466.00	226.00	464.00	226.00	464.00	225.00	463.00	225.00	463.00	224.00	462.00	224.00	462.00	223.00	460.00	223.00	460.00	221.00	457.00	221.00	457.00	219.00	456.00	219.00	456.00	217.00	455.00	217.00	455.00	215.00	456.00	215.00	456.00	211.00	457.00	211.00	457.00	207.00	458.00	207.00	458.00	203.00	459.00	203.00	459.00	200.00	460.00	200.00	460.00	195.00	461.00	195.00	461.00	193.00	462.00	193.00	462.00	188.00	468.00	188.00	468.00	187.00	469.00	187.00	469.00	186.00	474.00	186.00	474.00	184.00	477.00	184.00	477.00	183.00	478.00	183.00	478.00	182.00	482.00	182.00	482.00	180.00	483.00	180.00	483.00	179.00	485.00	179.00	485.00	178.00	488.00	178.00	488.00	177.00	489.00	177.00	489.00	176.00	494.00	176.00	494.00	175.00	496.00	175.00	496.00	174.00	498.00	174.00	498.00	173.00	500.00	173.00	500.00	172.00	502.00	172.00	502.00	171.00	503.00	171.00	503.00	170.00	508.00	170.00	508.00	169.00	511.00	169.00	511.00	168.00	518.00	168.00	518.00	167.00	524.00	167.00	524.00	166.00	534.00	166.00	534.00	165.00	540.00	165.00	540.00	164.00	544.00	164.00	544.00	165.00	546.00	165.00	546.00	167.00	548.00	167.00	548.00	169.00	547.00	169.00	547.00	172.00	546.00	172.00	546.00	173.00	545.00	173.00	545.00	184.00	546.00	184.00	546.00	188.00	547.00	188.00	547.00	190.00	548.00	190.00	548.00	193.00	549.00	193.00	549.00	194.00	550.00	194.00	550.00	196.00	551.00	196.00	551.00	198.00	553.00	198.00	553.00	199.00	555.00	199.00	555.00	200.00	559.00	200.00	559.00	199.00	560.00	199.00	560.00	198.00	562.00	198.00	562.00	197.00	563.00	197.00	563.00	196.00	565.00	196.00	565.00	194.00	567.00	194.00	567.00	192.00	569.00	192.00	569.00	191.00	570.00	191.00	570.00	189.00	571.00	189.00	571.00	188.00	573.00	188.00	573.00	187.00	574.00	187.00	574.00	185.00	576.00	185.00	576.00	186.00	577.00	186.00	577.00	188.00	579.00	188.00	579.00	189.00	580.00	189.00	580.00	190.00	581.00	190.00	581.00	191.00	583.00	191.00	583.00	193.00	584.00	193.00	584.00	194.00	588.00	194.00	588.00	195.00	593.00	195.00	593.00	196.00	605.00	196.00	605.00	197.00	609.00	197.00	609.00	198.00	615.00	198.00	615.00	199.00	629.00	199.00	629.00	200.00	631.00	200.00	631.00	204.00	632.00	204.00	632.00	208.00	633.00	208.00	633.00	212.00	634.00	212.00	634.00	214.00	635.00	214.00	635.00	216.00	636.00	216.00	636.00	219.00	637.00	219.00	637.00	221.00	638.00	221.00	638.00	222.00	639.00	222.00	639.00	224.00	640.00	224.00
T1_thres.tif	0307-0367	164.57	139.99	9620.46	14.44	0.0071	461.00	327.00	462.00	327.00	462.00	329.00	463.00	329.00	463.00	332.00	464.00	332.00	464.00	334.00	465.00	334.00	465.00	336.00	467.00	336.00	467.00	338.00	469.00	338.00	469.00	340.00	471.00	340.00	471.00	342.00	473.00	342.00	473.00	343.00	474.00	343.00	474.00	344.00	475.00	344.00	475.00	345.00	477.00	345.00	477.00	346.00	478.00	346.00	478.00	347.00	473.00	347.00	473.00	348.00	471.00	348.00	471.00	350.00	469.00	350.00	469.00	351.00	466.00	351.00	466.00	352.00	465.00	352.00	465.00	353.00	464.00	353.00	464.00	354.00	462.00	354.00	462.00	355.00	458.00	355.00	458.00	356.00	456.00	356.00	456.00	357.00	453.00	357.00	453.00	358.00	451.00	358.00	451.00	359.00	447.00	359.00	447.00	360.00	445.00	360.00	445.00	361.00	444.00	361.00	444.00	362.00	442.00	362.00	442.00	363.00	439.00	363.00	439.00	365.00	437.00	365.00	437.00	366.00	435.00	366.00	435.00	367.00	431.00	367.00	431.00	368.00	427.00	368.00	427.00	369.00	425.00	369.00	425.00	370.00	423.00	370.00	423.00	371.00	421.00	371.00	421.00	372.00	420.00	372.00	420.00	373.00	416.00	373.00	416.00	374.00	406.00	374.00	406.00	375.00	403.00	375.00	403.00	376.00	402.00	376.00	402.00	377.00	398.00	377.00	398.00	378.00	397.00	378.00	397.00	380.00	396.00	380.00	396.00	381.00	395.00	381.00	395.00	382.00	394.00	382.00	394.00	384.00	393.00	384.00	393.00	388.00	392.00	388.00	392.00	389.00	391.00	389.00	391.00	396.00	392.00	396.00	392.00	401.00	391.00	401.00	391.00	418.00	390.00	418.00	390.00	419.00	389.00	419.00	389.00	420.00	388.00	420.00	388.00	421.00	387.00	421.00	387.00	423.00	385.00	423.00	385.00	424.00	384.00	424.00	384.00	426.00	382.00	426.00	382.00	427.00	381.00	427.00	381.00	428.00	380.00	428.00	380.00	429.00	379.00	429.00	379.00	430.00	378.00	430.00	378.00	431.00	377.00	431.00	377.00	432.00	375.00	432.00	375.00	433.00	374.00	433.00	374.00	434.00	372.00	434.00	372.00	435.00	371.00	435.00	371.00	436.00	370.00	436.00	370.00	437.00	369.00	437.00	369.00	438.00	367.00	438.00	367.00	439.00	366.00	439.00	366.00	440.00	365.00	440.00	365.00	441.00	361.00	441.00	361.00	442.00	360.00	442.00	360.00	443.00	358.00	443.00	358.00	441.00	356.00	441.00	356.00	440.00	354.00	440.00	354.00	439.00	350.00	439.00	350.00	437.00	344.00	437.00	344.00	435.00	341.00	435.00	341.00	434.00	337.00	434.00	337.00	433.00	329.00	433.00	329.00	432.00	326.00	432.00	326.00	431.00	318.00	431.00	318.00	430.00	317.00	430.00	317.00	429.00	314.00	429.00	314.00	428.00	313.00	428.00	313.00	427.00	303.00	427.00	303.00	428.00	302.00	428.00	302.00	429.00	299.00	429.00	299.00	430.00	298.00	430.00	298.00	431.00	296.00	431.00	296.00	432.00	294.00	432.00	294.00	433.00	289.00	433.00	289.00	434.00	285.00	434.00	285.00	435.00	281.00	435.00	281.00	436.00	280.00	436.00	280.00	437.00	279.00	437.00	279.00	438.00	278.00	438.00	278.00	439.00	274.00	439.00	274.00	438.00	272.00	438.00	272.00	437.00	266.00	437.00	266.00	436.00	265.00	436.00	265.00	435.00	262.00	435.00	262.00	434.00	260.00	434.00	260.00	433.00	259.00	433.00	259.00	432.00	258.00	432.00	258.00	431.00	256.00	431.00	256.00	429.00	254.00	429.00	254.00	427.00	252.00	427.00	252.00	425.00	251.00	425.00	251.00	424.00	250.00	424.00	250.00	423.00	249.00	423.00	249.00	421.00	248.00	421.00	248.00	420.00	247.00	420.00	247.00	418.00	246.00	418.00	246.00	416.00	245.00	416.00	245.00	415.00	243.00	415.00	243.00	414.00	242.00	414.00	242.00	406.00	243.00	406.00	243.00	404.00	244.00	404.00	244.00	403.00	245.00	403.00	245.00	402.00	246.00	402.00	246.00	401.00	247.00	401.00	247.00	400.00	248.00	400.00	248.00	399.00	249.00	399.00	249.00	398.00	250.00	398.00	250.00	396.00	252.00	396.00	252.00	394.00	253.00	394.00	253.00	393.00	254.00	393.00	254.00	390.00	256.00	390.00	256.00	387.00	258.00	387.00	258.00	386.00	259.00	386.00	259.00	384.00	260.00	384.00	260.00	382.00	261.00	382.00	261.00	380.00	262.00	380.00	262.00	371.00	261.00	371.00	261.00	368.00	260.00	368.00	260.00	365.00	259.00	365.00	259.00	363.00	258.00	363.00	258.00	361.00	257.00	361.00	257.00	360.00	256.00	360.00	256.00	357.00	254.00	357.00	254.00	356.00	252.00	356.00	252.00	355.00	250.00	355.00	250.00	354.00	248.00	354.00	248.00	353.00	245.00	353.00	245.00	352.00	242.00	352.00	242.00	351.00	239.00	351.00	239.00	350.00	237.00	350.00	237.00	349.00	234.00	349.00	234.00	348.00	231.00	348.00	231.00	347.00	227.00	347.00	227.00	346.00	226.00	346.00	226.00	345.00	223.00	345.00	223.00	344.00	221.00	344.00	221.00	343.00	219.00	343.00	219.00	342.00	218.00	342.00	218.00	341.00	216.00	341.00	216.00	339.00	212.00	339.00	212.00	338.00	211.00	338.00	211.00	337.00	209.00	337.00	209.00	336.00	208.00	336.00	208.00	335.00	206.00	335.00	206.00	333.00	204.00	333.00	204.00	331.00	203.00	331.00	203.00	330.00	201.00	330.00	201.00	329.00	200.00	329.00	200.00	327.00	199.00	327.00	199.00	323.00	200.00	323.00	200.00	321.00	201.00	321.00	201.00	320.00	202.00	320.00	202.00	319.00	203.00	319.00	203.00	318.00	204.00	318.00	204.00	317.00	205.00	317.00	205.00	316.00	206.00	316.00	206.00	315.00	208.00	315.00	208.00	314.00	210.00	314.00	210.00	312.00	214.00	312.00	214.00	311.00	216.00	311.00	216.00	310.00	218.00	310.00	218.00	309.00	222.00	309.00	222.00	308.00	227.00	308.00	227.00	307.00	230.00	307.00	230.00	306.00	232.00	306.00	232.00	305.00	234.00	305.00	234.00	304.00	241.00	304.00	241.00	303.00	244.00	303.00	244.00	302.00	248.00	302.00	248.00	301.00	251.00	301.00	251.00	300.00	256.00	300.00	256.00	299.00	260.00	299.00	260.00	298.00	262.00	298.00	262.00	297.00	264.00	297.00	264.00	296.00	268.00	296.00	268.00	295.00	271.00	295.00	271.00	294.00	280.00	294.00	280.00	293.00	284.00	293.00	284.00	292.00	285.00	292.00	285.00	291.00	288.00	291.00	288.00	290.00	290.00	290.00	290.00	289.00	291.00	289.00	291.00	288.00	292.00	288.00	292.00	286.00	293.00	286.00	293.00	284.00	294.00	284.00	294.00	283.00	295.00	283.00	295.00	282.00	296.00	282.00	296.00	277.00	297.00	277.00	297.00	271.00	296.00	271.00	296.00	267.00	295.00	267.00	295.00	265.00	294.00	265.00	294.00	263.00	292.00	263.00	292.00	262.00	291.00	262.00	291.00	261.00	290.00	261.00	290.00	260.00	289.00	260.00	289.00	259.00	287.00	259.00	287.00	258.00	286.00	258.00	286.00	257.00	285.00	257.00	285.00	256.00	284.00	256.00	284.00	255.00	282.00	255.00	282.00	254.00	281.00	254.00	281.00	253.00	280.00	253.00	280.00	252.00	279.00	252.00	279.00	251.00	278.00	251.00	278.00	250.00	277.00	250.00	277.00	249.00	276.00	249.00	276.00	247.00	274.00	247.00	274.00	243.00	273.00	243.00	273.00	242.00	272.00	242.00	272.00	239.00	271.00	239.00	271.00	237.00	270.00	237.00	270.00	234.00	269.00	234.00	269.00	232.00	268.00	232.00	268.00	230.00	267.00	230.00	267.00	229.00	268.00	229.00	268.00	228.00	274.00	228.00	274.00	227.00	276.00	227.00	276.00	226.00	280.00	226.00	280.00	225.00	285.00	225.00	285.00	224.00	288.00	224.00	288.00	223.00	290.00	223.00	290.00	222.00	294.00	222.00	294.00	221.00	295.00	221.00	295.00	220.00	300.00	220.00	300.00	219.00	301.00	219.00	301.00	218.00	304.00	218.00	304.00	217.00	306.00	217.00	306.00	216.00	309.00	216.00	309.00	215.00	310.00	215.00	310.00	214.00	314.00	214.00	314.00	213.00	315.00	213.00	315.00	212.00	318.00	212.00	318.00	211.00	319.00	211.00	319.00	210.00	322.00	210.00	322.00	209.00	323.00	209.00	323.00	208.00	325.00	208.00	325.00	207.00	327.00	207.00	327.00	206.00	330.00	206.00	330.00	205.00	332.00	205.00	332.00	204.00	337.00	204.00	337.00	203.00	338.00	203.00	338.00	202.00	342.00	202.00	342.00	203.00	344.00	203.00	344.00	204.00	360.00	204.00	360.00	203.00	367.00	203.00	367.00	202.00	374.00	202.00	374.00	200.00	376.00	200.00	376.00	199.00	378.00	199.00	378.00	197.00	380.00	197.00	380.00	196.00	381.00	196.00	381.00	195.00	382.00	195.00	382.00	194.00	383.00	194.00	383.00	193.00	385.00	193.00	385.00	192.00	386.00	192.00	386.00	191.00	387.00	191.00	387.00	190.00	390.00	190.00	390.00	188.00	391.00	188.00	391.00	186.00	394.00	186.00	394.00	185.00	396.00	185.00	396.00	183.00	397.00	183.00	397.00	182.00	399.00	182.00	399.00	181.00	400.00	181.00	400.00	179.00	404.00	179.00	404.00	178.00	406.00	178.00	406.00	177.00	408.00	177.00	408.00	176.00	411.00	176.00	411.00	175.00	412.00	175.00	412.00	174.00	413.00	174.00	413.00	173.00	414.00	173.00	414.00	172.00	422.00	172.00	422.00	173.00	427.00	173.00	427.00	174.00	428.00	174.00	428.00	175.00	429.00	175.00	429.00	176.00	433.00	176.00	433.00	177.00	434.00	177.00	434.00	178.00	435.00	178.00	435.00	179.00	439.00	179.00	439.00	181.00	443.00	181.00	443.00	182.00	445.00	182.00	445.00	183.00	447.00	183.00	447.00	184.00	449.00	184.00	449.00	185.00	450.00	185.00	450.00	186.00	452.00	186.00	452.00	187.00	454.00	187.00	454.00	188.00	456.00	188.00	456.00	189.00	459.00	189.00	459.00	190.00	458.00	190.00	458.00	193.00	457.00	193.00	457.00	198.00	456.00	198.00	456.00	200.00	455.00	200.00	455.00	204.00	454.00	204.00	454.00	208.00	453.00	208.00	453.00	212.00	452.00	212.00	452.00	215.00	451.00	215.00	451.00	219.00	452.00	219.00	452.00	220.00	453.00	220.00	453.00	222.00	454.00	222.00	454.00	224.00	457.00	224.00	457.00	225.00	458.00	225.00	458.00	226.00	459.00	226.00	459.00	227.00	460.00	227.00	460.00	228.00	461.00	228.00	461.00	229.00	463.00	229.00	463.00	230.00	467.00	230.00	467.00	231.00	468.00	231.00	468.00	232.00	471.00	232.00	471.00	233.00	479.00	233.00	479.00	234.00	487.00	234.00	487.00	235.00	488.00	235.00	488.00	236.00	492.00	236.00	492.00	237.00	494.00	237.00	494.00	238.00	496.00	238.00	496.00	239.00	501.00	239.00	501.00	240.00	512.00	240.00	512.00	241.00	513.00	241.00	513.00	242.00	518.00	242.00	518.00	243.00	519.00	243.00	519.00	244.00	522.00	244.00	522.00	245.00	525.00	245.00	525.00	246.00	527.00	246.00	527.00	247.00	528.00	247.00	528.00	248.00	529.00	248.00	529.00	250.00	530.00	250.00	530.00	251.00	531.00	251.00	531.00	254.00	533.00	254.00	533.00	257.00	534.00	257.00	534.00	258.00	535.00	258.00	535.00	261.00	534.00	261.00	534.00	263.00	533.00	263.00	533.00	267.00	531.00	267.00	531.00	268.00	530.00	268.00	530.00	269.00	525.00	269.00	525.00	270.00	523.00	270.00	523.00	271.00	521.00	271.00	521.00	272.00	520.00	272.00	520.00	273.00	517.00	273.00	517.00	274.00	516.00	274.00	516.00	275.00	512.00	275.00	512.00	276.00	511.00	276.00	511.00	277.00	508.00	277.00	508.00	278.00	506.00	278.00	506.00	279.00	503.00	279.00	503.00	280.00	501.00	280.00	501.00	281.00	496.00	281.00	496.00	283.00	491.00	283.00	491.00	284.00	489.00	284.00	489.00	285.00	486.00	285.00	486.00	286.00	484.00	286.00	484.00	287.00	481.00	287.00	481.00	288.00	480.00	288.00	480.00	289.00	476.00	289.00	476.00	290.00	475.00	290.00	475.00	291.00	473.00	291.00	473.00	292.00	472.00	292.00	472.00	293.00	470.00	293.00	470.00	294.00	469.00	294.00	469.00	295.00	467.00	295.00	467.00	296.00	466.00	296.00	466.00	297.00	464.00	297.00	464.00	299.00	462.00	299.00	462.00	300.00	461.00	300.00	461.00	301.00	459.00	301.00	459.00	303.00	458.00	303.00	458.00	304.00	457.00	304.00	457.00	306.00	456.00	306.00	456.00	309.00	455.00	309.00	455.00	320.00	456.00	320.00	456.00	321.00	457.00	321.00	457.00	323.00	458.00	323.00	458.00	324.00	459.00	324.00	459.00	326.00	461.00	326.00
T1_thres.tif	0478-0275	121.69	217.35	2602.69	-86.72	0.0122	343.00	481.00	342.00	481.00	342.00	483.00	341.00	483.00	341.00	485.00	340.00	485.00	340.00	486.00	339.00	486.00	339.00	487.00	338.00	487.00	338.00	488.00	336.00	488.00	336.00	489.00	335.00	489.00	335.00	490.00	334.00	490.00	334.00	491.00	331.00	491.00	331.00	492.00	330.00	492.00	330.00	493.00	327.00	493.00	327.00	494.00	326.00	494.00	326.00	495.00	323.00	495.00	323.00	496.00	322.00	496.00	322.00	497.00	319.00	497.00	319.00	498.00	316.00	498.00	316.00	499.00	313.00	499.00	313.00	500.00	312.00	500.00	312.00	501.00	310.00	501.00	310.00	502.00	309.00	502.00	309.00	503.00	305.00	503.00	305.00	504.00	304.00	504.00	304.00	506.00	302.00	506.00	302.00	507.00	301.00	507.00	301.00	508.00	300.00	508.00	300.00	509.00	298.00	509.00	298.00	511.00	297.00	511.00	297.00	512.00	296.00	512.00	296.00	514.00	295.00	514.00	295.00	515.00	294.00	515.00	294.00	517.00	293.00	517.00	293.00	518.00	292.00	518.00	292.00	522.00	291.00	522.00	291.00	524.00	290.00	524.00	290.00	526.00	289.00	526.00	289.00	528.00	288.00	528.00	288.00	529.00	287.00	529.00	287.00	531.00	285.00	531.00	285.00	533.00	284.00	533.00	284.00	534.00	283.00	534.00	283.00	535.00	282.00	535.00	282.00	536.00	281.00	536.00	281.00	537.00	279.00	537.00	279.00	538.00	278.00	538.00	278.00	539.00	266.00	539.00	266.00	538.00	258.00	538.00	258.00	537.00	249.00	537.00	249.00	536.00	246.00	536.00	246.00	535.00	244.00	535.00	244.00	534.00	241.00	534.00	241.00	533.00	234.00	533.00	234.00	532.00	226.00	532.00	226.00	531.00	218.00	531.00	218.00	532.00	205.00	532.00	205.00	531.00	198.00	531.00	198.00	530.00	196.00	530.00	196.00	529.00	194.00	529.00	194.00	527.00	193.00	527.00	193.00	526.00	194.00	526.00	194.00	525.00	195.00	525.00	195.00	524.00	198.00	524.00	198.00	523.00	199.00	523.00	199.00	522.00	200.00	522.00	200.00	521.00	201.00	521.00	201.00	520.00	203.00	520.00	203.00	518.00	205.00	518.00	205.00	516.00	207.00	516.00	207.00	515.00	208.00	515.00	208.00	512.00	210.00	512.00	210.00	510.00	211.00	510.00	211.00	509.00	212.00	509.00	212.00	506.00	213.00	506.00	213.00	502.00	212.00	502.00	212.00	499.00	211.00	499.00	211.00	498.00	210.00	498.00	210.00	497.00	207.00	497.00	207.00	496.00	205.00	496.00	205.00	495.00	201.00	495.00	201.00	496.00	198.00	496.00	198.00	494.00	199.00	494.00	199.00	493.00	200.00	493.00	200.00	490.00	201.00	490.00	201.00	488.00	202.00	488.00	202.00	484.00	204.00	484.00	204.00	476.00	203.00	476.00	203.00	474.00	204.00	474.00	204.00	467.00	203.00	467.00	203.00	453.00	202.00	453.00	202.00	446.00	204.00	446.00	204.00	441.00	206.00	441.00	206.00	440.00	207.00	440.00	207.00	439.00	208.00	439.00	208.00	438.00	209.00	438.00	209.00	436.00	213.00	436.00	213.00	435.00	214.00	435.00	214.00	434.00	215.00	434.00	215.00	432.00	218.00	432.00	218.00	430.00	219.00	430.00	219.00	429.00	220.00	429.00	220.00	428.00	222.00	428.00	222.00	427.00	223.00	427.00	223.00	426.00	225.00	426.00	225.00	425.00	226.00	425.00	226.00	424.00	228.00	424.00	228.00	423.00	229.00	423.00	229.00	422.00	232.00	422.00	232.00	421.00	234.00	421.00	234.00	420.00	235.00	420.00	235.00	419.00	236.00	419.00	236.00	418.00	238.00	418.00	238.00	417.00	241.00	417.00	241.00	418.00	243.00	418.00	243.00	420.00	244.00	420.00	244.00	422.00	245.00	422.00	245.00	424.00	246.00	424.00	246.00	425.00	247.00	425.00	247.00	426.00	248.00	426.00	248.00	428.00	249.00	428.00	249.00	429.00	250.00	429.00	250.00	430.00	251.00	430.00	251.00	432.00	253.00	432.00	253.00	434.00	256.00	434.00	256.00	435.00	257.00	435.00	257.00	436.00	258.00	436.00	258.00	437.00	259.00	437.00	259.00	438.00	263.00	438.00	263.00	440.00	269.00	440.00	269.00	441.00	271.00	441.00	271.00	442.00	281.00	442.00	281.00	440.00	282.00	440.00	282.00	439.00	284.00	439.00	284.00	438.00	288.00	438.00	288.00	437.00	292.00	437.00	292.00	436.00	297.00	436.00	297.00	435.00	298.00	435.00	298.00	434.00	300.00	434.00	300.00	433.00	302.00	433.00	302.00	432.00	304.00	432.00	304.00	431.00	305.00	431.00	305.00	430.00	310.00	430.00	310.00	431.00	311.00	431.00	311.00	432.00	314.00	432.00	314.00	433.00	315.00	433.00	315.00	434.00	323.00	434.00	323.00	435.00	325.00	435.00	325.00	436.00	335.00	436.00	335.00	437.00	339.00	437.00	339.00	438.00	341.00	438.00	341.00	439.00	342.00	439.00	342.00	440.00	347.00	440.00	347.00	442.00	351.00	442.00	351.00	443.00	353.00	443.00	353.00	444.00	355.00	444.00	355.00	446.00	356.00	446.00	356.00	447.00	357.00	447.00	357.00	454.00	356.00	454.00	356.00	455.00	355.00	455.00	355.00	460.00	354.00	460.00	354.00	461.00	353.00	461.00	353.00	465.00	352.00	465.00	352.00	466.00	351.00	466.00	351.00	468.00	350.00	468.00	350.00	470.00	349.00	470.00	349.00	472.00	348.00	472.00	348.00	473.00	347.00	473.00	347.00	475.00	346.00	475.00	346.00	477.00	345.00	477.00	345.00	478.00	344.00	478.00	344.00	480.00	343.00	480.00
T1_thres.tif	0444-0418	199.40	199.27	4861.16	8.59	0.0115	551.00	421.00	550.00	421.00	550.00	423.00	549.00	423.00	549.00	426.00	548.00	426.00	548.00	427.00	547.00	427.00	547.00	429.00	546.00	429.00	546.00	431.00	545.00	431.00	545.00	433.00	544.00	433.00	544.00	434.00	543.00	434.00	543.00	436.00	541.00	436.00	541.00	438.00	540.00	438.00	540.00	439.00	539.00	439.00	539.00	440.00	538.00	440.00	538.00	441.00	537.00	441.00	537.00	442.00	536.00	442.00	536.00	443.00	535.00	443.00	535.00	445.00	534.00	445.00	534.00	446.00	533.00	446.00	533.00	447.00	531.00	447.00	531.00	449.00	529.00	449.00	529.00	450.00	528.00	450.00	528.00	451.00	527.00	451.00	527.00	452.00	526.00	452.00	526.00	453.00	524.00	453.00	524.00	454.00	523.00	454.00	523.00	455.00	522.00	455.00	522.00	456.00	520.00	456.00	520.00	457.00	519.00	457.00	519.00	458.00	517.00	458.00	517.00	459.00	515.00	459.00	515.00	460.00	513.00	460.00	513.00	461.00	509.00	461.00	509.00	462.00	505.00	462.00	505.00	463.00	500.00	463.00	500.00	464.00	487.00	464.00	487.00	465.00	485.00	465.00	485.00	468.00	482.00	468.00	482.00	469.00	469.00	469.00	469.00	470.00	460.00	470.00	460.00	471.00	447.00	471.00	447.00	472.00	446.00	472.00	446.00	473.00	443.00	473.00	443.00	474.00	442.00	474.00	442.00	475.00	441.00	475.00	441.00	479.00	440.00	479.00	440.00	480.00	439.00	480.00	439.00	487.00	437.00	487.00	437.00	492.00	438.00	492.00	438.00	493.00	437.00	493.00	437.00	494.00	435.00	494.00	435.00	495.00	434.00	495.00	434.00	496.00	433.00	496.00	433.00	497.00	430.00	497.00	430.00	498.00	429.00	498.00	429.00	499.00	427.00	499.00	427.00	500.00	426.00	500.00	426.00	501.00	424.00	501.00	424.00	502.00	423.00	502.00	423.00	503.00	421.00	503.00	421.00	504.00	419.00	504.00	419.00	505.00	418.00	505.00	418.00	506.00	416.00	506.00	416.00	507.00	414.00	507.00	414.00	508.00	412.00	508.00	412.00	509.00	409.00	509.00	409.00	510.00	408.00	510.00	408.00	511.00	406.00	511.00	406.00	512.00	404.00	512.00	404.00	513.00	401.00	513.00	401.00	514.00	400.00	514.00	400.00	515.00	398.00	515.00	398.00	516.00	396.00	516.00	396.00	517.00	393.00	517.00	393.00	518.00	390.00	518.00	390.00	519.00	388.00	519.00	388.00	520.00	387.00	520.00	387.00	521.00	385.00	521.00	385.00	522.00	384.00	522.00	384.00	523.00	381.00	523.00	381.00	524.00	377.00	524.00	377.00	525.00	375.00	525.00	375.00	526.00	373.00	526.00	373.00	527.00	371.00	527.00	371.00	528.00	369.00	528.00	369.00	529.00	367.00	529.00	367.00	530.00	365.00	530.00	365.00	531.00	362.00	531.00	362.00	532.00	360.00	532.00	360.00	533.00	359.00	533.00	359.00	535.00	355.00	535.00	355.00	536.00	346.00	536.00	346.00	535.00	343.00	535.00	343.00	536.00	341.00	536.00	341.00	537.00	333.00	537.00	333.00	538.00	327.00	538.00	327.00	539.00	323.00	539.00	323.00	538.00	314.00	538.00	314.00	539.00	299.00	539.00	299.00	540.00	298.00	540.00	298.00	541.00	294.00	541.00	294.00	542.00	291.00	542.00	291.00	541.00	282.00	541.00	282.00	540.00	283.00	540.00	283.00	539.00	284.00	539.00	284.00	538.00	285.00	538.00	285.00	537.00	286.00	537.00	286.00	536.00	287.00	536.00	287.00	535.00	288.00	535.00	288.00	534.00	290.00	534.00	290.00	532.00	291.00	532.00	291.00	530.00	292.00	530.00	292.00	528.00	293.00	528.00	293.00	527.00	294.00	527.00	294.00	524.00	295.00	524.00	295.00	521.00	296.00	521.00	296.00	520.00	297.00	520.00	297.00	517.00	298.00	517.00	298.00	516.00	299.00	516.00	299.00	515.00	300.00	515.00	300.00	513.00	301.00	513.00	301.00	512.00	303.00	512.00	303.00	510.00	304.00	510.00	304.00	509.00	306.00	509.00	306.00	508.00	307.00	508.00	307.00	506.00	312.00	506.00	312.00	504.00	314.00	504.00	314.00	503.00	315.00	503.00	315.00	502.00	318.00	502.00	318.00	501.00	321.00	501.00	321.00	500.00	324.00	500.00	324.00	499.00	326.00	499.00	326.00	498.00	328.00	498.00	328.00	497.00	330.00	497.00	330.00	496.00	332.00	496.00	332.00	495.00	334.00	495.00	334.00	494.00	337.00	494.00	337.00	492.00	338.00	492.00	338.00	491.00	340.00	491.00	340.00	490.00	341.00	490.00	341.00	489.00	342.00	489.00	342.00	488.00	344.00	488.00	344.00	485.00	345.00	485.00	345.00	483.00	347.00	483.00	347.00	481.00	348.00	481.00	348.00	480.00	349.00	480.00	349.00	478.00	350.00	478.00	350.00	476.00	351.00	476.00	351.00	475.00	352.00	475.00	352.00	473.00	353.00	473.00	353.00	470.00	354.00	470.00	354.00	468.00	356.00	468.00	356.00	463.00	357.00	463.00	357.00	462.00	358.00	462.00	358.00	458.00	359.00	458.00	359.00	457.00	360.00	457.00	360.00	452.00	361.00	452.00	361.00	447.00	362.00	447.00	362.00	446.00	363.00	446.00	363.00	444.00	368.00	444.00	368.00	442.00	370.00	442.00	370.00	441.00	371.00	441.00	371.00	440.00	373.00	440.00	373.00	439.00	374.00	439.00	374.00	437.00	376.00	437.00	376.00	436.00	377.00	436.00	377.00	435.00	380.00	435.00	380.00	434.00	381.00	434.00	381.00	432.00	383.00	432.00	383.00	431.00	384.00	431.00	384.00	429.00	386.00	429.00	386.00	428.00	387.00	428.00	387.00	426.00	390.00	426.00	390.00	424.00	391.00	424.00	391.00	423.00	392.00	423.00	392.00	422.00	393.00	422.00	393.00	421.00	394.00	421.00	394.00	420.00	395.00	420.00	395.00	417.00	394.00	417.00	394.00	403.00	395.00	403.00	395.00	394.00	394.00	394.00	394.00	392.00	395.00	392.00	395.00	390.00	396.00	390.00	396.00	386.00	397.00	386.00	397.00	385.00	398.00	385.00	398.00	383.00	399.00	383.00	399.00	382.00	400.00	382.00	400.00	381.00	401.00	381.00	401.00	380.00	404.00	380.00	404.00	379.00	406.00	379.00	406.00	378.00	409.00	378.00	409.00	377.00	419.00	377.00	419.00	376.00	422.00	376.00	422.00	375.00	424.00	375.00	424.00	374.00	426.00	374.00	426.00	373.00	428.00	373.00	428.00	372.00	429.00	372.00	429.00	371.00	433.00	371.00	433.00	370.00	438.00	370.00	438.00	369.00	439.00	369.00	439.00	368.00	441.00	368.00	441.00	367.00	442.00	367.00	442.00	366.00	444.00	366.00	444.00	365.00	446.00	365.00	446.00	364.00	447.00	364.00	447.00	363.00	449.00	363.00	449.00	362.00	454.00	362.00	454.00	361.00	455.00	361.00	455.00	360.00	459.00	360.00	459.00	359.00	461.00	359.00	461.00	358.00	465.00	358.00	465.00	357.00	466.00	357.00	466.00	356.00	467.00	356.00	467.00	355.00	468.00	355.00	468.00	354.00	472.00	354.00	472.00	353.00	473.00	353.00	473.00	352.00	474.00	352.00	474.00	351.00	476.00	351.00	476.00	350.00	484.00	350.00	484.00	349.00	488.00	349.00	488.00	348.00	499.00	348.00	499.00	347.00	505.00	347.00	505.00	346.00	517.00	346.00	517.00	347.00	528.00	347.00	528.00	348.00	531.00	348.00	531.00	349.00	533.00	349.00	533.00	350.00	536.00	350.00	536.00	351.00	539.00	351.00	539.00	353.00	541.00	353.00	541.00	354.00	543.00	354.00	543.00	355.00	544.00	355.00	544.00	359.00	543.00	359.00	543.00	361.00	542.00	361.00	542.00	363.00	541.00	363.00	541.00	370.00	542.00	370.00	542.00	374.00	543.00	374.00	543.00	377.00	544.00	377.00	544.00	383.00	545.00	383.00	545.00	387.00	546.00	387.00	546.00	388.00	547.00	388.00	547.00	391.00	548.00	391.00	548.00	392.00	549.00	392.00	549.00	393.00	550.00	393.00	550.00	394.00	551.00	394.00	551.00	398.00	552.00	398.00	552.00	400.00	553.00	400.00	553.00	403.00	554.00	403.00	554.00	411.00	553.00	411.00	553.00	417.00	552.00	417.00	552.00	419.00	551.00	419.00
T1_thres.tif	0431-0599	275.13	194.49	5549.80	57.72	0.0217	687.00	450.00	688.00	450.00	688.00	451.00	689.00	451.00	689.00	452.00	692.00	452.00	692.00	453.00	693.00	453.00	693.00	454.00	696.00	454.00	696.00	455.00	698.00	455.00	698.00	456.00	700.00	456.00	700.00	457.00	702.00	457.00	702.00	458.00	705.00	458.00	705.00	460.00	709.00	460.00	709.00	462.00	708.00	462.00	708.00	463.00	707.00	463.00	707.00	464.00	704.00	464.00	704.00	465.00	703.00	465.00	703.00	467.00	702.00	467.00	702.00	468.00	701.00	468.00	701.00	471.00	699.00	471.00	699.00	475.00	698.00	475.00	698.00	476.00	697.00	476.00	697.00	478.00	696.00	478.00	696.00	480.00	695.00	480.00	695.00	484.00	690.00	484.00	690.00	485.00	684.00	485.00	684.00	484.00	680.00	484.00	680.00	485.00	676.00	485.00	676.00	484.00	672.00	484.00	672.00	483.00	658.00	483.00	658.00	484.00	648.00	484.00	648.00	485.00	641.00	485.00	641.00	486.00	639.00	486.00	639.00	487.00	632.00	487.00	632.00	488.00	631.00	488.00	631.00	489.00	625.00	489.00	625.00	490.00	622.00	490.00	622.00	491.00	618.00	491.00	618.00	492.00	617.00	492.00	617.00	493.00	613.00	493.00	613.00	494.00	611.00	494.00	611.00	495.00	609.00	495.00	609.00	496.00	607.00	496.00	607.00	497.00	606.00	497.00	606.00	498.00	605.00	498.00	605.00	499.00	603.00	499.00	603.00	500.00	602.00	500.00	602.00	501.00	600.00	501.00	600.00	502.00	598.00	502.00	598.00	504.00	596.00	504.00	596.00	505.00	595.00	505.00	595.00	506.00	594.00	506.00	594.00	507.00	593.00	507.00	593.00	508.00	592.00	508.00	592.00	509.00	590.00	509.00	590.00	510.00	588.00	510.00	588.00	511.00	587.00	511.00	587.00	512.00	585.00	512.00	585.00	513.00	584.00	513.00	584.00	514.00	582.00	514.00	582.00	515.00	580.00	515.00	580.00	516.00	579.00	516.00	579.00	517.00	577.00	517.00	577.00	518.00	576.00	518.00	576.00	519.00	574.00	519.00	574.00	520.00	573.00	520.00	573.00	521.00	571.00	521.00	571.00	522.00	569.00	522.00	569.00	523.00	565.00	523.00	565.00	524.00	564.00	524.00	564.00	525.00	562.00	525.00	562.00	526.00	560.00	526.00	560.00	527.00	557.00	527.00	557.00	528.00	556.00	528.00	556.00	529.00	552.00	529.00	552.00	530.00	549.00	530.00	549.00	531.00	545.00	531.00	545.00	532.00	543.00	532.00	543.00	533.00	541.00	533.00	541.00	534.00	538.00	534.00	538.00	535.00	526.00	535.00	526.00	534.00	524.00	534.00	524.00	533.00	521.00	533.00	521.00	532.00	517.00	532.00	517.00	531.00	514.00	531.00	514.00	530.00	511.00	530.00	511.00	529.00	510.00	529.00	510.00	528.00	507.00	528.00	507.00	527.00	506.00	527.00	506.00	525.00	504.00	525.00	504.00	523.00	503.00	523.00	503.00	522.00	502.00	522.00	502.00	520.00	501.00	520.00	501.00	519.00	500.00	519.00	500.00	511.00	499.00	511.00	499.00	510.00	498.00	510.00	498.00	508.00	497.00	508.00	497.00	507.00	496.00	507.00	496.00	505.00	495.00	505.00	495.00	503.00	494.00	503.00	494.00	501.00	493.00	501.00	493.00	500.00	492.00	500.00	492.00	497.00	491.00	497.00	491.00	495.00	490.00	495.00	490.00	494.00	491.00	494.00	491.00	493.00	493.00	493.00	493.00	492.00	494.00	492.00	494.00	491.00	495.00	491.00	495.00	490.00	497.00	490.00	497.00	489.00	498.00	489.00	498.00	488.00	500.00	488.00	500.00	481.00	499.00	481.00	499.00	476.00	498.00	476.00	498.00	474.00	497.00	474.00	497.00	473.00	496.00	473.00	496.00	472.00	495.00	472.00	495.00	471.00	493.00	471.00	493.00	470.00	491.00	470.00	491.00	469.00	489.00	469.00	489.00	468.00	490.00	468.00	490.00	467.00	503.00	467.00	503.00	466.00	508.00	466.00	508.00	465.00	511.00	465.00	511.00	464.00	516.00	464.00	516.00	463.00	518.00	463.00	518.00	462.00	520.00	462.00	520.00	461.00	521.00	461.00	521.00	460.00	522.00	460.00	522.00	459.00	524.00	459.00	524.00	458.00	525.00	458.00	525.00	457.00	526.00	457.00	526.00	456.00	528.00	456.00	528.00	455.00	529.00	455.00	529.00	454.00	530.00	454.00	530.00	453.00	532.00	453.00	532.00	452.00	534.00	452.00	534.00	450.00	535.00	450.00	535.00	449.00	536.00	449.00	536.00	448.00	538.00	448.00	538.00	445.00	540.00	445.00	540.00	443.00	542.00	443.00	542.00	442.00	543.00	442.00	543.00	440.00	544.00	440.00	544.00	439.00	545.00	439.00	545.00	438.00	546.00	438.00	546.00	436.00	548.00	436.00	548.00	433.00	549.00	433.00	549.00	432.00	550.00	432.00	550.00	430.00	551.00	430.00	551.00	429.00	552.00	429.00	552.00	426.00	553.00	426.00	553.00	424.00	554.00	424.00	554.00	421.00	555.00	421.00	555.00	420.00	556.00	420.00	556.00	413.00	557.00	413.00	557.00	412.00	558.00	412.00	558.00	406.00	557.00	406.00	557.00	401.00	556.00	401.00	556.00	397.00	555.00	397.00	555.00	395.00	554.00	395.00	554.00	392.00	553.00	392.00	553.00	391.00	552.00	391.00	552.00	389.00	551.00	389.00	551.00	388.00	550.00	388.00	550.00	386.00	549.00	386.00	549.00	384.00	548.00	384.00	548.00	380.00	547.00	380.00	547.00	374.00	546.00	374.00	546.00	371.00	545.00	371.00	545.00	368.00	544.00	368.00	544.00	366.00	545.00	366.00	545.00	364.00	546.00	364.00	546.00	362.00	547.00	362.00	547.00	358.00	548.00	358.00	548.00	352.00	551.00	352.00	551.00	351.00	555.00	351.00	555.00	350.00	560.00	350.00	560.00	349.00	562.00	349.00	562.00	348.00	567.00	348.00	567.00	347.00	569.00	347.00	569.00	346.00	572.00	346.00	572.00	345.00	574.00	345.00	574.00	344.00	577.00	344.00	577.00	343.00	579.00	343.00	579.00	342.00	586.00	342.00	586.00	341.00	587.00	341.00	587.00	340.00	591.00	340.00	591.00	339.00	593.00	339.00	593.00	338.00	598.00	338.00	598.00	337.00	600.00	337.00	600.00	336.00	604.00	336.00	604.00	335.00	607.00	335.00	607.00	334.00	617.00	334.00	617.00	333.00	620.00	333.00	620.00	332.00	630.00	332.00	630.00	331.00	631.00	331.00	631.00	330.00	645.00	330.00	645.00	329.00	649.00	329.00	649.00	328.00	658.00	328.00	658.00	327.00	661.00	327.00	661.00	328.00	664.00	328.00	664.00	327.00	665.00	327.00	665.00	328.00	671.00	328.00	671.00	329.00	676.00	329.00	676.00	328.00	680.00	328.00	680.00	329.00	685.00	329.00	685.00	328.00	687.00	328.00	687.00	329.00	688.00	329.00	688.00	330.00	692.00	330.00	692.00	331.00	695.00	331.00	695.00	332.00	696.00	332.00	696.00	333.00	697.00	333.00	697.00	334.00	701.00	334.00	701.00	336.00	703.00	336.00	703.00	338.00	704.00	338.00	704.00	340.00	705.00	340.00	705.00	351.00	704.00	351.00	704.00	354.00	703.00	354.00	703.00	355.00	702.00	355.00	702.00	357.00	701.00	357.00	701.00	360.00	699.00	360.00	699.00	364.00	698.00	364.00	698.00	365.00	697.00	365.00	697.00	368.00	696.00	368.00	696.00	369.00	695.00	369.00	695.00	370.00	694.00	370.00	694.00	372.00	693.00	372.00	693.00	373.00	692.00	373.00	692.00	375.00	691.00	375.00	691.00	377.00	690.00	377.00	690.00	379.00	689.00	379.00	689.00	381.00	688.00	381.00	688.00	383.00	687.00	383.00	687.00	385.00	686.00	385.00	686.00	389.00	685.00	389.00	685.00	390.00	684.00	390.00	684.00	392.00	683.00	392.00	683.00	396.00	682.00	396.00	682.00	399.00	681.00	399.00	681.00	408.00	680.00	408.00	680.00	412.00	679.00	412.00	679.00	416.00	678.00	416.00	678.00	420.00	677.00	420.00	677.00	433.00	678.00	433.00	678.00	435.00	679.00	435.00	679.00	442.00	680.00	442.00	680.00	443.00	681.00	443.00	681.00	446.00	683.00	446.00	683.00	448.00	686.00	448.00	686.00	449.00	687.00	449.00
T1_thres.tif	0512-0810	365.08	231.60	6702.49	39.31	0.0070	903.00	525.00	902.00	525.00	902.00	526.00	901.00	526.00	901.00	527.00	900.00	527.00	900.00	529.00	899.00	529.00	899.00	530.00	895.00	530.00	895.00	532.00	890.00	532.00	890.00	533.00	886.00	533.00	886.00	534.00	884.00	534.00	884.00	535.00	882.00	535.00	882.00	536.00	880.00	536.00	880.00	537.00	877.00	537.00	877.00	538.00	875.00	538.00	875.00	539.00	874.00	539.00	874.00	540.00	872.00	540.00	872.00	541.00	870.00	541.00	870.00	542.00	867.00	542.00	867.00	543.00	866.00	543.00	866.00	544.00	863.00	544.00	863.00	545.00	861.00	545.00	861.00	546.00	859.00	546.00	859.00	547.00	857.00	547.00	857.00	548.00	855.00	548.00	855.00	549.00	854.00	549.00	854.00	550.00	852.00	550.00	852.00	551.00	849.00	551.00	849.00	552.00	847.00	552.00	847.00	553.00	844.00	553.00	844.00	554.00	842.00	554.00	842.00	555.00	839.00	555.00	839.00	556.00	838.00	556.00	838.00	557.00	835.00	557.00	835.00	558.00	834.00	558.00	834.00	559.00	831.00	559.00	831.00	560.00	829.00	560.00	829.00	561.00	826.00	561.00	826.00	562.00	824.00	562.00	824.00	564.00	822.00	564.00	822.00	565.00	821.00	565.00	821.00	566.00	820.00	566.00	820.00	567.00	818.00	567.00	818.00	568.00	816.00	568.00	816.00	570.00	814.00	570.00	814.00	571.00	811.00	571.00	811.00	572.00	810.00	572.00	810.00	573.00	808.00	573.00	808.00	574.00	806.00	574.00	806.00	575.00	805.00	575.00	805.00	576.00	804.00	576.00	804.00	577.00	800.00	577.00	800.00	579.00	798.00	579.00	798.00	580.00	797.00	580.00	797.00	581.00	796.00	581.00	796.00	582.00	794.00	582.00	794.00	583.00	790.00	583.00	790.00	584.00	789.00	584.00	789.00	585.00	774.00	585.00	774.00	586.00	770.00	586.00	770.00	587.00	768.00	587.00	768.00	588.00	766.00	588.00	766.00	589.00	765.00	589.00	765.00	590.00	764.00	590.00	764.00	591.00	762.00	591.00	762.00	592.00	760.00	592.00	760.00	593.00	758.00	593.00	758.00	594.00	757.00	594.00	757.00	595.00	756.00	595.00	756.00	596.00	755.00	596.00	755.00	597.00	754.00	597.00	754.00	598.00	752.00	598.00	752.00	599.00	751.00	599.00	751.00	601.00	750.00	601.00	750.00	602.00	748.00	602.00	748.00	603.00	747.00	603.00	747.00	604.00	746.00	604.00	746.00	605.00	744.00	605.00	744.00	607.00	741.00	607.00	741.00	608.00	740.00	608.00	740.00	609.00	738.00	609.00	738.00	610.00	736.00	610.00	736.00	611.00	735.00	611.00	735.00	612.00	734.00	612.00	734.00	613.00	732.00	613.00	732.00	614.00	730.00	614.00	730.00	615.00	727.00	615.00	727.00	616.00	724.00	616.00	724.00	617.00	720.00	617.00	720.00	618.00	718.00	618.00	718.00	619.00	711.00	619.00	711.00	620.00	708.00	620.00	708.00	621.00	704.00	621.00	704.00	622.00	702.00	622.00	702.00	623.00	693.00	623.00	693.00	624.00	689.00	624.00	689.00	623.00	683.00	623.00	683.00	622.00	680.00	622.00	680.00	621.00	678.00	621.00	678.00	620.00	677.00	620.00	677.00	619.00	675.00	619.00	675.00	618.00	674.00	618.00	674.00	616.00	672.00	616.00	672.00	615.00	670.00	615.00	670.00	613.00	669.00	613.00	669.00	612.00	668.00	612.00	668.00	611.00	667.00	611.00	667.00	610.00	666.00	610.00	666.00	609.00	665.00	609.00	665.00	608.00	664.00	608.00	664.00	607.00	663.00	607.00	663.00	605.00	662.00	605.00	662.00	604.00	661.00	604.00	661.00	602.00	660.00	602.00	660.00	601.00	659.00	601.00	659.00	599.00	658.00	599.00	658.00	598.00	657.00	598.00	657.00	595.00	656.00	595.00	656.00	591.00	655.00	591.00	655.00	577.00	656.00	577.00	656.00	572.00	657.00	572.00	657.00	570.00	658.00	570.00	658.00	567.00	659.00	567.00	659.00	564.00	660.00	564.00	660.00	562.00	661.00	562.00	661.00	560.00	662.00	560.00	662.00	558.00	664.00	558.00	664.00	555.00	666.00	555.00	666.00	553.00	667.00	553.00	667.00	552.00	668.00	552.00	668.00	551.00	669.00	551.00	669.00	550.00	670.00	550.00	670.00	547.00	672.00	547.00	672.00	545.00	673.00	545.00	673.00	544.00	674.00	544.00	674.00	542.00	675.00	542.00	675.00	541.00	676.00	541.00	676.00	540.00	677.00	540.00	677.00	539.00	678.00	539.00	678.00	537.00	680.00	537.00	680.00	535.00	682.00	535.00	682.00	534.00	684.00	534.00	684.00	531.00	685.00	531.00	685.00	530.00	688.00	530.00	688.00	529.00	689.00	529.00	689.00	528.00	690.00	528.00	690.00	527.00	692.00	527.00	692.00	526.00	694.00	526.00	694.00	524.00	696.00	524.00	696.00	522.00	699.00	522.00	699.00	524.00	701.00	524.00	701.00	525.00	703.00	525.00	703.00	526.00	713.00	526.00	713.00	525.00	714.00	525.00	714.00	524.00	717.00	524.00	717.00	522.00	720.00	522.00	720.00	520.00	721.00	520.00	721.00	519.00	724.00	519.00	724.00	518.00	726.00	518.00	726.00	516.00	727.00	516.00	727.00	515.00	728.00	515.00	728.00	514.00	729.00	514.00	729.00	512.00	730.00	512.00	730.00	511.00	731.00	511.00	731.00	508.00	732.00	508.00	732.00	506.00	733.00	506.00	733.00	505.00	734.00	505.00	734.00	504.00	735.00	504.00	735.00	498.00	736.00	498.00	736.00	496.00	737.00	496.00	737.00	492.00	738.00	492.00	738.00	481.00	739.00	481.00	739.00	482.00	744.00	482.00	744.00	483.00	748.00	483.00	748.00	482.00	749.00	482.00	749.00	481.00	750.00	481.00	750.00	478.00	751.00	478.00	751.00	475.00	752.00	475.00	752.00	473.00	753.00	473.00	753.00	471.00	754.00	471.00	754.00	470.00	755.00	470.00	755.00	468.00	756.00	468.00	756.00	467.00	758.00	467.00	758.00	466.00	759.00	466.00	759.00	465.00	760.00	465.00	760.00	464.00	761.00	464.00	761.00	462.00	762.00	462.00	762.00	460.00	763.00	460.00	763.00	459.00	764.00	459.00	764.00	458.00	766.00	458.00	766.00	455.00	767.00	455.00	767.00	454.00	769.00	454.00	769.00	453.00	770.00	453.00	770.00	452.00	772.00	452.00	772.00	451.00	773.00	451.00	773.00	449.00	774.00	449.00	774.00	448.00	777.00	448.00	777.00	446.00	780.00	446.00	780.00	444.00	781.00	444.00	781.00	443.00	783.00	443.00	783.00	442.00	785.00	442.00	785.00	441.00	786.00	441.00	786.00	439.00	788.00	439.00	788.00	437.00	789.00	437.00	789.00	436.00	791.00	436.00	791.00	435.00	792.00	435.00	792.00	434.00	794.00	434.00	794.00	432.00	796.00	432.00	796.00	431.00	798.00	431.00	798.00	429.00	799.00	429.00	799.00	428.00	800.00	428.00	800.00	427.00	802.00	427.00	802.00	426.00	804.00	426.00	804.00	425.00	806.00	425.00	806.00	424.00	807.00	424.00	807.00	423.00	808.00	423.00	808.00	422.00	811.00	422.00	811.00	420.00	815.00	420.00	815.00	419.00	816.00	419.00	816.00	418.00	823.00	418.00	823.00	417.00	825.00	417.00	825.00	416.00	827.00	416.00	827.00	415.00	828.00	415.00	828.00	413.00	830.00	413.00	830.00	412.00	832.00	412.00	832.00	411.00	834.00	411.00	834.00	409.00	835.00	409.00	835.00	408.00	836.00	408.00	836.00	407.00	837.00	407.00	837.00	406.00	840.00	406.00	840.00	405.00	842.00	405.00	842.00	404.00	844.00	404.00	844.00	403.00	846.00	403.00	846.00	402.00	847.00	402.00	847.00	401.00	848.00	401.00	848.00	400.00	849.00	400.00	849.00	402.00	850.00	402.00	850.00	404.00	851.00	404.00	851.00	406.00	852.00	406.00	852.00	408.00	854.00	408.00	854.00	410.00	855.00	410.00	855.00	412.00	859.00	412.00	859.00	414.00	881.00	414.00	881.00	415.00	883.00	415.00	883.00	416.00	886.00	416.00	886.00	417.00	894.00	417.00	894.00	416.00	895.00	416.00	895.00	417.00	905.00	417.00	905.00	416.00	914.00	416.00	914.00	415.00	916.00	415.00	916.00	414.00	926.00	414.00	926.00	413.00	928.00	413.00	928.00	414.00	929.00	414.00	929.00	415.00	930.00	415.00	930.00	416.00	934.00	416.00	934.00	417.00	937.00	417.00	937.00	418.00	941.00	418.00	941.00	419.00	942.00	419.00	942.00	420.00	947.00	420.00	947.00	421.00	948.00	421.00	948.00	422.00	949.00	422.00	949.00	423.00	950.00	423.00	950.00	424.00	952.00	424.00	952.00	425.00	955.00	425.00	955.00	427.00	954.00	427.00	954.00	432.00	959.00	432.00	959.00	433.00	960.00	433.00	960.00	434.00	962.00	434.00	962.00	435.00	963.00	435.00	963.00	438.00	965.00	438.00	965.00	439.00	963.00	439.00	963.00	441.00	962.00	441.00	962.00	442.00	961.00	442.00	961.00	443.00	960.00	443.00	960.00	444.00	958.00	444.00	958.00	446.00	957.00	446.00	957.00	447.00	956.00	447.00	956.00	448.00	955.00	448.00	955.00	449.00	954.00	449.00	954.00	450.00	952.00	450.00	952.00	451.00	951.00	451.00	951.00	452.00	950.00	452.00	950.00	453.00	949.00	453.00	949.00	454.00	948.00	454.00	948.00	456.00	947.00	456.00	947.00	457.00	945.00	457.00	945.00	459.00	943.00	459.00	943.00	460.00	942.00	460.00	942.00	461.00	941.00	461.00	941.00	462.00	940.00	462.00	940.00	463.00	939.00	463.00	939.00	464.00	938.00	464.00	938.00	465.00	936.00	465.00	936.00	466.00	935.00	466.00	935.00	467.00	933.00	467.00	933.00	468.00	932.00	468.00	932.00	469.00	930.00	469.00	930.00	470.00	929.00	470.00	929.00	471.00	927.00	471.00	927.00	472.00	926.00	472.00	926.00	473.00	925.00	473.00	925.00	474.00	924.00	474.00	924.00	475.00	923.00	475.00	923.00	476.00	922.00	476.00	922.00	477.00	921.00	477.00	921.00	478.00	920.00	478.00	920.00	479.00	919.00	479.00	919.00	480.00	917.00	480.00	917.00	481.00	915.00	481.00	915.00	482.00	914.00	482.00	914.00	483.00	913.00	483.00	913.00	484.00	912.00	484.00	912.00	486.00	911.00	486.00	911.00	487.00	910.00	487.00	910.00	489.00	909.00	489.00	909.00	490.00	908.00	490.00	908.00	493.00	907.00	493.00	907.00	494.00	906.00	494.00	906.00	495.00	905.00	495.00	905.00	506.00	904.00	506.00	904.00	517.00	903.00	517.00
T1_thres.tif	0603-0472	225.25	280.93	10641.33	11.05	0.0260	665.00	615.00	666.00	615.00	666.00	616.00	667.00	616.00	667.00	617.00	668.00	617.00	668.00	618.00	669.00	618.00	669.00	619.00	671.00	619.00	671.00	620.00	672.00	620.00	672.00	621.00	673.00	621.00	673.00	622.00	675.00	622.00	675.00	623.00	676.00	623.00	676.00	624.00	678.00	624.00	678.00	625.00	681.00	625.00	681.00	626.00	680.00	626.00	680.00	627.00	679.00	627.00	679.00	628.00	677.00	628.00	677.00	629.00	675.00	629.00	675.00	631.00	673.00	631.00	673.00	632.00	672.00	632.00	672.00	633.00	670.00	633.00	670.00	634.00	669.00	634.00	669.00	636.00	668.00	636.00	668.00	637.00	667.00	637.00	667.00	638.00	666.00	638.00	666.00	639.00	665.00	639.00	665.00	640.00	664.00	640.00	664.00	641.00	663.00	641.00	663.00	642.00	662.00	642.00	662.00	643.00	661.00	643.00	661.00	644.00	659.00	644.00	659.00	645.00	658.00	645.00	658.00	646.00	657.00	646.00	657.00	647.00	656.00	647.00	656.00	648.00	654.00	648.00	654.00	649.00	652.00	649.00	652.00	650.00	651.00	650.00	651.00	651.00	650.00	651.00	650.00	652.00	649.00	652.00	649.00	653.00	648.00	653.00	648.00	654.00	646.00	654.00	646.00	655.00	645.00	655.00	645.00	656.00	644.00	656.00	644.00	658.00	643.00	658.00	643.00	659.00	642.00	659.00	642.00	660.00	641.00	660.00	641.00	661.00	640.00	661.00	640.00	663.00	639.00	663.00	639.00	666.00	638.00	666.00	638.00	667.00	637.00	667.00	637.00	668.00	636.00	668.00	636.00	670.00	635.00	670.00	635.00	671.00	634.00	671.00	634.00	672.00	633.00	672.00	633.00	674.00	632.00	674.00	632.00	675.00	631.00	675.00	631.00	676.00	630.00	676.00	630.00	677.00	629.00	677.00	629.00	679.00	628.00	679.00	628.00	680.00	627.00	680.00	627.00	682.00	626.00	682.00	626.00	683.00	625.00	683.00	625.00	685.00	624.00	685.00	624.00	687.00	623.00	687.00	623.00	689.00	622.00	689.00	622.00	690.00	610.00	690.00	610.00	691.00	606.00	691.00	606.00	692.00	594.00	692.00	594.00	693.00	590.00	693.00	590.00	692.00	588.00	692.00	588.00	691.00	582.00	691.00	582.00	690.00	581.00	690.00	581.00	689.00	578.00	689.00	578.00	687.00	577.00	687.00	577.00	686.00	576.00	686.00	576.00	685.00	574.00	685.00	574.00	684.00	571.00	684.00	571.00	683.00	570.00	683.00	570.00	681.00	564.00	681.00	564.00	679.00	562.00	679.00	562.00	676.00	561.00	676.00	561.00	675.00	560.00	675.00	560.00	674.00	558.00	674.00	558.00	673.00	557.00	673.00	557.00	672.00	556.00	672.00	556.00	671.00	552.00	671.00	552.00	669.00	550.00	669.00	550.00	668.00	549.00	668.00	549.00	667.00	527.00	667.00	527.00	668.00	525.00	668.00	525.00	669.00	522.00	669.00	522.00	670.00	521.00	670.00	521.00	671.00	519.00	671.00	519.00	672.00	518.00	672.00	518.00	673.00	517.00	673.00	517.00	674.00	515.00	674.00	515.00	675.00	511.00	675.00	511.00	676.00	510.00	676.00	510.00	677.00	508.00	677.00	508.00	678.00	505.00	678.00	505.00	679.00	503.00	679.00	503.00	680.00	502.00	680.00	502.00	681.00	492.00	681.00	492.00	680.00	485.00	680.00	485.00	679.00	476.00	679.00	476.00	678.00	469.00	678.00	469.00	679.00	460.00	679.00	460.00	680.00	457.00	680.00	457.00	681.00	446.00	681.00	446.00	682.00	444.00	682.00	444.00	683.00	443.00	683.00	443.00	684.00	440.00	684.00	440.00	685.00	439.00	685.00	439.00	686.00	437.00	686.00	437.00	687.00	434.00	687.00	434.00	688.00	431.00	688.00	431.00	689.00	429.00	689.00	429.00	690.00	428.00	690.00	428.00	691.00	427.00	691.00	427.00	692.00	425.00	692.00	425.00	693.00	421.00	693.00	421.00	694.00	420.00	694.00	420.00	695.00	417.00	695.00	417.00	696.00	416.00	696.00	416.00	697.00	414.00	697.00	414.00	698.00	412.00	698.00	412.00	699.00	409.00	699.00	409.00	700.00	407.00	700.00	407.00	701.00	406.00	701.00	406.00	702.00	404.00	702.00	404.00	703.00	402.00	703.00	402.00	704.00	398.00	704.00	398.00	705.00	396.00	705.00	396.00	706.00	394.00	706.00	394.00	707.00	391.00	707.00	391.00	708.00	389.00	708.00	389.00	709.00	386.00	709.00	386.00	710.00	383.00	710.00	383.00	711.00	381.00	711.00	381.00	712.00	380.00	712.00	380.00	713.00	376.00	713.00	376.00	714.00	373.00	714.00	373.00	715.00	371.00	715.00	371.00	716.00	366.00	716.00	366.00	717.00	349.00	717.00	349.00	718.00	340.00	718.00	340.00	719.00	334.00	719.00	334.00	720.00	331.00	720.00	331.00	719.00	324.00	719.00	324.00	718.00	320.00	718.00	320.00	719.00	314.00	719.00	314.00	720.00	312.00	720.00	312.00	719.00	298.00	719.00	298.00	718.00	294.00	718.00	294.00	719.00	287.00	719.00	287.00	718.00	284.00	718.00	284.00	717.00	282.00	717.00	282.00	716.00	276.00	716.00	276.00	715.00	272.00	715.00	272.00	714.00	271.00	714.00	271.00	713.00	269.00	713.00	269.00	712.00	267.00	712.00	267.00	711.00	266.00	711.00	266.00	709.00	265.00	709.00	265.00	708.00	264.00	708.00	264.00	705.00	263.00	705.00	263.00	702.00	262.00	702.00	262.00	699.00	261.00	699.00	261.00	697.00	260.00	697.00	260.00	693.00	259.00	693.00	259.00	689.00	258.00	689.00	258.00	686.00	257.00	686.00	257.00	684.00	256.00	684.00	256.00	681.00	255.00	681.00	255.00	680.00	254.00	680.00	254.00	677.00	252.00	677.00	252.00	676.00	251.00	676.00	251.00	673.00	250.00	673.00	250.00	669.00	249.00	669.00	249.00	664.00	250.00	664.00	250.00	660.00	252.00	660.00	252.00	658.00	266.00	658.00	266.00	657.00	268.00	657.00	268.00	656.00	274.00	656.00	274.00	655.00	276.00	655.00	276.00	654.00	279.00	654.00	279.00	653.00	286.00	653.00	286.00	652.00	289.00	652.00	289.00	651.00	294.00	651.00	294.00	650.00	297.00	650.00	297.00	649.00	300.00	649.00	300.00	648.00	306.00	648.00	306.00	647.00	308.00	647.00	308.00	646.00	310.00	646.00	310.00	645.00	313.00	645.00	313.00	644.00	318.00	644.00	318.00	643.00	322.00	643.00	322.00	642.00	329.00	642.00	329.00	641.00	332.00	641.00	332.00	640.00	337.00	640.00	337.00	639.00	338.00	639.00	338.00	638.00	339.00	638.00	339.00	637.00	340.00	637.00	340.00	636.00	343.00	636.00	343.00	634.00	344.00	634.00	344.00	632.00	345.00	632.00	345.00	629.00	346.00	629.00	346.00	626.00	348.00	626.00	348.00	618.00	347.00	618.00	347.00	614.00	346.00	614.00	346.00	611.00	344.00	611.00	344.00	608.00	343.00	608.00	343.00	605.00	344.00	605.00	344.00	602.00	345.00	602.00	345.00	600.00	346.00	600.00	346.00	598.00	348.00	598.00	348.00	595.00	349.00	595.00	349.00	594.00	351.00	594.00	351.00	593.00	352.00	593.00	352.00	592.00	354.00	592.00	354.00	590.00	355.00	590.00	355.00	589.00	356.00	589.00	356.00	587.00	357.00	587.00	357.00	586.00	358.00	586.00	358.00	584.00	359.00	584.00	359.00	583.00	361.00	583.00	361.00	582.00	362.00	582.00	362.00	581.00	363.00	581.00	363.00	580.00	364.00	580.00	364.00	577.00	365.00	577.00	365.00	576.00	366.00	576.00	366.00	574.00	367.00	574.00	367.00	573.00	368.00	573.00	368.00	572.00	371.00	572.00	371.00	571.00	372.00	571.00	372.00	570.00	375.00	570.00	375.00	569.00	379.00	569.00	379.00	568.00	385.00	568.00	385.00	569.00	395.00	569.00	395.00	570.00	398.00	570.00	398.00	572.00	402.00	572.00	402.00	573.00	403.00	573.00	403.00	576.00	405.00	576.00	405.00	577.00	406.00	577.00	406.00	578.00	410.00	578.00	410.00	579.00	412.00	579.00	412.00	580.00	417.00	580.00	417.00	581.00	419.00	581.00	419.00	582.00	423.00	582.00	423.00	583.00	425.00	583.00	425.00	584.00	430.00	584.00	430.00	586.00	435.00	586.00	435.00	587.00	437.00	587.00	437.00	588.00	451.00	588.00	451.00	590.00	464.00	590.00	464.00	589.00	465.00	589.00	465.00	588.00	468.00	588.00	468.00	587.00	470.00	587.00	470.00	586.00	471.00	586.00	471.00	585.00	473.00	585.00	473.00	584.00	475.00	584.00	475.00	583.00	476.00	583.00	476.00	581.00	477.00	581.00	477.00	580.00	478.00	580.00	478.00	579.00	479.00	579.00	479.00	578.00	481.00	578.00	481.00	576.00	482.00	576.00	482.00	574.00	484.00	574.00	484.00	571.00	485.00	571.00	485.00	569.00	486.00	569.00	486.00	565.00	487.00	565.00	487.00	564.00	488.00	564.00	488.00	562.00	490.00	562.00	490.00	558.00	491.00	558.00	491.00	557.00	492.00	557.00	492.00	554.00	493.00	554.00	493.00	552.00	494.00	552.00	494.00	550.00	495.00	550.00	495.00	547.00	496.00	547.00	496.00	545.00	497.00	545.00	497.00	544.00	498.00	544.00	498.00	541.00	499.00	541.00	499.00	539.00	500.00	539.00	500.00	534.00	501.00	534.00	501.00	528.00	503.00	528.00	503.00	530.00	505.00	530.00	505.00	531.00	508.00	531.00	508.00	532.00	509.00	532.00	509.00	533.00	512.00	533.00	512.00	534.00	515.00	534.00	515.00	535.00	518.00	535.00	518.00	536.00	522.00	536.00	522.00	537.00	524.00	537.00	524.00	538.00	540.00	538.00	540.00	537.00	544.00	537.00	544.00	536.00	545.00	536.00	545.00	535.00	547.00	535.00	547.00	534.00	551.00	534.00	551.00	533.00	554.00	533.00	554.00	532.00	559.00	532.00	559.00	530.00	563.00	530.00	563.00	529.00	564.00	529.00	564.00	528.00	567.00	528.00	567.00	527.00	568.00	527.00	568.00	526.00	572.00	526.00	572.00	525.00	573.00	525.00	573.00	524.00	576.00	524.00	576.00	522.00	578.00	522.00	578.00	521.00	579.00	521.00	579.00	520.00	582.00	520.00	582.00	519.00	583.00	519.00	583.00	518.00	585.00	518.00	585.00	517.00	586.00	517.00	586.00	516.00	588.00	516.00	588.00	515.00	589.00	515.00	589.00	514.00	590.00	514.00	590.00	513.00	592.00	513.00	592.00	512.00	594.00	512.00	594.00	511.00	595.00	511.00	595.00	510.00	597.00	510.00	597.00	508.00	598.00	508.00	598.00	507.00	600.00	507.00	600.00	506.00	601.00	506.00	601.00	505.00	602.00	505.00	602.00	504.00	605.00	504.00	605.00	502.00	608.00	502.00	608.00	500.00	609.00	500.00	609.00	499.00	612.00	499.00	612.00	498.00	613.00	498.00	613.00	497.00	616.00	497.00	616.00	496.00	620.00	496.00	620.00	494.00	625.00	494.00	625.00	493.00	628.00	493.00	628.00	492.00	634.00	492.00	634.00	490.00	642.00	490.00	642.00	489.00	643.00	489.00	643.00	488.00	651.00	488.00	651.00	487.00	660.00	487.00	660.00	486.00	665.00	486.00	665.00	487.00	669.00	487.00	669.00	486.00	670.00	486.00	670.00	487.00	674.00	487.00	674.00	488.00	684.00	488.00	684.00	489.00	690.00	489.00	690.00	488.00	693.00	488.00	693.00	493.00	692.00	493.00	692.00	495.00	691.00	495.00	691.00	508.00	692.00	508.00	692.00	513.00	693.00	513.00	693.00	516.00	694.00	516.00	694.00	518.00	695.00	518.00	695.00	519.00	694.00	519.00	694.00	520.00	693.00	520.00	693.00	521.00	692.00	521.00	692.00	522.00	691.00	522.00	691.00	523.00	690.00	523.00	690.00	524.00	688.00	524.00	688.00	525.00	686.00	525.00	686.00	526.00	685.00	526.00	685.00	527.00	683.00	527.00	683.00	528.00	682.00	528.00	682.00	529.00	681.00	529.00	681.00	531.00	679.00	531.00	679.00	532.00	677.00	532.00	677.00	534.00	676.00	534.00	676.00	535.00	675.00	535.00	675.00	537.00	673.00	537.00	673.00	538.00	672.00	538.00	672.00	540.00	671.00	540.00	671.00	542.00	670.00	542.00	670.00	543.00	669.00	543.00	669.00	544.00	668.00	544.00	668.00	545.00	667.00	545.00	667.00	547.00	666.00	547.00	666.00	548.00	665.00	548.00	665.00	550.00	664.00	550.00	664.00	551.00	663.00	551.00	663.00	552.00	662.00	552.00	662.00	553.00	661.00	553.00	661.00	555.00	660.00	555.00	660.00	556.00	659.00	556.00	659.00	558.00	658.00	558.00	658.00	559.00	657.00	559.00	657.00	562.00	656.00	562.00	656.00	565.00	655.00	565.00	655.00	567.00	654.00	567.00	654.00	569.00	653.00	569.00	653.00	574.00	652.00	574.00	652.00	593.00	653.00	593.00	653.00	597.00	654.00	597.00	654.00	600.00	655.00	600.00	655.00	602.00	656.00	602.00	656.00	603.00	657.00	603.00	657.00	604.00	658.00	604.00	658.00	606.00	659.00	606.00	659.00	608.00	660.00	608.00	660.00	609.00	661.00	609.00	661.00	610.00	662.00	610.00	662.00	611.00	663.00	611.00	663.00	612.00	664.00	612.00	664.00	613.00	665.00	613.00
T1_thres.tif	0574-0202	90.36	258.03	1324.59	18.35	0.0065	237.00	585.00	235.00	585.00	235.00	586.00	232.00	586.00	232.00	587.00	229.00	587.00	229.00	588.00	226.00	588.00	226.00	589.00	222.00	589.00	222.00	590.00	218.00	590.00	218.00	591.00	211.00	591.00	211.00	593.00	209.00	593.00	209.00	594.00	207.00	594.00	207.00	595.00	205.00	595.00	205.00	596.00	202.00	596.00	202.00	597.00	187.00	597.00	187.00	598.00	183.00	598.00	183.00	599.00	177.00	599.00	177.00	600.00	175.00	600.00	175.00	601.00	170.00	601.00	170.00	602.00	164.00	602.00	164.00	603.00	152.00	603.00	152.00	604.00	150.00	604.00	150.00	605.00	146.00	605.00	146.00	606.00	144.00	606.00	144.00	608.00	143.00	608.00	143.00	609.00	141.00	609.00	141.00	610.00	140.00	610.00	140.00	611.00	137.00	611.00	137.00	612.00	135.00	612.00	135.00	613.00	134.00	613.00	134.00	614.00	132.00	614.00	132.00	615.00	131.00	615.00	131.00	616.00	130.00	616.00	130.00	617.00	127.00	617.00	127.00	619.00	125.00	619.00	125.00	618.00	126.00	618.00	126.00	614.00	125.00	614.00	125.00	607.00	124.00	607.00	124.00	604.00	125.00	604.00	125.00	603.00	126.00	603.00	126.00	602.00	128.00	602.00	128.00	600.00	129.00	600.00	129.00	599.00	130.00	599.00	130.00	598.00	132.00	598.00	132.00	597.00	133.00	597.00	133.00	596.00	134.00	596.00	134.00	595.00	136.00	595.00	136.00	593.00	138.00	593.00	138.00	591.00	139.00	591.00	139.00	590.00	140.00	590.00	140.00	589.00	142.00	589.00	142.00	587.00	143.00	587.00	143.00	586.00	144.00	586.00	144.00	585.00	145.00	585.00	145.00	584.00	146.00	584.00	146.00	583.00	148.00	583.00	148.00	582.00	149.00	582.00	149.00	581.00	150.00	581.00	150.00	579.00	151.00	579.00	151.00	578.00	152.00	578.00	152.00	577.00	153.00	577.00	153.00	576.00	154.00	576.00	154.00	574.00	155.00	574.00	155.00	572.00	156.00	572.00	156.00	570.00	157.00	570.00	157.00	569.00	158.00	569.00	158.00	566.00	159.00	566.00	159.00	562.00	160.00	562.00	160.00	557.00	161.00	557.00	161.00	547.00	160.00	547.00	160.00	544.00	161.00	544.00	161.00	542.00	163.00	542.00	163.00	541.00	164.00	541.00	164.00	540.00	166.00	540.00	166.00	539.00	168.00	539.00	168.00	538.00	170.00	538.00	170.00	537.00	171.00	537.00	171.00	536.00	174.00	536.00	174.00	535.00	175.00	535.00	175.00	534.00	181.00	534.00	181.00	532.00	186.00	532.00	186.00	530.00	188.00	530.00	188.00	529.00	191.00	529.00	191.00	532.00	193.00	532.00	193.00	533.00	195.00	533.00	195.00	534.00	203.00	534.00	203.00	535.00	232.00	535.00	232.00	536.00	239.00	536.00	239.00	537.00	241.00	537.00	241.00	538.00	243.00	538.00	243.00	539.00	246.00	539.00	246.00	540.00	252.00	540.00	252.00	541.00	253.00	541.00	253.00	542.00	252.00	542.00	252.00	545.00	256.00	545.00	256.00	544.00	258.00	544.00	258.00	543.00	260.00	543.00	260.00	542.00	263.00	542.00	263.00	541.00	264.00	541.00	264.00	542.00	281.00	542.00	281.00	543.00	277.00	543.00	277.00	544.00	276.00	544.00	276.00	545.00	274.00	545.00	274.00	546.00	273.00	546.00	273.00	548.00	271.00	548.00	271.00	551.00	269.00	551.00	269.00	554.00	268.00	554.00	268.00	555.00	267.00	555.00	267.00	557.00	265.00	557.00	265.00	558.00	264.00	558.00	264.00	559.00	263.00	559.00	263.00	561.00	262.00	561.00	262.00	562.00	261.00	562.00	261.00	563.00	259.00	563.00	259.00	565.00	258.00	565.00	258.00	566.00	257.00	566.00	257.00	568.00	256.00	568.00	256.00	569.00	255.00	569.00	255.00	570.00	254.00	570.00	254.00	571.00	253.00	571.00	253.00	572.00	252.00	572.00	252.00	573.00	250.00	573.00	250.00	574.00	249.00	574.00	249.00	575.00	248.00	575.00	248.00	576.00	247.00	576.00	247.00	578.00	246.00	578.00	246.00	579.00	244.00	579.00	244.00	580.00	243.00	580.00	243.00	581.00	242.00	581.00	242.00	582.00	241.00	582.00	241.00	583.00	239.00	583.00	239.00	584.00	237.00	584.00
T1_thres.tif	0540-0431	199.20	245.63	1750.00	27.18	0.0105	496.00	539.00	495.00	539.00	495.00	541.00	494.00	541.00	494.00	542.00	493.00	542.00	493.00	544.00	492.00	544.00	492.00	547.00	491.00	547.00	491.00	549.00	490.00	549.00	490.00	551.00	489.00	551.00	489.00	554.00	488.00	554.00	488.00	556.00	487.00	556.00	487.00	559.00	486.00	559.00	486.00	560.00	485.00	560.00	485.00	562.00	484.00	562.00	484.00	563.00	483.00	563.00	483.00	566.00	482.00	566.00	482.00	568.00	481.00	568.00	481.00	571.00	480.00	571.00	480.00	572.00	479.00	572.00	479.00	574.00	478.00	574.00	478.00	575.00	477.00	575.00	477.00	576.00	476.00	576.00	476.00	577.00	475.00	577.00	475.00	578.00	474.00	578.00	474.00	579.00	473.00	579.00	473.00	580.00	472.00	580.00	472.00	581.00	471.00	581.00	471.00	582.00	469.00	582.00	469.00	583.00	467.00	583.00	467.00	584.00	466.00	584.00	466.00	585.00	463.00	585.00	463.00	586.00	462.00	586.00	462.00	587.00	454.00	587.00	454.00	586.00	453.00	586.00	453.00	585.00	439.00	585.00	439.00	584.00	438.00	584.00	438.00	583.00	433.00	583.00	433.00	582.00	432.00	582.00	432.00	581.00	428.00	581.00	428.00	580.00	425.00	580.00	425.00	579.00	422.00	579.00	422.00	578.00	419.00	578.00	419.00	577.00	414.00	577.00	414.00	576.00	413.00	576.00	413.00	575.00	408.00	575.00	408.00	573.00	406.00	573.00	406.00	571.00	405.00	571.00	405.00	569.00	401.00	569.00	401.00	568.00	400.00	568.00	400.00	567.00	397.00	567.00	397.00	566.00	388.00	566.00	388.00	565.00	374.00	565.00	374.00	566.00	372.00	566.00	372.00	567.00	370.00	567.00	370.00	563.00	369.00	563.00	369.00	559.00	368.00	559.00	368.00	556.00	367.00	556.00	367.00	555.00	366.00	555.00	366.00	548.00	365.00	548.00	365.00	541.00	364.00	541.00	364.00	539.00	366.00	539.00	366.00	534.00	367.00	534.00	367.00	533.00	370.00	533.00	370.00	532.00	372.00	532.00	372.00	531.00	374.00	531.00	374.00	530.00	375.00	530.00	375.00	529.00	377.00	529.00	377.00	528.00	379.00	528.00	379.00	527.00	383.00	527.00	383.00	526.00	386.00	526.00	386.00	525.00	388.00	525.00	388.00	524.00	390.00	524.00	390.00	522.00	392.00	522.00	392.00	521.00	396.00	521.00	396.00	520.00	398.00	520.00	398.00	519.00	400.00	519.00	400.00	518.00	403.00	518.00	403.00	516.00	406.00	516.00	406.00	515.00	408.00	515.00	408.00	514.00	410.00	514.00	410.00	513.00	412.00	513.00	412.00	512.00	415.00	512.00	415.00	511.00	416.00	511.00	416.00	510.00	418.00	510.00	418.00	509.00	420.00	509.00	420.00	508.00	421.00	508.00	421.00	507.00	424.00	507.00	424.00	506.00	425.00	506.00	425.00	505.00	426.00	505.00	426.00	504.00	429.00	504.00	429.00	502.00	431.00	502.00	431.00	501.00	432.00	501.00	432.00	500.00	436.00	500.00	436.00	499.00	437.00	499.00	437.00	498.00	438.00	498.00	438.00	497.00	439.00	497.00	439.00	496.00	440.00	496.00	440.00	495.00	441.00	495.00	441.00	494.00	445.00	494.00	445.00	495.00	449.00	495.00	449.00	496.00	463.00	496.00	463.00	497.00	476.00	497.00	476.00	496.00	485.00	496.00	485.00	497.00	487.00	497.00	487.00	498.00	488.00	498.00	488.00	500.00	489.00	500.00	489.00	503.00	490.00	503.00	490.00	504.00	491.00	504.00	491.00	506.00	492.00	506.00	492.00	508.00	493.00	508.00	493.00	509.00	494.00	509.00	494.00	510.00	495.00	510.00	495.00	513.00	496.00	513.00	496.00	514.00	497.00	514.00	497.00	520.00	496.00	520.00	496.00	523.00	498.00	523.00	498.00	531.00	497.00	531.00	497.00	536.00	496.00	536.00
T1_thres.tif	0636-0226	99.86	290.73	5728.31	18.35	0.0196	246.00	672.00	247.00	672.00	247.00	676.00	248.00	676.00	248.00	678.00	249.00	678.00	249.00	679.00	250.00	679.00	250.00	680.00	251.00	680.00	251.00	683.00	252.00	683.00	252.00	684.00	253.00	684.00	253.00	686.00	254.00	686.00	254.00	688.00	255.00	688.00	255.00	692.00	256.00	692.00	256.00	696.00	257.00	696.00	257.00	700.00	258.00	700.00	258.00	702.00	259.00	702.00	259.00	705.00	258.00	705.00	258.00	707.00	245.00	707.00	245.00	708.00	238.00	708.00	238.00	709.00	231.00	709.00	231.00	710.00	228.00	710.00	228.00	709.00	223.00	709.00	223.00	710.00	215.00	710.00	215.00	711.00	213.00	711.00	213.00	712.00	206.00	712.00	206.00	713.00	205.00	713.00	205.00	714.00	203.00	714.00	203.00	715.00	198.00	715.00	198.00	716.00	195.00	716.00	195.00	717.00	183.00	717.00	183.00	718.00	182.00	718.00	182.00	719.00	179.00	719.00	179.00	720.00	177.00	720.00	177.00	721.00	175.00	721.00	175.00	722.00	170.00	722.00	170.00	723.00	168.00	723.00	168.00	724.00	166.00	724.00	166.00	725.00	158.00	725.00	158.00	726.00	156.00	726.00	156.00	727.00	152.00	727.00	152.00	728.00	149.00	728.00	149.00	729.00	142.00	729.00	142.00	730.00	140.00	730.00	140.00	731.00	133.00	731.00	133.00	732.00	132.00	732.00	132.00	733.00	131.00	733.00	131.00	734.00	130.00	734.00	130.00	733.00	127.00	733.00	127.00	734.00	125.00	734.00	125.00	735.00	113.00	735.00	113.00	734.00	112.00	734.00	112.00	733.00	106.00	733.00	106.00	732.00	103.00	732.00	103.00	731.00	95.00	731.00	95.00	725.00	94.00	725.00	94.00	717.00	93.00	717.00	93.00	715.00	92.00	715.00	92.00	705.00	91.00	705.00	91.00	703.00	90.00	703.00	90.00	697.00	89.00	697.00	89.00	695.00	88.00	695.00	88.00	689.00	87.00	689.00	87.00	684.00	86.00	684.00	86.00	683.00	87.00	683.00	87.00	681.00	88.00	681.00	88.00	671.00	89.00	671.00	89.00	666.00	90.00	666.00	90.00	663.00	92.00	663.00	92.00	653.00	93.00	653.00	93.00	652.00	96.00	652.00	96.00	650.00	97.00	650.00	97.00	649.00	99.00	649.00	99.00	648.00	100.00	648.00	100.00	647.00	102.00	647.00	102.00	646.00	103.00	646.00	103.00	645.00	104.00	645.00	104.00	644.00	105.00	644.00	105.00	643.00	106.00	643.00	106.00	642.00	107.00	642.00	107.00	641.00	109.00	641.00	109.00	640.00	110.00	640.00	110.00	639.00	112.00	639.00	112.00	637.00	113.00	637.00	113.00	636.00	114.00	636.00	114.00	635.00	116.00	635.00	116.00	634.00	117.00	634.00	117.00	632.00	119.00	632.00	119.00	631.00	120.00	631.00	120.00	630.00	122.00	630.00	122.00	629.00	124.00	629.00	124.00	628.00	125.00	628.00	125.00	624.00	126.00	624.00	126.00	623.00	128.00	623.00	128.00	622.00	130.00	622.00	130.00	620.00	132.00	620.00	132.00	619.00	134.00	619.00	134.00	617.00	136.00	617.00	136.00	616.00	138.00	616.00	138.00	615.00	140.00	615.00	140.00	614.00	143.00	614.00	143.00	613.00	144.00	613.00	144.00	612.00	145.00	612.00	145.00	611.00	146.00	611.00	146.00	610.00	147.00	610.00	147.00	609.00	148.00	609.00	148.00	608.00	153.00	608.00	153.00	607.00	154.00	607.00	154.00	606.00	166.00	606.00	166.00	605.00	167.00	605.00	167.00	606.00	172.00	606.00	172.00	604.00	177.00	604.00	177.00	603.00	179.00	603.00	179.00	602.00	186.00	602.00	186.00	601.00	193.00	601.00	193.00	600.00	205.00	600.00	205.00	599.00	208.00	599.00	208.00	598.00	209.00	598.00	209.00	597.00	212.00	597.00	212.00	596.00	214.00	596.00	214.00	594.00	220.00	594.00	220.00	593.00	224.00	593.00	224.00	592.00	228.00	592.00	228.00	591.00	232.00	591.00	232.00	590.00	235.00	590.00	235.00	589.00	237.00	589.00	237.00	588.00	240.00	588.00	240.00	587.00	241.00	587.00	241.00	586.00	244.00	586.00	244.00	584.00	245.00	584.00	245.00	583.00	247.00	583.00	247.00	582.00	248.00	582.00	248.00	581.00	249.00	581.00	249.00	580.00	250.00	580.00	250.00	578.00	252.00	578.00	252.00	577.00	253.00	577.00	253.00	576.00	254.00	576.00	254.00	575.00	255.00	575.00	255.00	574.00	256.00	574.00	256.00	573.00	257.00	573.00	257.00	572.00	258.00	572.00	258.00	571.00	259.00	571.00	259.00	570.00	260.00	570.00	260.00	568.00	262.00	568.00	262.00	566.00	264.00	566.00	264.00	564.00	266.00	564.00	266.00	562.00	267.00	562.00	267.00	560.00	270.00	560.00	270.00	558.00	271.00	558.00	271.00	557.00	272.00	557.00	272.00	554.00	274.00	554.00	274.00	551.00	275.00	551.00	275.00	550.00	276.00	550.00	276.00	549.00	277.00	549.00	277.00	550.00	280.00	550.00	280.00	548.00	282.00	548.00	282.00	546.00	283.00	546.00	283.00	545.00	286.00	545.00	286.00	544.00	288.00	544.00	288.00	545.00	296.00	545.00	296.00	544.00	301.00	544.00	301.00	542.00	307.00	542.00	307.00	543.00	311.00	543.00	311.00	542.00	316.00	542.00	316.00	541.00	317.00	541.00	317.00	542.00	330.00	542.00	330.00	541.00	335.00	541.00	335.00	540.00	344.00	540.00	344.00	539.00	357.00	539.00	357.00	538.00	359.00	538.00	359.00	540.00	361.00	540.00	361.00	543.00	362.00	543.00	362.00	550.00	363.00	550.00	363.00	557.00	364.00	557.00	364.00	559.00	365.00	559.00	365.00	562.00	366.00	562.00	366.00	566.00	365.00	566.00	365.00	570.00	364.00	570.00	364.00	572.00	363.00	572.00	363.00	574.00	362.00	574.00	362.00	575.00	361.00	575.00	361.00	577.00	360.00	577.00	360.00	579.00	359.00	579.00	359.00	580.00	357.00	580.00	357.00	581.00	356.00	581.00	356.00	582.00	355.00	582.00	355.00	584.00	354.00	584.00	354.00	585.00	353.00	585.00	353.00	586.00	352.00	586.00	352.00	587.00	351.00	587.00	351.00	589.00	349.00	589.00	349.00	591.00	347.00	591.00	347.00	592.00	346.00	592.00	346.00	593.00	345.00	593.00	345.00	595.00	344.00	595.00	344.00	596.00	343.00	596.00	343.00	598.00	342.00	598.00	342.00	599.00	341.00	599.00	341.00	602.00	340.00	602.00	340.00	610.00	341.00	610.00	341.00	613.00	342.00	613.00	342.00	614.00	343.00	614.00	343.00	616.00	344.00	616.00	344.00	620.00	345.00	620.00	345.00	623.00	344.00	623.00	344.00	624.00	343.00	624.00	343.00	626.00	342.00	626.00	342.00	629.00	341.00	629.00	341.00	631.00	340.00	631.00	340.00	633.00	338.00	633.00	338.00	634.00	336.00	634.00	336.00	635.00	335.00	635.00	335.00	636.00	334.00	636.00	334.00	637.00	329.00	637.00	329.00	638.00	326.00	638.00	326.00	639.00	319.00	639.00	319.00	640.00	316.00	640.00	316.00	641.00	311.00	641.00	311.00	642.00	308.00	642.00	308.00	643.00	306.00	643.00	306.00	644.00	304.00	644.00	304.00	645.00	298.00	645.00	298.00	646.00	295.00	646.00	295.00	647.00	290.00	647.00	290.00	648.00	286.00	648.00	286.00	649.00	283.00	649.00	283.00	650.00	276.00	650.00	276.00	651.00	274.00	651.00	274.00	652.00	271.00	652.00	271.00	653.00	265.00	653.00	265.00	654.00	263.00	654.00	263.00	655.00	249.00	655.00	249.00	657.00	247.00	657.00	247.00	661.00	246.00	661.00
T1_thres.tif	0778-0687	312.97	352.04	3635.33	-16.75	0.0048	783.00	774.00	782.00	774.00	782.00	776.00	781.00	776.00	781.00	779.00	779.00	779.00	779.00	781.00	777.00	781.00	777.00	782.00	774.00	782.00	774.00	783.00	769.00	783.00	769.00	784.00	766.00	784.00	766.00	785.00	761.00	785.00	761.00	786.00	757.00	786.00	757.00	787.00	755.00	787.00	755.00	788.00	751.00	788.00	751.00	789.00	749.00	789.00	749.00	790.00	748.00	790.00	748.00	791.00	744.00	791.00	744.00	792.00	742.00	792.00	742.00	793.00	739.00	793.00	739.00	794.00	730.00	794.00	730.00	795.00	729.00	795.00	729.00	796.00	728.00	796.00	728.00	797.00	725.00	797.00	725.00	798.00	722.00	798.00	722.00	799.00	718.00	799.00	718.00	797.00	709.00	797.00	709.00	798.00	704.00	798.00	704.00	799.00	700.00	799.00	700.00	800.00	698.00	800.00	698.00	801.00	697.00	801.00	697.00	803.00	695.00	803.00	695.00	805.00	694.00	805.00	694.00	807.00	693.00	807.00	693.00	810.00	692.00	810.00	692.00	813.00	691.00	813.00	691.00	818.00	692.00	818.00	692.00	821.00	688.00	821.00	688.00	822.00	686.00	822.00	686.00	823.00	683.00	823.00	683.00	824.00	681.00	824.00	681.00	825.00	679.00	825.00	679.00	826.00	678.00	826.00	678.00	827.00	675.00	827.00	675.00	829.00	674.00	829.00	674.00	830.00	672.00	830.00	672.00	831.00	670.00	831.00	670.00	832.00	669.00	832.00	669.00	833.00	667.00	833.00	667.00	834.00	664.00	834.00	664.00	835.00	662.00	835.00	662.00	836.00	660.00	836.00	660.00	838.00	658.00	838.00	658.00	839.00	657.00	839.00	657.00	840.00	656.00	840.00	656.00	841.00	654.00	841.00	654.00	842.00	653.00	842.00	653.00	843.00	651.00	843.00	651.00	844.00	650.00	844.00	650.00	845.00	648.00	845.00	648.00	847.00	647.00	847.00	647.00	848.00	646.00	848.00	646.00	849.00	644.00	849.00	644.00	850.00	643.00	850.00	643.00	851.00	642.00	851.00	642.00	852.00	641.00	852.00	641.00	854.00	640.00	854.00	640.00	855.00	639.00	855.00	639.00	856.00	638.00	856.00	638.00	857.00	637.00	857.00	637.00	858.00	636.00	858.00	636.00	859.00	635.00	859.00	635.00	860.00	634.00	860.00	634.00	861.00	633.00	861.00	633.00	862.00	632.00	862.00	632.00	863.00	628.00	863.00	628.00	862.00	627.00	862.00	627.00	861.00	622.00	861.00	622.00	860.00	617.00	860.00	617.00	859.00	611.00	859.00	611.00	857.00	610.00	857.00	610.00	855.00	608.00	855.00	608.00	854.00	607.00	854.00	607.00	851.00	606.00	851.00	606.00	849.00	605.00	849.00	605.00	847.00	604.00	847.00	604.00	842.00	603.00	842.00	603.00	839.00	602.00	839.00	602.00	833.00	601.00	833.00	601.00	832.00	600.00	832.00	600.00	831.00	599.00	831.00	599.00	829.00	598.00	829.00	598.00	828.00	597.00	828.00	597.00	827.00	595.00	827.00	595.00	825.00	593.00	825.00	593.00	824.00	592.00	824.00	592.00	823.00	590.00	823.00	590.00	822.00	588.00	822.00	588.00	821.00	586.00	821.00	586.00	820.00	581.00	820.00	581.00	819.00	580.00	819.00	580.00	816.00	579.00	816.00	579.00	814.00	578.00	814.00	578.00	802.00	580.00	802.00	580.00	800.00	581.00	800.00	581.00	799.00	582.00	799.00	582.00	796.00	583.00	796.00	583.00	795.00	584.00	795.00	584.00	794.00	585.00	794.00	585.00	793.00	586.00	793.00	586.00	791.00	588.00	791.00	588.00	790.00	589.00	790.00	589.00	788.00	590.00	788.00	590.00	787.00	591.00	787.00	591.00	786.00	592.00	786.00	592.00	785.00	593.00	785.00	593.00	784.00	594.00	784.00	594.00	783.00	595.00	783.00	595.00	781.00	596.00	781.00	596.00	780.00	597.00	780.00	597.00	779.00	598.00	779.00	598.00	778.00	601.00	778.00	601.00	777.00	602.00	777.00	602.00	776.00	603.00	776.00	603.00	775.00	604.00	775.00	604.00	773.00	608.00	773.00	608.00	772.00	614.00	772.00	614.00	770.00	616.00	770.00	616.00	769.00	618.00	769.00	618.00	767.00	621.00	767.00	621.00	766.00	625.00	766.00	625.00	764.00	628.00	764.00	628.00	763.00	630.00	763.00	630.00	762.00	631.00	762.00	631.00	761.00	633.00	761.00	633.00	760.00	636.00	760.00	636.00	759.00	637.00	759.00	637.00	758.00	638.00	758.00	638.00	757.00	640.00	757.00	640.00	756.00	642.00	756.00	642.00	755.00	644.00	755.00	644.00	754.00	646.00	754.00	646.00	753.00	648.00	753.00	648.00	752.00	650.00	752.00	650.00	751.00	652.00	751.00	652.00	750.00	653.00	750.00	653.00	749.00	656.00	749.00	656.00	748.00	657.00	748.00	657.00	747.00	658.00	747.00	658.00	746.00	660.00	746.00	660.00	745.00	661.00	745.00	661.00	744.00	664.00	744.00	664.00	742.00	665.00	742.00	665.00	741.00	667.00	741.00	667.00	740.00	668.00	740.00	668.00	737.00	669.00	737.00	669.00	733.00	672.00	733.00	672.00	732.00	676.00	732.00	676.00	731.00	678.00	731.00	678.00	730.00	680.00	730.00	680.00	729.00	682.00	729.00	682.00	728.00	685.00	728.00	685.00	727.00	686.00	727.00	686.00	726.00	688.00	726.00	688.00	725.00	689.00	725.00	689.00	724.00	690.00	724.00	690.00	723.00	693.00	723.00	693.00	721.00	694.00	721.00	694.00	720.00	695.00	720.00	695.00	718.00	698.00	718.00	698.00	717.00	700.00	717.00	700.00	715.00	701.00	715.00	701.00	714.00	702.00	714.00	702.00	713.00	704.00	713.00	704.00	712.00	706.00	712.00	706.00	711.00	707.00	711.00	707.00	710.00	708.00	710.00	708.00	709.00	711.00	709.00	711.00	708.00	712.00	708.00	712.00	707.00	713.00	707.00	713.00	706.00	714.00	706.00	714.00	705.00	718.00	705.00	718.00	704.00	721.00	704.00	721.00	702.00	725.00	702.00	725.00	701.00	726.00	701.00	726.00	700.00	731.00	700.00	731.00	699.00	732.00	699.00	732.00	698.00	736.00	698.00	736.00	697.00	741.00	697.00	741.00	696.00	744.00	696.00	744.00	695.00	745.00	695.00	745.00	694.00	746.00	694.00	746.00	695.00	752.00	695.00	752.00	694.00	755.00	694.00	755.00	696.00	759.00	696.00	759.00	698.00	760.00	698.00	760.00	699.00	761.00	699.00	761.00	700.00	762.00	700.00	762.00	703.00	763.00	703.00	763.00	705.00	764.00	705.00	764.00	706.00	765.00	706.00	765.00	708.00	766.00	708.00	766.00	709.00	767.00	709.00	767.00	710.00	768.00	710.00	768.00	711.00	770.00	711.00	770.00	712.00	771.00	712.00	771.00	713.00	772.00	713.00	772.00	715.00	773.00	715.00	773.00	716.00	775.00	716.00	775.00	717.00	776.00	717.00	776.00	718.00	777.00	718.00	777.00	719.00	779.00	719.00	779.00	720.00	782.00	720.00	782.00	721.00	784.00	721.00	784.00	722.00	786.00	722.00	786.00	723.00	788.00	723.00	788.00	724.00	790.00	724.00	790.00	725.00	791.00	725.00	791.00	726.00	793.00	726.00	793.00	728.00	794.00	728.00	794.00	729.00	795.00	729.00	795.00	731.00	796.00	731.00	796.00	733.00	797.00	733.00	797.00	743.00	796.00	743.00	796.00	751.00	795.00	751.00	795.00	755.00	794.00	755.00	794.00	757.00	793.00	757.00	793.00	759.00	792.00	759.00	792.00	761.00	791.00	761.00	791.00	762.00	790.00	762.00	790.00	764.00	789.00	764.00	789.00	765.00	788.00	765.00	788.00	767.00	787.00	767.00	787.00	768.00	786.00	768.00	786.00	770.00	785.00	770.00	785.00	771.00	784.00	771.00	784.00	772.00	783.00	772.00
T1_thres.tif	0814-0752	342.40	369.42	450.62	67.68	0.0189	779.00	816.00	778.00	816.00	778.00	817.00	777.00	817.00	777.00	818.00	776.00	818.00	776.00	819.00	774.00	819.00	774.00	821.00	773.00	821.00	773.00	822.00	772.00	822.00	772.00	823.00	771.00	823.00	771.00	825.00	769.00	825.00	769.00	826.00	768.00	826.00	768.00	827.00	767.00	827.00	767.00	828.00	766.00	828.00	766.00	830.00	765.00	830.00	765.00	831.00	764.00	831.00	764.00	833.00	763.00	833.00	763.00	834.00	762.00	834.00	762.00	836.00	760.00	836.00	760.00	837.00	759.00	837.00	759.00	838.00	758.00	838.00	758.00	839.00	757.00	839.00	757.00	840.00	755.00	840.00	755.00	841.00	754.00	841.00	754.00	842.00	752.00	842.00	752.00	843.00	748.00	843.00	748.00	842.00	746.00	842.00	746.00	840.00	745.00	840.00	745.00	839.00	744.00	839.00	744.00	837.00	741.00	837.00	741.00	836.00	740.00	836.00	740.00	835.00	739.00	835.00	739.00	834.00	738.00	834.00	738.00	833.00	735.00	833.00	735.00	832.00	734.00	832.00	734.00	831.00	730.00	831.00	730.00	830.00	728.00	830.00	728.00	829.00	727.00	829.00	727.00	828.00	726.00	828.00	726.00	810.00	725.00	810.00	725.00	806.00	724.00	806.00	724.00	803.00	723.00	803.00	723.00	802.00	724.00	802.00	724.00	801.00	727.00	801.00	727.00	800.00	730.00	800.00	730.00	799.00	731.00	799.00	731.00	798.00	732.00	798.00	732.00	797.00	733.00	797.00	733.00	798.00	738.00	798.00	738.00	797.00	742.00	797.00	742.00	796.00	744.00	796.00	744.00	795.00	746.00	795.00	746.00	794.00	750.00	794.00	750.00	793.00	752.00	793.00	752.00	792.00	754.00	792.00	754.00	791.00	758.00	791.00	758.00	790.00	760.00	790.00	760.00	789.00	763.00	789.00	763.00	788.00	769.00	788.00	769.00	787.00	774.00	787.00	774.00	786.00	775.00	786.00	775.00	787.00	778.00	787.00	778.00	788.00	780.00	788.00	780.00	790.00	781.00	790.00	781.00	798.00	782.00	798.00	782.00	802.00	781.00	802.00	781.00	810.00	780.00	810.00	780.00	812.00	779.00	812.00
T1_thres.tif	0780-0857	384.41	345.00	6181.82	74.59	0.0090	958.00	715.00	957.00	715.00	957.00	718.00	956.00	718.00	956.00	720.00	955.00	720.00	955.00	722.00	954.00	722.00	954.00	723.00	953.00	723.00	953.00	725.00	951.00	725.00	951.00	726.00	948.00	726.00	948.00	727.00	941.00	727.00	941.00	728.00	938.00	728.00	938.00	729.00	933.00	729.00	933.00	731.00	927.00	731.00	927.00	732.00	926.00	732.00	926.00	733.00	922.00	733.00	922.00	734.00	921.00	734.00	921.00	735.00	918.00	735.00	918.00	737.00	917.00	737.00	917.00	738.00	916.00	738.00	916.00	739.00	915.00	739.00	915.00	740.00	914.00	740.00	914.00	741.00	913.00	741.00	913.00	744.00	914.00	744.00	914.00	749.00	915.00	749.00	915.00	752.00	916.00	752.00	916.00	753.00	917.00	753.00	917.00	754.00	919.00	754.00	919.00	755.00	921.00	755.00	921.00	756.00	925.00	756.00	925.00	758.00	926.00	758.00	926.00	759.00	925.00	759.00	925.00	761.00	923.00	761.00	923.00	762.00	921.00	762.00	921.00	763.00	918.00	763.00	918.00	764.00	916.00	764.00	916.00	765.00	912.00	765.00	912.00	766.00	910.00	766.00	910.00	767.00	906.00	767.00	906.00	768.00	905.00	768.00	905.00	769.00	900.00	769.00	900.00	770.00	897.00	770.00	897.00	771.00	896.00	771.00	896.00	772.00	894.00	772.00	894.00	773.00	893.00	773.00	893.00	774.00	892.00	774.00	892.00	775.00	890.00	775.00	890.00	776.00	889.00	776.00	889.00	777.00	887.00	777.00	887.00	778.00	886.00	778.00	886.00	779.00	885.00	779.00	885.00	780.00	884.00	780.00	884.00	781.00	883.00	781.00	883.00	782.00	882.00	782.00	882.00	783.00	881.00	783.00	881.00	784.00	879.00	784.00	879.00	785.00	877.00	785.00	877.00	786.00	876.00	786.00	876.00	788.00	874.00	788.00	874.00	789.00	873.00	789.00	873.00	790.00	872.00	790.00	872.00	791.00	871.00	791.00	871.00	792.00	870.00	792.00	870.00	793.00	869.00	793.00	869.00	794.00	868.00	794.00	868.00	795.00	867.00	795.00	867.00	796.00	866.00	796.00	866.00	797.00	865.00	797.00	865.00	798.00	864.00	798.00	864.00	800.00	862.00	800.00	862.00	801.00	861.00	801.00	861.00	802.00	860.00	802.00	860.00	804.00	859.00	804.00	859.00	806.00	858.00	806.00	858.00	807.00	857.00	807.00	857.00	808.00	856.00	808.00	856.00	810.00	855.00	810.00	855.00	812.00	854.00	812.00	854.00	815.00	853.00	815.00	853.00	817.00	852.00	817.00	852.00	821.00	851.00	821.00	851.00	842.00	850.00	842.00	850.00	847.00	849.00	847.00	849.00	854.00	848.00	854.00	848.00	858.00	847.00	858.00	847.00	862.00	846.00	862.00	846.00	864.00	845.00	864.00	845.00	868.00	844.00	868.00	844.00	870.00	843.00	870.00	843.00	872.00	842.00	872.00	842.00	875.00	841.00	875.00	841.00	878.00	840.00	878.00	840.00	879.00	839.00	879.00	839.00	882.00	838.00	882.00	838.00	883.00	837.00	883.00	837.00	884.00	836.00	884.00	836.00	885.00	835.00	885.00	835.00	887.00	833.00	887.00	833.00	890.00	831.00	890.00	831.00	892.00	830.00	892.00	830.00	893.00	829.00	893.00	829.00	894.00	828.00	894.00	828.00	896.00	827.00	896.00	827.00	897.00	826.00	897.00	826.00	898.00	825.00	898.00	825.00	899.00	824.00	899.00	824.00	900.00	823.00	900.00	823.00	901.00	822.00	901.00	822.00	902.00	821.00	902.00	821.00	903.00	820.00	903.00	820.00	904.00	819.00	904.00	819.00	906.00	817.00	906.00	817.00	907.00	815.00	907.00	815.00	908.00	814.00	908.00	814.00	909.00	811.00	909.00	811.00	910.00	810.00	910.00	810.00	911.00	806.00	911.00	806.00	912.00	804.00	912.00	804.00	913.00	793.00	913.00	793.00	914.00	788.00	914.00	788.00	915.00	781.00	915.00	781.00	916.00	775.00	916.00	775.00	917.00	774.00	917.00	774.00	916.00	772.00	916.00	772.00	915.00	768.00	915.00	768.00	914.00	766.00	914.00	766.00	913.00	764.00	913.00	764.00	912.00	763.00	912.00	763.00	911.00	762.00	911.00	762.00	910.00	760.00	910.00	760.00	909.00	755.00	909.00	755.00	900.00	756.00	900.00	756.00	895.00	755.00	895.00	755.00	894.00	756.00	894.00	756.00	863.00	755.00	863.00	755.00	849.00	754.00	849.00	754.00	848.00	756.00	848.00	756.00	844.00	758.00	844.00	758.00	843.00	759.00	843.00	759.00	842.00	760.00	842.00	760.00	841.00	762.00	841.00	762.00	840.00	763.00	840.00	763.00	839.00	764.00	839.00	764.00	838.00	765.00	838.00	765.00	836.00	766.00	836.00	766.00	835.00	767.00	835.00	767.00	834.00	768.00	834.00	768.00	832.00	769.00	832.00	769.00	830.00	770.00	830.00	770.00	829.00	772.00	829.00	772.00	828.00	774.00	828.00	774.00	825.00	775.00	825.00	775.00	824.00	777.00	824.00	777.00	822.00	779.00	822.00	779.00	821.00	780.00	821.00	780.00	820.00	781.00	820.00	781.00	819.00	782.00	819.00	782.00	816.00	783.00	816.00	783.00	812.00	784.00	812.00	784.00	807.00	785.00	807.00	785.00	795.00	784.00	795.00	784.00	788.00	783.00	788.00	783.00	784.00	782.00	784.00	782.00	782.00	784.00	782.00	784.00	778.00	785.00	778.00	785.00	777.00	786.00	777.00	786.00	775.00	787.00	775.00	787.00	773.00	788.00	773.00	788.00	772.00	789.00	772.00	789.00	771.00	790.00	771.00	790.00	769.00	791.00	769.00	791.00	767.00	792.00	767.00	792.00	766.00	793.00	766.00	793.00	765.00	794.00	765.00	794.00	763.00	795.00	763.00	795.00	762.00	796.00	762.00	796.00	760.00	797.00	760.00	797.00	758.00	798.00	758.00	798.00	753.00	799.00	753.00	799.00	746.00	800.00	746.00	800.00	740.00	801.00	740.00	801.00	735.00	800.00	735.00	800.00	731.00	799.00	731.00	799.00	729.00	798.00	729.00	798.00	726.00	796.00	726.00	796.00	723.00	793.00	723.00	793.00	722.00	792.00	722.00	792.00	721.00	791.00	721.00	791.00	720.00	788.00	720.00	788.00	719.00	786.00	719.00	786.00	718.00	785.00	718.00	785.00	717.00	781.00	717.00	781.00	716.00	780.00	716.00	780.00	715.00	778.00	715.00	778.00	713.00	776.00	713.00	776.00	712.00	775.00	712.00	775.00	711.00	774.00	711.00	774.00	710.00	773.00	710.00	773.00	709.00	772.00	709.00	772.00	708.00	771.00	708.00	771.00	707.00	769.00	707.00	769.00	705.00	768.00	705.00	768.00	703.00	766.00	703.00	766.00	700.00	765.00	700.00	765.00	698.00	764.00	698.00	764.00	696.00	763.00	696.00	763.00	695.00	762.00	695.00	762.00	692.00	763.00	692.00	763.00	690.00	765.00	690.00	765.00	689.00	766.00	689.00	766.00	688.00	768.00	688.00	768.00	687.00	769.00	687.00	769.00	686.00	773.00	686.00	773.00	685.00	774.00	685.00	774.00	684.00	775.00	684.00	775.00	683.00	777.00	683.00	777.00	682.00	782.00	682.00	782.00	680.00	786.00	680.00	786.00	679.00	788.00	679.00	788.00	678.00	790.00	678.00	790.00	676.00	792.00	676.00	792.00	675.00	794.00	675.00	794.00	674.00	800.00	674.00	800.00	673.00	801.00	673.00	801.00	672.00	804.00	672.00	804.00	671.00	805.00	671.00	805.00	670.00	808.00	670.00	808.00	669.00	810.00	669.00	810.00	668.00	812.00	668.00	812.00	667.00	815.00	667.00	815.00	666.00	818.00	666.00	818.00	665.00	819.00	665.00	819.00	664.00	822.00	664.00	822.00	663.00	825.00	663.00	825.00	662.00	827.00	662.00	827.00	661.00	831.00	661.00	831.00	660.00	834.00	660.00	834.00	659.00	836.00	659.00	836.00	658.00	839.00	658.00	839.00	657.00	842.00	657.00	842.00	656.00	844.00	656.00	844.00	655.00	850.00	655.00	850.00	654.00	851.00	654.00	851.00	653.00	855.00	653.00	855.00	652.00	862.00	652.00	862.00	651.00	866.00	651.00	866.00	650.00	870.00	650.00	870.00	649.00	873.00	649.00	873.00	648.00	881.00	648.00	881.00	647.00	887.00	647.00	887.00	646.00	896.00	646.00	896.00	645.00	899.00	645.00	899.00	644.00	908.00	644.00	908.00	643.00	914.00	643.00	914.00	644.00	916.00	644.00	916.00	645.00	920.00	645.00	920.00	646.00	927.00	646.00	927.00	647.00	929.00	647.00	929.00	648.00	935.00	648.00	935.00	649.00	941.00	649.00	941.00	650.00	944.00	650.00	944.00	651.00	946.00	651.00	946.00	652.00	947.00	652.00	947.00	654.00	948.00	654.00	948.00	655.00	951.00	655.00	951.00	656.00	953.00	656.00	953.00	657.00	955.00	657.00	955.00	658.00	960.00	658.00	960.00	661.00	959.00	661.00	959.00	665.00	958.00	665.00	958.00	669.00	957.00	669.00	957.00	674.00	956.00	674.00	956.00	680.00	957.00	680.00	957.00	692.00	958.00	692.00	958.00	695.00	959.00	695.00	959.00	700.00	960.00	700.00	960.00	702.00	961.00	702.00	961.00	710.00	960.00	710.00	960.00	711.00	959.00	711.00	959.00	712.00	958.00	712.00
T1_thres.tif	0871-0692	316.40	398.21	1749.79	66.79	0.0118	753.00	891.00	752.00	891.00	752.00	905.00	751.00	905.00	751.00	908.00	752.00	908.00	752.00	909.00	745.00	909.00	745.00	912.00	746.00	912.00	746.00	913.00	739.00	913.00	739.00	914.00	734.00	914.00	734.00	915.00	721.00	915.00	721.00	916.00	714.00	916.00	714.00	917.00	698.00	917.00	698.00	916.00	696.00	916.00	696.00	915.00	686.00	915.00	686.00	917.00	682.00	917.00	682.00	915.00	676.00	915.00	676.00	914.00	675.00	914.00	675.00	913.00	670.00	913.00	670.00	912.00	666.00	912.00	666.00	911.00	661.00	911.00	661.00	910.00	657.00	910.00	657.00	909.00	653.00	909.00	653.00	908.00	651.00	908.00	651.00	907.00	650.00	907.00	650.00	906.00	648.00	906.00	648.00	905.00	646.00	905.00	646.00	904.00	643.00	904.00	643.00	903.00	641.00	903.00	641.00	902.00	640.00	902.00	640.00	901.00	639.00	901.00	639.00	900.00	638.00	900.00	638.00	899.00	636.00	899.00	636.00	896.00	635.00	896.00	635.00	894.00	634.00	894.00	634.00	890.00	633.00	890.00	633.00	883.00	632.00	883.00	632.00	881.00	633.00	881.00	633.00	873.00	634.00	873.00	634.00	870.00	635.00	870.00	635.00	869.00	636.00	869.00	636.00	866.00	637.00	866.00	637.00	863.00	638.00	863.00	638.00	861.00	639.00	861.00	639.00	860.00	640.00	860.00	640.00	859.00	641.00	859.00	641.00	858.00	642.00	858.00	642.00	857.00	643.00	857.00	643.00	856.00	644.00	856.00	644.00	854.00	645.00	854.00	645.00	853.00	646.00	853.00	646.00	852.00	648.00	852.00	648.00	851.00	649.00	851.00	649.00	850.00	650.00	850.00	650.00	849.00	651.00	849.00	651.00	848.00	653.00	848.00	653.00	846.00	655.00	846.00	655.00	845.00	656.00	845.00	656.00	844.00	658.00	844.00	658.00	843.00	660.00	843.00	660.00	841.00	662.00	841.00	662.00	840.00	663.00	840.00	663.00	839.00	664.00	839.00	664.00	838.00	667.00	838.00	667.00	837.00	670.00	837.00	670.00	836.00	671.00	836.00	671.00	835.00	673.00	835.00	673.00	834.00	674.00	834.00	674.00	833.00	676.00	833.00	676.00	832.00	677.00	832.00	677.00	831.00	678.00	831.00	678.00	830.00	680.00	830.00	680.00	829.00	682.00	829.00	682.00	828.00	684.00	828.00	684.00	827.00	685.00	827.00	685.00	826.00	690.00	826.00	690.00	825.00	693.00	825.00	693.00	827.00	694.00	827.00	694.00	831.00	695.00	831.00	695.00	834.00	696.00	834.00	696.00	839.00	697.00	839.00	697.00	840.00	698.00	840.00	698.00	842.00	700.00	842.00	700.00	843.00	701.00	843.00	701.00	844.00	702.00	844.00	702.00	845.00	711.00	845.00	711.00	844.00	714.00	844.00	714.00	842.00	717.00	842.00	717.00	840.00	719.00	840.00	719.00	839.00	720.00	839.00	720.00	838.00	721.00	838.00	721.00	837.00	722.00	837.00	722.00	832.00	723.00	832.00	723.00	831.00	724.00	831.00	724.00	832.00	726.00	832.00	726.00	833.00	727.00	833.00	727.00	834.00	731.00	834.00	731.00	835.00	733.00	835.00	733.00	836.00	735.00	836.00	735.00	837.00	737.00	837.00	737.00	839.00	739.00	839.00	739.00	840.00	741.00	840.00	741.00	841.00	742.00	841.00	742.00	842.00	743.00	842.00	743.00	844.00	744.00	844.00	744.00	845.00	745.00	845.00	745.00	846.00	751.00	846.00	751.00	851.00	752.00	851.00	752.00	865.00	753.00	865.00
T1_thres.tif	0920-0571	256.15	418.55	5730.17	-81.86	0.0179	638.00	905.00	639.00	905.00	639.00	906.00	640.00	906.00	640.00	907.00	644.00	907.00	644.00	908.00	646.00	908.00	646.00	909.00	647.00	909.00	647.00	910.00	649.00	910.00	649.00	911.00	651.00	911.00	651.00	912.00	655.00	912.00	655.00	913.00	659.00	913.00	659.00	914.00	663.00	914.00	663.00	915.00	668.00	915.00	668.00	916.00	673.00	916.00	673.00	918.00	679.00	918.00	679.00	920.00	682.00	920.00	682.00	921.00	679.00	921.00	679.00	922.00	678.00	922.00	678.00	923.00	677.00	923.00	677.00	924.00	676.00	924.00	676.00	925.00	675.00	925.00	675.00	926.00	673.00	926.00	673.00	927.00	671.00	927.00	671.00	928.00	670.00	928.00	670.00	929.00	669.00	929.00	669.00	930.00	668.00	930.00	668.00	931.00	667.00	931.00	667.00	935.00	666.00	935.00	666.00	936.00	665.00	936.00	665.00	939.00	664.00	939.00	664.00	941.00	663.00	941.00	663.00	943.00	662.00	943.00	662.00	945.00	661.00	945.00	661.00	955.00	662.00	955.00	662.00	958.00	663.00	958.00	663.00	965.00	664.00	965.00	664.00	966.00	663.00	966.00	663.00	978.00	662.00	978.00	662.00	979.00	661.00	979.00	661.00	982.00	660.00	982.00	660.00	983.00	659.00	983.00	659.00	984.00	658.00	984.00	658.00	986.00	657.00	986.00	657.00	987.00	656.00	987.00	656.00	988.00	655.00	988.00	655.00	989.00	654.00	989.00	654.00	990.00	653.00	990.00	653.00	991.00	652.00	991.00	652.00	992.00	651.00	992.00	651.00	993.00	649.00	993.00	649.00	994.00	647.00	994.00	647.00	995.00	643.00	995.00	643.00	996.00	642.00	996.00	642.00	997.00	639.00	997.00	639.00	998.00	638.00	998.00	638.00	999.00	636.00	999.00	636.00	1000.00	634.00	1000.00	634.00	1002.00	633.00	1002.00	633.00	1003.00	632.00	1003.00	632.00	1005.00	631.00	1005.00	631.00	1006.00	629.00	1006.00	629.00	1008.00	625.00	1008.00	625.00	1009.00	621.00	1009.00	621.00	1010.00	620.00	1010.00	620.00	1011.00	617.00	1011.00	617.00	1012.00	616.00	1012.00	616.00	1013.00	614.00	1013.00	614.00	1014.00	612.00	1014.00	612.00	1015.00	609.00	1015.00	609.00	1016.00	608.00	1016.00	608.00	1017.00	603.00	1017.00	603.00	1016.00	602.00	1016.00	602.00	1014.00	601.00	1014.00	601.00	1013.00	599.00	1013.00	599.00	1012.00	598.00	1012.00	598.00	1010.00	597.00	1010.00	597.00	1009.00	596.00	1009.00	596.00	1008.00	593.00	1008.00	593.00	1007.00	592.00	1007.00	592.00	1003.00	590.00	1003.00	590.00	1002.00	589.00	1002.00	589.00	1001.00	588.00	1001.00	588.00	1000.00	586.00	1000.00	586.00	999.00	584.00	999.00	584.00	998.00	583.00	998.00	583.00	997.00	580.00	997.00	580.00	995.00	574.00	995.00	574.00	994.00	573.00	994.00	573.00	993.00	570.00	993.00	570.00	991.00	568.00	991.00	568.00	990.00	566.00	990.00	566.00	989.00	564.00	989.00	564.00	987.00	544.00	987.00	544.00	986.00	540.00	986.00	540.00	987.00	535.00	987.00	535.00	988.00	534.00	988.00	534.00	989.00	531.00	989.00	531.00	990.00	530.00	990.00	530.00	991.00	527.00	991.00	527.00	992.00	526.00	992.00	526.00	993.00	523.00	993.00	523.00	994.00	522.00	994.00	522.00	995.00	521.00	995.00	521.00	996.00	519.00	996.00	519.00	997.00	517.00	997.00	517.00	998.00	516.00	998.00	516.00	999.00	514.00	999.00	514.00	1000.00	513.00	1000.00	513.00	1001.00	512.00	1001.00	512.00	1002.00	511.00	1002.00	511.00	1003.00	509.00	1003.00	509.00	1004.00	508.00	1004.00	508.00	1005.00	507.00	1005.00	507.00	1007.00	506.00	1007.00	506.00	1008.00	504.00	1008.00	504.00	1009.00	502.00	1009.00	502.00	1006.00	500.00	1006.00	500.00	1005.00	498.00	1005.00	498.00	1004.00	497.00	1004.00	497.00	1003.00	492.00	1003.00	492.00	1002.00	490.00	1002.00	490.00	1001.00	485.00	1001.00	485.00	1000.00	483.00	1000.00	483.00	999.00	476.00	999.00	476.00	998.00	475.00	998.00	475.00	997.00	472.00	997.00	472.00	996.00	470.00	996.00	470.00	995.00	469.00	995.00	469.00	993.00	468.00	993.00	468.00	991.00	466.00	991.00	466.00	990.00	465.00	990.00	465.00	989.00	464.00	989.00	464.00	988.00	463.00	988.00	463.00	986.00	462.00	986.00	462.00	984.00	461.00	984.00	461.00	981.00	460.00	981.00	460.00	978.00	461.00	978.00	461.00	976.00	462.00	976.00	462.00	975.00	463.00	975.00	463.00	974.00	465.00	974.00	465.00	973.00	466.00	973.00	466.00	972.00	467.00	972.00	467.00	970.00	469.00	970.00	469.00	968.00	470.00	968.00	470.00	965.00	471.00	965.00	471.00	964.00	472.00	964.00	472.00	962.00	474.00	962.00	474.00	959.00	475.00	959.00	475.00	958.00	476.00	958.00	476.00	956.00	477.00	956.00	477.00	955.00	478.00	955.00	478.00	953.00	479.00	953.00	479.00	951.00	482.00	951.00	482.00	950.00	483.00	950.00	483.00	949.00	488.00	949.00	488.00	948.00	490.00	948.00	490.00	947.00	492.00	947.00	492.00	946.00	494.00	946.00	494.00	945.00	496.00	945.00	496.00	943.00	497.00	943.00	497.00	942.00	499.00	942.00	499.00	941.00	500.00	941.00	500.00	940.00	501.00	940.00	501.00	938.00	502.00	938.00	502.00	937.00	503.00	937.00	503.00	936.00	504.00	936.00	504.00	931.00	505.00	931.00	505.00	927.00	504.00	927.00	504.00	926.00	503.00	926.00	503.00	925.00	502.00	925.00	502.00	923.00	501.00	923.00	501.00	921.00	499.00	921.00	499.00	920.00	498.00	920.00	498.00	919.00	496.00	919.00	496.00	918.00	494.00	918.00	494.00	917.00	492.00	917.00	492.00	916.00	491.00	916.00	491.00	915.00	487.00	915.00	487.00	914.00	486.00	914.00	486.00	913.00	485.00	913.00	485.00	912.00	482.00	912.00	482.00	911.00	479.00	911.00	479.00	910.00	478.00	910.00	478.00	909.00	475.00	909.00	475.00	908.00	474.00	908.00	474.00	907.00	470.00	907.00	470.00	906.00	465.00	906.00	465.00	904.00	466.00	904.00	466.00	903.00	467.00	903.00	467.00	902.00	468.00	902.00	468.00	901.00	469.00	901.00	469.00	900.00	471.00	900.00	471.00	898.00	472.00	898.00	472.00	897.00	473.00	897.00	473.00	895.00	474.00	895.00	474.00	894.00	476.00	894.00	476.00	892.00	477.00	892.00	477.00	890.00	479.00	890.00	479.00	889.00	480.00	889.00	480.00	888.00	481.00	888.00	481.00	884.00	484.00	884.00	484.00	881.00	486.00	881.00	486.00	878.00	487.00	878.00	487.00	877.00	488.00	877.00	488.00	869.00	487.00	869.00	487.00	867.00	486.00	867.00	486.00	864.00	485.00	864.00	485.00	862.00	484.00	862.00	484.00	860.00	483.00	860.00	483.00	859.00	482.00	859.00	482.00	857.00	481.00	857.00	481.00	856.00	480.00	856.00	480.00	855.00	479.00	855.00	479.00	852.00	478.00	852.00	478.00	849.00	477.00	849.00	477.00	848.00	476.00	848.00	476.00	843.00	475.00	843.00	475.00	839.00	476.00	839.00	476.00	838.00	477.00	838.00	477.00	837.00	479.00	837.00	479.00	836.00	482.00	836.00	482.00	835.00	483.00	835.00	483.00	834.00	488.00	834.00	488.00	833.00	490.00	833.00	490.00	832.00	495.00	832.00	495.00	831.00	497.00	831.00	497.00	830.00	501.00	830.00	501.00	829.00	503.00	829.00	503.00	828.00	512.00	828.00	512.00	827.00	515.00	827.00	515.00	828.00	519.00	828.00	519.00	827.00	520.00	827.00	520.00	828.00	525.00	828.00	525.00	827.00	527.00	827.00	527.00	826.00	536.00	826.00	536.00	824.00	549.00	824.00	549.00	823.00	551.00	823.00	551.00	824.00	560.00	824.00	560.00	825.00	564.00	825.00	564.00	824.00	577.00	824.00	577.00	825.00	580.00	825.00	580.00	824.00	586.00	824.00	586.00	825.00	587.00	825.00	587.00	826.00	590.00	826.00	590.00	827.00	591.00	827.00	591.00	828.00	592.00	828.00	592.00	830.00	594.00	830.00	594.00	831.00	596.00	831.00	596.00	833.00	597.00	833.00	597.00	835.00	598.00	835.00	598.00	836.00	599.00	836.00	599.00	842.00	600.00	842.00	600.00	844.00	601.00	844.00	601.00	849.00	602.00	849.00	602.00	851.00	603.00	851.00	603.00	854.00	604.00	854.00	604.00	856.00	605.00	856.00	605.00	857.00	606.00	857.00	606.00	858.00	607.00	858.00	607.00	859.00	608.00	859.00	608.00	861.00	609.00	861.00	609.00	862.00	615.00	862.00	615.00	863.00	620.00	863.00	620.00	864.00	624.00	864.00	624.00	865.00	625.00	865.00	625.00	866.00	632.00	866.00	632.00	868.00	631.00	868.00	631.00	871.00	630.00	871.00	630.00	874.00	629.00	874.00	629.00	878.00	630.00	878.00	630.00	879.00	629.00	879.00	629.00	889.00	630.00	889.00	630.00	892.00	631.00	892.00	631.00	896.00	632.00	896.00	632.00	898.00	633.00	898.00	633.00	901.00	634.00	901.00	634.00	902.00	635.00	902.00	635.00	903.00	637.00	903.00	637.00	904.00	638.00	904.00
T1_thres.tif	0479-0165	75.14	216.10	911.98	16.45	0.0300	200.00	469.00	201.00	469.00	201.00	472.00	200.00	472.00	200.00	478.00	201.00	478.00	201.00	481.00	200.00	481.00	200.00	482.00	199.00	482.00	199.00	486.00	198.00	486.00	198.00	487.00	197.00	487.00	197.00	490.00	196.00	490.00	196.00	491.00	195.00	491.00	195.00	493.00	193.00	493.00	193.00	495.00	192.00	495.00	192.00	496.00	191.00	496.00	191.00	497.00	190.00	497.00	190.00	498.00	189.00	498.00	189.00	499.00	187.00	499.00	187.00	500.00	184.00	500.00	184.00	501.00	181.00	501.00	181.00	502.00	180.00	502.00	180.00	503.00	177.00	503.00	177.00	504.00	175.00	504.00	175.00	505.00	174.00	505.00	174.00	506.00	173.00	506.00	173.00	507.00	169.00	507.00	169.00	508.00	168.00	508.00	168.00	509.00	165.00	509.00	165.00	510.00	164.00	510.00	164.00	511.00	163.00	511.00	163.00	512.00	161.00	512.00	161.00	513.00	160.00	513.00	160.00	514.00	159.00	514.00	159.00	515.00	158.00	515.00	158.00	516.00	157.00	516.00	157.00	518.00	156.00	518.00	156.00	520.00	155.00	520.00	155.00	524.00	153.00	524.00	153.00	523.00	152.00	523.00	152.00	522.00	151.00	522.00	151.00	521.00	150.00	521.00	150.00	520.00	149.00	520.00	149.00	518.00	148.00	518.00	148.00	517.00	146.00	517.00	146.00	515.00	144.00	515.00	144.00	513.00	141.00	513.00	141.00	512.00	140.00	512.00	140.00	511.00	136.00	511.00	136.00	510.00	134.00	510.00	134.00	508.00	133.00	508.00	133.00	507.00	132.00	507.00	132.00	505.00	131.00	505.00	131.00	500.00	132.00	500.00	132.00	497.00	131.00	497.00	131.00	488.00	130.00	488.00	130.00	474.00	131.00	474.00	131.00	468.00	132.00	468.00	132.00	464.00	134.00	464.00	134.00	462.00	135.00	462.00	135.00	460.00	136.00	460.00	136.00	458.00	137.00	458.00	137.00	457.00	138.00	457.00	138.00	456.00	139.00	456.00	139.00	455.00	140.00	455.00	140.00	454.00	142.00	454.00	142.00	452.00	144.00	452.00	144.00	450.00	146.00	450.00	146.00	448.00	148.00	448.00	148.00	447.00	150.00	447.00	150.00	446.00	152.00	446.00	152.00	445.00	154.00	445.00	154.00	444.00	156.00	444.00	156.00	443.00	157.00	443.00	157.00	442.00	161.00	442.00	161.00	441.00	162.00	441.00	162.00	440.00	166.00	440.00	166.00	439.00	168.00	439.00	168.00	438.00	171.00	438.00	171.00	437.00	173.00	437.00	173.00	436.00	177.00	436.00	177.00	435.00	178.00	435.00	178.00	436.00	184.00	436.00	184.00	435.00	185.00	435.00	185.00	436.00	193.00	436.00	193.00	437.00	194.00	437.00	194.00	438.00	197.00	438.00	197.00	439.00	198.00	439.00	198.00	440.00	199.00	440.00	199.00	455.00	200.00	455.00
T1_thres.tif	0081-0923	419.78	38.89	2282.85	64.01	0.0048	978.00	115.00	974.00	115.00	974.00	116.00	972.00	116.00	972.00	117.00	970.00	117.00	970.00	118.00	968.00	118.00	968.00	119.00	967.00	119.00	967.00	120.00	965.00	120.00	965.00	121.00	964.00	121.00	964.00	122.00	962.00	122.00	962.00	123.00	961.00	123.00	961.00	124.00	960.00	124.00	960.00	125.00	955.00	125.00	955.00	126.00	952.00	126.00	952.00	127.00	948.00	127.00	948.00	128.00	945.00	128.00	945.00	129.00	938.00	129.00	938.00	130.00	936.00	130.00	936.00	131.00	929.00	131.00	929.00	132.00	926.00	132.00	926.00	133.00	922.00	133.00	922.00	134.00	919.00	134.00	919.00	135.00	917.00	135.00	917.00	134.00	910.00	134.00	910.00	133.00	906.00	133.00	906.00	134.00	903.00	134.00	903.00	133.00	899.00	133.00	899.00	132.00	895.00	132.00	895.00	131.00	892.00	131.00	892.00	129.00	889.00	129.00	889.00	127.00	878.00	127.00	878.00	128.00	877.00	128.00	877.00	129.00	874.00	129.00	874.00	130.00	873.00	130.00	873.00	131.00	868.00	131.00	868.00	130.00	866.00	130.00	866.00	129.00	865.00	129.00	865.00	128.00	864.00	128.00	864.00	127.00	862.00	127.00	862.00	126.00	860.00	126.00	860.00	125.00	858.00	125.00	858.00	124.00	856.00	124.00	856.00	123.00	854.00	123.00	854.00	122.00	852.00	122.00	852.00	121.00	848.00	121.00	848.00	119.00	845.00	119.00	845.00	115.00	846.00	115.00	846.00	114.00	847.00	114.00	847.00	113.00	849.00	113.00	849.00	112.00	850.00	112.00	850.00	110.00	852.00	110.00	852.00	109.00	853.00	109.00	853.00	108.00	854.00	108.00	854.00	106.00	855.00	106.00	855.00	104.00	857.00	104.00	857.00	98.00	858.00	98.00	858.00	86.00	859.00	86.00	859.00	83.00	860.00	83.00	860.00	82.00	861.00	82.00	861.00	80.00	862.00	80.00	862.00	78.00	863.00	78.00	863.00	76.00	864.00	76.00	864.00	75.00	866.00	75.00	866.00	73.00	867.00	73.00	867.00	71.00	869.00	71.00	869.00	69.00	870.00	69.00	870.00	68.00	871.00	68.00	871.00	66.00	872.00	66.00	872.00	63.00	874.00	63.00	874.00	62.00	875.00	62.00	875.00	60.00	876.00	60.00	876.00	59.00	878.00	59.00	878.00	57.00	879.00	57.00	879.00	56.00	880.00	56.00	880.00	55.00	881.00	55.00	881.00	54.00	882.00	54.00	882.00	52.00	883.00	52.00	883.00	51.00	884.00	51.00	884.00	49.00	886.00	49.00	886.00	47.00	887.00	47.00	887.00	46.00	888.00	46.00	888.00	45.00	889.00	45.00	889.00	44.00	891.00	44.00	891.00	43.00	892.00	43.00	892.00	42.00	893.00	42.00	893.00	41.00	894.00	41.00	894.00	40.00	896.00	40.00	896.00	39.00	897.00	39.00	897.00	38.00	898.00	38.00	898.00	37.00	899.00	37.00	899.00	36.00	900.00	36.00	900.00	35.00	902.00	35.00	902.00	34.00	905.00	34.00	905.00	32.00	908.00	32.00	908.00	31.00	910.00	31.00	910.00	30.00	911.00	30.00	911.00	29.00	913.00	29.00	913.00	28.00	922.00	28.00	922.00	27.00	923.00	27.00	923.00	28.00	931.00	28.00	931.00	29.00	933.00	29.00	933.00	30.00	937.00	30.00	937.00	31.00	944.00	31.00	944.00	32.00	947.00	32.00	947.00	33.00	948.00	33.00	948.00	34.00	949.00	34.00	949.00	35.00	950.00	35.00	950.00	36.00	952.00	36.00	952.00	38.00	955.00	38.00	955.00	41.00	956.00	41.00	956.00	43.00	957.00	43.00	957.00	44.00	958.00	44.00	958.00	45.00	959.00	45.00	959.00	46.00	960.00	46.00	960.00	47.00	961.00	47.00	961.00	48.00	962.00	48.00	962.00	49.00	964.00	49.00	964.00	51.00	965.00	51.00	965.00	52.00	967.00	52.00	967.00	54.00	969.00	54.00	969.00	55.00	971.00	55.00	971.00	56.00	972.00	56.00	972.00	58.00	973.00	58.00	973.00	59.00	976.00	59.00	976.00	60.00	977.00	60.00	977.00	61.00	978.00	61.00	978.00	62.00	980.00	62.00	980.00	63.00	981.00	63.00	981.00	64.00	993.00	64.00	993.00	70.00	994.00	70.00	994.00	73.00	995.00	73.00	995.00	76.00	996.00	76.00	996.00	77.00	997.00	77.00	997.00	80.00	998.00	80.00	998.00	81.00	999.00	81.00	999.00	85.00	1000.00	85.00	1000.00	86.00	1001.00	86.00	1001.00	87.00	1002.00	87.00	1002.00	89.00	1001.00	89.00	1001.00	91.00	1000.00	91.00	1000.00	92.00	999.00	92.00	999.00	94.00	998.00	94.00	998.00	95.00	997.00	95.00	997.00	96.00	996.00	96.00	996.00	97.00	995.00	97.00	995.00	98.00	994.00	98.00	994.00	99.00	993.00	99.00	993.00	102.00	992.00	102.00	992.00	103.00	991.00	103.00	991.00	105.00	989.00	105.00	989.00	108.00	987.00	108.00	987.00	109.00	985.00	109.00	985.00	110.00	984.00	110.00	984.00	111.00	983.00	111.00	983.00	112.00	982.00	112.00	982.00	113.00	980.00	113.00	980.00	114.00	978.00	114.00
