# Supplementary material for: Pathogen-derived mechanical cues potentiate the spatio-temporal implementation of plant defense
Source: BMC Biol. 2022 Dec 27;20:292. doi: 10.1186/s12915-022-01495-w (PMC9795618; doi:10.1186/s12915-022-01495-w)
Supplement: Supplementary file 14 — Additional file 14: File S5. Pictures used in this work (raw and analyzed). [file 12915_2022_1495_MOESM14_ESM.xz › Infection/M1/resultat_final_check.csv]

508.59576882000005	355.98183819	0.088	0.102	4.79	12.2	4.3846327738872874	0.36741725347820614	4.984821060859089	1.077756461922482	0.002061240596019146	-0.0009443393364166157	-0.0018321943162158294	-2.0466992759052522	-0.004728499958671476	-0.004203066233624767	0.002166320866104434	2.665689704479438	57.94276955814742	50.532769558147436	0.3933186809122304	-1.167518073517168	0361-0505
652.60770336	406.62581517	0.0902	0.0782	33.95	42.73	3.7411588535292783	2.5186961771240877	2.872127296434759	2.6531085151335905	0.009624744585067716	-0.006118209410360909	-0.007429887074428624	-2.2596789196711464	-0.01309330616134078	-0.010107466785208003	0.008323087252968181	2.4527100607135437	16.57993484816194	7.799934848161939	0.9904221331517037	-1.8275167779072579	0419-0648
740.69566332	327.11785131	0.0347	0.0487	82.38	77.01	0.23006513222878833	1.7196787592258476	0.5473417137202772	2.3726866730400267	0.007287185796151548	-0.004296737441649622	-0.00588567109046701	-2.201395979295985	-0.003710286334772591	-0.0029967021054216163	0.002187693117729696	2.510993001088705	-28.51069865072867	-23.140698650728694	1.2598743079736137	-0.7403281314839382	0324-0737
738.25366443	458.28179169000003	0.0847	0.0974	-78.03	-71.81	0.8783369056018319	-4.142915553116886	1.5202635771685151	-4.626629297440502	0.002043254627133232	0.0019106142107583916	0.0007241842368827505	0.3623010225760731	-0.01246001056737223	-0.004416161903885458	0.011651153478419997	1.9330973493709698	81.21168049311706	87.43168049311706	0.2946778408649654	-2.069166388057784	0462-0743
780.6476451599999	521.09176314	0.0666	0.1362	-11.1	-59.63	3.267704571094177	-0.6410981485312718	3.4430139898243803	-5.875521650532282	0.0059454502884457375	0.005327661683661447	0.0026390149898826223	0.4599143300677791	-0.014131530196242924	-0.006272581252649448	0.012663130344280448	2.030710656862676	37.45115005047044	85.98115005047043	0.32999552952370814	-1.1095518519981231	0515-0780
823.9876254600001	512.26976715	0.1762	0.1362	-68.02	-59.63	3.297432546163182	-8.169641277528886	3.4430139898243803	-5.875521650532282	0.005692861244276599	0.00475157678264605	0.0031354724086181214	0.5832896953270894	-0.015235351775262536	-0.008391215432301828	0.012716267034184794	2.154086022121986	78.55996222428612	86.94996222428611	0.40316289844618364	-2.024377774610335	0510-0824
869.5936047299999	485.29777941000003	0.0763	0.0761	-85.31	88.65	0.3119318015290569	-3.802226130991533	0.08964490519188636	3.803943846979492	0.0020016260299023213	-0.0013329883270537372	-0.0014932008851862525	-2.2995665516370614	-0.017841238995921035	-0.013309456143927558	0.011881421887233972	2.4128224287476283	46.445458118256084	-40.40545811825609	0.14704065359872187	-1.707121069570994	0483-0869
917.9275827600001	476.76178329000004	0.0165	0.0538	-15.0	0.13	0.7968888066884814	-0.21352571220957964	2.68999307589671	0.006103411157459266	0.0036822116453458023	-0.0008313210624806168	-0.0035871420228639314	-1.798526392058133	-0.010774383320446758	-0.010496203613953096	0.0024324978171335046	2.913862588326557	88.04797160782223	76.82202839217777	0.3308464773698129	-0.8552475888226365	0474-0921
897.4895920499999	410.80581327	0.0326	0.0453	0.79	-24.24	1.629845061393334	0.022473892670361123	2.0653033614230845	-0.9299177518977197	0.008579899014942338	0.006988874311410198	-0.004976977292083936	-0.6188196699619233	-0.002450614628129853	0.0014215381013937222	0.0019961817256677686	0.9519766568329732	36.24575536849673	11.215755368496733	1.6737719206988406	-0.37889246323641707	0421-0900
952.57756701	356.42183799	0.0576	0.0673	88.79	-78.04	0.060816712926943794	2.8793577977439275	0.6973247920656206	-3.291954303202072	0.04997898827522589	0.04284758051969647	-0.025729051918469404	-0.5407712820617856	-0.0017861386138628317	0.0009194994679882216	0.001531277857314346	1.030025044733111	60.22608785598108	47.05608785598109	5.0634883503049855	-0.1347514752505791	0357-0951
883.5415983900001	286.2198699	0.0293	0.0636	-32.57	-18.46	1.234605868510834	-0.7886528700503217	3.0163729235956613	-1.0069232273609363	0.016396977373821432	0.013724741693472459	-0.008971751916157216	-0.5789661756084076	-0.001827087171162792	0.000999706985937356	0.0015293245153647737	0.991830151186489	0.6023183431918255	14.712318343191825	3.172479154980763	-0.24726529932476105	0280-0899
947.20956945	231.24189489	0.0353	0.0609	-49.97	-59.22	1.1352279169276414	-1.3514742234419894	1.5582574353481802	-2.6160769799801598	0.037564286147367086	0.03331395840466895	-0.01735672115271954	-0.4803096369931531	-0.0023878401529831214	0.0011033106160996521	0.002117660567843738	1.0904866898017436	22.45028494083169	31.70028494083169	5.013003530627755	-0.24486383418958596	0228-0940
694.58368428	155.29792941000002	0.0717	0.0484	-81.96	-61.55	0.5014138902018492	-3.549761838590393	1.1528678318686616	-2.127744289674502	-0.0010391764817248125	-9.86311172040517e-05	-0.0010344852163704614	-1.6658521790016683	-0.008383826125277539	-0.00834597812377818	0.0007957321511050277	3.0465368013830214	13.486299149467328	33.896299149467325	-0.07845230204515004	-0.8539378898241096	0151-0697
751.62965835	101.26595397	0.0336	0.0607	1.35	41.13	1.6795336827662408	0.03958040492046506	2.286019932525295	1.9963311018207988	0.035493932675737166	0.01664825655649356	-0.031347325410933095	-1.0825870299974407	-0.0069823501676561095	-0.006166631487082842	-0.0032750373992194003	-2.6533833567923373	63.377667774456	76.842332225544	4.407118005623029	-0.8130999706278401	0108-0748
639.1877094600001	107.62395108000001	0.0702	0.1147	13.42	28.56	3.414159182071637	0.8146269572484888	5.037147716294243	2.7417818812282815	0.005419346564746504	0.003908980512080877	-0.003753556785903425	-0.7651173594826843	-0.0009166992182237793	0.0006349257295297524	0.0006612161331011213	0.8056789673122123	57.25799553055163	72.39799553055163	0.3944164951697777	-0.10655194840949098	0108-0641
952.5335670300001	66.76996965000001	0.0372	0.0205	21.43	-78.75	1.7314082289243098	0.6795774752102844	0.19996758006653156	-1.0053049124133113	2.3694995462020208e-11	2.185822270718118e-12	-2.3593960899899596e-11	-1.4784167212707557	-4.369232382557349e-14	-4.350602141362222e-14	-4.0305411592268706e-15	-3.0492130480656523	73.8629615096167	5.957038490383312	2.912086133885242e-09	-5.318404604324125e-12	0062-0950
976.4915561400001	763.1796531	0.1168	0.0	-1.47	0.0	5.838078021906964	-0.14981658829006872	0.0	0.0	4.4977287967052425e-12	2.7671505155246888e-12	-3.545764001332159e-12	-0.9081150262304613	6.728544709672167e-16	-5.304417560788965e-16	-4.1396217521472846e-16	-2.478911353025358	50.56115831541747	52.03115831541747	3.306914019643761e-10	6.013180172406118e-14	0763-0976
746.85566052	778.46964615	0.058	0.0887	83.98	-84.48	0.30413927051818607	2.8840075076408294	0.42661686636756396	-4.414433491324875	0.0010482200279225834	0.0009321117653524374	-0.00047951317378105935	-0.47513072446542043	-0.013840364219504282	0.006331339600840429	0.012307307609195609	1.0956656023294762	68.7970147711382	57.2570147711382	0.2770579705059306	-2.6569423302502204	0786-0745
758.75765511	657.3597012	0.1936	0.1806	52.1	56.14	5.946280736957769	7.638333941199806	5.031204602431078	7.498525204897051	0.009938869872486652	-0.0038032733992992866	-0.009182387804509527	-1.9634771738067656	-0.00208886219252585	-0.0019298716019059293	0.0007993377631020211	2.748911806577924	15.401044770597537	11.361044770597516	0.5431401582154245	-0.09279318220885581	0656-0758
791.3396403	666.1156972199999	0.2357	0.0987	69.87	44.18	4.055823731115123	11.065103653473988	3.5391545976593353	3.4392745941356275	0.010751294873838633	-0.004369934339312225	-0.009823136736008957	-1.9893687800466056	-0.0022976595720339797	-0.002099302866653787	0.0009338988076973675	2.7230202003380843	-3.8524349917598784	21.83756500824012	0.52633694053672	-0.06369029621181248	0664-0787
774.3556480200001	596.35372893	0.0467	0.0929	-9.33	-0.76	2.3041102046100734	-0.37855140339420784	4.644591369033677	-0.06161180648117433	0.0063079489912652	-0.0042173483576394295	-0.00469086274652325	-2.3030896438394697	-0.004644788544956324	-0.003454064955373628	0.0031053978668468974	2.40929933654522	57.37268356771044	48.80268356771043	0.7418917136067333	-0.7493628662672828	0599-0772
640.59570882	623.1057167700001	0.0332	0.0143	11.29	33.06	1.62787707882317	0.3249864862454169	0.5992413309263512	0.39004464784126336	0.010909595383280396	-0.0003938370241108269	-0.010902484296036956	-1.6069042302329581	-0.0009420219773298398	-0.000941407949015252	3.40070478477291e-05	3.1054847501517315	76.64116952593318	54.87116952593317	1.359410042845973	-0.13559313322671085	0615-0633
619.7837182800001	495.76977465	0.1332	0.1303	-28.48	-22.96	5.854030902183081	-3.1758340945782346	5.998864831988269	-2.541425924069864	0.004466255772809104	-0.0030007105299557665	-0.0033080473006840802	-2.30751708066159	-0.010384045625322781	-0.007691210680355628	0.006976652622796173	2.4048718997230996	76.26901012374212	70.74901012374212	0.5075386631118038	-2.138114312139837	0497-0618
426.31580622	459.73379103	0.097	0.0394	76.02	76.4	1.1716784412602037	4.706343552088613	0.46322996281210227	1.9147631711397362	0.008197759726713893	0.0036716312797665106	-0.007329555803892373	-1.1064009710622678	0.0010056028523664946	-0.0008991020069733261	-0.0004503916936891344	-2.6771972978571643	40.58789390895615	40.20789390895612	0.6112938773789587	0.04839389621103348	0456-0428
452.14379448000005	427.76780556	0.0544	0.081	38.03	51.75	2.142512137941703	1.675721259270906	2.507330494704828	3.1805335700670163	0.008256279991595413	0.001304342653372111	-0.008152597717428045	-1.4121497930934763	-0.004318121873845301	-0.004263894946407291	-0.0006821850213714911	-2.9829461198883727	61.05977681547135	47.33977681547134	0.6515139255789663	-0.2810541176325844	0432-0447
421.82780826000004	517.24176489	0.0575	0.0233	-36.05	-44.76	2.3244482726016438	-1.691911708098042	0.8272228020824823	-0.8203215441001207	0.006637773115551914	8.708310463721994e-05	-0.0066372018551819345	-1.5576766251433407	0.0017627510357677298	-0.001762599329797769	-2.3126104225749123e-05	-3.128472951938237	53.19829646689503	44.48829646689503	1.3017887019889278	0.4115996451900462	0513-0414
366.25583352	429.90180459	0.0398	0.0255	63.93	-84.0	0.8745431178304144	1.7875330304795654	0.13327379066625814	-1.2680154165945483	0.008336062650509615	-0.004251086522771432	-0.007170648777421224	-2.105938522201543	-0.002955028205481259	-0.0025419038072589375	0.0015069561141029648	2.6064504581831467	-4.591389236166037	36.66138923616603	0.7611763823050393	-0.351138416736759	0435-0359
244.81588872	408.58381428	0.1227	0.0697	26.15	21.84	5.507041734547612	2.7038336365151654	3.2348687843647173	1.29647558709863	0.00288439702871106	0.002865656079078287	0.00032827040024779874	0.1140561486246105	-0.005453597960939014	-0.000620668641524719	0.005418164002407646	1.6848524754195071	19.61506405629297	15.30506405629297	0.9037829678601738	-1.0609236782331766	0401-0244
297.46186479000005	554.04774816	0.0181	0.0865	-20.73	-21.72	0.8464092353709173	-0.32033795635050677	4.017939916771135	-1.6005573483062574	0.014354809135986682	-0.004718164959759125	-0.013557266123489202	-1.9057038491712341	-0.002825144297081519	-0.002668181284052952	0.0009285736022318167	2.8066851312134555	88.45878755934731	87.46878755934732	1.4116742136876503	-0.3678965343364075	0555-0299
283.49187114000006	615.0317204400001	0.111	0.0681	30.81	46.43	4.766731361077045	2.8426698948918747	2.3468631320216033	2.4670343409765803	0.0075457637678345065	-0.0035220223261815675	-0.006673373178074383	-2.0564142312609124	-0.004685850527263951	-0.004144103922045122	0.002187143764627759	2.6559747491237777	31.366143618110073	15.746143618110068	0.41556898164441897	-0.32846105015349736	0613-0285
338.20584627	637.47171024	0.1311	0.1235	-47.51	-58.07	4.4276502515139535	-4.833625787156927	3.2658511837962543	-5.240690893889526	-0.0015449761802899678	0.0014642054269643015	0.0004930049343684776	0.3247817617152909	-0.009702694832274051	-0.0030961489827531522	0.009195441723203633	1.8955780885101874	66.11862420910975	76.67862420910976	-0.06340648821733866	-0.5922985789433229	0637-0337
209.63790471000002	573.1877394600001	0.0746	0.0353	68.25	56.22	1.3821792419116896	3.464459632212277	0.9813497309997276	1.467030233317215	0.013102530819847996	-0.0010844889746825783	-0.013057572421735157	-1.6536605526605308	0.0038826202756131727	-0.003869297934267669	0.0003213622573894749	3.058728427724159	17.00222958528036	29.03222958528039	2.2418052058495563	0.362839934029656	0567-0208
305.799861	192.27991260000002	0.07	0.0843	0.05	-4.03	3.499998667298873	0.003054325803323024	4.204577945112685	-0.296225089200758	0.027212690306862762	0.021785561577560734	-0.01630704818437512	-0.6425567551639221	-0.014374352964555434	0.008613748356703517	0.011507621926228331	0.9282395716309746	36.8657901685137	32.7857901685137	2.393178951699088	-1.127941723997405	0189-0308
359.67783651	137.98393728	0.1237	0.0868	-54.75	-45.59	3.569643000380291	-5.050928018674984	3.037080045265427	-3.100281406364679	0.02931170689827907	0.02110424562652468	-0.020341754541482765	-0.7670030209041329	-0.046303108366464917	0.032133456716354036	0.0333379484050053	0.8037933058907636	10.803964028408728	1.6439640284087318	5.252994242880486	-4.828696649259649	0135-0363
399.40981845000005	75.50396568000001	0.1483	0.1184	-1.25	-5.29	7.413235430797525	-0.16175737253127068	5.894785563987246	-0.5458050518340481	0.014348319204202764	0.008531562090679016	-0.011536321436167707	-0.9340238052506243	-0.1079002084344638	-0.08675381902326668	-0.06415785115696306	-2.5048201320455212	52.26562200560991	48.225622005609914	1.3436115742324666	-8.692964186673457	0070-0402
499.48777296	734.16166629	0.0572	0.1105	-4.91	24.41	2.8495048666379117	-0.24478973631845122	5.0311287950284695	2.2832801071781312	0.007024388485292573	0.006473072677016193	0.002727886308183921	0.3988349791796571	-0.011870448482627135	-0.004609829589516568	0.010938785048364482	1.9696313059745538	27.761561029182413	1.558438970817587	0.31843326316561915	-0.4166475193383827	0733-0499
433.75180284	639.64970925	0.0292	0.0494	-0.77	4.34	1.4598681583865385	-0.0196204008393348	2.462917387373452	0.18691694137645154	0.007181623656620426	0.007180987578119369	9.558110809915195e-05	0.013309515320148901	-0.0062954057084681795	-8.378632497602602e-05	0.006294848122549166	1.5841058421150456	1.5325790552092426	3.5774209447907572	1.1956179727929137	-0.9295769321834704	0640-0432
337.14984675	738.71566422	0.0171	0.0162	-68.13	13.65	0.31848913949939506	-0.7934668663661608	0.7871218985471411	0.1911520777484358	0.0020432856847304066	0.00193266260917427	0.0006631980311520154	0.33056163215012585	-0.008332036412729798	-0.0027043649283621254	0.007880941638998487	1.9013579589450225	87.06978639115823	5.289786391158236	0.28574929857613673	-1.3367277316582373	0746-0342
409.77181373999997	800.33763621	0.023	0.0092	-79.86	24.71	0.20246209560680023	-1.1320375876456146	0.41788020677841364	0.19229179073176844	0.002368567929144185	0.0018944727178361103	0.0014216494491769184	0.6437695953499433	-0.002343979747114912	-0.0014068912592140879	0.0018748061338794168	2.21456592214484	63.254719207603415	12.175280792396578	0.3216134617566054	-0.33560800751057074	0782-0416
419.75980920000006	853.86361188	0.1808	0.1562	43.27	46.54	6.582311033823639	6.196352270005601	5.372092888932385	5.668925647129455	0.004115896460382299	-0.00288920683584653	-0.0029313968568389407	-2.3489462244854518	-0.005296934597288198	-0.0037725481140820096	0.0037182518546872204	2.3634427558992384	2.145295033794355	-1.124704966205627	0.17526033011415873	-0.32705291447983825	0853-0420
376.61782881	879.18560037	0.0144	0.0451	-27.84	-22.78	0.636663715470772	-0.3362429380714958	2.079106310550227	-0.8731219556454995	0.011093367693417212	0.0011719286117012763	-0.01103129140719384	-1.464956557588004	0.0002714612012878134	-0.0002699421582257429	-2.867777915130025e-05	-3.0357528843829007	56.095827919806354	61.155827919806356	0.7259355496617169	0.020108464656965797	0877-0381
550.35174984	774.70764786	0.0247	0.0312	-76.13	-89.34	0.29605388335753513	-1.1989900325477785	0.017969512572573666	-1.5598965018929634	0.0023762697123007083	0.0023759016788825345	-4.182054376553999e-05	-0.017600149814268023	-0.006673288794330992	0.00011744481892722547	0.006672255244447018	1.5531961769806286	75.12158569684448	88.33158569684448	0.56158710191831	-2.3287811361119846	0756-0535
681.73569012	911.50358568	0.0218	0.049	15.06	18.01	1.052563145623949	0.28321515579893947	2.329956292016607	0.7574983018411482	4.523384622618695e-12	3.609515801714693e-12	-2.7262435917054815e-12	-0.6468803088174888	-1.3214607381458612e-14	7.964442932944545e-15	1.0544832716262979e-14	0.9239160179774079	52.123511545361445	55.07351154536144	1.0426063536623747e-09	-2.6071030963845073e-12	0904-0679
115.69794741000001	885.74159739	0.0233	0.0	62.79	0.0	0.5326999227059048	1.0360771169894272	0.0	0.0	0.0004161251265135599	0.0004159680980477849	1.143076211083775e-05	0.02747298692694397	-0.016647691139723687	-0.00045730426976916004	0.016641408987477155	1.5982693137218407	61.21591379846802	1.5740862015319748	0.09061943090180531	-4.197463295294049	0866-0123
223.03589861999998	822.29362623	0.0707	0.037	20.66	29.8	3.3076661820653044	1.2472246902709772	1.6053660887325174	0.9194018279009774	0.010331216349601012	0.0016459885224184012	-0.010199252572925633	-1.4107926342257893	9.203522464027586e-05	-9.085963065214234e-05	-1.4663222440593234e-05	-2.981588961020686	78.50753629071858	69.36753629071858	0.8482786814085863	0.01276426112615925	0824-0224
250.79988600000001	887.1275967600001	0.0236	0.0636	-13.62	31.82	1.1468170563142805	-0.2778680250526289	2.7020736626269692	1.6766627334492996	0.00023600872884795704	0.0002359691884412661	-4.3199767127574765e-06	-0.01830533134638515	-0.05187724709034149	0.0009495771637184543	0.051868555685332995	1.5524909954485115	12.571181771263602	32.8688182287364	0.01800713756866809	-3.4591211851377937	0887-0248
201.62990835000002	877.86560097	0.1184	0.0924	0.68	-14.38	5.919583073812951	0.07025832496734044	4.475254990041329	-1.1473851899472054	-0.000889767108584058	0.0008886148162088891	-4.52682662808866e-05	-0.05089850762045972	-0.08668125935894318	0.004410042012530219	0.08656900284455224	1.519897819174437	3.5962696701668007	11.4637303298332	-0.03988791691325591	-2.798493749764806	0878-0199
214.58790246	751.9376582100001	0.0183	0.0631	-0.76	-4.86	0.9149195054178287	-0.012136663709424008	3.1436567832086895	-0.2672957713582418	0.0005775540074825316	0.00055177044163739	-0.00017064000496487268	-0.2999295447797277	-0.003226073718993009	0.0009531528277771709	0.003082053102605107	1.270866782015169	16.42469706715843	12.324697067158432	0.06471421702195206	-0.3322393963447513	0743-0221
258.76388238000004	719.22367308	0.0531	0.1027	22.37	19.36	2.4551991295291415	1.010456448521829	4.844637934674116	1.702265632008268	4.613297001922895e-05	4.484562893555884e-05	1.0822221960819549e-05	0.2367942911073355	-0.012539454288989471	-0.002941600281239878	0.012189540666122984	1.807590617902232	8.802686506757476	5.792686506757475	0.002624757278194763	-0.5455880359692853	0723-0262
190.78391328	678.0616917899999	0.0449	0.0557	-3.97	-6.27	2.2396129831269804	-0.15543064629946043	2.768340898530403	-0.30416059824355984	0.0015819206023676858	0.0014864704357801554	0.0005411824422012388	0.34915581442138477	-0.005402926055736072	-0.001848366291898344	0.0050769234793057215	1.9199521412162814	23.97515455879835	26.275154558798352	0.3143618244882317	-0.6513487413943154	0681-0203
122.62794426	597.60772836	0.0408	0.0334	-1.44	-52.79	2.039355746137932	-0.05126539470440846	1.0099126710039985	-1.3300287203461318	0.0031431846781330938	0.0029900087674509176	0.0009692561536649043	0.31347647323673233	0.002324229493391982	-0.000716716951018508	0.0022109634890870276	1.884272800031629	19.40087889311047	70.75087889311047	0.26620347354992235	0.19946033088281623	0595-0127
141.83393553	526.32776076	0.033	0.0947	6.01	-1.52	1.6409310003280766	0.17275836350897222	4.733333879424553	-0.12560010307206476	0.01871854272866234	0.011699298746966453	-0.01461198996420361	-0.8956504535558211	0.0012751304732258224	-0.0009953869779240772	-0.0007969708199979989	-2.4664467803507177	57.326990907726504	49.7969909077265	0.9434479086624948	0.09080653272736297	0529-0145
468.64378698	752.77365783	0.0121	0.0266	-71.14	9.49	0.19557039251633415	-0.5725183154895632	1.311798142366204	0.2192843671686972	0.0035665632128253372	0.003483096680289655	0.0007670793093508512	0.21676883497383176	-0.0031457059748614138	-0.0006765633531856062	0.0030720885581970205	1.7875651617687283	83.55993937396839	2.929939373968393	0.36709676011079173	-0.3986629751779059	0750-0469
754.90765686	210.82590417	0.1455	0.1392	14.89	19.76	7.030712358440092	1.8694140078852937	6.550174482366169	2.3530436142492293	0.003960296959794062	0.0033701907990365022	-0.0020798475876476616	-0.5529203358880244	-0.0029948928587266816	0.0015728418223995518	0.0025486372509564664	1.0178759909068724	46.57000165333966	51.440001653339664	1.2571952091210534	-1.0048134509547584	0209-0761
542.12375358	557.12774676	0.0382	0.045	-71.7	-52.26	0.5997255908977434	-1.8134026622960364	1.377178356029214	-1.779291930989592	0.01590474299001449	0.003980229909113276	-0.015398656417006489	-1.3178534497533563	0.001404818627720513	-0.0013601175064608209	-0.0003515618656927169	-2.888649776548253	3.807440687623213	23.247440687623218	1.6274162258587872	0.10005134361305175	0556-0546
609.48772296	565.72974285	0.0828	0.0849	82.11	74.71	0.56830470316255	4.100808428147226	1.1194264469130444	4.094741680491168	0.019468546986593168	-0.004458316203300344	-0.018951193587755245	-1.8018475858884977	-0.005214719346934682	-0.005076144404491346	0.001194175804497007	2.9105413944961924	-5.34826199724705	2.051738002752984	1.0779445411213469	-0.19317685865930914	0565-0610
713.2176758100001	649.15370493	0.1492	0.19	-44.93	-69.32	5.281457297765764	-5.268568003914988	3.354908761506052	-8.887889918421015	0.007935294598956753	-0.0002453498168937568	-0.00793150073060467	-1.6017200589810863	-0.001392986425318819	-0.001392320437805943	4.306947399689398e-05	3.1106689214036036	46.84179934106154	22.451799341061545	0.3178615345905408	-0.03586426910899234	0645-0716
