# Supplementary material for: Pathogen-derived mechanical cues potentiate the spatio-temporal implementation of plant defense
Source: BMC Biol. 2022 Dec 27;20:292. doi: 10.1186/s12915-022-01495-w (PMC9795618; doi:10.1186/s12915-022-01495-w)
Supplement: Supplementary file 14 — Additional file 14: File S5. Pictures used in this work (raw and analyzed). [file 12915_2022_1495_MOESM14_ESM.xz › Infection/M1/24hpi/Log.txt]

T0_thres-1.tif	0361-0505	231.18	161.81	5468.19	4.79	0.0880	588.00	388.00	589.00	388.00	589.00	391.00	590.00	391.00	590.00	394.00	591.00	394.00	591.00	398.00	592.00	398.00	592.00	400.00	593.00	400.00	593.00	403.00	594.00	403.00	594.00	405.00	595.00	405.00	595.00	406.00	596.00	406.00	596.00	407.00	597.00	407.00	597.00	408.00	595.00	408.00	595.00	407.00	593.00	407.00	593.00	406.00	583.00	406.00	583.00	407.00	581.00	407.00	581.00	408.00	576.00	408.00	576.00	409.00	575.00	409.00	575.00	410.00	572.00	410.00	572.00	411.00	571.00	411.00	571.00	412.00	570.00	412.00	570.00	413.00	568.00	413.00	568.00	415.00	567.00	415.00	567.00	417.00	566.00	417.00	566.00	421.00	565.00	421.00	565.00	423.00	564.00	423.00	564.00	431.00	563.00	431.00	563.00	435.00	562.00	435.00	562.00	437.00	561.00	437.00	561.00	439.00	560.00	439.00	560.00	440.00	559.00	440.00	559.00	442.00	558.00	442.00	558.00	444.00	557.00	444.00	557.00	446.00	556.00	446.00	556.00	449.00	555.00	449.00	555.00	450.00	554.00	450.00	554.00	451.00	553.00	451.00	553.00	452.00	552.00	452.00	552.00	453.00	550.00	453.00	550.00	454.00	549.00	454.00	549.00	455.00	547.00	455.00	547.00	456.00	545.00	456.00	545.00	457.00	540.00	457.00	540.00	458.00	533.00	458.00	533.00	457.00	531.00	457.00	531.00	456.00	530.00	456.00	530.00	455.00	529.00	455.00	529.00	454.00	527.00	454.00	527.00	452.00	526.00	452.00	526.00	450.00	525.00	450.00	525.00	446.00	524.00	446.00	524.00	444.00	523.00	444.00	523.00	442.00	522.00	442.00	522.00	440.00	521.00	440.00	521.00	439.00	520.00	439.00	520.00	437.00	519.00	437.00	519.00	435.00	518.00	435.00	518.00	432.00	517.00	432.00	517.00	428.00	516.00	428.00	516.00	423.00	515.00	423.00	515.00	420.00	514.00	420.00	514.00	417.00	503.00	417.00	503.00	416.00	496.00	416.00	496.00	415.00	490.00	415.00	490.00	414.00	488.00	414.00	488.00	413.00	486.00	413.00	486.00	412.00	480.00	412.00	480.00	411.00	477.00	411.00	477.00	410.00	473.00	410.00	473.00	409.00	471.00	409.00	471.00	408.00	469.00	408.00	469.00	407.00	466.00	407.00	466.00	406.00	463.00	406.00	463.00	405.00	460.00	405.00	460.00	404.00	458.00	404.00	458.00	403.00	457.00	403.00	457.00	402.00	453.00	402.00	453.00	401.00	451.00	401.00	451.00	400.00	448.00	400.00	448.00	399.00	446.00	399.00	446.00	398.00	445.00	398.00	445.00	397.00	442.00	397.00	442.00	396.00	440.00	396.00	440.00	395.00	439.00	395.00	439.00	394.00	437.00	394.00	437.00	393.00	436.00	393.00	436.00	392.00	433.00	392.00	433.00	391.00	428.00	391.00	428.00	392.00	423.00	392.00	423.00	393.00	418.00	393.00	418.00	394.00	415.00	394.00	415.00	395.00	412.00	395.00	412.00	394.00	406.00	394.00	406.00	393.00	400.00	393.00	400.00	392.00	399.00	392.00	399.00	391.00	395.00	391.00	395.00	390.00	394.00	390.00	394.00	389.00	390.00	389.00	390.00	388.00	388.00	388.00	388.00	387.00	385.00	387.00	385.00	386.00	380.00	386.00	380.00	385.00	378.00	385.00	378.00	384.00	377.00	384.00	377.00	383.00	376.00	383.00	376.00	382.00	374.00	382.00	374.00	381.00	373.00	381.00	373.00	380.00	372.00	380.00	372.00	378.00	371.00	378.00	371.00	375.00	370.00	375.00	370.00	372.00	369.00	372.00	369.00	370.00	368.00	370.00	368.00	357.00	369.00	357.00	369.00	353.00	370.00	353.00	370.00	350.00	371.00	350.00	371.00	347.00	372.00	347.00	372.00	345.00	373.00	345.00	373.00	342.00	374.00	342.00	374.00	340.00	375.00	340.00	375.00	338.00	376.00	338.00	376.00	337.00	377.00	337.00	377.00	335.00	378.00	335.00	378.00	334.00	379.00	334.00	379.00	333.00	380.00	333.00	380.00	330.00	382.00	330.00	382.00	328.00	383.00	328.00	383.00	327.00	384.00	327.00	384.00	326.00	386.00	326.00	386.00	325.00	387.00	325.00	387.00	324.00	388.00	324.00	388.00	323.00	389.00	323.00	389.00	322.00	390.00	322.00	390.00	321.00	391.00	321.00	391.00	320.00	392.00	320.00	392.00	319.00	393.00	319.00	393.00	318.00	394.00	318.00	394.00	317.00	395.00	317.00	395.00	318.00	397.00	318.00	397.00	319.00	400.00	319.00	400.00	320.00	403.00	320.00	403.00	321.00	405.00	321.00	405.00	322.00	415.00	322.00	415.00	321.00	416.00	321.00	416.00	322.00	419.00	322.00	419.00	323.00	438.00	323.00	438.00	322.00	441.00	322.00	441.00	321.00	442.00	321.00	442.00	320.00	444.00	320.00	444.00	318.00	445.00	318.00	445.00	316.00	446.00	316.00	446.00	315.00	447.00	315.00	447.00	313.00	448.00	313.00	448.00	311.00	449.00	311.00	449.00	310.00	450.00	310.00	450.00	308.00	451.00	308.00	451.00	306.00	452.00	306.00	452.00	303.00	453.00	303.00	453.00	299.00	454.00	299.00	454.00	296.00	455.00	296.00	455.00	293.00	456.00	293.00	456.00	290.00	457.00	290.00	457.00	287.00	458.00	287.00	458.00	284.00	459.00	284.00	459.00	283.00	460.00	283.00	460.00	282.00	461.00	282.00	461.00	280.00	462.00	280.00	462.00	279.00	463.00	279.00	463.00	278.00	464.00	278.00	464.00	276.00	465.00	276.00	465.00	275.00	466.00	275.00	466.00	274.00	467.00	274.00	467.00	272.00	468.00	272.00	468.00	271.00	469.00	271.00	469.00	270.00	470.00	270.00	470.00	269.00	474.00	269.00	474.00	268.00	478.00	268.00	478.00	269.00	480.00	269.00	480.00	270.00	481.00	270.00	481.00	271.00	482.00	271.00	482.00	272.00	483.00	272.00	483.00	273.00	485.00	273.00	485.00	275.00	486.00	275.00	486.00	276.00	487.00	276.00	487.00	278.00	488.00	278.00	488.00	281.00	490.00	281.00	490.00	284.00	491.00	284.00	491.00	285.00	492.00	285.00	492.00	287.00	493.00	287.00	493.00	289.00	495.00	289.00	495.00	291.00	496.00	291.00	496.00	293.00	497.00	293.00	497.00	296.00	498.00	296.00	498.00	299.00	499.00	299.00	499.00	301.00	500.00	301.00	500.00	310.00	501.00	310.00	501.00	312.00	502.00	312.00	502.00	315.00	503.00	315.00	503.00	316.00	504.00	316.00	504.00	317.00	505.00	317.00	505.00	318.00	507.00	318.00	507.00	319.00	513.00	319.00	513.00	320.00	532.00	320.00	532.00	319.00	533.00	319.00	533.00	318.00	534.00	318.00	534.00	317.00	535.00	317.00	535.00	315.00	536.00	315.00	536.00	314.00	537.00	314.00	537.00	312.00	538.00	312.00	538.00	311.00	539.00	311.00	539.00	310.00	540.00	310.00	540.00	308.00	541.00	308.00	541.00	305.00	542.00	305.00	542.00	303.00	543.00	303.00	543.00	301.00	544.00	301.00	544.00	297.00	545.00	297.00	545.00	294.00	546.00	294.00	546.00	291.00	547.00	291.00	547.00	288.00	548.00	288.00	548.00	285.00	549.00	285.00	549.00	284.00	550.00	284.00	550.00	281.00	551.00	281.00	551.00	279.00	552.00	279.00	552.00	277.00	553.00	277.00	553.00	275.00	554.00	275.00	554.00	273.00	555.00	273.00	555.00	271.00	556.00	271.00	556.00	269.00	557.00	269.00	557.00	268.00	558.00	268.00	558.00	264.00	560.00	264.00	560.00	266.00	561.00	266.00	561.00	269.00	562.00	269.00	562.00	271.00	563.00	271.00	563.00	272.00	564.00	272.00	564.00	273.00	565.00	273.00	565.00	274.00	566.00	274.00	566.00	276.00	568.00	276.00	568.00	277.00	569.00	277.00	569.00	279.00	570.00	279.00	570.00	280.00	571.00	280.00	571.00	281.00	572.00	281.00	572.00	282.00	573.00	282.00	573.00	283.00	574.00	283.00	574.00	285.00	575.00	285.00	575.00	286.00	576.00	286.00	576.00	288.00	577.00	288.00	577.00	289.00	578.00	289.00	578.00	290.00	579.00	290.00	579.00	291.00	580.00	291.00	580.00	292.00	581.00	292.00	581.00	293.00	582.00	293.00	582.00	294.00	583.00	294.00	583.00	295.00	585.00	295.00	585.00	296.00	587.00	296.00	587.00	297.00	588.00	297.00	588.00	298.00	590.00	298.00	590.00	299.00	592.00	299.00	592.00	300.00	597.00	300.00	597.00	301.00	598.00	301.00	598.00	302.00	601.00	302.00	601.00	303.00	604.00	303.00	604.00	304.00	617.00	304.00	617.00	303.00	620.00	303.00	620.00	302.00	624.00	302.00	624.00	301.00	625.00	301.00	625.00	300.00	627.00	300.00	627.00	306.00	626.00	306.00	626.00	311.00	627.00	311.00	627.00	320.00	628.00	320.00	628.00	323.00	629.00	323.00	629.00	326.00	630.00	326.00	630.00	328.00	631.00	328.00	631.00	330.00	632.00	330.00	632.00	332.00	633.00	332.00	633.00	334.00	634.00	334.00	634.00	338.00	635.00	338.00	635.00	342.00	636.00	342.00	636.00	345.00	637.00	345.00	637.00	347.00	638.00	347.00	638.00	349.00	639.00	349.00	639.00	350.00	640.00	350.00	640.00	352.00	641.00	352.00	641.00	353.00	642.00	353.00	642.00	355.00	643.00	355.00	643.00	358.00	640.00	358.00	640.00	359.00	638.00	359.00	638.00	360.00	633.00	360.00	633.00	361.00	630.00	361.00	630.00	362.00	628.00	362.00	628.00	363.00	626.00	363.00	626.00	364.00	621.00	364.00	621.00	365.00	614.00	365.00	614.00	366.00	601.00	366.00	601.00	367.00	593.00	367.00	593.00	368.00	589.00	368.00	589.00	371.00	588.00	371.00
T0_thres-1.tif	0419-0648	296.64	184.83	1760.13	33.95	0.0902	704.00	394.00	705.00	394.00	705.00	396.00	704.00	396.00	704.00	397.00	703.00	397.00	703.00	401.00	704.00	401.00	704.00	402.00	703.00	402.00	703.00	406.00	702.00	406.00	702.00	410.00	701.00	410.00	701.00	412.00	700.00	412.00	700.00	414.00	699.00	414.00	699.00	416.00	698.00	416.00	698.00	419.00	697.00	419.00	697.00	420.00	696.00	420.00	696.00	422.00	695.00	422.00	695.00	423.00	694.00	423.00	694.00	425.00	693.00	425.00	693.00	427.00	692.00	427.00	692.00	428.00	691.00	428.00	691.00	429.00	690.00	429.00	690.00	430.00	689.00	430.00	689.00	431.00	688.00	431.00	688.00	432.00	687.00	432.00	687.00	434.00	686.00	434.00	686.00	435.00	685.00	435.00	685.00	437.00	684.00	437.00	684.00	438.00	683.00	438.00	683.00	439.00	682.00	439.00	682.00	441.00	681.00	441.00	681.00	442.00	680.00	442.00	680.00	443.00	678.00	443.00	678.00	446.00	679.00	446.00	679.00	451.00	680.00	451.00	680.00	455.00	681.00	455.00	681.00	459.00	682.00	459.00	682.00	465.00	683.00	465.00	683.00	473.00	682.00	473.00	682.00	481.00	679.00	481.00	679.00	480.00	678.00	480.00	678.00	479.00	677.00	479.00	677.00	478.00	676.00	478.00	676.00	477.00	675.00	477.00	675.00	476.00	674.00	476.00	674.00	475.00	672.00	475.00	672.00	473.00	669.00	473.00	669.00	472.00	668.00	472.00	668.00	471.00	665.00	471.00	665.00	470.00	664.00	470.00	664.00	469.00	662.00	469.00	662.00	468.00	660.00	468.00	660.00	467.00	659.00	467.00	659.00	466.00	658.00	466.00	658.00	465.00	656.00	465.00	656.00	464.00	655.00	464.00	655.00	463.00	653.00	463.00	653.00	462.00	651.00	462.00	651.00	461.00	649.00	461.00	649.00	460.00	648.00	460.00	648.00	459.00	646.00	459.00	646.00	458.00	644.00	458.00	644.00	457.00	643.00	457.00	643.00	456.00	641.00	456.00	641.00	455.00	639.00	455.00	639.00	453.00	638.00	453.00	638.00	452.00	636.00	452.00	636.00	451.00	635.00	451.00	635.00	450.00	634.00	450.00	634.00	449.00	633.00	449.00	633.00	448.00	632.00	448.00	632.00	447.00	631.00	447.00	631.00	446.00	630.00	446.00	630.00	444.00	629.00	444.00	629.00	443.00	628.00	443.00	628.00	442.00	627.00	442.00	627.00	441.00	626.00	441.00	626.00	439.00	625.00	439.00	625.00	438.00	624.00	438.00	624.00	436.00	623.00	436.00	623.00	435.00	622.00	435.00	622.00	434.00	621.00	434.00	621.00	432.00	620.00	432.00	620.00	431.00	619.00	431.00	619.00	430.00	618.00	430.00	618.00	429.00	617.00	429.00	617.00	428.00	616.00	428.00	616.00	426.00	615.00	426.00	615.00	425.00	614.00	425.00	614.00	424.00	613.00	424.00	613.00	422.00	612.00	422.00	612.00	419.00	611.00	419.00	611.00	417.00	610.00	417.00	610.00	415.00	609.00	415.00	609.00	413.00	608.00	413.00	608.00	412.00	606.00	412.00	606.00	411.00	605.00	411.00	605.00	410.00	603.00	410.00	603.00	408.00	602.00	408.00	602.00	407.00	601.00	407.00	601.00	406.00	600.00	406.00	600.00	405.00	599.00	405.00	599.00	404.00	598.00	404.00	598.00	403.00	597.00	403.00	597.00	401.00	596.00	401.00	596.00	397.00	595.00	397.00	595.00	396.00	594.00	396.00	594.00	392.00	593.00	392.00	593.00	389.00	592.00	389.00	592.00	385.00	591.00	385.00	591.00	375.00	592.00	375.00	592.00	373.00	593.00	373.00	593.00	371.00	595.00	371.00	595.00	370.00	606.00	370.00	606.00	369.00	617.00	369.00	617.00	368.00	623.00	368.00	623.00	367.00	628.00	367.00	628.00	366.00	631.00	366.00	631.00	365.00	633.00	365.00	633.00	364.00	635.00	364.00	635.00	363.00	641.00	363.00	641.00	362.00	643.00	362.00	643.00	361.00	647.00	361.00	647.00	360.00	655.00	360.00	655.00	359.00	657.00	359.00	657.00	358.00	672.00	358.00	672.00	359.00	683.00	359.00	683.00	360.00	686.00	360.00	686.00	361.00	688.00	361.00	688.00	362.00	689.00	362.00	689.00	363.00	690.00	363.00	690.00	364.00	691.00	364.00	691.00	365.00	692.00	365.00	692.00	366.00	693.00	366.00	693.00	367.00	694.00	367.00	694.00	368.00	695.00	368.00	695.00	369.00	696.00	369.00	696.00	371.00	697.00	371.00	697.00	372.00	698.00	372.00	698.00	374.00	699.00	374.00	699.00	378.00	700.00	378.00	700.00	381.00	701.00	381.00	701.00	382.00	702.00	382.00	702.00	384.00	703.00	384.00	703.00	387.00	704.00	387.00
T0_thres-1.tif	0324-0737	336.68	148.69	3838.85	82.38	0.0347	843.00	344.00	844.00	344.00	844.00	345.00	843.00	345.00	843.00	346.00	842.00	346.00	842.00	347.00	840.00	347.00	840.00	348.00	839.00	348.00	839.00	349.00	837.00	349.00	837.00	350.00	836.00	350.00	836.00	351.00	834.00	351.00	834.00	352.00	833.00	352.00	833.00	353.00	831.00	353.00	831.00	354.00	830.00	354.00	830.00	355.00	828.00	355.00	828.00	356.00	827.00	356.00	827.00	357.00	826.00	357.00	826.00	359.00	824.00	359.00	824.00	360.00	823.00	360.00	823.00	361.00	821.00	361.00	821.00	362.00	820.00	362.00	820.00	363.00	819.00	363.00	819.00	364.00	818.00	364.00	818.00	366.00	817.00	366.00	817.00	368.00	816.00	368.00	816.00	370.00	815.00	370.00	815.00	371.00	814.00	371.00	814.00	373.00	813.00	373.00	813.00	376.00	812.00	376.00	812.00	378.00	811.00	378.00	811.00	380.00	810.00	380.00	810.00	383.00	809.00	383.00	809.00	386.00	808.00	386.00	808.00	389.00	807.00	389.00	807.00	392.00	806.00	392.00	806.00	395.00	804.00	395.00	804.00	396.00	798.00	396.00	798.00	397.00	793.00	397.00	793.00	398.00	791.00	398.00	791.00	397.00	786.00	397.00	786.00	396.00	776.00	396.00	776.00	395.00	772.00	395.00	772.00	394.00	770.00	394.00	770.00	393.00	768.00	393.00	768.00	392.00	766.00	392.00	766.00	391.00	765.00	391.00	765.00	390.00	763.00	390.00	763.00	389.00	761.00	389.00	761.00	388.00	760.00	388.00	760.00	387.00	758.00	387.00	758.00	386.00	757.00	386.00	757.00	385.00	756.00	385.00	756.00	384.00	755.00	384.00	755.00	382.00	754.00	382.00	754.00	381.00	753.00	381.00	753.00	380.00	752.00	380.00	752.00	378.00	751.00	378.00	751.00	377.00	750.00	377.00	750.00	376.00	748.00	376.00	748.00	375.00	746.00	375.00	746.00	374.00	737.00	374.00	737.00	375.00	733.00	375.00	733.00	376.00	730.00	376.00	730.00	377.00	727.00	377.00	727.00	378.00	724.00	378.00	724.00	379.00	723.00	379.00	723.00	380.00	721.00	380.00	721.00	381.00	720.00	381.00	720.00	382.00	719.00	382.00	719.00	383.00	717.00	383.00	717.00	384.00	716.00	384.00	716.00	385.00	714.00	385.00	714.00	386.00	713.00	386.00	713.00	387.00	712.00	387.00	712.00	388.00	711.00	388.00	711.00	389.00	710.00	389.00	710.00	391.00	709.00	391.00	709.00	392.00	708.00	392.00	708.00	391.00	707.00	391.00	707.00	385.00	706.00	385.00	706.00	381.00	705.00	381.00	705.00	380.00	704.00	380.00	704.00	378.00	703.00	378.00	703.00	375.00	702.00	375.00	702.00	371.00	701.00	371.00	701.00	369.00	700.00	369.00	700.00	368.00	699.00	368.00	699.00	367.00	698.00	367.00	698.00	366.00	697.00	366.00	697.00	365.00	696.00	365.00	696.00	363.00	695.00	363.00	695.00	362.00	694.00	362.00	694.00	361.00	693.00	361.00	693.00	360.00	692.00	360.00	692.00	359.00	691.00	359.00	691.00	358.00	688.00	358.00	688.00	357.00	686.00	357.00	686.00	356.00	675.00	356.00	675.00	355.00	655.00	355.00	655.00	356.00	652.00	356.00	652.00	357.00	648.00	357.00	648.00	356.00	647.00	356.00	647.00	354.00	646.00	354.00	646.00	353.00	645.00	353.00	645.00	350.00	644.00	350.00	644.00	349.00	643.00	349.00	643.00	348.00	642.00	348.00	642.00	347.00	641.00	347.00	641.00	345.00	640.00	345.00	640.00	343.00	639.00	343.00	639.00	340.00	638.00	340.00	638.00	336.00	637.00	336.00	637.00	332.00	636.00	332.00	636.00	329.00	635.00	329.00	635.00	327.00	634.00	327.00	634.00	325.00	633.00	325.00	633.00	324.00	632.00	324.00	632.00	321.00	631.00	321.00	631.00	318.00	630.00	318.00	630.00	303.00	631.00	303.00	631.00	300.00	632.00	300.00	632.00	299.00	635.00	299.00	635.00	298.00	637.00	298.00	637.00	297.00	638.00	297.00	638.00	296.00	640.00	296.00	640.00	295.00	643.00	295.00	643.00	294.00	645.00	294.00	645.00	293.00	646.00	293.00	646.00	292.00	648.00	292.00	648.00	291.00	650.00	291.00	650.00	290.00	652.00	290.00	652.00	289.00	653.00	289.00	653.00	288.00	655.00	288.00	655.00	287.00	656.00	287.00	656.00	286.00	659.00	286.00	659.00	285.00	660.00	285.00	660.00	284.00	663.00	284.00	663.00	283.00	665.00	283.00	665.00	282.00	668.00	282.00	668.00	281.00	669.00	281.00	669.00	280.00	674.00	280.00	674.00	279.00	689.00	279.00	689.00	280.00	713.00	280.00	713.00	281.00	718.00	281.00	718.00	282.00	723.00	282.00	723.00	283.00	740.00	283.00	740.00	282.00	743.00	282.00	743.00	281.00	745.00	281.00	745.00	280.00	746.00	280.00	746.00	278.00	747.00	278.00	747.00	277.00	748.00	277.00	748.00	276.00	749.00	276.00	749.00	275.00	751.00	275.00	751.00	273.00	753.00	273.00	753.00	271.00	754.00	271.00	754.00	269.00	756.00	269.00	756.00	268.00	757.00	268.00	757.00	267.00	758.00	267.00	758.00	266.00	759.00	266.00	759.00	265.00	761.00	265.00	761.00	264.00	763.00	264.00	763.00	263.00	765.00	263.00	765.00	262.00	767.00	262.00	767.00	261.00	770.00	261.00	770.00	260.00	772.00	260.00	772.00	259.00	776.00	259.00	776.00	258.00	777.00	258.00	777.00	257.00	781.00	257.00	781.00	256.00	783.00	256.00	783.00	255.00	787.00	255.00	787.00	254.00	790.00	254.00	790.00	253.00	793.00	253.00	793.00	252.00	796.00	252.00	796.00	251.00	797.00	251.00	797.00	252.00	799.00	252.00	799.00	263.00	800.00	263.00	800.00	268.00	801.00	268.00	801.00	274.00	802.00	274.00	802.00	277.00	803.00	277.00	803.00	282.00	804.00	282.00	804.00	286.00	805.00	286.00	805.00	290.00	806.00	290.00	806.00	292.00	807.00	292.00	807.00	295.00	808.00	295.00	808.00	298.00	809.00	298.00	809.00	299.00	810.00	299.00	810.00	301.00	811.00	301.00	811.00	302.00	813.00	302.00	813.00	304.00	814.00	304.00	814.00	305.00	816.00	305.00	816.00	307.00	817.00	307.00	817.00	308.00	818.00	308.00	818.00	309.00	819.00	309.00	819.00	311.00	821.00	311.00	821.00	312.00	822.00	312.00	822.00	313.00	823.00	313.00	823.00	314.00	824.00	314.00	824.00	315.00	825.00	315.00	825.00	316.00	826.00	316.00	826.00	317.00	827.00	317.00	827.00	318.00	828.00	318.00	828.00	320.00	829.00	320.00	829.00	321.00	830.00	321.00	830.00	322.00	831.00	322.00	831.00	323.00	832.00	323.00	832.00	324.00	833.00	324.00	833.00	325.00	834.00	325.00	834.00	326.00	835.00	326.00	835.00	328.00	836.00	328.00	836.00	330.00	837.00	330.00	837.00	331.00	838.00	331.00	838.00	334.00	839.00	334.00	839.00	336.00	840.00	336.00	840.00	337.00	841.00	337.00	841.00	340.00	842.00	340.00	842.00	342.00	843.00	342.00
T0_thres-1.tif	0462-0743	335.57	208.31	2730.79	-78.03	0.0847	778.00	473.00	777.00	473.00	777.00	476.00	776.00	476.00	776.00	477.00	775.00	477.00	775.00	478.00	774.00	478.00	774.00	479.00	772.00	479.00	772.00	480.00	771.00	480.00	771.00	481.00	768.00	481.00	768.00	482.00	766.00	482.00	766.00	483.00	765.00	483.00	765.00	484.00	764.00	484.00	764.00	485.00	763.00	485.00	763.00	488.00	762.00	488.00	762.00	492.00	761.00	492.00	761.00	497.00	760.00	497.00	760.00	503.00	759.00	503.00	759.00	510.00	760.00	510.00	760.00	539.00	759.00	539.00	759.00	542.00	758.00	542.00	758.00	545.00	757.00	545.00	757.00	548.00	754.00	548.00	754.00	547.00	749.00	547.00	749.00	546.00	743.00	546.00	743.00	547.00	736.00	547.00	736.00	546.00	734.00	546.00	734.00	545.00	731.00	545.00	731.00	544.00	725.00	544.00	725.00	543.00	717.00	543.00	717.00	542.00	716.00	542.00	716.00	541.00	715.00	541.00	715.00	540.00	714.00	540.00	714.00	539.00	713.00	539.00	713.00	538.00	711.00	538.00	711.00	537.00	710.00	537.00	710.00	536.00	709.00	536.00	709.00	535.00	708.00	535.00	708.00	534.00	707.00	534.00	707.00	531.00	706.00	531.00	706.00	530.00	705.00	530.00	705.00	527.00	704.00	527.00	704.00	525.00	703.00	525.00	703.00	523.00	702.00	523.00	702.00	520.00	701.00	520.00	701.00	518.00	700.00	518.00	700.00	517.00	699.00	517.00	699.00	515.00	698.00	515.00	698.00	514.00	697.00	514.00	697.00	513.00	696.00	513.00	696.00	512.00	695.00	512.00	695.00	511.00	694.00	511.00	694.00	510.00	693.00	510.00	693.00	509.00	691.00	509.00	691.00	507.00	690.00	507.00	690.00	505.00	689.00	505.00	689.00	504.00	688.00	504.00	688.00	501.00	687.00	501.00	687.00	499.00	686.00	499.00	686.00	496.00	685.00	496.00	685.00	488.00	684.00	488.00	684.00	483.00	685.00	483.00	685.00	476.00	686.00	476.00	686.00	462.00	685.00	462.00	685.00	456.00	684.00	456.00	684.00	452.00	683.00	452.00	683.00	448.00	682.00	448.00	682.00	445.00	683.00	445.00	683.00	444.00	684.00	444.00	684.00	443.00	685.00	443.00	685.00	442.00	686.00	442.00	686.00	440.00	687.00	440.00	687.00	439.00	688.00	439.00	688.00	438.00	689.00	438.00	689.00	436.00	690.00	436.00	690.00	435.00	691.00	435.00	691.00	434.00	692.00	434.00	692.00	432.00	693.00	432.00	693.00	431.00	694.00	431.00	694.00	430.00	695.00	430.00	695.00	429.00	696.00	429.00	696.00	427.00	697.00	427.00	697.00	425.00	699.00	425.00	699.00	423.00	700.00	423.00	700.00	421.00	701.00	421.00	701.00	418.00	702.00	418.00	702.00	416.00	703.00	416.00	703.00	414.00	704.00	414.00	704.00	413.00	705.00	413.00	705.00	408.00	706.00	408.00	706.00	404.00	707.00	404.00	707.00	403.00	708.00	403.00	708.00	398.00	709.00	398.00	709.00	396.00	710.00	396.00	710.00	395.00	712.00	395.00	712.00	393.00	713.00	393.00	713.00	392.00	714.00	392.00	714.00	391.00	715.00	391.00	715.00	389.00	717.00	389.00	717.00	388.00	719.00	388.00	719.00	386.00	721.00	386.00	721.00	385.00	722.00	385.00	722.00	384.00	723.00	384.00	723.00	383.00	725.00	383.00	725.00	382.00	727.00	382.00	727.00	381.00	730.00	381.00	730.00	380.00	732.00	380.00	732.00	379.00	736.00	379.00	736.00	378.00	740.00	378.00	740.00	377.00	743.00	377.00	743.00	378.00	745.00	378.00	745.00	379.00	747.00	379.00	747.00	380.00	748.00	380.00	748.00	381.00	749.00	381.00	749.00	383.00	750.00	383.00	750.00	384.00	751.00	384.00	751.00	385.00	752.00	385.00	752.00	387.00	754.00	387.00	754.00	388.00	755.00	388.00	755.00	390.00	758.00	390.00	758.00	391.00	759.00	391.00	759.00	392.00	760.00	392.00	760.00	393.00	763.00	393.00	763.00	395.00	765.00	395.00	765.00	396.00	767.00	396.00	767.00	397.00	769.00	397.00	769.00	398.00	774.00	398.00	774.00	399.00	784.00	399.00	784.00	400.00	788.00	400.00	788.00	401.00	795.00	401.00	795.00	400.00	800.00	400.00	800.00	399.00	802.00	399.00	802.00	400.00	804.00	400.00	804.00	424.00	805.00	424.00	805.00	440.00	804.00	440.00	804.00	443.00	799.00	443.00	799.00	444.00	797.00	444.00	797.00	445.00	796.00	445.00	796.00	446.00	794.00	446.00	794.00	447.00	792.00	447.00	792.00	448.00	790.00	448.00	790.00	449.00	788.00	449.00	788.00	450.00	786.00	450.00	786.00	451.00	785.00	451.00	785.00	452.00	784.00	452.00	784.00	453.00	783.00	453.00	783.00	457.00	782.00	457.00	782.00	460.00	781.00	460.00	781.00	466.00	780.00	466.00	780.00	468.00	779.00	468.00	779.00	471.00	778.00	471.00
T0_thres-1.tif	0515-0780	354.84	236.86	510.74	-11.10	0.0666	798.00	521.00	799.00	521.00	799.00	525.00	800.00	525.00	800.00	531.00	801.00	531.00	801.00	537.00	802.00	537.00	802.00	544.00	801.00	544.00	801.00	549.00	799.00	549.00	799.00	553.00	795.00	553.00	795.00	554.00	791.00	554.00	791.00	555.00	783.00	555.00	783.00	556.00	776.00	556.00	776.00	555.00	771.00	555.00	771.00	554.00	765.00	554.00	765.00	552.00	762.00	552.00	762.00	551.00	761.00	551.00	761.00	550.00	760.00	550.00	760.00	549.00	758.00	549.00	758.00	548.00	761.00	548.00	761.00	545.00	762.00	545.00	762.00	542.00	763.00	542.00	763.00	507.00	762.00	507.00	762.00	506.00	763.00	506.00	763.00	500.00	764.00	500.00	764.00	495.00	765.00	495.00	765.00	491.00	766.00	491.00	766.00	488.00	767.00	488.00	767.00	487.00	768.00	487.00	768.00	486.00	769.00	486.00	769.00	485.00	771.00	485.00	771.00	484.00	774.00	484.00	774.00	483.00	775.00	483.00	775.00	482.00	777.00	482.00	777.00	481.00	778.00	481.00	778.00	480.00	779.00	480.00	779.00	479.00	780.00	479.00	780.00	476.00	781.00	476.00	781.00	474.00	782.00	474.00	782.00	475.00	783.00	475.00	783.00	478.00	784.00	478.00	784.00	480.00	785.00	480.00	785.00	482.00	786.00	482.00	786.00	484.00	787.00	484.00	787.00	486.00	788.00	486.00	788.00	487.00	789.00	487.00	789.00	488.00	790.00	488.00	790.00	490.00	791.00	490.00	791.00	492.00	792.00	492.00	792.00	493.00	793.00	493.00	793.00	495.00	794.00	495.00	794.00	498.00	795.00	498.00	795.00	500.00	796.00	500.00	796.00	502.00	797.00	502.00	797.00	504.00	798.00	504.00
T0_thres-1.tif	0510-0824	374.54	232.85	1198.35	-68.02	0.1762	848.00	513.00	849.00	513.00	849.00	515.00	850.00	515.00	850.00	516.00	851.00	516.00	851.00	519.00	852.00	519.00	852.00	520.00	853.00	520.00	853.00	522.00	854.00	522.00	854.00	524.00	856.00	524.00	856.00	526.00	857.00	526.00	857.00	530.00	859.00	530.00	859.00	531.00	860.00	531.00	860.00	534.00	861.00	534.00	861.00	536.00	862.00	536.00	862.00	537.00	863.00	537.00	863.00	541.00	864.00	541.00	864.00	546.00	863.00	546.00	863.00	557.00	862.00	557.00	862.00	560.00	861.00	560.00	861.00	562.00	860.00	562.00	860.00	564.00	859.00	564.00	859.00	565.00	857.00	565.00	857.00	566.00	856.00	566.00	856.00	567.00	855.00	567.00	855.00	568.00	854.00	568.00	854.00	569.00	851.00	569.00	851.00	570.00	847.00	570.00	847.00	571.00	846.00	571.00	846.00	572.00	845.00	572.00	845.00	573.00	844.00	573.00	844.00	575.00	840.00	575.00	840.00	574.00	839.00	574.00	839.00	573.00	836.00	573.00	836.00	572.00	834.00	572.00	834.00	571.00	832.00	571.00	832.00	570.00	829.00	570.00	829.00	569.00	828.00	569.00	828.00	568.00	827.00	568.00	827.00	567.00	825.00	567.00	825.00	566.00	823.00	566.00	823.00	565.00	820.00	565.00	820.00	564.00	819.00	564.00	819.00	563.00	817.00	563.00	817.00	562.00	816.00	562.00	816.00	561.00	814.00	561.00	814.00	560.00	813.00	560.00	813.00	559.00	812.00	559.00	812.00	558.00	811.00	558.00	811.00	557.00	809.00	557.00	809.00	556.00	807.00	556.00	807.00	555.00	806.00	555.00	806.00	554.00	804.00	554.00	804.00	550.00	805.00	550.00	805.00	535.00	804.00	535.00	804.00	528.00	803.00	528.00	803.00	523.00	802.00	523.00	802.00	518.00	801.00	518.00	801.00	510.00	802.00	510.00	802.00	505.00	801.00	505.00	801.00	501.00	800.00	501.00	800.00	500.00	799.00	500.00	799.00	498.00	798.00	498.00	798.00	495.00	797.00	495.00	797.00	493.00	796.00	493.00	796.00	491.00	795.00	491.00	795.00	489.00	794.00	489.00	794.00	488.00	793.00	488.00	793.00	486.00	792.00	486.00	792.00	485.00	791.00	485.00	791.00	483.00	790.00	483.00	790.00	481.00	789.00	481.00	789.00	479.00	788.00	479.00	788.00	478.00	787.00	478.00	787.00	475.00	786.00	475.00	786.00	473.00	785.00	473.00	785.00	468.00	784.00	468.00	784.00	467.00	785.00	467.00	785.00	465.00	786.00	465.00	786.00	462.00	785.00	462.00	785.00	460.00	786.00	460.00	786.00	456.00	787.00	456.00	787.00	455.00	788.00	455.00	788.00	454.00	789.00	454.00	789.00	453.00	791.00	453.00	791.00	452.00	793.00	452.00	793.00	451.00	795.00	451.00	795.00	450.00	797.00	450.00	797.00	449.00	799.00	449.00	799.00	448.00	800.00	448.00	800.00	447.00	802.00	447.00	802.00	446.00	810.00	446.00	810.00	447.00	812.00	447.00	812.00	448.00	813.00	448.00	813.00	449.00	814.00	449.00	814.00	450.00	816.00	450.00	816.00	452.00	818.00	452.00	818.00	454.00	821.00	454.00	821.00	456.00	822.00	456.00	822.00	457.00	824.00	457.00	824.00	458.00	825.00	458.00	825.00	459.00	826.00	459.00	826.00	460.00	827.00	460.00	827.00	461.00	828.00	461.00	828.00	462.00	829.00	462.00	829.00	463.00	830.00	463.00	830.00	464.00	831.00	464.00	831.00	466.00	832.00	466.00	832.00	469.00	833.00	469.00	833.00	471.00	834.00	471.00	834.00	473.00	835.00	473.00	835.00	476.00	836.00	476.00	836.00	479.00	837.00	479.00	837.00	482.00	838.00	482.00	838.00	485.00	839.00	485.00	839.00	487.00	840.00	487.00	840.00	489.00	841.00	489.00	841.00	490.00	842.00	490.00	842.00	493.00	843.00	493.00	843.00	497.00	844.00	497.00	844.00	500.00	845.00	500.00	845.00	503.00	846.00	503.00	846.00	505.00	847.00	505.00	847.00	510.00	848.00	510.00
T0_thres-1.tif	0483-0869	395.27	220.59	875.41	-85.31	0.0763	898.00	492.00	899.00	492.00	899.00	496.00	900.00	496.00	900.00	500.00	901.00	500.00	901.00	505.00	902.00	505.00	902.00	511.00	903.00	511.00	903.00	514.00	904.00	514.00	904.00	517.00	905.00	517.00	905.00	521.00	903.00	521.00	903.00	522.00	901.00	522.00	901.00	523.00	900.00	523.00	900.00	524.00	899.00	524.00	899.00	525.00	895.00	525.00	895.00	526.00	891.00	526.00	891.00	527.00	888.00	527.00	888.00	528.00	886.00	528.00	886.00	529.00	885.00	529.00	885.00	530.00	883.00	530.00	883.00	531.00	880.00	531.00	880.00	530.00	876.00	530.00	876.00	531.00	871.00	531.00	871.00	530.00	868.00	530.00	868.00	529.00	865.00	529.00	865.00	528.00	863.00	528.00	863.00	527.00	862.00	527.00	862.00	526.00	861.00	526.00	861.00	524.00	860.00	524.00	860.00	523.00	859.00	523.00	859.00	522.00	858.00	522.00	858.00	521.00	857.00	521.00	857.00	519.00	856.00	519.00	856.00	517.00	855.00	517.00	855.00	516.00	854.00	516.00	854.00	513.00	853.00	513.00	853.00	512.00	852.00	512.00	852.00	506.00	851.00	506.00	851.00	503.00	850.00	503.00	850.00	502.00	849.00	502.00	849.00	500.00	848.00	500.00	848.00	497.00	847.00	497.00	847.00	495.00	846.00	495.00	846.00	490.00	845.00	490.00	845.00	488.00	844.00	488.00	844.00	486.00	843.00	486.00	843.00	484.00	842.00	484.00	842.00	482.00	841.00	482.00	841.00	479.00	840.00	479.00	840.00	477.00	839.00	477.00	839.00	474.00	838.00	474.00	838.00	471.00	837.00	471.00	837.00	469.00	836.00	469.00	836.00	466.00	835.00	466.00	835.00	463.00	834.00	463.00	834.00	458.00	835.00	458.00	835.00	456.00	836.00	456.00	836.00	455.00	837.00	455.00	837.00	454.00	838.00	454.00	838.00	453.00	839.00	453.00	839.00	452.00	841.00	452.00	841.00	450.00	843.00	450.00	843.00	449.00	844.00	449.00	844.00	447.00	847.00	447.00	847.00	446.00	848.00	446.00	848.00	445.00	850.00	445.00	850.00	444.00	851.00	444.00	851.00	443.00	853.00	443.00	853.00	442.00	854.00	442.00	854.00	441.00	856.00	441.00	856.00	440.00	859.00	440.00	859.00	439.00	862.00	439.00	862.00	438.00	866.00	438.00	866.00	437.00	871.00	437.00	871.00	436.00	872.00	436.00	872.00	437.00	873.00	437.00	873.00	438.00	874.00	438.00	874.00	439.00	875.00	439.00	875.00	442.00	876.00	442.00	876.00	444.00	877.00	444.00	877.00	445.00	878.00	445.00	878.00	447.00	879.00	447.00	879.00	448.00	880.00	448.00	880.00	450.00	881.00	450.00	881.00	451.00	882.00	451.00	882.00	453.00	883.00	453.00	883.00	455.00	884.00	455.00	884.00	456.00	885.00	456.00	885.00	458.00	886.00	458.00	886.00	460.00	887.00	460.00	887.00	462.00	888.00	462.00	888.00	467.00	889.00	467.00	889.00	470.00	890.00	470.00	890.00	473.00	891.00	473.00	891.00	476.00	892.00	476.00	892.00	478.00	893.00	478.00	893.00	481.00	894.00	481.00	894.00	483.00	895.00	483.00	895.00	485.00	896.00	485.00	896.00	487.00	897.00	487.00	897.00	489.00	898.00	489.00
T0_thres-1.tif	0474-0921	417.24	216.71	757.44	-15.00	0.0165	946.00	482.00	947.00	482.00	947.00	486.00	948.00	486.00	948.00	488.00	949.00	488.00	949.00	490.00	950.00	490.00	950.00	491.00	951.00	491.00	951.00	494.00	952.00	494.00	952.00	495.00	953.00	495.00	953.00	496.00	952.00	496.00	952.00	497.00	951.00	497.00	951.00	500.00	954.00	500.00	954.00	499.00	955.00	499.00	955.00	501.00	953.00	501.00	953.00	502.00	952.00	502.00	952.00	503.00	950.00	503.00	950.00	504.00	949.00	504.00	949.00	506.00	947.00	506.00	947.00	507.00	946.00	507.00	946.00	508.00	945.00	508.00	945.00	509.00	944.00	509.00	944.00	510.00	943.00	510.00	943.00	511.00	942.00	511.00	942.00	513.00	940.00	513.00	940.00	514.00	939.00	514.00	939.00	515.00	938.00	515.00	938.00	516.00	937.00	516.00	937.00	517.00	935.00	517.00	935.00	518.00	933.00	518.00	933.00	519.00	931.00	519.00	931.00	520.00	927.00	520.00	927.00	521.00	925.00	521.00	925.00	520.00	922.00	520.00	922.00	521.00	909.00	521.00	909.00	519.00	908.00	519.00	908.00	515.00	907.00	515.00	907.00	511.00	906.00	511.00	906.00	509.00	905.00	509.00	905.00	503.00	904.00	503.00	904.00	498.00	903.00	498.00	903.00	493.00	902.00	493.00	902.00	490.00	901.00	490.00	901.00	487.00	900.00	487.00	900.00	485.00	899.00	485.00	899.00	482.00	898.00	482.00	898.00	481.00	897.00	481.00	897.00	479.00	896.00	479.00	896.00	476.00	895.00	476.00	895.00	473.00	894.00	473.00	894.00	471.00	893.00	471.00	893.00	467.00	892.00	467.00	892.00	460.00	891.00	460.00	891.00	454.00	890.00	454.00	890.00	451.00	889.00	451.00	889.00	446.00	888.00	446.00	888.00	438.00	889.00	438.00	889.00	436.00	890.00	436.00	890.00	434.00	891.00	434.00	891.00	431.00	892.00	431.00	892.00	430.00	894.00	430.00	894.00	429.00	896.00	429.00	896.00	428.00	898.00	428.00	898.00	427.00	902.00	427.00	902.00	428.00	906.00	428.00	906.00	429.00	909.00	429.00	909.00	430.00	911.00	430.00	911.00	431.00	913.00	431.00	913.00	432.00	914.00	432.00	914.00	433.00	915.00	433.00	915.00	434.00	917.00	434.00	917.00	436.00	918.00	436.00	918.00	437.00	919.00	437.00	919.00	438.00	920.00	438.00	920.00	440.00	921.00	440.00	921.00	442.00	922.00	442.00	922.00	444.00	923.00	444.00	923.00	447.00	924.00	447.00	924.00	448.00	925.00	448.00	925.00	450.00	926.00	450.00	926.00	453.00	927.00	453.00	927.00	455.00	928.00	455.00	928.00	456.00	929.00	456.00	929.00	457.00	930.00	457.00	930.00	459.00	932.00	459.00	932.00	461.00	933.00	461.00	933.00	462.00	934.00	462.00	934.00	463.00	936.00	463.00	936.00	465.00	937.00	465.00	937.00	466.00	938.00	466.00	938.00	468.00	939.00	468.00	939.00	470.00	941.00	470.00	941.00	471.00	942.00	471.00	942.00	473.00	943.00	473.00	943.00	475.00	944.00	475.00	944.00	476.00	945.00	476.00	945.00	478.00	946.00	478.00
T0_thres-1.tif	0421-0900	407.95	186.73	2974.38	0.79	0.0326	934.00	391.00	939.00	391.00	939.00	392.00	942.00	392.00	942.00	393.00	946.00	393.00	946.00	394.00	950.00	394.00	950.00	395.00	957.00	395.00	957.00	394.00	963.00	394.00	963.00	393.00	972.00	393.00	972.00	392.00	976.00	392.00	976.00	391.00	986.00	391.00	986.00	390.00	990.00	390.00	990.00	389.00	992.00	389.00	992.00	391.00	993.00	391.00	993.00	394.00	994.00	394.00	994.00	395.00	993.00	395.00	993.00	400.00	992.00	400.00	992.00	405.00	991.00	405.00	991.00	410.00	990.00	410.00	990.00	416.00	989.00	416.00	989.00	420.00	988.00	420.00	988.00	423.00	987.00	423.00	987.00	429.00	986.00	429.00	986.00	435.00	985.00	435.00	985.00	451.00	984.00	451.00	984.00	456.00	983.00	456.00	983.00	466.00	982.00	466.00	982.00	477.00	981.00	477.00	981.00	478.00	980.00	478.00	980.00	479.00	979.00	479.00	979.00	480.00	978.00	480.00	978.00	481.00	977.00	481.00	977.00	482.00	976.00	482.00	976.00	483.00	975.00	483.00	975.00	484.00	974.00	484.00	974.00	485.00	972.00	485.00	972.00	486.00	971.00	486.00	971.00	487.00	970.00	487.00	970.00	488.00	969.00	488.00	969.00	489.00	968.00	489.00	968.00	490.00	967.00	490.00	967.00	491.00	966.00	491.00	966.00	492.00	964.00	492.00	964.00	493.00	963.00	493.00	963.00	494.00	962.00	494.00	962.00	495.00	960.00	495.00	960.00	496.00	959.00	496.00	959.00	495.00	958.00	495.00	958.00	494.00	957.00	494.00	957.00	493.00	956.00	493.00	956.00	492.00	955.00	492.00	955.00	491.00	954.00	491.00	954.00	489.00	953.00	489.00	953.00	487.00	952.00	487.00	952.00	486.00	951.00	486.00	951.00	484.00	950.00	484.00	950.00	479.00	949.00	479.00	949.00	476.00	948.00	476.00	948.00	473.00	947.00	473.00	947.00	472.00	946.00	472.00	946.00	470.00	945.00	470.00	945.00	468.00	943.00	468.00	943.00	467.00	942.00	467.00	942.00	466.00	941.00	466.00	941.00	463.00	940.00	463.00	940.00	462.00	939.00	462.00	939.00	461.00	938.00	461.00	938.00	460.00	937.00	460.00	937.00	459.00	936.00	459.00	936.00	458.00	935.00	458.00	935.00	456.00	933.00	456.00	933.00	455.00	932.00	455.00	932.00	453.00	931.00	453.00	931.00	452.00	930.00	452.00	930.00	450.00	929.00	450.00	929.00	447.00	928.00	447.00	928.00	446.00	927.00	446.00	927.00	444.00	926.00	444.00	926.00	441.00	925.00	441.00	925.00	439.00	924.00	439.00	924.00	438.00	923.00	438.00	923.00	435.00	922.00	435.00	922.00	434.00	921.00	434.00	921.00	433.00	920.00	433.00	920.00	432.00	919.00	432.00	919.00	431.00	918.00	431.00	918.00	430.00	917.00	430.00	917.00	429.00	916.00	429.00	916.00	428.00	914.00	428.00	914.00	427.00	912.00	427.00	912.00	426.00	908.00	426.00	908.00	425.00	907.00	425.00	907.00	424.00	896.00	424.00	896.00	425.00	893.00	425.00	893.00	426.00	891.00	426.00	891.00	427.00	890.00	427.00	890.00	428.00	889.00	428.00	889.00	429.00	888.00	429.00	888.00	431.00	887.00	431.00	887.00	432.00	886.00	432.00	886.00	435.00	885.00	435.00	885.00	448.00	886.00	448.00	886.00	450.00	885.00	450.00	885.00	449.00	884.00	449.00	884.00	447.00	883.00	447.00	883.00	446.00	882.00	446.00	882.00	444.00	881.00	444.00	881.00	443.00	880.00	443.00	880.00	441.00	879.00	441.00	879.00	439.00	878.00	439.00	878.00	436.00	877.00	436.00	877.00	435.00	876.00	435.00	876.00	434.00	874.00	434.00	874.00	433.00	868.00	433.00	868.00	434.00	863.00	434.00	863.00	435.00	859.00	435.00	859.00	436.00	856.00	436.00	856.00	437.00	853.00	437.00	853.00	438.00	851.00	438.00	851.00	439.00	850.00	439.00	850.00	440.00	848.00	440.00	848.00	441.00	847.00	441.00	847.00	442.00	845.00	442.00	845.00	443.00	844.00	443.00	844.00	444.00	842.00	444.00	842.00	445.00	841.00	445.00	841.00	446.00	840.00	446.00	840.00	447.00	838.00	447.00	838.00	449.00	836.00	449.00	836.00	450.00	835.00	450.00	835.00	451.00	834.00	451.00	834.00	452.00	833.00	452.00	833.00	453.00	832.00	453.00	832.00	455.00	831.00	455.00	831.00	459.00	830.00	459.00	830.00	458.00	829.00	458.00	829.00	457.00	828.00	457.00	828.00	455.00	826.00	455.00	826.00	454.00	825.00	454.00	825.00	453.00	824.00	453.00	824.00	452.00	823.00	452.00	823.00	451.00	821.00	451.00	821.00	450.00	820.00	450.00	820.00	449.00	819.00	449.00	819.00	448.00	818.00	448.00	818.00	447.00	817.00	447.00	817.00	446.00	815.00	446.00	815.00	444.00	812.00	444.00	812.00	443.00	811.00	443.00	811.00	442.00	809.00	442.00	809.00	441.00	808.00	441.00	808.00	421.00	807.00	421.00	807.00	414.00	808.00	414.00	808.00	397.00	809.00	397.00	809.00	395.00	810.00	395.00	810.00	392.00	811.00	392.00	811.00	388.00	812.00	388.00	812.00	386.00	813.00	386.00	813.00	383.00	814.00	383.00	814.00	380.00	815.00	380.00	815.00	378.00	816.00	378.00	816.00	375.00	817.00	375.00	817.00	374.00	818.00	374.00	818.00	372.00	819.00	372.00	819.00	370.00	820.00	370.00	820.00	369.00	821.00	369.00	821.00	366.00	823.00	366.00	823.00	364.00	825.00	364.00	825.00	363.00	826.00	363.00	826.00	362.00	828.00	362.00	828.00	361.00	829.00	361.00	829.00	360.00	830.00	360.00	830.00	358.00	832.00	358.00	832.00	357.00	834.00	357.00	834.00	356.00	835.00	356.00	835.00	355.00	837.00	355.00	837.00	354.00	839.00	354.00	839.00	352.00	842.00	352.00	842.00	350.00	844.00	350.00	844.00	349.00	847.00	349.00	847.00	348.00	849.00	348.00	849.00	346.00	857.00	346.00	857.00	347.00	861.00	347.00	861.00	348.00	867.00	348.00	867.00	349.00	875.00	349.00	875.00	350.00	890.00	350.00	890.00	349.00	896.00	349.00	896.00	350.00	897.00	350.00	897.00	352.00	898.00	352.00	898.00	353.00	899.00	353.00	899.00	354.00	900.00	354.00	900.00	357.00	901.00	357.00	901.00	358.00	902.00	358.00	902.00	360.00	903.00	360.00	903.00	361.00	904.00	361.00	904.00	362.00	905.00	362.00	905.00	364.00	906.00	364.00	906.00	365.00	907.00	365.00	907.00	366.00	908.00	366.00	908.00	367.00	909.00	367.00	909.00	368.00	910.00	368.00	910.00	369.00	911.00	369.00	911.00	371.00	913.00	371.00	913.00	373.00	914.00	373.00	914.00	374.00	915.00	374.00	915.00	376.00	916.00	376.00	916.00	377.00	917.00	377.00	917.00	378.00	918.00	378.00	918.00	379.00	919.00	379.00	919.00	380.00	920.00	380.00	920.00	381.00	921.00	381.00	921.00	382.00	923.00	382.00	923.00	384.00	925.00	384.00	925.00	386.00	927.00	386.00	927.00	387.00	928.00	387.00	928.00	388.00	930.00	388.00	930.00	389.00	931.00	389.00	931.00	390.00	934.00	390.00
T0_thres-1.tif	0357-0951	432.99	162.01	1071.90	88.79	0.0576	1002.00	361.00	1001.00	361.00	1001.00	365.00	1000.00	365.00	1000.00	370.00	999.00	370.00	999.00	375.00	998.00	375.00	998.00	376.00	997.00	376.00	997.00	378.00	996.00	378.00	996.00	379.00	995.00	379.00	995.00	380.00	993.00	380.00	993.00	382.00	992.00	382.00	992.00	383.00	991.00	383.00	991.00	384.00	989.00	384.00	989.00	385.00	988.00	385.00	988.00	386.00	987.00	386.00	987.00	387.00	984.00	387.00	984.00	388.00	974.00	388.00	974.00	389.00	970.00	389.00	970.00	390.00	960.00	390.00	960.00	391.00	954.00	391.00	954.00	392.00	953.00	392.00	953.00	391.00	949.00	391.00	949.00	390.00	945.00	390.00	945.00	389.00	941.00	389.00	941.00	388.00	936.00	388.00	936.00	387.00	933.00	387.00	933.00	386.00	932.00	386.00	932.00	385.00	931.00	385.00	931.00	384.00	929.00	384.00	929.00	383.00	928.00	383.00	928.00	382.00	927.00	382.00	927.00	381.00	926.00	381.00	926.00	380.00	925.00	380.00	925.00	379.00	923.00	379.00	923.00	378.00	922.00	378.00	922.00	377.00	921.00	377.00	921.00	375.00	920.00	375.00	920.00	374.00	919.00	374.00	919.00	373.00	918.00	373.00	918.00	372.00	917.00	372.00	917.00	371.00	916.00	371.00	916.00	369.00	915.00	369.00	915.00	368.00	914.00	368.00	914.00	367.00	913.00	367.00	913.00	365.00	911.00	365.00	911.00	364.00	910.00	364.00	910.00	363.00	909.00	363.00	909.00	361.00	908.00	361.00	908.00	359.00	907.00	359.00	907.00	358.00	906.00	358.00	906.00	357.00	905.00	357.00	905.00	356.00	904.00	356.00	904.00	354.00	903.00	354.00	903.00	352.00	902.00	352.00	902.00	351.00	901.00	351.00	901.00	349.00	900.00	349.00	900.00	345.00	901.00	345.00	901.00	343.00	902.00	343.00	902.00	342.00	903.00	342.00	903.00	340.00	904.00	340.00	904.00	338.00	905.00	338.00	905.00	337.00	906.00	337.00	906.00	336.00	907.00	336.00	907.00	335.00	908.00	335.00	908.00	334.00	909.00	334.00	909.00	333.00	911.00	333.00	911.00	332.00	912.00	332.00	912.00	331.00	914.00	331.00	914.00	330.00	915.00	330.00	915.00	329.00	916.00	329.00	916.00	328.00	918.00	328.00	918.00	327.00	920.00	327.00	920.00	326.00	922.00	326.00	922.00	325.00	923.00	325.00	923.00	324.00	928.00	324.00	928.00	323.00	950.00	323.00	950.00	324.00	960.00	324.00	960.00	325.00	963.00	325.00	963.00	326.00	966.00	326.00	966.00	327.00	969.00	327.00	969.00	328.00	971.00	328.00	971.00	329.00	974.00	329.00	974.00	330.00	976.00	330.00	976.00	331.00	978.00	331.00	978.00	332.00	980.00	332.00	980.00	333.00	981.00	333.00	981.00	334.00	983.00	334.00	983.00	335.00	984.00	335.00	984.00	336.00	986.00	336.00	986.00	337.00	987.00	337.00	987.00	338.00	988.00	338.00	988.00	339.00	989.00	339.00	989.00	340.00	991.00	340.00	991.00	341.00	992.00	341.00	992.00	342.00	993.00	342.00	993.00	343.00	995.00	343.00	995.00	344.00	996.00	344.00	996.00	345.00	997.00	345.00	997.00	347.00	998.00	347.00	998.00	348.00	999.00	348.00	999.00	350.00	1000.00	350.00	1000.00	352.00	1001.00	352.00	1001.00	355.00	1002.00	355.00
T0_thres-1.tif	0280-0899	401.61	130.10	2891.74	-32.57	0.0293	994.00	303.00	993.00	303.00	993.00	306.00	992.00	306.00	992.00	309.00	991.00	309.00	991.00	311.00	990.00	311.00	990.00	313.00	989.00	313.00	989.00	315.00	988.00	315.00	988.00	316.00	987.00	316.00	987.00	318.00	986.00	318.00	986.00	319.00	985.00	319.00	985.00	320.00	983.00	320.00	983.00	321.00	981.00	321.00	981.00	322.00	979.00	322.00	979.00	323.00	977.00	323.00	977.00	324.00	976.00	324.00	976.00	326.00	973.00	326.00	973.00	325.00	971.00	325.00	971.00	324.00	968.00	324.00	968.00	323.00	965.00	323.00	965.00	322.00	962.00	322.00	962.00	321.00	952.00	321.00	952.00	320.00	946.00	320.00	946.00	319.00	940.00	319.00	940.00	320.00	926.00	320.00	926.00	321.00	921.00	321.00	921.00	322.00	919.00	322.00	919.00	323.00	917.00	323.00	917.00	324.00	916.00	324.00	916.00	325.00	914.00	325.00	914.00	326.00	912.00	326.00	912.00	327.00	911.00	327.00	911.00	328.00	910.00	328.00	910.00	329.00	908.00	329.00	908.00	330.00	907.00	330.00	907.00	331.00	905.00	331.00	905.00	332.00	904.00	332.00	904.00	334.00	903.00	334.00	903.00	335.00	902.00	335.00	902.00	336.00	901.00	336.00	901.00	337.00	900.00	337.00	900.00	339.00	899.00	339.00	899.00	341.00	898.00	341.00	898.00	343.00	896.00	343.00	896.00	344.00	894.00	344.00	894.00	345.00	892.00	345.00	892.00	346.00	888.00	346.00	888.00	347.00	877.00	347.00	877.00	346.00	870.00	346.00	870.00	345.00	864.00	345.00	864.00	344.00	860.00	344.00	860.00	343.00	848.00	343.00	848.00	342.00	847.00	342.00	847.00	341.00	846.00	341.00	846.00	339.00	845.00	339.00	845.00	338.00	844.00	338.00	844.00	335.00	843.00	335.00	843.00	333.00	842.00	333.00	842.00	331.00	841.00	331.00	841.00	329.00	840.00	329.00	840.00	327.00	839.00	327.00	839.00	325.00	838.00	325.00	838.00	323.00	837.00	323.00	837.00	322.00	836.00	322.00	836.00	321.00	835.00	321.00	835.00	320.00	834.00	320.00	834.00	319.00	833.00	319.00	833.00	318.00	832.00	318.00	832.00	317.00	831.00	317.00	831.00	315.00	830.00	315.00	830.00	314.00	829.00	314.00	829.00	313.00	828.00	313.00	828.00	312.00	827.00	312.00	827.00	311.00	826.00	311.00	826.00	310.00	825.00	310.00	825.00	309.00	824.00	309.00	824.00	308.00	822.00	308.00	822.00	306.00	821.00	306.00	821.00	305.00	820.00	305.00	820.00	304.00	819.00	304.00	819.00	303.00	818.00	303.00	818.00	302.00	817.00	302.00	817.00	301.00	816.00	301.00	816.00	299.00	814.00	299.00	814.00	298.00	813.00	298.00	813.00	297.00	812.00	297.00	812.00	295.00	811.00	295.00	811.00	293.00	810.00	293.00	810.00	290.00	809.00	290.00	809.00	288.00	808.00	288.00	808.00	284.00	807.00	284.00	807.00	279.00	806.00	279.00	806.00	274.00	805.00	274.00	805.00	271.00	804.00	271.00	804.00	265.00	803.00	265.00	803.00	260.00	802.00	260.00	802.00	248.00	804.00	248.00	804.00	247.00	805.00	247.00	805.00	245.00	808.00	245.00	808.00	244.00	809.00	244.00	809.00	243.00	812.00	243.00	812.00	242.00	813.00	242.00	813.00	241.00	814.00	241.00	814.00	240.00	817.00	240.00	817.00	239.00	818.00	239.00	818.00	237.00	819.00	237.00	819.00	236.00	820.00	236.00	820.00	234.00	821.00	234.00	821.00	233.00	822.00	233.00	822.00	232.00	823.00	232.00	823.00	231.00	824.00	231.00	824.00	230.00	826.00	230.00	826.00	228.00	827.00	228.00	827.00	227.00	829.00	227.00	829.00	226.00	831.00	226.00	831.00	225.00	832.00	225.00	832.00	224.00	833.00	224.00	833.00	223.00	835.00	223.00	835.00	222.00	836.00	222.00	836.00	221.00	840.00	221.00	840.00	220.00	842.00	220.00	842.00	219.00	844.00	219.00	844.00	218.00	850.00	218.00	850.00	217.00	851.00	217.00	851.00	215.00	852.00	215.00	852.00	214.00	856.00	214.00	856.00	215.00	860.00	215.00	860.00	214.00	863.00	214.00	863.00	215.00	866.00	215.00	866.00	214.00	867.00	214.00	867.00	215.00	875.00	215.00	875.00	220.00	876.00	220.00	876.00	224.00	877.00	224.00	877.00	227.00	878.00	227.00	878.00	230.00	879.00	230.00	879.00	234.00	880.00	234.00	880.00	236.00	881.00	236.00	881.00	238.00	882.00	238.00	882.00	240.00	883.00	240.00	883.00	241.00	884.00	241.00	884.00	242.00	885.00	242.00	885.00	244.00	887.00	244.00	887.00	246.00	888.00	246.00	888.00	247.00	889.00	247.00	889.00	248.00	890.00	248.00	890.00	249.00	891.00	249.00	891.00	251.00	892.00	251.00	892.00	253.00	893.00	253.00	893.00	254.00	894.00	254.00	894.00	255.00	895.00	255.00	895.00	256.00	896.00	256.00	896.00	257.00	897.00	257.00	897.00	258.00	898.00	258.00	898.00	259.00	900.00	259.00	900.00	260.00	901.00	260.00	901.00	261.00	903.00	261.00	903.00	262.00	906.00	262.00	906.00	263.00	907.00	263.00	907.00	264.00	909.00	264.00	909.00	265.00	912.00	265.00	912.00	266.00	915.00	266.00	915.00	267.00	917.00	267.00	917.00	268.00	921.00	268.00	921.00	269.00	922.00	269.00	922.00	270.00	924.00	270.00	924.00	271.00	927.00	271.00	927.00	272.00	930.00	272.00	930.00	273.00	933.00	273.00	933.00	274.00	935.00	274.00	935.00	275.00	938.00	275.00	938.00	276.00	941.00	276.00	941.00	277.00	943.00	277.00	943.00	278.00	947.00	278.00	947.00	279.00	952.00	279.00	952.00	280.00	974.00	280.00	974.00	281.00	989.00	281.00	989.00	280.00	991.00	280.00	991.00	282.00	994.00	282.00	994.00	284.00	995.00	284.00	995.00	287.00	996.00	287.00	996.00	296.00	995.00	296.00	995.00	300.00	994.00	300.00
T0_thres-1.tif	0228-0940	430.55	105.11	1749.18	-49.97	0.0353	998.00	219.00	999.00	219.00	999.00	221.00	1000.00	221.00	1000.00	222.00	1001.00	222.00	1001.00	225.00	1002.00	225.00	1002.00	227.00	1003.00	227.00	1003.00	230.00	1002.00	230.00	1002.00	234.00	1001.00	234.00	1001.00	237.00	1000.00	237.00	1000.00	243.00	999.00	243.00	999.00	257.00	998.00	257.00	998.00	262.00	996.00	262.00	996.00	275.00	995.00	275.00	995.00	276.00	994.00	276.00	994.00	277.00	986.00	277.00	986.00	278.00	980.00	278.00	980.00	277.00	955.00	277.00	955.00	276.00	949.00	276.00	949.00	275.00	945.00	275.00	945.00	274.00	944.00	274.00	944.00	273.00	941.00	273.00	941.00	272.00	938.00	272.00	938.00	271.00	936.00	271.00	936.00	270.00	932.00	270.00	932.00	269.00	930.00	269.00	930.00	268.00	927.00	268.00	927.00	267.00	924.00	267.00	924.00	266.00	923.00	266.00	923.00	265.00	919.00	265.00	919.00	264.00	917.00	264.00	917.00	263.00	915.00	263.00	915.00	262.00	911.00	262.00	911.00	261.00	910.00	261.00	910.00	260.00	908.00	260.00	908.00	259.00	905.00	259.00	905.00	258.00	904.00	258.00	904.00	257.00	902.00	257.00	902.00	256.00	901.00	256.00	901.00	255.00	899.00	255.00	899.00	254.00	898.00	254.00	898.00	252.00	897.00	252.00	897.00	251.00	896.00	251.00	896.00	250.00	895.00	250.00	895.00	249.00	894.00	249.00	894.00	247.00	893.00	247.00	893.00	246.00	892.00	246.00	892.00	245.00	891.00	245.00	891.00	243.00	890.00	243.00	890.00	242.00	889.00	242.00	889.00	241.00	888.00	241.00	888.00	239.00	887.00	239.00	887.00	238.00	886.00	238.00	886.00	237.00	885.00	237.00	885.00	235.00	884.00	235.00	884.00	233.00	883.00	233.00	883.00	231.00	882.00	231.00	882.00	228.00	881.00	228.00	881.00	225.00	880.00	225.00	880.00	222.00	879.00	222.00	879.00	218.00	878.00	218.00	878.00	215.00	879.00	215.00	879.00	213.00	880.00	213.00	880.00	212.00	881.00	212.00	881.00	211.00	884.00	211.00	884.00	212.00	885.00	212.00	885.00	211.00	887.00	211.00	887.00	210.00	889.00	210.00	889.00	209.00	891.00	209.00	891.00	208.00	904.00	208.00	904.00	207.00	905.00	207.00	905.00	206.00	906.00	206.00	906.00	205.00	908.00	205.00	908.00	204.00	909.00	204.00	909.00	203.00	910.00	203.00	910.00	202.00	911.00	202.00	911.00	201.00	912.00	201.00	912.00	200.00	913.00	200.00	913.00	199.00	914.00	199.00	914.00	198.00	915.00	198.00	915.00	197.00	919.00	197.00	919.00	196.00	920.00	196.00	920.00	195.00	924.00	195.00	924.00	194.00	926.00	194.00	926.00	193.00	928.00	193.00	928.00	192.00	929.00	192.00	929.00	191.00	931.00	191.00	931.00	189.00	932.00	189.00	932.00	188.00	936.00	188.00	936.00	187.00	938.00	187.00	938.00	186.00	946.00	186.00	946.00	185.00	951.00	185.00	951.00	183.00	955.00	183.00	955.00	182.00	957.00	182.00	957.00	181.00	958.00	181.00	958.00	179.00	959.00	179.00	959.00	178.00	962.00	178.00	962.00	179.00	963.00	179.00	963.00	180.00	964.00	180.00	964.00	179.00	966.00	179.00	966.00	180.00	967.00	180.00	967.00	181.00	969.00	181.00	969.00	182.00	971.00	182.00	971.00	183.00	972.00	183.00	972.00	184.00	973.00	184.00	973.00	186.00	974.00	186.00	974.00	187.00	975.00	187.00	975.00	189.00	976.00	189.00	976.00	190.00	977.00	190.00	977.00	191.00	978.00	191.00	978.00	193.00	980.00	193.00	980.00	194.00	981.00	194.00	981.00	195.00	982.00	195.00	982.00	196.00	983.00	196.00	983.00	197.00	984.00	197.00	984.00	198.00	985.00	198.00	985.00	199.00	987.00	199.00	987.00	200.00	988.00	200.00	988.00	201.00	989.00	201.00	989.00	203.00	990.00	203.00	990.00	205.00	991.00	205.00	991.00	206.00	992.00	206.00	992.00	208.00	993.00	208.00	993.00	209.00	994.00	209.00	994.00	210.00	996.00	210.00	996.00	213.00	997.00	213.00	997.00	214.00	998.00	214.00
T0_thres-1.tif	0151-0697	315.72	70.59	999.17	-81.96	0.0717	730.00	154.00	731.00	154.00	731.00	155.00	732.00	155.00	732.00	157.00	733.00	157.00	733.00	159.00	734.00	159.00	734.00	161.00	735.00	161.00	735.00	165.00	736.00	165.00	736.00	168.00	737.00	168.00	737.00	169.00	739.00	169.00	739.00	170.00	740.00	170.00	740.00	172.00	741.00	172.00	741.00	173.00	742.00	173.00	742.00	174.00	743.00	174.00	743.00	173.00	744.00	173.00	744.00	174.00	745.00	174.00	745.00	175.00	747.00	175.00	747.00	176.00	748.00	176.00	748.00	177.00	747.00	177.00	747.00	178.00	745.00	178.00	745.00	179.00	743.00	179.00	743.00	180.00	741.00	180.00	741.00	181.00	739.00	181.00	739.00	182.00	738.00	182.00	738.00	183.00	736.00	183.00	736.00	184.00	734.00	184.00	734.00	185.00	731.00	185.00	731.00	186.00	729.00	186.00	729.00	187.00	727.00	187.00	727.00	188.00	724.00	188.00	724.00	189.00	721.00	189.00	721.00	190.00	715.00	190.00	715.00	189.00	703.00	189.00	703.00	188.00	697.00	188.00	697.00	187.00	685.00	187.00	685.00	186.00	682.00	186.00	682.00	185.00	680.00	185.00	680.00	184.00	677.00	184.00	677.00	183.00	676.00	183.00	676.00	182.00	674.00	182.00	674.00	181.00	671.00	181.00	671.00	180.00	669.00	180.00	669.00	179.00	666.00	179.00	666.00	178.00	664.00	178.00	664.00	177.00	663.00	177.00	663.00	176.00	662.00	176.00	662.00	175.00	660.00	175.00	660.00	174.00	659.00	174.00	659.00	173.00	658.00	173.00	658.00	172.00	657.00	172.00	657.00	171.00	655.00	171.00	655.00	170.00	654.00	170.00	654.00	169.00	653.00	169.00	653.00	168.00	652.00	168.00	652.00	167.00	651.00	167.00	651.00	166.00	650.00	166.00	650.00	164.00	649.00	164.00	649.00	163.00	648.00	163.00	648.00	160.00	647.00	160.00	647.00	156.00	648.00	156.00	648.00	154.00	649.00	154.00	649.00	152.00	650.00	152.00	650.00	150.00	651.00	150.00	651.00	149.00	652.00	149.00	652.00	148.00	654.00	148.00	654.00	147.00	655.00	147.00	655.00	146.00	656.00	146.00	656.00	145.00	657.00	145.00	657.00	144.00	658.00	144.00	658.00	142.00	659.00	142.00	659.00	137.00	660.00	137.00	660.00	136.00	661.00	136.00	661.00	135.00	662.00	135.00	662.00	133.00	663.00	133.00	663.00	130.00	665.00	130.00	665.00	128.00	667.00	128.00	667.00	127.00	668.00	127.00	668.00	125.00	669.00	125.00	669.00	124.00	671.00	124.00	671.00	123.00	673.00	123.00	673.00	121.00	674.00	121.00	674.00	119.00	676.00	119.00	676.00	118.00	679.00	118.00	679.00	116.00	682.00	116.00	682.00	115.00	683.00	115.00	683.00	116.00	684.00	116.00	684.00	115.00	688.00	115.00	688.00	114.00	690.00	114.00	690.00	113.00	691.00	113.00	691.00	112.00	692.00	112.00	692.00	113.00	693.00	113.00	693.00	114.00	699.00	114.00	699.00	115.00	701.00	115.00	701.00	116.00	702.00	116.00	702.00	117.00	704.00	117.00	704.00	118.00	708.00	118.00	708.00	119.00	709.00	119.00	709.00	122.00	710.00	122.00	710.00	123.00	711.00	123.00	711.00	124.00	712.00	124.00	712.00	125.00	713.00	125.00	713.00	127.00	714.00	127.00	714.00	128.00	715.00	128.00	715.00	129.00	717.00	129.00	717.00	131.00	718.00	131.00	718.00	132.00	719.00	132.00	719.00	135.00	721.00	135.00	721.00	138.00	722.00	138.00	722.00	139.00	723.00	139.00	723.00	142.00	724.00	142.00	724.00	143.00	725.00	143.00	725.00	144.00	726.00	144.00	726.00	147.00	727.00	147.00	727.00	149.00	728.00	149.00	728.00	150.00	729.00	150.00	729.00	151.00	730.00	151.00
T0_thres-1.tif	0108-0748	341.65	46.03	1852.07	1.35	0.0336	775.00	117.00	774.00	117.00	774.00	118.00	773.00	118.00	773.00	119.00	772.00	119.00	772.00	122.00	771.00	122.00	771.00	133.00	772.00	133.00	772.00	136.00	773.00	136.00	773.00	140.00	774.00	140.00	774.00	144.00	775.00	144.00	775.00	146.00	776.00	146.00	776.00	147.00	777.00	147.00	777.00	148.00	778.00	148.00	778.00	151.00	780.00	151.00	780.00	153.00	777.00	153.00	777.00	154.00	776.00	154.00	776.00	155.00	775.00	155.00	775.00	156.00	776.00	156.00	776.00	157.00	777.00	157.00	777.00	156.00	778.00	156.00	778.00	158.00	777.00	158.00	777.00	160.00	776.00	160.00	776.00	162.00	775.00	162.00	775.00	163.00	774.00	163.00	774.00	165.00	773.00	165.00	773.00	167.00	772.00	167.00	772.00	168.00	770.00	168.00	770.00	169.00	769.00	169.00	769.00	170.00	768.00	170.00	768.00	171.00	766.00	171.00	766.00	172.00	765.00	172.00	765.00	173.00	763.00	173.00	763.00	174.00	760.00	174.00	760.00	175.00	759.00	175.00	759.00	174.00	753.00	174.00	753.00	173.00	747.00	173.00	747.00	172.00	745.00	172.00	745.00	171.00	743.00	171.00	743.00	170.00	742.00	170.00	742.00	169.00	741.00	169.00	741.00	168.00	740.00	168.00	740.00	165.00	738.00	165.00	738.00	164.00	737.00	164.00	737.00	162.00	738.00	162.00	738.00	161.00	737.00	161.00	737.00	159.00	736.00	159.00	736.00	157.00	735.00	157.00	735.00	155.00	734.00	155.00	734.00	154.00	733.00	154.00	733.00	153.00	732.00	153.00	732.00	152.00	733.00	152.00	733.00	151.00	732.00	151.00	732.00	150.00	731.00	150.00	731.00	149.00	730.00	149.00	730.00	147.00	729.00	147.00	729.00	146.00	728.00	146.00	728.00	145.00	729.00	145.00	729.00	144.00	728.00	144.00	728.00	143.00	727.00	143.00	727.00	142.00	726.00	142.00	726.00	139.00	725.00	139.00	725.00	138.00	724.00	138.00	724.00	137.00	723.00	137.00	723.00	136.00	724.00	136.00	724.00	135.00	723.00	135.00	723.00	134.00	722.00	134.00	722.00	132.00	721.00	132.00	721.00	131.00	720.00	131.00	720.00	129.00	719.00	129.00	719.00	128.00	718.00	128.00	718.00	125.00	717.00	125.00	717.00	124.00	716.00	124.00	716.00	123.00	715.00	123.00	715.00	121.00	714.00	121.00	714.00	120.00	713.00	120.00	713.00	119.00	711.00	119.00	711.00	118.00	710.00	118.00	710.00	117.00	709.00	117.00	709.00	115.00	707.00	115.00	707.00	114.00	703.00	114.00	703.00	113.00	702.00	113.00	702.00	112.00	697.00	112.00	697.00	111.00	693.00	111.00	693.00	110.00	691.00	110.00	691.00	106.00	692.00	106.00	692.00	105.00	693.00	105.00	693.00	101.00	694.00	101.00	694.00	99.00	695.00	99.00	695.00	96.00	696.00	96.00	696.00	90.00	697.00	90.00	697.00	88.00	698.00	88.00	698.00	86.00	699.00	86.00	699.00	85.00	698.00	85.00	698.00	83.00	699.00	83.00	699.00	82.00	700.00	82.00	700.00	83.00	702.00	83.00	702.00	82.00	703.00	82.00	703.00	80.00	704.00	80.00	704.00	77.00	705.00	77.00	705.00	75.00	706.00	75.00	706.00	74.00	708.00	74.00	708.00	72.00	709.00	72.00	709.00	71.00	711.00	71.00	711.00	69.00	712.00	69.00	712.00	68.00	713.00	68.00	713.00	66.00	717.00	66.00	717.00	65.00	719.00	65.00	719.00	64.00	720.00	64.00	720.00	63.00	722.00	63.00	722.00	62.00	724.00	62.00	724.00	61.00	725.00	61.00	725.00	60.00	726.00	60.00	726.00	59.00	727.00	59.00	727.00	57.00	729.00	57.00	729.00	56.00	731.00	56.00	731.00	54.00	734.00	54.00	734.00	52.00	737.00	52.00	737.00	51.00	739.00	51.00	739.00	49.00	740.00	49.00	740.00	48.00	743.00	48.00	743.00	46.00	748.00	46.00	748.00	45.00	750.00	45.00	750.00	44.00	755.00	44.00	755.00	43.00	758.00	43.00	758.00	42.00	762.00	42.00	762.00	41.00	772.00	41.00	772.00	42.00	773.00	42.00	773.00	43.00	774.00	43.00	774.00	42.00	777.00	42.00	777.00	43.00	778.00	43.00	778.00	45.00	779.00	45.00	779.00	46.00	782.00	46.00	782.00	47.00	784.00	47.00	784.00	48.00	785.00	48.00	785.00	49.00	786.00	49.00	786.00	50.00	787.00	50.00	787.00	52.00	788.00	52.00	788.00	55.00	789.00	55.00	789.00	56.00	790.00	56.00	790.00	58.00	791.00	58.00	791.00	61.00	792.00	61.00	792.00	63.00	793.00	63.00	793.00	67.00	794.00	67.00	794.00	68.00	795.00	68.00	795.00	69.00	796.00	69.00	796.00	74.00	797.00	74.00	797.00	77.00	798.00	77.00	798.00	78.00	799.00	78.00	799.00	83.00	800.00	83.00	800.00	84.00	801.00	84.00	801.00	87.00	802.00	87.00	802.00	91.00	803.00	91.00	803.00	94.00	804.00	94.00	804.00	100.00	805.00	100.00	805.00	107.00	804.00	107.00	804.00	108.00	803.00	108.00	803.00	109.00	802.00	109.00	802.00	122.00	800.00	122.00	800.00	121.00	799.00	121.00	799.00	120.00	798.00	120.00	798.00	119.00	796.00	119.00	796.00	118.00	795.00	118.00	795.00	117.00	794.00	117.00	794.00	116.00	784.00	116.00	784.00	115.00	778.00	115.00	778.00	116.00	775.00	116.00
T0_thres-1.tif	0108-0641	290.54	48.92	1066.94	13.42	0.0702	692.00	99.00	691.00	99.00	691.00	102.00	690.00	102.00	690.00	104.00	689.00	104.00	689.00	106.00	688.00	106.00	688.00	108.00	687.00	108.00	687.00	110.00	686.00	110.00	686.00	111.00	685.00	111.00	685.00	112.00	682.00	112.00	682.00	113.00	680.00	113.00	680.00	114.00	678.00	114.00	678.00	115.00	676.00	115.00	676.00	116.00	674.00	116.00	674.00	117.00	673.00	117.00	673.00	118.00	672.00	118.00	672.00	119.00	671.00	119.00	671.00	120.00	670.00	120.00	670.00	121.00	669.00	121.00	669.00	122.00	668.00	122.00	668.00	123.00	667.00	123.00	667.00	124.00	666.00	124.00	666.00	125.00	665.00	125.00	665.00	126.00	663.00	126.00	663.00	128.00	662.00	128.00	662.00	129.00	661.00	129.00	661.00	131.00	660.00	131.00	660.00	133.00	659.00	133.00	659.00	134.00	658.00	134.00	658.00	135.00	654.00	135.00	654.00	134.00	652.00	134.00	652.00	133.00	637.00	133.00	637.00	134.00	635.00	134.00	635.00	135.00	632.00	135.00	632.00	136.00	630.00	136.00	630.00	137.00	628.00	137.00	628.00	138.00	626.00	138.00	626.00	139.00	624.00	139.00	624.00	140.00	623.00	140.00	623.00	141.00	622.00	141.00	622.00	142.00	621.00	142.00	621.00	143.00	618.00	143.00	618.00	144.00	616.00	144.00	616.00	145.00	615.00	145.00	615.00	146.00	613.00	146.00	613.00	147.00	611.00	147.00	611.00	148.00	607.00	148.00	607.00	147.00	605.00	147.00	605.00	146.00	604.00	146.00	604.00	145.00	603.00	145.00	603.00	144.00	599.00	144.00	599.00	143.00	598.00	143.00	598.00	142.00	597.00	142.00	597.00	141.00	595.00	141.00	595.00	140.00	594.00	140.00	594.00	139.00	592.00	139.00	592.00	138.00	591.00	138.00	591.00	136.00	590.00	136.00	590.00	135.00	589.00	135.00	589.00	134.00	588.00	134.00	588.00	133.00	587.00	133.00	587.00	132.00	588.00	132.00	588.00	131.00	587.00	131.00	587.00	130.00	586.00	130.00	586.00	127.00	587.00	127.00	587.00	126.00	586.00	126.00	586.00	125.00	585.00	125.00	585.00	117.00	586.00	117.00	586.00	115.00	587.00	115.00	587.00	112.00	588.00	112.00	588.00	110.00	589.00	110.00	589.00	108.00	590.00	108.00	590.00	107.00	592.00	107.00	592.00	106.00	593.00	106.00	593.00	105.00	594.00	105.00	594.00	103.00	596.00	103.00	596.00	102.00	597.00	102.00	597.00	101.00	598.00	101.00	598.00	100.00	600.00	100.00	600.00	99.00	602.00	99.00	602.00	98.00	603.00	98.00	603.00	97.00	605.00	97.00	605.00	96.00	608.00	96.00	608.00	95.00	609.00	95.00	609.00	94.00	611.00	94.00	611.00	92.00	615.00	92.00	615.00	91.00	616.00	91.00	616.00	90.00	617.00	90.00	617.00	89.00	618.00	89.00	618.00	88.00	620.00	88.00	620.00	87.00	623.00	87.00	623.00	86.00	624.00	86.00	624.00	84.00	627.00	84.00	627.00	83.00	629.00	83.00	629.00	82.00	631.00	82.00	631.00	81.00	634.00	81.00	634.00	80.00	637.00	80.00	637.00	79.00	638.00	79.00	638.00	78.00	641.00	78.00	641.00	77.00	643.00	77.00	643.00	76.00	645.00	76.00	645.00	75.00	646.00	75.00	646.00	74.00	648.00	74.00	648.00	73.00	649.00	73.00	649.00	71.00	650.00	71.00	650.00	70.00	651.00	70.00	651.00	69.00	653.00	69.00	653.00	68.00	657.00	68.00	657.00	69.00	659.00	69.00	659.00	70.00	661.00	70.00	661.00	71.00	664.00	71.00	664.00	72.00	665.00	72.00	665.00	73.00	667.00	73.00	667.00	74.00	670.00	74.00	670.00	75.00	671.00	75.00	671.00	76.00	672.00	76.00	672.00	77.00	675.00	77.00	675.00	78.00	696.00	78.00	696.00	79.00	697.00	79.00	697.00	80.00	696.00	80.00	696.00	85.00	695.00	85.00	695.00	87.00	694.00	87.00	694.00	93.00	693.00	93.00	693.00	96.00	692.00	96.00
T0_thres-1.tif	0062-0950	432.97	30.35	1705.58	21.43	0.0372	974.00	98.00	973.00	98.00	973.00	99.00	972.00	99.00	972.00	101.00	971.00	101.00	971.00	102.00	970.00	102.00	970.00	104.00	969.00	104.00	969.00	105.00	968.00	105.00	968.00	106.00	967.00	106.00	967.00	107.00	966.00	107.00	966.00	109.00	965.00	109.00	965.00	111.00	964.00	111.00	964.00	112.00	963.00	112.00	963.00	113.00	962.00	113.00	962.00	114.00	961.00	114.00	961.00	116.00	960.00	116.00	960.00	117.00	959.00	117.00	959.00	118.00	958.00	118.00	958.00	119.00	957.00	119.00	957.00	121.00	956.00	121.00	956.00	122.00	955.00	122.00	955.00	123.00	953.00	123.00	953.00	124.00	945.00	124.00	945.00	125.00	944.00	125.00	944.00	124.00	919.00	124.00	919.00	122.00	917.00	122.00	917.00	121.00	914.00	121.00	914.00	120.00	912.00	120.00	912.00	119.00	911.00	119.00	911.00	117.00	900.00	117.00	900.00	116.00	897.00	116.00	897.00	115.00	896.00	115.00	896.00	114.00	893.00	114.00	893.00	112.00	894.00	112.00	894.00	110.00	895.00	110.00	895.00	105.00	896.00	105.00	896.00	99.00	897.00	99.00	897.00	98.00	896.00	98.00	896.00	97.00	895.00	97.00	895.00	90.00	896.00	90.00	896.00	87.00	897.00	87.00	897.00	86.00	896.00	86.00	896.00	85.00	895.00	85.00	895.00	68.00	896.00	68.00	896.00	67.00	897.00	67.00	897.00	66.00	905.00	66.00	905.00	65.00	908.00	65.00	908.00	64.00	911.00	64.00	911.00	63.00	914.00	63.00	914.00	62.00	918.00	62.00	918.00	61.00	920.00	61.00	920.00	60.00	922.00	60.00	922.00	59.00	923.00	59.00	923.00	58.00	925.00	58.00	925.00	57.00	926.00	57.00	926.00	56.00	928.00	56.00	928.00	55.00	929.00	55.00	929.00	54.00	931.00	54.00	931.00	53.00	932.00	53.00	932.00	51.00	933.00	51.00	933.00	50.00	936.00	50.00	936.00	46.00	937.00	46.00	937.00	44.00	939.00	44.00	939.00	43.00	940.00	43.00	940.00	41.00	942.00	41.00	942.00	40.00	943.00	40.00	943.00	37.00	945.00	37.00	945.00	36.00	946.00	36.00	946.00	34.00	947.00	34.00	947.00	33.00	948.00	33.00	948.00	32.00	949.00	32.00	949.00	29.00	950.00	29.00	950.00	28.00	953.00	28.00	953.00	24.00	954.00	24.00	954.00	23.00	955.00	23.00	955.00	22.00	956.00	22.00	956.00	19.00	957.00	19.00	957.00	14.00	959.00	14.00	959.00	11.00	960.00	11.00	960.00	7.00	961.00	7.00	961.00	5.00	962.00	5.00	962.00	0.00	996.00	0.00	996.00	1.00	997.00	1.00	997.00	4.00	998.00	4.00	998.00	6.00	999.00	6.00	999.00	8.00	1000.00	8.00	1000.00	10.00	1001.00	10.00	1001.00	12.00	1002.00	12.00	1002.00	14.00	1003.00	14.00	1003.00	15.00	1004.00	15.00	1004.00	19.00	1005.00	19.00	1005.00	21.00	1006.00	21.00	1006.00	25.00	1007.00	25.00	1007.00	26.00	1006.00	26.00	1006.00	33.00	1005.00	33.00	1005.00	40.00	1004.00	40.00	1004.00	46.00	1003.00	46.00	1003.00	49.00	1002.00	49.00	1002.00	51.00	1001.00	51.00	1001.00	53.00	1000.00	53.00	1000.00	56.00	999.00	56.00	999.00	58.00	998.00	58.00	998.00	60.00	997.00	60.00	997.00	61.00	996.00	61.00	996.00	63.00	995.00	63.00	995.00	64.00	994.00	64.00	994.00	65.00	993.00	65.00	993.00	67.00	992.00	67.00	992.00	68.00	991.00	68.00	991.00	69.00	990.00	69.00	990.00	70.00	989.00	70.00	989.00	72.00	988.00	72.00	988.00	73.00	987.00	73.00	987.00	75.00	986.00	75.00	986.00	76.00	985.00	76.00	985.00	78.00	984.00	78.00	984.00	81.00	983.00	81.00	983.00	83.00	982.00	83.00	982.00	85.00	981.00	85.00	981.00	86.00	980.00	86.00	980.00	88.00	979.00	88.00	979.00	89.00	978.00	89.00	978.00	92.00	977.00	92.00	977.00	93.00	976.00	93.00	976.00	95.00	975.00	95.00	975.00	97.00	974.00	97.00
T0_thres-1.tif	0763-0976	443.86	346.90	1040.08	-1.47	0.1168	1020.00	763.00	1019.00	763.00	1019.00	767.00	1018.00	767.00	1018.00	769.00	1017.00	769.00	1017.00	772.00	1016.00	772.00	1016.00	774.00	1015.00	774.00	1015.00	776.00	1014.00	776.00	1014.00	778.00	1013.00	778.00	1013.00	779.00	1012.00	779.00	1012.00	780.00	1011.00	780.00	1011.00	781.00	1010.00	781.00	1010.00	782.00	1009.00	782.00	1009.00	783.00	1008.00	783.00	1008.00	784.00	1007.00	784.00	1007.00	785.00	1006.00	785.00	1006.00	787.00	1004.00	787.00	1004.00	788.00	1003.00	788.00	1003.00	789.00	1002.00	789.00	1002.00	790.00	1001.00	790.00	1001.00	791.00	1000.00	791.00	1000.00	792.00	998.00	792.00	998.00	793.00	997.00	793.00	997.00	794.00	995.00	794.00	995.00	795.00	992.00	795.00	992.00	796.00	988.00	796.00	988.00	797.00	985.00	797.00	985.00	798.00	981.00	798.00	981.00	799.00	978.00	799.00	978.00	800.00	974.00	800.00	974.00	801.00	964.00	801.00	964.00	800.00	960.00	800.00	960.00	799.00	954.00	799.00	954.00	798.00	951.00	798.00	951.00	797.00	950.00	797.00	950.00	796.00	948.00	796.00	948.00	795.00	947.00	795.00	947.00	794.00	945.00	794.00	945.00	792.00	943.00	792.00	943.00	791.00	942.00	791.00	942.00	789.00	941.00	789.00	941.00	788.00	940.00	788.00	940.00	786.00	939.00	786.00	939.00	784.00	938.00	784.00	938.00	782.00	937.00	782.00	937.00	780.00	936.00	780.00	936.00	777.00	935.00	777.00	935.00	774.00	934.00	774.00	934.00	771.00	933.00	771.00	933.00	768.00	932.00	768.00	932.00	758.00	933.00	758.00	933.00	756.00	934.00	756.00	934.00	754.00	935.00	754.00	935.00	752.00	936.00	752.00	936.00	750.00	938.00	750.00	938.00	748.00	939.00	748.00	939.00	747.00	940.00	747.00	940.00	746.00	941.00	746.00	941.00	745.00	942.00	745.00	942.00	744.00	944.00	744.00	944.00	743.00	945.00	743.00	945.00	742.00	946.00	742.00	946.00	741.00	948.00	741.00	948.00	740.00	949.00	740.00	949.00	739.00	950.00	739.00	950.00	738.00	953.00	738.00	953.00	737.00	954.00	737.00	954.00	736.00	955.00	736.00	955.00	735.00	958.00	735.00	958.00	733.00	961.00	733.00	961.00	732.00	963.00	732.00	963.00	731.00	966.00	731.00	966.00	730.00	967.00	730.00	967.00	729.00	973.00	729.00	973.00	728.00	976.00	728.00	976.00	727.00	983.00	727.00	983.00	726.00	987.00	726.00	987.00	725.00	995.00	725.00	995.00	726.00	999.00	726.00	999.00	727.00	1000.00	727.00	1000.00	728.00	1002.00	728.00	1002.00	729.00	1004.00	729.00	1004.00	730.00	1005.00	730.00	1005.00	731.00	1006.00	731.00	1006.00	732.00	1007.00	732.00	1007.00	733.00	1009.00	733.00	1009.00	734.00	1010.00	734.00	1010.00	735.00	1011.00	735.00	1011.00	736.00	1012.00	736.00	1012.00	737.00	1013.00	737.00	1013.00	738.00	1014.00	738.00	1014.00	740.00	1015.00	740.00	1015.00	742.00	1016.00	742.00	1016.00	744.00	1017.00	744.00	1017.00	746.00	1018.00	746.00	1018.00	750.00	1019.00	750.00	1019.00	754.00	1020.00	754.00
T0_thres-1.tif	0786-0745	339.48	353.85	7340.92	83.98	0.0580	861.00	802.00	860.00	802.00	860.00	804.00	859.00	804.00	859.00	805.00	858.00	805.00	858.00	806.00	857.00	806.00	857.00	808.00	856.00	808.00	856.00	810.00	855.00	810.00	855.00	812.00	854.00	812.00	854.00	814.00	853.00	814.00	853.00	818.00	852.00	818.00	852.00	826.00	851.00	826.00	851.00	835.00	850.00	835.00	850.00	840.00	849.00	840.00	849.00	844.00	848.00	844.00	848.00	847.00	847.00	847.00	847.00	849.00	846.00	849.00	846.00	851.00	845.00	851.00	845.00	853.00	844.00	853.00	844.00	855.00	843.00	855.00	843.00	856.00	842.00	856.00	842.00	858.00	841.00	858.00	841.00	860.00	840.00	860.00	840.00	862.00	839.00	862.00	839.00	864.00	838.00	864.00	838.00	866.00	837.00	866.00	837.00	867.00	836.00	867.00	836.00	869.00	835.00	869.00	835.00	871.00	834.00	871.00	834.00	872.00	833.00	872.00	833.00	873.00	832.00	873.00	832.00	874.00	831.00	874.00	831.00	876.00	830.00	876.00	830.00	877.00	829.00	877.00	829.00	878.00	828.00	878.00	828.00	879.00	827.00	879.00	827.00	880.00	826.00	880.00	826.00	882.00	825.00	882.00	825.00	883.00	824.00	883.00	824.00	884.00	822.00	884.00	822.00	885.00	821.00	885.00	821.00	886.00	820.00	886.00	820.00	887.00	819.00	887.00	819.00	889.00	818.00	889.00	818.00	890.00	816.00	890.00	816.00	891.00	815.00	891.00	815.00	892.00	814.00	892.00	814.00	894.00	813.00	894.00	813.00	895.00	812.00	895.00	812.00	896.00	810.00	896.00	810.00	897.00	809.00	897.00	809.00	898.00	808.00	898.00	808.00	899.00	807.00	899.00	807.00	900.00	804.00	900.00	804.00	901.00	803.00	901.00	803.00	902.00	802.00	902.00	802.00	903.00	800.00	903.00	800.00	905.00	798.00	905.00	798.00	906.00	797.00	906.00	797.00	907.00	796.00	907.00	796.00	906.00	795.00	906.00	795.00	904.00	794.00	904.00	794.00	903.00	793.00	903.00	793.00	902.00	792.00	902.00	792.00	901.00	791.00	901.00	791.00	900.00	790.00	900.00	790.00	899.00	789.00	899.00	789.00	898.00	787.00	898.00	787.00	897.00	784.00	897.00	784.00	896.00	782.00	896.00	782.00	895.00	781.00	895.00	781.00	894.00	779.00	894.00	779.00	892.00	777.00	892.00	777.00	891.00	776.00	891.00	776.00	890.00	774.00	890.00	774.00	889.00	773.00	889.00	773.00	888.00	772.00	888.00	772.00	887.00	771.00	887.00	771.00	886.00	770.00	886.00	770.00	885.00	769.00	885.00	769.00	884.00	768.00	884.00	768.00	883.00	767.00	883.00	767.00	882.00	766.00	882.00	766.00	880.00	765.00	880.00	765.00	877.00	764.00	877.00	764.00	875.00	763.00	875.00	763.00	872.00	762.00	872.00	762.00	870.00	761.00	870.00	761.00	867.00	760.00	867.00	760.00	865.00	759.00	865.00	759.00	862.00	758.00	862.00	758.00	860.00	757.00	860.00	757.00	859.00	756.00	859.00	756.00	858.00	754.00	858.00	754.00	857.00	752.00	857.00	752.00	856.00	748.00	856.00	748.00	855.00	742.00	855.00	742.00	856.00	734.00	856.00	734.00	857.00	732.00	857.00	732.00	858.00	730.00	858.00	730.00	859.00	728.00	859.00	728.00	860.00	723.00	860.00	723.00	861.00	718.00	861.00	718.00	862.00	717.00	862.00	717.00	861.00	715.00	861.00	715.00	860.00	714.00	860.00	714.00	859.00	713.00	859.00	713.00	858.00	712.00	858.00	712.00	856.00	711.00	856.00	711.00	855.00	710.00	855.00	710.00	854.00	709.00	854.00	709.00	851.00	708.00	851.00	708.00	850.00	706.00	850.00	706.00	848.00	705.00	848.00	705.00	847.00	704.00	847.00	704.00	845.00	703.00	845.00	703.00	844.00	702.00	844.00	702.00	843.00	700.00	843.00	700.00	842.00	699.00	842.00	699.00	841.00	696.00	841.00	696.00	840.00	695.00	840.00	695.00	839.00	694.00	839.00	694.00	838.00	693.00	838.00	693.00	837.00	692.00	837.00	692.00	836.00	690.00	836.00	690.00	834.00	688.00	834.00	688.00	833.00	686.00	833.00	686.00	832.00	685.00	832.00	685.00	831.00	683.00	831.00	683.00	830.00	681.00	830.00	681.00	829.00	680.00	829.00	680.00	828.00	677.00	828.00	677.00	824.00	676.00	824.00	676.00	821.00	674.00	821.00	674.00	820.00	673.00	820.00	673.00	819.00	672.00	819.00	672.00	818.00	668.00	818.00	668.00	817.00	649.00	817.00	649.00	818.00	645.00	818.00	645.00	819.00	644.00	819.00	644.00	820.00	642.00	820.00	642.00	821.00	641.00	821.00	641.00	817.00	640.00	817.00	640.00	814.00	639.00	814.00	639.00	806.00	638.00	806.00	638.00	799.00	637.00	799.00	637.00	796.00	636.00	796.00	636.00	793.00	635.00	793.00	635.00	790.00	634.00	790.00	634.00	789.00	633.00	789.00	633.00	787.00	632.00	787.00	632.00	786.00	631.00	786.00	631.00	784.00	630.00	784.00	630.00	783.00	629.00	783.00	629.00	782.00	628.00	782.00	628.00	781.00	627.00	781.00	627.00	779.00	626.00	779.00	626.00	778.00	625.00	778.00	625.00	777.00	624.00	777.00	624.00	776.00	623.00	776.00	623.00	774.00	622.00	774.00	622.00	773.00	621.00	773.00	621.00	772.00	620.00	772.00	620.00	770.00	619.00	770.00	619.00	768.00	618.00	768.00	618.00	766.00	617.00	766.00	617.00	765.00	616.00	765.00	616.00	763.00	615.00	763.00	615.00	761.00	614.00	761.00	614.00	760.00	613.00	760.00	613.00	757.00	612.00	757.00	612.00	754.00	613.00	754.00	613.00	752.00	614.00	752.00	614.00	751.00	615.00	751.00	615.00	750.00	617.00	750.00	617.00	749.00	619.00	749.00	619.00	748.00	621.00	748.00	621.00	747.00	622.00	747.00	622.00	746.00	624.00	746.00	624.00	745.00	626.00	745.00	626.00	743.00	628.00	743.00	628.00	742.00	629.00	742.00	629.00	741.00	631.00	741.00	631.00	740.00	633.00	740.00	633.00	739.00	636.00	739.00	636.00	738.00	639.00	738.00	639.00	737.00	641.00	737.00	641.00	736.00	642.00	736.00	642.00	735.00	644.00	735.00	644.00	734.00	646.00	734.00	646.00	733.00	647.00	733.00	647.00	732.00	648.00	732.00	648.00	731.00	649.00	731.00	649.00	730.00	651.00	730.00	651.00	729.00	652.00	729.00	652.00	728.00	653.00	728.00	653.00	727.00	654.00	727.00	654.00	726.00	655.00	726.00	655.00	725.00	656.00	725.00	656.00	724.00	657.00	724.00	657.00	723.00	658.00	723.00	658.00	721.00	659.00	721.00	659.00	716.00	658.00	716.00	658.00	711.00	657.00	711.00	657.00	709.00	656.00	709.00	656.00	707.00	655.00	707.00	655.00	705.00	654.00	705.00	654.00	703.00	653.00	703.00	653.00	702.00	652.00	702.00	652.00	700.00	651.00	700.00	651.00	699.00	649.00	699.00	649.00	697.00	648.00	697.00	648.00	696.00	646.00	696.00	646.00	695.00	644.00	695.00	644.00	694.00	642.00	694.00	642.00	693.00	641.00	693.00	641.00	692.00	639.00	692.00	639.00	691.00	638.00	691.00	638.00	690.00	636.00	690.00	636.00	689.00	635.00	689.00	635.00	687.00	634.00	687.00	634.00	681.00	638.00	681.00	638.00	680.00	645.00	680.00	645.00	679.00	648.00	679.00	648.00	678.00	662.00	678.00	662.00	677.00	667.00	677.00	667.00	676.00	670.00	676.00	670.00	675.00	672.00	675.00	672.00	674.00	676.00	674.00	676.00	673.00	678.00	673.00	678.00	672.00	680.00	672.00	680.00	671.00	683.00	671.00	683.00	670.00	686.00	670.00	686.00	669.00	688.00	669.00	688.00	668.00	691.00	668.00	691.00	667.00	693.00	667.00	693.00	666.00	696.00	666.00	696.00	665.00	702.00	665.00	702.00	667.00	703.00	667.00	703.00	668.00	704.00	668.00	704.00	669.00	706.00	669.00	706.00	670.00	709.00	670.00	709.00	671.00	710.00	671.00	710.00	672.00	712.00	672.00	712.00	673.00	716.00	673.00	716.00	674.00	717.00	674.00	717.00	675.00	719.00	675.00	719.00	676.00	721.00	676.00	721.00	677.00	733.00	677.00	733.00	679.00	734.00	679.00	734.00	680.00	736.00	680.00	736.00	681.00	737.00	681.00	737.00	682.00	739.00	682.00	739.00	684.00	741.00	684.00	741.00	685.00	746.00	685.00	746.00	686.00	760.00	686.00	760.00	685.00	763.00	685.00	763.00	684.00	764.00	684.00	764.00	683.00	766.00	683.00	766.00	685.00	767.00	685.00	767.00	687.00	770.00	687.00	770.00	688.00	785.00	688.00	785.00	687.00	793.00	687.00	793.00	693.00	792.00	693.00	792.00	698.00	791.00	698.00	791.00	701.00	790.00	701.00	790.00	704.00	789.00	704.00	789.00	706.00	788.00	706.00	788.00	707.00	787.00	707.00	787.00	709.00	786.00	709.00	786.00	710.00	785.00	710.00	785.00	712.00	784.00	712.00	784.00	715.00	783.00	715.00	783.00	718.00	782.00	718.00	782.00	724.00	781.00	724.00	781.00	733.00	780.00	733.00	780.00	739.00	781.00	739.00	781.00	753.00	782.00	753.00	782.00	756.00	783.00	756.00	783.00	759.00	784.00	759.00	784.00	760.00	785.00	760.00	785.00	761.00	796.00	761.00	796.00	760.00	801.00	760.00	801.00	759.00	806.00	759.00	806.00	758.00	811.00	758.00	811.00	757.00	812.00	757.00	812.00	756.00	814.00	756.00	814.00	755.00	816.00	755.00	816.00	754.00	818.00	754.00	818.00	753.00	820.00	753.00	820.00	752.00	821.00	752.00	821.00	751.00	823.00	751.00	823.00	750.00	825.00	750.00	825.00	749.00	828.00	749.00	828.00	747.00	830.00	747.00	830.00	746.00	832.00	746.00	832.00	745.00	834.00	745.00	834.00	743.00	835.00	743.00	835.00	742.00	837.00	742.00	837.00	741.00	839.00	741.00	839.00	740.00	840.00	740.00	840.00	739.00	842.00	739.00	842.00	738.00	843.00	738.00	843.00	737.00	845.00	737.00	845.00	736.00	846.00	736.00	846.00	735.00	849.00	735.00	849.00	734.00	851.00	734.00	851.00	733.00	854.00	733.00	854.00	732.00	856.00	732.00	856.00	731.00	860.00	731.00	860.00	730.00	866.00	730.00	866.00	731.00	867.00	731.00	867.00	732.00	868.00	732.00	868.00	733.00	869.00	733.00	869.00	735.00	870.00	735.00	870.00	736.00	871.00	736.00	871.00	737.00	873.00	737.00	873.00	739.00	874.00	739.00	874.00	740.00	875.00	740.00	875.00	742.00	876.00	742.00	876.00	745.00	877.00	745.00	877.00	749.00	878.00	749.00	878.00	759.00	879.00	759.00	879.00	760.00	877.00	760.00	877.00	764.00	878.00	764.00	878.00	767.00	877.00	767.00	877.00	771.00	876.00	771.00	876.00	773.00	875.00	773.00	875.00	777.00	874.00	777.00	874.00	780.00	873.00	780.00	873.00	783.00	872.00	783.00	872.00	786.00	871.00	786.00	871.00	788.00	870.00	788.00	870.00	790.00	869.00	790.00	869.00	791.00	868.00	791.00	868.00	793.00	867.00	793.00	867.00	795.00	866.00	795.00	866.00	796.00	865.00	796.00	865.00	797.00	864.00	797.00	864.00	798.00	863.00	798.00	863.00	799.00	862.00	799.00	862.00	800.00	861.00	800.00
T0_thres-1.tif	0656-0758	344.89	298.80	397.11	52.10	0.1936	781.00	665.00	780.00	665.00	780.00	666.00	779.00	666.00	779.00	668.00	778.00	668.00	778.00	670.00	777.00	670.00	777.00	671.00	776.00	671.00	776.00	672.00	775.00	672.00	775.00	673.00	774.00	673.00	774.00	674.00	773.00	674.00	773.00	675.00	771.00	675.00	771.00	676.00	769.00	676.00	769.00	677.00	767.00	677.00	767.00	678.00	766.00	678.00	766.00	679.00	764.00	679.00	764.00	680.00	762.00	680.00	762.00	681.00	761.00	681.00	761.00	682.00	758.00	682.00	758.00	683.00	749.00	683.00	749.00	682.00	744.00	682.00	744.00	681.00	742.00	681.00	742.00	680.00	741.00	680.00	741.00	679.00	740.00	679.00	740.00	678.00	739.00	678.00	739.00	677.00	737.00	677.00	737.00	676.00	736.00	676.00	736.00	675.00	735.00	675.00	735.00	674.00	734.00	674.00	734.00	670.00	733.00	670.00	733.00	669.00	734.00	669.00	734.00	666.00	735.00	666.00	735.00	662.00	736.00	662.00	736.00	659.00	737.00	659.00	737.00	656.00	738.00	656.00	738.00	654.00	739.00	654.00	739.00	651.00	740.00	651.00	740.00	649.00	741.00	649.00	741.00	646.00	742.00	646.00	742.00	644.00	743.00	644.00	743.00	642.00	744.00	642.00	744.00	639.00	745.00	639.00	745.00	638.00	746.00	638.00	746.00	635.00	747.00	635.00	747.00	634.00	750.00	634.00	750.00	633.00	752.00	633.00	752.00	632.00	754.00	632.00	754.00	631.00	757.00	631.00	757.00	630.00	760.00	630.00	760.00	631.00	763.00	631.00	763.00	632.00	765.00	632.00	765.00	633.00	768.00	633.00	768.00	634.00	770.00	634.00	770.00	635.00	771.00	635.00	771.00	636.00	773.00	636.00	773.00	637.00	775.00	637.00	775.00	638.00	778.00	638.00	778.00	640.00	780.00	640.00	780.00	641.00	781.00	641.00	781.00	642.00	782.00	642.00	782.00	644.00	783.00	644.00	783.00	647.00	784.00	647.00	784.00	656.00	783.00	656.00	783.00	659.00	782.00	659.00	782.00	662.00	781.00	662.00
T0_thres-1.tif	0664-0787	359.70	302.78	165.50	69.87	0.2357	805.00	666.00	804.00	666.00	804.00	668.00	803.00	668.00	803.00	671.00	802.00	671.00	802.00	674.00	801.00	674.00	801.00	676.00	800.00	676.00	800.00	678.00	799.00	678.00	799.00	679.00	798.00	679.00	798.00	681.00	796.00	681.00	796.00	680.00	793.00	680.00	793.00	683.00	791.00	683.00	791.00	684.00	782.00	684.00	782.00	685.00	772.00	685.00	772.00	684.00	770.00	684.00	770.00	683.00	769.00	683.00	769.00	680.00	772.00	680.00	772.00	679.00	774.00	679.00	774.00	678.00	775.00	678.00	775.00	677.00	777.00	677.00	777.00	675.00	778.00	675.00	778.00	674.00	780.00	674.00	780.00	672.00	781.00	672.00	781.00	670.00	782.00	670.00	782.00	669.00	783.00	669.00	783.00	667.00	784.00	667.00	784.00	664.00	785.00	664.00	785.00	662.00	786.00	662.00	786.00	659.00	787.00	659.00	787.00	646.00	788.00	646.00	788.00	645.00	790.00	645.00	790.00	644.00	800.00	644.00	800.00	645.00	801.00	645.00	801.00	646.00	802.00	646.00	802.00	647.00	803.00	647.00	803.00	649.00	804.00	649.00	804.00	652.00	805.00	652.00	805.00	657.00	804.00	657.00	804.00	662.00	805.00	662.00
T0_thres-1.tif	0599-0772	351.98	271.07	2243.60	-9.33	0.0467	848.00	625.00	847.00	625.00	847.00	628.00	846.00	628.00	846.00	630.00	845.00	630.00	845.00	631.00	844.00	631.00	844.00	632.00	843.00	632.00	843.00	634.00	842.00	634.00	842.00	635.00	841.00	635.00	841.00	636.00	840.00	636.00	840.00	637.00	838.00	637.00	838.00	638.00	837.00	638.00	837.00	639.00	836.00	639.00	836.00	640.00	835.00	640.00	835.00	641.00	834.00	641.00	834.00	642.00	833.00	642.00	833.00	644.00	832.00	644.00	832.00	645.00	831.00	645.00	831.00	646.00	828.00	646.00	828.00	647.00	827.00	647.00	827.00	648.00	826.00	648.00	826.00	649.00	824.00	649.00	824.00	650.00	823.00	650.00	823.00	651.00	822.00	651.00	822.00	652.00	821.00	652.00	821.00	653.00	819.00	653.00	819.00	654.00	818.00	654.00	818.00	655.00	815.00	655.00	815.00	656.00	813.00	656.00	813.00	657.00	808.00	657.00	808.00	649.00	807.00	649.00	807.00	647.00	806.00	647.00	806.00	644.00	805.00	644.00	805.00	643.00	804.00	643.00	804.00	642.00	802.00	642.00	802.00	641.00	788.00	641.00	788.00	642.00	786.00	642.00	786.00	641.00	785.00	641.00	785.00	640.00	784.00	640.00	784.00	638.00	782.00	638.00	782.00	637.00	781.00	637.00	781.00	636.00	780.00	636.00	780.00	635.00	778.00	635.00	778.00	634.00	776.00	634.00	776.00	633.00	774.00	633.00	774.00	632.00	773.00	632.00	773.00	631.00	770.00	631.00	770.00	630.00	768.00	630.00	768.00	629.00	765.00	629.00	765.00	628.00	763.00	628.00	763.00	627.00	755.00	627.00	755.00	628.00	751.00	628.00	751.00	629.00	750.00	629.00	750.00	630.00	747.00	630.00	747.00	631.00	745.00	631.00	745.00	630.00	743.00	630.00	743.00	629.00	742.00	629.00	742.00	628.00	741.00	628.00	741.00	626.00	740.00	626.00	740.00	625.00	739.00	625.00	739.00	623.00	737.00	623.00	737.00	622.00	735.00	622.00	735.00	621.00	734.00	621.00	734.00	620.00	722.00	620.00	722.00	621.00	721.00	621.00	721.00	620.00	718.00	620.00	718.00	621.00	717.00	621.00	717.00	620.00	711.00	620.00	711.00	619.00	710.00	619.00	710.00	618.00	709.00	618.00	709.00	617.00	708.00	617.00	708.00	616.00	707.00	616.00	707.00	615.00	706.00	615.00	706.00	612.00	705.00	612.00	705.00	610.00	704.00	610.00	704.00	609.00	703.00	609.00	703.00	607.00	702.00	607.00	702.00	605.00	701.00	605.00	701.00	604.00	700.00	604.00	700.00	601.00	699.00	601.00	699.00	598.00	698.00	598.00	698.00	595.00	697.00	595.00	697.00	591.00	696.00	591.00	696.00	587.00	697.00	587.00	697.00	585.00	698.00	585.00	698.00	583.00	699.00	583.00	699.00	581.00	700.00	581.00	700.00	579.00	701.00	579.00	701.00	576.00	702.00	576.00	702.00	575.00	703.00	575.00	703.00	573.00	704.00	573.00	704.00	571.00	705.00	571.00	705.00	568.00	706.00	568.00	706.00	563.00	707.00	563.00	707.00	558.00	708.00	558.00	708.00	553.00	709.00	553.00	709.00	547.00	710.00	547.00	710.00	542.00	711.00	542.00	711.00	543.00	712.00	543.00	712.00	544.00	713.00	544.00	713.00	545.00	715.00	545.00	715.00	546.00	723.00	546.00	723.00	547.00	728.00	547.00	728.00	548.00	731.00	548.00	731.00	549.00	734.00	549.00	734.00	550.00	752.00	550.00	752.00	551.00	756.00	551.00	756.00	552.00	757.00	552.00	757.00	553.00	758.00	553.00	758.00	554.00	760.00	554.00	760.00	555.00	762.00	555.00	762.00	556.00	763.00	556.00	763.00	557.00	769.00	557.00	769.00	558.00	773.00	558.00	773.00	559.00	785.00	559.00	785.00	558.00	794.00	558.00	794.00	557.00	798.00	557.00	798.00	556.00	802.00	556.00	802.00	557.00	803.00	557.00	803.00	558.00	805.00	558.00	805.00	559.00	807.00	559.00	807.00	560.00	808.00	560.00	808.00	561.00	809.00	561.00	809.00	562.00	810.00	562.00	810.00	563.00	812.00	563.00	812.00	564.00	813.00	564.00	813.00	565.00	814.00	565.00	814.00	566.00	816.00	566.00	816.00	567.00	818.00	567.00	818.00	568.00	820.00	568.00	820.00	569.00	822.00	569.00	822.00	570.00	824.00	570.00	824.00	571.00	826.00	571.00	826.00	572.00	827.00	572.00	827.00	573.00	829.00	573.00	829.00	574.00	832.00	574.00	832.00	575.00	833.00	575.00	833.00	576.00	836.00	576.00	836.00	577.00	838.00	577.00	838.00	578.00	841.00	578.00	841.00	579.00	842.00	579.00	842.00	583.00	843.00	583.00	843.00	585.00	844.00	585.00	844.00	593.00	845.00	593.00	845.00	601.00	846.00	601.00	846.00	610.00	847.00	610.00	847.00	614.00	846.00	614.00	846.00	617.00	845.00	617.00	845.00	620.00	846.00	620.00	846.00	621.00	848.00	621.00
T0_thres-1.tif	0615-0633	291.18	283.23	2083.06	11.29	0.0332	697.00	651.00	698.00	651.00	698.00	659.00	699.00	659.00	699.00	660.00	698.00	660.00	698.00	662.00	694.00	662.00	694.00	663.00	690.00	663.00	690.00	664.00	688.00	664.00	688.00	665.00	686.00	665.00	686.00	666.00	683.00	666.00	683.00	667.00	680.00	667.00	680.00	668.00	678.00	668.00	678.00	669.00	676.00	669.00	676.00	670.00	673.00	670.00	673.00	671.00	670.00	671.00	670.00	672.00	667.00	672.00	667.00	673.00	664.00	673.00	664.00	674.00	660.00	674.00	660.00	675.00	646.00	675.00	646.00	676.00	642.00	676.00	642.00	677.00	633.00	677.00	633.00	675.00	632.00	675.00	632.00	674.00	630.00	674.00	630.00	672.00	629.00	672.00	629.00	671.00	627.00	671.00	627.00	669.00	626.00	669.00	626.00	668.00	625.00	668.00	625.00	667.00	624.00	667.00	624.00	666.00	623.00	666.00	623.00	665.00	622.00	665.00	622.00	664.00	621.00	664.00	621.00	662.00	620.00	662.00	620.00	661.00	618.00	661.00	618.00	659.00	616.00	659.00	616.00	658.00	615.00	658.00	615.00	657.00	614.00	657.00	614.00	656.00	613.00	656.00	613.00	655.00	611.00	655.00	611.00	654.00	610.00	654.00	610.00	653.00	608.00	653.00	608.00	652.00	604.00	652.00	604.00	651.00	599.00	651.00	599.00	650.00	595.00	650.00	595.00	649.00	591.00	649.00	591.00	648.00	589.00	648.00	589.00	647.00	587.00	647.00	587.00	646.00	585.00	646.00	585.00	645.00	583.00	645.00	583.00	644.00	582.00	644.00	582.00	643.00	581.00	643.00	581.00	642.00	580.00	642.00	580.00	641.00	578.00	641.00	578.00	639.00	576.00	639.00	576.00	637.00	573.00	637.00	573.00	635.00	571.00	635.00	571.00	634.00	570.00	634.00	570.00	633.00	569.00	633.00	569.00	632.00	568.00	632.00	568.00	631.00	567.00	631.00	567.00	630.00	566.00	630.00	566.00	629.00	565.00	629.00	565.00	628.00	564.00	628.00	564.00	627.00	563.00	627.00	563.00	625.00	562.00	625.00	562.00	621.00	561.00	621.00	561.00	617.00	562.00	617.00	562.00	616.00	563.00	616.00	563.00	614.00	564.00	614.00	564.00	613.00	565.00	613.00	565.00	611.00	566.00	611.00	566.00	610.00	567.00	610.00	567.00	608.00	568.00	608.00	568.00	606.00	569.00	606.00	569.00	604.00	571.00	604.00	571.00	603.00	572.00	603.00	572.00	602.00	573.00	602.00	573.00	601.00	574.00	601.00	574.00	600.00	575.00	600.00	575.00	599.00	576.00	599.00	576.00	598.00	578.00	598.00	578.00	596.00	580.00	596.00	580.00	595.00	581.00	595.00	581.00	594.00	583.00	594.00	583.00	593.00	584.00	593.00	584.00	592.00	586.00	592.00	586.00	591.00	595.00	591.00	595.00	592.00	599.00	592.00	599.00	593.00	600.00	593.00	600.00	594.00	601.00	594.00	601.00	595.00	603.00	595.00	603.00	596.00	605.00	596.00	605.00	598.00	606.00	598.00	606.00	599.00	609.00	599.00	609.00	600.00	612.00	600.00	612.00	601.00	617.00	601.00	617.00	600.00	622.00	600.00	622.00	599.00	624.00	599.00	624.00	598.00	625.00	598.00	625.00	597.00	627.00	597.00	627.00	595.00	628.00	595.00	628.00	593.00	629.00	593.00	629.00	591.00	631.00	591.00	631.00	589.00	632.00	589.00	632.00	587.00	633.00	587.00	633.00	582.00	634.00	582.00	634.00	564.00	633.00	564.00	633.00	555.00	635.00	555.00	635.00	554.00	637.00	554.00	637.00	555.00	638.00	555.00	638.00	556.00	640.00	556.00	640.00	557.00	642.00	557.00	642.00	558.00	643.00	558.00	643.00	559.00	648.00	559.00	648.00	560.00	651.00	560.00	651.00	561.00	652.00	561.00	652.00	562.00	653.00	562.00	653.00	563.00	655.00	563.00	655.00	564.00	656.00	564.00	656.00	565.00	657.00	565.00	657.00	566.00	658.00	566.00	658.00	567.00	659.00	567.00	659.00	569.00	660.00	569.00	660.00	570.00	661.00	570.00	661.00	571.00	662.00	571.00	662.00	572.00	663.00	572.00	663.00	573.00	664.00	573.00	664.00	574.00	665.00	574.00	665.00	576.00	667.00	576.00	667.00	577.00	668.00	577.00	668.00	578.00	669.00	578.00	669.00	580.00	671.00	580.00	671.00	581.00	672.00	581.00	672.00	582.00	673.00	582.00	673.00	583.00	675.00	583.00	675.00	584.00	677.00	584.00	677.00	585.00	678.00	585.00	678.00	586.00	680.00	586.00	680.00	587.00	684.00	587.00	684.00	588.00	685.00	588.00	685.00	589.00	693.00	589.00	693.00	593.00	694.00	593.00	694.00	597.00	695.00	597.00	695.00	601.00	696.00	601.00	696.00	604.00	697.00	604.00	697.00	607.00	698.00	607.00	698.00	608.00	699.00	608.00	699.00	610.00	700.00	610.00	700.00	612.00	701.00	612.00	701.00	613.00	702.00	613.00	702.00	615.00	703.00	615.00	703.00	617.00	704.00	617.00	704.00	619.00	705.00	619.00	705.00	621.00	704.00	621.00	704.00	623.00	703.00	623.00	703.00	624.00	702.00	624.00	702.00	626.00	701.00	626.00	701.00	628.00	700.00	628.00	700.00	630.00	699.00	630.00	699.00	636.00	698.00	636.00	698.00	645.00	697.00	645.00
T0_thres-1.tif	0497-0618	281.72	225.35	3067.77	-28.48	0.1332	705.00	539.00	706.00	539.00	706.00	550.00	705.00	550.00	705.00	555.00	704.00	555.00	704.00	560.00	703.00	560.00	703.00	565.00	702.00	565.00	702.00	568.00	701.00	568.00	701.00	570.00	700.00	570.00	700.00	572.00	699.00	572.00	699.00	574.00	698.00	574.00	698.00	576.00	697.00	576.00	697.00	578.00	696.00	578.00	696.00	580.00	695.00	580.00	695.00	582.00	694.00	582.00	694.00	585.00	692.00	585.00	692.00	586.00	688.00	586.00	688.00	585.00	687.00	585.00	687.00	584.00	683.00	584.00	683.00	583.00	681.00	583.00	681.00	582.00	679.00	582.00	679.00	581.00	678.00	581.00	678.00	580.00	676.00	580.00	676.00	579.00	675.00	579.00	675.00	578.00	673.00	578.00	673.00	577.00	672.00	577.00	672.00	576.00	671.00	576.00	671.00	575.00	670.00	575.00	670.00	573.00	668.00	573.00	668.00	572.00	667.00	572.00	667.00	571.00	666.00	571.00	666.00	570.00	665.00	570.00	665.00	568.00	664.00	568.00	664.00	567.00	663.00	567.00	663.00	566.00	662.00	566.00	662.00	565.00	661.00	565.00	661.00	564.00	660.00	564.00	660.00	562.00	659.00	562.00	659.00	561.00	658.00	561.00	658.00	560.00	656.00	560.00	656.00	559.00	654.00	559.00	654.00	558.00	653.00	558.00	653.00	557.00	651.00	557.00	651.00	556.00	646.00	556.00	646.00	555.00	645.00	555.00	645.00	554.00	643.00	554.00	643.00	553.00	641.00	553.00	641.00	552.00	639.00	552.00	639.00	551.00	637.00	551.00	637.00	550.00	633.00	550.00	633.00	549.00	632.00	549.00	632.00	548.00	631.00	548.00	631.00	546.00	630.00	546.00	630.00	545.00	629.00	545.00	629.00	543.00	627.00	543.00	627.00	541.00	626.00	541.00	626.00	540.00	625.00	540.00	625.00	539.00	623.00	539.00	623.00	538.00	622.00	538.00	622.00	537.00	620.00	537.00	620.00	536.00	618.00	536.00	618.00	535.00	616.00	535.00	616.00	534.00	610.00	534.00	610.00	533.00	606.00	533.00	606.00	532.00	605.00	532.00	605.00	531.00	603.00	531.00	603.00	530.00	602.00	530.00	602.00	529.00	601.00	529.00	601.00	528.00	600.00	528.00	600.00	527.00	599.00	527.00	599.00	526.00	598.00	526.00	598.00	525.00	597.00	525.00	597.00	524.00	596.00	524.00	596.00	522.00	595.00	522.00	595.00	521.00	594.00	521.00	594.00	519.00	593.00	519.00	593.00	518.00	592.00	518.00	592.00	517.00	590.00	517.00	590.00	516.00	582.00	516.00	582.00	515.00	563.00	515.00	563.00	514.00	548.00	514.00	548.00	513.00	546.00	513.00	546.00	512.00	545.00	512.00	545.00	511.00	543.00	511.00	543.00	510.00	542.00	510.00	542.00	509.00	540.00	509.00	540.00	508.00	539.00	508.00	539.00	507.00	537.00	507.00	537.00	506.00	536.00	506.00	536.00	505.00	535.00	505.00	535.00	504.00	534.00	504.00	534.00	503.00	532.00	503.00	532.00	502.00	531.00	502.00	531.00	498.00	530.00	498.00	530.00	481.00	531.00	481.00	531.00	473.00	532.00	473.00	532.00	470.00	533.00	470.00	533.00	467.00	534.00	467.00	534.00	465.00	535.00	465.00	535.00	464.00	536.00	464.00	536.00	462.00	539.00	462.00	539.00	461.00	542.00	461.00	542.00	460.00	547.00	460.00	547.00	459.00	550.00	459.00	550.00	458.00	551.00	458.00	551.00	457.00	553.00	457.00	553.00	456.00	554.00	456.00	554.00	455.00	555.00	455.00	555.00	454.00	557.00	454.00	557.00	453.00	558.00	453.00	558.00	451.00	559.00	451.00	559.00	449.00	560.00	449.00	560.00	447.00	561.00	447.00	561.00	444.00	562.00	444.00	562.00	442.00	564.00	442.00	564.00	440.00	565.00	440.00	565.00	437.00	566.00	437.00	566.00	434.00	567.00	434.00	567.00	428.00	568.00	428.00	568.00	424.00	569.00	424.00	569.00	420.00	570.00	420.00	570.00	418.00	571.00	418.00	571.00	416.00	573.00	416.00	573.00	415.00	574.00	415.00	574.00	414.00	575.00	414.00	575.00	413.00	578.00	413.00	578.00	412.00	579.00	412.00	579.00	411.00	583.00	411.00	583.00	410.00	586.00	410.00	586.00	409.00	591.00	409.00	591.00	410.00	593.00	410.00	593.00	411.00	600.00	411.00	600.00	412.00	601.00	412.00	601.00	413.00	602.00	413.00	602.00	414.00	603.00	414.00	603.00	415.00	605.00	415.00	605.00	416.00	606.00	416.00	606.00	417.00	607.00	417.00	607.00	419.00	608.00	419.00	608.00	422.00	609.00	422.00	609.00	425.00	610.00	425.00	610.00	426.00	611.00	426.00	611.00	428.00	612.00	428.00	612.00	429.00	613.00	429.00	613.00	431.00	615.00	431.00	615.00	433.00	616.00	433.00	616.00	434.00	617.00	434.00	617.00	435.00	618.00	435.00	618.00	436.00	619.00	436.00	619.00	437.00	620.00	437.00	620.00	439.00	621.00	439.00	621.00	440.00	622.00	440.00	622.00	442.00	623.00	442.00	623.00	443.00	624.00	443.00	624.00	445.00	625.00	445.00	625.00	446.00	626.00	446.00	626.00	447.00	627.00	447.00	627.00	449.00	629.00	449.00	629.00	451.00	630.00	451.00	630.00	452.00	631.00	452.00	631.00	453.00	633.00	453.00	633.00	454.00	634.00	454.00	634.00	455.00	635.00	455.00	635.00	456.00	636.00	456.00	636.00	457.00	637.00	457.00	637.00	458.00	638.00	458.00	638.00	459.00	640.00	459.00	640.00	460.00	642.00	460.00	642.00	461.00	643.00	461.00	643.00	462.00	645.00	462.00	645.00	463.00	647.00	463.00	647.00	464.00	648.00	464.00	648.00	465.00	651.00	465.00	651.00	466.00	652.00	466.00	652.00	467.00	654.00	467.00	654.00	468.00	655.00	468.00	655.00	469.00	657.00	469.00	657.00	470.00	658.00	470.00	658.00	471.00	660.00	471.00	660.00	472.00	661.00	472.00	661.00	473.00	663.00	473.00	663.00	474.00	665.00	474.00	665.00	475.00	667.00	475.00	667.00	476.00	669.00	476.00	669.00	477.00	670.00	477.00	670.00	478.00	672.00	478.00	672.00	480.00	674.00	480.00	674.00	481.00	675.00	481.00	675.00	482.00	676.00	482.00	676.00	483.00	677.00	483.00	677.00	484.00	678.00	484.00	678.00	486.00	679.00	486.00	679.00	487.00	680.00	487.00	680.00	489.00	679.00	489.00	679.00	492.00	681.00	492.00	681.00	494.00	682.00	494.00	682.00	499.00	683.00	499.00	683.00	502.00	684.00	502.00	684.00	504.00	685.00	504.00	685.00	507.00	686.00	507.00	686.00	508.00	687.00	508.00	687.00	510.00	688.00	510.00	688.00	512.00	690.00	512.00	690.00	513.00	691.00	513.00	691.00	514.00	693.00	514.00	693.00	515.00	694.00	515.00	694.00	517.00	695.00	517.00	695.00	518.00	696.00	518.00	696.00	519.00	697.00	519.00	697.00	521.00	698.00	521.00	698.00	523.00	699.00	523.00	699.00	525.00	700.00	525.00	700.00	528.00	701.00	528.00	701.00	530.00	702.00	530.00	702.00	532.00	703.00	532.00	703.00	534.00	704.00	534.00	704.00	536.00	705.00	536.00
T0_thres-1.tif	0456-0428	193.78	208.97	515.91	76.02	0.0970	443.00	449.00	444.00	449.00	444.00	450.00	445.00	450.00	445.00	453.00	446.00	453.00	446.00	455.00	447.00	455.00	447.00	456.00	448.00	456.00	448.00	459.00	449.00	459.00	449.00	461.00	450.00	461.00	450.00	465.00	451.00	465.00	451.00	467.00	452.00	467.00	452.00	476.00	451.00	476.00	451.00	480.00	450.00	480.00	450.00	483.00	449.00	483.00	449.00	485.00	448.00	485.00	448.00	486.00	447.00	486.00	447.00	487.00	446.00	487.00	446.00	488.00	444.00	488.00	444.00	489.00	442.00	489.00	442.00	490.00	440.00	490.00	440.00	491.00	437.00	491.00	437.00	492.00	423.00	492.00	423.00	491.00	420.00	491.00	420.00	490.00	417.00	490.00	417.00	489.00	416.00	489.00	416.00	488.00	415.00	488.00	415.00	487.00	414.00	487.00	414.00	486.00	413.00	486.00	413.00	485.00	412.00	485.00	412.00	484.00	410.00	484.00	410.00	483.00	409.00	483.00	409.00	482.00	408.00	482.00	408.00	481.00	407.00	481.00	407.00	478.00	406.00	478.00	406.00	474.00	405.00	474.00	405.00	455.00	406.00	455.00	406.00	447.00	407.00	447.00	407.00	440.00	408.00	440.00	408.00	434.00	409.00	434.00	409.00	428.00	410.00	428.00	410.00	424.00	411.00	424.00	411.00	423.00	413.00	423.00	413.00	422.00	414.00	422.00	414.00	421.00	416.00	421.00	416.00	420.00	418.00	420.00	418.00	421.00	422.00	421.00	422.00	422.00	425.00	422.00	425.00	423.00	428.00	423.00	428.00	424.00	429.00	424.00	429.00	425.00	431.00	425.00	431.00	427.00	432.00	427.00	432.00	428.00	433.00	428.00	433.00	431.00	434.00	431.00	434.00	433.00	435.00	433.00	435.00	436.00	436.00	436.00	436.00	438.00	437.00	438.00	437.00	439.00	438.00	439.00	438.00	441.00	439.00	441.00	439.00	443.00	440.00	443.00	440.00	445.00	442.00	445.00	442.00	447.00	443.00	447.00
T0_thres-1.tif	0432-0447	205.52	194.44	545.66	38.03	0.0544	481.00	443.00	480.00	443.00	480.00	445.00	479.00	445.00	479.00	450.00	478.00	450.00	478.00	451.00	477.00	451.00	477.00	454.00	476.00	454.00	476.00	456.00	475.00	456.00	475.00	457.00	474.00	457.00	474.00	461.00	473.00	461.00	473.00	462.00	472.00	462.00	472.00	463.00	471.00	463.00	471.00	464.00	470.00	464.00	470.00	465.00	468.00	465.00	468.00	466.00	466.00	466.00	466.00	467.00	464.00	467.00	464.00	468.00	461.00	468.00	461.00	469.00	460.00	469.00	460.00	468.00	457.00	468.00	457.00	469.00	455.00	469.00	455.00	464.00	454.00	464.00	454.00	462.00	453.00	462.00	453.00	458.00	452.00	458.00	452.00	456.00	451.00	456.00	451.00	454.00	450.00	454.00	450.00	452.00	449.00	452.00	449.00	450.00	448.00	450.00	448.00	448.00	447.00	448.00	447.00	446.00	446.00	446.00	446.00	444.00	445.00	444.00	445.00	443.00	444.00	443.00	444.00	442.00	443.00	442.00	443.00	440.00	442.00	440.00	442.00	438.00	441.00	438.00	441.00	436.00	440.00	436.00	440.00	435.00	439.00	435.00	439.00	434.00	438.00	434.00	438.00	431.00	437.00	431.00	437.00	428.00	436.00	428.00	436.00	426.00	435.00	426.00	435.00	424.00	434.00	424.00	434.00	423.00	433.00	423.00	433.00	422.00	432.00	422.00	432.00	421.00	430.00	421.00	430.00	420.00	428.00	420.00	428.00	419.00	424.00	419.00	424.00	418.00	421.00	418.00	421.00	417.00	414.00	417.00	414.00	416.00	413.00	416.00	413.00	405.00	414.00	405.00	414.00	398.00	417.00	398.00	417.00	397.00	421.00	397.00	421.00	396.00	426.00	396.00	426.00	395.00	433.00	395.00	433.00	396.00	435.00	396.00	435.00	397.00	436.00	397.00	436.00	398.00	437.00	398.00	437.00	399.00	439.00	399.00	439.00	400.00	442.00	400.00	442.00	401.00	443.00	401.00	443.00	402.00	446.00	402.00	446.00	403.00	448.00	403.00	448.00	404.00	451.00	404.00	451.00	405.00	454.00	405.00	454.00	406.00	456.00	406.00	456.00	407.00	458.00	407.00	458.00	408.00	461.00	408.00	461.00	409.00	463.00	409.00	463.00	410.00	466.00	410.00	466.00	411.00	468.00	411.00	468.00	412.00	471.00	412.00	471.00	413.00	474.00	413.00	474.00	414.00	476.00	414.00	476.00	415.00	478.00	415.00	478.00	416.00	479.00	416.00	479.00	422.00	480.00	422.00	480.00	431.00	481.00	431.00
T0_thres-1.tif	0513-0414	191.74	235.11	4447.32	-36.05	0.0575	513.00	511.00	512.00	511.00	512.00	512.00	511.00	512.00	511.00	513.00	510.00	513.00	510.00	514.00	509.00	514.00	509.00	515.00	508.00	515.00	508.00	517.00	507.00	517.00	507.00	519.00	506.00	519.00	506.00	520.00	505.00	520.00	505.00	523.00	504.00	523.00	504.00	527.00	503.00	527.00	503.00	529.00	502.00	529.00	502.00	544.00	503.00	544.00	503.00	550.00	504.00	550.00	504.00	564.00	505.00	564.00	505.00	571.00	506.00	571.00	506.00	574.00	507.00	574.00	507.00	577.00	504.00	577.00	504.00	578.00	500.00	578.00	500.00	579.00	498.00	579.00	498.00	580.00	496.00	580.00	496.00	581.00	495.00	581.00	495.00	582.00	494.00	582.00	494.00	581.00	492.00	581.00	492.00	580.00	491.00	580.00	491.00	579.00	489.00	579.00	489.00	578.00	488.00	578.00	488.00	577.00	486.00	577.00	486.00	576.00	484.00	576.00	484.00	575.00	483.00	575.00	483.00	574.00	482.00	574.00	482.00	573.00	480.00	573.00	480.00	572.00	479.00	572.00	479.00	571.00	476.00	571.00	476.00	570.00	473.00	570.00	473.00	569.00	469.00	569.00	469.00	568.00	463.00	568.00	463.00	567.00	459.00	567.00	459.00	566.00	456.00	566.00	456.00	565.00	454.00	565.00	454.00	564.00	452.00	564.00	452.00	563.00	445.00	563.00	445.00	564.00	433.00	564.00	433.00	565.00	431.00	565.00	431.00	566.00	430.00	566.00	430.00	567.00	429.00	567.00	429.00	568.00	428.00	568.00	428.00	571.00	427.00	571.00	427.00	573.00	426.00	573.00	426.00	579.00	425.00	579.00	425.00	582.00	424.00	582.00	424.00	588.00	423.00	588.00	423.00	594.00	422.00	594.00	422.00	596.00	421.00	596.00	421.00	600.00	420.00	600.00	420.00	602.00	419.00	602.00	419.00	603.00	418.00	603.00	418.00	604.00	417.00	604.00	417.00	605.00	416.00	605.00	416.00	606.00	414.00	606.00	414.00	607.00	413.00	607.00	413.00	608.00	410.00	608.00	410.00	609.00	407.00	609.00	407.00	610.00	402.00	610.00	402.00	611.00	401.00	611.00	401.00	610.00	399.00	610.00	399.00	609.00	396.00	609.00	396.00	608.00	394.00	608.00	394.00	607.00	393.00	607.00	393.00	606.00	391.00	606.00	391.00	605.00	390.00	605.00	390.00	604.00	389.00	604.00	389.00	603.00	387.00	603.00	387.00	602.00	386.00	602.00	386.00	601.00	385.00	601.00	385.00	600.00	382.00	600.00	382.00	599.00	380.00	599.00	380.00	598.00	379.00	598.00	379.00	597.00	377.00	597.00	377.00	596.00	376.00	596.00	376.00	595.00	375.00	595.00	375.00	594.00	374.00	594.00	374.00	593.00	373.00	593.00	373.00	592.00	371.00	592.00	371.00	591.00	370.00	591.00	370.00	590.00	369.00	590.00	369.00	589.00	368.00	589.00	368.00	588.00	367.00	588.00	367.00	587.00	364.00	587.00	364.00	586.00	363.00	586.00	363.00	585.00	362.00	585.00	362.00	565.00	361.00	565.00	361.00	560.00	360.00	560.00	360.00	556.00	359.00	556.00	359.00	553.00	358.00	553.00	358.00	550.00	357.00	550.00	357.00	548.00	356.00	548.00	356.00	547.00	355.00	547.00	355.00	546.00	354.00	546.00	354.00	545.00	353.00	545.00	353.00	544.00	351.00	544.00	351.00	543.00	350.00	543.00	350.00	542.00	348.00	542.00	348.00	541.00	347.00	541.00	347.00	540.00	344.00	540.00	344.00	539.00	342.00	539.00	342.00	538.00	339.00	538.00	339.00	537.00	337.00	537.00	337.00	536.00	333.00	536.00	333.00	535.00	329.00	535.00	329.00	534.00	327.00	534.00	327.00	533.00	325.00	533.00	325.00	532.00	324.00	532.00	324.00	531.00	322.00	531.00	322.00	530.00	321.00	530.00	321.00	529.00	319.00	529.00	319.00	528.00	318.00	528.00	318.00	527.00	317.00	527.00	317.00	525.00	316.00	525.00	316.00	524.00	315.00	524.00	315.00	523.00	314.00	523.00	314.00	522.00	313.00	522.00	313.00	521.00	312.00	521.00	312.00	520.00	311.00	520.00	311.00	518.00	310.00	518.00	310.00	515.00	309.00	515.00	309.00	513.00	308.00	513.00	308.00	510.00	307.00	510.00	307.00	508.00	306.00	508.00	306.00	507.00	305.00	507.00	305.00	505.00	304.00	505.00	304.00	504.00	303.00	504.00	303.00	501.00	302.00	501.00	302.00	500.00	301.00	500.00	301.00	498.00	300.00	498.00	300.00	495.00	299.00	495.00	299.00	493.00	298.00	493.00	298.00	492.00	299.00	492.00	299.00	486.00	300.00	486.00	300.00	482.00	301.00	482.00	301.00	479.00	302.00	479.00	302.00	478.00	303.00	478.00	303.00	477.00	304.00	477.00	304.00	474.00	305.00	474.00	305.00	473.00	306.00	473.00	306.00	472.00	307.00	472.00	307.00	471.00	309.00	471.00	309.00	468.00	311.00	468.00	311.00	466.00	312.00	466.00	312.00	465.00	313.00	465.00	313.00	464.00	315.00	464.00	315.00	463.00	317.00	463.00	317.00	462.00	319.00	462.00	319.00	461.00	320.00	461.00	320.00	460.00	323.00	460.00	323.00	459.00	327.00	459.00	327.00	457.00	328.00	457.00	328.00	456.00	330.00	456.00	330.00	455.00	331.00	455.00	331.00	454.00	333.00	454.00	333.00	455.00	334.00	455.00	334.00	456.00	337.00	456.00	337.00	458.00	340.00	458.00	340.00	459.00	343.00	459.00	343.00	460.00	348.00	460.00	348.00	461.00	350.00	461.00	350.00	462.00	352.00	462.00	352.00	463.00	354.00	463.00	354.00	464.00	358.00	464.00	358.00	465.00	360.00	465.00	360.00	466.00	361.00	466.00	361.00	467.00	362.00	467.00	362.00	468.00	363.00	468.00	363.00	469.00	364.00	469.00	364.00	471.00	365.00	471.00	365.00	472.00	366.00	472.00	366.00	473.00	367.00	473.00	367.00	474.00	368.00	474.00	368.00	476.00	369.00	476.00	369.00	477.00	370.00	477.00	370.00	479.00	371.00	479.00	371.00	480.00	372.00	480.00	372.00	481.00	373.00	481.00	373.00	482.00	374.00	482.00	374.00	483.00	375.00	483.00	375.00	485.00	376.00	485.00	376.00	486.00	377.00	486.00	377.00	488.00	379.00	488.00	379.00	489.00	380.00	489.00	380.00	490.00	383.00	490.00	383.00	491.00	398.00	491.00	398.00	490.00	402.00	490.00	402.00	489.00	405.00	489.00	405.00	488.00	407.00	488.00	407.00	487.00	409.00	487.00	409.00	488.00	410.00	488.00	410.00	489.00	411.00	489.00	411.00	490.00	412.00	490.00	412.00	491.00	413.00	491.00	413.00	492.00	415.00	492.00	415.00	493.00	417.00	493.00	417.00	494.00	420.00	494.00	420.00	495.00	440.00	495.00	440.00	494.00	443.00	494.00	443.00	493.00	444.00	493.00	444.00	492.00	446.00	492.00	446.00	491.00	449.00	491.00	449.00	489.00	451.00	489.00	451.00	488.00	452.00	488.00	452.00	485.00	453.00	485.00	453.00	483.00	454.00	483.00	454.00	478.00	455.00	478.00	455.00	474.00	456.00	474.00	456.00	472.00	464.00	472.00	464.00	471.00	466.00	471.00	466.00	470.00	469.00	470.00	469.00	469.00	471.00	469.00	471.00	468.00	473.00	468.00	473.00	467.00	474.00	467.00	474.00	465.00	475.00	465.00	475.00	464.00	477.00	464.00	477.00	459.00	478.00	459.00	478.00	458.00	479.00	458.00	479.00	457.00	480.00	457.00	480.00	454.00	481.00	454.00	481.00	452.00	482.00	452.00	482.00	448.00	483.00	448.00	483.00	445.00	484.00	445.00	484.00	440.00	485.00	440.00	485.00	436.00	484.00	436.00	484.00	424.00	483.00	424.00	483.00	418.00	482.00	418.00	482.00	415.00	483.00	415.00	483.00	416.00	485.00	416.00	485.00	417.00	487.00	417.00	487.00	418.00	490.00	418.00	490.00	419.00	501.00	419.00	501.00	420.00	509.00	420.00	509.00	422.00	510.00	422.00	510.00	423.00	512.00	423.00	512.00	426.00	513.00	426.00	513.00	431.00	514.00	431.00	514.00	434.00	515.00	434.00	515.00	438.00	516.00	438.00	516.00	439.00	517.00	439.00	517.00	441.00	518.00	441.00	518.00	443.00	519.00	443.00	519.00	445.00	520.00	445.00	520.00	447.00	521.00	447.00	521.00	449.00	522.00	449.00	522.00	452.00	523.00	452.00	523.00	454.00	524.00	454.00	524.00	456.00	525.00	456.00	525.00	457.00	526.00	457.00	526.00	458.00	527.00	458.00	527.00	459.00	528.00	459.00	528.00	460.00	531.00	460.00	531.00	464.00	530.00	464.00	530.00	467.00	529.00	467.00	529.00	470.00	528.00	470.00	528.00	478.00	527.00	478.00	527.00	501.00	526.00	501.00	526.00	502.00	525.00	502.00	525.00	503.00	522.00	503.00	522.00	504.00	521.00	504.00	521.00	505.00	520.00	505.00	520.00	506.00	519.00	506.00	519.00	507.00	517.00	507.00	517.00	508.00	516.00	508.00	516.00	509.00	514.00	509.00	514.00	510.00	513.00	510.00
T0_thres-1.tif	0435-0359	166.48	195.41	1378.51	63.93	0.0398	403.00	452.00	402.00	452.00	402.00	476.00	403.00	476.00	403.00	481.00	404.00	481.00	404.00	485.00	402.00	485.00	402.00	486.00	399.00	486.00	399.00	487.00	396.00	487.00	396.00	488.00	385.00	488.00	385.00	487.00	383.00	487.00	383.00	486.00	382.00	486.00	382.00	485.00	380.00	485.00	380.00	484.00	379.00	484.00	379.00	482.00	378.00	482.00	378.00	481.00	377.00	481.00	377.00	480.00	376.00	480.00	376.00	478.00	375.00	478.00	375.00	477.00	374.00	477.00	374.00	476.00	373.00	476.00	373.00	475.00	372.00	475.00	372.00	473.00	371.00	473.00	371.00	472.00	370.00	472.00	370.00	471.00	369.00	471.00	369.00	469.00	368.00	469.00	368.00	468.00	367.00	468.00	367.00	466.00	366.00	466.00	366.00	465.00	365.00	465.00	365.00	464.00	364.00	464.00	364.00	463.00	362.00	463.00	362.00	462.00	360.00	462.00	360.00	461.00	357.00	461.00	357.00	460.00	354.00	460.00	354.00	459.00	352.00	459.00	352.00	458.00	351.00	458.00	351.00	457.00	345.00	457.00	345.00	456.00	342.00	456.00	342.00	455.00	340.00	455.00	340.00	454.00	339.00	454.00	339.00	453.00	337.00	453.00	337.00	452.00	336.00	452.00	336.00	451.00	331.00	451.00	331.00	450.00	329.00	450.00	329.00	449.00	328.00	449.00	328.00	448.00	327.00	448.00	327.00	447.00	326.00	447.00	326.00	446.00	325.00	446.00	325.00	445.00	324.00	445.00	324.00	444.00	323.00	444.00	323.00	443.00	322.00	443.00	322.00	442.00	321.00	442.00	321.00	441.00	320.00	441.00	320.00	440.00	319.00	440.00	319.00	439.00	318.00	439.00	318.00	438.00	317.00	438.00	317.00	436.00	316.00	436.00	316.00	434.00	315.00	434.00	315.00	433.00	314.00	433.00	314.00	431.00	313.00	431.00	313.00	429.00	312.00	429.00	312.00	427.00	311.00	427.00	311.00	424.00	310.00	424.00	310.00	420.00	309.00	420.00	309.00	416.00	310.00	416.00	310.00	414.00	311.00	414.00	311.00	410.00	313.00	410.00	313.00	408.00	314.00	408.00	314.00	407.00	316.00	407.00	316.00	405.00	319.00	405.00	319.00	404.00	320.00	404.00	320.00	403.00	322.00	403.00	322.00	402.00	325.00	402.00	325.00	401.00	326.00	401.00	326.00	400.00	328.00	400.00	328.00	399.00	332.00	399.00	332.00	398.00	336.00	398.00	336.00	397.00	338.00	397.00	338.00	396.00	346.00	396.00	346.00	394.00	347.00	394.00	347.00	393.00	348.00	393.00	348.00	392.00	349.00	392.00	349.00	391.00	350.00	391.00	350.00	390.00	352.00	390.00	352.00	389.00	353.00	389.00	353.00	388.00	355.00	388.00	355.00	387.00	357.00	387.00	357.00	386.00	358.00	386.00	358.00	385.00	362.00	385.00	362.00	384.00	364.00	384.00	364.00	383.00	367.00	383.00	367.00	382.00	369.00	382.00	369.00	384.00	371.00	384.00	371.00	385.00	373.00	385.00	373.00	386.00	374.00	386.00	374.00	387.00	375.00	387.00	375.00	388.00	377.00	388.00	377.00	389.00	382.00	389.00	382.00	390.00	386.00	390.00	386.00	391.00	388.00	391.00	388.00	392.00	391.00	392.00	391.00	393.00	393.00	393.00	393.00	394.00	396.00	394.00	396.00	395.00	397.00	395.00	397.00	396.00	403.00	396.00	403.00	397.00	409.00	397.00	409.00	398.00	410.00	398.00	410.00	418.00	409.00	418.00	409.00	419.00	408.00	419.00	408.00	421.00	407.00	421.00	407.00	426.00	406.00	426.00	406.00	431.00	405.00	431.00	405.00	437.00	404.00	437.00	404.00	444.00	403.00	444.00
T0_thres-1.tif	0401-0244	111.28	185.72	6602.49	26.15	0.1227	306.00	423.00	307.00	423.00	307.00	426.00	308.00	426.00	308.00	430.00	309.00	430.00	309.00	432.00	310.00	432.00	310.00	434.00	311.00	434.00	311.00	436.00	312.00	436.00	312.00	437.00	313.00	437.00	313.00	439.00	314.00	439.00	314.00	441.00	315.00	441.00	315.00	442.00	316.00	442.00	316.00	443.00	317.00	443.00	317.00	444.00	318.00	444.00	318.00	445.00	319.00	445.00	319.00	446.00	320.00	446.00	320.00	447.00	321.00	447.00	321.00	448.00	322.00	448.00	322.00	449.00	323.00	449.00	323.00	450.00	324.00	450.00	324.00	451.00	326.00	451.00	326.00	452.00	327.00	452.00	327.00	453.00	326.00	453.00	326.00	454.00	325.00	454.00	325.00	455.00	323.00	455.00	323.00	456.00	320.00	456.00	320.00	457.00	318.00	457.00	318.00	458.00	316.00	458.00	316.00	459.00	314.00	459.00	314.00	460.00	313.00	460.00	313.00	461.00	311.00	461.00	311.00	462.00	310.00	462.00	310.00	463.00	309.00	463.00	309.00	464.00	308.00	464.00	308.00	465.00	307.00	465.00	307.00	466.00	306.00	466.00	306.00	468.00	305.00	468.00	305.00	469.00	304.00	469.00	304.00	470.00	303.00	470.00	303.00	471.00	302.00	471.00	302.00	472.00	301.00	472.00	301.00	474.00	300.00	474.00	300.00	475.00	299.00	475.00	299.00	477.00	298.00	477.00	298.00	479.00	297.00	479.00	297.00	483.00	296.00	483.00	296.00	490.00	295.00	490.00	295.00	493.00	294.00	493.00	294.00	492.00	291.00	492.00	291.00	491.00	276.00	491.00	276.00	492.00	267.00	492.00	267.00	493.00	264.00	493.00	264.00	494.00	260.00	494.00	260.00	495.00	258.00	495.00	258.00	496.00	255.00	496.00	255.00	497.00	253.00	497.00	253.00	498.00	251.00	498.00	251.00	499.00	248.00	499.00	248.00	498.00	246.00	498.00	246.00	497.00	245.00	497.00	245.00	496.00	243.00	496.00	243.00	495.00	241.00	495.00	241.00	494.00	239.00	494.00	239.00	493.00	238.00	493.00	238.00	492.00	236.00	492.00	236.00	491.00	234.00	491.00	234.00	490.00	233.00	490.00	233.00	489.00	231.00	489.00	231.00	488.00	228.00	488.00	228.00	487.00	227.00	487.00	227.00	486.00	225.00	486.00	225.00	485.00	224.00	485.00	224.00	484.00	222.00	484.00	222.00	483.00	218.00	483.00	218.00	482.00	212.00	482.00	212.00	481.00	210.00	481.00	210.00	480.00	202.00	480.00	202.00	481.00	201.00	481.00	201.00	482.00	199.00	482.00	199.00	483.00	198.00	483.00	198.00	484.00	196.00	484.00	196.00	485.00	195.00	485.00	195.00	486.00	194.00	486.00	194.00	487.00	193.00	487.00	193.00	488.00	191.00	488.00	191.00	489.00	190.00	489.00	190.00	490.00	189.00	490.00	189.00	491.00	188.00	491.00	188.00	492.00	187.00	492.00	187.00	493.00	186.00	493.00	186.00	495.00	185.00	495.00	185.00	496.00	184.00	496.00	184.00	497.00	183.00	497.00	183.00	498.00	182.00	498.00	182.00	499.00	181.00	499.00	181.00	502.00	180.00	502.00	180.00	503.00	179.00	503.00	179.00	505.00	178.00	505.00	178.00	509.00	177.00	509.00	177.00	510.00	176.00	510.00	176.00	509.00	175.00	509.00	175.00	508.00	174.00	508.00	174.00	507.00	172.00	507.00	172.00	506.00	171.00	506.00	171.00	504.00	168.00	504.00	168.00	502.00	166.00	502.00	166.00	501.00	161.00	501.00	161.00	500.00	158.00	500.00	158.00	499.00	153.00	499.00	153.00	498.00	148.00	498.00	148.00	499.00	139.00	499.00	139.00	500.00	134.00	500.00	134.00	501.00	130.00	501.00	130.00	502.00	128.00	502.00	128.00	503.00	126.00	503.00	126.00	504.00	124.00	504.00	124.00	505.00	123.00	505.00	123.00	506.00	122.00	506.00	122.00	507.00	120.00	507.00	120.00	504.00	119.00	504.00	119.00	503.00	118.00	503.00	118.00	501.00	117.00	501.00	117.00	500.00	116.00	500.00	116.00	498.00	115.00	498.00	115.00	495.00	114.00	495.00	114.00	494.00	113.00	494.00	113.00	492.00	112.00	492.00	112.00	491.00	111.00	491.00	111.00	490.00	109.00	490.00	109.00	488.00	108.00	488.00	108.00	487.00	107.00	487.00	107.00	486.00	106.00	486.00	106.00	485.00	105.00	485.00	105.00	483.00	103.00	483.00	103.00	481.00	102.00	481.00	102.00	479.00	101.00	479.00	101.00	478.00	99.00	478.00	99.00	476.00	97.00	476.00	97.00	475.00	96.00	475.00	96.00	471.00	97.00	471.00	97.00	469.00	98.00	469.00	98.00	464.00	99.00	464.00	99.00	462.00	100.00	462.00	100.00	460.00	101.00	460.00	101.00	459.00	102.00	459.00	102.00	457.00	103.00	457.00	103.00	455.00	104.00	455.00	104.00	454.00	106.00	454.00	106.00	453.00	107.00	453.00	107.00	451.00	108.00	451.00	108.00	450.00	110.00	450.00	110.00	449.00	111.00	449.00	111.00	447.00	113.00	447.00	113.00	446.00	115.00	446.00	115.00	445.00	116.00	445.00	116.00	443.00	117.00	443.00	117.00	442.00	118.00	442.00	118.00	441.00	119.00	441.00	119.00	440.00	120.00	440.00	120.00	439.00	121.00	439.00	121.00	438.00	122.00	438.00	122.00	437.00	124.00	437.00	124.00	436.00	126.00	436.00	126.00	435.00	128.00	435.00	128.00	434.00	131.00	434.00	131.00	433.00	132.00	433.00	132.00	432.00	134.00	432.00	134.00	428.00	133.00	428.00	133.00	426.00	132.00	426.00	132.00	424.00	131.00	424.00	131.00	421.00	130.00	421.00	130.00	415.00	131.00	415.00	131.00	412.00	132.00	412.00	132.00	409.00	133.00	409.00	133.00	407.00	134.00	407.00	134.00	404.00	135.00	404.00	135.00	403.00	136.00	403.00	136.00	401.00	137.00	401.00	137.00	398.00	139.00	398.00	139.00	397.00	140.00	397.00	140.00	396.00	141.00	396.00	141.00	394.00	142.00	394.00	142.00	393.00	143.00	393.00	143.00	391.00	145.00	391.00	145.00	389.00	146.00	389.00	146.00	387.00	148.00	387.00	148.00	385.00	149.00	385.00	149.00	384.00	151.00	384.00	151.00	381.00	152.00	381.00	152.00	380.00	154.00	380.00	154.00	379.00	155.00	379.00	155.00	378.00	156.00	378.00	156.00	377.00	157.00	377.00	157.00	376.00	159.00	376.00	159.00	375.00	161.00	375.00	161.00	374.00	162.00	374.00	162.00	373.00	164.00	373.00	164.00	372.00	166.00	372.00	166.00	371.00	169.00	371.00	169.00	370.00	172.00	370.00	172.00	369.00	175.00	369.00	175.00	368.00	178.00	368.00	178.00	367.00	181.00	367.00	181.00	366.00	187.00	366.00	187.00	367.00	192.00	367.00	192.00	368.00	195.00	368.00	195.00	369.00	199.00	369.00	199.00	370.00	200.00	370.00	200.00	371.00	202.00	371.00	202.00	372.00	205.00	372.00	205.00	373.00	209.00	373.00	209.00	374.00	210.00	374.00	210.00	375.00	212.00	375.00	212.00	376.00	214.00	376.00	214.00	377.00	215.00	377.00	215.00	378.00	217.00	378.00	217.00	379.00	218.00	379.00	218.00	380.00	220.00	380.00	220.00	381.00	223.00	381.00	223.00	382.00	231.00	382.00	231.00	381.00	232.00	381.00	232.00	380.00	234.00	380.00	234.00	379.00	235.00	379.00	235.00	378.00	238.00	378.00	238.00	376.00	240.00	376.00	240.00	375.00	241.00	375.00	241.00	374.00	242.00	374.00	242.00	373.00	243.00	373.00	243.00	372.00	244.00	372.00	244.00	371.00	246.00	371.00	246.00	370.00	247.00	370.00	247.00	368.00	248.00	368.00	248.00	367.00	249.00	367.00	249.00	363.00	250.00	363.00	250.00	357.00	249.00	357.00	249.00	356.00	250.00	356.00	250.00	352.00	249.00	352.00	249.00	339.00	250.00	339.00	250.00	337.00	251.00	337.00	251.00	336.00	252.00	336.00	252.00	333.00	253.00	333.00	253.00	332.00	254.00	332.00	254.00	329.00	256.00	329.00	256.00	328.00	257.00	328.00	257.00	326.00	259.00	326.00	259.00	324.00	261.00	324.00	261.00	323.00	263.00	323.00	263.00	321.00	264.00	321.00	264.00	320.00	266.00	320.00	266.00	318.00	268.00	318.00	268.00	317.00	269.00	317.00	269.00	316.00	271.00	316.00	271.00	315.00	272.00	315.00	272.00	314.00	273.00	314.00	273.00	313.00	275.00	313.00	275.00	312.00	277.00	312.00	277.00	311.00	278.00	311.00	278.00	310.00	279.00	310.00	279.00	309.00	281.00	309.00	281.00	308.00	283.00	308.00	283.00	307.00	284.00	307.00	284.00	306.00	287.00	306.00	287.00	305.00	299.00	305.00	299.00	306.00	306.00	306.00	306.00	307.00	310.00	307.00	310.00	306.00	315.00	306.00	315.00	307.00	326.00	307.00	326.00	306.00	331.00	306.00	331.00	305.00	334.00	305.00	334.00	304.00	337.00	304.00	337.00	303.00	339.00	303.00	339.00	302.00	340.00	302.00	340.00	301.00	342.00	301.00	342.00	300.00	344.00	300.00	344.00	299.00	346.00	299.00	346.00	297.00	350.00	297.00	350.00	296.00	353.00	296.00	353.00	295.00	356.00	295.00	356.00	294.00	359.00	294.00	359.00	293.00	363.00	293.00	363.00	292.00	371.00	292.00	371.00	293.00	377.00	293.00	377.00	294.00	379.00	294.00	379.00	295.00	381.00	295.00	381.00	296.00	382.00	296.00	382.00	297.00	383.00	297.00	383.00	298.00	384.00	298.00	384.00	299.00	385.00	299.00	385.00	301.00	386.00	301.00	386.00	302.00	387.00	302.00	387.00	303.00	388.00	303.00	388.00	305.00	389.00	305.00	389.00	308.00	390.00	308.00	390.00	309.00	391.00	309.00	391.00	311.00	392.00	311.00	392.00	314.00	391.00	314.00	391.00	315.00	390.00	315.00	390.00	316.00	389.00	316.00	389.00	317.00	388.00	317.00	388.00	318.00	387.00	318.00	387.00	319.00	386.00	319.00	386.00	321.00	384.00	321.00	384.00	322.00	383.00	322.00	383.00	323.00	382.00	323.00	382.00	324.00	381.00	324.00	381.00	325.00	380.00	325.00	380.00	326.00	379.00	326.00	379.00	327.00	378.00	327.00	378.00	328.00	377.00	328.00	377.00	330.00	376.00	330.00	376.00	332.00	375.00	332.00	375.00	333.00	374.00	333.00	374.00	334.00	373.00	334.00	373.00	336.00	372.00	336.00	372.00	337.00	371.00	337.00	371.00	339.00	370.00	339.00	370.00	342.00	369.00	342.00	369.00	344.00	368.00	344.00	368.00	347.00	367.00	347.00	367.00	350.00	366.00	350.00	366.00	354.00	365.00	354.00	365.00	372.00	366.00	372.00	366.00	375.00	367.00	375.00	367.00	379.00	364.00	379.00	364.00	380.00	361.00	380.00	361.00	381.00	359.00	381.00	359.00	382.00	356.00	382.00	356.00	383.00	355.00	383.00	355.00	384.00	352.00	384.00	352.00	385.00	351.00	385.00	351.00	386.00	349.00	386.00	349.00	387.00	348.00	387.00	348.00	388.00	346.00	388.00	346.00	389.00	345.00	389.00	345.00	391.00	343.00	391.00	343.00	393.00	336.00	393.00	336.00	394.00	333.00	394.00	333.00	395.00	329.00	395.00	329.00	396.00	326.00	396.00	326.00	397.00	324.00	397.00	324.00	398.00	322.00	398.00	322.00	399.00	319.00	399.00	319.00	400.00	318.00	400.00	318.00	401.00	316.00	401.00	316.00	402.00	314.00	402.00	314.00	403.00	313.00	403.00	313.00	404.00	312.00	404.00	312.00	405.00	310.00	405.00	310.00	407.00	309.00	407.00	309.00	408.00	308.00	408.00	308.00	411.00	307.00	411.00	307.00	413.00	306.00	413.00
T0_thres-1.tif	0555-0299	135.21	251.84	1795.25	-20.73	0.0181	335.00	540.00	337.00	540.00	337.00	541.00	339.00	541.00	339.00	542.00	341.00	542.00	341.00	543.00	344.00	543.00	344.00	544.00	346.00	544.00	346.00	545.00	347.00	545.00	347.00	546.00	348.00	546.00	348.00	547.00	350.00	547.00	350.00	548.00	351.00	548.00	351.00	549.00	352.00	549.00	352.00	550.00	353.00	550.00	353.00	551.00	354.00	551.00	354.00	553.00	355.00	553.00	355.00	556.00	356.00	556.00	356.00	559.00	357.00	559.00	357.00	562.00	358.00	562.00	358.00	568.00	359.00	568.00	359.00	582.00	358.00	582.00	358.00	587.00	357.00	587.00	357.00	590.00	356.00	590.00	356.00	593.00	355.00	593.00	355.00	595.00	354.00	595.00	354.00	598.00	353.00	598.00	353.00	600.00	352.00	600.00	352.00	602.00	351.00	602.00	351.00	605.00	350.00	605.00	350.00	607.00	349.00	607.00	349.00	610.00	348.00	610.00	348.00	613.00	347.00	613.00	347.00	616.00	346.00	616.00	346.00	615.00	345.00	615.00	345.00	614.00	344.00	614.00	344.00	613.00	342.00	613.00	342.00	612.00	341.00	612.00	341.00	611.00	338.00	611.00	338.00	610.00	335.00	610.00	335.00	609.00	334.00	609.00	334.00	608.00	330.00	608.00	330.00	607.00	325.00	607.00	325.00	606.00	324.00	606.00	324.00	605.00	323.00	605.00	323.00	604.00	322.00	604.00	322.00	603.00	321.00	603.00	321.00	602.00	320.00	602.00	320.00	601.00	319.00	601.00	319.00	600.00	316.00	600.00	316.00	599.00	314.00	599.00	314.00	598.00	312.00	598.00	312.00	597.00	309.00	597.00	309.00	596.00	306.00	596.00	306.00	595.00	302.00	595.00	302.00	594.00	297.00	594.00	297.00	593.00	294.00	593.00	294.00	592.00	292.00	592.00	292.00	591.00	291.00	591.00	291.00	590.00	290.00	590.00	290.00	589.00	289.00	589.00	289.00	587.00	288.00	587.00	288.00	586.00	287.00	586.00	287.00	585.00	285.00	585.00	285.00	583.00	283.00	583.00	283.00	582.00	282.00	582.00	282.00	581.00	281.00	581.00	281.00	580.00	277.00	580.00	277.00	581.00	274.00	581.00	274.00	582.00	270.00	582.00	270.00	583.00	257.00	583.00	257.00	584.00	256.00	584.00	256.00	585.00	254.00	585.00	254.00	584.00	252.00	584.00	252.00	583.00	251.00	583.00	251.00	581.00	250.00	581.00	250.00	580.00	249.00	580.00	249.00	578.00	248.00	578.00	248.00	577.00	247.00	577.00	247.00	576.00	246.00	576.00	246.00	574.00	245.00	574.00	245.00	573.00	244.00	573.00	244.00	571.00	243.00	571.00	243.00	568.00	242.00	568.00	242.00	566.00	241.00	566.00	241.00	563.00	240.00	563.00	240.00	552.00	241.00	552.00	241.00	547.00	242.00	547.00	242.00	543.00	243.00	543.00	243.00	538.00	244.00	538.00	244.00	534.00	245.00	534.00	245.00	531.00	246.00	531.00	246.00	529.00	247.00	529.00	247.00	526.00	248.00	526.00	248.00	523.00	249.00	523.00	249.00	520.00	250.00	520.00	250.00	503.00	252.00	503.00	252.00	502.00	254.00	502.00	254.00	501.00	256.00	501.00	256.00	500.00	257.00	500.00	257.00	499.00	260.00	499.00	260.00	498.00	263.00	498.00	263.00	497.00	267.00	497.00	267.00	496.00	270.00	496.00	270.00	495.00	279.00	495.00	279.00	494.00	280.00	494.00	280.00	495.00	285.00	495.00	285.00	494.00	289.00	494.00	289.00	495.00	291.00	495.00	291.00	496.00	294.00	496.00	294.00	497.00	296.00	497.00	296.00	498.00	297.00	498.00	297.00	501.00	298.00	501.00	298.00	502.00	299.00	502.00	299.00	504.00	300.00	504.00	300.00	506.00	301.00	506.00	301.00	508.00	302.00	508.00	302.00	509.00	303.00	509.00	303.00	511.00	304.00	511.00	304.00	512.00	305.00	512.00	305.00	516.00	306.00	516.00	306.00	518.00	307.00	518.00	307.00	521.00	308.00	521.00	308.00	523.00	309.00	523.00	309.00	524.00	310.00	524.00	310.00	525.00	311.00	525.00	311.00	526.00	312.00	526.00	312.00	527.00	313.00	527.00	313.00	528.00	314.00	528.00	314.00	529.00	315.00	529.00	315.00	530.00	316.00	530.00	316.00	532.00	318.00	532.00	318.00	533.00	319.00	533.00	319.00	534.00	321.00	534.00	321.00	535.00	322.00	535.00	322.00	536.00	325.00	536.00	325.00	537.00	327.00	537.00	327.00	538.00	331.00	538.00	331.00	539.00	335.00	539.00
T0_thres-1.tif	0613-0285	128.86	279.56	572.11	30.81	0.1110	318.00	616.00	317.00	616.00	317.00	619.00	316.00	619.00	316.00	624.00	315.00	624.00	315.00	625.00	314.00	625.00	314.00	627.00	313.00	627.00	313.00	629.00	312.00	629.00	312.00	632.00	311.00	632.00	311.00	633.00	310.00	633.00	310.00	637.00	309.00	637.00	309.00	638.00	308.00	638.00	308.00	637.00	304.00	637.00	304.00	638.00	298.00	638.00	298.00	639.00	293.00	639.00	293.00	640.00	292.00	640.00	292.00	641.00	291.00	641.00	291.00	642.00	289.00	642.00	289.00	643.00	287.00	643.00	287.00	642.00	285.00	642.00	285.00	641.00	280.00	641.00	280.00	640.00	273.00	640.00	273.00	639.00	269.00	639.00	269.00	638.00	267.00	638.00	267.00	637.00	264.00	637.00	264.00	636.00	261.00	636.00	261.00	635.00	259.00	635.00	259.00	634.00	258.00	634.00	258.00	633.00	256.00	633.00	256.00	632.00	255.00	632.00	255.00	631.00	254.00	631.00	254.00	629.00	251.00	629.00	251.00	627.00	252.00	627.00	252.00	620.00	253.00	620.00	253.00	616.00	254.00	616.00	254.00	614.00	255.00	614.00	255.00	611.00	256.00	611.00	256.00	609.00	257.00	609.00	257.00	607.00	258.00	607.00	258.00	604.00	259.00	604.00	259.00	594.00	258.00	594.00	258.00	591.00	257.00	591.00	257.00	588.00	259.00	588.00	259.00	587.00	260.00	587.00	260.00	586.00	273.00	586.00	273.00	585.00	277.00	585.00	277.00	584.00	280.00	584.00	280.00	585.00	281.00	585.00	281.00	586.00	282.00	586.00	282.00	587.00	283.00	587.00	283.00	588.00	284.00	588.00	284.00	589.00	285.00	589.00	285.00	590.00	286.00	590.00	286.00	591.00	287.00	591.00	287.00	593.00	288.00	593.00	288.00	594.00	289.00	594.00	289.00	595.00	291.00	595.00	291.00	596.00	294.00	596.00	294.00	597.00	299.00	597.00	299.00	598.00	303.00	598.00	303.00	599.00	306.00	599.00	306.00	600.00	309.00	600.00	309.00	601.00	311.00	601.00	311.00	602.00	314.00	602.00	314.00	603.00	316.00	603.00	316.00	604.00	317.00	604.00	317.00	605.00	319.00	605.00	319.00	606.00	318.00	606.00
T0_thres-1.tif	0637-0337	153.73	289.76	291.74	-47.51	0.1311	355.00	641.00	356.00	641.00	356.00	643.00	357.00	643.00	357.00	645.00	358.00	645.00	358.00	647.00	359.00	647.00	359.00	650.00	360.00	650.00	360.00	655.00	361.00	655.00	361.00	660.00	359.00	660.00	359.00	662.00	357.00	662.00	357.00	663.00	353.00	663.00	353.00	664.00	348.00	664.00	348.00	665.00	346.00	665.00	346.00	664.00	342.00	664.00	342.00	663.00	340.00	663.00	340.00	662.00	338.00	662.00	338.00	661.00	336.00	661.00	336.00	659.00	337.00	659.00	337.00	654.00	336.00	654.00	336.00	649.00	335.00	649.00	335.00	648.00	334.00	648.00	334.00	647.00	333.00	647.00	333.00	646.00	332.00	646.00	332.00	644.00	330.00	644.00	330.00	643.00	327.00	643.00	327.00	642.00	326.00	642.00	326.00	641.00	323.00	641.00	323.00	640.00	316.00	640.00	316.00	639.00	313.00	639.00	313.00	635.00	314.00	635.00	314.00	634.00	315.00	634.00	315.00	632.00	316.00	632.00	316.00	629.00	317.00	629.00	317.00	628.00	318.00	628.00	318.00	626.00	319.00	626.00	319.00	622.00	320.00	622.00	320.00	618.00	321.00	618.00	321.00	612.00	322.00	612.00	322.00	610.00	327.00	610.00	327.00	611.00	331.00	611.00	331.00	612.00	333.00	612.00	333.00	613.00	335.00	613.00	335.00	614.00	338.00	614.00	338.00	615.00	339.00	615.00	339.00	616.00	341.00	616.00	341.00	617.00	343.00	617.00	343.00	618.00	344.00	618.00	344.00	620.00	345.00	620.00	345.00	621.00	346.00	621.00	346.00	622.00	347.00	622.00	347.00	625.00	348.00	625.00	348.00	628.00	349.00	628.00	349.00	630.00	350.00	630.00	350.00	632.00	351.00	632.00	351.00	634.00	352.00	634.00	352.00	636.00	353.00	636.00	353.00	637.00	354.00	637.00	354.00	639.00	355.00	639.00
T0_thres-1.tif	0567-0208	95.29	260.54	2179.75	68.25	0.0746	256.00	602.00	255.00	602.00	255.00	604.00	254.00	604.00	254.00	607.00	253.00	607.00	253.00	609.00	252.00	609.00	252.00	612.00	251.00	612.00	251.00	613.00	250.00	613.00	250.00	618.00	249.00	618.00	249.00	625.00	248.00	625.00	248.00	629.00	246.00	629.00	246.00	630.00	243.00	630.00	243.00	631.00	242.00	631.00	242.00	632.00	240.00	632.00	240.00	633.00	237.00	633.00	237.00	634.00	236.00	634.00	236.00	635.00	234.00	635.00	234.00	636.00	232.00	636.00	232.00	637.00	230.00	637.00	230.00	638.00	229.00	638.00	229.00	639.00	227.00	639.00	227.00	640.00	226.00	640.00	226.00	641.00	224.00	641.00	224.00	643.00	223.00	643.00	223.00	644.00	221.00	644.00	221.00	645.00	220.00	645.00	220.00	646.00	218.00	646.00	218.00	647.00	217.00	647.00	217.00	648.00	213.00	648.00	213.00	649.00	209.00	649.00	209.00	650.00	206.00	650.00	206.00	651.00	199.00	651.00	199.00	652.00	197.00	652.00	197.00	651.00	193.00	651.00	193.00	650.00	191.00	650.00	191.00	649.00	188.00	649.00	188.00	648.00	185.00	648.00	185.00	647.00	182.00	647.00	182.00	646.00	181.00	646.00	181.00	645.00	179.00	645.00	179.00	644.00	178.00	644.00	178.00	643.00	176.00	643.00	176.00	642.00	175.00	642.00	175.00	641.00	174.00	641.00	174.00	640.00	173.00	640.00	173.00	639.00	172.00	639.00	172.00	638.00	171.00	638.00	171.00	636.00	170.00	636.00	170.00	635.00	169.00	635.00	169.00	633.00	168.00	633.00	168.00	632.00	167.00	632.00	167.00	630.00	166.00	630.00	166.00	629.00	165.00	629.00	165.00	628.00	164.00	628.00	164.00	627.00	163.00	627.00	163.00	626.00	162.00	626.00	162.00	624.00	161.00	624.00	161.00	620.00	162.00	620.00	162.00	616.00	163.00	616.00	163.00	613.00	164.00	613.00	164.00	608.00	165.00	608.00	165.00	605.00	166.00	605.00	166.00	602.00	167.00	602.00	167.00	601.00	168.00	601.00	168.00	597.00	169.00	597.00	169.00	591.00	170.00	591.00	170.00	585.00	171.00	585.00	171.00	580.00	173.00	580.00	173.00	579.00	175.00	579.00	175.00	578.00	176.00	578.00	176.00	577.00	178.00	577.00	178.00	575.00	179.00	575.00	179.00	574.00	180.00	574.00	180.00	573.00	181.00	573.00	181.00	571.00	182.00	571.00	182.00	570.00	183.00	570.00	183.00	569.00	184.00	569.00	184.00	568.00	185.00	568.00	185.00	567.00	186.00	567.00	186.00	565.00	187.00	565.00	187.00	563.00	188.00	563.00	188.00	562.00	189.00	562.00	189.00	547.00	188.00	547.00	188.00	546.00	187.00	546.00	187.00	544.00	186.00	544.00	186.00	543.00	185.00	543.00	185.00	542.00	184.00	542.00	184.00	540.00	183.00	540.00	183.00	539.00	182.00	539.00	182.00	538.00	181.00	538.00	181.00	536.00	180.00	536.00	180.00	535.00	179.00	535.00	179.00	533.00	180.00	533.00	180.00	526.00	179.00	526.00	179.00	522.00	178.00	522.00	178.00	517.00	179.00	517.00	179.00	516.00	180.00	516.00	180.00	511.00	181.00	511.00	181.00	507.00	182.00	507.00	182.00	506.00	183.00	506.00	183.00	504.00	184.00	504.00	184.00	502.00	185.00	502.00	185.00	500.00	187.00	500.00	187.00	498.00	188.00	498.00	188.00	497.00	189.00	497.00	189.00	496.00	190.00	496.00	190.00	494.00	192.00	494.00	192.00	493.00	193.00	493.00	193.00	492.00	194.00	492.00	194.00	491.00	195.00	491.00	195.00	490.00	196.00	490.00	196.00	489.00	198.00	489.00	198.00	488.00	199.00	488.00	199.00	487.00	201.00	487.00	201.00	485.00	203.00	485.00	203.00	484.00	205.00	484.00	205.00	483.00	207.00	483.00	207.00	484.00	209.00	484.00	209.00	485.00	216.00	485.00	216.00	486.00	219.00	486.00	219.00	487.00	221.00	487.00	221.00	488.00	222.00	488.00	222.00	489.00	224.00	489.00	224.00	490.00	226.00	490.00	226.00	491.00	229.00	491.00	229.00	492.00	230.00	492.00	230.00	493.00	231.00	493.00	231.00	494.00	233.00	494.00	233.00	495.00	235.00	495.00	235.00	496.00	236.00	496.00	236.00	497.00	238.00	497.00	238.00	498.00	241.00	498.00	241.00	499.00	242.00	499.00	242.00	500.00	244.00	500.00	244.00	501.00	245.00	501.00	245.00	504.00	246.00	504.00	246.00	509.00	247.00	509.00	247.00	516.00	246.00	516.00	246.00	520.00	245.00	520.00	245.00	523.00	244.00	523.00	244.00	526.00	243.00	526.00	243.00	529.00	242.00	529.00	242.00	531.00	241.00	531.00	241.00	535.00	240.00	535.00	240.00	540.00	239.00	540.00	239.00	544.00	238.00	544.00	238.00	549.00	237.00	549.00	237.00	565.00	238.00	565.00	238.00	568.00	239.00	568.00	239.00	571.00	240.00	571.00	240.00	573.00	241.00	573.00	241.00	575.00	242.00	575.00	242.00	577.00	243.00	577.00	243.00	579.00	244.00	579.00	244.00	580.00	245.00	580.00	245.00	581.00	246.00	581.00	246.00	583.00	248.00	583.00	248.00	586.00	250.00	586.00	250.00	587.00	251.00	587.00	251.00	588.00	252.00	588.00	252.00	590.00	253.00	590.00	253.00	591.00	254.00	591.00	254.00	594.00	255.00	594.00	255.00	596.00	256.00	596.00
T0_thres-1.tif	0189-0308	139.00	87.40	958.06	0.05	0.0700	341.00	191.00	342.00	191.00	342.00	193.00	343.00	193.00	343.00	194.00	344.00	194.00	344.00	195.00	345.00	195.00	345.00	197.00	346.00	197.00	346.00	198.00	347.00	198.00	347.00	199.00	349.00	199.00	349.00	201.00	351.00	201.00	351.00	202.00	352.00	202.00	352.00	203.00	353.00	203.00	353.00	204.00	351.00	204.00	351.00	205.00	349.00	205.00	349.00	206.00	348.00	206.00	348.00	207.00	346.00	207.00	346.00	209.00	345.00	209.00	345.00	210.00	346.00	210.00	346.00	211.00	345.00	211.00	345.00	212.00	344.00	212.00	344.00	213.00	342.00	213.00	342.00	214.00	341.00	214.00	341.00	215.00	340.00	215.00	340.00	216.00	338.00	216.00	338.00	217.00	337.00	217.00	337.00	218.00	336.00	218.00	336.00	219.00	335.00	219.00	335.00	220.00	333.00	220.00	333.00	221.00	331.00	221.00	331.00	222.00	329.00	222.00	329.00	223.00	328.00	223.00	328.00	224.00	325.00	224.00	325.00	225.00	323.00	225.00	323.00	226.00	321.00	226.00	321.00	227.00	319.00	227.00	319.00	228.00	317.00	228.00	317.00	229.00	311.00	229.00	311.00	230.00	308.00	230.00	308.00	229.00	301.00	229.00	301.00	228.00	294.00	228.00	294.00	227.00	292.00	227.00	292.00	226.00	291.00	226.00	291.00	225.00	288.00	225.00	288.00	224.00	287.00	224.00	287.00	223.00	285.00	223.00	285.00	222.00	284.00	222.00	284.00	221.00	283.00	221.00	283.00	220.00	281.00	220.00	281.00	219.00	280.00	219.00	280.00	218.00	278.00	218.00	278.00	216.00	277.00	216.00	277.00	214.00	276.00	214.00	276.00	213.00	275.00	213.00	275.00	212.00	273.00	212.00	273.00	210.00	272.00	210.00	272.00	209.00	271.00	209.00	271.00	208.00	269.00	208.00	269.00	206.00	268.00	206.00	268.00	203.00	267.00	203.00	267.00	201.00	266.00	201.00	266.00	200.00	265.00	200.00	265.00	199.00	266.00	199.00	266.00	198.00	265.00	198.00	265.00	196.00	264.00	196.00	264.00	194.00	265.00	194.00	265.00	193.00	264.00	193.00	264.00	191.00	265.00	191.00	265.00	190.00	266.00	190.00	266.00	187.00	267.00	187.00	267.00	185.00	268.00	185.00	268.00	183.00	269.00	183.00	269.00	180.00	270.00	180.00	270.00	175.00	271.00	175.00	271.00	172.00	272.00	172.00	272.00	167.00	273.00	167.00	273.00	163.00	283.00	163.00	283.00	162.00	290.00	162.00	290.00	161.00	292.00	161.00	292.00	160.00	294.00	160.00	294.00	159.00	298.00	159.00	298.00	158.00	300.00	158.00	300.00	157.00	301.00	157.00	301.00	156.00	303.00	156.00	303.00	155.00	304.00	155.00	304.00	154.00	305.00	154.00	305.00	153.00	306.00	153.00	306.00	152.00	308.00	152.00	308.00	150.00	311.00	150.00	311.00	149.00	313.00	149.00	313.00	150.00	315.00	150.00	315.00	151.00	316.00	151.00	316.00	152.00	317.00	152.00	317.00	153.00	318.00	153.00	318.00	154.00	320.00	154.00	320.00	155.00	321.00	155.00	321.00	156.00	322.00	156.00	322.00	157.00	323.00	157.00	323.00	158.00	325.00	158.00	325.00	159.00	327.00	159.00	327.00	161.00	328.00	161.00	328.00	163.00	329.00	163.00	329.00	165.00	330.00	165.00	330.00	166.00	331.00	166.00	331.00	168.00	332.00	168.00	332.00	170.00	333.00	170.00	333.00	172.00	334.00	172.00	334.00	173.00	335.00	173.00	335.00	175.00	336.00	175.00	336.00	176.00	337.00	176.00	337.00	177.00	338.00	177.00	338.00	182.00	339.00	182.00	339.00	184.00	340.00	184.00	340.00	187.00	341.00	187.00
T0_thres-1.tif	0135-0363	163.49	62.72	2747.94	-54.75	0.1237	401.00	114.00	403.00	114.00	403.00	115.00	408.00	115.00	408.00	116.00	409.00	116.00	409.00	118.00	410.00	118.00	410.00	120.00	411.00	120.00	411.00	121.00	412.00	121.00	412.00	124.00	413.00	124.00	413.00	125.00	414.00	125.00	414.00	126.00	415.00	126.00	415.00	127.00	416.00	127.00	416.00	129.00	417.00	129.00	417.00	130.00	418.00	130.00	418.00	131.00	419.00	131.00	419.00	132.00	420.00	132.00	420.00	133.00	421.00	133.00	421.00	134.00	422.00	134.00	422.00	135.00	423.00	135.00	423.00	136.00	424.00	136.00	424.00	137.00	425.00	137.00	425.00	138.00	427.00	138.00	427.00	139.00	429.00	139.00	429.00	140.00	430.00	140.00	430.00	141.00	431.00	141.00	431.00	142.00	432.00	142.00	432.00	143.00	434.00	143.00	434.00	145.00	435.00	145.00	435.00	146.00	436.00	146.00	436.00	147.00	437.00	147.00	437.00	148.00	439.00	148.00	439.00	149.00	440.00	149.00	440.00	150.00	441.00	150.00	441.00	151.00	442.00	151.00	442.00	152.00	443.00	152.00	443.00	154.00	444.00	154.00	444.00	156.00	445.00	156.00	445.00	157.00	447.00	157.00	447.00	159.00	448.00	159.00	448.00	160.00	449.00	160.00	449.00	166.00	448.00	166.00	448.00	167.00	447.00	167.00	447.00	169.00	445.00	169.00	445.00	170.00	444.00	170.00	444.00	172.00	443.00	172.00	443.00	174.00	442.00	174.00	442.00	175.00	441.00	175.00	441.00	177.00	440.00	177.00	440.00	178.00	439.00	178.00	439.00	179.00	438.00	179.00	438.00	180.00	437.00	180.00	437.00	181.00	436.00	181.00	436.00	182.00	435.00	182.00	435.00	183.00	434.00	183.00	434.00	184.00	433.00	184.00	433.00	185.00	431.00	185.00	431.00	186.00	430.00	186.00	430.00	187.00	428.00	187.00	428.00	188.00	427.00	188.00	427.00	189.00	426.00	189.00	426.00	190.00	424.00	190.00	424.00	191.00	422.00	191.00	422.00	192.00	421.00	192.00	421.00	193.00	420.00	193.00	420.00	194.00	418.00	194.00	418.00	195.00	416.00	195.00	416.00	196.00	414.00	196.00	414.00	197.00	412.00	197.00	412.00	198.00	410.00	198.00	410.00	199.00	407.00	199.00	407.00	200.00	404.00	200.00	404.00	201.00	402.00	201.00	402.00	202.00	398.00	202.00	398.00	203.00	391.00	203.00	391.00	204.00	387.00	204.00	387.00	205.00	362.00	205.00	362.00	204.00	361.00	204.00	361.00	203.00	358.00	203.00	358.00	202.00	356.00	202.00	356.00	201.00	353.00	201.00	353.00	199.00	352.00	199.00	352.00	198.00	350.00	198.00	350.00	197.00	349.00	197.00	349.00	196.00	348.00	196.00	348.00	195.00	347.00	195.00	347.00	194.00	346.00	194.00	346.00	192.00	345.00	192.00	345.00	191.00	344.00	191.00	344.00	189.00	343.00	189.00	343.00	188.00	344.00	188.00	344.00	186.00	343.00	186.00	343.00	184.00	342.00	184.00	342.00	181.00	341.00	181.00	341.00	178.00	340.00	178.00	340.00	176.00	339.00	176.00	339.00	174.00	338.00	174.00	338.00	172.00	337.00	172.00	337.00	171.00	336.00	171.00	336.00	169.00	335.00	169.00	335.00	167.00	334.00	167.00	334.00	165.00	333.00	165.00	333.00	163.00	332.00	163.00	332.00	162.00	331.00	162.00	331.00	160.00	330.00	160.00	330.00	158.00	329.00	158.00	329.00	157.00	327.00	157.00	327.00	156.00	326.00	156.00	326.00	155.00	324.00	155.00	324.00	154.00	322.00	154.00	322.00	153.00	321.00	153.00	321.00	152.00	320.00	152.00	320.00	151.00	319.00	151.00	319.00	150.00	318.00	150.00	318.00	149.00	317.00	149.00	317.00	148.00	315.00	148.00	315.00	147.00	313.00	147.00	313.00	146.00	312.00	146.00	312.00	138.00	311.00	138.00	311.00	137.00	310.00	137.00	310.00	136.00	306.00	136.00	306.00	135.00	302.00	135.00	302.00	134.00	290.00	134.00	290.00	135.00	285.00	135.00	285.00	136.00	282.00	136.00	282.00	134.00	281.00	134.00	281.00	130.00	280.00	130.00	280.00	127.00	279.00	127.00	279.00	125.00	278.00	125.00	278.00	122.00	279.00	122.00	279.00	121.00	278.00	121.00	278.00	110.00	277.00	110.00	277.00	108.00	278.00	108.00	278.00	98.00	279.00	98.00	279.00	91.00	280.00	91.00	280.00	83.00	281.00	83.00	281.00	80.00	282.00	80.00	282.00	79.00	281.00	79.00	281.00	78.00	282.00	78.00	282.00	77.00	283.00	77.00	283.00	76.00	292.00	76.00	292.00	75.00	298.00	75.00	298.00	74.00	314.00	74.00	314.00	73.00	316.00	73.00	316.00	72.00	319.00	72.00	319.00	71.00	321.00	71.00	321.00	70.00	323.00	70.00	323.00	69.00	326.00	69.00	326.00	68.00	329.00	68.00	329.00	67.00	331.00	67.00	331.00	66.00	333.00	66.00	333.00	65.00	344.00	65.00	344.00	67.00	345.00	67.00	345.00	74.00	347.00	74.00	347.00	80.00	348.00	80.00	348.00	82.00	349.00	82.00	349.00	85.00	350.00	85.00	350.00	87.00	351.00	87.00	351.00	88.00	352.00	88.00	352.00	90.00	353.00	90.00	353.00	91.00	354.00	91.00	354.00	92.00	356.00	92.00	356.00	93.00	357.00	93.00	357.00	94.00	359.00	94.00	359.00	95.00	360.00	95.00	360.00	96.00	361.00	96.00	361.00	97.00	364.00	97.00	364.00	98.00	365.00	98.00	365.00	99.00	366.00	99.00	366.00	100.00	367.00	100.00	367.00	101.00	371.00	101.00	371.00	102.00	376.00	102.00	376.00	103.00	378.00	103.00	378.00	104.00	380.00	104.00	380.00	105.00	382.00	105.00	382.00	106.00	385.00	106.00	385.00	107.00	387.00	107.00	387.00	108.00	389.00	108.00	389.00	109.00	391.00	109.00	391.00	110.00	393.00	110.00	393.00	111.00	396.00	111.00	396.00	112.00	399.00	112.00	399.00	113.00	401.00	113.00
T0_thres-1.tif	0070-0402	181.55	34.32	1202.07	-1.25	0.1483	452.00	81.00	453.00	81.00	453.00	82.00	454.00	82.00	454.00	83.00	455.00	83.00	455.00	84.00	456.00	84.00	456.00	88.00	457.00	88.00	457.00	97.00	456.00	97.00	456.00	99.00	455.00	99.00	455.00	100.00	454.00	100.00	454.00	101.00	453.00	101.00	453.00	102.00	452.00	102.00	452.00	103.00	451.00	103.00	451.00	104.00	449.00	104.00	449.00	105.00	447.00	105.00	447.00	106.00	445.00	106.00	445.00	107.00	443.00	107.00	443.00	108.00	441.00	108.00	441.00	109.00	439.00	109.00	439.00	110.00	434.00	110.00	434.00	111.00	431.00	111.00	431.00	112.00	426.00	112.00	426.00	113.00	415.00	113.00	415.00	112.00	406.00	112.00	406.00	111.00	401.00	111.00	401.00	110.00	399.00	110.00	399.00	109.00	396.00	109.00	396.00	108.00	394.00	108.00	394.00	107.00	392.00	107.00	392.00	106.00	388.00	106.00	388.00	105.00	387.00	105.00	387.00	104.00	385.00	104.00	385.00	103.00	383.00	103.00	383.00	102.00	379.00	102.00	379.00	101.00	378.00	101.00	378.00	100.00	376.00	100.00	376.00	99.00	371.00	99.00	371.00	98.00	369.00	98.00	369.00	97.00	367.00	97.00	367.00	96.00	365.00	96.00	365.00	95.00	364.00	95.00	364.00	94.00	362.00	94.00	362.00	93.00	361.00	93.00	361.00	92.00	359.00	92.00	359.00	91.00	358.00	91.00	358.00	90.00	357.00	90.00	357.00	89.00	356.00	89.00	356.00	88.00	354.00	88.00	354.00	87.00	353.00	87.00	353.00	84.00	352.00	84.00	352.00	82.00	351.00	82.00	351.00	80.00	350.00	80.00	350.00	77.00	349.00	77.00	349.00	72.00	350.00	72.00	350.00	70.00	349.00	70.00	349.00	67.00	348.00	67.00	348.00	64.00	349.00	64.00	349.00	63.00	350.00	63.00	350.00	62.00	351.00	62.00	351.00	60.00	352.00	60.00	352.00	58.00	353.00	58.00	353.00	55.00	354.00	55.00	354.00	52.00	355.00	52.00	355.00	50.00	356.00	50.00	356.00	48.00	357.00	48.00	357.00	47.00	358.00	47.00	358.00	46.00	359.00	46.00	359.00	45.00	360.00	45.00	360.00	44.00	361.00	44.00	361.00	42.00	363.00	42.00	363.00	40.00	364.00	40.00	364.00	39.00	365.00	39.00	365.00	38.00	366.00	38.00	366.00	37.00	369.00	37.00	369.00	36.00	370.00	36.00	370.00	35.00	372.00	35.00	372.00	34.00	373.00	34.00	373.00	33.00	375.00	33.00	375.00	32.00	378.00	32.00	378.00	30.00	384.00	30.00	384.00	29.00	386.00	29.00	386.00	28.00	389.00	28.00	389.00	30.00	390.00	30.00	390.00	31.00	391.00	31.00	391.00	30.00	393.00	30.00	393.00	33.00	394.00	33.00	394.00	35.00	395.00	35.00	395.00	37.00	396.00	37.00	396.00	38.00	397.00	38.00	397.00	39.00	399.00	39.00	399.00	40.00	400.00	40.00	400.00	41.00	402.00	41.00	402.00	42.00	403.00	42.00	403.00	43.00	405.00	43.00	405.00	44.00	406.00	44.00	406.00	45.00	408.00	45.00	408.00	46.00	409.00	46.00	409.00	47.00	410.00	47.00	410.00	48.00	412.00	48.00	412.00	49.00	414.00	49.00	414.00	50.00	415.00	50.00	415.00	51.00	416.00	51.00	416.00	52.00	418.00	52.00	418.00	53.00	419.00	53.00	419.00	54.00	420.00	54.00	420.00	55.00	421.00	55.00	421.00	57.00	423.00	57.00	423.00	58.00	424.00	58.00	424.00	59.00	426.00	59.00	426.00	60.00	427.00	60.00	427.00	61.00	429.00	61.00	429.00	62.00	431.00	62.00	431.00	63.00	432.00	63.00	432.00	64.00	435.00	64.00	435.00	65.00	436.00	65.00	436.00	66.00	438.00	66.00	438.00	67.00	439.00	67.00	439.00	68.00	440.00	68.00	440.00	69.00	441.00	69.00	441.00	70.00	443.00	70.00	443.00	71.00	444.00	71.00	444.00	72.00	445.00	72.00	445.00	73.00	446.00	73.00	446.00	74.00	447.00	74.00	447.00	75.00	448.00	75.00	448.00	76.00	449.00	76.00	449.00	78.00	450.00	78.00	450.00	79.00	451.00	79.00	451.00	80.00	452.00	80.00
T0_thres-1.tif	0733-0499	227.04	333.71	221.90	-4.91	0.0572	520.00	740.00	519.00	740.00	519.00	741.00	518.00	741.00	518.00	742.00	517.00	742.00	517.00	743.00	516.00	743.00	516.00	744.00	515.00	744.00	515.00	745.00	512.00	745.00	512.00	746.00	510.00	746.00	510.00	747.00	508.00	747.00	508.00	748.00	505.00	748.00	505.00	749.00	490.00	749.00	490.00	748.00	486.00	748.00	486.00	747.00	484.00	747.00	484.00	746.00	482.00	746.00	482.00	745.00	481.00	745.00	481.00	743.00	480.00	743.00	480.00	742.00	479.00	742.00	479.00	740.00	478.00	740.00	478.00	738.00	477.00	738.00	477.00	729.00	478.00	729.00	478.00	726.00	479.00	726.00	479.00	724.00	480.00	724.00	480.00	722.00	490.00	722.00	490.00	723.00	503.00	723.00	503.00	722.00	507.00	722.00	507.00	721.00	509.00	721.00	509.00	720.00	511.00	720.00	511.00	718.00	513.00	718.00	513.00	717.00	515.00	717.00	515.00	718.00	516.00	718.00	516.00	719.00	517.00	719.00	517.00	720.00	518.00	720.00	518.00	721.00	519.00	721.00	519.00	723.00	520.00	723.00	520.00	726.00	521.00	726.00	521.00	728.00	522.00	728.00	522.00	733.00	521.00	733.00	521.00	738.00	520.00	738.00
T0_thres-1.tif	0640-0432	197.16	290.75	2821.70	-0.77	0.0292	499.00	663.00	500.00	663.00	500.00	664.00	501.00	664.00	501.00	666.00	502.00	666.00	502.00	668.00	503.00	668.00	503.00	669.00	504.00	669.00	504.00	670.00	505.00	670.00	505.00	671.00	506.00	671.00	506.00	672.00	507.00	672.00	507.00	673.00	508.00	673.00	508.00	674.00	510.00	674.00	510.00	676.00	511.00	676.00	511.00	677.00	512.00	677.00	512.00	678.00	513.00	678.00	513.00	680.00	514.00	680.00	514.00	681.00	515.00	681.00	515.00	686.00	513.00	686.00	513.00	687.00	509.00	687.00	509.00	688.00	506.00	688.00	506.00	689.00	504.00	689.00	504.00	690.00	503.00	690.00	503.00	691.00	499.00	691.00	499.00	695.00	494.00	695.00	494.00	696.00	485.00	696.00	485.00	695.00	482.00	695.00	482.00	697.00	481.00	697.00	481.00	696.00	479.00	696.00	479.00	695.00	475.00	695.00	475.00	694.00	472.00	694.00	472.00	693.00	468.00	693.00	468.00	692.00	465.00	692.00	465.00	691.00	461.00	691.00	461.00	690.00	454.00	690.00	454.00	689.00	439.00	689.00	439.00	690.00	435.00	690.00	435.00	691.00	429.00	691.00	429.00	692.00	426.00	692.00	426.00	693.00	425.00	693.00	425.00	694.00	424.00	694.00	424.00	697.00	423.00	697.00	423.00	706.00	422.00	706.00	422.00	711.00	421.00	711.00	421.00	712.00	420.00	712.00	420.00	713.00	419.00	713.00	419.00	714.00	418.00	714.00	418.00	715.00	415.00	715.00	415.00	714.00	411.00	714.00	411.00	712.00	410.00	712.00	410.00	709.00	409.00	709.00	409.00	706.00	408.00	706.00	408.00	705.00	407.00	705.00	407.00	703.00	406.00	703.00	406.00	701.00	405.00	701.00	405.00	699.00	404.00	699.00	404.00	694.00	403.00	694.00	403.00	692.00	402.00	692.00	402.00	691.00	401.00	691.00	401.00	689.00	400.00	689.00	400.00	688.00	399.00	688.00	399.00	687.00	398.00	687.00	398.00	686.00	397.00	686.00	397.00	685.00	396.00	685.00	396.00	684.00	394.00	684.00	394.00	683.00	393.00	683.00	393.00	682.00	392.00	682.00	392.00	681.00	391.00	681.00	391.00	680.00	390.00	680.00	390.00	679.00	387.00	679.00	387.00	678.00	386.00	678.00	386.00	677.00	385.00	677.00	385.00	676.00	384.00	676.00	384.00	675.00	383.00	675.00	383.00	674.00	382.00	674.00	382.00	673.00	380.00	673.00	380.00	672.00	379.00	672.00	379.00	671.00	378.00	671.00	378.00	670.00	376.00	670.00	376.00	669.00	375.00	669.00	375.00	668.00	374.00	668.00	374.00	667.00	373.00	667.00	373.00	666.00	371.00	666.00	371.00	665.00	370.00	665.00	370.00	664.00	369.00	664.00	369.00	663.00	367.00	663.00	367.00	662.00	365.00	662.00	365.00	659.00	364.00	659.00	364.00	652.00	363.00	652.00	363.00	648.00	362.00	648.00	362.00	644.00	361.00	644.00	361.00	642.00	360.00	642.00	360.00	640.00	359.00	640.00	359.00	638.00	358.00	638.00	358.00	637.00	357.00	637.00	357.00	635.00	356.00	635.00	356.00	633.00	355.00	633.00	355.00	631.00	354.00	631.00	354.00	629.00	353.00	629.00	353.00	627.00	352.00	627.00	352.00	625.00	351.00	625.00	351.00	623.00	350.00	623.00	350.00	620.00	349.00	620.00	349.00	619.00	350.00	619.00	350.00	616.00	351.00	616.00	351.00	613.00	352.00	613.00	352.00	610.00	353.00	610.00	353.00	607.00	354.00	607.00	354.00	604.00	355.00	604.00	355.00	602.00	356.00	602.00	356.00	601.00	357.00	601.00	357.00	597.00	358.00	597.00	358.00	595.00	359.00	595.00	359.00	593.00	360.00	593.00	360.00	590.00	361.00	590.00	361.00	589.00	362.00	589.00	362.00	590.00	364.00	590.00	364.00	591.00	365.00	591.00	365.00	592.00	366.00	592.00	366.00	593.00	367.00	593.00	367.00	594.00	369.00	594.00	369.00	595.00	370.00	595.00	370.00	596.00	371.00	596.00	371.00	597.00	372.00	597.00	372.00	598.00	373.00	598.00	373.00	599.00	374.00	599.00	374.00	600.00	376.00	600.00	376.00	601.00	377.00	601.00	377.00	602.00	379.00	602.00	379.00	603.00	382.00	603.00	382.00	604.00	383.00	604.00	383.00	605.00	385.00	605.00	385.00	606.00	386.00	606.00	386.00	607.00	387.00	607.00	387.00	608.00	389.00	608.00	389.00	609.00	390.00	609.00	390.00	610.00	392.00	610.00	392.00	611.00	394.00	611.00	394.00	612.00	396.00	612.00	396.00	613.00	398.00	613.00	398.00	614.00	405.00	614.00	405.00	613.00	409.00	613.00	409.00	612.00	413.00	612.00	413.00	611.00	415.00	611.00	415.00	610.00	417.00	610.00	417.00	609.00	419.00	609.00	419.00	608.00	420.00	608.00	420.00	606.00	422.00	606.00	422.00	604.00	423.00	604.00	423.00	603.00	424.00	603.00	424.00	598.00	425.00	598.00	425.00	597.00	426.00	597.00	426.00	591.00	427.00	591.00	427.00	585.00	428.00	585.00	428.00	582.00	429.00	582.00	429.00	576.00	430.00	576.00	430.00	573.00	431.00	573.00	431.00	571.00	432.00	571.00	432.00	570.00	433.00	570.00	433.00	568.00	436.00	568.00	436.00	567.00	439.00	567.00	439.00	568.00	442.00	568.00	442.00	567.00	447.00	567.00	447.00	566.00	449.00	566.00	449.00	567.00	451.00	567.00	451.00	568.00	453.00	568.00	453.00	569.00	457.00	569.00	457.00	570.00	460.00	570.00	460.00	571.00	466.00	571.00	466.00	572.00	471.00	572.00	471.00	573.00	473.00	573.00	473.00	574.00	476.00	574.00	476.00	575.00	478.00	575.00	478.00	576.00	479.00	576.00	479.00	577.00	480.00	577.00	480.00	578.00	481.00	578.00	481.00	579.00	483.00	579.00	483.00	580.00	486.00	580.00	486.00	581.00	487.00	581.00	487.00	582.00	488.00	582.00	488.00	583.00	489.00	583.00	489.00	584.00	491.00	584.00	491.00	585.00	492.00	585.00	492.00	587.00	494.00	587.00	494.00	588.00	493.00	588.00	493.00	591.00	492.00	591.00	492.00	593.00	491.00	593.00	491.00	595.00	490.00	595.00	490.00	597.00	489.00	597.00	489.00	600.00	488.00	600.00	488.00	602.00	487.00	602.00	487.00	605.00	486.00	605.00	486.00	638.00	487.00	638.00	487.00	640.00	488.00	640.00	488.00	642.00	489.00	642.00	489.00	645.00	490.00	645.00	490.00	646.00	491.00	646.00	491.00	647.00	492.00	647.00	492.00	649.00	493.00	649.00	493.00	652.00	494.00	652.00	494.00	654.00	495.00	654.00	495.00	655.00	496.00	655.00	496.00	657.00	497.00	657.00	497.00	659.00	498.00	659.00	498.00	661.00	499.00	661.00
T0_thres-1.tif	0746-0342	153.25	335.78	2658.27	-68.13	0.0171	394.00	735.00	393.00	735.00	393.00	737.00	392.00	737.00	392.00	738.00	391.00	738.00	391.00	739.00	390.00	739.00	390.00	740.00	389.00	740.00	389.00	741.00	388.00	741.00	388.00	742.00	387.00	742.00	387.00	743.00	386.00	743.00	386.00	744.00	385.00	744.00	385.00	745.00	384.00	745.00	384.00	746.00	383.00	746.00	383.00	747.00	382.00	747.00	382.00	748.00	381.00	748.00	381.00	749.00	380.00	749.00	380.00	750.00	379.00	750.00	379.00	751.00	378.00	751.00	378.00	752.00	377.00	752.00	377.00	753.00	376.00	753.00	376.00	755.00	375.00	755.00	375.00	756.00	373.00	756.00	373.00	757.00	372.00	757.00	372.00	759.00	371.00	759.00	371.00	761.00	370.00	761.00	370.00	762.00	369.00	762.00	369.00	763.00	368.00	763.00	368.00	765.00	367.00	765.00	367.00	767.00	366.00	767.00	366.00	769.00	365.00	769.00	365.00	771.00	364.00	771.00	364.00	772.00	363.00	772.00	363.00	774.00	362.00	774.00	362.00	775.00	361.00	775.00	361.00	777.00	360.00	777.00	360.00	780.00	359.00	780.00	359.00	782.00	358.00	782.00	358.00	784.00	357.00	784.00	357.00	787.00	356.00	787.00	356.00	790.00	355.00	790.00	355.00	791.00	354.00	791.00	354.00	793.00	353.00	793.00	353.00	794.00	352.00	794.00	352.00	796.00	351.00	796.00	351.00	799.00	350.00	799.00	350.00	800.00	349.00	800.00	349.00	802.00	348.00	802.00	348.00	804.00	347.00	804.00	347.00	806.00	346.00	806.00	346.00	807.00	345.00	807.00	345.00	809.00	344.00	809.00	344.00	811.00	343.00	811.00	343.00	814.00	342.00	814.00	342.00	816.00	341.00	816.00	341.00	818.00	340.00	818.00	340.00	820.00	339.00	820.00	339.00	824.00	338.00	824.00	338.00	827.00	329.00	827.00	329.00	828.00	326.00	828.00	326.00	827.00	322.00	827.00	322.00	828.00	318.00	828.00	318.00	827.00	308.00	827.00	308.00	826.00	307.00	826.00	307.00	825.00	304.00	825.00	304.00	824.00	302.00	824.00	302.00	823.00	300.00	823.00	300.00	822.00	298.00	822.00	298.00	821.00	295.00	821.00	295.00	816.00	294.00	816.00	294.00	811.00	293.00	811.00	293.00	808.00	292.00	808.00	292.00	804.00	291.00	804.00	291.00	801.00	290.00	801.00	290.00	797.00	289.00	797.00	289.00	794.00	288.00	794.00	288.00	792.00	287.00	792.00	287.00	788.00	286.00	788.00	286.00	783.00	285.00	783.00	285.00	780.00	284.00	780.00	284.00	778.00	283.00	778.00	283.00	776.00	282.00	776.00	282.00	775.00	281.00	775.00	281.00	771.00	282.00	771.00	282.00	770.00	283.00	770.00	283.00	769.00	284.00	769.00	284.00	768.00	285.00	768.00	285.00	765.00	286.00	765.00	286.00	761.00	287.00	761.00	287.00	756.00	288.00	756.00	288.00	755.00	293.00	755.00	293.00	754.00	296.00	754.00	296.00	752.00	298.00	752.00	298.00	751.00	299.00	751.00	299.00	750.00	300.00	750.00	300.00	749.00	301.00	749.00	301.00	747.00	302.00	747.00	302.00	746.00	303.00	746.00	303.00	745.00	304.00	745.00	304.00	744.00	305.00	744.00	305.00	739.00	306.00	739.00	306.00	736.00	305.00	736.00	305.00	732.00	304.00	732.00	304.00	731.00	302.00	731.00	302.00	730.00	298.00	730.00	298.00	729.00	294.00	729.00	294.00	721.00	293.00	721.00	293.00	716.00	292.00	716.00	292.00	714.00	291.00	714.00	291.00	711.00	290.00	711.00	290.00	708.00	289.00	708.00	289.00	706.00	288.00	706.00	288.00	705.00	289.00	705.00	289.00	703.00	291.00	703.00	291.00	701.00	292.00	701.00	292.00	700.00	293.00	700.00	293.00	698.00	294.00	698.00	294.00	697.00	295.00	697.00	295.00	696.00	296.00	696.00	296.00	694.00	297.00	694.00	297.00	693.00	298.00	693.00	298.00	692.00	299.00	692.00	299.00	690.00	300.00	690.00	300.00	688.00	302.00	688.00	302.00	686.00	303.00	686.00	303.00	685.00	304.00	685.00	304.00	683.00	305.00	683.00	305.00	682.00	306.00	682.00	306.00	680.00	307.00	680.00	307.00	678.00	308.00	678.00	308.00	676.00	309.00	676.00	309.00	674.00	310.00	674.00	310.00	672.00	311.00	672.00	311.00	669.00	312.00	669.00	312.00	666.00	313.00	666.00	313.00	665.00	327.00	665.00	327.00	664.00	335.00	664.00	335.00	665.00	337.00	665.00	337.00	666.00	339.00	666.00	339.00	667.00	343.00	667.00	343.00	668.00	351.00	668.00	351.00	667.00	356.00	667.00	356.00	666.00	359.00	666.00	359.00	665.00	364.00	665.00	364.00	666.00	366.00	666.00	366.00	667.00	367.00	667.00	367.00	668.00	368.00	668.00	368.00	669.00	370.00	669.00	370.00	670.00	371.00	670.00	371.00	671.00	372.00	671.00	372.00	672.00	374.00	672.00	374.00	673.00	375.00	673.00	375.00	674.00	376.00	674.00	376.00	675.00	377.00	675.00	377.00	676.00	379.00	676.00	379.00	677.00	380.00	677.00	380.00	678.00	381.00	678.00	381.00	679.00	382.00	679.00	382.00	680.00	384.00	680.00	384.00	681.00	385.00	681.00	385.00	682.00	387.00	682.00	387.00	683.00	388.00	683.00	388.00	684.00	389.00	684.00	389.00	685.00	391.00	685.00	391.00	686.00	392.00	686.00	392.00	687.00	393.00	687.00	393.00	688.00	394.00	688.00	394.00	689.00	395.00	689.00	395.00	690.00	396.00	690.00	396.00	691.00	397.00	691.00	397.00	692.00	398.00	692.00	398.00	694.00	399.00	694.00	399.00	695.00	400.00	695.00	400.00	697.00	401.00	697.00	401.00	702.00	402.00	702.00	402.00	704.00	403.00	704.00	403.00	711.00	402.00	711.00	402.00	716.00	401.00	716.00	401.00	719.00	400.00	719.00	400.00	721.00	399.00	721.00	399.00	725.00	398.00	725.00	398.00	728.00	397.00	728.00	397.00	730.00	396.00	730.00	396.00	732.00	395.00	732.00	395.00	734.00	394.00	734.00
T0_thres-1.tif	0782-0416	186.26	363.79	1954.34	-79.86	0.0230	446.00	787.00	447.00	787.00	447.00	788.00	448.00	788.00	448.00	789.00	449.00	789.00	449.00	790.00	450.00	790.00	450.00	791.00	452.00	791.00	452.00	793.00	453.00	793.00	453.00	794.00	456.00	794.00	456.00	795.00	457.00	795.00	457.00	796.00	459.00	796.00	459.00	797.00	460.00	797.00	460.00	798.00	463.00	798.00	463.00	799.00	465.00	799.00	465.00	800.00	467.00	800.00	467.00	801.00	470.00	801.00	470.00	802.00	473.00	802.00	473.00	803.00	476.00	803.00	476.00	805.00	478.00	805.00	478.00	806.00	479.00	806.00	479.00	807.00	481.00	807.00	481.00	808.00	483.00	808.00	483.00	809.00	485.00	809.00	485.00	810.00	488.00	810.00	488.00	811.00	490.00	811.00	490.00	812.00	491.00	812.00	491.00	813.00	492.00	813.00	492.00	815.00	491.00	815.00	491.00	819.00	490.00	819.00	490.00	822.00	489.00	822.00	489.00	823.00	488.00	823.00	488.00	825.00	487.00	825.00	487.00	826.00	486.00	826.00	486.00	827.00	485.00	827.00	485.00	828.00	484.00	828.00	484.00	829.00	483.00	829.00	483.00	831.00	482.00	831.00	482.00	832.00	481.00	832.00	481.00	833.00	480.00	833.00	480.00	834.00	479.00	834.00	479.00	835.00	478.00	835.00	478.00	836.00	477.00	836.00	477.00	837.00	476.00	837.00	476.00	838.00	474.00	838.00	474.00	839.00	472.00	839.00	472.00	841.00	470.00	841.00	470.00	842.00	469.00	842.00	469.00	843.00	467.00	843.00	467.00	844.00	466.00	844.00	466.00	845.00	465.00	845.00	465.00	846.00	463.00	846.00	463.00	847.00	462.00	847.00	462.00	848.00	461.00	848.00	461.00	849.00	460.00	849.00	460.00	850.00	458.00	850.00	458.00	851.00	456.00	851.00	456.00	852.00	453.00	852.00	453.00	851.00	451.00	851.00	451.00	850.00	450.00	850.00	450.00	849.00	448.00	849.00	448.00	848.00	447.00	848.00	447.00	847.00	445.00	847.00	445.00	846.00	444.00	846.00	444.00	845.00	443.00	845.00	443.00	844.00	442.00	844.00	442.00	843.00	441.00	843.00	441.00	842.00	440.00	842.00	440.00	841.00	439.00	841.00	439.00	840.00	438.00	840.00	438.00	838.00	437.00	838.00	437.00	837.00	436.00	837.00	436.00	836.00	435.00	836.00	435.00	835.00	434.00	835.00	434.00	834.00	431.00	834.00	431.00	833.00	427.00	833.00	427.00	832.00	421.00	832.00	421.00	831.00	416.00	831.00	416.00	830.00	414.00	830.00	414.00	829.00	413.00	829.00	413.00	826.00	412.00	826.00	412.00	824.00	411.00	824.00	411.00	823.00	410.00	823.00	410.00	822.00	409.00	822.00	409.00	821.00	402.00	821.00	402.00	822.00	401.00	822.00	401.00	823.00	400.00	823.00	400.00	824.00	399.00	824.00	399.00	826.00	398.00	826.00	398.00	827.00	397.00	827.00	397.00	828.00	396.00	828.00	396.00	829.00	395.00	829.00	395.00	831.00	394.00	831.00	394.00	833.00	393.00	833.00	393.00	835.00	392.00	835.00	392.00	836.00	391.00	836.00	391.00	837.00	390.00	837.00	390.00	839.00	384.00	839.00	384.00	842.00	368.00	842.00	368.00	843.00	365.00	843.00	365.00	844.00	362.00	844.00	362.00	845.00	360.00	845.00	360.00	846.00	358.00	846.00	358.00	847.00	356.00	847.00	356.00	848.00	354.00	848.00	354.00	849.00	352.00	849.00	352.00	850.00	350.00	850.00	350.00	848.00	349.00	848.00	349.00	846.00	348.00	846.00	348.00	844.00	347.00	844.00	347.00	842.00	346.00	842.00	346.00	841.00	345.00	841.00	345.00	840.00	344.00	840.00	344.00	838.00	343.00	838.00	343.00	837.00	342.00	837.00	342.00	830.00	341.00	830.00	341.00	826.00	342.00	826.00	342.00	823.00	343.00	823.00	343.00	821.00	344.00	821.00	344.00	818.00	345.00	818.00	345.00	816.00	346.00	816.00	346.00	813.00	347.00	813.00	347.00	811.00	348.00	811.00	348.00	810.00	349.00	810.00	349.00	809.00	350.00	809.00	350.00	806.00	351.00	806.00	351.00	805.00	352.00	805.00	352.00	802.00	353.00	802.00	353.00	801.00	354.00	801.00	354.00	798.00	355.00	798.00	355.00	797.00	356.00	797.00	356.00	795.00	357.00	795.00	357.00	793.00	358.00	793.00	358.00	792.00	359.00	792.00	359.00	790.00	360.00	790.00	360.00	786.00	361.00	786.00	361.00	784.00	362.00	784.00	362.00	782.00	363.00	782.00	363.00	779.00	364.00	779.00	364.00	777.00	365.00	777.00	365.00	776.00	366.00	776.00	366.00	774.00	367.00	774.00	367.00	773.00	368.00	773.00	368.00	771.00	369.00	771.00	369.00	769.00	370.00	769.00	370.00	767.00	371.00	767.00	371.00	766.00	372.00	766.00	372.00	764.00	373.00	764.00	373.00	763.00	374.00	763.00	374.00	762.00	375.00	762.00	375.00	759.00	377.00	759.00	377.00	758.00	378.00	758.00	378.00	757.00	379.00	757.00	379.00	755.00	380.00	755.00	380.00	754.00	381.00	754.00	381.00	753.00	382.00	753.00	382.00	752.00	383.00	752.00	383.00	751.00	384.00	751.00	384.00	750.00	386.00	750.00	386.00	748.00	388.00	748.00	388.00	746.00	389.00	746.00	389.00	745.00	391.00	745.00	391.00	744.00	392.00	744.00	392.00	743.00	393.00	743.00	393.00	742.00	394.00	742.00	394.00	741.00	395.00	741.00	395.00	739.00	396.00	739.00	396.00	737.00	397.00	737.00	397.00	736.00	398.00	736.00	398.00	734.00	399.00	734.00	399.00	733.00	400.00	733.00	400.00	730.00	401.00	730.00	401.00	727.00	402.00	727.00	402.00	724.00	403.00	724.00	403.00	722.00	404.00	722.00	404.00	718.00	405.00	718.00	405.00	713.00	406.00	713.00	406.00	712.00	407.00	712.00	407.00	714.00	408.00	714.00	408.00	718.00	409.00	718.00	409.00	721.00	410.00	721.00	410.00	723.00	411.00	723.00	411.00	726.00	412.00	726.00	412.00	728.00	413.00	728.00	413.00	729.00	414.00	729.00	414.00	732.00	415.00	732.00	415.00	733.00	416.00	733.00	416.00	734.00	417.00	734.00	417.00	736.00	418.00	736.00	418.00	738.00	419.00	738.00	419.00	746.00	420.00	746.00	420.00	752.00	421.00	752.00	421.00	756.00	422.00	756.00	422.00	758.00	423.00	758.00	423.00	761.00	424.00	761.00	424.00	763.00	425.00	763.00	425.00	765.00	426.00	765.00	426.00	766.00	427.00	766.00	427.00	768.00	428.00	768.00	428.00	769.00	429.00	769.00	429.00	770.00	430.00	770.00	430.00	771.00	431.00	771.00	431.00	772.00	432.00	772.00	432.00	773.00	433.00	773.00	433.00	774.00	434.00	774.00	434.00	775.00	435.00	775.00	435.00	776.00	436.00	776.00	436.00	777.00	437.00	777.00	437.00	778.00	439.00	778.00	439.00	779.00	440.00	779.00	440.00	780.00	441.00	780.00	441.00	781.00	442.00	781.00	442.00	783.00	444.00	783.00	444.00	784.00	445.00	784.00	445.00	785.00	446.00	785.00
T0_thres-1.tif	0853-0420	190.80	388.12	403.31	43.27	0.1808	450.00	862.00	449.00	862.00	449.00	864.00	448.00	864.00	448.00	865.00	447.00	865.00	447.00	866.00	446.00	866.00	446.00	867.00	445.00	867.00	445.00	869.00	444.00	869.00	444.00	870.00	443.00	870.00	443.00	871.00	442.00	871.00	442.00	873.00	441.00	873.00	441.00	874.00	440.00	874.00	440.00	875.00	438.00	875.00	438.00	876.00	437.00	876.00	437.00	877.00	435.00	877.00	435.00	878.00	433.00	878.00	433.00	879.00	432.00	879.00	432.00	880.00	430.00	880.00	430.00	881.00	428.00	881.00	428.00	882.00	426.00	882.00	426.00	883.00	425.00	883.00	425.00	880.00	422.00	880.00	422.00	879.00	421.00	879.00	421.00	878.00	420.00	878.00	420.00	877.00	419.00	877.00	419.00	875.00	418.00	875.00	418.00	874.00	417.00	874.00	417.00	873.00	415.00	873.00	415.00	871.00	414.00	871.00	414.00	870.00	413.00	870.00	413.00	869.00	412.00	869.00	412.00	868.00	411.00	868.00	411.00	867.00	409.00	867.00	409.00	866.00	407.00	866.00	407.00	865.00	406.00	865.00	406.00	864.00	403.00	864.00	403.00	862.00	402.00	862.00	402.00	861.00	400.00	861.00	400.00	860.00	398.00	860.00	398.00	859.00	397.00	859.00	397.00	858.00	396.00	858.00	396.00	857.00	394.00	857.00	394.00	856.00	393.00	856.00	393.00	855.00	391.00	855.00	391.00	853.00	390.00	853.00	390.00	851.00	389.00	851.00	389.00	848.00	388.00	848.00	388.00	844.00	387.00	844.00	387.00	843.00	391.00	843.00	391.00	842.00	393.00	842.00	393.00	840.00	394.00	840.00	394.00	839.00	395.00	839.00	395.00	838.00	396.00	838.00	396.00	836.00	397.00	836.00	397.00	834.00	398.00	834.00	398.00	832.00	399.00	832.00	399.00	831.00	400.00	831.00	400.00	830.00	401.00	830.00	401.00	829.00	402.00	829.00	402.00	826.00	404.00	826.00	404.00	825.00	405.00	825.00	405.00	824.00	406.00	824.00	406.00	825.00	408.00	825.00	408.00	826.00	409.00	826.00	409.00	829.00	410.00	829.00	410.00	832.00	411.00	832.00	411.00	833.00	414.00	833.00	414.00	834.00	418.00	834.00	418.00	835.00	425.00	835.00	425.00	836.00	428.00	836.00	428.00	837.00	431.00	837.00	431.00	838.00	432.00	838.00	432.00	839.00	433.00	839.00	433.00	840.00	434.00	840.00	434.00	841.00	435.00	841.00	435.00	842.00	436.00	842.00	436.00	844.00	437.00	844.00	437.00	845.00	438.00	845.00	438.00	846.00	439.00	846.00	439.00	847.00	440.00	847.00	440.00	848.00	442.00	848.00	442.00	849.00	443.00	849.00	443.00	850.00	444.00	850.00	444.00	851.00	445.00	851.00	445.00	852.00	447.00	852.00	447.00	853.00	449.00	853.00	449.00	854.00	451.00	854.00	451.00	855.00	452.00	855.00	452.00	856.00	453.00	856.00	453.00	858.00	452.00	858.00	452.00	860.00	451.00	860.00	451.00	861.00	450.00	861.00
T0_thres-1.tif	0877-0381	171.19	399.63	693.60	-27.84	0.0144	412.00	892.00	414.00	892.00	414.00	893.00	413.00	893.00	413.00	894.00	411.00	894.00	411.00	895.00	410.00	895.00	410.00	896.00	409.00	896.00	409.00	897.00	407.00	897.00	407.00	898.00	405.00	898.00	405.00	899.00	403.00	899.00	403.00	900.00	401.00	900.00	401.00	901.00	400.00	901.00	400.00	902.00	398.00	902.00	398.00	903.00	396.00	903.00	396.00	904.00	394.00	904.00	394.00	905.00	391.00	905.00	391.00	906.00	389.00	906.00	389.00	907.00	386.00	907.00	386.00	908.00	382.00	908.00	382.00	909.00	364.00	909.00	364.00	908.00	361.00	908.00	361.00	907.00	358.00	907.00	358.00	906.00	357.00	906.00	357.00	905.00	355.00	905.00	355.00	904.00	353.00	904.00	353.00	903.00	351.00	903.00	351.00	902.00	350.00	902.00	350.00	901.00	349.00	901.00	349.00	895.00	348.00	895.00	348.00	893.00	347.00	893.00	347.00	890.00	346.00	890.00	346.00	885.00	345.00	885.00	345.00	877.00	344.00	877.00	344.00	864.00	345.00	864.00	345.00	861.00	346.00	861.00	346.00	859.00	349.00	859.00	349.00	856.00	350.00	856.00	350.00	855.00	351.00	855.00	351.00	854.00	352.00	854.00	352.00	853.00	354.00	853.00	354.00	852.00	356.00	852.00	356.00	851.00	359.00	851.00	359.00	850.00	360.00	850.00	360.00	849.00	363.00	849.00	363.00	848.00	364.00	848.00	364.00	847.00	368.00	847.00	368.00	846.00	371.00	846.00	371.00	845.00	384.00	845.00	384.00	847.00	385.00	847.00	385.00	851.00	386.00	851.00	386.00	854.00	387.00	854.00	387.00	856.00	388.00	856.00	388.00	857.00	389.00	857.00	389.00	858.00	390.00	858.00	390.00	859.00	391.00	859.00	391.00	860.00	393.00	860.00	393.00	861.00	394.00	861.00	394.00	862.00	396.00	862.00	396.00	863.00	397.00	863.00	397.00	864.00	399.00	864.00	399.00	865.00	400.00	865.00	400.00	866.00	401.00	866.00	401.00	867.00	403.00	867.00	403.00	868.00	405.00	868.00	405.00	869.00	407.00	869.00	407.00	870.00	408.00	870.00	408.00	871.00	409.00	871.00	409.00	872.00	410.00	872.00	410.00	873.00	411.00	873.00	411.00	874.00	412.00	874.00	412.00	875.00	413.00	875.00	413.00	876.00	414.00	876.00	414.00	877.00	415.00	877.00	415.00	878.00	416.00	878.00	416.00	880.00	417.00	880.00	417.00	881.00	418.00	881.00	418.00	882.00	419.00	882.00	419.00	884.00	418.00	884.00	418.00	886.00	417.00	886.00	417.00	888.00	416.00	888.00	416.00	889.00	412.00	889.00
T0_thres-1.tif	0756-0535	250.16	352.14	7677.49	-76.13	0.0247	630.00	863.00	629.00	863.00	629.00	865.00	628.00	865.00	628.00	867.00	627.00	867.00	627.00	868.00	626.00	868.00	626.00	869.00	625.00	869.00	625.00	870.00	624.00	870.00	624.00	871.00	623.00	871.00	623.00	872.00	621.00	872.00	621.00	873.00	620.00	873.00	620.00	874.00	618.00	874.00	618.00	875.00	616.00	875.00	616.00	876.00	614.00	876.00	614.00	877.00	611.00	877.00	611.00	878.00	609.00	878.00	609.00	879.00	606.00	879.00	606.00	880.00	604.00	880.00	604.00	881.00	601.00	881.00	601.00	882.00	592.00	882.00	592.00	883.00	590.00	883.00	590.00	884.00	587.00	884.00	587.00	885.00	583.00	885.00	583.00	886.00	581.00	886.00	581.00	887.00	580.00	887.00	580.00	888.00	579.00	888.00	579.00	889.00	578.00	889.00	578.00	890.00	576.00	890.00	576.00	891.00	575.00	891.00	575.00	892.00	574.00	892.00	574.00	893.00	573.00	893.00	573.00	894.00	572.00	894.00	572.00	895.00	571.00	895.00	571.00	896.00	569.00	896.00	569.00	897.00	568.00	897.00	568.00	898.00	567.00	898.00	567.00	899.00	566.00	899.00	566.00	900.00	565.00	900.00	565.00	901.00	564.00	901.00	564.00	902.00	563.00	902.00	563.00	903.00	562.00	903.00	562.00	904.00	561.00	904.00	561.00	905.00	560.00	905.00	560.00	907.00	559.00	907.00	559.00	908.00	558.00	908.00	558.00	907.00	557.00	907.00	557.00	906.00	556.00	906.00	556.00	905.00	553.00	905.00	553.00	904.00	551.00	904.00	551.00	903.00	550.00	903.00	550.00	902.00	549.00	902.00	549.00	901.00	548.00	901.00	548.00	900.00	547.00	900.00	547.00	898.00	546.00	898.00	546.00	896.00	545.00	896.00	545.00	895.00	542.00	895.00	542.00	894.00	540.00	894.00	540.00	893.00	538.00	893.00	538.00	892.00	537.00	892.00	537.00	891.00	535.00	891.00	535.00	890.00	534.00	890.00	534.00	889.00	528.00	889.00	528.00	890.00	526.00	890.00	526.00	891.00	525.00	891.00	525.00	892.00	524.00	892.00	524.00	893.00	522.00	893.00	522.00	894.00	521.00	894.00	521.00	895.00	520.00	895.00	520.00	896.00	519.00	896.00	519.00	897.00	518.00	897.00	518.00	898.00	516.00	898.00	516.00	899.00	515.00	899.00	515.00	900.00	514.00	900.00	514.00	901.00	513.00	901.00	513.00	902.00	512.00	902.00	512.00	903.00	511.00	903.00	511.00	904.00	509.00	904.00	509.00	905.00	508.00	905.00	508.00	906.00	506.00	906.00	506.00	907.00	505.00	907.00	505.00	908.00	504.00	908.00	504.00	909.00	502.00	909.00	502.00	910.00	501.00	910.00	501.00	911.00	500.00	911.00	500.00	912.00	499.00	912.00	499.00	913.00	498.00	913.00	498.00	914.00	497.00	914.00	497.00	915.00	496.00	915.00	496.00	916.00	494.00	916.00	494.00	917.00	493.00	917.00	493.00	918.00	491.00	918.00	491.00	919.00	490.00	919.00	490.00	920.00	489.00	920.00	489.00	921.00	487.00	921.00	487.00	922.00	486.00	922.00	486.00	923.00	485.00	923.00	485.00	924.00	483.00	924.00	483.00	925.00	481.00	925.00	481.00	926.00	479.00	926.00	479.00	927.00	477.00	927.00	477.00	928.00	476.00	928.00	476.00	929.00	472.00	929.00	472.00	930.00	470.00	930.00	470.00	931.00	469.00	931.00	469.00	930.00	466.00	930.00	466.00	929.00	462.00	929.00	462.00	928.00	460.00	928.00	460.00	927.00	456.00	927.00	456.00	926.00	455.00	926.00	455.00	925.00	452.00	925.00	452.00	924.00	450.00	924.00	450.00	923.00	447.00	923.00	447.00	922.00	445.00	922.00	445.00	921.00	442.00	921.00	442.00	920.00	439.00	920.00	439.00	919.00	437.00	919.00	437.00	918.00	435.00	918.00	435.00	917.00	432.00	917.00	432.00	916.00	429.00	916.00	429.00	915.00	427.00	915.00	427.00	914.00	425.00	914.00	425.00	913.00	423.00	913.00	423.00	912.00	422.00	912.00	422.00	911.00	420.00	911.00	420.00	909.00	419.00	909.00	419.00	908.00	418.00	908.00	418.00	907.00	417.00	907.00	417.00	905.00	416.00	905.00	416.00	898.00	417.00	898.00	417.00	895.00	418.00	895.00	418.00	893.00	419.00	893.00	419.00	890.00	420.00	890.00	420.00	889.00	421.00	889.00	421.00	887.00	427.00	887.00	427.00	886.00	429.00	886.00	429.00	885.00	431.00	885.00	431.00	884.00	433.00	884.00	433.00	883.00	435.00	883.00	435.00	882.00	436.00	882.00	436.00	881.00	438.00	881.00	438.00	880.00	440.00	880.00	440.00	879.00	441.00	879.00	441.00	878.00	443.00	878.00	443.00	877.00	444.00	877.00	444.00	876.00	445.00	876.00	445.00	874.00	446.00	874.00	446.00	873.00	447.00	873.00	447.00	872.00	448.00	872.00	448.00	869.00	450.00	869.00	450.00	868.00	451.00	868.00	451.00	867.00	452.00	867.00	452.00	865.00	453.00	865.00	453.00	864.00	454.00	864.00	454.00	863.00	455.00	863.00	455.00	861.00	456.00	861.00	456.00	859.00	457.00	859.00	457.00	858.00	458.00	858.00	458.00	857.00	459.00	857.00	459.00	854.00	461.00	854.00	461.00	853.00	462.00	853.00	462.00	852.00	463.00	852.00	463.00	851.00	465.00	851.00	465.00	850.00	466.00	850.00	466.00	849.00	468.00	849.00	468.00	848.00	469.00	848.00	469.00	847.00	470.00	847.00	470.00	846.00	472.00	846.00	472.00	844.00	474.00	844.00	474.00	843.00	475.00	843.00	475.00	842.00	477.00	842.00	477.00	841.00	478.00	841.00	478.00	840.00	480.00	840.00	480.00	839.00	481.00	839.00	481.00	837.00	483.00	837.00	483.00	835.00	484.00	835.00	484.00	834.00	485.00	834.00	485.00	833.00	486.00	833.00	486.00	831.00	487.00	831.00	487.00	830.00	488.00	830.00	488.00	829.00	490.00	829.00	490.00	828.00	491.00	828.00	491.00	826.00	492.00	826.00	492.00	824.00	493.00	824.00	493.00	821.00	494.00	821.00	494.00	818.00	495.00	818.00	495.00	815.00	497.00	815.00	497.00	812.00	503.00	812.00	503.00	811.00	505.00	811.00	505.00	810.00	508.00	810.00	508.00	809.00	510.00	809.00	510.00	808.00	512.00	808.00	512.00	807.00	513.00	807.00	513.00	806.00	514.00	806.00	514.00	805.00	516.00	805.00	516.00	803.00	517.00	803.00	517.00	802.00	518.00	802.00	518.00	801.00	519.00	801.00	519.00	800.00	521.00	800.00	521.00	799.00	523.00	799.00	523.00	797.00	524.00	797.00	524.00	796.00	525.00	796.00	525.00	794.00	526.00	794.00	526.00	793.00	527.00	793.00	527.00	789.00	528.00	789.00	528.00	784.00	529.00	784.00	529.00	775.00	528.00	775.00	528.00	766.00	529.00	766.00	529.00	755.00	528.00	755.00	528.00	750.00	527.00	750.00	527.00	746.00	526.00	746.00	526.00	745.00	525.00	745.00	525.00	742.00	524.00	742.00	524.00	736.00	525.00	736.00	525.00	726.00	524.00	726.00	524.00	723.00	523.00	723.00	523.00	721.00	522.00	721.00	522.00	719.00	521.00	719.00	521.00	717.00	520.00	717.00	520.00	716.00	519.00	716.00	519.00	715.00	518.00	715.00	518.00	714.00	517.00	714.00	517.00	713.00	516.00	713.00	516.00	711.00	515.00	711.00	515.00	709.00	514.00	709.00	514.00	707.00	512.00	707.00	512.00	705.00	511.00	705.00	511.00	704.00	510.00	704.00	510.00	703.00	509.00	703.00	509.00	702.00	508.00	702.00	508.00	700.00	507.00	700.00	507.00	699.00	505.00	699.00	505.00	698.00	503.00	698.00	503.00	697.00	502.00	697.00	502.00	696.00	503.00	696.00	503.00	695.00	504.00	695.00	504.00	694.00	505.00	694.00	505.00	693.00	506.00	693.00	506.00	692.00	509.00	692.00	509.00	691.00	512.00	691.00	512.00	690.00	516.00	690.00	516.00	689.00	517.00	689.00	517.00	688.00	518.00	688.00	518.00	686.00	519.00	686.00	519.00	681.00	518.00	681.00	518.00	679.00	517.00	679.00	517.00	677.00	516.00	677.00	516.00	676.00	515.00	676.00	515.00	674.00	514.00	674.00	514.00	673.00	513.00	673.00	513.00	671.00	511.00	671.00	511.00	670.00	510.00	670.00	510.00	669.00	508.00	669.00	508.00	667.00	506.00	667.00	506.00	665.00	505.00	665.00	505.00	663.00	504.00	663.00	504.00	661.00	503.00	661.00	503.00	660.00	502.00	660.00	502.00	658.00	501.00	658.00	501.00	656.00	500.00	656.00	500.00	655.00	499.00	655.00	499.00	653.00	498.00	653.00	498.00	651.00	497.00	651.00	497.00	649.00	496.00	649.00	496.00	647.00	495.00	647.00	495.00	645.00	494.00	645.00	494.00	643.00	493.00	643.00	493.00	642.00	492.00	642.00	492.00	640.00	491.00	640.00	491.00	638.00	490.00	638.00	490.00	636.00	489.00	636.00	489.00	607.00	490.00	607.00	490.00	605.00	491.00	605.00	491.00	603.00	492.00	603.00	492.00	600.00	493.00	600.00	493.00	597.00	494.00	597.00	494.00	595.00	495.00	595.00	495.00	593.00	496.00	593.00	496.00	590.00	497.00	590.00	497.00	588.00	499.00	588.00	499.00	583.00	501.00	583.00	501.00	582.00	502.00	582.00	502.00	581.00	508.00	581.00	508.00	582.00	511.00	582.00	511.00	583.00	513.00	583.00	513.00	584.00	514.00	584.00	514.00	586.00	516.00	586.00	516.00	587.00	518.00	587.00	518.00	588.00	520.00	588.00	520.00	589.00	522.00	589.00	522.00	590.00	523.00	590.00	523.00	591.00	524.00	591.00	524.00	592.00	525.00	592.00	525.00	594.00	527.00	594.00	527.00	597.00	528.00	597.00	528.00	598.00	529.00	598.00	529.00	599.00	530.00	599.00	530.00	601.00	531.00	601.00	531.00	603.00	532.00	603.00	532.00	604.00	533.00	604.00	533.00	605.00	534.00	605.00	534.00	606.00	535.00	606.00	535.00	608.00	536.00	608.00	536.00	609.00	537.00	609.00	537.00	610.00	539.00	610.00	539.00	611.00	541.00	611.00	541.00	612.00	542.00	612.00	542.00	613.00	543.00	613.00	543.00	614.00	545.00	614.00	545.00	615.00	546.00	615.00	546.00	616.00	549.00	616.00	549.00	617.00	551.00	617.00	551.00	618.00	552.00	618.00	552.00	619.00	553.00	619.00	553.00	620.00	555.00	620.00	555.00	621.00	556.00	621.00	556.00	623.00	558.00	623.00	558.00	624.00	559.00	624.00	559.00	627.00	560.00	627.00	560.00	630.00	561.00	630.00	561.00	631.00	562.00	631.00	562.00	632.00	563.00	632.00	563.00	633.00	565.00	633.00	565.00	635.00	566.00	635.00	566.00	636.00	567.00	636.00	567.00	637.00	569.00	637.00	569.00	638.00	570.00	638.00	570.00	639.00	571.00	639.00	571.00	640.00	573.00	640.00	573.00	641.00	574.00	641.00	574.00	642.00	575.00	642.00	575.00	643.00	576.00	643.00	576.00	644.00	577.00	644.00	577.00	645.00	578.00	645.00	578.00	646.00	579.00	646.00	579.00	647.00	580.00	647.00	580.00	648.00	582.00	648.00	582.00	649.00	584.00	649.00	584.00	650.00	586.00	650.00	586.00	651.00	589.00	651.00	589.00	652.00	592.00	652.00	592.00	653.00	597.00	653.00	597.00	654.00	601.00	654.00	601.00	655.00	605.00	655.00	605.00	656.00	607.00	656.00	607.00	657.00	609.00	657.00	609.00	658.00	610.00	658.00	610.00	659.00	611.00	659.00	611.00	660.00	612.00	660.00	612.00	661.00	614.00	661.00	614.00	662.00	615.00	662.00	615.00	663.00	616.00	663.00	616.00	664.00	617.00	664.00	617.00	665.00	618.00	665.00	618.00	666.00	619.00	666.00	619.00	667.00	620.00	667.00	620.00	669.00	621.00	669.00	621.00	670.00	622.00	670.00	622.00	671.00	623.00	671.00	623.00	672.00	624.00	672.00	624.00	673.00	625.00	673.00	625.00	674.00	626.00	674.00	626.00	675.00	627.00	675.00	627.00	676.00	628.00	676.00	628.00	677.00	629.00	677.00	629.00	678.00	630.00	678.00	630.00	679.00	631.00	679.00	631.00	690.00	632.00	690.00	632.00	691.00	633.00	691.00	633.00	692.00	634.00	692.00	634.00	693.00	635.00	693.00	635.00	694.00	637.00	694.00	637.00	695.00	638.00	695.00	638.00	696.00	640.00	696.00	640.00	697.00	642.00	697.00	642.00	698.00	644.00	698.00	644.00	699.00	645.00	699.00	645.00	700.00	646.00	700.00	646.00	701.00	647.00	701.00	647.00	702.00	648.00	702.00	648.00	703.00	649.00	703.00	649.00	705.00	651.00	705.00	651.00	707.00	652.00	707.00	652.00	709.00	653.00	709.00	653.00	711.00	654.00	711.00	654.00	713.00	655.00	713.00	655.00	720.00	654.00	720.00	654.00	722.00	653.00	722.00	653.00	723.00	651.00	723.00	651.00	724.00	650.00	724.00	650.00	725.00	649.00	725.00	649.00	726.00	648.00	726.00	648.00	727.00	646.00	727.00	646.00	729.00	644.00	729.00	644.00	730.00	643.00	730.00	643.00	731.00	642.00	731.00	642.00	732.00	639.00	732.00	639.00	733.00	638.00	733.00	638.00	734.00	636.00	734.00	636.00	735.00	634.00	735.00	634.00	736.00	631.00	736.00	631.00	737.00	629.00	737.00	629.00	738.00	627.00	738.00	627.00	739.00	626.00	739.00	626.00	740.00	624.00	740.00	624.00	741.00	623.00	741.00	623.00	742.00	621.00	742.00	621.00	743.00	619.00	743.00	619.00	744.00	618.00	744.00	618.00	745.00	616.00	745.00	616.00	746.00	614.00	746.00	614.00	747.00	613.00	747.00	613.00	748.00	612.00	748.00	612.00	749.00	610.00	749.00	610.00	751.00	609.00	751.00	609.00	760.00	610.00	760.00	610.00	762.00	611.00	762.00	611.00	764.00	612.00	764.00	612.00	765.00	613.00	765.00	613.00	767.00	614.00	767.00	614.00	769.00	615.00	769.00	615.00	771.00	616.00	771.00	616.00	772.00	617.00	772.00	617.00	774.00	618.00	774.00	618.00	775.00	619.00	775.00	619.00	777.00	620.00	777.00	620.00	778.00	621.00	778.00	621.00	780.00	622.00	780.00	622.00	781.00	623.00	781.00	623.00	782.00	624.00	782.00	624.00	783.00	625.00	783.00	625.00	785.00	627.00	785.00	627.00	787.00	628.00	787.00	628.00	788.00	629.00	788.00	629.00	790.00	630.00	790.00	630.00	791.00	631.00	791.00	631.00	793.00	632.00	793.00	632.00	795.00	633.00	795.00	633.00	798.00	634.00	798.00	634.00	802.00	635.00	802.00	635.00	808.00	636.00	808.00	636.00	817.00	637.00	817.00	637.00	820.00	634.00	820.00	634.00	824.00	633.00	824.00	633.00	826.00	632.00	826.00	632.00	827.00	631.00	827.00	631.00	828.00	630.00	828.00	630.00	829.00	629.00	829.00	629.00	830.00	628.00	830.00	628.00	834.00	632.00	834.00	632.00	835.00	633.00	835.00	633.00	836.00	634.00	836.00	634.00	844.00	633.00	844.00	633.00	849.00	632.00	849.00	632.00	854.00	631.00	854.00	631.00	858.00	630.00	858.00
T0_thres-1.tif	0904-0679	309.88	414.32	4427.28	15.06	0.0218	774.00	895.00	776.00	895.00	776.00	896.00	777.00	896.00	777.00	897.00	778.00	897.00	778.00	898.00	779.00	898.00	779.00	899.00	782.00	899.00	782.00	900.00	784.00	900.00	784.00	901.00	786.00	901.00	786.00	902.00	788.00	902.00	788.00	904.00	790.00	904.00	790.00	906.00	791.00	906.00	791.00	907.00	792.00	907.00	792.00	914.00	793.00	914.00	793.00	921.00	794.00	921.00	794.00	927.00	795.00	927.00	795.00	931.00	796.00	931.00	796.00	938.00	797.00	938.00	797.00	942.00	798.00	942.00	798.00	946.00	799.00	946.00	799.00	952.00	800.00	952.00	800.00	954.00	801.00	954.00	801.00	957.00	802.00	957.00	802.00	960.00	803.00	960.00	803.00	963.00	804.00	963.00	804.00	966.00	805.00	966.00	805.00	969.00	804.00	969.00	804.00	971.00	799.00	971.00	799.00	972.00	796.00	972.00	796.00	973.00	794.00	973.00	794.00	974.00	792.00	974.00	792.00	975.00	790.00	975.00	790.00	976.00	789.00	976.00	789.00	977.00	781.00	977.00	781.00	976.00	778.00	976.00	778.00	975.00	777.00	975.00	777.00	974.00	775.00	974.00	775.00	973.00	774.00	973.00	774.00	972.00	771.00	972.00	771.00	971.00	770.00	971.00	770.00	970.00	768.00	970.00	768.00	969.00	763.00	969.00	763.00	968.00	759.00	968.00	759.00	967.00	755.00	967.00	755.00	966.00	752.00	966.00	752.00	965.00	749.00	965.00	749.00	964.00	748.00	964.00	748.00	963.00	747.00	963.00	747.00	962.00	746.00	962.00	746.00	961.00	744.00	961.00	744.00	960.00	736.00	960.00	736.00	959.00	710.00	959.00	710.00	958.00	708.00	958.00	708.00	957.00	706.00	957.00	706.00	956.00	704.00	956.00	704.00	955.00	703.00	955.00	703.00	954.00	702.00	954.00	702.00	953.00	700.00	953.00	700.00	952.00	699.00	952.00	699.00	951.00	698.00	951.00	698.00	950.00	697.00	950.00	697.00	948.00	695.00	948.00	695.00	947.00	693.00	947.00	693.00	945.00	692.00	945.00	692.00	943.00	691.00	943.00	691.00	942.00	690.00	942.00	690.00	941.00	688.00	941.00	688.00	940.00	687.00	940.00	687.00	939.00	677.00	939.00	677.00	940.00	676.00	940.00	676.00	941.00	674.00	941.00	674.00	942.00	673.00	942.00	673.00	943.00	672.00	943.00	672.00	944.00	671.00	944.00	671.00	945.00	670.00	945.00	670.00	946.00	669.00	946.00	669.00	947.00	668.00	947.00	668.00	948.00	667.00	948.00	667.00	949.00	666.00	949.00	666.00	950.00	665.00	950.00	665.00	951.00	664.00	951.00	664.00	952.00	663.00	952.00	663.00	953.00	661.00	953.00	661.00	954.00	660.00	954.00	660.00	955.00	658.00	955.00	658.00	956.00	657.00	956.00	657.00	957.00	651.00	957.00	651.00	956.00	646.00	956.00	646.00	955.00	639.00	955.00	639.00	954.00	633.00	954.00	633.00	955.00	629.00	955.00	629.00	954.00	602.00	954.00	602.00	955.00	600.00	955.00	600.00	956.00	594.00	956.00	594.00	957.00	590.00	957.00	590.00	958.00	588.00	958.00	588.00	959.00	586.00	959.00	586.00	960.00	580.00	960.00	580.00	961.00	577.00	961.00	577.00	962.00	574.00	962.00	574.00	963.00	573.00	963.00	573.00	964.00	571.00	964.00	571.00	965.00	568.00	965.00	568.00	966.00	565.00	966.00	565.00	965.00	564.00	965.00	564.00	963.00	563.00	963.00	563.00	961.00	562.00	961.00	562.00	960.00	561.00	960.00	561.00	958.00	560.00	958.00	560.00	956.00	559.00	956.00	559.00	955.00	558.00	955.00	558.00	953.00	557.00	953.00	557.00	952.00	556.00	952.00	556.00	950.00	555.00	950.00	555.00	948.00	554.00	948.00	554.00	931.00	555.00	931.00	555.00	926.00	556.00	926.00	556.00	923.00	557.00	923.00	557.00	919.00	558.00	919.00	558.00	917.00	559.00	917.00	559.00	914.00	560.00	914.00	560.00	912.00	561.00	912.00	561.00	911.00	562.00	911.00	562.00	910.00	563.00	910.00	563.00	908.00	564.00	908.00	564.00	907.00	565.00	907.00	565.00	905.00	566.00	905.00	566.00	904.00	567.00	904.00	567.00	903.00	569.00	903.00	569.00	902.00	570.00	902.00	570.00	901.00	571.00	901.00	571.00	899.00	573.00	899.00	573.00	898.00	575.00	898.00	575.00	897.00	576.00	897.00	576.00	896.00	577.00	896.00	577.00	895.00	578.00	895.00	578.00	894.00	579.00	894.00	579.00	893.00	580.00	893.00	580.00	892.00	581.00	892.00	581.00	891.00	582.00	891.00	582.00	890.00	583.00	890.00	583.00	889.00	586.00	889.00	586.00	888.00	590.00	888.00	590.00	887.00	592.00	887.00	592.00	886.00	594.00	886.00	594.00	885.00	604.00	885.00	604.00	884.00	606.00	884.00	606.00	883.00	608.00	883.00	608.00	882.00	612.00	882.00	612.00	881.00	613.00	881.00	613.00	880.00	616.00	880.00	616.00	879.00	618.00	879.00	618.00	878.00	620.00	878.00	620.00	877.00	623.00	877.00	623.00	876.00	624.00	876.00	624.00	875.00	625.00	875.00	625.00	874.00	627.00	874.00	627.00	872.00	628.00	872.00	628.00	871.00	630.00	871.00	630.00	869.00	631.00	869.00	631.00	868.00	632.00	868.00	632.00	865.00	633.00	865.00	633.00	861.00	634.00	861.00	634.00	856.00	635.00	856.00	635.00	852.00	636.00	852.00	636.00	847.00	637.00	847.00	637.00	840.00	638.00	840.00	638.00	839.00	639.00	839.00	639.00	840.00	640.00	840.00	640.00	841.00	643.00	841.00	643.00	842.00	660.00	842.00	660.00	841.00	663.00	841.00	663.00	840.00	664.00	840.00	664.00	839.00	667.00	839.00	667.00	838.00	668.00	838.00	668.00	837.00	669.00	837.00	669.00	836.00	670.00	836.00	670.00	835.00	672.00	835.00	672.00	834.00	673.00	834.00	673.00	833.00	674.00	833.00	674.00	832.00	675.00	832.00	675.00	831.00	678.00	831.00	678.00	832.00	679.00	832.00	679.00	833.00	680.00	833.00	680.00	834.00	683.00	834.00	683.00	836.00	686.00	836.00	686.00	837.00	687.00	837.00	687.00	839.00	689.00	839.00	689.00	840.00	690.00	840.00	690.00	841.00	691.00	841.00	691.00	842.00	692.00	842.00	692.00	843.00	693.00	843.00	693.00	844.00	696.00	844.00	696.00	845.00	697.00	845.00	697.00	846.00	699.00	846.00	699.00	847.00	700.00	847.00	700.00	848.00	701.00	848.00	701.00	849.00	702.00	849.00	702.00	851.00	703.00	851.00	703.00	852.00	704.00	852.00	704.00	853.00	705.00	853.00	705.00	854.00	706.00	854.00	706.00	857.00	707.00	857.00	707.00	858.00	708.00	858.00	708.00	859.00	709.00	859.00	709.00	860.00	710.00	860.00	710.00	862.00	711.00	862.00	711.00	863.00	712.00	863.00	712.00	864.00	715.00	864.00	715.00	865.00	721.00	865.00	721.00	864.00	726.00	864.00	726.00	863.00	730.00	863.00	730.00	862.00	732.00	862.00	732.00	861.00	734.00	861.00	734.00	860.00	737.00	860.00	737.00	859.00	744.00	859.00	744.00	858.00	745.00	858.00	745.00	859.00	750.00	859.00	750.00	860.00	752.00	860.00	752.00	861.00	753.00	861.00	753.00	862.00	754.00	862.00	754.00	863.00	755.00	863.00	755.00	865.00	756.00	865.00	756.00	867.00	757.00	867.00	757.00	870.00	758.00	870.00	758.00	872.00	759.00	872.00	759.00	874.00	760.00	874.00	760.00	877.00	761.00	877.00	761.00	880.00	762.00	880.00	762.00	883.00	763.00	883.00	763.00	885.00	764.00	885.00	764.00	886.00	765.00	886.00	765.00	887.00	766.00	887.00	766.00	888.00	767.00	888.00	767.00	889.00	769.00	889.00	769.00	891.00	771.00	891.00	771.00	892.00	772.00	892.00	772.00	893.00	773.00	893.00	773.00	894.00	774.00	894.00
T0_thres-1.tif	0866-0123	52.59	402.61	5082.65	62.79	0.0233	206.00	902.00	207.00	902.00	207.00	903.00	209.00	903.00	209.00	905.00	210.00	905.00	210.00	906.00	211.00	906.00	211.00	907.00	212.00	907.00	212.00	908.00	213.00	908.00	213.00	909.00	214.00	909.00	214.00	910.00	216.00	910.00	216.00	911.00	218.00	911.00	218.00	912.00	219.00	912.00	219.00	913.00	220.00	913.00	220.00	914.00	221.00	914.00	221.00	915.00	223.00	915.00	223.00	917.00	224.00	917.00	224.00	919.00	225.00	919.00	225.00	920.00	226.00	920.00	226.00	921.00	227.00	921.00	227.00	923.00	228.00	923.00	228.00	924.00	229.00	924.00	229.00	926.00	232.00	926.00	232.00	928.00	231.00	928.00	231.00	929.00	230.00	929.00	230.00	930.00	229.00	930.00	229.00	931.00	228.00	931.00	228.00	932.00	227.00	932.00	227.00	933.00	226.00	933.00	226.00	934.00	224.00	934.00	224.00	935.00	223.00	935.00	223.00	936.00	221.00	936.00	221.00	937.00	218.00	937.00	218.00	938.00	216.00	938.00	216.00	939.00	213.00	939.00	213.00	940.00	211.00	940.00	211.00	941.00	208.00	941.00	208.00	942.00	204.00	942.00	204.00	943.00	195.00	943.00	195.00	942.00	191.00	942.00	191.00	941.00	187.00	941.00	187.00	940.00	184.00	940.00	184.00	939.00	182.00	939.00	182.00	938.00	181.00	938.00	181.00	937.00	177.00	937.00	177.00	936.00	171.00	936.00	171.00	935.00	157.00	935.00	157.00	936.00	149.00	936.00	149.00	937.00	147.00	937.00	147.00	938.00	145.00	938.00	145.00	940.00	144.00	940.00	144.00	941.00	143.00	941.00	143.00	942.00	142.00	942.00	142.00	943.00	140.00	943.00	140.00	944.00	139.00	944.00	139.00	945.00	138.00	945.00	138.00	947.00	137.00	947.00	137.00	948.00	136.00	948.00	136.00	949.00	135.00	949.00	135.00	951.00	134.00	951.00	134.00	952.00	133.00	952.00	133.00	953.00	132.00	953.00	132.00	957.00	131.00	957.00	131.00	962.00	130.00	962.00	130.00	973.00	128.00	973.00	128.00	974.00	126.00	974.00	126.00	975.00	124.00	975.00	124.00	976.00	122.00	976.00	122.00	977.00	120.00	977.00	120.00	978.00	118.00	978.00	118.00	979.00	117.00	979.00	117.00	980.00	115.00	980.00	115.00	981.00	113.00	981.00	113.00	982.00	111.00	982.00	111.00	983.00	110.00	983.00	110.00	984.00	108.00	984.00	108.00	985.00	106.00	985.00	106.00	987.00	105.00	987.00	105.00	988.00	99.00	988.00	99.00	987.00	94.00	987.00	94.00	989.00	84.00	989.00	84.00	990.00	79.00	990.00	79.00	991.00	75.00	991.00	75.00	992.00	68.00	992.00	68.00	993.00	66.00	993.00	66.00	994.00	59.00	994.00	59.00	995.00	48.00	995.00	48.00	994.00	46.00	994.00	46.00	993.00	45.00	993.00	45.00	992.00	43.00	992.00	43.00	991.00	42.00	991.00	42.00	990.00	40.00	990.00	40.00	988.00	39.00	988.00	39.00	987.00	38.00	987.00	38.00	986.00	37.00	986.00	37.00	985.00	36.00	985.00	36.00	984.00	35.00	984.00	35.00	983.00	34.00	983.00	34.00	981.00	33.00	981.00	33.00	980.00	32.00	980.00	32.00	979.00	31.00	979.00	31.00	977.00	29.00	977.00	29.00	976.00	28.00	976.00	28.00	975.00	27.00	975.00	27.00	973.00	26.00	973.00	26.00	972.00	25.00	972.00	25.00	971.00	24.00	971.00	24.00	970.00	23.00	970.00	23.00	969.00	22.00	969.00	22.00	967.00	21.00	967.00	21.00	965.00	20.00	965.00	20.00	964.00	19.00	964.00	19.00	962.00	18.00	962.00	18.00	961.00	17.00	961.00	17.00	959.00	16.00	959.00	16.00	957.00	15.00	957.00	15.00	951.00	16.00	951.00	16.00	948.00	17.00	948.00	17.00	945.00	18.00	945.00	18.00	942.00	19.00	942.00	19.00	940.00	21.00	940.00	21.00	937.00	22.00	937.00	22.00	935.00	24.00	935.00	24.00	933.00	25.00	933.00	25.00	932.00	26.00	932.00	26.00	931.00	27.00	931.00	27.00	930.00	28.00	930.00	28.00	929.00	30.00	929.00	30.00	927.00	31.00	927.00	31.00	926.00	32.00	926.00	32.00	925.00	33.00	925.00	33.00	924.00	34.00	924.00	34.00	923.00	35.00	923.00	35.00	922.00	36.00	922.00	36.00	921.00	37.00	921.00	37.00	920.00	38.00	920.00	38.00	919.00	39.00	919.00	39.00	918.00	40.00	918.00	40.00	917.00	41.00	917.00	41.00	916.00	44.00	916.00	44.00	914.00	45.00	914.00	45.00	913.00	46.00	913.00	46.00	912.00	48.00	912.00	48.00	911.00	49.00	911.00	49.00	910.00	50.00	910.00	50.00	909.00	52.00	909.00	52.00	908.00	53.00	908.00	53.00	906.00	55.00	906.00	55.00	905.00	57.00	905.00	57.00	904.00	58.00	904.00	58.00	903.00	59.00	903.00	59.00	902.00	60.00	902.00	60.00	901.00	62.00	901.00	62.00	900.00	63.00	900.00	63.00	899.00	65.00	899.00	65.00	898.00	66.00	898.00	66.00	897.00	67.00	897.00	67.00	896.00	68.00	896.00	68.00	895.00	69.00	895.00	69.00	894.00	70.00	894.00	70.00	893.00	71.00	893.00	71.00	891.00	72.00	891.00	72.00	888.00	73.00	888.00	73.00	879.00	74.00	879.00	74.00	873.00	75.00	873.00	75.00	857.00	76.00	857.00	76.00	845.00	75.00	845.00	75.00	830.00	76.00	830.00	76.00	809.00	77.00	809.00	77.00	808.00	79.00	808.00	79.00	807.00	81.00	807.00	81.00	806.00	83.00	806.00	83.00	805.00	86.00	805.00	86.00	804.00	89.00	804.00	89.00	803.00	90.00	803.00	90.00	802.00	93.00	802.00	93.00	801.00	94.00	801.00	94.00	800.00	96.00	800.00	96.00	799.00	97.00	799.00	97.00	798.00	100.00	798.00	100.00	797.00	101.00	797.00	101.00	796.00	102.00	796.00	102.00	790.00	101.00	790.00	101.00	787.00	99.00	787.00	99.00	786.00	98.00	786.00	98.00	785.00	100.00	785.00	100.00	784.00	101.00	784.00	101.00	783.00	102.00	783.00	102.00	782.00	103.00	782.00	103.00	780.00	104.00	780.00	104.00	779.00	105.00	779.00	105.00	778.00	106.00	778.00	106.00	776.00	108.00	776.00	108.00	775.00	109.00	775.00	109.00	774.00	110.00	774.00	110.00	772.00	111.00	772.00	111.00	770.00	112.00	770.00	112.00	769.00	113.00	769.00	113.00	766.00	114.00	766.00	114.00	764.00	115.00	764.00	115.00	761.00	116.00	761.00	116.00	759.00	117.00	759.00	117.00	754.00	118.00	754.00	118.00	751.00	119.00	751.00	119.00	749.00	120.00	749.00	120.00	746.00	121.00	746.00	121.00	745.00	122.00	745.00	122.00	743.00	123.00	743.00	123.00	741.00	124.00	741.00	124.00	738.00	126.00	738.00	126.00	740.00	137.00	740.00	137.00	741.00	138.00	741.00	138.00	742.00	148.00	742.00	148.00	741.00	156.00	741.00	156.00	740.00	159.00	740.00	159.00	739.00	164.00	739.00	164.00	738.00	171.00	738.00	171.00	748.00	172.00	748.00	172.00	752.00	173.00	752.00	173.00	756.00	172.00	756.00	172.00	761.00	171.00	761.00	171.00	763.00	170.00	763.00	170.00	766.00	169.00	766.00	169.00	767.00	168.00	767.00	168.00	770.00	167.00	770.00	167.00	771.00	165.00	771.00	165.00	773.00	164.00	773.00	164.00	774.00	163.00	774.00	163.00	775.00	162.00	775.00	162.00	776.00	161.00	776.00	161.00	777.00	160.00	777.00	160.00	778.00	159.00	778.00	159.00	780.00	158.00	780.00	158.00	781.00	157.00	781.00	157.00	782.00	156.00	782.00	156.00	784.00	152.00	784.00	152.00	787.00	154.00	787.00	154.00	788.00	162.00	788.00	162.00	789.00	164.00	789.00	164.00	790.00	168.00	790.00	168.00	792.00	167.00	792.00	167.00	793.00	166.00	793.00	166.00	795.00	165.00	795.00	165.00	797.00	164.00	797.00	164.00	798.00	163.00	798.00	163.00	799.00	162.00	799.00	162.00	802.00	161.00	802.00	161.00	804.00	160.00	804.00	160.00	806.00	159.00	806.00	159.00	808.00	158.00	808.00	158.00	810.00	157.00	810.00	157.00	811.00	156.00	811.00	156.00	815.00	155.00	815.00	155.00	818.00	154.00	818.00	154.00	821.00	153.00	821.00	153.00	828.00	152.00	828.00	152.00	840.00	153.00	840.00	153.00	849.00	154.00	849.00	154.00	853.00	155.00	853.00	155.00	856.00	156.00	856.00	156.00	858.00	157.00	858.00	157.00	860.00	158.00	860.00	158.00	862.00	159.00	862.00	159.00	864.00	161.00	864.00	161.00	865.00	162.00	865.00	162.00	867.00	163.00	867.00	163.00	868.00	164.00	868.00	164.00	869.00	165.00	869.00	165.00	870.00	166.00	870.00	166.00	871.00	167.00	871.00	167.00	872.00	168.00	872.00	168.00	873.00	169.00	873.00	169.00	874.00	170.00	874.00	170.00	875.00	171.00	875.00	171.00	878.00	174.00	878.00	174.00	880.00	175.00	880.00	175.00	881.00	176.00	881.00	176.00	882.00	177.00	882.00	177.00	883.00	178.00	883.00	178.00	884.00	179.00	884.00	179.00	885.00	180.00	885.00	180.00	886.00	181.00	886.00	181.00	887.00	182.00	887.00	182.00	888.00	184.00	888.00	184.00	889.00	186.00	889.00	186.00	890.00	188.00	890.00	188.00	891.00	190.00	891.00	190.00	892.00	192.00	892.00	192.00	893.00	193.00	893.00	193.00	894.00	196.00	894.00	196.00	895.00	198.00	895.00	198.00	896.00	199.00	896.00	199.00	897.00	201.00	897.00	201.00	898.00	202.00	898.00	202.00	899.00	205.00	899.00	205.00	901.00	206.00	901.00
T0_thres-1.tif	0824-0224	101.38	373.77	1901.86	20.66	0.0707	292.00	831.00	291.00	831.00	291.00	833.00	290.00	833.00	290.00	835.00	289.00	835.00	289.00	837.00	288.00	837.00	288.00	839.00	287.00	839.00	287.00	841.00	286.00	841.00	286.00	843.00	285.00	843.00	285.00	844.00	284.00	844.00	284.00	846.00	283.00	846.00	283.00	849.00	282.00	849.00	282.00	855.00	281.00	855.00	281.00	856.00	279.00	856.00	279.00	855.00	277.00	855.00	277.00	854.00	272.00	854.00	272.00	853.00	267.00	853.00	267.00	852.00	260.00	852.00	260.00	851.00	250.00	851.00	250.00	850.00	237.00	850.00	237.00	851.00	231.00	851.00	231.00	852.00	228.00	852.00	228.00	853.00	225.00	853.00	225.00	854.00	221.00	854.00	221.00	855.00	218.00	855.00	218.00	856.00	214.00	856.00	214.00	857.00	211.00	857.00	211.00	858.00	209.00	858.00	209.00	859.00	207.00	859.00	207.00	860.00	204.00	860.00	204.00	861.00	202.00	861.00	202.00	862.00	199.00	862.00	199.00	863.00	196.00	863.00	196.00	864.00	194.00	864.00	194.00	865.00	192.00	865.00	192.00	866.00	189.00	866.00	189.00	867.00	186.00	867.00	186.00	868.00	184.00	868.00	184.00	869.00	181.00	869.00	181.00	870.00	178.00	870.00	178.00	871.00	176.00	871.00	176.00	872.00	172.00	872.00	172.00	870.00	171.00	870.00	171.00	869.00	170.00	869.00	170.00	868.00	169.00	868.00	169.00	867.00	168.00	867.00	168.00	866.00	167.00	866.00	167.00	865.00	166.00	865.00	166.00	864.00	165.00	864.00	165.00	862.00	163.00	862.00	163.00	861.00	162.00	861.00	162.00	859.00	161.00	859.00	161.00	857.00	160.00	857.00	160.00	855.00	159.00	855.00	159.00	853.00	158.00	853.00	158.00	850.00	157.00	850.00	157.00	846.00	156.00	846.00	156.00	838.00	155.00	838.00	155.00	831.00	156.00	831.00	156.00	823.00	157.00	823.00	157.00	820.00	158.00	820.00	158.00	817.00	159.00	817.00	159.00	814.00	160.00	814.00	160.00	812.00	161.00	812.00	161.00	810.00	162.00	810.00	162.00	809.00	163.00	809.00	163.00	806.00	164.00	806.00	164.00	805.00	165.00	805.00	165.00	802.00	166.00	802.00	166.00	801.00	167.00	801.00	167.00	800.00	168.00	800.00	168.00	798.00	169.00	798.00	169.00	796.00	170.00	796.00	170.00	794.00	171.00	794.00	171.00	793.00	172.00	793.00	172.00	791.00	174.00	791.00	174.00	790.00	189.00	790.00	189.00	789.00	191.00	789.00	191.00	790.00	194.00	790.00	194.00	789.00	214.00	789.00	214.00	788.00	219.00	788.00	219.00	787.00	225.00	787.00	225.00	786.00	232.00	786.00	232.00	785.00	237.00	785.00	237.00	784.00	243.00	784.00	243.00	783.00	248.00	783.00	248.00	782.00	251.00	782.00	251.00	781.00	253.00	781.00	253.00	780.00	256.00	780.00	256.00	779.00	258.00	779.00	258.00	778.00	262.00	778.00	262.00	777.00	278.00	777.00	278.00	778.00	279.00	778.00	279.00	779.00	280.00	779.00	280.00	781.00	281.00	781.00	281.00	783.00	282.00	783.00	282.00	786.00	283.00	786.00	283.00	791.00	284.00	791.00	284.00	794.00	285.00	794.00	285.00	797.00	286.00	797.00	286.00	800.00	287.00	800.00	287.00	803.00	288.00	803.00	288.00	807.00	289.00	807.00	289.00	811.00	290.00	811.00	290.00	813.00	291.00	813.00	291.00	819.00	292.00	819.00	292.00	826.00	293.00	826.00	293.00	828.00	292.00	828.00
T0_thres-1.tif	0887-0248	114.00	403.24	821.90	-13.62	0.0236	285.00	889.00	286.00	889.00	286.00	899.00	285.00	899.00	285.00	900.00	284.00	900.00	284.00	903.00	285.00	903.00	285.00	904.00	284.00	904.00	284.00	907.00	282.00	907.00	282.00	908.00	281.00	908.00	281.00	909.00	280.00	909.00	280.00	910.00	279.00	910.00	279.00	911.00	278.00	911.00	278.00	912.00	276.00	912.00	276.00	913.00	274.00	913.00	274.00	914.00	273.00	914.00	273.00	915.00	271.00	915.00	271.00	916.00	267.00	916.00	267.00	917.00	265.00	917.00	265.00	918.00	260.00	918.00	260.00	919.00	255.00	919.00	255.00	920.00	254.00	920.00	254.00	921.00	249.00	921.00	249.00	920.00	242.00	920.00	242.00	921.00	238.00	921.00	238.00	922.00	237.00	922.00	237.00	918.00	234.00	918.00	234.00	922.00	232.00	922.00	232.00	921.00	231.00	921.00	231.00	920.00	230.00	920.00	230.00	918.00	229.00	918.00	229.00	917.00	227.00	917.00	227.00	914.00	226.00	914.00	226.00	913.00	225.00	913.00	225.00	912.00	224.00	912.00	224.00	911.00	223.00	911.00	223.00	910.00	221.00	910.00	221.00	909.00	220.00	909.00	220.00	908.00	219.00	908.00	219.00	907.00	217.00	907.00	217.00	906.00	216.00	906.00	216.00	905.00	215.00	905.00	215.00	904.00	214.00	904.00	214.00	903.00	213.00	903.00	213.00	902.00	212.00	902.00	212.00	901.00	211.00	901.00	211.00	900.00	210.00	900.00	210.00	897.00	211.00	897.00	211.00	895.00	212.00	895.00	212.00	894.00	213.00	894.00	213.00	892.00	214.00	892.00	214.00	891.00	215.00	891.00	215.00	889.00	216.00	889.00	216.00	888.00	217.00	888.00	217.00	886.00	218.00	886.00	218.00	885.00	220.00	885.00	220.00	884.00	221.00	884.00	221.00	882.00	222.00	882.00	222.00	881.00	223.00	881.00	223.00	879.00	224.00	879.00	224.00	877.00	225.00	877.00	225.00	875.00	226.00	875.00	226.00	869.00	225.00	869.00	225.00	867.00	224.00	867.00	224.00	866.00	223.00	866.00	223.00	865.00	222.00	865.00	222.00	864.00	221.00	864.00	221.00	861.00	217.00	861.00	217.00	859.00	221.00	859.00	221.00	858.00	224.00	858.00	224.00	857.00	228.00	857.00	228.00	856.00	231.00	856.00	231.00	855.00	234.00	855.00	234.00	854.00	240.00	854.00	240.00	853.00	248.00	853.00	248.00	854.00	258.00	854.00	258.00	855.00	264.00	855.00	264.00	856.00	270.00	856.00	270.00	857.00	274.00	857.00	274.00	858.00	276.00	858.00	276.00	859.00	278.00	859.00	278.00	860.00	280.00	860.00	280.00	861.00	282.00	861.00	282.00	864.00	283.00	864.00	283.00	871.00	284.00	871.00	284.00	877.00	285.00	877.00
T0_thres-1.tif	0878-0199	91.65	399.03	172.11	0.68	0.1184	220.00	878.00	219.00	878.00	219.00	879.00	218.00	879.00	218.00	881.00	217.00	881.00	217.00	882.00	216.00	882.00	216.00	883.00	215.00	883.00	215.00	884.00	214.00	884.00	214.00	885.00	213.00	885.00	213.00	886.00	212.00	886.00	212.00	888.00	211.00	888.00	211.00	889.00	210.00	889.00	210.00	891.00	209.00	891.00	209.00	892.00	208.00	892.00	208.00	894.00	207.00	894.00	207.00	896.00	205.00	896.00	205.00	895.00	203.00	895.00	203.00	894.00	201.00	894.00	201.00	892.00	199.00	892.00	199.00	891.00	196.00	891.00	196.00	890.00	194.00	890.00	194.00	889.00	193.00	889.00	193.00	888.00	190.00	888.00	190.00	887.00	189.00	887.00	189.00	886.00	187.00	886.00	187.00	885.00	185.00	885.00	185.00	884.00	184.00	884.00	184.00	883.00	182.00	883.00	182.00	881.00	181.00	881.00	181.00	880.00	180.00	880.00	180.00	879.00	178.00	879.00	178.00	877.00	177.00	877.00	177.00	875.00	179.00	875.00	179.00	874.00	181.00	874.00	181.00	873.00	184.00	873.00	184.00	872.00	187.00	872.00	187.00	871.00	189.00	871.00	189.00	870.00	192.00	870.00	192.00	869.00	195.00	869.00	195.00	868.00	197.00	868.00	197.00	867.00	199.00	867.00	199.00	866.00	202.00	866.00	202.00	865.00	205.00	865.00	205.00	864.00	207.00	864.00	207.00	863.00	210.00	863.00	210.00	862.00	212.00	862.00	212.00	861.00	213.00	861.00	213.00	863.00	214.00	863.00	214.00	866.00	215.00	866.00	215.00	867.00	216.00	867.00	216.00	868.00	220.00	868.00	220.00	869.00	221.00	869.00	221.00	870.00	222.00	870.00	222.00	874.00	221.00	874.00	221.00	876.00	220.00	876.00
T0_thres-1.tif	0743-0221	97.54	341.79	1148.35	-0.76	0.0183	260.00	757.00	262.00	757.00	262.00	758.00	264.00	758.00	264.00	759.00	272.00	759.00	272.00	758.00	279.00	758.00	279.00	757.00	283.00	757.00	283.00	763.00	282.00	763.00	282.00	765.00	281.00	765.00	281.00	766.00	280.00	766.00	280.00	768.00	279.00	768.00	279.00	769.00	278.00	769.00	278.00	771.00	277.00	771.00	277.00	772.00	276.00	772.00	276.00	773.00	275.00	773.00	275.00	774.00	259.00	774.00	259.00	775.00	255.00	775.00	255.00	776.00	253.00	776.00	253.00	777.00	250.00	777.00	250.00	778.00	248.00	778.00	248.00	779.00	246.00	779.00	246.00	780.00	240.00	780.00	240.00	781.00	235.00	781.00	235.00	782.00	230.00	782.00	230.00	783.00	222.00	783.00	222.00	784.00	216.00	784.00	216.00	785.00	211.00	785.00	211.00	786.00	183.00	786.00	183.00	787.00	167.00	787.00	167.00	786.00	164.00	786.00	164.00	785.00	160.00	785.00	160.00	783.00	161.00	783.00	161.00	782.00	162.00	782.00	162.00	781.00	163.00	781.00	163.00	780.00	164.00	780.00	164.00	779.00	165.00	779.00	165.00	777.00	167.00	777.00	167.00	776.00	168.00	776.00	168.00	774.00	169.00	774.00	169.00	773.00	170.00	773.00	170.00	772.00	171.00	772.00	171.00	769.00	172.00	769.00	172.00	768.00	173.00	768.00	173.00	765.00	174.00	765.00	174.00	763.00	175.00	763.00	175.00	759.00	176.00	759.00	176.00	750.00	175.00	750.00	175.00	746.00	174.00	746.00	174.00	736.00	176.00	736.00	176.00	735.00	177.00	735.00	177.00	733.00	179.00	733.00	179.00	732.00	180.00	732.00	180.00	731.00	181.00	731.00	181.00	730.00	182.00	730.00	182.00	729.00	184.00	729.00	184.00	728.00	185.00	728.00	185.00	727.00	186.00	727.00	186.00	726.00	187.00	726.00	187.00	725.00	188.00	725.00	188.00	724.00	189.00	724.00	189.00	723.00	190.00	723.00	190.00	722.00	191.00	722.00	191.00	721.00	192.00	721.00	192.00	720.00	193.00	720.00	193.00	718.00	195.00	718.00	195.00	717.00	196.00	717.00	196.00	715.00	197.00	715.00	197.00	714.00	198.00	714.00	198.00	712.00	200.00	712.00	200.00	711.00	201.00	711.00	201.00	710.00	202.00	710.00	202.00	709.00	204.00	709.00	204.00	707.00	206.00	707.00	206.00	706.00	207.00	706.00	207.00	705.00	209.00	705.00	209.00	704.00	211.00	704.00	211.00	703.00	213.00	703.00	213.00	702.00	216.00	702.00	216.00	701.00	220.00	701.00	220.00	700.00	225.00	700.00	225.00	699.00	230.00	699.00	230.00	700.00	231.00	700.00	231.00	701.00	233.00	701.00	233.00	702.00	234.00	702.00	234.00	703.00	237.00	703.00	237.00	705.00	236.00	705.00	236.00	707.00	235.00	707.00	235.00	709.00	234.00	709.00	234.00	712.00	233.00	712.00	233.00	714.00	232.00	714.00	232.00	717.00	231.00	717.00	231.00	732.00	232.00	732.00	232.00	735.00	233.00	735.00	233.00	737.00	234.00	737.00	234.00	741.00	235.00	741.00	235.00	742.00	236.00	742.00	236.00	743.00	237.00	743.00	237.00	744.00	238.00	744.00	238.00	745.00	240.00	745.00	240.00	746.00	243.00	746.00	243.00	747.00	246.00	747.00	246.00	748.00	252.00	748.00	252.00	751.00	255.00	751.00	255.00	752.00	256.00	752.00	256.00	754.00	258.00	754.00	258.00	755.00	259.00	755.00	259.00	756.00	260.00	756.00
T0_thres-1.tif	0723-0262	117.62	326.92	328.93	22.37	0.0531	289.00	727.00	286.00	727.00	286.00	726.00	276.00	726.00	276.00	727.00	272.00	727.00	272.00	728.00	268.00	728.00	268.00	729.00	265.00	729.00	265.00	730.00	262.00	730.00	262.00	731.00	260.00	731.00	260.00	732.00	259.00	732.00	259.00	733.00	258.00	733.00	258.00	734.00	257.00	734.00	257.00	735.00	256.00	735.00	256.00	737.00	254.00	737.00	254.00	739.00	253.00	739.00	253.00	741.00	252.00	741.00	252.00	745.00	249.00	745.00	249.00	744.00	246.00	744.00	246.00	743.00	242.00	743.00	242.00	742.00	240.00	742.00	240.00	741.00	239.00	741.00	239.00	739.00	238.00	739.00	238.00	738.00	237.00	738.00	237.00	734.00	236.00	734.00	236.00	732.00	235.00	732.00	235.00	730.00	234.00	730.00	234.00	720.00	235.00	720.00	235.00	717.00	236.00	717.00	236.00	714.00	237.00	714.00	237.00	712.00	238.00	712.00	238.00	710.00	239.00	710.00	239.00	708.00	240.00	708.00	240.00	706.00	241.00	706.00	241.00	705.00	243.00	705.00	243.00	703.00	244.00	703.00	244.00	702.00	247.00	702.00	247.00	701.00	264.00	701.00	264.00	702.00	272.00	702.00	272.00	703.00	278.00	703.00	278.00	704.00	281.00	704.00	281.00	705.00	283.00	705.00	283.00	706.00	285.00	706.00	285.00	708.00	286.00	708.00	286.00	710.00	287.00	710.00	287.00	714.00	288.00	714.00	288.00	716.00	289.00	716.00	289.00	719.00	290.00	719.00	290.00	725.00	289.00	725.00
T0_thres-1.tif	0681-0203	86.72	308.21	2792.77	-3.97	0.0449	291.00	656.00	292.00	656.00	292.00	658.00	293.00	658.00	293.00	659.00	294.00	659.00	294.00	660.00	295.00	660.00	295.00	661.00	297.00	661.00	297.00	662.00	299.00	662.00	299.00	663.00	308.00	663.00	308.00	666.00	309.00	666.00	309.00	667.00	308.00	667.00	308.00	669.00	307.00	669.00	307.00	671.00	306.00	671.00	306.00	674.00	305.00	674.00	305.00	675.00	304.00	675.00	304.00	677.00	303.00	677.00	303.00	679.00	302.00	679.00	302.00	680.00	301.00	680.00	301.00	682.00	300.00	682.00	300.00	684.00	299.00	684.00	299.00	685.00	298.00	685.00	298.00	686.00	297.00	686.00	297.00	687.00	296.00	687.00	296.00	690.00	295.00	690.00	295.00	691.00	294.00	691.00	294.00	692.00	293.00	692.00	293.00	693.00	292.00	693.00	292.00	695.00	291.00	695.00	291.00	696.00	290.00	696.00	290.00	698.00	288.00	698.00	288.00	700.00	287.00	700.00	287.00	701.00	286.00	701.00	286.00	702.00	284.00	702.00	284.00	701.00	281.00	701.00	281.00	700.00	275.00	700.00	275.00	699.00	269.00	699.00	269.00	698.00	259.00	698.00	259.00	697.00	250.00	697.00	250.00	698.00	245.00	698.00	245.00	699.00	241.00	699.00	241.00	700.00	237.00	700.00	237.00	699.00	236.00	699.00	236.00	698.00	234.00	698.00	234.00	697.00	233.00	697.00	233.00	696.00	222.00	696.00	222.00	697.00	217.00	697.00	217.00	698.00	213.00	698.00	213.00	699.00	210.00	699.00	210.00	700.00	208.00	700.00	208.00	701.00	206.00	701.00	206.00	702.00	205.00	702.00	205.00	703.00	203.00	703.00	203.00	704.00	202.00	704.00	202.00	705.00	201.00	705.00	201.00	706.00	200.00	706.00	200.00	707.00	198.00	707.00	198.00	708.00	197.00	708.00	197.00	709.00	196.00	709.00	196.00	710.00	195.00	710.00	195.00	711.00	194.00	711.00	194.00	712.00	193.00	712.00	193.00	714.00	192.00	714.00	192.00	715.00	191.00	715.00	191.00	716.00	190.00	716.00	190.00	717.00	189.00	717.00	189.00	719.00	187.00	719.00	187.00	720.00	186.00	720.00	186.00	722.00	184.00	722.00	184.00	723.00	183.00	723.00	183.00	724.00	182.00	724.00	182.00	726.00	180.00	726.00	180.00	727.00	178.00	727.00	178.00	729.00	177.00	729.00	177.00	730.00	175.00	730.00	175.00	731.00	174.00	731.00	174.00	733.00	172.00	733.00	172.00	734.00	169.00	734.00	169.00	735.00	161.00	735.00	161.00	736.00	157.00	736.00	157.00	737.00	153.00	737.00	153.00	738.00	146.00	738.00	146.00	739.00	141.00	739.00	141.00	738.00	139.00	738.00	139.00	737.00	129.00	737.00	129.00	735.00	128.00	735.00	128.00	734.00	127.00	734.00	127.00	731.00	126.00	731.00	126.00	730.00	125.00	730.00	125.00	725.00	124.00	725.00	124.00	721.00	123.00	721.00	123.00	718.00	122.00	718.00	122.00	717.00	121.00	717.00	121.00	715.00	120.00	715.00	120.00	713.00	119.00	713.00	119.00	711.00	118.00	711.00	118.00	707.00	117.00	707.00	117.00	704.00	116.00	704.00	116.00	701.00	115.00	701.00	115.00	698.00	114.00	698.00	114.00	696.00	113.00	696.00	113.00	694.00	112.00	694.00	112.00	692.00	111.00	692.00	111.00	691.00	110.00	691.00	110.00	689.00	109.00	689.00	109.00	687.00	108.00	687.00	108.00	685.00	107.00	685.00	107.00	684.00	106.00	684.00	106.00	681.00	105.00	681.00	105.00	679.00	104.00	679.00	104.00	677.00	103.00	677.00	103.00	675.00	102.00	675.00	102.00	674.00	101.00	674.00	101.00	671.00	100.00	671.00	100.00	669.00	99.00	669.00	99.00	667.00	98.00	667.00	98.00	666.00	99.00	666.00	99.00	664.00	100.00	664.00	100.00	663.00	101.00	663.00	101.00	661.00	102.00	661.00	102.00	655.00	103.00	655.00	103.00	651.00	102.00	651.00	102.00	643.00	101.00	643.00	101.00	642.00	100.00	642.00	100.00	641.00	107.00	641.00	107.00	642.00	115.00	642.00	115.00	643.00	118.00	643.00	118.00	642.00	120.00	642.00	120.00	640.00	122.00	640.00	122.00	639.00	124.00	639.00	124.00	638.00	128.00	638.00	128.00	636.00	132.00	636.00	132.00	635.00	135.00	635.00	135.00	634.00	137.00	634.00	137.00	633.00	141.00	633.00	141.00	632.00	143.00	632.00	143.00	631.00	146.00	631.00	146.00	629.00	148.00	629.00	148.00	628.00	149.00	628.00	149.00	627.00	152.00	627.00	152.00	625.00	156.00	625.00	156.00	624.00	158.00	624.00	158.00	626.00	159.00	626.00	159.00	629.00	160.00	629.00	160.00	630.00	161.00	630.00	161.00	631.00	162.00	631.00	162.00	632.00	163.00	632.00	163.00	633.00	164.00	633.00	164.00	635.00	165.00	635.00	165.00	636.00	166.00	636.00	166.00	638.00	167.00	638.00	167.00	639.00	168.00	639.00	168.00	640.00	169.00	640.00	169.00	641.00	170.00	641.00	170.00	643.00	171.00	643.00	171.00	644.00	173.00	644.00	173.00	645.00	174.00	645.00	174.00	646.00	175.00	646.00	175.00	647.00	177.00	647.00	177.00	648.00	178.00	648.00	178.00	649.00	179.00	649.00	179.00	650.00	182.00	650.00	182.00	651.00	185.00	651.00	185.00	652.00	188.00	652.00	188.00	653.00	190.00	653.00	190.00	654.00	194.00	654.00	194.00	655.00	202.00	655.00	202.00	654.00	209.00	654.00	209.00	653.00	212.00	653.00	212.00	652.00	216.00	652.00	216.00	651.00	219.00	651.00	219.00	650.00	220.00	650.00	220.00	649.00	223.00	649.00	223.00	648.00	224.00	648.00	224.00	647.00	225.00	647.00	225.00	646.00	226.00	646.00	226.00	645.00	227.00	645.00	227.00	644.00	229.00	644.00	229.00	643.00	230.00	643.00	230.00	642.00	232.00	642.00	232.00	641.00	233.00	641.00	233.00	640.00	235.00	640.00	235.00	639.00	237.00	639.00	237.00	638.00	239.00	638.00	239.00	637.00	240.00	637.00	240.00	636.00	242.00	636.00	242.00	635.00	245.00	635.00	245.00	633.00	251.00	633.00	251.00	634.00	253.00	634.00	253.00	635.00	254.00	635.00	254.00	636.00	255.00	636.00	255.00	637.00	256.00	637.00	256.00	638.00	259.00	638.00	259.00	639.00	261.00	639.00	261.00	640.00	264.00	640.00	264.00	641.00	266.00	641.00	266.00	642.00	271.00	642.00	271.00	643.00	277.00	643.00	277.00	644.00	282.00	644.00	282.00	645.00	285.00	645.00	285.00	646.00	288.00	646.00	288.00	647.00	289.00	647.00	289.00	649.00	290.00	649.00	290.00	653.00	291.00	653.00
T0_thres-1.tif	0595-0127	55.74	271.64	952.48	-1.44	0.0408	161.00	610.00	160.00	610.00	160.00	613.00	159.00	613.00	159.00	618.00	158.00	618.00	158.00	619.00	156.00	619.00	156.00	621.00	153.00	621.00	153.00	622.00	149.00	622.00	149.00	624.00	147.00	624.00	147.00	625.00	145.00	625.00	145.00	626.00	144.00	626.00	144.00	627.00	143.00	627.00	143.00	628.00	140.00	628.00	140.00	629.00	139.00	629.00	139.00	630.00	134.00	630.00	134.00	631.00	132.00	631.00	132.00	632.00	130.00	632.00	130.00	633.00	126.00	633.00	126.00	634.00	125.00	634.00	125.00	635.00	121.00	635.00	121.00	636.00	120.00	636.00	120.00	637.00	118.00	637.00	118.00	638.00	117.00	638.00	117.00	639.00	110.00	639.00	110.00	638.00	100.00	638.00	100.00	634.00	99.00	634.00	99.00	631.00	98.00	631.00	98.00	629.00	97.00	629.00	97.00	626.00	96.00	626.00	96.00	624.00	95.00	624.00	95.00	623.00	94.00	623.00	94.00	620.00	93.00	620.00	93.00	619.00	92.00	619.00	92.00	617.00	91.00	617.00	91.00	615.00	90.00	615.00	90.00	613.00	89.00	613.00	89.00	612.00	88.00	612.00	88.00	610.00	87.00	610.00	87.00	604.00	88.00	604.00	88.00	596.00	89.00	596.00	89.00	590.00	90.00	590.00	90.00	583.00	91.00	583.00	91.00	579.00	92.00	579.00	92.00	575.00	93.00	575.00	93.00	572.00	94.00	572.00	94.00	570.00	95.00	570.00	95.00	568.00	97.00	568.00	97.00	566.00	98.00	566.00	98.00	565.00	99.00	565.00	99.00	564.00	100.00	564.00	100.00	563.00	101.00	563.00	101.00	561.00	102.00	561.00	102.00	560.00	103.00	560.00	103.00	559.00	104.00	559.00	104.00	558.00	105.00	558.00	105.00	557.00	106.00	557.00	106.00	555.00	107.00	555.00	107.00	554.00	108.00	554.00	108.00	552.00	113.00	552.00	113.00	553.00	115.00	553.00	115.00	554.00	117.00	554.00	117.00	555.00	118.00	555.00	118.00	556.00	120.00	556.00	120.00	557.00	122.00	557.00	122.00	558.00	129.00	558.00	129.00	559.00	132.00	559.00	132.00	560.00	134.00	560.00	134.00	561.00	136.00	561.00	136.00	563.00	137.00	563.00	137.00	567.00	138.00	567.00	138.00	570.00	139.00	570.00	139.00	571.00	140.00	571.00	140.00	573.00	141.00	573.00	141.00	574.00	142.00	574.00	142.00	576.00	143.00	576.00	143.00	578.00	145.00	578.00	145.00	579.00	146.00	579.00	146.00	581.00	148.00	581.00	148.00	582.00	149.00	582.00	149.00	583.00	152.00	583.00	152.00	584.00	165.00	584.00	165.00	583.00	167.00	583.00	167.00	588.00	166.00	588.00	166.00	594.00	165.00	594.00	165.00	598.00	164.00	598.00	164.00	599.00	163.00	599.00	163.00	603.00	162.00	603.00	162.00	605.00	161.00	605.00
T0_thres-1.tif	0529-0145	64.47	239.24	458.88	6.01	0.0330	176.00	529.00	177.00	529.00	177.00	531.00	165.00	531.00	165.00	532.00	163.00	532.00	163.00	533.00	161.00	533.00	161.00	534.00	159.00	534.00	159.00	535.00	158.00	535.00	158.00	536.00	156.00	536.00	156.00	537.00	155.00	537.00	155.00	538.00	153.00	538.00	153.00	539.00	151.00	539.00	151.00	540.00	150.00	540.00	150.00	541.00	149.00	541.00	149.00	542.00	147.00	542.00	147.00	543.00	146.00	543.00	146.00	544.00	144.00	544.00	144.00	545.00	143.00	545.00	143.00	546.00	142.00	546.00	142.00	547.00	141.00	547.00	141.00	548.00	140.00	548.00	140.00	550.00	139.00	550.00	139.00	552.00	138.00	552.00	138.00	554.00	137.00	554.00	137.00	557.00	135.00	557.00	135.00	556.00	132.00	556.00	132.00	555.00	124.00	555.00	124.00	554.00	123.00	554.00	123.00	553.00	121.00	553.00	121.00	552.00	120.00	552.00	120.00	551.00	117.00	551.00	117.00	550.00	115.00	550.00	115.00	549.00	113.00	549.00	113.00	545.00	114.00	545.00	114.00	535.00	115.00	535.00	115.00	529.00	116.00	529.00	116.00	525.00	117.00	525.00	117.00	523.00	118.00	523.00	118.00	522.00	119.00	522.00	119.00	520.00	120.00	520.00	120.00	518.00	121.00	518.00	121.00	514.00	123.00	514.00	123.00	510.00	124.00	510.00	124.00	509.00	126.00	509.00	126.00	507.00	128.00	507.00	128.00	506.00	130.00	506.00	130.00	505.00	132.00	505.00	132.00	504.00	137.00	504.00	137.00	503.00	142.00	503.00	142.00	502.00	156.00	502.00	156.00	503.00	158.00	503.00	158.00	504.00	162.00	504.00	162.00	505.00	165.00	505.00	165.00	506.00	166.00	506.00	166.00	507.00	168.00	507.00	168.00	508.00	169.00	508.00	169.00	509.00	170.00	509.00	170.00	510.00	171.00	510.00	171.00	511.00	172.00	511.00	172.00	512.00	173.00	512.00	173.00	516.00	174.00	516.00	174.00	521.00	175.00	521.00	175.00	525.00	176.00	525.00
T0_thres-1.tif	0750-0469	213.02	342.17	1496.70	-71.14	0.0121	526.00	782.00	525.00	782.00	525.00	786.00	524.00	786.00	524.00	790.00	523.00	790.00	523.00	791.00	522.00	791.00	522.00	793.00	521.00	793.00	521.00	794.00	520.00	794.00	520.00	796.00	518.00	796.00	518.00	797.00	517.00	797.00	517.00	798.00	516.00	798.00	516.00	799.00	514.00	799.00	514.00	800.00	513.00	800.00	513.00	802.00	511.00	802.00	511.00	804.00	510.00	804.00	510.00	805.00	507.00	805.00	507.00	806.00	505.00	806.00	505.00	807.00	502.00	807.00	502.00	808.00	500.00	808.00	500.00	809.00	493.00	809.00	493.00	808.00	491.00	808.00	491.00	807.00	488.00	807.00	488.00	806.00	486.00	806.00	486.00	805.00	484.00	805.00	484.00	804.00	482.00	804.00	482.00	803.00	481.00	803.00	481.00	802.00	479.00	802.00	479.00	801.00	478.00	801.00	478.00	800.00	475.00	800.00	475.00	799.00	473.00	799.00	473.00	798.00	470.00	798.00	470.00	797.00	468.00	797.00	468.00	796.00	465.00	796.00	465.00	795.00	462.00	795.00	462.00	794.00	461.00	794.00	461.00	793.00	460.00	793.00	460.00	792.00	458.00	792.00	458.00	791.00	456.00	791.00	456.00	790.00	455.00	790.00	455.00	789.00	454.00	789.00	454.00	788.00	453.00	788.00	453.00	787.00	452.00	787.00	452.00	786.00	451.00	786.00	451.00	785.00	450.00	785.00	450.00	784.00	449.00	784.00	449.00	783.00	448.00	783.00	448.00	782.00	447.00	782.00	447.00	781.00	446.00	781.00	446.00	780.00	445.00	780.00	445.00	779.00	444.00	779.00	444.00	777.00	442.00	777.00	442.00	775.00	440.00	775.00	440.00	774.00	439.00	774.00	439.00	773.00	437.00	773.00	437.00	772.00	436.00	772.00	436.00	770.00	435.00	770.00	435.00	769.00	433.00	769.00	433.00	768.00	432.00	768.00	432.00	766.00	431.00	766.00	431.00	765.00	430.00	765.00	430.00	764.00	429.00	764.00	429.00	762.00	428.00	762.00	428.00	760.00	427.00	760.00	427.00	759.00	426.00	759.00	426.00	756.00	425.00	756.00	425.00	754.00	424.00	754.00	424.00	749.00	423.00	749.00	423.00	744.00	422.00	744.00	422.00	740.00	423.00	740.00	423.00	736.00	422.00	736.00	422.00	732.00	421.00	732.00	421.00	731.00	419.00	731.00	419.00	730.00	418.00	730.00	418.00	729.00	417.00	729.00	417.00	726.00	416.00	726.00	416.00	725.00	415.00	725.00	415.00	723.00	414.00	723.00	414.00	721.00	413.00	721.00	413.00	719.00	419.00	719.00	419.00	718.00	421.00	718.00	421.00	717.00	422.00	717.00	422.00	715.00	424.00	715.00	424.00	714.00	425.00	714.00	425.00	709.00	426.00	709.00	426.00	700.00	427.00	700.00	427.00	697.00	428.00	697.00	428.00	696.00	429.00	696.00	429.00	695.00	432.00	695.00	432.00	694.00	438.00	694.00	438.00	693.00	442.00	693.00	442.00	692.00	451.00	692.00	451.00	693.00	458.00	693.00	458.00	694.00	462.00	694.00	462.00	695.00	465.00	695.00	465.00	696.00	469.00	696.00	469.00	697.00	473.00	697.00	473.00	698.00	476.00	698.00	476.00	699.00	479.00	699.00	479.00	700.00	477.00	700.00	477.00	701.00	476.00	701.00	476.00	703.00	475.00	703.00	475.00	705.00	474.00	705.00	474.00	712.00	475.00	712.00	475.00	714.00	476.00	714.00	476.00	715.00	477.00	715.00	477.00	716.00	478.00	716.00	478.00	718.00	479.00	718.00	479.00	719.00	477.00	719.00	477.00	721.00	476.00	721.00	476.00	723.00	475.00	723.00	475.00	726.00	474.00	726.00	474.00	741.00	475.00	741.00	475.00	743.00	476.00	743.00	476.00	744.00	477.00	744.00	477.00	746.00	478.00	746.00	478.00	747.00	479.00	747.00	479.00	749.00	482.00	749.00	482.00	750.00	483.00	750.00	483.00	751.00	487.00	751.00	487.00	752.00	508.00	752.00	508.00	751.00	510.00	751.00	510.00	750.00	513.00	750.00	513.00	749.00	515.00	749.00	515.00	748.00	518.00	748.00	518.00	747.00	519.00	747.00	519.00	746.00	520.00	746.00	520.00	745.00	522.00	745.00	522.00	747.00	523.00	747.00	523.00	749.00	524.00	749.00	524.00	753.00	525.00	753.00	525.00	758.00	526.00	758.00	526.00	763.00	525.00	763.00	525.00	778.00	526.00	778.00
T0_thres-1.tif	0209-0761	343.14	95.83	6675.63	14.89	0.1455	823.00	227.00	822.00	227.00	822.00	228.00	821.00	228.00	821.00	229.00	819.00	229.00	819.00	231.00	818.00	231.00	818.00	232.00	817.00	232.00	817.00	233.00	816.00	233.00	816.00	235.00	815.00	235.00	815.00	236.00	814.00	236.00	814.00	237.00	812.00	237.00	812.00	238.00	810.00	238.00	810.00	240.00	806.00	240.00	806.00	241.00	805.00	241.00	805.00	242.00	803.00	242.00	803.00	243.00	802.00	243.00	802.00	244.00	801.00	244.00	801.00	245.00	800.00	245.00	800.00	246.00	799.00	246.00	799.00	247.00	795.00	247.00	795.00	248.00	794.00	248.00	794.00	249.00	790.00	249.00	790.00	250.00	787.00	250.00	787.00	251.00	785.00	251.00	785.00	252.00	780.00	252.00	780.00	253.00	778.00	253.00	778.00	254.00	774.00	254.00	774.00	255.00	773.00	255.00	773.00	256.00	770.00	256.00	770.00	257.00	768.00	257.00	768.00	258.00	765.00	258.00	765.00	259.00	763.00	259.00	763.00	260.00	761.00	260.00	761.00	261.00	759.00	261.00	759.00	262.00	757.00	262.00	757.00	263.00	756.00	263.00	756.00	264.00	755.00	264.00	755.00	265.00	753.00	265.00	753.00	266.00	752.00	266.00	752.00	267.00	751.00	267.00	751.00	268.00	750.00	268.00	750.00	270.00	749.00	270.00	749.00	271.00	748.00	271.00	748.00	272.00	747.00	272.00	747.00	273.00	746.00	273.00	746.00	274.00	745.00	274.00	745.00	275.00	744.00	275.00	744.00	276.00	743.00	276.00	743.00	278.00	741.00	278.00	741.00	279.00	738.00	279.00	738.00	280.00	726.00	280.00	726.00	279.00	720.00	279.00	720.00	278.00	715.00	278.00	715.00	277.00	706.00	277.00	706.00	276.00	703.00	276.00	703.00	277.00	692.00	277.00	692.00	276.00	682.00	276.00	682.00	275.00	675.00	275.00	675.00	276.00	671.00	276.00	671.00	277.00	667.00	277.00	667.00	278.00	665.00	278.00	665.00	279.00	662.00	279.00	662.00	280.00	661.00	280.00	661.00	281.00	658.00	281.00	658.00	282.00	656.00	282.00	656.00	283.00	654.00	283.00	654.00	284.00	653.00	284.00	653.00	285.00	651.00	285.00	651.00	286.00	649.00	286.00	649.00	287.00	647.00	287.00	647.00	288.00	646.00	288.00	646.00	289.00	643.00	289.00	643.00	290.00	642.00	290.00	642.00	291.00	640.00	291.00	640.00	292.00	638.00	292.00	638.00	293.00	636.00	293.00	636.00	294.00	634.00	294.00	634.00	295.00	633.00	295.00	633.00	294.00	630.00	294.00	630.00	295.00	628.00	295.00	628.00	296.00	625.00	296.00	625.00	297.00	623.00	297.00	623.00	298.00	621.00	298.00	621.00	299.00	618.00	299.00	618.00	300.00	615.00	300.00	615.00	301.00	606.00	301.00	606.00	300.00	604.00	300.00	604.00	299.00	601.00	299.00	601.00	298.00	599.00	298.00	599.00	297.00	594.00	297.00	594.00	296.00	592.00	296.00	592.00	295.00	591.00	295.00	591.00	294.00	589.00	294.00	589.00	293.00	588.00	293.00	588.00	292.00	586.00	292.00	586.00	291.00	585.00	291.00	585.00	290.00	583.00	290.00	583.00	289.00	582.00	289.00	582.00	288.00	581.00	288.00	581.00	286.00	580.00	286.00	580.00	285.00	579.00	285.00	579.00	283.00	578.00	283.00	578.00	282.00	577.00	282.00	577.00	281.00	576.00	281.00	576.00	279.00	575.00	279.00	575.00	278.00	574.00	278.00	574.00	277.00	573.00	277.00	573.00	276.00	572.00	276.00	572.00	275.00	571.00	275.00	571.00	274.00	570.00	274.00	570.00	273.00	569.00	273.00	569.00	272.00	568.00	272.00	568.00	270.00	567.00	270.00	567.00	269.00	566.00	269.00	566.00	268.00	565.00	268.00	565.00	267.00	564.00	267.00	564.00	263.00	563.00	263.00	563.00	261.00	562.00	261.00	562.00	258.00	561.00	258.00	561.00	255.00	560.00	255.00	560.00	253.00	559.00	253.00	559.00	249.00	558.00	249.00	558.00	241.00	557.00	241.00	557.00	237.00	558.00	237.00	558.00	230.00	559.00	230.00	559.00	226.00	560.00	226.00	560.00	224.00	561.00	224.00	561.00	221.00	568.00	221.00	568.00	222.00	570.00	222.00	570.00	223.00	572.00	223.00	572.00	222.00	574.00	222.00	574.00	221.00	576.00	221.00	576.00	222.00	577.00	222.00	577.00	221.00	590.00	221.00	590.00	222.00	601.00	222.00	601.00	223.00	619.00	223.00	619.00	222.00	621.00	222.00	621.00	221.00	623.00	221.00	623.00	220.00	624.00	220.00	624.00	219.00	626.00	219.00	626.00	218.00	627.00	218.00	627.00	217.00	629.00	217.00	629.00	216.00	630.00	216.00	630.00	215.00	632.00	215.00	632.00	213.00	633.00	213.00	633.00	211.00	634.00	211.00	634.00	209.00	635.00	209.00	635.00	207.00	636.00	207.00	636.00	205.00	637.00	205.00	637.00	200.00	638.00	200.00	638.00	184.00	637.00	184.00	637.00	183.00	636.00	183.00	636.00	177.00	635.00	177.00	635.00	176.00	634.00	176.00	634.00	173.00	633.00	173.00	633.00	172.00	630.00	172.00	630.00	171.00	627.00	171.00	627.00	170.00	632.00	170.00	632.00	169.00	636.00	169.00	636.00	168.00	637.00	168.00	637.00	167.00	639.00	167.00	639.00	165.00	640.00	165.00	640.00	164.00	642.00	164.00	642.00	163.00	643.00	163.00	643.00	162.00	644.00	162.00	644.00	163.00	645.00	163.00	645.00	165.00	646.00	165.00	646.00	167.00	647.00	167.00	647.00	169.00	648.00	169.00	648.00	170.00	649.00	170.00	649.00	171.00	650.00	171.00	650.00	172.00	651.00	172.00	651.00	173.00	653.00	173.00	653.00	174.00	654.00	174.00	654.00	175.00	655.00	175.00	655.00	176.00	656.00	176.00	656.00	177.00	657.00	177.00	657.00	178.00	659.00	178.00	659.00	179.00	660.00	179.00	660.00	180.00	662.00	180.00	662.00	181.00	664.00	181.00	664.00	182.00	666.00	182.00	666.00	183.00	668.00	183.00	668.00	184.00	671.00	184.00	671.00	185.00	673.00	185.00	673.00	186.00	675.00	186.00	675.00	187.00	677.00	187.00	677.00	188.00	680.00	188.00	680.00	189.00	682.00	189.00	682.00	190.00	695.00	190.00	695.00	191.00	701.00	191.00	701.00	192.00	712.00	192.00	712.00	193.00	724.00	193.00	724.00	192.00	727.00	192.00	727.00	191.00	730.00	191.00	730.00	190.00	732.00	190.00	732.00	189.00	734.00	189.00	734.00	188.00	737.00	188.00	737.00	187.00	739.00	187.00	739.00	186.00	741.00	186.00	741.00	185.00	742.00	185.00	742.00	184.00	744.00	184.00	744.00	183.00	746.00	183.00	746.00	182.00	748.00	182.00	748.00	181.00	750.00	181.00	750.00	180.00	752.00	180.00	752.00	179.00	753.00	179.00	753.00	178.00	755.00	178.00	755.00	176.00	757.00	176.00	757.00	177.00	759.00	177.00	759.00	178.00	760.00	178.00	760.00	177.00	763.00	177.00	763.00	176.00	766.00	176.00	766.00	174.00	768.00	174.00	768.00	173.00	770.00	173.00	770.00	172.00	771.00	172.00	771.00	171.00	773.00	171.00	773.00	170.00	774.00	170.00	774.00	169.00	775.00	169.00	775.00	168.00	776.00	168.00	776.00	166.00	777.00	166.00	777.00	165.00	778.00	165.00	778.00	163.00	779.00	163.00	779.00	160.00	780.00	160.00	780.00	159.00	781.00	159.00	781.00	157.00	782.00	157.00	782.00	156.00	783.00	156.00	783.00	155.00	785.00	155.00	785.00	156.00	786.00	156.00	786.00	157.00	787.00	157.00	787.00	158.00	788.00	158.00	788.00	159.00	789.00	159.00	789.00	160.00	794.00	160.00	794.00	161.00	795.00	161.00	795.00	162.00	800.00	162.00	800.00	163.00	801.00	163.00	801.00	164.00	808.00	164.00	808.00	163.00	811.00	163.00	811.00	162.00	813.00	162.00	813.00	159.00	815.00	159.00	815.00	157.00	816.00	157.00	816.00	152.00	817.00	152.00	817.00	146.00	819.00	146.00	819.00	145.00	820.00	145.00	820.00	144.00	822.00	144.00	822.00	145.00	830.00	145.00	830.00	144.00	833.00	144.00	833.00	143.00	837.00	143.00	837.00	142.00	839.00	142.00	839.00	141.00	841.00	141.00	841.00	142.00	842.00	142.00	842.00	141.00	843.00	141.00	843.00	140.00	844.00	140.00	844.00	139.00	848.00	139.00	848.00	138.00	850.00	138.00	850.00	137.00	852.00	137.00	852.00	138.00	853.00	138.00	853.00	137.00	855.00	137.00	855.00	136.00	856.00	136.00	856.00	135.00	860.00	135.00	860.00	133.00	863.00	133.00	863.00	132.00	865.00	132.00	865.00	130.00	869.00	130.00	869.00	128.00	872.00	128.00	872.00	127.00	875.00	127.00	875.00	126.00	878.00	126.00	878.00	125.00	879.00	125.00	879.00	124.00	880.00	124.00	880.00	123.00	882.00	123.00	882.00	122.00	883.00	122.00	883.00	121.00	884.00	121.00	884.00	120.00	885.00	120.00	885.00	119.00	887.00	119.00	887.00	118.00	891.00	118.00	891.00	117.00	893.00	117.00	893.00	118.00	899.00	118.00	899.00	119.00	900.00	119.00	900.00	120.00	902.00	120.00	902.00	119.00	904.00	119.00	904.00	120.00	905.00	120.00	905.00	121.00	906.00	121.00	906.00	120.00	910.00	120.00	910.00	121.00	911.00	121.00	911.00	122.00	912.00	122.00	912.00	123.00	914.00	123.00	914.00	124.00	915.00	124.00	915.00	125.00	918.00	125.00	918.00	126.00	919.00	126.00	919.00	127.00	920.00	127.00	920.00	126.00	934.00	126.00	934.00	127.00	944.00	127.00	944.00	128.00	945.00	128.00	945.00	127.00	951.00	127.00	951.00	128.00	952.00	128.00	952.00	131.00	953.00	131.00	953.00	134.00	954.00	134.00	954.00	136.00	955.00	136.00	955.00	138.00	956.00	138.00	956.00	142.00	957.00	142.00	957.00	145.00	958.00	145.00	958.00	146.00	959.00	146.00	959.00	147.00	961.00	147.00	961.00	151.00	962.00	151.00	962.00	152.00	963.00	152.00	963.00	155.00	964.00	155.00	964.00	158.00	965.00	158.00	965.00	163.00	966.00	163.00	966.00	168.00	965.00	168.00	965.00	170.00	963.00	170.00	963.00	171.00	962.00	171.00	962.00	172.00	961.00	172.00	961.00	173.00	960.00	173.00	960.00	174.00	959.00	174.00	959.00	175.00	956.00	175.00	956.00	177.00	955.00	177.00	955.00	179.00	954.00	179.00	954.00	180.00	951.00	180.00	951.00	181.00	950.00	181.00	950.00	182.00	948.00	182.00	948.00	183.00	943.00	183.00	943.00	184.00	935.00	184.00	935.00	185.00	932.00	185.00	932.00	186.00	930.00	186.00	930.00	187.00	929.00	187.00	929.00	188.00	928.00	188.00	928.00	189.00	926.00	189.00	926.00	190.00	925.00	190.00	925.00	191.00	923.00	191.00	923.00	192.00	921.00	192.00	921.00	193.00	917.00	193.00	917.00	194.00	915.00	194.00	915.00	195.00	912.00	195.00	912.00	197.00	911.00	197.00	911.00	198.00	910.00	198.00	910.00	199.00	908.00	199.00	908.00	201.00	907.00	201.00	907.00	202.00	906.00	202.00	906.00	203.00	904.00	203.00	904.00	204.00	903.00	204.00	903.00	205.00	901.00	205.00	901.00	206.00	889.00	206.00	889.00	207.00	886.00	207.00	886.00	208.00	884.00	208.00	884.00	209.00	876.00	209.00	876.00	210.00	875.00	210.00	875.00	211.00	850.00	211.00	850.00	212.00	848.00	212.00	848.00	213.00	847.00	213.00	847.00	214.00	845.00	214.00	845.00	215.00	842.00	215.00	842.00	216.00	839.00	216.00	839.00	217.00	837.00	217.00	837.00	218.00	834.00	218.00	834.00	219.00	832.00	219.00	832.00	220.00	831.00	220.00	831.00	221.00	830.00	221.00	830.00	222.00	828.00	222.00	828.00	223.00	827.00	223.00	827.00	224.00	825.00	224.00	825.00	225.00	824.00	225.00	824.00	226.00	823.00	226.00
T0_thres-1.tif	0556-0546	246.42	253.24	978.51	-71.70	0.0382	528.00	507.00	524.00	508.00	524.00	509.00	523.00	509.00	522.00	509.00	522.00	510.00	521.00	510.00	521.00	511.00	520.00	511.00	520.00	512.00	519.00	512.00	519.00	513.00	518.00	513.00	518.00	514.00	517.00	514.00	516.00	514.00	516.00	515.00	515.00	516.00	515.00	517.00	514.00	517.00	514.00	518.00	513.00	518.00	513.00	519.00	513.00	520.00	513.00	521.00	512.00	521.00	512.00	522.00	512.00	523.00	512.00	524.00	511.00	524.00	511.00	525.00	511.00	526.00	511.00	527.00	510.00	527.00	510.00	528.00	510.00	529.00	509.00	529.00	509.00	530.00	509.00	531.00	509.00	532.00	509.00	533.00	508.00	533.00	508.00	534.00	508.00	535.00	508.00	536.00	508.00	537.00	508.00	538.00	508.00	539.00	507.00	539.00	507.00	540.00	507.00	541.00	507.00	542.00	508.00	542.00	508.00	543.00	508.00	544.00	508.00	545.00	508.00	546.00	508.00	547.00	508.00	548.00	508.00	549.00	509.00	550.00	509.00	551.00	509.00	552.00	509.00	553.00	509.00	554.00	509.00	555.00	509.00	556.00	509.00	557.00	509.00	558.00	509.00	559.00	510.00	560.00	510.00	561.00	510.00	562.00	510.00	563.00	510.00	564.00	510.00	565.00	511.00	565.00	511.00	566.00	511.00	567.00	511.00	568.00	511.00	569.00	511.00	570.00	512.00	571.00	512.00	572.00	512.00	573.00	512.00	574.00	513.00	574.00	513.00	575.00	513.00	576.00	513.00	577.00	514.00	578.00	515.00	578.00	515.00	579.00	516.00	579.00	517.00	580.00	518.00	580.00	519.00	581.00	520.00	581.00	521.00	582.00	522.00	582.00	522.00	583.00	523.00	583.00	524.00	584.00	525.00	584.00	525.00	585.00	526.00	585.00	526.00	586.00	527.00	586.00	528.00	587.00	529.00	587.00	529.00	588.00	530.00	588.00	530.00	589.00	531.00	589.00	531.00	590.00	532.00	590.00	532.00	591.00	533.00	591.00	533.00	592.00	534.00	592.00	534.00	593.00	535.00	593.00	535.00	594.00	536.00	595.00	536.00	596.00	537.00	596.00	538.00	597.00	539.00	598.00	539.00	599.00	540.00	599.00	541.00	600.00	542.00	600.00	542.00	601.00	543.00	602.00	544.00	602.00	544.00	603.00	545.00	603.00	545.00	604.00	546.00	604.00	547.00	605.00	548.00	605.00	549.00	605.00	550.00	605.00	551.00	605.00	552.00	605.00	553.00	605.00	553.00	604.00	554.00	604.00	555.00	604.00	556.00	604.00	557.00	603.00	558.00	603.00	558.00	602.00	559.00	602.00	559.00	601.00	560.00	601.00	561.00	600.00	561.00	599.00	562.00	599.00	562.00	598.00	563.00	598.00	563.00	597.00	564.00	597.00	564.00	596.00	565.00	596.00	565.00	595.00	566.00	595.00	567.00	594.00	568.00	593.00	569.00	592.00	570.00	591.00	571.00	591.00	571.00	590.00	572.00	589.00	573.00	589.00	573.00	588.00	574.00	588.00	574.00	587.00	575.00	587.00	575.00	586.00	576.00	585.00	577.00	585.00	577.00	584.00	578.00	583.00	579.00	582.00	580.00	581.00	581.00	581.00	581.00	580.00	582.00	580.00	582.00	579.00	583.00	578.00	583.00	577.00	584.00	577.00	584.00	576.00	584.00	575.00	585.00	575.00	585.00	574.00	584.00	573.00	584.00	572.00	584.00	571.00	584.00	570.00	584.00	569.00	583.00	569.00	583.00	568.00	582.00	568.00	582.00	567.00	581.00	567.00	581.00	566.00	580.00	566.00	580.00	565.00	579.00	565.00	578.00	565.00	578.00	564.00	577.00	564.00	576.00	563.00	575.00	563.00	574.00	562.00	573.00	562.00	573.00	561.00	572.00	561.00	571.00	560.00	570.00	559.00	570.00	558.00	569.00	557.00	569.00	556.00	568.00	555.00	568.00	554.00	567.00	553.00	567.00	552.00	567.00	551.00	566.00	550.00	566.00	549.00	566.00	548.00	565.00	547.00	565.00	546.00	565.00	545.00	565.00	544.00	565.00	543.00	565.00	542.00	565.00	541.00	565.00	540.00	565.00	539.00	565.00	538.00	565.00	537.00	566.00	536.00	566.00	535.00	566.00	534.00	566.00	533.00	566.00	532.00	567.00	531.00	567.00	530.00	567.00	529.00	568.00	529.00	568.00	528.00	568.00	527.00	568.00	526.00	568.00	525.00	568.00	524.00	567.00	524.00	567.00	523.00	566.00	523.00	566.00	522.00	565.00	522.00	564.00	522.00	563.00	522.00	562.00	522.00	561.00	522.00	560.00	522.00	559.00	522.00	558.00	522.00	557.00	522.00	556.00	522.00	555.00	522.00	554.00	522.00	553.00	522.00	552.00	522.00	551.00	522.00	550.00	522.00	549.00	522.00	548.00	522.00	548.00	521.00	547.00	521.00	546.00	521.00	545.00	521.00	544.00	521.00	543.00	520.00	542.00	520.00	541.00	520.00	541.00	519.00	540.00	519.00	539.00	518.00	538.00	518.00	538.00	517.00	537.00	517.00	536.00	516.00	535.00	515.00	534.00	514.00	534.00	513.00	533.00	513.00	533.00	512.00	532.00	512.00	532.00	511.00	531.00	511.00	531.00	510.00	530.00	509.00	529.00	508.00	529.00	507.00	529.00	508.00
T0_thres-1.tif	0565-0610	277.04	257.15	298.97	82.11	0.0828	600.00	536.00	597.00	540.00	597.00	541.00	597.00	542.00	596.00	543.00	596.00	544.00	596.00	545.00	596.00	546.00	596.00	547.00	596.00	548.00	595.00	548.00	595.00	549.00	595.00	550.00	595.00	551.00	595.00	552.00	595.00	553.00	595.00	554.00	594.00	554.00	594.00	555.00	594.00	556.00	594.00	557.00	594.00	558.00	594.00	559.00	594.00	560.00	594.00	561.00	594.00	562.00	594.00	563.00	594.00	564.00	594.00	565.00	594.00	566.00	594.00	567.00	594.00	568.00	594.00	569.00	594.00	570.00	594.00	571.00	594.00	572.00	594.00	573.00	594.00	574.00	594.00	575.00	595.00	575.00	595.00	576.00	595.00	577.00	595.00	578.00	596.00	579.00	596.00	580.00	596.00	581.00	597.00	582.00	597.00	583.00	598.00	584.00	599.00	585.00	599.00	586.00	600.00	586.00	600.00	587.00	601.00	588.00	601.00	589.00	602.00	589.00	602.00	590.00	603.00	590.00	603.00	591.00	604.00	592.00	605.00	592.00	606.00	593.00	607.00	593.00	608.00	593.00	609.00	593.00	609.00	594.00	610.00	594.00	611.00	594.00	612.00	594.00	613.00	593.00	614.00	593.00	615.00	593.00	616.00	592.00	617.00	592.00	617.00	591.00	618.00	591.00	618.00	590.00	619.00	590.00	620.00	589.00	621.00	588.00	621.00	587.00	622.00	587.00	622.00	586.00	623.00	585.00	623.00	584.00	623.00	583.00	624.00	583.00	624.00	582.00	624.00	581.00	624.00	580.00	625.00	580.00	625.00	579.00	625.00	578.00	625.00	577.00	625.00	576.00	626.00	575.00	626.00	574.00	626.00	573.00	626.00	572.00	626.00	571.00	626.00	570.00	626.00	569.00	626.00	568.00	626.00	567.00	626.00	566.00	626.00	565.00	626.00	564.00	626.00	563.00	626.00	562.00	626.00	561.00	626.00	560.00	625.00	559.00	625.00	558.00	625.00	557.00	625.00	556.00	625.00	555.00	624.00	554.00	624.00	553.00	624.00	552.00	623.00	551.00	623.00	550.00	622.00	550.00	622.00	549.00	621.00	549.00	621.00	548.00	621.00	547.00	620.00	547.00	620.00	546.00	619.00	546.00	618.00	545.00	617.00	545.00	617.00	544.00	616.00	544.00	616.00	543.00	615.00	543.00	614.00	542.00	613.00	541.00	612.00	540.00	611.00	540.00	611.00	539.00	610.00	539.00	609.00	538.00	608.00	538.00	607.00	538.00	606.00	538.00	605.00	538.00	604.00	538.00	604.00	539.00	603.00	539.00	603.00	540.00	602.00	540.00	601.00	540.00	601.00	541.00
T0_thres-1.tif	0645-0716	324.19	295.07	101.03	-44.93	0.1492	711.00	625.00	707.00	627.00	707.00	628.00	707.00	629.00	706.00	629.00	706.00	630.00	706.00	631.00	705.00	631.00	705.00	632.00	705.00	633.00	704.00	634.00	704.00	635.00	704.00	636.00	704.00	637.00	704.00	638.00	704.00	639.00	704.00	640.00	704.00	641.00	704.00	642.00	704.00	643.00	704.00	644.00	704.00	645.00	704.00	646.00	704.00	647.00	704.00	648.00	704.00	649.00	704.00	650.00	704.00	651.00	704.00	652.00	705.00	652.00	705.00	653.00	705.00	654.00	705.00	655.00	705.00	656.00	705.00	657.00	705.00	658.00	706.00	658.00	706.00	659.00	707.00	660.00	708.00	661.00	709.00	661.00	709.00	662.00	710.00	662.00	711.00	662.00	712.00	662.00	713.00	662.00	713.00	663.00	714.00	663.00	715.00	663.00	716.00	663.00	716.00	664.00	717.00	664.00	717.00	665.00	718.00	665.00	719.00	665.00	720.00	665.00	721.00	665.00	722.00	665.00	722.00	664.00	723.00	664.00	723.00	663.00	724.00	663.00	724.00	662.00	725.00	662.00	725.00	661.00	726.00	660.00	726.00	659.00	727.00	658.00	728.00	657.00	728.00	656.00	729.00	655.00	729.00	654.00	728.00	654.00	728.00	653.00	727.00	653.00	727.00	652.00	726.00	652.00	725.00	652.00	724.00	651.00	723.00	651.00	722.00	651.00	721.00	650.00	720.00	650.00	719.00	649.00	718.00	649.00	717.00	648.00	717.00	647.00	716.00	647.00	716.00	646.00	715.00	646.00	715.00	645.00	714.00	644.00	714.00	643.00	713.00	643.00	713.00	642.00	713.00	641.00	712.00	640.00	712.00	639.00	712.00	638.00	712.00	637.00	712.00	636.00	712.00	635.00	713.00	634.00	713.00	633.00	713.00	632.00	713.00	631.00	713.00	630.00	713.00	629.00	713.00	628.00	712.00	628.00	712.00	627.00	711.00	627.00	710.00	627.00	709.00	627.00	709.00	628.00	709.00	629.00
