# Supplementary material for: Pathogen-derived mechanical cues potentiate the spatio-temporal implementation of plant defense
Source: BMC Biol. 2022 Dec 27;20:292. doi: 10.1186/s12915-022-01495-w (PMC9795618; doi:10.1186/s12915-022-01495-w)
Supplement: Supplementary file 14 — Additional file 14: File S5. Pictures used in this work (raw and analyzed). [file 12915_2022_1495_MOESM14_ESM.xz › Infection/M1/26hpi/Log.txt]

T8_thres.tif	0402-0239	109.39	187.52	6654.96	21.84	0.0697	360.00	377.00	361.00	377.00	361.00	380.00	362.00	380.00	362.00	382.00	363.00	382.00	363.00	384.00	364.00	384.00	364.00	385.00	362.00	385.00	362.00	386.00	361.00	386.00	361.00	387.00	360.00	387.00	360.00	388.00	358.00	388.00	358.00	389.00	357.00	389.00	357.00	390.00	355.00	390.00	355.00	391.00	352.00	391.00	352.00	392.00	351.00	392.00	351.00	393.00	349.00	393.00	349.00	394.00	346.00	394.00	346.00	395.00	344.00	395.00	344.00	396.00	341.00	396.00	341.00	397.00	338.00	397.00	338.00	398.00	335.00	398.00	335.00	399.00	332.00	399.00	332.00	400.00	329.00	400.00	329.00	401.00	326.00	401.00	326.00	402.00	322.00	402.00	322.00	403.00	320.00	403.00	320.00	404.00	317.00	404.00	317.00	405.00	315.00	405.00	315.00	406.00	313.00	406.00	313.00	407.00	312.00	407.00	312.00	408.00	311.00	408.00	311.00	409.00	306.00	409.00	306.00	410.00	303.00	410.00	303.00	411.00	302.00	411.00	302.00	413.00	301.00	413.00	301.00	422.00	302.00	422.00	302.00	430.00	303.00	430.00	303.00	433.00	304.00	433.00	304.00	435.00	305.00	435.00	305.00	437.00	306.00	437.00	306.00	440.00	307.00	440.00	307.00	441.00	308.00	441.00	308.00	443.00	309.00	443.00	309.00	444.00	310.00	444.00	310.00	446.00	311.00	446.00	311.00	448.00	312.00	448.00	312.00	449.00	313.00	449.00	313.00	450.00	314.00	450.00	314.00	452.00	315.00	452.00	315.00	453.00	316.00	453.00	316.00	454.00	317.00	454.00	317.00	456.00	319.00	456.00	319.00	457.00	320.00	457.00	320.00	459.00	319.00	459.00	319.00	460.00	316.00	460.00	316.00	461.00	315.00	461.00	315.00	462.00	313.00	462.00	313.00	463.00	312.00	463.00	312.00	464.00	310.00	464.00	310.00	465.00	309.00	465.00	309.00	466.00	307.00	466.00	307.00	467.00	306.00	467.00	306.00	468.00	305.00	468.00	305.00	469.00	303.00	469.00	303.00	470.00	302.00	470.00	302.00	471.00	301.00	471.00	301.00	472.00	300.00	472.00	300.00	473.00	299.00	473.00	299.00	474.00	298.00	474.00	298.00	476.00	297.00	476.00	297.00	477.00	296.00	477.00	296.00	478.00	295.00	478.00	295.00	480.00	294.00	480.00	294.00	483.00	293.00	483.00	293.00	485.00	292.00	485.00	292.00	487.00	291.00	487.00	291.00	489.00	290.00	489.00	290.00	499.00	267.00	499.00	267.00	500.00	263.00	500.00	263.00	501.00	245.00	501.00	245.00	502.00	239.00	502.00	239.00	501.00	238.00	501.00	238.00	500.00	237.00	500.00	237.00	499.00	236.00	499.00	236.00	498.00	235.00	498.00	235.00	497.00	232.00	497.00	232.00	496.00	229.00	496.00	229.00	495.00	227.00	495.00	227.00	494.00	225.00	494.00	225.00	493.00	223.00	493.00	223.00	492.00	222.00	492.00	222.00	491.00	221.00	491.00	221.00	490.00	219.00	490.00	219.00	489.00	218.00	489.00	218.00	488.00	216.00	488.00	216.00	487.00	214.00	487.00	214.00	486.00	212.00	486.00	212.00	485.00	209.00	485.00	209.00	484.00	206.00	484.00	206.00	483.00	199.00	483.00	199.00	484.00	196.00	484.00	196.00	485.00	194.00	485.00	194.00	486.00	193.00	486.00	193.00	487.00	192.00	487.00	192.00	488.00	190.00	488.00	190.00	489.00	189.00	489.00	189.00	490.00	188.00	490.00	188.00	491.00	186.00	491.00	186.00	493.00	185.00	493.00	185.00	494.00	184.00	494.00	184.00	495.00	183.00	495.00	183.00	496.00	182.00	496.00	182.00	497.00	181.00	497.00	181.00	498.00	180.00	498.00	180.00	499.00	179.00	499.00	179.00	500.00	178.00	500.00	178.00	501.00	177.00	501.00	177.00	502.00	176.00	502.00	176.00	503.00	175.00	503.00	175.00	505.00	174.00	505.00	174.00	506.00	173.00	506.00	173.00	507.00	172.00	507.00	172.00	508.00	171.00	508.00	171.00	509.00	168.00	509.00	168.00	508.00	165.00	508.00	165.00	507.00	164.00	507.00	164.00	506.00	162.00	506.00	162.00	505.00	160.00	505.00	160.00	504.00	158.00	504.00	158.00	503.00	156.00	503.00	156.00	502.00	149.00	502.00	149.00	501.00	131.00	501.00	131.00	502.00	127.00	502.00	127.00	503.00	123.00	503.00	123.00	504.00	121.00	504.00	121.00	505.00	119.00	505.00	119.00	506.00	117.00	506.00	117.00	507.00	115.00	507.00	115.00	508.00	113.00	508.00	113.00	509.00	112.00	509.00	112.00	508.00	111.00	508.00	111.00	506.00	110.00	506.00	110.00	503.00	109.00	503.00	109.00	502.00	108.00	502.00	108.00	501.00	107.00	501.00	107.00	499.00	106.00	499.00	106.00	498.00	105.00	498.00	105.00	496.00	104.00	496.00	104.00	493.00	103.00	493.00	103.00	492.00	101.00	492.00	101.00	491.00	100.00	491.00	100.00	489.00	99.00	489.00	99.00	486.00	97.00	486.00	97.00	485.00	96.00	485.00	96.00	484.00	95.00	484.00	95.00	482.00	94.00	482.00	94.00	478.00	92.00	478.00	92.00	477.00	91.00	477.00	91.00	476.00	92.00	476.00	92.00	473.00	93.00	473.00	93.00	471.00	94.00	471.00	94.00	469.00	95.00	469.00	95.00	466.00	96.00	466.00	96.00	464.00	97.00	464.00	97.00	461.00	98.00	461.00	98.00	460.00	100.00	460.00	100.00	459.00	101.00	459.00	101.00	458.00	102.00	458.00	102.00	457.00	103.00	457.00	103.00	454.00	104.00	454.00	104.00	453.00	105.00	453.00	105.00	452.00	107.00	452.00	107.00	451.00	108.00	451.00	108.00	449.00	109.00	449.00	109.00	448.00	110.00	448.00	110.00	447.00	111.00	447.00	111.00	446.00	114.00	446.00	114.00	445.00	115.00	445.00	115.00	444.00	116.00	444.00	116.00	442.00	119.00	442.00	119.00	441.00	120.00	441.00	120.00	440.00	122.00	440.00	122.00	439.00	123.00	439.00	123.00	438.00	125.00	438.00	125.00	437.00	126.00	437.00	126.00	435.00	127.00	435.00	127.00	415.00	128.00	415.00	128.00	411.00	129.00	411.00	129.00	407.00	131.00	407.00	131.00	406.00	132.00	406.00	132.00	402.00	134.00	402.00	134.00	401.00	135.00	401.00	135.00	400.00	136.00	400.00	136.00	399.00	137.00	399.00	137.00	398.00	138.00	398.00	138.00	396.00	139.00	396.00	139.00	395.00	140.00	395.00	140.00	393.00	141.00	393.00	141.00	391.00	142.00	391.00	142.00	390.00	143.00	390.00	143.00	389.00	144.00	389.00	144.00	388.00	145.00	388.00	145.00	387.00	146.00	387.00	146.00	386.00	147.00	386.00	147.00	385.00	148.00	385.00	148.00	383.00	151.00	383.00	151.00	382.00	152.00	382.00	152.00	381.00	154.00	381.00	154.00	380.00	155.00	380.00	155.00	379.00	157.00	379.00	157.00	378.00	158.00	378.00	158.00	377.00	160.00	377.00	160.00	376.00	161.00	376.00	161.00	375.00	163.00	375.00	163.00	373.00	166.00	373.00	166.00	372.00	168.00	372.00	168.00	371.00	171.00	371.00	171.00	370.00	184.00	370.00	184.00	371.00	188.00	371.00	188.00	372.00	189.00	372.00	189.00	373.00	194.00	373.00	194.00	374.00	197.00	374.00	197.00	375.00	199.00	375.00	199.00	376.00	201.00	376.00	201.00	377.00	205.00	377.00	205.00	378.00	209.00	378.00	209.00	379.00	211.00	379.00	211.00	380.00	214.00	380.00	214.00	381.00	218.00	381.00	218.00	382.00	221.00	382.00	221.00	383.00	230.00	383.00	230.00	382.00	233.00	382.00	233.00	381.00	234.00	381.00	234.00	380.00	236.00	380.00	236.00	379.00	237.00	379.00	237.00	378.00	238.00	378.00	238.00	377.00	239.00	377.00	239.00	375.00	240.00	375.00	240.00	372.00	241.00	372.00	241.00	367.00	242.00	367.00	242.00	358.00	243.00	358.00	243.00	351.00	244.00	351.00	244.00	346.00	245.00	346.00	245.00	344.00	246.00	344.00	246.00	342.00	247.00	342.00	247.00	339.00	248.00	339.00	248.00	336.00	251.00	336.00	251.00	333.00	253.00	333.00	253.00	332.00	254.00	332.00	254.00	330.00	257.00	330.00	257.00	327.00	258.00	327.00	258.00	326.00	261.00	326.00	261.00	325.00	262.00	325.00	262.00	324.00	263.00	324.00	263.00	323.00	264.00	323.00	264.00	322.00	265.00	322.00	265.00	321.00	266.00	321.00	266.00	320.00	267.00	320.00	267.00	317.00	269.00	317.00	269.00	316.00	270.00	316.00	270.00	314.00	271.00	314.00	271.00	312.00	272.00	312.00	272.00	310.00	278.00	310.00	278.00	309.00	281.00	309.00	281.00	308.00	291.00	308.00	291.00	309.00	296.00	309.00	296.00	310.00	301.00	310.00	301.00	311.00	305.00	311.00	305.00	312.00	311.00	312.00	311.00	311.00	315.00	311.00	315.00	310.00	318.00	310.00	318.00	309.00	325.00	309.00	325.00	308.00	336.00	308.00	336.00	307.00	339.00	307.00	339.00	306.00	342.00	306.00	342.00	305.00	345.00	305.00	345.00	304.00	347.00	304.00	347.00	303.00	349.00	303.00	349.00	301.00	352.00	301.00	352.00	300.00	355.00	300.00	355.00	299.00	357.00	299.00	357.00	298.00	358.00	298.00	358.00	297.00	361.00	297.00	361.00	296.00	368.00	296.00	368.00	297.00	370.00	297.00	370.00	298.00	373.00	298.00	373.00	300.00	376.00	300.00	376.00	301.00	377.00	301.00	377.00	302.00	378.00	302.00	378.00	304.00	381.00	304.00	381.00	306.00	382.00	306.00	382.00	307.00	383.00	307.00	383.00	308.00	384.00	308.00	384.00	310.00	385.00	310.00	385.00	312.00	386.00	312.00	386.00	315.00	387.00	315.00	387.00	318.00	388.00	318.00	388.00	321.00	385.00	321.00	385.00	322.00	383.00	322.00	383.00	323.00	382.00	323.00	382.00	324.00	380.00	324.00	380.00	325.00	379.00	325.00	379.00	326.00	378.00	326.00	378.00	327.00	377.00	327.00	377.00	328.00	376.00	328.00	376.00	329.00	375.00	329.00	375.00	330.00	374.00	330.00	374.00	331.00	373.00	331.00	373.00	333.00	372.00	333.00	372.00	334.00	371.00	334.00	371.00	336.00	370.00	336.00	370.00	338.00	369.00	338.00	369.00	340.00	368.00	340.00	368.00	341.00	367.00	341.00	367.00	343.00	366.00	343.00	366.00	345.00	365.00	345.00	365.00	346.00	364.00	346.00	364.00	348.00	363.00	348.00	363.00	350.00	362.00	350.00	362.00	353.00	361.00	353.00	361.00	356.00	360.00	356.00	360.00	362.00	359.00	362.00	359.00	370.00	360.00	370.00
T8_thres.tif	0370-0501	229.49	164.46	5569.43	12.20	0.1020	635.00	355.00	636.00	355.00	636.00	357.00	637.00	357.00	637.00	359.00	638.00	359.00	638.00	360.00	639.00	360.00	639.00	361.00	640.00	361.00	640.00	362.00	638.00	362.00	638.00	363.00	636.00	363.00	636.00	364.00	633.00	364.00	633.00	365.00	630.00	365.00	630.00	366.00	628.00	366.00	628.00	367.00	625.00	367.00	625.00	368.00	622.00	368.00	622.00	369.00	620.00	369.00	620.00	370.00	616.00	370.00	616.00	371.00	610.00	371.00	610.00	372.00	607.00	372.00	607.00	373.00	601.00	373.00	601.00	374.00	588.00	374.00	588.00	375.00	586.00	375.00	586.00	377.00	585.00	377.00	585.00	379.00	584.00	379.00	584.00	396.00	585.00	396.00	585.00	400.00	586.00	400.00	586.00	402.00	587.00	402.00	587.00	405.00	588.00	405.00	588.00	408.00	589.00	408.00	589.00	411.00	588.00	411.00	588.00	410.00	583.00	410.00	583.00	411.00	577.00	411.00	577.00	412.00	573.00	412.00	573.00	413.00	571.00	413.00	571.00	414.00	569.00	414.00	569.00	415.00	567.00	415.00	567.00	416.00	565.00	416.00	565.00	417.00	564.00	417.00	564.00	418.00	563.00	418.00	563.00	419.00	562.00	419.00	562.00	421.00	561.00	421.00	561.00	422.00	560.00	422.00	560.00	424.00	559.00	424.00	559.00	425.00	558.00	425.00	558.00	428.00	557.00	428.00	557.00	437.00	558.00	437.00	558.00	448.00	557.00	448.00	557.00	452.00	556.00	452.00	556.00	453.00	555.00	453.00	555.00	454.00	554.00	454.00	554.00	456.00	552.00	456.00	552.00	457.00	551.00	457.00	551.00	458.00	549.00	458.00	549.00	459.00	548.00	459.00	548.00	460.00	547.00	460.00	547.00	461.00	544.00	461.00	544.00	462.00	540.00	462.00	540.00	463.00	538.00	463.00	538.00	464.00	534.00	464.00	534.00	465.00	531.00	465.00	531.00	464.00	530.00	464.00	530.00	463.00	528.00	463.00	528.00	462.00	526.00	462.00	526.00	461.00	525.00	461.00	525.00	460.00	523.00	460.00	523.00	459.00	522.00	459.00	522.00	457.00	521.00	457.00	521.00	455.00	520.00	455.00	520.00	454.00	519.00	454.00	519.00	452.00	518.00	452.00	518.00	451.00	517.00	451.00	517.00	450.00	516.00	450.00	516.00	448.00	515.00	448.00	515.00	446.00	514.00	446.00	514.00	445.00	513.00	445.00	513.00	443.00	512.00	443.00	512.00	440.00	511.00	440.00	511.00	438.00	510.00	438.00	510.00	436.00	509.00	436.00	509.00	434.00	508.00	434.00	508.00	433.00	507.00	433.00	507.00	431.00	506.00	431.00	506.00	429.00	505.00	429.00	505.00	426.00	504.00	426.00	504.00	425.00	503.00	425.00	503.00	424.00	501.00	424.00	501.00	423.00	499.00	423.00	499.00	422.00	497.00	422.00	497.00	421.00	493.00	421.00	493.00	420.00	489.00	420.00	489.00	419.00	477.00	419.00	477.00	420.00	476.00	420.00	476.00	419.00	473.00	419.00	473.00	418.00	472.00	418.00	472.00	417.00	470.00	417.00	470.00	416.00	469.00	416.00	469.00	415.00	467.00	415.00	467.00	414.00	464.00	414.00	464.00	413.00	459.00	413.00	459.00	412.00	455.00	412.00	455.00	411.00	452.00	411.00	452.00	410.00	449.00	410.00	449.00	409.00	447.00	409.00	447.00	408.00	444.00	408.00	444.00	407.00	442.00	407.00	442.00	406.00	439.00	406.00	439.00	405.00	436.00	405.00	436.00	404.00	431.00	404.00	431.00	403.00	427.00	403.00	427.00	404.00	423.00	404.00	423.00	405.00	419.00	405.00	419.00	406.00	416.00	406.00	416.00	407.00	413.00	407.00	413.00	406.00	412.00	406.00	412.00	404.00	411.00	404.00	411.00	403.00	410.00	403.00	410.00	402.00	409.00	402.00	409.00	401.00	408.00	401.00	408.00	400.00	406.00	400.00	406.00	399.00	405.00	399.00	405.00	398.00	403.00	398.00	403.00	397.00	402.00	397.00	402.00	396.00	400.00	396.00	400.00	395.00	399.00	395.00	399.00	394.00	397.00	394.00	397.00	393.00	396.00	393.00	396.00	392.00	395.00	392.00	395.00	391.00	393.00	391.00	393.00	390.00	391.00	390.00	391.00	389.00	381.00	389.00	381.00	388.00	380.00	388.00	380.00	387.00	378.00	387.00	378.00	386.00	376.00	386.00	376.00	385.00	370.00	385.00	370.00	384.00	368.00	384.00	368.00	383.00	367.00	383.00	367.00	382.00	366.00	382.00	366.00	380.00	365.00	380.00	365.00	377.00	364.00	377.00	364.00	374.00	363.00	374.00	363.00	368.00	362.00	368.00	362.00	365.00	363.00	365.00	363.00	359.00	364.00	359.00	364.00	356.00	365.00	356.00	365.00	353.00	366.00	353.00	366.00	351.00	367.00	351.00	367.00	349.00	368.00	349.00	368.00	348.00	369.00	348.00	369.00	346.00	370.00	346.00	370.00	344.00	371.00	344.00	371.00	343.00	372.00	343.00	372.00	341.00	373.00	341.00	373.00	339.00	374.00	339.00	374.00	337.00	375.00	337.00	375.00	336.00	376.00	336.00	376.00	334.00	377.00	334.00	377.00	333.00	378.00	333.00	378.00	332.00	379.00	332.00	379.00	330.00	380.00	330.00	380.00	329.00	381.00	329.00	381.00	328.00	382.00	328.00	382.00	327.00	385.00	327.00	385.00	326.00	386.00	326.00	386.00	325.00	388.00	325.00	388.00	324.00	401.00	324.00	401.00	325.00	405.00	325.00	405.00	326.00	408.00	326.00	408.00	327.00	412.00	327.00	412.00	328.00	414.00	328.00	414.00	329.00	418.00	329.00	418.00	330.00	421.00	330.00	421.00	331.00	424.00	331.00	424.00	332.00	426.00	332.00	426.00	333.00	429.00	333.00	429.00	334.00	438.00	334.00	438.00	335.00	441.00	335.00	441.00	333.00	443.00	333.00	443.00	330.00	442.00	330.00	442.00	323.00	443.00	323.00	443.00	318.00	444.00	318.00	444.00	314.00	445.00	314.00	445.00	310.00	446.00	310.00	446.00	307.00	447.00	307.00	447.00	302.00	448.00	302.00	448.00	299.00	449.00	299.00	449.00	296.00	450.00	296.00	450.00	293.00	451.00	293.00	451.00	290.00	453.00	290.00	453.00	287.00	454.00	287.00	454.00	286.00	455.00	286.00	455.00	285.00	457.00	285.00	457.00	283.00	458.00	283.00	458.00	281.00	460.00	281.00	460.00	280.00	461.00	280.00	461.00	279.00	462.00	279.00	462.00	278.00	464.00	278.00	464.00	277.00	466.00	277.00	466.00	276.00	469.00	276.00	469.00	275.00	472.00	275.00	472.00	276.00	475.00	276.00	475.00	277.00	476.00	277.00	476.00	278.00	478.00	278.00	478.00	279.00	479.00	279.00	479.00	280.00	480.00	280.00	480.00	281.00	481.00	281.00	481.00	283.00	482.00	283.00	482.00	284.00	483.00	284.00	483.00	286.00	484.00	286.00	484.00	287.00	486.00	287.00	486.00	288.00	487.00	288.00	487.00	289.00	488.00	289.00	488.00	290.00	489.00	290.00	489.00	292.00	490.00	292.00	490.00	294.00	491.00	294.00	491.00	296.00	492.00	296.00	492.00	297.00	493.00	297.00	493.00	300.00	494.00	300.00	494.00	303.00	495.00	303.00	495.00	305.00	496.00	305.00	496.00	307.00	497.00	307.00	497.00	310.00	498.00	310.00	498.00	311.00	499.00	311.00	499.00	313.00	500.00	313.00	500.00	315.00	501.00	315.00	501.00	317.00	502.00	317.00	502.00	319.00	503.00	319.00	503.00	320.00	504.00	320.00	504.00	321.00	505.00	321.00	505.00	322.00	506.00	322.00	506.00	323.00	507.00	323.00	507.00	324.00	508.00	324.00	508.00	325.00	509.00	325.00	509.00	326.00	512.00	326.00	512.00	324.00	519.00	324.00	519.00	323.00	522.00	323.00	522.00	322.00	525.00	322.00	525.00	321.00	526.00	321.00	526.00	320.00	528.00	320.00	528.00	318.00	529.00	318.00	529.00	317.00	530.00	317.00	530.00	316.00	531.00	316.00	531.00	315.00	532.00	315.00	532.00	314.00	534.00	314.00	534.00	312.00	535.00	312.00	535.00	310.00	536.00	310.00	536.00	308.00	537.00	308.00	537.00	306.00	538.00	306.00	538.00	305.00	539.00	305.00	539.00	302.00	540.00	302.00	540.00	301.00	541.00	301.00	541.00	299.00	542.00	299.00	542.00	298.00	543.00	298.00	543.00	296.00	544.00	296.00	544.00	295.00	545.00	295.00	545.00	293.00	546.00	293.00	546.00	292.00	547.00	292.00	547.00	291.00	548.00	291.00	548.00	288.00	549.00	288.00	549.00	287.00	552.00	287.00	552.00	286.00	553.00	286.00	553.00	285.00	554.00	285.00	554.00	284.00	556.00	284.00	556.00	283.00	567.00	283.00	567.00	284.00	569.00	284.00	569.00	286.00	570.00	286.00	570.00	288.00	571.00	288.00	571.00	289.00	572.00	289.00	572.00	290.00	573.00	290.00	573.00	292.00	574.00	292.00	574.00	296.00	576.00	296.00	576.00	297.00	577.00	297.00	577.00	298.00	578.00	298.00	578.00	299.00	580.00	299.00	580.00	300.00	582.00	300.00	582.00	301.00	584.00	301.00	584.00	302.00	587.00	302.00	587.00	303.00	592.00	303.00	592.00	304.00	604.00	304.00	604.00	305.00	607.00	305.00	607.00	306.00	612.00	306.00	612.00	307.00	624.00	307.00	624.00	306.00	627.00	306.00	627.00	307.00	626.00	307.00	626.00	312.00	625.00	312.00	625.00	322.00	626.00	322.00	626.00	332.00	627.00	332.00	627.00	336.00	628.00	336.00	628.00	339.00	629.00	339.00	629.00	341.00	630.00	341.00	630.00	344.00	631.00	344.00	631.00	347.00	632.00	347.00	632.00	349.00	633.00	349.00	633.00	351.00	634.00	351.00	634.00	353.00	635.00	353.00
T8_thres.tif	0461-0421	190.63	211.20	434.30	76.40	0.0394	437.00	456.00	438.00	456.00	438.00	460.00	439.00	460.00	439.00	462.00	440.00	462.00	440.00	464.00	441.00	464.00	441.00	467.00	442.00	467.00	442.00	470.00	443.00	470.00	443.00	475.00	444.00	475.00	444.00	481.00	443.00	481.00	443.00	483.00	442.00	483.00	442.00	485.00	441.00	485.00	441.00	486.00	440.00	486.00	440.00	487.00	439.00	487.00	439.00	488.00	438.00	488.00	438.00	489.00	436.00	489.00	436.00	490.00	434.00	490.00	434.00	491.00	432.00	491.00	432.00	492.00	430.00	492.00	430.00	491.00	411.00	491.00	411.00	490.00	402.00	490.00	402.00	489.00	400.00	489.00	400.00	487.00	399.00	487.00	399.00	480.00	398.00	480.00	398.00	478.00	399.00	478.00	399.00	470.00	400.00	470.00	400.00	463.00	401.00	463.00	401.00	456.00	402.00	456.00	402.00	440.00	403.00	440.00	403.00	435.00	405.00	435.00	405.00	434.00	406.00	434.00	406.00	433.00	407.00	433.00	407.00	432.00	414.00	432.00	414.00	431.00	419.00	431.00	419.00	432.00	421.00	432.00	421.00	433.00	422.00	433.00	422.00	434.00	423.00	434.00	423.00	435.00	424.00	435.00	424.00	436.00	425.00	436.00	425.00	437.00	426.00	437.00	426.00	439.00	427.00	439.00	427.00	440.00	428.00	440.00	428.00	441.00	429.00	441.00	429.00	442.00	430.00	442.00	430.00	443.00	431.00	443.00	431.00	445.00	432.00	445.00	432.00	446.00	433.00	446.00	433.00	448.00	434.00	448.00	434.00	450.00	435.00	450.00	435.00	452.00	436.00	452.00	436.00	454.00	437.00	454.00
T8_thres.tif	0440-0438	202.63	197.87	550.00	51.75	0.0810	476.00	441.00	475.00	441.00	475.00	449.00	474.00	449.00	474.00	454.00	473.00	454.00	473.00	456.00	472.00	456.00	472.00	458.00	471.00	458.00	471.00	461.00	470.00	461.00	470.00	462.00	469.00	462.00	469.00	463.00	468.00	463.00	468.00	465.00	467.00	465.00	467.00	466.00	466.00	466.00	466.00	467.00	465.00	467.00	465.00	468.00	464.00	468.00	464.00	469.00	463.00	469.00	463.00	470.00	462.00	470.00	462.00	471.00	459.00	471.00	459.00	472.00	457.00	472.00	457.00	473.00	453.00	473.00	453.00	474.00	448.00	474.00	448.00	471.00	446.00	471.00	446.00	467.00	445.00	467.00	445.00	464.00	444.00	464.00	444.00	462.00	443.00	462.00	443.00	459.00	442.00	459.00	442.00	457.00	441.00	457.00	441.00	454.00	440.00	454.00	440.00	451.00	439.00	451.00	439.00	449.00	438.00	449.00	438.00	447.00	437.00	447.00	437.00	445.00	436.00	445.00	436.00	444.00	435.00	444.00	435.00	442.00	434.00	442.00	434.00	441.00	433.00	441.00	433.00	440.00	432.00	440.00	432.00	439.00	431.00	439.00	431.00	438.00	430.00	438.00	430.00	436.00	429.00	436.00	429.00	435.00	428.00	435.00	428.00	433.00	427.00	433.00	427.00	432.00	426.00	432.00	426.00	431.00	425.00	431.00	425.00	430.00	424.00	430.00	424.00	429.00	422.00	429.00	422.00	428.00	411.00	428.00	411.00	429.00	404.00	429.00	404.00	430.00	403.00	430.00	403.00	431.00	402.00	431.00	402.00	429.00	401.00	429.00	401.00	425.00	400.00	425.00	400.00	422.00	401.00	422.00	401.00	420.00	402.00	420.00	402.00	417.00	403.00	417.00	403.00	416.00	405.00	416.00	405.00	415.00	406.00	415.00	406.00	414.00	408.00	414.00	408.00	413.00	410.00	413.00	410.00	412.00	412.00	412.00	412.00	411.00	413.00	411.00	413.00	412.00	416.00	412.00	416.00	411.00	417.00	411.00	417.00	410.00	419.00	410.00	419.00	409.00	422.00	409.00	422.00	408.00	426.00	408.00	426.00	407.00	433.00	407.00	433.00	408.00	437.00	408.00	437.00	409.00	439.00	409.00	439.00	410.00	442.00	410.00	442.00	411.00	444.00	411.00	444.00	412.00	446.00	412.00	446.00	413.00	450.00	413.00	450.00	414.00	453.00	414.00	453.00	415.00	456.00	415.00	456.00	416.00	461.00	416.00	461.00	417.00	464.00	417.00	464.00	418.00	466.00	418.00	466.00	419.00	468.00	419.00	468.00	420.00	470.00	420.00	470.00	421.00	471.00	421.00	471.00	422.00	473.00	422.00	473.00	423.00	474.00	423.00	474.00	425.00	475.00	425.00	475.00	435.00	476.00	435.00
T8_thres.tif	0503-0615	281.27	227.93	3130.37	-22.96	0.1303	667.00	483.00	668.00	483.00	668.00	484.00	670.00	484.00	670.00	485.00	671.00	485.00	671.00	486.00	672.00	486.00	672.00	487.00	673.00	487.00	673.00	488.00	674.00	488.00	674.00	489.00	675.00	489.00	675.00	490.00	676.00	490.00	676.00	491.00	677.00	491.00	677.00	493.00	678.00	493.00	678.00	494.00	679.00	494.00	679.00	495.00	680.00	495.00	680.00	497.00	681.00	497.00	681.00	498.00	682.00	498.00	682.00	499.00	683.00	499.00	683.00	501.00	684.00	501.00	684.00	503.00	685.00	503.00	685.00	504.00	686.00	504.00	686.00	505.00	687.00	505.00	687.00	506.00	688.00	506.00	688.00	508.00	689.00	508.00	689.00	509.00	690.00	509.00	690.00	511.00	691.00	511.00	691.00	513.00	692.00	513.00	692.00	515.00	693.00	515.00	693.00	517.00	694.00	517.00	694.00	519.00	695.00	519.00	695.00	522.00	696.00	522.00	696.00	525.00	697.00	525.00	697.00	527.00	698.00	527.00	698.00	529.00	699.00	529.00	699.00	532.00	700.00	532.00	700.00	533.00	701.00	533.00	701.00	536.00	702.00	536.00	702.00	539.00	703.00	539.00	703.00	542.00	704.00	542.00	704.00	544.00	705.00	544.00	705.00	547.00	706.00	547.00	706.00	549.00	705.00	549.00	705.00	552.00	706.00	552.00	706.00	558.00	705.00	558.00	705.00	561.00	704.00	561.00	704.00	564.00	703.00	564.00	703.00	568.00	702.00	568.00	702.00	570.00	701.00	570.00	701.00	572.00	700.00	572.00	700.00	574.00	699.00	574.00	699.00	576.00	698.00	576.00	698.00	578.00	697.00	578.00	697.00	580.00	696.00	580.00	696.00	582.00	695.00	582.00	695.00	583.00	694.00	583.00	694.00	584.00	693.00	584.00	693.00	586.00	692.00	586.00	692.00	587.00	691.00	587.00	691.00	588.00	690.00	588.00	690.00	590.00	689.00	590.00	689.00	591.00	688.00	591.00	688.00	593.00	686.00	593.00	686.00	592.00	684.00	592.00	684.00	591.00	683.00	591.00	683.00	590.00	681.00	590.00	681.00	589.00	680.00	589.00	680.00	588.00	677.00	588.00	677.00	587.00	676.00	587.00	676.00	586.00	675.00	586.00	675.00	585.00	674.00	585.00	674.00	583.00	673.00	583.00	673.00	582.00	671.00	582.00	671.00	581.00	670.00	581.00	670.00	580.00	669.00	580.00	669.00	579.00	667.00	579.00	667.00	578.00	665.00	578.00	665.00	577.00	664.00	577.00	664.00	576.00	663.00	576.00	663.00	574.00	662.00	574.00	662.00	573.00	661.00	573.00	661.00	572.00	660.00	572.00	660.00	571.00	659.00	571.00	659.00	569.00	658.00	569.00	658.00	568.00	656.00	568.00	656.00	567.00	655.00	567.00	655.00	566.00	654.00	566.00	654.00	565.00	652.00	565.00	652.00	564.00	650.00	564.00	650.00	563.00	647.00	563.00	647.00	562.00	645.00	562.00	645.00	561.00	636.00	561.00	636.00	560.00	635.00	560.00	635.00	559.00	634.00	559.00	634.00	558.00	632.00	558.00	632.00	557.00	631.00	557.00	631.00	556.00	629.00	556.00	629.00	555.00	628.00	555.00	628.00	553.00	627.00	553.00	627.00	552.00	626.00	552.00	626.00	551.00	625.00	551.00	625.00	550.00	624.00	550.00	624.00	549.00	622.00	549.00	622.00	548.00	621.00	548.00	621.00	547.00	619.00	547.00	619.00	546.00	618.00	546.00	618.00	545.00	617.00	545.00	617.00	544.00	616.00	544.00	616.00	543.00	615.00	543.00	615.00	542.00	614.00	542.00	614.00	541.00	612.00	541.00	612.00	540.00	611.00	540.00	611.00	539.00	610.00	539.00	610.00	538.00	609.00	538.00	609.00	537.00	608.00	537.00	608.00	536.00	607.00	536.00	607.00	535.00	606.00	535.00	606.00	534.00	605.00	534.00	605.00	533.00	604.00	533.00	604.00	531.00	602.00	531.00	602.00	530.00	601.00	530.00	601.00	529.00	599.00	529.00	599.00	528.00	598.00	528.00	598.00	527.00	597.00	527.00	597.00	526.00	596.00	526.00	596.00	525.00	594.00	525.00	594.00	524.00	592.00	524.00	592.00	523.00	590.00	523.00	590.00	522.00	578.00	522.00	578.00	519.00	575.00	519.00	575.00	521.00	563.00	521.00	563.00	520.00	558.00	520.00	558.00	519.00	555.00	519.00	555.00	518.00	554.00	518.00	554.00	517.00	550.00	517.00	550.00	516.00	547.00	516.00	547.00	515.00	545.00	515.00	545.00	514.00	542.00	514.00	542.00	513.00	541.00	513.00	541.00	512.00	539.00	512.00	539.00	511.00	537.00	511.00	537.00	510.00	535.00	510.00	535.00	509.00	533.00	509.00	533.00	508.00	531.00	508.00	531.00	507.00	530.00	507.00	530.00	506.00	528.00	506.00	528.00	504.00	527.00	504.00	527.00	501.00	526.00	501.00	526.00	495.00	525.00	495.00	525.00	490.00	526.00	490.00	526.00	485.00	527.00	485.00	527.00	480.00	528.00	480.00	528.00	476.00	529.00	476.00	529.00	474.00	530.00	474.00	530.00	472.00	532.00	472.00	532.00	468.00	537.00	468.00	537.00	467.00	541.00	467.00	541.00	466.00	543.00	466.00	543.00	465.00	547.00	465.00	547.00	464.00	550.00	464.00	550.00	463.00	551.00	463.00	551.00	461.00	554.00	461.00	554.00	460.00	555.00	460.00	555.00	459.00	557.00	459.00	557.00	457.00	558.00	457.00	558.00	456.00	559.00	456.00	559.00	455.00	560.00	455.00	560.00	451.00	561.00	451.00	561.00	435.00	560.00	435.00	560.00	431.00	561.00	431.00	561.00	428.00	562.00	428.00	562.00	427.00	563.00	427.00	563.00	425.00	564.00	425.00	564.00	424.00	565.00	424.00	565.00	421.00	566.00	421.00	566.00	420.00	567.00	420.00	567.00	419.00	570.00	419.00	570.00	418.00	572.00	418.00	572.00	417.00	574.00	417.00	574.00	416.00	576.00	416.00	576.00	415.00	580.00	415.00	580.00	414.00	587.00	414.00	587.00	415.00	589.00	415.00	589.00	416.00	593.00	416.00	593.00	417.00	594.00	417.00	594.00	418.00	595.00	418.00	595.00	419.00	596.00	419.00	596.00	420.00	597.00	420.00	597.00	421.00	598.00	421.00	598.00	423.00	599.00	423.00	599.00	424.00	600.00	424.00	600.00	425.00	601.00	425.00	601.00	426.00	602.00	426.00	602.00	427.00	603.00	427.00	603.00	429.00	604.00	429.00	604.00	430.00	605.00	430.00	605.00	431.00	606.00	431.00	606.00	432.00	607.00	432.00	607.00	434.00	608.00	434.00	608.00	435.00	609.00	435.00	609.00	436.00	610.00	436.00	610.00	437.00	611.00	437.00	611.00	439.00	612.00	439.00	612.00	440.00	613.00	440.00	613.00	441.00	614.00	441.00	614.00	442.00	616.00	442.00	616.00	443.00	617.00	443.00	617.00	445.00	618.00	445.00	618.00	446.00	619.00	446.00	619.00	447.00	620.00	447.00	620.00	448.00	621.00	448.00	621.00	450.00	622.00	450.00	622.00	452.00	623.00	452.00	623.00	453.00	624.00	453.00	624.00	454.00	625.00	454.00	625.00	456.00	627.00	456.00	627.00	457.00	628.00	457.00	628.00	461.00	632.00	461.00	632.00	460.00	636.00	460.00	636.00	461.00	638.00	461.00	638.00	462.00	640.00	462.00	640.00	463.00	642.00	463.00	642.00	464.00	643.00	464.00	643.00	465.00	644.00	465.00	644.00	466.00	645.00	466.00	645.00	467.00	646.00	467.00	646.00	468.00	647.00	468.00	647.00	469.00	648.00	469.00	648.00	470.00	650.00	470.00	650.00	471.00	651.00	471.00	651.00	472.00	654.00	472.00	654.00	473.00	655.00	473.00	655.00	474.00	656.00	474.00	656.00	475.00	658.00	475.00	658.00	476.00	659.00	476.00	659.00	477.00	660.00	477.00	660.00	478.00	661.00	478.00	661.00	479.00	662.00	479.00	662.00	480.00	664.00	480.00	664.00	481.00	665.00	481.00	665.00	482.00	667.00	482.00
T8_thres.tif	0425-0646	295.50	186.75	1803.10	42.73	0.0782	698.00	420.00	697.00	420.00	697.00	422.00	696.00	422.00	696.00	424.00	695.00	424.00	695.00	425.00	694.00	425.00	694.00	427.00	693.00	427.00	693.00	429.00	692.00	429.00	692.00	430.00	691.00	430.00	691.00	431.00	690.00	431.00	690.00	432.00	689.00	432.00	689.00	434.00	688.00	434.00	688.00	435.00	687.00	435.00	687.00	436.00	686.00	436.00	686.00	437.00	685.00	437.00	685.00	439.00	684.00	439.00	684.00	440.00	682.00	440.00	682.00	441.00	681.00	441.00	681.00	442.00	680.00	442.00	680.00	443.00	679.00	443.00	679.00	444.00	678.00	444.00	678.00	445.00	677.00	445.00	677.00	446.00	675.00	446.00	675.00	447.00	672.00	447.00	672.00	448.00	673.00	448.00	673.00	452.00	674.00	452.00	674.00	451.00	675.00	451.00	675.00	454.00	676.00	454.00	676.00	457.00	677.00	457.00	677.00	460.00	678.00	460.00	678.00	462.00	679.00	462.00	679.00	474.00	680.00	474.00	680.00	489.00	679.00	489.00	679.00	487.00	678.00	487.00	678.00	486.00	676.00	486.00	676.00	484.00	675.00	484.00	675.00	483.00	673.00	483.00	673.00	482.00	672.00	482.00	672.00	481.00	671.00	481.00	671.00	480.00	669.00	480.00	669.00	479.00	668.00	479.00	668.00	478.00	666.00	478.00	666.00	477.00	665.00	477.00	665.00	476.00	663.00	476.00	663.00	475.00	662.00	475.00	662.00	474.00	661.00	474.00	661.00	473.00	660.00	473.00	660.00	472.00	659.00	472.00	659.00	471.00	657.00	471.00	657.00	470.00	656.00	470.00	656.00	469.00	654.00	469.00	654.00	468.00	652.00	468.00	652.00	467.00	651.00	467.00	651.00	466.00	649.00	466.00	649.00	465.00	648.00	465.00	648.00	464.00	647.00	464.00	647.00	463.00	646.00	463.00	646.00	462.00	645.00	462.00	645.00	461.00	644.00	461.00	644.00	460.00	643.00	460.00	643.00	459.00	641.00	459.00	641.00	458.00	640.00	458.00	640.00	456.00	639.00	456.00	639.00	455.00	634.00	455.00	634.00	454.00	629.00	454.00	629.00	453.00	628.00	453.00	628.00	452.00	627.00	452.00	627.00	450.00	626.00	450.00	626.00	449.00	625.00	449.00	625.00	447.00	624.00	447.00	624.00	445.00	622.00	445.00	622.00	443.00	621.00	443.00	621.00	442.00	620.00	442.00	620.00	441.00	619.00	441.00	619.00	440.00	618.00	440.00	618.00	439.00	617.00	439.00	617.00	438.00	615.00	438.00	615.00	436.00	614.00	436.00	614.00	435.00	613.00	435.00	613.00	434.00	612.00	434.00	612.00	433.00	611.00	433.00	611.00	431.00	610.00	431.00	610.00	430.00	609.00	430.00	609.00	429.00	608.00	429.00	608.00	428.00	607.00	428.00	607.00	426.00	606.00	426.00	606.00	424.00	605.00	424.00	605.00	423.00	604.00	423.00	604.00	422.00	603.00	422.00	603.00	421.00	602.00	421.00	602.00	420.00	601.00	420.00	601.00	418.00	600.00	418.00	600.00	417.00	599.00	417.00	599.00	416.00	598.00	416.00	598.00	415.00	597.00	415.00	597.00	414.00	596.00	414.00	596.00	413.00	595.00	413.00	595.00	411.00	594.00	411.00	594.00	410.00	593.00	410.00	593.00	409.00	592.00	409.00	592.00	405.00	591.00	405.00	591.00	402.00	590.00	402.00	590.00	399.00	589.00	399.00	589.00	398.00	588.00	398.00	588.00	393.00	587.00	393.00	587.00	382.00	588.00	382.00	588.00	380.00	589.00	380.00	589.00	378.00	591.00	378.00	591.00	377.00	604.00	377.00	604.00	376.00	610.00	376.00	610.00	375.00	613.00	375.00	613.00	374.00	619.00	374.00	619.00	373.00	623.00	373.00	623.00	372.00	625.00	372.00	625.00	371.00	628.00	371.00	628.00	370.00	631.00	370.00	631.00	369.00	633.00	369.00	633.00	368.00	636.00	368.00	636.00	367.00	643.00	367.00	643.00	365.00	645.00	365.00	645.00	364.00	650.00	364.00	650.00	363.00	654.00	363.00	654.00	362.00	676.00	362.00	676.00	363.00	679.00	363.00	679.00	364.00	684.00	364.00	684.00	365.00	685.00	365.00	685.00	366.00	687.00	366.00	687.00	367.00	688.00	367.00	688.00	368.00	689.00	368.00	689.00	369.00	691.00	369.00	691.00	371.00	692.00	371.00	692.00	372.00	693.00	372.00	693.00	373.00	694.00	373.00	694.00	374.00	695.00	374.00	695.00	376.00	696.00	376.00	696.00	377.00	697.00	377.00	697.00	378.00	698.00	378.00	698.00	380.00	699.00	380.00	699.00	382.00	700.00	382.00	700.00	384.00	701.00	384.00	701.00	385.00	702.00	385.00	702.00	388.00	703.00	388.00	703.00	390.00	704.00	390.00	704.00	392.00	705.00	392.00	705.00	400.00	704.00	400.00	704.00	404.00	703.00	404.00	703.00	407.00	702.00	407.00	702.00	410.00	701.00	410.00	701.00	413.00	700.00	413.00	700.00	415.00	699.00	415.00	699.00	418.00	698.00	418.00
T8_thres.tif	0622-0628	289.73	285.84	2005.99	33.06	0.0143	697.00	624.00	698.00	624.00	698.00	625.00	701.00	625.00	701.00	626.00	700.00	626.00	700.00	627.00	699.00	627.00	699.00	628.00	698.00	628.00	698.00	630.00	697.00	630.00	697.00	631.00	696.00	631.00	696.00	634.00	695.00	634.00	695.00	638.00	694.00	638.00	694.00	659.00	695.00	659.00	695.00	665.00	696.00	665.00	696.00	667.00	691.00	667.00	691.00	668.00	689.00	668.00	689.00	669.00	687.00	669.00	687.00	670.00	685.00	670.00	685.00	671.00	682.00	671.00	682.00	672.00	679.00	672.00	679.00	673.00	676.00	673.00	676.00	674.00	670.00	674.00	670.00	675.00	666.00	675.00	666.00	676.00	661.00	676.00	661.00	677.00	654.00	677.00	654.00	678.00	651.00	678.00	651.00	679.00	646.00	679.00	646.00	680.00	640.00	680.00	640.00	681.00	627.00	681.00	627.00	679.00	626.00	679.00	626.00	677.00	625.00	677.00	625.00	676.00	624.00	676.00	624.00	674.00	623.00	674.00	623.00	673.00	622.00	673.00	622.00	671.00	621.00	671.00	621.00	669.00	620.00	669.00	620.00	668.00	619.00	668.00	619.00	667.00	618.00	667.00	618.00	666.00	617.00	666.00	617.00	665.00	615.00	665.00	615.00	664.00	614.00	664.00	614.00	663.00	613.00	663.00	613.00	662.00	612.00	662.00	612.00	661.00	610.00	661.00	610.00	660.00	608.00	660.00	608.00	659.00	605.00	659.00	605.00	658.00	602.00	658.00	602.00	657.00	600.00	657.00	600.00	656.00	595.00	656.00	595.00	655.00	592.00	655.00	592.00	654.00	590.00	654.00	590.00	653.00	588.00	653.00	588.00	652.00	586.00	652.00	586.00	651.00	583.00	651.00	583.00	650.00	581.00	650.00	581.00	649.00	579.00	649.00	579.00	648.00	578.00	648.00	578.00	647.00	577.00	647.00	577.00	646.00	576.00	646.00	576.00	645.00	574.00	645.00	574.00	644.00	573.00	644.00	573.00	643.00	572.00	643.00	572.00	642.00	571.00	642.00	571.00	641.00	569.00	641.00	569.00	639.00	568.00	639.00	568.00	638.00	566.00	638.00	566.00	637.00	565.00	637.00	565.00	636.00	564.00	636.00	564.00	635.00	563.00	635.00	563.00	634.00	562.00	634.00	562.00	633.00	561.00	633.00	561.00	632.00	560.00	632.00	560.00	631.00	559.00	631.00	559.00	630.00	558.00	630.00	558.00	629.00	557.00	629.00	557.00	628.00	556.00	628.00	556.00	627.00	557.00	627.00	557.00	624.00	558.00	624.00	558.00	623.00	559.00	623.00	559.00	620.00	561.00	620.00	561.00	619.00	562.00	619.00	562.00	618.00	563.00	618.00	563.00	617.00	564.00	617.00	564.00	614.00	566.00	614.00	566.00	611.00	567.00	611.00	567.00	610.00	569.00	610.00	569.00	609.00	570.00	609.00	570.00	608.00	571.00	608.00	571.00	607.00	572.00	607.00	572.00	606.00	573.00	606.00	573.00	605.00	574.00	605.00	574.00	604.00	575.00	604.00	575.00	603.00	576.00	603.00	576.00	602.00	577.00	602.00	577.00	601.00	578.00	601.00	578.00	600.00	579.00	600.00	579.00	599.00	581.00	599.00	581.00	598.00	582.00	598.00	582.00	597.00	583.00	597.00	583.00	596.00	584.00	596.00	584.00	594.00	586.00	594.00	586.00	595.00	587.00	595.00	587.00	596.00	588.00	596.00	588.00	597.00	590.00	597.00	590.00	598.00	591.00	598.00	591.00	599.00	593.00	599.00	593.00	600.00	594.00	600.00	594.00	601.00	595.00	601.00	595.00	602.00	597.00	602.00	597.00	603.00	598.00	603.00	598.00	604.00	599.00	604.00	599.00	605.00	602.00	605.00	602.00	606.00	607.00	606.00	607.00	607.00	620.00	607.00	620.00	606.00	622.00	606.00	622.00	605.00	623.00	605.00	623.00	603.00	624.00	603.00	624.00	602.00	626.00	602.00	626.00	601.00	627.00	601.00	627.00	599.00	628.00	599.00	628.00	597.00	629.00	597.00	629.00	594.00	630.00	594.00	630.00	588.00	631.00	588.00	631.00	582.00	632.00	582.00	632.00	576.00	633.00	576.00	633.00	571.00	634.00	571.00	634.00	567.00	635.00	567.00	635.00	566.00	637.00	566.00	637.00	565.00	638.00	565.00	638.00	564.00	642.00	564.00	642.00	565.00	644.00	565.00	644.00	566.00	647.00	566.00	647.00	567.00	649.00	567.00	649.00	568.00	651.00	568.00	651.00	569.00	653.00	569.00	653.00	570.00	654.00	570.00	654.00	571.00	655.00	571.00	655.00	572.00	656.00	572.00	656.00	573.00	657.00	573.00	657.00	574.00	658.00	574.00	658.00	575.00	659.00	575.00	659.00	577.00	660.00	577.00	660.00	578.00	661.00	578.00	661.00	579.00	662.00	579.00	662.00	580.00	663.00	580.00	663.00	581.00	665.00	581.00	665.00	582.00	666.00	582.00	666.00	583.00	667.00	583.00	667.00	584.00	669.00	584.00	669.00	585.00	670.00	585.00	670.00	586.00	671.00	586.00	671.00	587.00	672.00	587.00	672.00	588.00	673.00	588.00	673.00	589.00	674.00	589.00	674.00	590.00	675.00	590.00	675.00	591.00	677.00	591.00	677.00	592.00	679.00	592.00	679.00	593.00	680.00	593.00	680.00	594.00	682.00	594.00	682.00	595.00	684.00	595.00	684.00	596.00	685.00	596.00	685.00	597.00	687.00	597.00	687.00	598.00	688.00	598.00	688.00	599.00	689.00	599.00	689.00	601.00	690.00	601.00	690.00	604.00	691.00	604.00	691.00	607.00	692.00	607.00	692.00	609.00	693.00	609.00	693.00	612.00	694.00	612.00	694.00	615.00	695.00	615.00	695.00	618.00	696.00	618.00	696.00	621.00	697.00	621.00
T8_thres.tif	0561-0295	133.06	254.65	1786.16	-21.72	0.0865	340.00	551.00	341.00	551.00	341.00	552.00	342.00	552.00	342.00	553.00	343.00	553.00	343.00	555.00	345.00	555.00	345.00	557.00	347.00	557.00	347.00	559.00	348.00	559.00	348.00	560.00	349.00	560.00	349.00	563.00	350.00	563.00	350.00	565.00	351.00	565.00	351.00	569.00	352.00	569.00	352.00	572.00	353.00	572.00	353.00	584.00	354.00	584.00	354.00	588.00	355.00	588.00	355.00	593.00	356.00	593.00	356.00	594.00	357.00	594.00	357.00	595.00	353.00	595.00	353.00	596.00	352.00	596.00	352.00	599.00	351.00	599.00	351.00	600.00	350.00	600.00	350.00	603.00	349.00	603.00	349.00	605.00	348.00	605.00	348.00	606.00	347.00	606.00	347.00	609.00	346.00	609.00	346.00	611.00	345.00	611.00	345.00	613.00	344.00	613.00	344.00	615.00	343.00	615.00	343.00	618.00	342.00	618.00	342.00	620.00	341.00	620.00	341.00	619.00	337.00	619.00	337.00	618.00	336.00	618.00	336.00	617.00	334.00	617.00	334.00	616.00	330.00	616.00	330.00	615.00	326.00	615.00	326.00	614.00	323.00	614.00	323.00	613.00	321.00	613.00	321.00	612.00	317.00	612.00	317.00	611.00	315.00	611.00	315.00	608.00	313.00	608.00	313.00	607.00	312.00	607.00	312.00	606.00	307.00	606.00	307.00	605.00	303.00	605.00	303.00	604.00	299.00	604.00	299.00	603.00	296.00	603.00	296.00	602.00	295.00	602.00	295.00	601.00	293.00	601.00	293.00	600.00	291.00	600.00	291.00	599.00	289.00	599.00	289.00	598.00	287.00	598.00	287.00	597.00	285.00	597.00	285.00	596.00	282.00	596.00	282.00	593.00	281.00	593.00	281.00	592.00	279.00	592.00	279.00	590.00	277.00	590.00	277.00	586.00	275.00	586.00	275.00	583.00	273.00	583.00	273.00	582.00	267.00	582.00	267.00	581.00	263.00	581.00	263.00	582.00	256.00	582.00	256.00	583.00	254.00	583.00	254.00	584.00	252.00	584.00	252.00	585.00	250.00	585.00	250.00	586.00	249.00	586.00	249.00	587.00	248.00	587.00	248.00	588.00	246.00	588.00	246.00	589.00	245.00	589.00	245.00	587.00	244.00	587.00	244.00	585.00	243.00	585.00	243.00	583.00	241.00	583.00	241.00	581.00	240.00	581.00	240.00	578.00	239.00	578.00	239.00	576.00	237.00	576.00	237.00	574.00	236.00	574.00	236.00	571.00	235.00	571.00	235.00	568.00	234.00	568.00	234.00	558.00	233.00	558.00	233.00	553.00	234.00	553.00	234.00	550.00	235.00	550.00	235.00	548.00	236.00	548.00	236.00	546.00	237.00	546.00	237.00	544.00	238.00	544.00	238.00	542.00	239.00	542.00	239.00	540.00	240.00	540.00	240.00	538.00	241.00	538.00	241.00	536.00	242.00	536.00	242.00	533.00	243.00	533.00	243.00	507.00	244.00	507.00	244.00	506.00	247.00	506.00	247.00	505.00	265.00	505.00	265.00	504.00	269.00	504.00	269.00	503.00	287.00	503.00	287.00	505.00	291.00	505.00	291.00	511.00	292.00	511.00	292.00	513.00	293.00	513.00	293.00	514.00	294.00	514.00	294.00	517.00	295.00	517.00	295.00	518.00	296.00	518.00	296.00	519.00	297.00	519.00	297.00	520.00	298.00	520.00	298.00	523.00	299.00	523.00	299.00	524.00	300.00	524.00	300.00	525.00	301.00	525.00	301.00	526.00	302.00	526.00	302.00	527.00	303.00	527.00	303.00	528.00	304.00	528.00	304.00	529.00	306.00	529.00	306.00	530.00	308.00	530.00	308.00	531.00	310.00	531.00	310.00	532.00	312.00	532.00	312.00	533.00	315.00	533.00	315.00	535.00	317.00	535.00	317.00	536.00	318.00	536.00	318.00	537.00	319.00	537.00	319.00	538.00	321.00	538.00	321.00	539.00	322.00	539.00	322.00	540.00	323.00	540.00	323.00	541.00	324.00	541.00	324.00	542.00	325.00	542.00	325.00	543.00	326.00	543.00	326.00	544.00	328.00	544.00	328.00	545.00	330.00	545.00	330.00	546.00	334.00	546.00	334.00	547.00	336.00	547.00	336.00	548.00	338.00	548.00	338.00	549.00	339.00	549.00	339.00	550.00	340.00	550.00
T8_thres.tif	0520-0411	189.75	237.39	4500.21	-44.76	0.0233	498.00	552.00	499.00	552.00	499.00	562.00	500.00	562.00	500.00	567.00	501.00	567.00	501.00	573.00	502.00	573.00	502.00	581.00	503.00	581.00	503.00	585.00	502.00	585.00	502.00	587.00	500.00	587.00	500.00	588.00	497.00	588.00	497.00	589.00	495.00	589.00	495.00	590.00	494.00	590.00	494.00	591.00	493.00	591.00	493.00	592.00	490.00	592.00	490.00	591.00	489.00	591.00	489.00	590.00	488.00	590.00	488.00	589.00	487.00	589.00	487.00	588.00	486.00	588.00	486.00	587.00	484.00	587.00	484.00	586.00	483.00	586.00	483.00	585.00	482.00	585.00	482.00	584.00	481.00	584.00	481.00	583.00	480.00	583.00	480.00	582.00	479.00	582.00	479.00	581.00	477.00	581.00	477.00	580.00	476.00	580.00	476.00	579.00	475.00	579.00	475.00	578.00	474.00	578.00	474.00	577.00	473.00	577.00	473.00	575.00	472.00	575.00	472.00	574.00	469.00	574.00	469.00	573.00	467.00	573.00	467.00	572.00	466.00	572.00	466.00	571.00	464.00	571.00	464.00	570.00	460.00	570.00	460.00	569.00	458.00	569.00	458.00	568.00	451.00	568.00	451.00	567.00	447.00	567.00	447.00	568.00	435.00	568.00	435.00	569.00	433.00	569.00	433.00	570.00	430.00	570.00	430.00	571.00	429.00	571.00	429.00	572.00	427.00	572.00	427.00	573.00	425.00	573.00	425.00	574.00	424.00	574.00	424.00	575.00	423.00	575.00	423.00	576.00	422.00	576.00	422.00	579.00	421.00	579.00	421.00	580.00	420.00	580.00	420.00	583.00	419.00	583.00	419.00	587.00	418.00	587.00	418.00	591.00	417.00	591.00	417.00	595.00	416.00	595.00	416.00	605.00	415.00	605.00	415.00	607.00	414.00	607.00	414.00	608.00	413.00	608.00	413.00	609.00	411.00	609.00	411.00	610.00	410.00	610.00	410.00	611.00	408.00	611.00	408.00	612.00	406.00	612.00	406.00	613.00	405.00	613.00	405.00	614.00	403.00	614.00	403.00	615.00	402.00	615.00	402.00	616.00	400.00	616.00	400.00	617.00	398.00	617.00	398.00	618.00	396.00	618.00	396.00	616.00	395.00	616.00	395.00	615.00	394.00	615.00	394.00	614.00	393.00	614.00	393.00	613.00	392.00	613.00	392.00	612.00	391.00	612.00	391.00	611.00	390.00	611.00	390.00	610.00	389.00	610.00	389.00	609.00	387.00	609.00	387.00	608.00	386.00	608.00	386.00	607.00	385.00	607.00	385.00	606.00	383.00	606.00	383.00	605.00	382.00	605.00	382.00	604.00	381.00	604.00	381.00	603.00	380.00	603.00	380.00	602.00	379.00	602.00	379.00	601.00	377.00	601.00	377.00	600.00	375.00	600.00	375.00	599.00	372.00	599.00	372.00	598.00	370.00	598.00	370.00	597.00	368.00	597.00	368.00	596.00	366.00	596.00	366.00	595.00	365.00	595.00	365.00	594.00	363.00	594.00	363.00	593.00	361.00	593.00	361.00	592.00	360.00	592.00	360.00	591.00	359.00	591.00	359.00	590.00	358.00	590.00	358.00	586.00	357.00	586.00	357.00	581.00	356.00	581.00	356.00	570.00	355.00	570.00	355.00	566.00	354.00	566.00	354.00	563.00	353.00	563.00	353.00	560.00	352.00	560.00	352.00	558.00	351.00	558.00	351.00	556.00	350.00	556.00	350.00	555.00	349.00	555.00	349.00	553.00	348.00	553.00	348.00	552.00	347.00	552.00	347.00	551.00	346.00	551.00	346.00	550.00	345.00	550.00	345.00	549.00	344.00	549.00	344.00	548.00	343.00	548.00	343.00	547.00	342.00	547.00	342.00	546.00	341.00	546.00	341.00	545.00	338.00	545.00	338.00	544.00	336.00	544.00	336.00	543.00	333.00	543.00	333.00	542.00	331.00	542.00	331.00	541.00	328.00	541.00	328.00	540.00	327.00	540.00	327.00	538.00	325.00	538.00	325.00	537.00	324.00	537.00	324.00	536.00	323.00	536.00	323.00	535.00	322.00	535.00	322.00	534.00	321.00	534.00	321.00	533.00	319.00	533.00	319.00	532.00	318.00	532.00	318.00	530.00	317.00	530.00	317.00	529.00	316.00	529.00	316.00	528.00	315.00	528.00	315.00	527.00	314.00	527.00	314.00	526.00	311.00	526.00	311.00	528.00	310.00	528.00	310.00	527.00	309.00	527.00	309.00	526.00	307.00	526.00	307.00	525.00	306.00	525.00	306.00	524.00	305.00	524.00	305.00	523.00	304.00	523.00	304.00	522.00	303.00	522.00	303.00	521.00	302.00	521.00	302.00	520.00	301.00	520.00	301.00	518.00	300.00	518.00	300.00	516.00	299.00	516.00	299.00	515.00	298.00	515.00	298.00	514.00	297.00	514.00	297.00	512.00	296.00	512.00	296.00	511.00	295.00	511.00	295.00	508.00	294.00	508.00	294.00	502.00	293.00	502.00	293.00	492.00	294.00	492.00	294.00	490.00	295.00	490.00	295.00	488.00	296.00	488.00	296.00	486.00	297.00	486.00	297.00	483.00	298.00	483.00	298.00	481.00	299.00	481.00	299.00	480.00	300.00	480.00	300.00	479.00	301.00	479.00	301.00	477.00	302.00	477.00	302.00	476.00	303.00	476.00	303.00	475.00	304.00	475.00	304.00	474.00	305.00	474.00	305.00	473.00	306.00	473.00	306.00	472.00	308.00	472.00	308.00	471.00	309.00	471.00	309.00	470.00	310.00	470.00	310.00	469.00	312.00	469.00	312.00	468.00	313.00	468.00	313.00	467.00	315.00	467.00	315.00	466.00	316.00	466.00	316.00	465.00	318.00	465.00	318.00	464.00	319.00	464.00	319.00	463.00	334.00	463.00	334.00	464.00	338.00	464.00	338.00	465.00	341.00	465.00	341.00	466.00	344.00	466.00	344.00	467.00	347.00	467.00	347.00	468.00	350.00	468.00	350.00	467.00	352.00	467.00	352.00	468.00	353.00	468.00	353.00	469.00	354.00	469.00	354.00	470.00	355.00	470.00	355.00	471.00	356.00	471.00	356.00	472.00	357.00	472.00	357.00	473.00	358.00	473.00	358.00	474.00	359.00	474.00	359.00	475.00	360.00	475.00	360.00	476.00	361.00	476.00	361.00	478.00	362.00	478.00	362.00	480.00	363.00	480.00	363.00	482.00	364.00	482.00	364.00	486.00	365.00	486.00	365.00	487.00	366.00	487.00	366.00	488.00	365.00	488.00	365.00	489.00	366.00	489.00	366.00	490.00	367.00	490.00	367.00	492.00	370.00	492.00	370.00	493.00	373.00	493.00	373.00	494.00	375.00	494.00	375.00	495.00	382.00	495.00	382.00	496.00	389.00	496.00	389.00	495.00	394.00	495.00	394.00	494.00	400.00	494.00	400.00	493.00	409.00	493.00	409.00	494.00	417.00	494.00	417.00	495.00	421.00	495.00	421.00	494.00	422.00	494.00	422.00	495.00	426.00	495.00	426.00	494.00	428.00	494.00	428.00	495.00	435.00	495.00	435.00	494.00	437.00	494.00	437.00	493.00	439.00	493.00	439.00	492.00	441.00	492.00	441.00	491.00	442.00	491.00	442.00	489.00	444.00	489.00	444.00	488.00	445.00	488.00	445.00	486.00	446.00	486.00	446.00	484.00	447.00	484.00	447.00	477.00	456.00	477.00	456.00	476.00	460.00	476.00	460.00	475.00	462.00	475.00	462.00	474.00	465.00	474.00	465.00	473.00	466.00	473.00	466.00	472.00	467.00	472.00	467.00	471.00	468.00	471.00	468.00	469.00	469.00	469.00	469.00	468.00	471.00	468.00	471.00	465.00	473.00	465.00	473.00	464.00	474.00	464.00	474.00	461.00	475.00	461.00	475.00	459.00	476.00	459.00	476.00	457.00	477.00	457.00	477.00	452.00	478.00	452.00	478.00	444.00	479.00	444.00	479.00	432.00	478.00	432.00	478.00	424.00	479.00	424.00	479.00	423.00	482.00	423.00	482.00	422.00	487.00	422.00	487.00	423.00	491.00	423.00	491.00	424.00	494.00	424.00	494.00	425.00	496.00	425.00	496.00	426.00	499.00	426.00	499.00	427.00	500.00	427.00	500.00	428.00	501.00	428.00	501.00	429.00	502.00	429.00	502.00	432.00	503.00	432.00	503.00	433.00	504.00	433.00	504.00	436.00	505.00	436.00	505.00	437.00	506.00	437.00	506.00	439.00	507.00	439.00	507.00	441.00	508.00	441.00	508.00	443.00	509.00	443.00	509.00	445.00	510.00	445.00	510.00	448.00	511.00	448.00	511.00	449.00	512.00	449.00	512.00	450.00	513.00	450.00	513.00	452.00	514.00	452.00	514.00	453.00	515.00	453.00	515.00	455.00	516.00	455.00	516.00	456.00	517.00	456.00	517.00	458.00	518.00	458.00	518.00	460.00	519.00	460.00	519.00	462.00	520.00	462.00	520.00	463.00	521.00	463.00	521.00	465.00	522.00	465.00	522.00	466.00	527.00	466.00	527.00	467.00	528.00	467.00	528.00	468.00	529.00	468.00	529.00	469.00	527.00	469.00	527.00	471.00	526.00	471.00	526.00	473.00	525.00	473.00	525.00	477.00	524.00	477.00	524.00	482.00	523.00	482.00	523.00	487.00	522.00	487.00	522.00	498.00	523.00	498.00	523.00	503.00	524.00	503.00	524.00	506.00	523.00	506.00	523.00	507.00	521.00	507.00	521.00	508.00	520.00	508.00	520.00	509.00	519.00	509.00	519.00	510.00	518.00	510.00	518.00	511.00	517.00	511.00	517.00	512.00	516.00	512.00	516.00	513.00	514.00	513.00	514.00	514.00	513.00	514.00	513.00	515.00	512.00	515.00	512.00	516.00	510.00	516.00	510.00	517.00	509.00	517.00	509.00	518.00	508.00	518.00	508.00	519.00	507.00	519.00	507.00	520.00	505.00	520.00	505.00	521.00	503.00	521.00	503.00	523.00	502.00	523.00	502.00	524.00	501.00	524.00	501.00	526.00	500.00	526.00	500.00	528.00	499.00	528.00	499.00	534.00	498.00	534.00
T8_thres.tif	0618-0276	123.89	281.73	607.03	46.43	0.0681	311.00	619.00	310.00	619.00	310.00	621.00	309.00	621.00	309.00	624.00	308.00	624.00	308.00	626.00	307.00	626.00	307.00	628.00	306.00	628.00	306.00	631.00	305.00	631.00	305.00	632.00	304.00	632.00	304.00	635.00	303.00	635.00	303.00	638.00	302.00	638.00	302.00	640.00	298.00	640.00	298.00	641.00	284.00	641.00	284.00	642.00	282.00	642.00	282.00	644.00	281.00	644.00	281.00	645.00	280.00	645.00	280.00	647.00	279.00	647.00	279.00	648.00	278.00	648.00	278.00	650.00	275.00	650.00	275.00	649.00	273.00	649.00	273.00	648.00	270.00	648.00	270.00	647.00	266.00	647.00	266.00	646.00	260.00	646.00	260.00	645.00	257.00	645.00	257.00	644.00	252.00	644.00	252.00	643.00	245.00	643.00	245.00	642.00	241.00	642.00	241.00	636.00	242.00	636.00	242.00	632.00	243.00	632.00	243.00	627.00	244.00	627.00	244.00	621.00	245.00	621.00	245.00	615.00	246.00	615.00	246.00	611.00	247.00	611.00	247.00	602.00	248.00	602.00	248.00	598.00	247.00	598.00	247.00	594.00	248.00	594.00	248.00	593.00	249.00	593.00	249.00	592.00	250.00	592.00	250.00	591.00	251.00	591.00	251.00	590.00	253.00	590.00	253.00	589.00	254.00	589.00	254.00	588.00	256.00	588.00	256.00	587.00	258.00	587.00	258.00	586.00	269.00	586.00	269.00	587.00	271.00	587.00	271.00	588.00	272.00	588.00	272.00	590.00	273.00	590.00	273.00	592.00	274.00	592.00	274.00	594.00	275.00	594.00	275.00	595.00	277.00	595.00	277.00	597.00	278.00	597.00	278.00	598.00	280.00	598.00	280.00	599.00	281.00	599.00	281.00	601.00	283.00	601.00	283.00	602.00	287.00	602.00	287.00	603.00	289.00	603.00	289.00	604.00	291.00	604.00	291.00	606.00	294.00	606.00	294.00	607.00	295.00	607.00	295.00	608.00	301.00	608.00	301.00	609.00	303.00	609.00	303.00	610.00	310.00	610.00	310.00	614.00	311.00	614.00	311.00	615.00	312.00	615.00	312.00	617.00	311.00	617.00
T8_thres.tif	0643-0331	151.12	292.20	301.24	-58.07	0.1235	345.00	633.00	346.00	633.00	346.00	636.00	347.00	636.00	347.00	639.00	348.00	639.00	348.00	642.00	349.00	642.00	349.00	644.00	350.00	644.00	350.00	646.00	351.00	646.00	351.00	649.00	352.00	649.00	352.00	652.00	353.00	652.00	353.00	656.00	354.00	656.00	354.00	659.00	355.00	659.00	355.00	663.00	354.00	663.00	354.00	666.00	352.00	666.00	352.00	667.00	351.00	667.00	351.00	668.00	349.00	668.00	349.00	669.00	347.00	669.00	347.00	670.00	345.00	670.00	345.00	671.00	342.00	671.00	342.00	670.00	337.00	670.00	337.00	669.00	334.00	669.00	334.00	668.00	332.00	668.00	332.00	665.00	333.00	665.00	333.00	659.00	332.00	659.00	332.00	657.00	331.00	657.00	331.00	656.00	330.00	656.00	330.00	655.00	329.00	655.00	329.00	654.00	327.00	654.00	327.00	653.00	326.00	653.00	326.00	651.00	325.00	651.00	325.00	650.00	323.00	650.00	323.00	649.00	321.00	649.00	321.00	648.00	319.00	648.00	319.00	647.00	316.00	647.00	316.00	646.00	313.00	646.00	313.00	645.00	312.00	645.00	312.00	644.00	310.00	644.00	310.00	643.00	308.00	643.00	308.00	642.00	307.00	642.00	307.00	637.00	308.00	637.00	308.00	635.00	309.00	635.00	309.00	633.00	310.00	633.00	310.00	631.00	311.00	631.00	311.00	629.00	312.00	629.00	312.00	626.00	313.00	626.00	313.00	624.00	314.00	624.00	314.00	621.00	315.00	621.00	315.00	620.00	316.00	620.00	316.00	616.00	317.00	616.00	317.00	617.00	319.00	617.00	319.00	618.00	322.00	618.00	322.00	619.00	326.00	619.00	326.00	620.00	332.00	620.00	332.00	622.00	335.00	622.00	335.00	623.00	337.00	623.00	337.00	624.00	339.00	624.00	339.00	625.00	342.00	625.00	342.00	626.00	343.00	626.00	343.00	628.00	344.00	628.00	344.00	631.00	345.00	631.00
T8_thres.tif	0751-0342	150.85	338.31	2746.49	13.65	0.0162	400.00	714.00	401.00	714.00	401.00	715.00	402.00	715.00	402.00	717.00	403.00	717.00	403.00	718.00	404.00	718.00	404.00	719.00	405.00	719.00	405.00	721.00	406.00	721.00	406.00	723.00	407.00	723.00	407.00	724.00	408.00	724.00	408.00	726.00	409.00	726.00	409.00	728.00	410.00	728.00	410.00	731.00	411.00	731.00	411.00	733.00	409.00	733.00	409.00	732.00	402.00	732.00	402.00	733.00	400.00	733.00	400.00	734.00	397.00	734.00	397.00	735.00	396.00	735.00	396.00	736.00	395.00	736.00	395.00	737.00	394.00	737.00	394.00	738.00	393.00	738.00	393.00	739.00	391.00	739.00	391.00	740.00	390.00	740.00	390.00	741.00	389.00	741.00	389.00	742.00	388.00	742.00	388.00	743.00	386.00	743.00	386.00	744.00	385.00	744.00	385.00	745.00	384.00	745.00	384.00	746.00	383.00	746.00	383.00	747.00	382.00	747.00	382.00	748.00	381.00	748.00	381.00	749.00	380.00	749.00	380.00	750.00	379.00	750.00	379.00	751.00	378.00	751.00	378.00	752.00	377.00	752.00	377.00	753.00	376.00	753.00	376.00	754.00	375.00	754.00	375.00	755.00	374.00	755.00	374.00	756.00	372.00	756.00	372.00	757.00	371.00	757.00	371.00	758.00	370.00	758.00	370.00	759.00	368.00	759.00	368.00	760.00	367.00	760.00	367.00	761.00	366.00	761.00	366.00	763.00	365.00	763.00	365.00	764.00	364.00	764.00	364.00	765.00	363.00	765.00	363.00	766.00	362.00	766.00	362.00	768.00	361.00	768.00	361.00	769.00	360.00	769.00	360.00	771.00	359.00	771.00	359.00	773.00	358.00	773.00	358.00	775.00	357.00	775.00	357.00	776.00	356.00	776.00	356.00	778.00	355.00	778.00	355.00	780.00	354.00	780.00	354.00	782.00	353.00	782.00	353.00	784.00	352.00	784.00	352.00	786.00	351.00	786.00	351.00	790.00	350.00	790.00	350.00	793.00	349.00	793.00	349.00	796.00	348.00	796.00	348.00	799.00	347.00	799.00	347.00	803.00	346.00	803.00	346.00	805.00	345.00	805.00	345.00	808.00	344.00	808.00	344.00	810.00	343.00	810.00	343.00	813.00	342.00	813.00	342.00	815.00	341.00	815.00	341.00	816.00	340.00	816.00	340.00	818.00	339.00	818.00	339.00	820.00	338.00	820.00	338.00	821.00	337.00	821.00	337.00	823.00	336.00	823.00	336.00	825.00	335.00	825.00	335.00	827.00	334.00	827.00	334.00	828.00	333.00	828.00	333.00	829.00	332.00	829.00	332.00	830.00	331.00	830.00	331.00	831.00	330.00	831.00	330.00	832.00	328.00	832.00	328.00	833.00	325.00	833.00	325.00	834.00	322.00	834.00	322.00	835.00	314.00	835.00	314.00	834.00	310.00	834.00	310.00	833.00	308.00	833.00	308.00	832.00	302.00	832.00	302.00	831.00	297.00	831.00	297.00	830.00	293.00	830.00	293.00	831.00	292.00	831.00	292.00	824.00	291.00	824.00	291.00	821.00	290.00	821.00	290.00	817.00	289.00	817.00	289.00	816.00	288.00	816.00	288.00	813.00	287.00	813.00	287.00	811.00	286.00	811.00	286.00	808.00	285.00	808.00	285.00	806.00	284.00	806.00	284.00	804.00	283.00	804.00	283.00	802.00	282.00	802.00	282.00	799.00	281.00	799.00	281.00	794.00	280.00	794.00	280.00	792.00	279.00	792.00	279.00	789.00	278.00	789.00	278.00	786.00	277.00	786.00	277.00	783.00	276.00	783.00	276.00	781.00	275.00	781.00	275.00	779.00	274.00	779.00	274.00	777.00	275.00	777.00	275.00	775.00	276.00	775.00	276.00	772.00	277.00	772.00	277.00	768.00	278.00	768.00	278.00	766.00	279.00	766.00	279.00	763.00	280.00	763.00	280.00	761.00	281.00	761.00	281.00	759.00	282.00	759.00	282.00	757.00	284.00	757.00	284.00	756.00	288.00	756.00	288.00	755.00	290.00	755.00	290.00	754.00	292.00	754.00	292.00	753.00	294.00	753.00	294.00	752.00	295.00	752.00	295.00	749.00	297.00	749.00	297.00	747.00	298.00	747.00	298.00	743.00	297.00	743.00	297.00	741.00	296.00	741.00	296.00	740.00	295.00	740.00	295.00	739.00	294.00	739.00	294.00	738.00	292.00	738.00	292.00	737.00	287.00	737.00	287.00	736.00	286.00	736.00	286.00	720.00	285.00	720.00	285.00	717.00	284.00	717.00	284.00	710.00	283.00	710.00	283.00	708.00	285.00	708.00	285.00	707.00	286.00	707.00	286.00	704.00	287.00	704.00	287.00	703.00	289.00	703.00	289.00	702.00	290.00	702.00	290.00	701.00	291.00	701.00	291.00	699.00	292.00	699.00	292.00	696.00	294.00	696.00	294.00	694.00	295.00	694.00	295.00	693.00	296.00	693.00	296.00	692.00	297.00	692.00	297.00	691.00	298.00	691.00	298.00	690.00	299.00	690.00	299.00	688.00	300.00	688.00	300.00	687.00	301.00	687.00	301.00	685.00	302.00	685.00	302.00	684.00	303.00	684.00	303.00	683.00	304.00	683.00	304.00	681.00	305.00	681.00	305.00	678.00	307.00	678.00	307.00	675.00	309.00	675.00	309.00	673.00	310.00	673.00	310.00	672.00	311.00	672.00	311.00	670.00	312.00	670.00	312.00	668.00	322.00	668.00	322.00	669.00	327.00	669.00	327.00	670.00	328.00	670.00	328.00	671.00	331.00	671.00	331.00	672.00	335.00	672.00	335.00	673.00	339.00	673.00	339.00	674.00	348.00	674.00	348.00	673.00	350.00	673.00	350.00	672.00	352.00	672.00	352.00	671.00	354.00	671.00	354.00	670.00	355.00	670.00	355.00	669.00	360.00	669.00	360.00	670.00	361.00	670.00	361.00	671.00	362.00	671.00	362.00	672.00	363.00	672.00	363.00	673.00	365.00	673.00	365.00	674.00	366.00	674.00	366.00	675.00	367.00	675.00	367.00	676.00	368.00	676.00	368.00	677.00	369.00	677.00	369.00	678.00	370.00	678.00	370.00	679.00	371.00	679.00	371.00	680.00	372.00	680.00	372.00	681.00	374.00	681.00	374.00	682.00	375.00	682.00	375.00	683.00	376.00	683.00	376.00	684.00	377.00	684.00	377.00	686.00	379.00	686.00	379.00	687.00	380.00	687.00	380.00	688.00	381.00	688.00	381.00	689.00	382.00	689.00	382.00	691.00	383.00	691.00	383.00	692.00	384.00	692.00	384.00	694.00	385.00	694.00	385.00	695.00	386.00	695.00	386.00	696.00	387.00	696.00	387.00	698.00	388.00	698.00	388.00	699.00	389.00	699.00	389.00	700.00	390.00	700.00	390.00	702.00	391.00	702.00	391.00	703.00	392.00	703.00	392.00	704.00	393.00	704.00	393.00	706.00	394.00	706.00	394.00	707.00	395.00	707.00	395.00	708.00	396.00	708.00	396.00	709.00	397.00	709.00	397.00	710.00	398.00	710.00	398.00	711.00	399.00	711.00	399.00	712.00	400.00	712.00
T8_thres.tif	0727-0256	115.72	329.23	337.60	19.36	0.1027	282.00	723.00	283.00	723.00	283.00	735.00	281.00	735.00	281.00	734.00	269.00	734.00	269.00	735.00	266.00	735.00	266.00	736.00	264.00	736.00	264.00	737.00	262.00	737.00	262.00	738.00	260.00	738.00	260.00	739.00	258.00	739.00	258.00	740.00	257.00	740.00	257.00	741.00	256.00	741.00	256.00	742.00	255.00	742.00	255.00	743.00	254.00	743.00	254.00	744.00	253.00	744.00	253.00	745.00	252.00	745.00	252.00	750.00	250.00	750.00	250.00	749.00	248.00	749.00	248.00	748.00	247.00	748.00	247.00	747.00	246.00	747.00	246.00	746.00	244.00	746.00	244.00	745.00	242.00	745.00	242.00	744.00	240.00	744.00	240.00	743.00	238.00	743.00	238.00	742.00	236.00	742.00	236.00	740.00	235.00	740.00	235.00	739.00	233.00	739.00	233.00	738.00	232.00	738.00	232.00	737.00	231.00	737.00	231.00	734.00	229.00	734.00	229.00	724.00	230.00	724.00	230.00	721.00	231.00	721.00	231.00	719.00	232.00	719.00	232.00	718.00	233.00	718.00	233.00	716.00	234.00	716.00	234.00	715.00	235.00	715.00	235.00	714.00	236.00	714.00	236.00	712.00	239.00	712.00	239.00	707.00	240.00	707.00	240.00	706.00	242.00	706.00	242.00	704.00	251.00	704.00	251.00	705.00	262.00	705.00	262.00	706.00	266.00	706.00	266.00	707.00	268.00	707.00	268.00	709.00	270.00	709.00	270.00	710.00	272.00	710.00	272.00	711.00	277.00	711.00	277.00	712.00	278.00	712.00	278.00	713.00	280.00	713.00	280.00	714.00	281.00	714.00	281.00	719.00	282.00	719.00
T8_thres.tif	0684-0194	82.69	309.93	2780.37	-6.27	0.0557	297.00	685.00	296.00	685.00	296.00	687.00	295.00	687.00	295.00	688.00	294.00	688.00	294.00	689.00	293.00	689.00	293.00	690.00	292.00	690.00	292.00	691.00	291.00	691.00	291.00	693.00	290.00	693.00	290.00	694.00	289.00	694.00	289.00	696.00	288.00	696.00	288.00	698.00	287.00	698.00	287.00	699.00	286.00	699.00	286.00	700.00	285.00	700.00	285.00	701.00	284.00	701.00	284.00	702.00	283.00	702.00	283.00	704.00	282.00	704.00	282.00	705.00	281.00	705.00	281.00	706.00	280.00	706.00	280.00	708.00	279.00	708.00	279.00	707.00	276.00	707.00	276.00	706.00	274.00	706.00	274.00	705.00	272.00	705.00	272.00	704.00	270.00	704.00	270.00	703.00	268.00	703.00	268.00	702.00	264.00	702.00	264.00	701.00	255.00	701.00	255.00	700.00	239.00	700.00	239.00	701.00	236.00	701.00	236.00	702.00	233.00	702.00	233.00	703.00	222.00	703.00	222.00	702.00	218.00	702.00	218.00	701.00	208.00	701.00	208.00	702.00	205.00	702.00	205.00	703.00	203.00	703.00	203.00	704.00	201.00	704.00	201.00	705.00	200.00	705.00	200.00	706.00	198.00	706.00	198.00	707.00	197.00	707.00	197.00	708.00	196.00	708.00	196.00	709.00	194.00	709.00	194.00	710.00	193.00	710.00	193.00	711.00	192.00	711.00	192.00	712.00	191.00	712.00	191.00	713.00	190.00	713.00	190.00	714.00	189.00	714.00	189.00	715.00	188.00	715.00	188.00	716.00	187.00	716.00	187.00	717.00	186.00	717.00	186.00	719.00	185.00	719.00	185.00	720.00	184.00	720.00	184.00	721.00	183.00	721.00	183.00	722.00	182.00	722.00	182.00	723.00	181.00	723.00	181.00	724.00	179.00	724.00	179.00	726.00	178.00	726.00	178.00	727.00	176.00	727.00	176.00	728.00	175.00	728.00	175.00	729.00	174.00	729.00	174.00	730.00	173.00	730.00	173.00	731.00	172.00	731.00	172.00	732.00	171.00	732.00	171.00	733.00	170.00	733.00	170.00	734.00	169.00	734.00	169.00	735.00	167.00	735.00	167.00	736.00	166.00	736.00	166.00	737.00	165.00	737.00	165.00	738.00	150.00	738.00	150.00	739.00	141.00	739.00	141.00	740.00	132.00	740.00	132.00	741.00	121.00	741.00	121.00	735.00	120.00	735.00	120.00	732.00	119.00	732.00	119.00	730.00	118.00	730.00	118.00	728.00	117.00	728.00	117.00	725.00	116.00	725.00	116.00	720.00	115.00	720.00	115.00	718.00	114.00	718.00	114.00	714.00	113.00	714.00	113.00	712.00	112.00	712.00	112.00	710.00	111.00	710.00	111.00	708.00	110.00	708.00	110.00	707.00	109.00	707.00	109.00	705.00	108.00	705.00	108.00	700.00	106.00	700.00	106.00	697.00	105.00	697.00	105.00	694.00	104.00	694.00	104.00	691.00	103.00	691.00	103.00	689.00	102.00	689.00	102.00	687.00	101.00	687.00	101.00	686.00	100.00	686.00	100.00	683.00	99.00	683.00	99.00	682.00	98.00	682.00	98.00	678.00	96.00	678.00	96.00	674.00	94.00	674.00	94.00	672.00	93.00	672.00	93.00	670.00	92.00	670.00	92.00	667.00	91.00	667.00	91.00	665.00	90.00	665.00	90.00	663.00	88.00	663.00	88.00	661.00	87.00	661.00	87.00	659.00	86.00	659.00	86.00	656.00	85.00	656.00	85.00	655.00	83.00	655.00	83.00	654.00	82.00	654.00	82.00	652.00	81.00	652.00	81.00	649.00	84.00	649.00	84.00	648.00	88.00	648.00	88.00	647.00	97.00	647.00	97.00	646.00	99.00	646.00	99.00	645.00	109.00	645.00	109.00	644.00	114.00	644.00	114.00	643.00	115.00	643.00	115.00	642.00	118.00	642.00	118.00	641.00	121.00	641.00	121.00	640.00	123.00	640.00	123.00	639.00	124.00	639.00	124.00	638.00	127.00	638.00	127.00	637.00	130.00	637.00	130.00	636.00	132.00	636.00	132.00	635.00	134.00	635.00	134.00	634.00	137.00	634.00	137.00	633.00	139.00	633.00	139.00	632.00	141.00	632.00	141.00	631.00	143.00	631.00	143.00	630.00	145.00	630.00	145.00	629.00	149.00	629.00	149.00	628.00	151.00	628.00	151.00	627.00	153.00	627.00	153.00	632.00	154.00	632.00	154.00	634.00	155.00	634.00	155.00	635.00	156.00	635.00	156.00	636.00	159.00	636.00	159.00	637.00	160.00	637.00	160.00	638.00	161.00	638.00	161.00	639.00	162.00	639.00	162.00	640.00	163.00	640.00	163.00	641.00	164.00	641.00	164.00	642.00	165.00	642.00	165.00	643.00	166.00	643.00	166.00	645.00	167.00	645.00	167.00	646.00	170.00	646.00	170.00	647.00	171.00	647.00	171.00	648.00	172.00	648.00	172.00	649.00	173.00	649.00	173.00	650.00	174.00	650.00	174.00	651.00	175.00	651.00	175.00	652.00	176.00	652.00	176.00	654.00	177.00	654.00	177.00	655.00	179.00	655.00	179.00	656.00	180.00	656.00	180.00	657.00	183.00	657.00	183.00	658.00	186.00	658.00	186.00	659.00	198.00	659.00	198.00	658.00	204.00	658.00	204.00	657.00	207.00	657.00	207.00	656.00	210.00	656.00	210.00	655.00	213.00	655.00	213.00	654.00	215.00	654.00	215.00	653.00	218.00	653.00	218.00	652.00	219.00	652.00	219.00	651.00	221.00	651.00	221.00	650.00	223.00	650.00	223.00	649.00	225.00	649.00	225.00	648.00	228.00	648.00	228.00	647.00	230.00	647.00	230.00	646.00	231.00	646.00	231.00	645.00	233.00	645.00	233.00	644.00	235.00	644.00	235.00	643.00	237.00	643.00	237.00	645.00	240.00	645.00	240.00	646.00	241.00	646.00	241.00	647.00	250.00	647.00	250.00	648.00	253.00	648.00	253.00	649.00	258.00	649.00	258.00	650.00	264.00	650.00	264.00	651.00	268.00	651.00	268.00	652.00	271.00	652.00	271.00	653.00	273.00	653.00	273.00	654.00	274.00	654.00	274.00	655.00	278.00	655.00	278.00	656.00	279.00	656.00	279.00	659.00	280.00	659.00	280.00	660.00	281.00	660.00	281.00	661.00	282.00	661.00	282.00	662.00	285.00	662.00	285.00	663.00	286.00	663.00	286.00	664.00	291.00	664.00	291.00	665.00	295.00	665.00	295.00	666.00	302.00	666.00	302.00	667.00	308.00	667.00	308.00	669.00	307.00	669.00	307.00	670.00	306.00	670.00	306.00	672.00	305.00	672.00	305.00	673.00	304.00	673.00	304.00	675.00	303.00	675.00	303.00	676.00	302.00	676.00	302.00	678.00	301.00	678.00	301.00	680.00	300.00	680.00	300.00	681.00	299.00	681.00	299.00	682.00	298.00	682.00	298.00	684.00	297.00	684.00
T8_thres.tif	0749-0221	96.23	343.16	1128.72	-4.86	0.0631	230.00	743.00	231.00	743.00	231.00	744.00	233.00	744.00	233.00	746.00	234.00	746.00	234.00	747.00	236.00	747.00	236.00	748.00	238.00	748.00	238.00	749.00	240.00	749.00	240.00	750.00	242.00	750.00	242.00	751.00	243.00	751.00	243.00	752.00	246.00	752.00	246.00	753.00	248.00	753.00	248.00	754.00	251.00	754.00	251.00	755.00	255.00	755.00	255.00	756.00	256.00	756.00	256.00	757.00	259.00	757.00	259.00	758.00	274.00	758.00	274.00	757.00	278.00	757.00	278.00	758.00	277.00	758.00	277.00	760.00	276.00	760.00	276.00	763.00	275.00	763.00	275.00	765.00	274.00	765.00	274.00	769.00	273.00	769.00	273.00	772.00	272.00	772.00	272.00	774.00	271.00	774.00	271.00	776.00	255.00	776.00	255.00	777.00	253.00	777.00	253.00	778.00	250.00	778.00	250.00	779.00	248.00	779.00	248.00	780.00	246.00	780.00	246.00	781.00	244.00	781.00	244.00	782.00	241.00	782.00	241.00	783.00	239.00	783.00	239.00	784.00	237.00	784.00	237.00	785.00	235.00	785.00	235.00	786.00	233.00	786.00	233.00	787.00	232.00	787.00	232.00	788.00	230.00	788.00	230.00	789.00	228.00	789.00	228.00	790.00	225.00	790.00	225.00	791.00	222.00	791.00	222.00	792.00	217.00	792.00	217.00	793.00	212.00	793.00	212.00	794.00	207.00	794.00	207.00	791.00	206.00	791.00	206.00	790.00	205.00	790.00	205.00	789.00	204.00	789.00	204.00	788.00	202.00	788.00	202.00	787.00	197.00	787.00	197.00	786.00	191.00	786.00	191.00	785.00	179.00	785.00	179.00	784.00	174.00	784.00	174.00	783.00	170.00	783.00	170.00	782.00	165.00	782.00	165.00	779.00	166.00	779.00	166.00	776.00	167.00	776.00	167.00	773.00	168.00	773.00	168.00	768.00	169.00	768.00	169.00	749.00	168.00	749.00	168.00	746.00	169.00	746.00	169.00	740.00	170.00	740.00	170.00	739.00	171.00	739.00	171.00	738.00	172.00	738.00	172.00	736.00	173.00	736.00	173.00	735.00	176.00	735.00	176.00	734.00	177.00	734.00	177.00	733.00	178.00	733.00	178.00	732.00	179.00	732.00	179.00	731.00	180.00	731.00	180.00	730.00	181.00	730.00	181.00	728.00	183.00	728.00	183.00	727.00	184.00	727.00	184.00	726.00	186.00	726.00	186.00	725.00	187.00	725.00	187.00	722.00	188.00	722.00	188.00	721.00	190.00	721.00	190.00	720.00	191.00	720.00	191.00	719.00	192.00	719.00	192.00	716.00	193.00	716.00	193.00	715.00	194.00	715.00	194.00	714.00	197.00	714.00	197.00	713.00	198.00	713.00	198.00	712.00	199.00	712.00	199.00	710.00	202.00	710.00	202.00	709.00	203.00	709.00	203.00	708.00	205.00	708.00	205.00	707.00	207.00	707.00	207.00	706.00	210.00	706.00	210.00	705.00	216.00	705.00	216.00	706.00	220.00	706.00	220.00	707.00	232.00	707.00	232.00	711.00	231.00	711.00	231.00	713.00	230.00	713.00	230.00	714.00	229.00	714.00	229.00	716.00	228.00	716.00	228.00	717.00	227.00	717.00	227.00	719.00	226.00	719.00	226.00	722.00	225.00	722.00	225.00	736.00	226.00	736.00	226.00	738.00	227.00	738.00	227.00	739.00	229.00	739.00	229.00	740.00	230.00	740.00
T8_thres.tif	0797-0410	184.50	365.67	1989.88	24.71	0.0092	449.00	791.00	450.00	791.00	450.00	792.00	451.00	792.00	451.00	794.00	452.00	794.00	452.00	795.00	453.00	795.00	453.00	796.00	454.00	796.00	454.00	797.00	455.00	797.00	455.00	798.00	456.00	798.00	456.00	799.00	457.00	799.00	457.00	800.00	458.00	800.00	458.00	801.00	460.00	801.00	460.00	802.00	461.00	802.00	461.00	803.00	462.00	803.00	462.00	804.00	463.00	804.00	463.00	805.00	465.00	805.00	465.00	806.00	466.00	806.00	466.00	807.00	467.00	807.00	467.00	808.00	469.00	808.00	469.00	809.00	470.00	809.00	470.00	810.00	472.00	810.00	472.00	811.00	473.00	811.00	473.00	812.00	476.00	812.00	476.00	813.00	477.00	813.00	477.00	814.00	479.00	814.00	479.00	815.00	481.00	815.00	481.00	816.00	482.00	816.00	482.00	817.00	484.00	817.00	484.00	818.00	485.00	818.00	485.00	825.00	484.00	825.00	484.00	828.00	481.00	828.00	481.00	830.00	480.00	830.00	480.00	831.00	479.00	831.00	479.00	832.00	478.00	832.00	478.00	834.00	477.00	834.00	477.00	835.00	476.00	835.00	476.00	837.00	475.00	837.00	475.00	838.00	474.00	838.00	474.00	840.00	473.00	840.00	473.00	842.00	471.00	842.00	471.00	843.00	470.00	843.00	470.00	844.00	469.00	844.00	469.00	845.00	468.00	845.00	468.00	846.00	467.00	846.00	467.00	847.00	465.00	847.00	465.00	848.00	464.00	848.00	464.00	849.00	463.00	849.00	463.00	850.00	462.00	850.00	462.00	851.00	460.00	851.00	460.00	852.00	457.00	852.00	457.00	853.00	455.00	853.00	455.00	854.00	454.00	854.00	454.00	855.00	451.00	855.00	451.00	856.00	448.00	856.00	448.00	857.00	446.00	857.00	446.00	853.00	445.00	853.00	445.00	852.00	444.00	852.00	444.00	851.00	443.00	851.00	443.00	850.00	442.00	850.00	442.00	849.00	441.00	849.00	441.00	848.00	440.00	848.00	440.00	847.00	438.00	847.00	438.00	846.00	437.00	846.00	437.00	845.00	436.00	845.00	436.00	844.00	435.00	844.00	435.00	843.00	432.00	843.00	432.00	842.00	429.00	842.00	429.00	841.00	427.00	841.00	427.00	840.00	424.00	840.00	424.00	839.00	420.00	839.00	420.00	838.00	416.00	838.00	416.00	837.00	413.00	837.00	413.00	836.00	412.00	836.00	412.00	835.00	411.00	835.00	411.00	834.00	410.00	834.00	410.00	833.00	409.00	833.00	409.00	832.00	408.00	832.00	408.00	831.00	407.00	831.00	407.00	830.00	405.00	830.00	405.00	829.00	403.00	829.00	403.00	828.00	400.00	828.00	400.00	827.00	391.00	827.00	391.00	828.00	390.00	828.00	390.00	829.00	389.00	829.00	389.00	830.00	388.00	830.00	388.00	831.00	387.00	831.00	387.00	832.00	386.00	832.00	386.00	833.00	385.00	833.00	385.00	834.00	384.00	834.00	384.00	835.00	383.00	835.00	383.00	837.00	382.00	837.00	382.00	838.00	381.00	838.00	381.00	840.00	380.00	840.00	380.00	842.00	379.00	842.00	379.00	846.00	361.00	846.00	361.00	847.00	358.00	847.00	358.00	848.00	356.00	848.00	356.00	849.00	354.00	849.00	354.00	850.00	352.00	850.00	352.00	851.00	351.00	851.00	351.00	852.00	349.00	852.00	349.00	853.00	348.00	853.00	348.00	854.00	346.00	854.00	346.00	856.00	345.00	856.00	345.00	857.00	344.00	857.00	344.00	858.00	343.00	858.00	343.00	859.00	342.00	859.00	342.00	854.00	341.00	854.00	341.00	850.00	340.00	850.00	340.00	846.00	339.00	846.00	339.00	842.00	338.00	842.00	338.00	840.00	337.00	840.00	337.00	838.00	336.00	838.00	336.00	836.00	335.00	836.00	335.00	832.00	336.00	832.00	336.00	831.00	337.00	831.00	337.00	830.00	338.00	830.00	338.00	828.00	339.00	828.00	339.00	826.00	340.00	826.00	340.00	824.00	341.00	824.00	341.00	823.00	342.00	823.00	342.00	821.00	343.00	821.00	343.00	818.00	345.00	818.00	345.00	816.00	346.00	816.00	346.00	813.00	347.00	813.00	347.00	811.00	348.00	811.00	348.00	808.00	349.00	808.00	349.00	806.00	350.00	806.00	350.00	802.00	351.00	802.00	351.00	799.00	352.00	799.00	352.00	796.00	353.00	796.00	353.00	793.00	354.00	793.00	354.00	789.00	355.00	789.00	355.00	787.00	356.00	787.00	356.00	785.00	357.00	785.00	357.00	783.00	358.00	783.00	358.00	781.00	359.00	781.00	359.00	779.00	360.00	779.00	360.00	778.00	361.00	778.00	361.00	776.00	362.00	776.00	362.00	774.00	363.00	774.00	363.00	772.00	364.00	772.00	364.00	771.00	365.00	771.00	365.00	768.00	367.00	768.00	367.00	767.00	368.00	767.00	368.00	766.00	369.00	766.00	369.00	764.00	370.00	764.00	370.00	763.00	371.00	763.00	371.00	762.00	373.00	762.00	373.00	761.00	374.00	761.00	374.00	759.00	377.00	759.00	377.00	758.00	378.00	758.00	378.00	757.00	379.00	757.00	379.00	756.00	380.00	756.00	380.00	755.00	381.00	755.00	381.00	754.00	382.00	754.00	382.00	753.00	383.00	753.00	383.00	751.00	385.00	751.00	385.00	750.00	386.00	750.00	386.00	749.00	387.00	749.00	387.00	748.00	388.00	748.00	388.00	746.00	391.00	746.00	391.00	745.00	392.00	745.00	392.00	744.00	393.00	744.00	393.00	743.00	394.00	743.00	394.00	742.00	396.00	742.00	396.00	741.00	397.00	741.00	397.00	740.00	398.00	740.00	398.00	739.00	399.00	739.00	399.00	737.00	403.00	737.00	403.00	736.00	405.00	736.00	405.00	735.00	406.00	735.00	406.00	736.00	412.00	736.00	412.00	737.00	413.00	737.00	413.00	738.00	416.00	738.00	416.00	741.00	417.00	741.00	417.00	745.00	418.00	745.00	418.00	749.00	419.00	749.00	419.00	753.00	420.00	753.00	420.00	755.00	421.00	755.00	421.00	757.00	422.00	757.00	422.00	759.00	423.00	759.00	423.00	761.00	424.00	761.00	424.00	763.00	425.00	763.00	425.00	764.00	426.00	764.00	426.00	766.00	427.00	766.00	427.00	767.00	428.00	767.00	428.00	769.00	429.00	769.00	429.00	770.00	430.00	770.00	430.00	772.00	431.00	772.00	431.00	773.00	432.00	773.00	432.00	774.00	433.00	774.00	433.00	775.00	434.00	775.00	434.00	777.00	435.00	777.00	435.00	778.00	436.00	778.00	436.00	779.00	437.00	779.00	437.00	780.00	439.00	780.00	439.00	782.00	440.00	782.00	440.00	783.00	441.00	783.00	441.00	784.00	442.00	784.00	442.00	785.00	443.00	785.00	443.00	786.00	444.00	786.00	444.00	787.00	446.00	787.00	446.00	788.00	447.00	788.00	447.00	789.00	448.00	789.00	448.00	790.00	449.00	790.00
T8_thres.tif	0754-0470	212.45	343.54	1516.94	9.49	0.0266	521.00	763.00	522.00	763.00	522.00	769.00	523.00	769.00	523.00	784.00	522.00	784.00	522.00	789.00	521.00	789.00	521.00	792.00	520.00	792.00	520.00	794.00	519.00	794.00	519.00	796.00	518.00	796.00	518.00	798.00	517.00	798.00	517.00	799.00	516.00	799.00	516.00	800.00	515.00	800.00	515.00	802.00	514.00	802.00	514.00	803.00	513.00	803.00	513.00	804.00	512.00	804.00	512.00	805.00	511.00	805.00	511.00	806.00	510.00	806.00	510.00	807.00	509.00	807.00	509.00	808.00	508.00	808.00	508.00	809.00	506.00	809.00	506.00	810.00	504.00	810.00	504.00	811.00	501.00	811.00	501.00	812.00	498.00	812.00	498.00	813.00	495.00	813.00	495.00	814.00	491.00	814.00	491.00	815.00	490.00	815.00	490.00	814.00	485.00	814.00	485.00	813.00	483.00	813.00	483.00	812.00	482.00	812.00	482.00	811.00	480.00	811.00	480.00	810.00	478.00	810.00	478.00	809.00	476.00	809.00	476.00	808.00	474.00	808.00	474.00	807.00	473.00	807.00	473.00	806.00	471.00	806.00	471.00	805.00	470.00	805.00	470.00	804.00	468.00	804.00	468.00	803.00	467.00	803.00	467.00	802.00	466.00	802.00	466.00	801.00	465.00	801.00	465.00	800.00	463.00	800.00	463.00	799.00	462.00	799.00	462.00	798.00	461.00	798.00	461.00	797.00	460.00	797.00	460.00	796.00	459.00	796.00	459.00	795.00	458.00	795.00	458.00	794.00	456.00	794.00	456.00	793.00	455.00	793.00	455.00	791.00	454.00	791.00	454.00	790.00	453.00	790.00	453.00	788.00	452.00	788.00	452.00	787.00	451.00	787.00	451.00	786.00	450.00	786.00	450.00	785.00	449.00	785.00	449.00	784.00	447.00	784.00	447.00	783.00	446.00	783.00	446.00	782.00	445.00	782.00	445.00	781.00	444.00	781.00	444.00	780.00	443.00	780.00	443.00	779.00	442.00	779.00	442.00	778.00	441.00	778.00	441.00	777.00	440.00	777.00	440.00	776.00	439.00	776.00	439.00	775.00	438.00	775.00	438.00	774.00	437.00	774.00	437.00	773.00	436.00	773.00	436.00	772.00	435.00	772.00	435.00	771.00	434.00	771.00	434.00	769.00	433.00	769.00	433.00	768.00	432.00	768.00	432.00	767.00	431.00	767.00	431.00	765.00	430.00	765.00	430.00	764.00	429.00	764.00	429.00	762.00	428.00	762.00	428.00	760.00	427.00	760.00	427.00	759.00	426.00	759.00	426.00	757.00	425.00	757.00	425.00	755.00	424.00	755.00	424.00	753.00	423.00	753.00	423.00	750.00	422.00	750.00	422.00	747.00	421.00	747.00	421.00	742.00	420.00	742.00	420.00	739.00	419.00	739.00	419.00	736.00	418.00	736.00	418.00	733.00	417.00	733.00	417.00	719.00	418.00	719.00	418.00	716.00	419.00	716.00	419.00	714.00	420.00	714.00	420.00	712.00	421.00	712.00	421.00	711.00	422.00	711.00	422.00	709.00	423.00	709.00	423.00	704.00	424.00	704.00	424.00	700.00	425.00	700.00	425.00	699.00	426.00	699.00	426.00	697.00	427.00	697.00	427.00	696.00	428.00	696.00	428.00	695.00	430.00	695.00	430.00	694.00	438.00	694.00	438.00	693.00	449.00	693.00	449.00	694.00	453.00	694.00	453.00	695.00	455.00	695.00	455.00	696.00	459.00	696.00	459.00	697.00	462.00	697.00	462.00	698.00	467.00	698.00	467.00	699.00	469.00	699.00	469.00	700.00	471.00	700.00	471.00	701.00	472.00	701.00	472.00	702.00	474.00	702.00	474.00	703.00	475.00	703.00	475.00	704.00	476.00	704.00	476.00	705.00	475.00	705.00	475.00	706.00	473.00	706.00	473.00	708.00	472.00	708.00	472.00	709.00	471.00	709.00	471.00	719.00	472.00	719.00	472.00	721.00	473.00	721.00	473.00	722.00	472.00	722.00	472.00	723.00	471.00	723.00	471.00	727.00	470.00	727.00	470.00	738.00	471.00	738.00	471.00	740.00	472.00	740.00	472.00	742.00	473.00	742.00	473.00	743.00	474.00	743.00	474.00	744.00	475.00	744.00	475.00	745.00	476.00	745.00	476.00	746.00	478.00	746.00	478.00	747.00	479.00	747.00	479.00	748.00	481.00	748.00	481.00	749.00	483.00	749.00	483.00	750.00	484.00	750.00	484.00	751.00	487.00	751.00	487.00	752.00	493.00	752.00	493.00	753.00	504.00	753.00	504.00	752.00	506.00	752.00	506.00	751.00	508.00	751.00	508.00	750.00	510.00	750.00	510.00	749.00	511.00	749.00	511.00	748.00	513.00	748.00	513.00	747.00	515.00	747.00	515.00	746.00	517.00	746.00	517.00	745.00	518.00	745.00	518.00	748.00	519.00	748.00	519.00	753.00	520.00	753.00	520.00	757.00	521.00	757.00
T8_thres.tif	0648-0427	194.93	292.54	2846.90	4.34	0.0494	489.00	659.00	490.00	659.00	490.00	661.00	491.00	661.00	491.00	662.00	492.00	662.00	492.00	664.00	493.00	664.00	493.00	665.00	494.00	665.00	494.00	667.00	495.00	667.00	495.00	668.00	496.00	668.00	496.00	670.00	497.00	670.00	497.00	672.00	498.00	672.00	498.00	675.00	499.00	675.00	499.00	677.00	500.00	677.00	500.00	678.00	501.00	678.00	501.00	679.00	503.00	679.00	503.00	681.00	504.00	681.00	504.00	682.00	505.00	682.00	505.00	683.00	506.00	683.00	506.00	684.00	507.00	684.00	507.00	685.00	508.00	685.00	508.00	686.00	509.00	686.00	509.00	687.00	510.00	687.00	510.00	688.00	509.00	688.00	509.00	689.00	508.00	689.00	508.00	690.00	507.00	690.00	507.00	691.00	506.00	691.00	506.00	692.00	505.00	692.00	505.00	693.00	501.00	693.00	501.00	694.00	498.00	694.00	498.00	695.00	496.00	695.00	496.00	696.00	495.00	696.00	495.00	697.00	494.00	697.00	494.00	698.00	492.00	698.00	492.00	701.00	491.00	701.00	491.00	702.00	488.00	702.00	488.00	701.00	484.00	701.00	484.00	702.00	479.00	702.00	479.00	701.00	477.00	701.00	477.00	700.00	476.00	700.00	476.00	699.00	474.00	699.00	474.00	698.00	473.00	698.00	473.00	697.00	472.00	697.00	472.00	696.00	469.00	696.00	469.00	695.00	465.00	695.00	465.00	694.00	461.00	694.00	461.00	693.00	458.00	693.00	458.00	692.00	455.00	692.00	455.00	691.00	452.00	691.00	452.00	690.00	432.00	690.00	432.00	691.00	427.00	691.00	427.00	692.00	425.00	692.00	425.00	693.00	424.00	693.00	424.00	694.00	423.00	694.00	423.00	696.00	422.00	696.00	422.00	697.00	421.00	697.00	421.00	701.00	420.00	701.00	420.00	706.00	419.00	706.00	419.00	708.00	418.00	708.00	418.00	709.00	417.00	709.00	417.00	711.00	416.00	711.00	416.00	713.00	415.00	713.00	415.00	716.00	414.00	716.00	414.00	721.00	413.00	721.00	413.00	726.00	412.00	726.00	412.00	723.00	411.00	723.00	411.00	722.00	410.00	722.00	410.00	720.00	409.00	720.00	409.00	719.00	408.00	719.00	408.00	717.00	407.00	717.00	407.00	715.00	406.00	715.00	406.00	714.00	405.00	714.00	405.00	713.00	404.00	713.00	404.00	712.00	403.00	712.00	403.00	710.00	402.00	710.00	402.00	709.00	401.00	709.00	401.00	708.00	400.00	708.00	400.00	707.00	399.00	707.00	399.00	705.00	398.00	705.00	398.00	704.00	397.00	704.00	397.00	703.00	396.00	703.00	396.00	702.00	395.00	702.00	395.00	700.00	394.00	700.00	394.00	699.00	393.00	699.00	393.00	698.00	392.00	698.00	392.00	696.00	391.00	696.00	391.00	695.00	390.00	695.00	390.00	693.00	389.00	693.00	389.00	692.00	388.00	692.00	388.00	691.00	387.00	691.00	387.00	690.00	386.00	690.00	386.00	689.00	385.00	689.00	385.00	687.00	384.00	687.00	384.00	686.00	383.00	686.00	383.00	685.00	382.00	685.00	382.00	684.00	381.00	684.00	381.00	683.00	380.00	683.00	380.00	682.00	379.00	682.00	379.00	680.00	378.00	680.00	378.00	679.00	376.00	679.00	376.00	678.00	375.00	678.00	375.00	677.00	374.00	677.00	374.00	676.00	372.00	676.00	372.00	675.00	371.00	675.00	371.00	673.00	369.00	673.00	369.00	671.00	367.00	671.00	367.00	670.00	366.00	670.00	366.00	669.00	365.00	669.00	365.00	668.00	364.00	668.00	364.00	667.00	363.00	667.00	363.00	666.00	361.00	666.00	361.00	665.00	360.00	665.00	360.00	664.00	359.00	664.00	359.00	662.00	358.00	662.00	358.00	656.00	357.00	656.00	357.00	653.00	356.00	653.00	356.00	649.00	355.00	649.00	355.00	646.00	354.00	646.00	354.00	643.00	353.00	643.00	353.00	641.00	352.00	641.00	352.00	639.00	351.00	639.00	351.00	636.00	350.00	636.00	350.00	633.00	349.00	633.00	349.00	630.00	348.00	630.00	348.00	629.00	347.00	629.00	347.00	626.00	346.00	626.00	346.00	624.00	345.00	624.00	345.00	621.00	346.00	621.00	346.00	618.00	347.00	618.00	347.00	616.00	348.00	616.00	348.00	614.00	349.00	614.00	349.00	612.00	350.00	612.00	350.00	609.00	351.00	609.00	351.00	608.00	352.00	608.00	352.00	606.00	353.00	606.00	353.00	603.00	354.00	603.00	354.00	602.00	355.00	602.00	355.00	599.00	356.00	599.00	356.00	598.00	357.00	598.00	357.00	595.00	358.00	595.00	358.00	596.00	361.00	596.00	361.00	597.00	363.00	597.00	363.00	598.00	364.00	598.00	364.00	599.00	366.00	599.00	366.00	600.00	368.00	600.00	368.00	601.00	370.00	601.00	370.00	602.00	372.00	602.00	372.00	603.00	374.00	603.00	374.00	604.00	376.00	604.00	376.00	605.00	377.00	605.00	377.00	606.00	379.00	606.00	379.00	608.00	381.00	608.00	381.00	609.00	383.00	609.00	383.00	611.00	385.00	611.00	385.00	612.00	387.00	612.00	387.00	613.00	388.00	613.00	388.00	614.00	389.00	614.00	389.00	615.00	390.00	615.00	390.00	617.00	391.00	617.00	391.00	618.00	392.00	618.00	392.00	619.00	393.00	619.00	393.00	621.00	401.00	621.00	401.00	620.00	403.00	620.00	403.00	619.00	405.00	619.00	405.00	618.00	406.00	618.00	406.00	617.00	408.00	617.00	408.00	615.00	411.00	615.00	411.00	614.00	413.00	614.00	413.00	613.00	414.00	613.00	414.00	612.00	416.00	612.00	416.00	611.00	417.00	611.00	417.00	610.00	419.00	610.00	419.00	609.00	420.00	609.00	420.00	606.00	419.00	606.00	419.00	598.00	420.00	598.00	420.00	594.00	421.00	594.00	421.00	590.00	422.00	590.00	422.00	586.00	423.00	586.00	423.00	583.00	424.00	583.00	424.00	582.00	425.00	582.00	425.00	578.00	426.00	578.00	426.00	577.00	428.00	577.00	428.00	576.00	430.00	576.00	430.00	575.00	432.00	575.00	432.00	574.00	433.00	574.00	433.00	573.00	436.00	573.00	436.00	572.00	438.00	572.00	438.00	571.00	455.00	571.00	455.00	572.00	458.00	572.00	458.00	573.00	461.00	573.00	461.00	574.00	464.00	574.00	464.00	575.00	465.00	575.00	465.00	576.00	466.00	576.00	466.00	577.00	469.00	577.00	469.00	578.00	470.00	578.00	470.00	579.00	471.00	579.00	471.00	580.00	472.00	580.00	472.00	581.00	473.00	581.00	473.00	582.00	474.00	582.00	474.00	583.00	475.00	583.00	475.00	584.00	476.00	584.00	476.00	585.00	478.00	585.00	478.00	587.00	479.00	587.00	479.00	588.00	481.00	588.00	481.00	589.00	482.00	589.00	482.00	590.00	483.00	590.00	483.00	591.00	484.00	591.00	484.00	592.00	485.00	592.00	485.00	593.00	486.00	593.00	486.00	594.00	488.00	594.00	488.00	595.00	490.00	595.00	490.00	596.00	491.00	596.00	491.00	597.00	490.00	597.00	490.00	600.00	489.00	600.00	489.00	603.00	488.00	603.00	488.00	607.00	487.00	607.00	487.00	611.00	486.00	611.00	486.00	616.00	485.00	616.00	485.00	623.00	484.00	623.00	484.00	629.00	483.00	629.00	483.00	634.00	484.00	634.00	484.00	646.00	485.00	646.00	485.00	650.00	486.00	650.00	486.00	652.00	487.00	652.00	487.00	655.00	488.00	655.00	488.00	657.00	489.00	657.00
T8_thres.tif	0763-0531	248.29	354.90	7718.60	-89.34	0.0312	610.00	666.00	611.00	666.00	611.00	667.00	613.00	667.00	613.00	668.00	614.00	668.00	614.00	669.00	615.00	669.00	615.00	670.00	616.00	670.00	616.00	671.00	618.00	671.00	618.00	673.00	619.00	673.00	619.00	675.00	620.00	675.00	620.00	677.00	621.00	677.00	621.00	678.00	622.00	678.00	622.00	680.00	623.00	680.00	623.00	682.00	624.00	682.00	624.00	684.00	625.00	684.00	625.00	686.00	626.00	686.00	626.00	689.00	627.00	689.00	627.00	690.00	628.00	690.00	628.00	693.00	629.00	693.00	629.00	694.00	630.00	694.00	630.00	696.00	631.00	696.00	631.00	698.00	632.00	698.00	632.00	699.00	633.00	699.00	633.00	700.00	634.00	700.00	634.00	702.00	635.00	702.00	635.00	703.00	636.00	703.00	636.00	705.00	637.00	705.00	637.00	707.00	638.00	707.00	638.00	708.00	639.00	708.00	639.00	709.00	640.00	709.00	640.00	710.00	641.00	710.00	641.00	711.00	643.00	711.00	643.00	712.00	644.00	712.00	644.00	713.00	645.00	713.00	645.00	714.00	646.00	714.00	646.00	715.00	647.00	715.00	647.00	716.00	648.00	716.00	648.00	717.00	649.00	717.00	649.00	718.00	650.00	718.00	650.00	721.00	651.00	721.00	651.00	722.00	650.00	722.00	650.00	725.00	649.00	725.00	649.00	727.00	648.00	727.00	648.00	729.00	647.00	729.00	647.00	731.00	645.00	731.00	645.00	732.00	641.00	732.00	641.00	733.00	639.00	733.00	639.00	734.00	637.00	734.00	637.00	735.00	635.00	735.00	635.00	736.00	634.00	736.00	634.00	737.00	632.00	737.00	632.00	738.00	630.00	738.00	630.00	739.00	629.00	739.00	629.00	740.00	627.00	740.00	627.00	741.00	626.00	741.00	626.00	742.00	624.00	742.00	624.00	743.00	622.00	743.00	622.00	744.00	620.00	744.00	620.00	745.00	619.00	745.00	619.00	746.00	613.00	746.00	613.00	747.00	611.00	747.00	611.00	748.00	608.00	748.00	608.00	749.00	607.00	749.00	607.00	750.00	606.00	750.00	606.00	753.00	605.00	753.00	605.00	769.00	606.00	769.00	606.00	770.00	607.00	770.00	607.00	771.00	608.00	771.00	608.00	772.00	609.00	772.00	609.00	773.00	610.00	773.00	610.00	774.00	611.00	774.00	611.00	776.00	612.00	776.00	612.00	777.00	614.00	777.00	614.00	778.00	615.00	778.00	615.00	779.00	616.00	779.00	616.00	781.00	617.00	781.00	617.00	782.00	619.00	782.00	619.00	783.00	620.00	783.00	620.00	784.00	621.00	784.00	621.00	786.00	622.00	786.00	622.00	788.00	624.00	788.00	624.00	790.00	625.00	790.00	625.00	791.00	626.00	791.00	626.00	792.00	627.00	792.00	627.00	794.00	628.00	794.00	628.00	795.00	629.00	795.00	629.00	797.00	630.00	797.00	630.00	798.00	631.00	798.00	631.00	799.00	632.00	799.00	632.00	801.00	633.00	801.00	633.00	803.00	634.00	803.00	634.00	804.00	635.00	804.00	635.00	806.00	636.00	806.00	636.00	808.00	637.00	808.00	637.00	810.00	638.00	810.00	638.00	812.00	639.00	812.00	639.00	813.00	640.00	813.00	640.00	814.00	641.00	814.00	641.00	816.00	642.00	816.00	642.00	818.00	643.00	818.00	643.00	819.00	644.00	819.00	644.00	823.00	645.00	823.00	645.00	826.00	644.00	826.00	644.00	827.00	638.00	827.00	638.00	828.00	634.00	828.00	634.00	829.00	632.00	829.00	632.00	830.00	630.00	830.00	630.00	831.00	629.00	831.00	629.00	832.00	628.00	832.00	628.00	833.00	627.00	833.00	627.00	834.00	626.00	834.00	626.00	840.00	627.00	840.00	627.00	843.00	628.00	843.00	628.00	844.00	629.00	844.00	629.00	845.00	631.00	845.00	631.00	846.00	637.00	846.00	637.00	847.00	633.00	847.00	633.00	852.00	632.00	852.00	632.00	855.00	631.00	855.00	631.00	858.00	630.00	858.00	630.00	860.00	629.00	860.00	629.00	861.00	628.00	861.00	628.00	863.00	627.00	863.00	627.00	864.00	626.00	864.00	626.00	866.00	625.00	866.00	625.00	868.00	624.00	868.00	624.00	870.00	623.00	870.00	623.00	871.00	622.00	871.00	622.00	872.00	621.00	872.00	621.00	873.00	620.00	873.00	620.00	874.00	619.00	874.00	619.00	876.00	617.00	876.00	617.00	877.00	615.00	877.00	615.00	878.00	612.00	878.00	612.00	879.00	609.00	879.00	609.00	880.00	605.00	880.00	605.00	881.00	599.00	881.00	599.00	882.00	596.00	882.00	596.00	883.00	591.00	883.00	591.00	884.00	583.00	884.00	583.00	885.00	580.00	885.00	580.00	886.00	578.00	886.00	578.00	887.00	577.00	887.00	577.00	888.00	575.00	888.00	575.00	889.00	574.00	889.00	574.00	890.00	573.00	890.00	573.00	891.00	572.00	891.00	572.00	892.00	571.00	892.00	571.00	893.00	570.00	893.00	570.00	894.00	569.00	894.00	569.00	895.00	568.00	895.00	568.00	897.00	567.00	897.00	567.00	898.00	565.00	898.00	565.00	899.00	564.00	899.00	564.00	901.00	563.00	901.00	563.00	902.00	562.00	902.00	562.00	903.00	561.00	903.00	561.00	904.00	560.00	904.00	560.00	905.00	559.00	905.00	559.00	906.00	558.00	906.00	558.00	908.00	557.00	908.00	557.00	909.00	556.00	909.00	556.00	910.00	555.00	910.00	555.00	912.00	554.00	912.00	554.00	913.00	553.00	913.00	553.00	912.00	552.00	912.00	552.00	911.00	551.00	911.00	551.00	910.00	550.00	910.00	550.00	909.00	548.00	909.00	548.00	908.00	546.00	908.00	546.00	907.00	544.00	907.00	544.00	906.00	542.00	906.00	542.00	905.00	541.00	905.00	541.00	904.00	539.00	904.00	539.00	903.00	538.00	903.00	538.00	902.00	536.00	902.00	536.00	901.00	534.00	901.00	534.00	900.00	533.00	900.00	533.00	899.00	531.00	899.00	531.00	898.00	527.00	898.00	527.00	897.00	522.00	897.00	522.00	898.00	520.00	898.00	520.00	899.00	519.00	899.00	519.00	900.00	517.00	900.00	517.00	901.00	516.00	901.00	516.00	902.00	514.00	902.00	514.00	903.00	513.00	903.00	513.00	904.00	512.00	904.00	512.00	905.00	511.00	905.00	511.00	906.00	510.00	906.00	510.00	907.00	508.00	907.00	508.00	908.00	506.00	908.00	506.00	909.00	505.00	909.00	505.00	910.00	503.00	910.00	503.00	911.00	501.00	911.00	501.00	912.00	500.00	912.00	500.00	913.00	499.00	913.00	499.00	914.00	498.00	914.00	498.00	915.00	496.00	915.00	496.00	916.00	495.00	916.00	495.00	917.00	494.00	917.00	494.00	918.00	492.00	918.00	492.00	920.00	491.00	920.00	491.00	921.00	490.00	921.00	490.00	922.00	488.00	922.00	488.00	923.00	487.00	923.00	487.00	924.00	485.00	924.00	485.00	925.00	483.00	925.00	483.00	926.00	481.00	926.00	481.00	927.00	479.00	927.00	479.00	928.00	478.00	928.00	478.00	929.00	477.00	929.00	477.00	930.00	476.00	930.00	476.00	931.00	475.00	931.00	475.00	932.00	474.00	932.00	474.00	933.00	472.00	933.00	472.00	935.00	470.00	935.00	470.00	936.00	469.00	936.00	469.00	937.00	468.00	937.00	468.00	938.00	466.00	938.00	466.00	939.00	464.00	939.00	464.00	938.00	463.00	938.00	463.00	937.00	462.00	937.00	462.00	936.00	461.00	936.00	461.00	935.00	460.00	935.00	460.00	934.00	459.00	934.00	459.00	933.00	457.00	933.00	457.00	932.00	456.00	932.00	456.00	931.00	455.00	931.00	455.00	930.00	453.00	930.00	453.00	929.00	451.00	929.00	451.00	928.00	450.00	928.00	450.00	927.00	448.00	927.00	448.00	926.00	446.00	926.00	446.00	925.00	443.00	925.00	443.00	924.00	441.00	924.00	441.00	923.00	438.00	923.00	438.00	922.00	428.00	922.00	428.00	921.00	421.00	921.00	421.00	920.00	417.00	920.00	417.00	919.00	415.00	919.00	415.00	918.00	414.00	918.00	414.00	917.00	413.00	917.00	413.00	915.00	412.00	915.00	412.00	913.00	411.00	913.00	411.00	909.00	413.00	909.00	413.00	905.00	414.00	905.00	414.00	903.00	415.00	903.00	415.00	901.00	416.00	901.00	416.00	899.00	417.00	899.00	417.00	895.00	418.00	895.00	418.00	893.00	419.00	893.00	419.00	891.00	420.00	891.00	420.00	890.00	421.00	890.00	421.00	889.00	422.00	889.00	422.00	888.00	425.00	888.00	425.00	887.00	426.00	887.00	426.00	886.00	428.00	886.00	428.00	885.00	429.00	885.00	429.00	884.00	430.00	884.00	430.00	883.00	431.00	883.00	431.00	882.00	432.00	882.00	432.00	881.00	433.00	881.00	433.00	880.00	434.00	880.00	434.00	879.00	435.00	879.00	435.00	878.00	436.00	878.00	436.00	877.00	437.00	877.00	437.00	876.00	438.00	876.00	438.00	875.00	439.00	875.00	439.00	873.00	440.00	873.00	440.00	872.00	441.00	872.00	441.00	869.00	443.00	869.00	443.00	868.00	444.00	868.00	444.00	866.00	445.00	866.00	445.00	865.00	446.00	865.00	446.00	864.00	447.00	864.00	447.00	862.00	448.00	862.00	448.00	860.00	451.00	860.00	451.00	859.00	454.00	859.00	454.00	858.00	457.00	858.00	457.00	857.00	458.00	857.00	458.00	856.00	460.00	856.00	460.00	855.00	463.00	855.00	463.00	854.00	465.00	854.00	465.00	853.00	466.00	853.00	466.00	852.00	467.00	852.00	467.00	850.00	470.00	850.00	470.00	849.00	471.00	849.00	471.00	847.00	472.00	847.00	472.00	846.00	473.00	846.00	473.00	845.00	476.00	845.00	476.00	843.00	477.00	843.00	477.00	841.00	478.00	841.00	478.00	840.00	479.00	840.00	479.00	838.00	480.00	838.00	480.00	837.00	481.00	837.00	481.00	834.00	482.00	834.00	482.00	833.00	483.00	833.00	483.00	834.00	486.00	834.00	486.00	831.00	487.00	831.00	487.00	828.00	488.00	828.00	488.00	819.00	489.00	819.00	489.00	818.00	494.00	818.00	494.00	817.00	498.00	817.00	498.00	816.00	501.00	816.00	501.00	815.00	504.00	815.00	504.00	814.00	507.00	814.00	507.00	813.00	509.00	813.00	509.00	812.00	511.00	812.00	511.00	811.00	512.00	811.00	512.00	810.00	513.00	810.00	513.00	809.00	514.00	809.00	514.00	808.00	515.00	808.00	515.00	807.00	516.00	807.00	516.00	806.00	517.00	806.00	517.00	805.00	518.00	805.00	518.00	802.00	520.00	802.00	520.00	801.00	521.00	801.00	521.00	799.00	522.00	799.00	522.00	797.00	523.00	797.00	523.00	795.00	524.00	795.00	524.00	792.00	525.00	792.00	525.00	787.00	526.00	787.00	526.00	767.00	525.00	767.00	525.00	760.00	524.00	760.00	524.00	754.00	523.00	754.00	523.00	750.00	522.00	750.00	522.00	746.00	521.00	746.00	521.00	741.00	520.00	741.00	520.00	737.00	519.00	737.00	519.00	732.00	518.00	732.00	518.00	727.00	517.00	727.00	517.00	725.00	516.00	725.00	516.00	723.00	515.00	723.00	515.00	721.00	514.00	721.00	514.00	720.00	513.00	720.00	513.00	718.00	512.00	718.00	512.00	717.00	511.00	717.00	511.00	715.00	510.00	715.00	510.00	714.00	509.00	714.00	509.00	710.00	508.00	710.00	508.00	708.00	507.00	708.00	507.00	707.00	506.00	707.00	506.00	706.00	504.00	706.00	504.00	705.00	503.00	705.00	503.00	704.00	501.00	704.00	501.00	703.00	499.00	703.00	499.00	702.00	497.00	702.00	497.00	700.00	498.00	700.00	498.00	699.00	499.00	699.00	499.00	698.00	501.00	698.00	501.00	697.00	504.00	697.00	504.00	696.00	508.00	696.00	508.00	695.00	509.00	695.00	509.00	694.00	510.00	694.00	510.00	692.00	512.00	692.00	512.00	691.00	513.00	691.00	513.00	684.00	512.00	684.00	512.00	683.00	511.00	683.00	511.00	682.00	510.00	682.00	510.00	681.00	509.00	681.00	509.00	680.00	507.00	680.00	507.00	678.00	506.00	678.00	506.00	677.00	505.00	677.00	505.00	676.00	504.00	676.00	504.00	675.00	503.00	675.00	503.00	674.00	502.00	674.00	502.00	672.00	501.00	672.00	501.00	670.00	500.00	670.00	500.00	667.00	499.00	667.00	499.00	666.00	498.00	666.00	498.00	664.00	497.00	664.00	497.00	663.00	496.00	663.00	496.00	662.00	495.00	662.00	495.00	660.00	494.00	660.00	494.00	658.00	493.00	658.00	493.00	656.00	492.00	656.00	492.00	655.00	491.00	655.00	491.00	652.00	490.00	652.00	490.00	650.00	489.00	650.00	489.00	647.00	488.00	647.00	488.00	644.00	487.00	644.00	487.00	626.00	488.00	626.00	488.00	619.00	489.00	619.00	489.00	614.00	490.00	614.00	490.00	610.00	491.00	610.00	491.00	606.00	492.00	606.00	492.00	603.00	493.00	603.00	493.00	600.00	494.00	600.00	494.00	597.00	495.00	597.00	495.00	596.00	496.00	596.00	496.00	594.00	497.00	594.00	497.00	593.00	498.00	593.00	498.00	592.00	500.00	592.00	500.00	591.00	501.00	591.00	501.00	592.00	504.00	592.00	504.00	591.00	505.00	591.00	505.00	589.00	506.00	589.00	506.00	588.00	510.00	588.00	510.00	589.00	511.00	589.00	511.00	590.00	513.00	590.00	513.00	591.00	515.00	591.00	515.00	592.00	516.00	592.00	516.00	593.00	517.00	593.00	517.00	594.00	518.00	594.00	518.00	595.00	519.00	595.00	519.00	596.00	520.00	596.00	520.00	597.00	521.00	597.00	521.00	598.00	522.00	598.00	522.00	599.00	523.00	599.00	523.00	601.00	524.00	601.00	524.00	602.00	525.00	602.00	525.00	603.00	526.00	603.00	526.00	604.00	527.00	604.00	527.00	606.00	528.00	606.00	528.00	607.00	529.00	607.00	529.00	609.00	530.00	609.00	530.00	610.00	531.00	610.00	531.00	611.00	532.00	611.00	532.00	612.00	533.00	612.00	533.00	613.00	534.00	613.00	534.00	614.00	535.00	614.00	535.00	615.00	536.00	615.00	536.00	616.00	537.00	616.00	537.00	617.00	538.00	617.00	538.00	618.00	539.00	618.00	539.00	619.00	540.00	619.00	540.00	620.00	541.00	620.00	541.00	621.00	542.00	621.00	542.00	622.00	544.00	622.00	544.00	623.00	545.00	623.00	545.00	624.00	546.00	624.00	546.00	625.00	547.00	625.00	547.00	626.00	548.00	626.00	548.00	627.00	549.00	627.00	549.00	628.00	551.00	628.00	551.00	629.00	552.00	629.00	552.00	630.00	553.00	630.00	553.00	631.00	554.00	631.00	554.00	632.00	555.00	632.00	555.00	633.00	556.00	633.00	556.00	634.00	558.00	634.00	558.00	635.00	559.00	635.00	559.00	636.00	560.00	636.00	560.00	637.00	561.00	637.00	561.00	638.00	562.00	638.00	562.00	639.00	563.00	639.00	563.00	640.00	564.00	640.00	564.00	641.00	565.00	641.00	565.00	642.00	566.00	642.00	566.00	643.00	567.00	643.00	567.00	644.00	569.00	644.00	569.00	645.00	570.00	645.00	570.00	647.00	572.00	647.00	572.00	648.00	573.00	648.00	573.00	649.00	575.00	649.00	575.00	650.00	576.00	650.00	576.00	651.00	577.00	651.00	577.00	652.00	578.00	652.00	578.00	653.00	581.00	653.00	581.00	654.00	583.00	654.00	583.00	655.00	585.00	655.00	585.00	656.00	587.00	656.00	587.00	657.00	590.00	657.00	590.00	658.00	593.00	658.00	593.00	659.00	597.00	659.00	597.00	660.00	600.00	660.00	600.00	661.00	603.00	661.00	603.00	662.00	606.00	662.00	606.00	663.00	608.00	663.00	608.00	664.00	609.00	664.00	609.00	665.00	610.00	665.00
T8_thres.tif	0790-0744	337.64	355.35	7216.12	-84.48	0.0887	778.00	738.00	777.00	738.00	777.00	747.00	778.00	747.00	778.00	752.00	779.00	752.00	779.00	755.00	780.00	755.00	780.00	757.00	781.00	757.00	781.00	758.00	782.00	758.00	782.00	759.00	783.00	759.00	783.00	760.00	784.00	760.00	784.00	761.00	786.00	761.00	786.00	762.00	789.00	762.00	789.00	763.00	795.00	763.00	795.00	764.00	805.00	764.00	805.00	763.00	809.00	763.00	809.00	762.00	811.00	762.00	811.00	761.00	813.00	761.00	813.00	760.00	815.00	760.00	815.00	759.00	817.00	759.00	817.00	758.00	819.00	758.00	819.00	757.00	821.00	757.00	821.00	756.00	823.00	756.00	823.00	755.00	825.00	755.00	825.00	754.00	827.00	754.00	827.00	753.00	829.00	753.00	829.00	752.00	830.00	752.00	830.00	750.00	831.00	750.00	831.00	749.00	834.00	749.00	834.00	748.00	835.00	748.00	835.00	747.00	837.00	747.00	837.00	745.00	839.00	745.00	839.00	744.00	841.00	744.00	841.00	743.00	843.00	743.00	843.00	742.00	844.00	742.00	844.00	741.00	847.00	741.00	847.00	740.00	850.00	740.00	850.00	739.00	852.00	739.00	852.00	738.00	854.00	738.00	854.00	737.00	857.00	737.00	857.00	736.00	862.00	736.00	862.00	737.00	864.00	737.00	864.00	738.00	867.00	738.00	867.00	739.00	868.00	739.00	868.00	740.00	869.00	740.00	869.00	741.00	870.00	741.00	870.00	742.00	871.00	742.00	871.00	744.00	872.00	744.00	872.00	748.00	873.00	748.00	873.00	752.00	874.00	752.00	874.00	755.00	875.00	755.00	875.00	759.00	876.00	759.00	876.00	762.00	877.00	762.00	877.00	764.00	878.00	764.00	878.00	767.00	879.00	767.00	879.00	771.00	880.00	771.00	880.00	773.00	881.00	773.00	881.00	778.00	880.00	778.00	880.00	780.00	879.00	780.00	879.00	782.00	878.00	782.00	878.00	783.00	877.00	783.00	877.00	784.00	876.00	784.00	876.00	785.00	875.00	785.00	875.00	786.00	874.00	786.00	874.00	787.00	873.00	787.00	873.00	788.00	872.00	788.00	872.00	789.00	871.00	789.00	871.00	790.00	870.00	790.00	870.00	791.00	869.00	791.00	869.00	792.00	867.00	792.00	867.00	793.00	866.00	793.00	866.00	794.00	865.00	794.00	865.00	795.00	864.00	795.00	864.00	796.00	863.00	796.00	863.00	798.00	862.00	798.00	862.00	799.00	861.00	799.00	861.00	800.00	860.00	800.00	860.00	802.00	859.00	802.00	859.00	803.00	858.00	803.00	858.00	805.00	857.00	805.00	857.00	806.00	856.00	806.00	856.00	807.00	855.00	807.00	855.00	809.00	854.00	809.00	854.00	812.00	853.00	812.00	853.00	815.00	852.00	815.00	852.00	818.00	851.00	818.00	851.00	825.00	850.00	825.00	850.00	829.00	849.00	829.00	849.00	831.00	848.00	831.00	848.00	833.00	847.00	833.00	847.00	834.00	846.00	834.00	846.00	835.00	845.00	835.00	845.00	836.00	844.00	836.00	844.00	837.00	842.00	837.00	842.00	838.00	840.00	838.00	840.00	839.00	838.00	839.00	838.00	840.00	836.00	840.00	836.00	842.00	834.00	842.00	834.00	844.00	833.00	844.00	833.00	846.00	832.00	846.00	832.00	848.00	831.00	848.00	831.00	851.00	830.00	851.00	830.00	858.00	829.00	858.00	829.00	866.00	828.00	866.00	828.00	873.00	829.00	873.00	829.00	880.00	830.00	880.00	830.00	882.00	828.00	882.00	828.00	883.00	827.00	883.00	827.00	884.00	825.00	884.00	825.00	885.00	822.00	885.00	822.00	886.00	821.00	886.00	821.00	887.00	819.00	887.00	819.00	888.00	818.00	888.00	818.00	889.00	816.00	889.00	816.00	890.00	815.00	890.00	815.00	891.00	813.00	891.00	813.00	892.00	811.00	892.00	811.00	893.00	810.00	893.00	810.00	895.00	808.00	895.00	808.00	897.00	807.00	897.00	807.00	898.00	806.00	898.00	806.00	899.00	805.00	899.00	805.00	900.00	804.00	900.00	804.00	901.00	803.00	901.00	803.00	902.00	802.00	902.00	802.00	903.00	801.00	903.00	801.00	904.00	799.00	904.00	799.00	905.00	798.00	905.00	798.00	906.00	797.00	906.00	797.00	907.00	795.00	907.00	795.00	908.00	794.00	908.00	794.00	909.00	793.00	909.00	793.00	910.00	792.00	910.00	792.00	911.00	791.00	911.00	791.00	910.00	790.00	910.00	790.00	909.00	789.00	909.00	789.00	908.00	788.00	908.00	788.00	907.00	786.00	907.00	786.00	906.00	785.00	906.00	785.00	905.00	784.00	905.00	784.00	904.00	783.00	904.00	783.00	903.00	781.00	903.00	781.00	902.00	780.00	902.00	780.00	901.00	779.00	901.00	779.00	900.00	778.00	900.00	778.00	899.00	777.00	899.00	777.00	898.00	776.00	898.00	776.00	897.00	775.00	897.00	775.00	896.00	774.00	896.00	774.00	895.00	772.00	895.00	772.00	894.00	771.00	894.00	771.00	893.00	770.00	893.00	770.00	892.00	769.00	892.00	769.00	891.00	768.00	891.00	768.00	890.00	767.00	890.00	767.00	889.00	766.00	889.00	766.00	888.00	765.00	888.00	765.00	886.00	764.00	886.00	764.00	884.00	763.00	884.00	763.00	883.00	762.00	883.00	762.00	878.00	761.00	878.00	761.00	876.00	760.00	876.00	760.00	874.00	759.00	874.00	759.00	872.00	758.00	872.00	758.00	870.00	757.00	870.00	757.00	868.00	756.00	868.00	756.00	867.00	755.00	867.00	755.00	866.00	754.00	866.00	754.00	865.00	753.00	865.00	753.00	864.00	751.00	864.00	751.00	863.00	749.00	863.00	749.00	862.00	747.00	862.00	747.00	861.00	745.00	861.00	745.00	860.00	744.00	860.00	744.00	859.00	742.00	859.00	742.00	858.00	735.00	858.00	735.00	857.00	730.00	857.00	730.00	858.00	727.00	858.00	727.00	859.00	725.00	859.00	725.00	860.00	723.00	860.00	723.00	861.00	720.00	861.00	720.00	862.00	717.00	862.00	717.00	863.00	715.00	863.00	715.00	864.00	713.00	864.00	713.00	865.00	711.00	865.00	711.00	866.00	710.00	866.00	710.00	865.00	709.00	865.00	709.00	863.00	708.00	863.00	708.00	861.00	707.00	861.00	707.00	859.00	706.00	859.00	706.00	857.00	705.00	857.00	705.00	854.00	704.00	854.00	704.00	853.00	703.00	853.00	703.00	851.00	702.00	851.00	702.00	848.00	701.00	848.00	701.00	847.00	700.00	847.00	700.00	846.00	699.00	846.00	699.00	845.00	698.00	845.00	698.00	843.00	696.00	843.00	696.00	842.00	694.00	842.00	694.00	841.00	693.00	841.00	693.00	840.00	692.00	840.00	692.00	839.00	689.00	839.00	689.00	838.00	682.00	838.00	682.00	837.00	676.00	837.00	676.00	829.00	675.00	829.00	675.00	827.00	674.00	827.00	674.00	826.00	673.00	826.00	673.00	825.00	670.00	825.00	670.00	824.00	650.00	824.00	650.00	825.00	649.00	825.00	649.00	826.00	648.00	826.00	648.00	820.00	647.00	820.00	647.00	817.00	646.00	817.00	646.00	815.00	645.00	815.00	645.00	813.00	644.00	813.00	644.00	812.00	643.00	812.00	643.00	810.00	642.00	810.00	642.00	809.00	641.00	809.00	641.00	807.00	640.00	807.00	640.00	805.00	639.00	805.00	639.00	803.00	638.00	803.00	638.00	802.00	637.00	802.00	637.00	800.00	636.00	800.00	636.00	798.00	635.00	798.00	635.00	797.00	634.00	797.00	634.00	796.00	633.00	796.00	633.00	794.00	632.00	794.00	632.00	793.00	631.00	793.00	631.00	791.00	630.00	791.00	630.00	790.00	629.00	790.00	629.00	788.00	628.00	788.00	628.00	787.00	627.00	787.00	627.00	786.00	626.00	786.00	626.00	785.00	625.00	785.00	625.00	783.00	624.00	783.00	624.00	782.00	623.00	782.00	623.00	781.00	622.00	781.00	622.00	780.00	621.00	780.00	621.00	779.00	620.00	779.00	620.00	778.00	619.00	778.00	619.00	777.00	618.00	777.00	618.00	776.00	617.00	776.00	617.00	775.00	616.00	775.00	616.00	774.00	615.00	774.00	615.00	773.00	614.00	773.00	614.00	772.00	613.00	772.00	613.00	771.00	612.00	771.00	612.00	769.00	611.00	769.00	611.00	768.00	610.00	768.00	610.00	767.00	609.00	767.00	609.00	764.00	608.00	764.00	608.00	756.00	609.00	756.00	609.00	752.00	610.00	752.00	610.00	751.00	614.00	751.00	614.00	750.00	616.00	750.00	616.00	749.00	622.00	749.00	622.00	748.00	623.00	748.00	623.00	747.00	625.00	747.00	625.00	746.00	627.00	746.00	627.00	745.00	629.00	745.00	629.00	744.00	630.00	744.00	630.00	743.00	632.00	743.00	632.00	742.00	633.00	742.00	633.00	741.00	635.00	741.00	635.00	740.00	637.00	740.00	637.00	739.00	638.00	739.00	638.00	738.00	640.00	738.00	640.00	737.00	642.00	737.00	642.00	736.00	644.00	736.00	644.00	735.00	646.00	735.00	646.00	736.00	649.00	736.00	649.00	735.00	651.00	735.00	651.00	730.00	652.00	730.00	652.00	728.00	653.00	728.00	653.00	725.00	654.00	725.00	654.00	718.00	653.00	718.00	653.00	715.00	652.00	715.00	652.00	714.00	651.00	714.00	651.00	713.00	650.00	713.00	650.00	712.00	649.00	712.00	649.00	711.00	648.00	711.00	648.00	710.00	646.00	710.00	646.00	709.00	645.00	709.00	645.00	708.00	644.00	708.00	644.00	707.00	643.00	707.00	643.00	706.00	642.00	706.00	642.00	705.00	641.00	705.00	641.00	704.00	640.00	704.00	640.00	702.00	639.00	702.00	639.00	701.00	638.00	701.00	638.00	700.00	637.00	700.00	637.00	698.00	636.00	698.00	636.00	697.00	635.00	697.00	635.00	695.00	634.00	695.00	634.00	693.00	633.00	693.00	633.00	692.00	632.00	692.00	632.00	689.00	631.00	689.00	631.00	686.00	632.00	686.00	632.00	685.00	633.00	685.00	633.00	684.00	643.00	684.00	643.00	683.00	649.00	683.00	649.00	682.00	654.00	682.00	654.00	681.00	657.00	681.00	657.00	680.00	664.00	680.00	664.00	679.00	669.00	679.00	669.00	678.00	673.00	678.00	673.00	677.00	679.00	677.00	679.00	676.00	682.00	676.00	682.00	675.00	685.00	675.00	685.00	674.00	688.00	674.00	688.00	673.00	690.00	673.00	690.00	672.00	692.00	672.00	692.00	671.00	696.00	671.00	696.00	670.00	697.00	670.00	697.00	671.00	698.00	671.00	698.00	672.00	699.00	672.00	699.00	673.00	700.00	673.00	700.00	674.00	701.00	674.00	701.00	675.00	702.00	675.00	702.00	676.00	705.00	676.00	705.00	677.00	706.00	677.00	706.00	678.00	708.00	678.00	708.00	679.00	717.00	679.00	717.00	678.00	726.00	678.00	726.00	677.00	727.00	677.00	727.00	678.00	728.00	678.00	728.00	681.00	729.00	681.00	729.00	682.00	730.00	682.00	730.00	685.00	731.00	685.00	731.00	686.00	732.00	686.00	732.00	687.00	733.00	687.00	733.00	688.00	734.00	688.00	734.00	689.00	735.00	689.00	735.00	690.00	736.00	690.00	736.00	691.00	738.00	691.00	738.00	692.00	741.00	692.00	741.00	693.00	749.00	693.00	749.00	692.00	754.00	692.00	754.00	691.00	759.00	691.00	759.00	690.00	764.00	690.00	764.00	691.00	765.00	691.00	765.00	694.00	766.00	694.00	766.00	696.00	767.00	696.00	767.00	697.00	768.00	697.00	768.00	698.00	769.00	698.00	769.00	699.00	770.00	699.00	770.00	700.00	771.00	700.00	771.00	701.00	782.00	701.00	782.00	700.00	785.00	700.00	785.00	699.00	789.00	699.00	789.00	698.00	791.00	698.00	791.00	704.00	790.00	704.00	790.00	706.00	789.00	706.00	789.00	709.00	788.00	709.00	788.00	711.00	787.00	711.00	787.00	713.00	786.00	713.00	786.00	715.00	785.00	715.00	785.00	717.00	784.00	717.00	784.00	719.00	783.00	719.00	783.00	721.00	782.00	721.00	782.00	723.00	781.00	723.00	781.00	726.00	780.00	726.00	780.00	729.00	779.00	729.00	779.00	734.00	778.00	734.00
T8_thres.tif	0664-0755	343.74	302.22	379.75	56.14	0.1806	778.00	673.00	777.00	673.00	777.00	674.00	776.00	674.00	776.00	676.00	775.00	676.00	775.00	677.00	774.00	677.00	774.00	678.00	773.00	678.00	773.00	680.00	771.00	680.00	771.00	681.00	770.00	681.00	770.00	682.00	769.00	682.00	769.00	683.00	767.00	683.00	767.00	684.00	765.00	684.00	765.00	685.00	763.00	685.00	763.00	686.00	761.00	686.00	761.00	687.00	756.00	687.00	756.00	688.00	751.00	688.00	751.00	689.00	746.00	689.00	746.00	690.00	743.00	690.00	743.00	689.00	741.00	689.00	741.00	688.00	739.00	688.00	739.00	687.00	737.00	687.00	737.00	685.00	735.00	685.00	735.00	683.00	734.00	683.00	734.00	682.00	733.00	682.00	733.00	680.00	732.00	680.00	732.00	678.00	731.00	678.00	731.00	675.00	730.00	675.00	730.00	674.00	731.00	674.00	731.00	672.00	732.00	672.00	732.00	670.00	733.00	670.00	733.00	667.00	734.00	667.00	734.00	665.00	735.00	665.00	735.00	663.00	736.00	663.00	736.00	661.00	737.00	661.00	737.00	659.00	738.00	659.00	738.00	657.00	741.00	657.00	741.00	650.00	742.00	650.00	742.00	647.00	743.00	647.00	743.00	643.00	744.00	643.00	744.00	642.00	745.00	642.00	745.00	641.00	746.00	641.00	746.00	640.00	747.00	640.00	747.00	639.00	751.00	639.00	751.00	640.00	755.00	640.00	755.00	641.00	761.00	641.00	761.00	642.00	766.00	642.00	766.00	643.00	769.00	643.00	769.00	644.00	772.00	644.00	772.00	645.00	774.00	645.00	774.00	646.00	776.00	646.00	776.00	647.00	777.00	647.00	777.00	648.00	778.00	648.00	778.00	649.00	779.00	649.00	779.00	650.00	780.00	650.00	780.00	653.00	781.00	653.00	781.00	664.00	780.00	664.00	780.00	668.00	779.00	668.00	779.00	670.00	778.00	670.00
T8_thres.tif	0676-0784	357.44	308.29	155.58	44.18	0.0987	794.00	688.00	793.00	688.00	793.00	689.00	792.00	689.00	792.00	690.00	791.00	690.00	791.00	691.00	790.00	691.00	790.00	693.00	788.00	693.00	788.00	695.00	786.00	695.00	786.00	696.00	782.00	696.00	782.00	697.00	779.00	697.00	779.00	698.00	774.00	698.00	774.00	697.00	773.00	697.00	773.00	696.00	772.00	696.00	772.00	695.00	771.00	695.00	771.00	694.00	770.00	694.00	770.00	693.00	769.00	693.00	769.00	692.00	768.00	692.00	768.00	687.00	770.00	687.00	770.00	686.00	772.00	686.00	772.00	685.00	773.00	685.00	773.00	684.00	774.00	684.00	774.00	683.00	776.00	683.00	776.00	680.00	778.00	680.00	778.00	679.00	779.00	679.00	779.00	677.00	780.00	677.00	780.00	676.00	781.00	676.00	781.00	673.00	782.00	673.00	782.00	671.00	783.00	671.00	783.00	667.00	784.00	667.00	784.00	654.00	786.00	654.00	786.00	655.00	789.00	655.00	789.00	656.00	791.00	656.00	791.00	657.00	794.00	657.00	794.00	658.00	795.00	658.00	795.00	659.00	797.00	659.00	797.00	661.00	798.00	661.00	798.00	663.00	799.00	663.00	799.00	668.00	800.00	668.00	800.00	678.00	799.00	678.00	799.00	681.00	798.00	681.00	798.00	682.00	797.00	682.00	797.00	683.00	796.00	683.00	796.00	685.00	795.00	685.00	795.00	686.00	794.00	686.00
T8_thres.tif	0518-0823	374.19	236.17	1196.90	-59.63	0.1362	848.00	519.00	849.00	519.00	849.00	522.00	850.00	522.00	850.00	523.00	851.00	523.00	851.00	526.00	852.00	526.00	852.00	528.00	853.00	528.00	853.00	530.00	854.00	530.00	854.00	531.00	855.00	531.00	855.00	533.00	856.00	533.00	856.00	536.00	857.00	536.00	857.00	538.00	858.00	538.00	858.00	540.00	859.00	540.00	859.00	542.00	860.00	542.00	860.00	544.00	861.00	544.00	861.00	547.00	862.00	547.00	862.00	550.00	863.00	550.00	863.00	554.00	864.00	554.00	864.00	557.00	863.00	557.00	863.00	561.00	862.00	561.00	862.00	563.00	861.00	563.00	861.00	565.00	860.00	565.00	860.00	567.00	859.00	567.00	859.00	570.00	858.00	570.00	858.00	571.00	857.00	571.00	857.00	573.00	856.00	573.00	856.00	575.00	855.00	575.00	855.00	576.00	854.00	576.00	854.00	577.00	852.00	577.00	852.00	578.00	851.00	578.00	851.00	579.00	849.00	579.00	849.00	580.00	847.00	580.00	847.00	581.00	844.00	581.00	844.00	582.00	841.00	582.00	841.00	581.00	838.00	581.00	838.00	580.00	836.00	580.00	836.00	579.00	835.00	579.00	835.00	578.00	833.00	578.00	833.00	577.00	832.00	577.00	832.00	576.00	831.00	576.00	831.00	575.00	829.00	575.00	829.00	574.00	828.00	574.00	828.00	573.00	826.00	573.00	826.00	572.00	824.00	572.00	824.00	571.00	821.00	571.00	821.00	570.00	818.00	570.00	818.00	569.00	816.00	569.00	816.00	567.00	814.00	567.00	814.00	566.00	813.00	566.00	813.00	565.00	812.00	565.00	812.00	564.00	811.00	564.00	811.00	563.00	810.00	563.00	810.00	562.00	809.00	562.00	809.00	561.00	808.00	561.00	808.00	559.00	807.00	559.00	807.00	558.00	806.00	558.00	806.00	556.00	805.00	556.00	805.00	554.00	804.00	554.00	804.00	551.00	803.00	551.00	803.00	542.00	802.00	542.00	802.00	528.00	801.00	528.00	801.00	523.00	800.00	523.00	800.00	517.00	799.00	517.00	799.00	514.00	798.00	514.00	798.00	511.00	797.00	511.00	797.00	509.00	796.00	509.00	796.00	506.00	795.00	506.00	795.00	504.00	794.00	504.00	794.00	502.00	793.00	502.00	793.00	500.00	792.00	500.00	792.00	498.00	791.00	498.00	791.00	496.00	790.00	496.00	790.00	495.00	789.00	495.00	789.00	494.00	788.00	494.00	788.00	492.00	787.00	492.00	787.00	491.00	786.00	491.00	786.00	488.00	785.00	488.00	785.00	486.00	784.00	486.00	784.00	482.00	783.00	482.00	783.00	474.00	784.00	474.00	784.00	472.00	785.00	472.00	785.00	469.00	786.00	469.00	786.00	470.00	789.00	470.00	789.00	465.00	791.00	465.00	791.00	464.00	792.00	464.00	792.00	463.00	793.00	463.00	793.00	462.00	795.00	462.00	795.00	461.00	796.00	461.00	796.00	460.00	797.00	460.00	797.00	459.00	798.00	459.00	798.00	458.00	800.00	458.00	800.00	457.00	801.00	457.00	801.00	456.00	803.00	456.00	803.00	455.00	807.00	455.00	807.00	454.00	808.00	454.00	808.00	455.00	810.00	455.00	810.00	456.00	812.00	456.00	812.00	457.00	813.00	457.00	813.00	458.00	814.00	458.00	814.00	459.00	817.00	459.00	817.00	460.00	818.00	460.00	818.00	461.00	820.00	461.00	820.00	462.00	821.00	462.00	821.00	463.00	823.00	463.00	823.00	464.00	824.00	464.00	824.00	465.00	825.00	465.00	825.00	466.00	826.00	466.00	826.00	467.00	827.00	467.00	827.00	468.00	828.00	468.00	828.00	470.00	829.00	470.00	829.00	471.00	830.00	471.00	830.00	475.00	831.00	475.00	831.00	477.00	832.00	477.00	832.00	478.00	833.00	478.00	833.00	480.00	834.00	480.00	834.00	482.00	835.00	482.00	835.00	484.00	836.00	484.00	836.00	485.00	837.00	485.00	837.00	487.00	838.00	487.00	838.00	490.00	839.00	490.00	839.00	493.00	840.00	493.00	840.00	497.00	841.00	497.00	841.00	502.00	842.00	502.00	842.00	505.00	843.00	505.00	843.00	508.00	844.00	508.00	844.00	510.00	845.00	510.00	845.00	513.00	846.00	513.00	846.00	515.00	847.00	515.00	847.00	517.00	848.00	517.00
T8_thres.tif	0486-0864	393.16	223.03	742.15	88.65	0.0761	889.00	494.00	890.00	494.00	890.00	496.00	891.00	496.00	891.00	498.00	892.00	498.00	892.00	500.00	893.00	500.00	893.00	504.00	894.00	504.00	894.00	507.00	895.00	507.00	895.00	510.00	896.00	510.00	896.00	517.00	895.00	517.00	895.00	522.00	894.00	522.00	894.00	524.00	893.00	524.00	893.00	526.00	892.00	526.00	892.00	527.00	891.00	527.00	891.00	528.00	890.00	528.00	890.00	529.00	889.00	529.00	889.00	530.00	888.00	530.00	888.00	531.00	887.00	531.00	887.00	532.00	885.00	532.00	885.00	533.00	881.00	533.00	881.00	534.00	864.00	534.00	864.00	533.00	863.00	533.00	863.00	532.00	859.00	532.00	859.00	531.00	858.00	531.00	858.00	529.00	857.00	529.00	857.00	527.00	856.00	527.00	856.00	525.00	855.00	525.00	855.00	524.00	854.00	524.00	854.00	521.00	853.00	521.00	853.00	519.00	852.00	519.00	852.00	517.00	851.00	517.00	851.00	515.00	850.00	515.00	850.00	513.00	849.00	513.00	849.00	510.00	848.00	510.00	848.00	508.00	847.00	508.00	847.00	505.00	846.00	505.00	846.00	502.00	845.00	502.00	845.00	500.00	844.00	500.00	844.00	495.00	843.00	495.00	843.00	491.00	842.00	491.00	842.00	488.00	841.00	488.00	841.00	484.00	840.00	484.00	840.00	483.00	839.00	483.00	839.00	481.00	838.00	481.00	838.00	480.00	837.00	480.00	837.00	477.00	836.00	477.00	836.00	476.00	835.00	476.00	835.00	475.00	834.00	475.00	834.00	472.00	833.00	472.00	833.00	468.00	832.00	468.00	832.00	467.00	834.00	467.00	834.00	465.00	835.00	465.00	835.00	464.00	836.00	464.00	836.00	463.00	837.00	463.00	837.00	462.00	838.00	462.00	838.00	460.00	839.00	460.00	839.00	459.00	840.00	459.00	840.00	457.00	841.00	457.00	841.00	456.00	842.00	456.00	842.00	455.00	843.00	455.00	843.00	454.00	844.00	454.00	844.00	453.00	845.00	453.00	845.00	452.00	846.00	452.00	846.00	451.00	847.00	451.00	847.00	450.00	849.00	450.00	849.00	449.00	850.00	449.00	850.00	447.00	851.00	447.00	851.00	446.00	854.00	446.00	854.00	445.00	855.00	445.00	855.00	444.00	857.00	444.00	857.00	443.00	858.00	443.00	858.00	442.00	860.00	442.00	860.00	441.00	862.00	441.00	862.00	440.00	864.00	440.00	864.00	439.00	865.00	439.00	865.00	440.00	866.00	440.00	866.00	441.00	867.00	441.00	867.00	442.00	868.00	442.00	868.00	444.00	869.00	444.00	869.00	447.00	870.00	447.00	870.00	450.00	871.00	450.00	871.00	453.00	872.00	453.00	872.00	456.00	873.00	456.00	873.00	462.00	874.00	462.00	874.00	464.00	875.00	464.00	875.00	466.00	876.00	466.00	876.00	468.00	877.00	468.00	877.00	470.00	878.00	470.00	878.00	472.00	879.00	472.00	879.00	474.00	880.00	474.00	880.00	476.00	881.00	476.00	881.00	478.00	882.00	478.00	882.00	480.00	883.00	480.00	883.00	482.00	884.00	482.00	884.00	484.00	885.00	484.00	885.00	486.00	886.00	486.00	886.00	488.00	887.00	488.00	887.00	489.00	888.00	489.00	888.00	492.00	889.00	492.00
T8_thres.tif	0482-0916	415.26	220.20	804.34	0.13	0.0538	941.00	486.00	942.00	486.00	942.00	487.00	943.00	487.00	943.00	492.00	944.00	492.00	944.00	493.00	945.00	493.00	945.00	496.00	946.00	496.00	946.00	499.00	947.00	499.00	947.00	505.00	948.00	505.00	948.00	511.00	947.00	511.00	947.00	513.00	945.00	513.00	945.00	515.00	944.00	515.00	944.00	516.00	943.00	516.00	943.00	517.00	941.00	517.00	941.00	518.00	940.00	518.00	940.00	519.00	939.00	519.00	939.00	520.00	938.00	520.00	938.00	521.00	937.00	521.00	937.00	522.00	936.00	522.00	936.00	523.00	935.00	523.00	935.00	524.00	934.00	524.00	934.00	525.00	932.00	525.00	932.00	526.00	930.00	526.00	930.00	527.00	929.00	527.00	929.00	528.00	925.00	528.00	925.00	529.00	918.00	529.00	918.00	530.00	913.00	530.00	913.00	529.00	910.00	529.00	910.00	528.00	909.00	528.00	909.00	527.00	908.00	527.00	908.00	526.00	907.00	526.00	907.00	525.00	906.00	525.00	906.00	524.00	905.00	524.00	905.00	522.00	904.00	522.00	904.00	520.00	903.00	520.00	903.00	519.00	902.00	519.00	902.00	518.00	901.00	518.00	901.00	516.00	899.00	516.00	899.00	507.00	898.00	507.00	898.00	504.00	897.00	504.00	897.00	502.00	896.00	502.00	896.00	498.00	895.00	498.00	895.00	496.00	894.00	496.00	894.00	494.00	893.00	494.00	893.00	491.00	892.00	491.00	892.00	489.00	891.00	489.00	891.00	487.00	890.00	487.00	890.00	485.00	889.00	485.00	889.00	484.00	888.00	484.00	888.00	482.00	887.00	482.00	887.00	480.00	886.00	480.00	886.00	477.00	885.00	477.00	885.00	476.00	884.00	476.00	884.00	474.00	886.00	474.00	886.00	470.00	885.00	470.00	885.00	465.00	884.00	465.00	884.00	446.00	885.00	446.00	885.00	441.00	886.00	441.00	886.00	440.00	887.00	440.00	887.00	439.00	888.00	439.00	888.00	438.00	889.00	438.00	889.00	437.00	891.00	437.00	891.00	436.00	893.00	436.00	893.00	435.00	896.00	435.00	896.00	434.00	898.00	434.00	898.00	435.00	902.00	435.00	902.00	436.00	903.00	436.00	903.00	437.00	905.00	437.00	905.00	438.00	906.00	438.00	906.00	439.00	907.00	439.00	907.00	440.00	908.00	440.00	908.00	441.00	910.00	441.00	910.00	442.00	911.00	442.00	911.00	444.00	912.00	444.00	912.00	445.00	913.00	445.00	913.00	446.00	914.00	446.00	914.00	447.00	915.00	447.00	915.00	448.00	916.00	448.00	916.00	450.00	917.00	450.00	917.00	451.00	918.00	451.00	918.00	453.00	919.00	453.00	919.00	454.00	920.00	454.00	920.00	455.00	921.00	455.00	921.00	456.00	922.00	456.00	922.00	457.00	923.00	457.00	923.00	458.00	924.00	458.00	924.00	459.00	925.00	459.00	925.00	460.00	926.00	460.00	926.00	461.00	927.00	461.00	927.00	462.00	928.00	462.00	928.00	463.00	929.00	463.00	929.00	464.00	930.00	464.00	930.00	466.00	931.00	466.00	931.00	467.00	932.00	467.00	932.00	468.00	933.00	468.00	933.00	470.00	934.00	470.00	934.00	472.00	935.00	472.00	935.00	473.00	936.00	473.00	936.00	475.00	937.00	475.00	937.00	477.00	938.00	477.00	938.00	479.00	939.00	479.00	939.00	482.00	940.00	482.00	940.00	483.00	941.00	483.00
T8_thres.tif	0429-0899	407.41	190.12	2890.71	-24.24	0.0453	992.00	409.00	991.00	409.00	991.00	414.00	990.00	414.00	990.00	419.00	989.00	419.00	989.00	422.00	988.00	422.00	988.00	425.00	987.00	425.00	987.00	429.00	986.00	429.00	986.00	432.00	985.00	432.00	985.00	436.00	984.00	436.00	984.00	442.00	983.00	442.00	983.00	445.00	982.00	445.00	982.00	452.00	981.00	452.00	981.00	455.00	980.00	455.00	980.00	460.00	979.00	460.00	979.00	466.00	978.00	466.00	978.00	476.00	977.00	476.00	977.00	481.00	976.00	481.00	976.00	483.00	975.00	483.00	975.00	485.00	974.00	485.00	974.00	487.00	971.00	487.00	971.00	488.00	970.00	488.00	970.00	489.00	968.00	489.00	968.00	490.00	967.00	490.00	967.00	491.00	966.00	491.00	966.00	492.00	965.00	492.00	965.00	493.00	963.00	493.00	963.00	494.00	960.00	494.00	960.00	495.00	959.00	495.00	959.00	496.00	958.00	496.00	958.00	497.00	959.00	497.00	959.00	498.00	957.00	498.00	957.00	499.00	956.00	499.00	956.00	500.00	955.00	500.00	955.00	501.00	954.00	501.00	954.00	502.00	953.00	502.00	953.00	503.00	952.00	503.00	952.00	504.00	951.00	504.00	951.00	502.00	950.00	502.00	950.00	497.00	949.00	497.00	949.00	494.00	948.00	494.00	948.00	493.00	950.00	493.00	950.00	494.00	951.00	494.00	951.00	495.00	952.00	495.00	952.00	494.00	951.00	494.00	951.00	492.00	950.00	492.00	950.00	490.00	949.00	490.00	949.00	489.00	948.00	489.00	948.00	488.00	947.00	488.00	947.00	487.00	946.00	487.00	946.00	485.00	945.00	485.00	945.00	483.00	944.00	483.00	944.00	481.00	943.00	481.00	943.00	479.00	942.00	479.00	942.00	477.00	941.00	477.00	941.00	474.00	940.00	474.00	940.00	472.00	939.00	472.00	939.00	470.00	938.00	470.00	938.00	469.00	937.00	469.00	937.00	467.00	936.00	467.00	936.00	465.00	935.00	465.00	935.00	464.00	934.00	464.00	934.00	463.00	933.00	463.00	933.00	462.00	932.00	462.00	932.00	461.00	931.00	461.00	931.00	459.00	929.00	459.00	929.00	458.00	928.00	458.00	928.00	457.00	927.00	457.00	927.00	456.00	926.00	456.00	926.00	455.00	925.00	455.00	925.00	454.00	924.00	454.00	924.00	453.00	923.00	453.00	923.00	452.00	922.00	452.00	922.00	450.00	921.00	450.00	921.00	449.00	920.00	449.00	920.00	447.00	919.00	447.00	919.00	446.00	918.00	446.00	918.00	445.00	917.00	445.00	917.00	443.00	916.00	443.00	916.00	442.00	915.00	442.00	915.00	441.00	914.00	441.00	914.00	440.00	913.00	440.00	913.00	439.00	912.00	439.00	912.00	438.00	911.00	438.00	911.00	437.00	910.00	437.00	910.00	436.00	909.00	436.00	909.00	435.00	907.00	435.00	907.00	434.00	906.00	434.00	906.00	433.00	905.00	433.00	905.00	432.00	901.00	432.00	901.00	431.00	893.00	431.00	893.00	432.00	890.00	432.00	890.00	433.00	888.00	433.00	888.00	434.00	886.00	434.00	886.00	435.00	885.00	435.00	885.00	436.00	884.00	436.00	884.00	437.00	883.00	437.00	883.00	438.00	882.00	438.00	882.00	443.00	881.00	443.00	881.00	467.00	880.00	467.00	880.00	466.00	879.00	466.00	879.00	464.00	878.00	464.00	878.00	462.00	877.00	462.00	877.00	459.00	876.00	459.00	876.00	454.00	875.00	454.00	875.00	451.00	874.00	451.00	874.00	448.00	873.00	448.00	873.00	444.00	872.00	444.00	872.00	442.00	871.00	442.00	871.00	440.00	870.00	440.00	870.00	438.00	869.00	438.00	869.00	437.00	868.00	437.00	868.00	436.00	861.00	436.00	861.00	437.00	859.00	437.00	859.00	438.00	857.00	438.00	857.00	439.00	855.00	439.00	855.00	440.00	854.00	440.00	854.00	441.00	852.00	441.00	852.00	442.00	851.00	442.00	851.00	443.00	849.00	443.00	849.00	444.00	848.00	444.00	848.00	445.00	847.00	445.00	847.00	446.00	846.00	446.00	846.00	447.00	844.00	447.00	844.00	448.00	843.00	448.00	843.00	449.00	842.00	449.00	842.00	450.00	841.00	450.00	841.00	451.00	840.00	451.00	840.00	452.00	839.00	452.00	839.00	453.00	838.00	453.00	838.00	454.00	837.00	454.00	837.00	456.00	836.00	456.00	836.00	457.00	835.00	457.00	835.00	459.00	834.00	459.00	834.00	460.00	833.00	460.00	833.00	461.00	832.00	461.00	832.00	462.00	831.00	462.00	831.00	464.00	829.00	464.00	829.00	463.00	828.00	463.00	828.00	462.00	827.00	462.00	827.00	461.00	826.00	461.00	826.00	460.00	824.00	460.00	824.00	459.00	822.00	459.00	822.00	458.00	820.00	458.00	820.00	457.00	819.00	457.00	819.00	456.00	817.00	456.00	817.00	455.00	816.00	455.00	816.00	454.00	814.00	454.00	814.00	453.00	812.00	453.00	812.00	452.00	810.00	452.00	810.00	451.00	808.00	451.00	808.00	448.00	809.00	448.00	809.00	439.00	810.00	439.00	810.00	426.00	809.00	426.00	809.00	422.00	808.00	422.00	808.00	418.00	807.00	418.00	807.00	402.00	808.00	402.00	808.00	399.00	809.00	399.00	809.00	396.00	810.00	396.00	810.00	394.00	811.00	394.00	811.00	391.00	812.00	391.00	812.00	388.00	813.00	388.00	813.00	387.00	814.00	387.00	814.00	385.00	815.00	385.00	815.00	381.00	817.00	381.00	817.00	379.00	818.00	379.00	818.00	377.00	819.00	377.00	819.00	376.00	820.00	376.00	820.00	374.00	821.00	374.00	821.00	373.00	822.00	373.00	822.00	370.00	823.00	370.00	823.00	369.00	825.00	369.00	825.00	368.00	826.00	368.00	826.00	365.00	827.00	365.00	827.00	364.00	830.00	364.00	830.00	363.00	831.00	363.00	831.00	361.00	834.00	361.00	834.00	360.00	835.00	360.00	835.00	359.00	836.00	359.00	836.00	358.00	838.00	358.00	838.00	357.00	840.00	357.00	840.00	356.00	842.00	356.00	842.00	355.00	844.00	355.00	844.00	356.00	848.00	356.00	848.00	355.00	855.00	355.00	855.00	354.00	856.00	354.00	856.00	355.00	859.00	355.00	859.00	356.00	865.00	356.00	865.00	357.00	870.00	357.00	870.00	358.00	878.00	358.00	878.00	359.00	880.00	359.00	880.00	363.00	881.00	363.00	881.00	364.00	883.00	364.00	883.00	366.00	886.00	366.00	886.00	368.00	887.00	368.00	887.00	369.00	889.00	369.00	889.00	371.00	890.00	371.00	890.00	372.00	892.00	372.00	892.00	373.00	893.00	373.00	893.00	374.00	894.00	374.00	894.00	375.00	897.00	375.00	897.00	376.00	898.00	376.00	898.00	377.00	899.00	377.00	899.00	379.00	900.00	379.00	900.00	380.00	901.00	380.00	901.00	381.00	903.00	381.00	903.00	382.00	905.00	382.00	905.00	383.00	909.00	383.00	909.00	384.00	916.00	384.00	916.00	383.00	920.00	383.00	920.00	384.00	922.00	384.00	922.00	385.00	924.00	385.00	924.00	386.00	926.00	386.00	926.00	387.00	927.00	387.00	927.00	388.00	928.00	388.00	928.00	389.00	930.00	389.00	930.00	390.00	931.00	390.00	931.00	391.00	933.00	391.00	933.00	392.00	934.00	392.00	934.00	393.00	937.00	393.00	937.00	394.00	939.00	394.00	939.00	395.00	941.00	395.00	941.00	396.00	943.00	396.00	943.00	397.00	946.00	397.00	946.00	398.00	950.00	398.00	950.00	399.00	954.00	399.00	954.00	400.00	978.00	400.00	978.00	399.00	981.00	399.00	981.00	398.00	983.00	398.00	983.00	397.00	985.00	397.00	985.00	396.00	989.00	396.00	989.00	397.00	990.00	397.00	990.00	398.00	991.00	398.00	991.00	402.00	992.00	402.00
T8_thres.tif	0472-0742	338.18	215.00	3269.22	-71.81	0.0974	798.00	454.00	797.00	454.00	797.00	455.00	795.00	455.00	795.00	456.00	794.00	456.00	794.00	457.00	793.00	457.00	793.00	458.00	792.00	458.00	792.00	459.00	790.00	459.00	790.00	460.00	789.00	460.00	789.00	461.00	787.00	461.00	787.00	462.00	784.00	462.00	784.00	464.00	783.00	464.00	783.00	466.00	782.00	466.00	782.00	469.00	781.00	469.00	781.00	471.00	780.00	471.00	780.00	485.00	781.00	485.00	781.00	488.00	782.00	488.00	782.00	491.00	783.00	491.00	783.00	493.00	784.00	493.00	784.00	495.00	785.00	495.00	785.00	496.00	786.00	496.00	786.00	497.00	787.00	497.00	787.00	499.00	788.00	499.00	788.00	501.00	789.00	501.00	789.00	502.00	790.00	502.00	790.00	504.00	791.00	504.00	791.00	507.00	792.00	507.00	792.00	509.00	793.00	509.00	793.00	511.00	794.00	511.00	794.00	514.00	795.00	514.00	795.00	517.00	796.00	517.00	796.00	520.00	797.00	520.00	797.00	525.00	798.00	525.00	798.00	530.00	799.00	530.00	799.00	545.00	800.00	545.00	800.00	553.00	801.00	553.00	801.00	555.00	798.00	555.00	798.00	556.00	797.00	556.00	797.00	557.00	795.00	557.00	795.00	558.00	794.00	558.00	794.00	559.00	782.00	559.00	782.00	560.00	780.00	560.00	780.00	561.00	778.00	561.00	778.00	560.00	777.00	560.00	777.00	559.00	775.00	559.00	775.00	558.00	773.00	558.00	773.00	557.00	772.00	557.00	772.00	556.00	769.00	556.00	769.00	555.00	766.00	555.00	766.00	554.00	764.00	554.00	764.00	553.00	762.00	553.00	762.00	552.00	758.00	552.00	758.00	551.00	751.00	551.00	751.00	550.00	743.00	550.00	743.00	549.00	734.00	549.00	734.00	550.00	728.00	550.00	728.00	549.00	719.00	549.00	719.00	548.00	716.00	548.00	716.00	547.00	713.00	547.00	713.00	546.00	709.00	546.00	709.00	544.00	708.00	544.00	708.00	541.00	707.00	541.00	707.00	539.00	706.00	539.00	706.00	537.00	705.00	537.00	705.00	533.00	704.00	533.00	704.00	531.00	703.00	531.00	703.00	529.00	702.00	529.00	702.00	526.00	701.00	526.00	701.00	524.00	700.00	524.00	700.00	522.00	699.00	522.00	699.00	519.00	698.00	519.00	698.00	516.00	697.00	516.00	697.00	515.00	696.00	515.00	696.00	512.00	695.00	512.00	695.00	510.00	694.00	510.00	694.00	508.00	693.00	508.00	693.00	506.00	692.00	506.00	692.00	505.00	691.00	505.00	691.00	504.00	690.00	504.00	690.00	503.00	689.00	503.00	689.00	501.00	688.00	501.00	688.00	500.00	687.00	500.00	687.00	498.00	686.00	498.00	686.00	497.00	685.00	497.00	685.00	496.00	684.00	496.00	684.00	494.00	683.00	494.00	683.00	493.00	682.00	493.00	682.00	491.00	681.00	491.00	681.00	490.00	683.00	490.00	683.00	471.00	682.00	471.00	682.00	460.00	681.00	460.00	681.00	457.00	680.00	457.00	680.00	454.00	679.00	454.00	679.00	451.00	678.00	451.00	678.00	449.00	680.00	449.00	680.00	448.00	681.00	448.00	681.00	446.00	682.00	446.00	682.00	445.00	683.00	445.00	683.00	444.00	684.00	444.00	684.00	443.00	687.00	443.00	687.00	442.00	688.00	442.00	688.00	439.00	689.00	439.00	689.00	438.00	691.00	438.00	691.00	437.00	692.00	437.00	692.00	435.00	693.00	435.00	693.00	434.00	694.00	434.00	694.00	433.00	695.00	433.00	695.00	432.00	696.00	432.00	696.00	430.00	697.00	430.00	697.00	428.00	698.00	428.00	698.00	427.00	699.00	427.00	699.00	425.00	700.00	425.00	700.00	423.00	701.00	423.00	701.00	421.00	702.00	421.00	702.00	418.00	703.00	418.00	703.00	416.00	704.00	416.00	704.00	413.00	705.00	413.00	705.00	410.00	706.00	410.00	706.00	407.00	707.00	407.00	707.00	403.00	708.00	403.00	708.00	398.00	710.00	398.00	710.00	396.00	711.00	396.00	711.00	394.00	714.00	394.00	714.00	393.00	715.00	393.00	715.00	392.00	717.00	392.00	717.00	391.00	719.00	391.00	719.00	389.00	721.00	389.00	721.00	387.00	725.00	387.00	725.00	386.00	727.00	386.00	727.00	385.00	730.00	385.00	730.00	384.00	739.00	384.00	739.00	385.00	741.00	385.00	741.00	386.00	743.00	386.00	743.00	387.00	745.00	387.00	745.00	388.00	747.00	388.00	747.00	389.00	748.00	389.00	748.00	390.00	749.00	390.00	749.00	391.00	750.00	391.00	750.00	392.00	751.00	392.00	751.00	393.00	752.00	393.00	752.00	395.00	753.00	395.00	753.00	396.00	754.00	396.00	754.00	397.00	755.00	397.00	755.00	398.00	757.00	398.00	757.00	399.00	758.00	399.00	758.00	400.00	759.00	400.00	759.00	401.00	761.00	401.00	761.00	402.00	763.00	402.00	763.00	403.00	764.00	403.00	764.00	404.00	769.00	404.00	769.00	405.00	772.00	405.00	772.00	406.00	780.00	406.00	780.00	407.00	784.00	407.00	784.00	408.00	796.00	408.00	796.00	409.00	804.00	409.00	804.00	420.00	805.00	420.00	805.00	425.00	806.00	425.00	806.00	428.00	807.00	428.00	807.00	436.00	806.00	436.00	806.00	445.00	805.00	445.00	805.00	448.00	804.00	448.00	804.00	451.00	803.00	451.00	803.00	452.00	800.00	452.00	800.00	453.00	798.00	453.00
T8_thres.tif	0332-0735	336.27	151.50	3810.95	77.01	0.0487	837.00	354.00	835.00	354.00	835.00	355.00	833.00	355.00	833.00	356.00	832.00	356.00	832.00	357.00	831.00	357.00	831.00	358.00	829.00	358.00	829.00	359.00	828.00	359.00	828.00	360.00	827.00	360.00	827.00	361.00	825.00	361.00	825.00	362.00	824.00	362.00	824.00	363.00	823.00	363.00	823.00	365.00	822.00	365.00	822.00	366.00	821.00	366.00	821.00	367.00	820.00	367.00	820.00	368.00	819.00	368.00	819.00	370.00	818.00	370.00	818.00	371.00	817.00	371.00	817.00	373.00	816.00	373.00	816.00	374.00	815.00	374.00	815.00	376.00	814.00	376.00	814.00	378.00	813.00	378.00	813.00	379.00	812.00	379.00	812.00	382.00	811.00	382.00	811.00	384.00	810.00	384.00	810.00	385.00	809.00	385.00	809.00	388.00	808.00	388.00	808.00	391.00	807.00	391.00	807.00	393.00	806.00	393.00	806.00	396.00	805.00	396.00	805.00	399.00	804.00	399.00	804.00	403.00	803.00	403.00	803.00	406.00	798.00	406.00	798.00	405.00	786.00	405.00	786.00	404.00	783.00	404.00	783.00	403.00	775.00	403.00	775.00	402.00	771.00	402.00	771.00	401.00	767.00	401.00	767.00	400.00	765.00	400.00	765.00	399.00	763.00	399.00	763.00	398.00	762.00	398.00	762.00	397.00	760.00	397.00	760.00	396.00	759.00	396.00	759.00	395.00	758.00	395.00	758.00	394.00	757.00	394.00	757.00	393.00	756.00	393.00	756.00	392.00	755.00	392.00	755.00	391.00	754.00	391.00	754.00	389.00	753.00	389.00	753.00	388.00	751.00	388.00	751.00	386.00	749.00	386.00	749.00	385.00	748.00	385.00	748.00	384.00	746.00	384.00	746.00	383.00	744.00	383.00	744.00	382.00	741.00	382.00	741.00	381.00	727.00	381.00	727.00	382.00	724.00	382.00	724.00	383.00	722.00	383.00	722.00	384.00	719.00	384.00	719.00	385.00	718.00	385.00	718.00	386.00	716.00	386.00	716.00	388.00	714.00	388.00	714.00	389.00	712.00	389.00	712.00	390.00	711.00	390.00	711.00	391.00	709.00	391.00	709.00	392.00	708.00	392.00	708.00	390.00	707.00	390.00	707.00	388.00	706.00	388.00	706.00	385.00	705.00	385.00	705.00	383.00	704.00	383.00	704.00	382.00	703.00	382.00	703.00	380.00	702.00	380.00	702.00	377.00	701.00	377.00	701.00	376.00	700.00	376.00	700.00	375.00	699.00	375.00	699.00	373.00	698.00	373.00	698.00	371.00	697.00	371.00	697.00	370.00	696.00	370.00	696.00	369.00	695.00	369.00	695.00	368.00	694.00	368.00	694.00	367.00	693.00	367.00	693.00	366.00	691.00	366.00	691.00	365.00	690.00	365.00	690.00	364.00	689.00	364.00	689.00	363.00	688.00	363.00	688.00	362.00	686.00	362.00	686.00	361.00	681.00	361.00	681.00	360.00	679.00	360.00	679.00	359.00	651.00	359.00	651.00	360.00	647.00	360.00	647.00	361.00	644.00	361.00	644.00	360.00	643.00	360.00	643.00	359.00	642.00	359.00	642.00	357.00	641.00	357.00	641.00	356.00	640.00	356.00	640.00	355.00	639.00	355.00	639.00	353.00	638.00	353.00	638.00	351.00	637.00	351.00	637.00	348.00	636.00	348.00	636.00	346.00	635.00	346.00	635.00	344.00	634.00	344.00	634.00	342.00	633.00	342.00	633.00	339.00	632.00	339.00	632.00	336.00	631.00	336.00	631.00	333.00	630.00	333.00	630.00	330.00	629.00	330.00	629.00	320.00	628.00	320.00	628.00	315.00	629.00	315.00	629.00	310.00	630.00	310.00	630.00	308.00	631.00	308.00	631.00	307.00	632.00	307.00	632.00	306.00	634.00	306.00	634.00	305.00	636.00	305.00	636.00	304.00	638.00	304.00	638.00	303.00	640.00	303.00	640.00	302.00	642.00	302.00	642.00	301.00	644.00	301.00	644.00	300.00	645.00	300.00	645.00	299.00	647.00	299.00	647.00	298.00	648.00	298.00	648.00	297.00	650.00	297.00	650.00	296.00	651.00	296.00	651.00	295.00	652.00	295.00	652.00	294.00	654.00	294.00	654.00	293.00	656.00	293.00	656.00	292.00	657.00	292.00	657.00	291.00	659.00	291.00	659.00	290.00	661.00	290.00	661.00	289.00	663.00	289.00	663.00	288.00	664.00	288.00	664.00	287.00	667.00	287.00	667.00	286.00	670.00	286.00	670.00	285.00	672.00	285.00	672.00	284.00	674.00	284.00	674.00	283.00	687.00	283.00	687.00	284.00	692.00	284.00	692.00	285.00	694.00	285.00	694.00	286.00	697.00	286.00	697.00	287.00	701.00	287.00	701.00	288.00	705.00	288.00	705.00	289.00	710.00	289.00	710.00	290.00	716.00	290.00	716.00	291.00	731.00	291.00	731.00	290.00	742.00	290.00	742.00	289.00	744.00	289.00	744.00	286.00	746.00	286.00	746.00	285.00	747.00	285.00	747.00	284.00	748.00	284.00	748.00	283.00	749.00	283.00	749.00	282.00	750.00	282.00	750.00	281.00	751.00	281.00	751.00	279.00	752.00	279.00	752.00	278.00	753.00	278.00	753.00	277.00	754.00	277.00	754.00	276.00	755.00	276.00	755.00	275.00	758.00	275.00	758.00	274.00	759.00	274.00	759.00	272.00	762.00	272.00	762.00	271.00	763.00	271.00	763.00	270.00	765.00	270.00	765.00	269.00	767.00	269.00	767.00	268.00	769.00	268.00	769.00	267.00	771.00	267.00	771.00	266.00	776.00	266.00	776.00	265.00	777.00	265.00	777.00	263.00	781.00	263.00	781.00	262.00	783.00	262.00	783.00	261.00	784.00	261.00	784.00	260.00	790.00	260.00	790.00	259.00	791.00	259.00	791.00	258.00	794.00	258.00	794.00	261.00	797.00	261.00	797.00	260.00	798.00	260.00	798.00	261.00	799.00	261.00	799.00	262.00	800.00	262.00	800.00	264.00	801.00	264.00	801.00	268.00	802.00	268.00	802.00	278.00	803.00	278.00	803.00	294.00	804.00	294.00	804.00	299.00	805.00	299.00	805.00	302.00	806.00	302.00	806.00	304.00	807.00	304.00	807.00	306.00	808.00	306.00	808.00	307.00	809.00	307.00	809.00	309.00	810.00	309.00	810.00	310.00	811.00	310.00	811.00	311.00	812.00	311.00	812.00	312.00	813.00	312.00	813.00	314.00	815.00	314.00	815.00	315.00	816.00	315.00	816.00	316.00	817.00	316.00	817.00	317.00	818.00	317.00	818.00	318.00	820.00	318.00	820.00	319.00	821.00	319.00	821.00	320.00	822.00	320.00	822.00	321.00	823.00	321.00	823.00	322.00	824.00	322.00	824.00	323.00	825.00	323.00	825.00	324.00	826.00	324.00	826.00	325.00	827.00	325.00	827.00	326.00	828.00	326.00	828.00	327.00	829.00	327.00	829.00	328.00	830.00	328.00	830.00	329.00	831.00	329.00	831.00	330.00	832.00	330.00	832.00	332.00	833.00	332.00	833.00	333.00	834.00	333.00	834.00	334.00	835.00	334.00	835.00	335.00	836.00	335.00	836.00	336.00	837.00	336.00	837.00	338.00	838.00	338.00	838.00	340.00	839.00	340.00	839.00	342.00	840.00	342.00	840.00	345.00	841.00	345.00	841.00	347.00	842.00	347.00	842.00	352.00	839.00	352.00	839.00	353.00	837.00	353.00
T8_thres.tif	0299-0897	402.08	134.16	3218.18	-18.46	0.0636	922.00	275.00	925.00	275.00	925.00	276.00	926.00	276.00	926.00	277.00	929.00	277.00	929.00	278.00	931.00	278.00	931.00	279.00	935.00	279.00	935.00	280.00	938.00	280.00	938.00	281.00	942.00	281.00	942.00	282.00	943.00	282.00	943.00	283.00	974.00	283.00	974.00	282.00	975.00	282.00	975.00	283.00	981.00	283.00	981.00	284.00	986.00	284.00	986.00	285.00	988.00	285.00	988.00	286.00	990.00	286.00	990.00	289.00	991.00	289.00	991.00	290.00	992.00	290.00	992.00	292.00	993.00	292.00	993.00	297.00	994.00	297.00	994.00	311.00	993.00	311.00	993.00	315.00	992.00	315.00	992.00	317.00	991.00	317.00	991.00	318.00	990.00	318.00	990.00	320.00	989.00	320.00	989.00	321.00	988.00	321.00	988.00	322.00	985.00	322.00	985.00	323.00	984.00	323.00	984.00	324.00	982.00	324.00	982.00	325.00	981.00	325.00	981.00	327.00	980.00	327.00	980.00	329.00	976.00	329.00	976.00	330.00	974.00	330.00	974.00	331.00	966.00	331.00	966.00	330.00	963.00	330.00	963.00	329.00	952.00	329.00	952.00	328.00	945.00	328.00	945.00	327.00	929.00	327.00	929.00	328.00	926.00	328.00	926.00	329.00	924.00	329.00	924.00	330.00	923.00	330.00	923.00	331.00	921.00	331.00	921.00	332.00	920.00	332.00	920.00	333.00	919.00	333.00	919.00	335.00	918.00	335.00	918.00	336.00	917.00	336.00	917.00	338.00	916.00	338.00	916.00	340.00	915.00	340.00	915.00	343.00	914.00	343.00	914.00	348.00	913.00	348.00	913.00	359.00	914.00	359.00	914.00	369.00	915.00	369.00	915.00	374.00	916.00	374.00	916.00	377.00	917.00	377.00	917.00	379.00	914.00	379.00	914.00	380.00	913.00	380.00	913.00	379.00	909.00	379.00	909.00	378.00	907.00	378.00	907.00	377.00	905.00	377.00	905.00	376.00	904.00	376.00	904.00	375.00	903.00	375.00	903.00	374.00	900.00	374.00	900.00	373.00	899.00	373.00	899.00	371.00	898.00	371.00	898.00	370.00	897.00	370.00	897.00	369.00	896.00	369.00	896.00	368.00	894.00	368.00	894.00	367.00	893.00	367.00	893.00	366.00	891.00	366.00	891.00	364.00	890.00	364.00	890.00	363.00	888.00	363.00	888.00	362.00	886.00	362.00	886.00	360.00	885.00	360.00	885.00	359.00	884.00	359.00	884.00	358.00	883.00	358.00	883.00	355.00	882.00	355.00	882.00	354.00	874.00	354.00	874.00	353.00	867.00	353.00	867.00	352.00	861.00	352.00	861.00	351.00	858.00	351.00	858.00	350.00	853.00	350.00	853.00	351.00	846.00	351.00	846.00	348.00	845.00	348.00	845.00	345.00	844.00	345.00	844.00	342.00	843.00	342.00	843.00	340.00	842.00	340.00	842.00	338.00	841.00	338.00	841.00	336.00	840.00	336.00	840.00	334.00	839.00	334.00	839.00	333.00	838.00	333.00	838.00	331.00	837.00	331.00	837.00	330.00	836.00	330.00	836.00	329.00	835.00	329.00	835.00	328.00	834.00	328.00	834.00	327.00	833.00	327.00	833.00	325.00	831.00	325.00	831.00	324.00	830.00	324.00	830.00	323.00	829.00	323.00	829.00	322.00	828.00	322.00	828.00	321.00	827.00	321.00	827.00	320.00	826.00	320.00	826.00	318.00	825.00	318.00	825.00	317.00	824.00	317.00	824.00	316.00	822.00	316.00	822.00	315.00	821.00	315.00	821.00	314.00	819.00	314.00	819.00	313.00	818.00	313.00	818.00	312.00	817.00	312.00	817.00	311.00	816.00	311.00	816.00	310.00	815.00	310.00	815.00	309.00	814.00	309.00	814.00	307.00	813.00	307.00	813.00	306.00	812.00	306.00	812.00	305.00	811.00	305.00	811.00	303.00	810.00	303.00	810.00	301.00	809.00	301.00	809.00	300.00	808.00	300.00	808.00	297.00	807.00	297.00	807.00	291.00	806.00	291.00	806.00	275.00	805.00	275.00	805.00	265.00	804.00	265.00	804.00	262.00	803.00	262.00	803.00	260.00	802.00	260.00	802.00	258.00	801.00	258.00	801.00	256.00	800.00	256.00	800.00	255.00	801.00	255.00	801.00	254.00	802.00	254.00	802.00	253.00	803.00	253.00	803.00	252.00	804.00	252.00	804.00	251.00	805.00	251.00	805.00	249.00	806.00	249.00	806.00	248.00	807.00	248.00	807.00	247.00	808.00	247.00	808.00	246.00	809.00	246.00	809.00	244.00	811.00	244.00	811.00	242.00	813.00	242.00	813.00	241.00	814.00	241.00	814.00	240.00	815.00	240.00	815.00	239.00	816.00	239.00	816.00	238.00	818.00	238.00	818.00	237.00	819.00	237.00	819.00	235.00	822.00	235.00	822.00	234.00	823.00	234.00	823.00	233.00	825.00	233.00	825.00	232.00	827.00	232.00	827.00	231.00	829.00	231.00	829.00	230.00	831.00	230.00	831.00	229.00	833.00	229.00	833.00	228.00	835.00	228.00	835.00	227.00	838.00	227.00	838.00	226.00	841.00	226.00	841.00	225.00	844.00	225.00	844.00	224.00	847.00	224.00	847.00	223.00	849.00	223.00	849.00	222.00	853.00	222.00	853.00	221.00	857.00	221.00	857.00	220.00	862.00	220.00	862.00	219.00	866.00	219.00	866.00	220.00	870.00	220.00	870.00	219.00	873.00	219.00	873.00	218.00	874.00	218.00	874.00	221.00	875.00	221.00	875.00	224.00	876.00	224.00	876.00	226.00	877.00	226.00	877.00	228.00	878.00	228.00	878.00	230.00	879.00	230.00	879.00	231.00	880.00	231.00	880.00	234.00	881.00	234.00	881.00	235.00	882.00	235.00	882.00	236.00	883.00	236.00	883.00	238.00	884.00	238.00	884.00	240.00	885.00	240.00	885.00	242.00	886.00	242.00	886.00	243.00	887.00	243.00	887.00	245.00	888.00	245.00	888.00	246.00	889.00	246.00	889.00	248.00	890.00	248.00	890.00	249.00	891.00	249.00	891.00	250.00	892.00	250.00	892.00	252.00	893.00	252.00	893.00	253.00	894.00	253.00	894.00	254.00	895.00	254.00	895.00	255.00	896.00	255.00	896.00	256.00	897.00	256.00	897.00	257.00	898.00	257.00	898.00	258.00	899.00	258.00	899.00	259.00	900.00	259.00	900.00	260.00	901.00	260.00	901.00	261.00	902.00	261.00	902.00	262.00	903.00	262.00	903.00	263.00	904.00	263.00	904.00	264.00	905.00	264.00	905.00	265.00	907.00	265.00	907.00	266.00	908.00	266.00	908.00	267.00	909.00	267.00	909.00	268.00	911.00	268.00	911.00	269.00	913.00	269.00	913.00	270.00	914.00	270.00	914.00	271.00	915.00	271.00	915.00	272.00	917.00	272.00	917.00	273.00	919.00	273.00	919.00	274.00	922.00	274.00
T8_thres.tif	0364-0959	435.61	165.33	913.84	-78.04	0.0673	996.00	353.00	997.00	353.00	997.00	354.00	998.00	354.00	998.00	357.00	999.00	357.00	999.00	359.00	1000.00	359.00	1000.00	362.00	1001.00	362.00	1001.00	367.00	1002.00	367.00	1002.00	371.00	1001.00	371.00	1001.00	374.00	1000.00	374.00	1000.00	376.00	999.00	376.00	999.00	378.00	998.00	378.00	998.00	380.00	997.00	380.00	997.00	382.00	996.00	382.00	996.00	384.00	995.00	384.00	995.00	385.00	994.00	385.00	994.00	386.00	993.00	386.00	993.00	388.00	992.00	388.00	992.00	389.00	991.00	389.00	991.00	390.00	990.00	390.00	990.00	391.00	989.00	391.00	989.00	393.00	983.00	393.00	983.00	394.00	980.00	394.00	980.00	395.00	978.00	395.00	978.00	396.00	975.00	396.00	975.00	397.00	957.00	397.00	957.00	396.00	952.00	396.00	952.00	395.00	949.00	395.00	949.00	394.00	946.00	394.00	946.00	393.00	943.00	393.00	943.00	392.00	942.00	392.00	942.00	391.00	940.00	391.00	940.00	390.00	937.00	390.00	937.00	389.00	935.00	389.00	935.00	388.00	934.00	388.00	934.00	387.00	932.00	387.00	932.00	386.00	931.00	386.00	931.00	385.00	929.00	385.00	929.00	384.00	928.00	384.00	928.00	383.00	926.00	383.00	926.00	382.00	924.00	382.00	924.00	381.00	923.00	381.00	923.00	377.00	921.00	377.00	921.00	373.00	920.00	373.00	920.00	372.00	919.00	372.00	919.00	365.00	918.00	365.00	918.00	357.00	917.00	357.00	917.00	350.00	918.00	350.00	918.00	345.00	919.00	345.00	919.00	342.00	920.00	342.00	920.00	340.00	921.00	340.00	921.00	338.00	922.00	338.00	922.00	337.00	923.00	337.00	923.00	336.00	924.00	336.00	924.00	335.00	926.00	335.00	926.00	334.00	927.00	334.00	927.00	333.00	929.00	333.00	929.00	332.00	931.00	332.00	931.00	331.00	941.00	331.00	941.00	332.00	948.00	332.00	948.00	333.00	959.00	333.00	959.00	334.00	962.00	334.00	962.00	335.00	973.00	335.00	973.00	336.00	978.00	336.00	978.00	335.00	979.00	335.00	979.00	336.00	980.00	336.00	980.00	337.00	982.00	337.00	982.00	338.00	985.00	338.00	985.00	339.00	986.00	339.00	986.00	342.00	988.00	342.00	988.00	345.00	989.00	345.00	989.00	346.00	992.00	346.00	992.00	347.00	993.00	347.00	993.00	348.00	994.00	348.00	994.00	349.00	995.00	349.00	995.00	350.00	996.00	350.00
T8_thres.tif	0231-0938	429.81	106.42	1704.13	-59.22	0.0609	999.00	247.00	998.00	247.00	998.00	252.00	997.00	252.00	997.00	256.00	996.00	256.00	996.00	261.00	995.00	261.00	995.00	268.00	994.00	268.00	994.00	275.00	993.00	275.00	993.00	279.00	992.00	279.00	992.00	282.00	990.00	282.00	990.00	281.00	987.00	281.00	987.00	280.00	983.00	280.00	983.00	279.00	976.00	279.00	976.00	278.00	971.00	278.00	971.00	279.00	945.00	279.00	945.00	278.00	943.00	278.00	943.00	277.00	940.00	277.00	940.00	276.00	936.00	276.00	936.00	275.00	932.00	275.00	932.00	274.00	930.00	274.00	930.00	273.00	928.00	273.00	928.00	272.00	926.00	272.00	926.00	271.00	923.00	271.00	923.00	270.00	921.00	270.00	921.00	269.00	919.00	269.00	919.00	268.00	917.00	268.00	917.00	267.00	915.00	267.00	915.00	266.00	914.00	266.00	914.00	265.00	912.00	265.00	912.00	264.00	911.00	264.00	911.00	263.00	909.00	263.00	909.00	262.00	908.00	262.00	908.00	261.00	907.00	261.00	907.00	260.00	906.00	260.00	906.00	259.00	904.00	259.00	904.00	257.00	903.00	257.00	903.00	256.00	902.00	256.00	902.00	255.00	901.00	255.00	901.00	254.00	900.00	254.00	900.00	253.00	899.00	253.00	899.00	252.00	898.00	252.00	898.00	251.00	897.00	251.00	897.00	250.00	896.00	250.00	896.00	249.00	895.00	249.00	895.00	247.00	894.00	247.00	894.00	246.00	893.00	246.00	893.00	245.00	892.00	245.00	892.00	243.00	891.00	243.00	891.00	242.00	890.00	242.00	890.00	240.00	889.00	240.00	889.00	238.00	888.00	238.00	888.00	237.00	887.00	237.00	887.00	235.00	886.00	235.00	886.00	233.00	885.00	233.00	885.00	232.00	884.00	232.00	884.00	230.00	883.00	230.00	883.00	228.00	882.00	228.00	882.00	226.00	881.00	226.00	881.00	224.00	880.00	224.00	880.00	223.00	879.00	223.00	879.00	220.00	878.00	220.00	878.00	217.00	877.00	217.00	877.00	214.00	879.00	214.00	879.00	213.00	880.00	213.00	880.00	212.00	882.00	212.00	882.00	211.00	883.00	211.00	883.00	209.00	886.00	209.00	886.00	208.00	889.00	208.00	889.00	207.00	891.00	207.00	891.00	206.00	894.00	206.00	894.00	205.00	897.00	205.00	897.00	204.00	901.00	204.00	901.00	203.00	905.00	203.00	905.00	202.00	909.00	202.00	909.00	201.00	912.00	201.00	912.00	200.00	922.00	200.00	922.00	199.00	924.00	199.00	924.00	198.00	927.00	198.00	927.00	197.00	930.00	197.00	930.00	196.00	932.00	196.00	932.00	195.00	934.00	195.00	934.00	194.00	937.00	194.00	937.00	193.00	939.00	193.00	939.00	192.00	941.00	192.00	941.00	191.00	943.00	191.00	943.00	190.00	946.00	190.00	946.00	189.00	947.00	189.00	947.00	188.00	949.00	188.00	949.00	187.00	950.00	187.00	950.00	185.00	953.00	185.00	953.00	184.00	954.00	184.00	954.00	182.00	955.00	182.00	955.00	181.00	958.00	181.00	958.00	182.00	959.00	182.00	959.00	183.00	960.00	183.00	960.00	185.00	963.00	185.00	963.00	187.00	965.00	187.00	965.00	188.00	968.00	188.00	968.00	190.00	969.00	190.00	969.00	191.00	970.00	191.00	970.00	192.00	973.00	192.00	973.00	193.00	974.00	193.00	974.00	194.00	975.00	194.00	975.00	195.00	976.00	195.00	976.00	196.00	977.00	196.00	977.00	197.00	980.00	197.00	980.00	198.00	981.00	198.00	981.00	201.00	982.00	201.00	982.00	202.00	983.00	202.00	983.00	203.00	984.00	203.00	984.00	204.00	985.00	204.00	985.00	206.00	986.00	206.00	986.00	207.00	988.00	207.00	988.00	210.00	989.00	210.00	989.00	211.00	991.00	211.00	991.00	212.00	992.00	212.00	992.00	213.00	993.00	213.00	993.00	214.00	994.00	214.00	994.00	217.00	995.00	217.00	995.00	218.00	996.00	218.00	996.00	220.00	997.00	220.00	997.00	223.00	998.00	223.00	998.00	225.00	999.00	225.00	999.00	229.00	1000.00	229.00	1000.00	239.00	999.00	239.00
T8_thres.tif	0156-0693	314.62	72.85	918.18	-61.55	0.0484	733.00	174.00	734.00	174.00	734.00	175.00	736.00	175.00	736.00	178.00	737.00	178.00	737.00	179.00	738.00	179.00	738.00	181.00	739.00	181.00	739.00	184.00	738.00	184.00	738.00	185.00	737.00	185.00	737.00	186.00	736.00	186.00	736.00	187.00	734.00	187.00	734.00	188.00	732.00	188.00	732.00	189.00	730.00	189.00	730.00	190.00	728.00	190.00	728.00	191.00	726.00	191.00	726.00	192.00	723.00	192.00	723.00	193.00	719.00	193.00	719.00	194.00	717.00	194.00	717.00	195.00	705.00	195.00	705.00	194.00	695.00	194.00	695.00	193.00	691.00	193.00	691.00	192.00	689.00	192.00	689.00	191.00	687.00	191.00	687.00	190.00	685.00	190.00	685.00	189.00	682.00	189.00	682.00	188.00	679.00	188.00	679.00	187.00	676.00	187.00	676.00	186.00	674.00	186.00	674.00	185.00	672.00	185.00	672.00	184.00	670.00	184.00	670.00	183.00	668.00	183.00	668.00	182.00	666.00	182.00	666.00	181.00	665.00	181.00	665.00	180.00	663.00	180.00	663.00	179.00	661.00	179.00	661.00	178.00	660.00	178.00	660.00	177.00	659.00	177.00	659.00	176.00	657.00	176.00	657.00	175.00	656.00	175.00	656.00	174.00	655.00	174.00	655.00	173.00	654.00	173.00	654.00	172.00	653.00	172.00	653.00	171.00	652.00	171.00	652.00	170.00	649.00	170.00	649.00	167.00	648.00	167.00	648.00	164.00	649.00	164.00	649.00	161.00	650.00	161.00	650.00	159.00	651.00	159.00	651.00	156.00	652.00	156.00	652.00	154.00	653.00	154.00	653.00	152.00	654.00	152.00	654.00	150.00	655.00	150.00	655.00	147.00	656.00	147.00	656.00	145.00	657.00	145.00	657.00	142.00	658.00	142.00	658.00	139.00	660.00	139.00	660.00	138.00	661.00	138.00	661.00	137.00	662.00	137.00	662.00	135.00	663.00	135.00	663.00	133.00	664.00	133.00	664.00	132.00	665.00	132.00	665.00	130.00	668.00	130.00	668.00	129.00	670.00	129.00	670.00	128.00	671.00	128.00	671.00	127.00	673.00	127.00	673.00	126.00	674.00	126.00	674.00	125.00	675.00	125.00	675.00	124.00	676.00	124.00	676.00	123.00	677.00	123.00	677.00	121.00	679.00	121.00	679.00	120.00	680.00	120.00	680.00	119.00	682.00	119.00	682.00	118.00	683.00	118.00	683.00	117.00	685.00	117.00	685.00	118.00	686.00	118.00	686.00	119.00	688.00	119.00	688.00	120.00	690.00	120.00	690.00	121.00	692.00	121.00	692.00	122.00	695.00	122.00	695.00	123.00	697.00	123.00	697.00	124.00	698.00	124.00	698.00	125.00	703.00	125.00	703.00	127.00	706.00	127.00	706.00	129.00	708.00	129.00	708.00	130.00	709.00	130.00	709.00	132.00	710.00	132.00	710.00	133.00	712.00	133.00	712.00	134.00	713.00	134.00	713.00	135.00	714.00	135.00	714.00	138.00	716.00	138.00	716.00	141.00	717.00	141.00	717.00	144.00	718.00	144.00	718.00	146.00	719.00	146.00	719.00	148.00	720.00	148.00	720.00	150.00	721.00	150.00	721.00	152.00	722.00	152.00	722.00	154.00	723.00	154.00	723.00	156.00	724.00	156.00	724.00	157.00	725.00	157.00	725.00	159.00	726.00	159.00	726.00	161.00	727.00	161.00	727.00	164.00	728.00	164.00	728.00	167.00	729.00	167.00	729.00	168.00	730.00	168.00	730.00	170.00	731.00	170.00	731.00	171.00	733.00	171.00
T8_thres.tif	0118-0633	287.58	52.75	1160.95	28.56	0.1147	683.00	113.00	680.00	113.00	680.00	114.00	679.00	114.00	679.00	115.00	677.00	115.00	677.00	116.00	676.00	116.00	676.00	118.00	675.00	118.00	675.00	119.00	673.00	119.00	673.00	120.00	672.00	120.00	672.00	121.00	671.00	121.00	671.00	122.00	670.00	122.00	670.00	123.00	669.00	123.00	669.00	124.00	667.00	124.00	667.00	125.00	665.00	125.00	665.00	126.00	664.00	126.00	664.00	127.00	663.00	127.00	663.00	128.00	661.00	128.00	661.00	130.00	660.00	130.00	660.00	131.00	659.00	131.00	659.00	133.00	658.00	133.00	658.00	134.00	657.00	134.00	657.00	136.00	656.00	136.00	656.00	137.00	655.00	137.00	655.00	138.00	654.00	138.00	654.00	140.00	653.00	140.00	653.00	143.00	652.00	143.00	652.00	145.00	651.00	145.00	651.00	147.00	650.00	147.00	650.00	146.00	637.00	146.00	637.00	147.00	634.00	147.00	634.00	148.00	631.00	148.00	631.00	149.00	628.00	149.00	628.00	150.00	626.00	150.00	626.00	151.00	624.00	151.00	624.00	152.00	622.00	152.00	622.00	153.00	620.00	153.00	620.00	154.00	619.00	154.00	619.00	155.00	618.00	155.00	618.00	156.00	616.00	156.00	616.00	157.00	614.00	157.00	614.00	158.00	613.00	158.00	613.00	159.00	612.00	159.00	612.00	160.00	611.00	160.00	611.00	161.00	610.00	161.00	610.00	163.00	609.00	163.00	609.00	164.00	608.00	164.00	608.00	160.00	607.00	160.00	607.00	157.00	606.00	157.00	606.00	151.00	604.00	151.00	604.00	150.00	602.00	150.00	602.00	149.00	594.00	149.00	594.00	148.00	590.00	148.00	590.00	147.00	587.00	147.00	587.00	146.00	585.00	146.00	585.00	145.00	582.00	145.00	582.00	144.00	581.00	144.00	581.00	141.00	579.00	141.00	579.00	139.00	578.00	139.00	578.00	137.00	577.00	137.00	577.00	133.00	576.00	133.00	576.00	130.00	577.00	130.00	577.00	125.00	578.00	125.00	578.00	122.00	579.00	122.00	579.00	120.00	580.00	120.00	580.00	119.00	581.00	119.00	581.00	117.00	582.00	117.00	582.00	114.00	583.00	114.00	583.00	113.00	584.00	113.00	584.00	112.00	585.00	112.00	585.00	111.00	586.00	111.00	586.00	110.00	587.00	110.00	587.00	109.00	588.00	109.00	588.00	108.00	591.00	108.00	591.00	107.00	592.00	107.00	592.00	106.00	594.00	106.00	594.00	105.00	595.00	105.00	595.00	104.00	597.00	104.00	597.00	103.00	599.00	103.00	599.00	102.00	601.00	102.00	601.00	100.00	604.00	100.00	604.00	99.00	606.00	99.00	606.00	98.00	608.00	98.00	608.00	97.00	610.00	97.00	610.00	96.00	611.00	96.00	611.00	95.00	613.00	95.00	613.00	94.00	615.00	94.00	615.00	93.00	617.00	93.00	617.00	92.00	619.00	92.00	619.00	91.00	623.00	91.00	623.00	90.00	625.00	90.00	625.00	89.00	627.00	89.00	627.00	88.00	630.00	88.00	630.00	87.00	631.00	87.00	631.00	86.00	632.00	86.00	632.00	85.00	634.00	85.00	634.00	84.00	635.00	84.00	635.00	83.00	637.00	83.00	637.00	82.00	638.00	82.00	638.00	81.00	640.00	81.00	640.00	80.00	642.00	80.00	642.00	79.00	643.00	79.00	643.00	76.00	645.00	76.00	645.00	75.00	646.00	75.00	646.00	73.00	647.00	73.00	647.00	75.00	650.00	75.00	650.00	77.00	651.00	77.00	651.00	78.00	654.00	78.00	654.00	79.00	661.00	79.00	661.00	80.00	663.00	80.00	663.00	81.00	665.00	81.00	665.00	82.00	670.00	82.00	670.00	83.00	673.00	83.00	673.00	84.00	678.00	84.00	678.00	83.00	682.00	83.00	682.00	84.00	690.00	84.00	690.00	85.00	691.00	85.00	691.00	93.00	690.00	93.00	690.00	98.00	689.00	98.00	689.00	107.00	688.00	107.00	688.00	109.00	687.00	109.00	687.00	110.00	686.00	110.00	686.00	111.00	683.00	111.00
T8_thres.tif	0112-0744	339.89	48.11	1867.77	41.13	0.0607	798.00	104.00	799.00	104.00	799.00	111.00	800.00	111.00	800.00	118.00	799.00	118.00	799.00	126.00	798.00	126.00	798.00	125.00	797.00	125.00	797.00	124.00	795.00	124.00	795.00	123.00	792.00	123.00	792.00	122.00	783.00	122.00	783.00	123.00	777.00	123.00	777.00	124.00	775.00	124.00	775.00	125.00	773.00	125.00	773.00	126.00	772.00	126.00	772.00	127.00	771.00	127.00	771.00	128.00	770.00	128.00	770.00	130.00	769.00	130.00	769.00	142.00	770.00	142.00	770.00	145.00	771.00	145.00	771.00	147.00	772.00	147.00	772.00	150.00	773.00	150.00	773.00	153.00	775.00	153.00	775.00	156.00	776.00	156.00	776.00	157.00	777.00	157.00	777.00	158.00	778.00	158.00	778.00	160.00	779.00	160.00	779.00	161.00	781.00	161.00	781.00	162.00	782.00	162.00	782.00	164.00	778.00	164.00	778.00	165.00	777.00	165.00	777.00	166.00	775.00	166.00	775.00	167.00	774.00	167.00	774.00	168.00	772.00	168.00	772.00	169.00	771.00	169.00	771.00	170.00	768.00	170.00	768.00	171.00	766.00	171.00	766.00	173.00	763.00	173.00	763.00	174.00	761.00	174.00	761.00	175.00	758.00	175.00	758.00	176.00	754.00	176.00	754.00	177.00	750.00	177.00	750.00	178.00	748.00	178.00	748.00	179.00	742.00	179.00	742.00	177.00	741.00	177.00	741.00	174.00	739.00	174.00	739.00	173.00	738.00	173.00	738.00	170.00	736.00	170.00	736.00	169.00	735.00	169.00	735.00	166.00	733.00	166.00	733.00	163.00	732.00	163.00	732.00	160.00	731.00	160.00	731.00	159.00	730.00	159.00	730.00	157.00	729.00	157.00	729.00	155.00	728.00	155.00	728.00	152.00	727.00	152.00	727.00	150.00	726.00	150.00	726.00	148.00	725.00	148.00	725.00	146.00	724.00	146.00	724.00	144.00	723.00	144.00	723.00	142.00	722.00	142.00	722.00	140.00	721.00	140.00	721.00	139.00	720.00	139.00	720.00	137.00	719.00	137.00	719.00	136.00	718.00	136.00	718.00	134.00	717.00	134.00	717.00	133.00	716.00	133.00	716.00	132.00	715.00	132.00	715.00	131.00	714.00	131.00	714.00	128.00	712.00	128.00	712.00	125.00	710.00	125.00	710.00	124.00	708.00	124.00	708.00	123.00	707.00	123.00	707.00	122.00	705.00	122.00	705.00	121.00	702.00	121.00	702.00	120.00	699.00	120.00	699.00	119.00	697.00	119.00	697.00	118.00	696.00	118.00	696.00	117.00	694.00	117.00	694.00	116.00	692.00	116.00	692.00	115.00	690.00	115.00	690.00	114.00	689.00	114.00	689.00	112.00	691.00	112.00	691.00	111.00	692.00	111.00	692.00	109.00	693.00	109.00	693.00	100.00	694.00	100.00	694.00	95.00	695.00	95.00	695.00	86.00	696.00	86.00	696.00	80.00	697.00	80.00	697.00	79.00	699.00	79.00	699.00	77.00	701.00	77.00	701.00	76.00	702.00	76.00	702.00	75.00	703.00	75.00	703.00	74.00	704.00	74.00	704.00	73.00	706.00	73.00	706.00	72.00	708.00	72.00	708.00	71.00	709.00	71.00	709.00	70.00	710.00	70.00	710.00	69.00	711.00	69.00	711.00	68.00	712.00	68.00	712.00	67.00	713.00	67.00	713.00	66.00	714.00	66.00	714.00	65.00	715.00	65.00	715.00	64.00	717.00	64.00	717.00	63.00	718.00	63.00	718.00	62.00	720.00	62.00	720.00	61.00	722.00	61.00	722.00	60.00	723.00	60.00	723.00	58.00	726.00	58.00	726.00	57.00	728.00	57.00	728.00	56.00	729.00	56.00	729.00	55.00	731.00	55.00	731.00	54.00	733.00	54.00	733.00	53.00	739.00	53.00	739.00	52.00	741.00	52.00	741.00	51.00	745.00	51.00	745.00	50.00	751.00	50.00	751.00	49.00	754.00	49.00	754.00	48.00	757.00	48.00	757.00	47.00	759.00	47.00	759.00	46.00	760.00	46.00	760.00	47.00	769.00	47.00	769.00	49.00	773.00	49.00	773.00	51.00	777.00	51.00	777.00	49.00	778.00	49.00	778.00	50.00	779.00	50.00	779.00	52.00	780.00	52.00	780.00	54.00	781.00	54.00	781.00	56.00	782.00	56.00	782.00	57.00	783.00	57.00	783.00	59.00	784.00	59.00	784.00	60.00	785.00	60.00	785.00	62.00	786.00	62.00	786.00	65.00	787.00	65.00	787.00	66.00	788.00	66.00	788.00	68.00	789.00	68.00	789.00	71.00	790.00	71.00	790.00	73.00	791.00	73.00	791.00	76.00	792.00	76.00	792.00	79.00	793.00	79.00	793.00	83.00	794.00	83.00	794.00	85.00	795.00	85.00	795.00	89.00	796.00	89.00	796.00	92.00	797.00	92.00	797.00	96.00	798.00	96.00
T8_thres.tif	0065-0951	433.43	32.02	1747.52	-78.75	0.0205	979.00	92.00	978.00	92.00	978.00	94.00	977.00	94.00	977.00	96.00	976.00	96.00	976.00	97.00	975.00	97.00	975.00	99.00	974.00	99.00	974.00	101.00	973.00	101.00	973.00	102.00	972.00	102.00	972.00	104.00	971.00	104.00	971.00	106.00	970.00	106.00	970.00	107.00	969.00	107.00	969.00	109.00	968.00	109.00	968.00	110.00	967.00	110.00	967.00	111.00	966.00	111.00	966.00	113.00	965.00	113.00	965.00	114.00	964.00	114.00	964.00	116.00	963.00	116.00	963.00	117.00	962.00	117.00	962.00	118.00	961.00	118.00	961.00	119.00	960.00	119.00	960.00	121.00	959.00	121.00	959.00	122.00	958.00	122.00	958.00	124.00	956.00	124.00	956.00	126.00	954.00	126.00	954.00	128.00	952.00	128.00	952.00	129.00	951.00	129.00	951.00	130.00	949.00	130.00	949.00	131.00	946.00	131.00	946.00	130.00	932.00	130.00	932.00	129.00	921.00	129.00	921.00	128.00	917.00	128.00	917.00	127.00	913.00	127.00	913.00	126.00	911.00	126.00	911.00	125.00	906.00	125.00	906.00	124.00	904.00	124.00	904.00	123.00	901.00	123.00	901.00	122.00	897.00	122.00	897.00	121.00	895.00	121.00	895.00	120.00	893.00	120.00	893.00	119.00	892.00	119.00	892.00	117.00	893.00	117.00	893.00	97.00	894.00	97.00	894.00	87.00	893.00	87.00	893.00	80.00	892.00	80.00	892.00	77.00	894.00	77.00	894.00	76.00	900.00	76.00	900.00	75.00	904.00	75.00	904.00	74.00	907.00	74.00	907.00	73.00	909.00	73.00	909.00	72.00	911.00	72.00	911.00	71.00	912.00	71.00	912.00	70.00	914.00	70.00	914.00	69.00	916.00	69.00	916.00	68.00	918.00	68.00	918.00	67.00	920.00	67.00	920.00	66.00	922.00	66.00	922.00	65.00	923.00	65.00	923.00	64.00	925.00	64.00	925.00	63.00	927.00	63.00	927.00	62.00	928.00	62.00	928.00	61.00	930.00	61.00	930.00	60.00	931.00	60.00	931.00	59.00	932.00	59.00	932.00	58.00	933.00	58.00	933.00	57.00	934.00	57.00	934.00	56.00	935.00	56.00	935.00	55.00	936.00	55.00	936.00	54.00	937.00	54.00	937.00	53.00	938.00	53.00	938.00	52.00	939.00	52.00	939.00	48.00	940.00	48.00	940.00	46.00	941.00	46.00	941.00	45.00	942.00	45.00	942.00	44.00	943.00	44.00	943.00	43.00	944.00	43.00	944.00	42.00	945.00	42.00	945.00	41.00	946.00	41.00	946.00	40.00	947.00	40.00	947.00	38.00	948.00	38.00	948.00	37.00	949.00	37.00	949.00	34.00	951.00	34.00	951.00	33.00	952.00	33.00	952.00	31.00	953.00	31.00	953.00	30.00	954.00	30.00	954.00	29.00	955.00	29.00	955.00	27.00	956.00	27.00	956.00	26.00	957.00	26.00	957.00	25.00	958.00	25.00	958.00	23.00	959.00	23.00	959.00	22.00	960.00	22.00	960.00	20.00	961.00	20.00	961.00	19.00	962.00	19.00	962.00	17.00	963.00	17.00	963.00	15.00	964.00	15.00	964.00	13.00	965.00	13.00	965.00	12.00	966.00	12.00	966.00	9.00	967.00	9.00	967.00	8.00	968.00	8.00	968.00	5.00	969.00	5.00	969.00	3.00	970.00	3.00	970.00	1.00	971.00	1.00	971.00	0.00	998.00	0.00	998.00	1.00	999.00	1.00	999.00	2.00	1000.00	2.00	1000.00	4.00	1001.00	4.00	1001.00	5.00	1002.00	5.00	1002.00	6.00	1003.00	6.00	1003.00	8.00	1004.00	8.00	1004.00	9.00	1005.00	9.00	1005.00	12.00	1006.00	12.00	1006.00	14.00	1007.00	14.00	1007.00	16.00	1008.00	16.00	1008.00	17.00	1009.00	17.00	1009.00	23.00	1010.00	23.00	1010.00	35.00	1009.00	35.00	1009.00	40.00	1008.00	40.00	1008.00	42.00	1007.00	42.00	1007.00	45.00	1006.00	45.00	1006.00	47.00	1005.00	47.00	1005.00	49.00	1004.00	49.00	1004.00	52.00	1003.00	52.00	1003.00	54.00	1002.00	54.00	1002.00	56.00	1001.00	56.00	1001.00	58.00	1000.00	58.00	1000.00	59.00	999.00	59.00	999.00	61.00	998.00	61.00	998.00	62.00	997.00	62.00	997.00	63.00	996.00	63.00	996.00	64.00	995.00	64.00	995.00	66.00	994.00	66.00	994.00	67.00	993.00	67.00	993.00	69.00	991.00	69.00	991.00	70.00	990.00	70.00	990.00	71.00	989.00	71.00	989.00	72.00	988.00	72.00	988.00	75.00	986.00	75.00	986.00	78.00	985.00	78.00	985.00	80.00	984.00	80.00	984.00	83.00	983.00	83.00	983.00	85.00	982.00	85.00	982.00	87.00	981.00	87.00	981.00	89.00	980.00	89.00	980.00	91.00	979.00	91.00
T8_thres.tif	0910-0676	308.81	415.94	4418.60	18.01	0.0490	791.00	928.00	792.00	928.00	792.00	933.00	793.00	933.00	793.00	939.00	794.00	939.00	794.00	944.00	795.00	944.00	795.00	948.00	796.00	948.00	796.00	949.00	797.00	949.00	797.00	951.00	798.00	951.00	798.00	953.00	799.00	953.00	799.00	954.00	800.00	954.00	800.00	956.00	801.00	956.00	801.00	958.00	802.00	958.00	802.00	961.00	803.00	961.00	803.00	963.00	804.00	963.00	804.00	966.00	805.00	966.00	805.00	967.00	804.00	967.00	804.00	970.00	803.00	970.00	803.00	971.00	802.00	971.00	802.00	973.00	801.00	973.00	801.00	975.00	796.00	975.00	796.00	976.00	793.00	976.00	793.00	977.00	791.00	977.00	791.00	978.00	789.00	978.00	789.00	979.00	787.00	979.00	787.00	980.00	785.00	980.00	785.00	979.00	775.00	979.00	775.00	978.00	772.00	978.00	772.00	977.00	769.00	977.00	769.00	976.00	767.00	976.00	767.00	975.00	764.00	975.00	764.00	974.00	762.00	974.00	762.00	973.00	759.00	973.00	759.00	972.00	757.00	972.00	757.00	971.00	755.00	971.00	755.00	970.00	752.00	970.00	752.00	969.00	751.00	969.00	751.00	968.00	748.00	968.00	748.00	967.00	745.00	967.00	745.00	966.00	742.00	966.00	742.00	965.00	738.00	965.00	738.00	964.00	732.00	964.00	732.00	963.00	727.00	963.00	727.00	962.00	721.00	962.00	721.00	963.00	718.00	963.00	718.00	964.00	714.00	964.00	714.00	965.00	713.00	965.00	713.00	964.00	711.00	964.00	711.00	963.00	709.00	963.00	709.00	962.00	707.00	962.00	707.00	961.00	705.00	961.00	705.00	960.00	704.00	960.00	704.00	959.00	703.00	959.00	703.00	958.00	702.00	958.00	702.00	957.00	700.00	957.00	700.00	956.00	698.00	956.00	698.00	955.00	696.00	955.00	696.00	954.00	694.00	954.00	694.00	953.00	693.00	953.00	693.00	952.00	692.00	952.00	692.00	951.00	691.00	951.00	691.00	950.00	690.00	950.00	690.00	949.00	689.00	949.00	689.00	948.00	688.00	948.00	688.00	947.00	687.00	947.00	687.00	946.00	685.00	946.00	685.00	945.00	683.00	945.00	683.00	944.00	677.00	944.00	677.00	945.00	674.00	945.00	674.00	946.00	672.00	946.00	672.00	947.00	670.00	947.00	670.00	948.00	668.00	948.00	668.00	949.00	666.00	949.00	666.00	950.00	664.00	950.00	664.00	951.00	663.00	951.00	663.00	952.00	662.00	952.00	662.00	953.00	661.00	953.00	661.00	954.00	660.00	954.00	660.00	955.00	659.00	955.00	659.00	956.00	658.00	956.00	658.00	957.00	657.00	957.00	657.00	958.00	656.00	958.00	656.00	959.00	655.00	959.00	655.00	960.00	653.00	960.00	653.00	961.00	651.00	961.00	651.00	962.00	643.00	962.00	643.00	963.00	641.00	963.00	641.00	962.00	637.00	962.00	637.00	961.00	634.00	961.00	634.00	960.00	633.00	960.00	633.00	959.00	630.00	959.00	630.00	958.00	629.00	958.00	629.00	957.00	626.00	957.00	626.00	956.00	623.00	956.00	623.00	955.00	620.00	955.00	620.00	954.00	617.00	954.00	617.00	953.00	612.00	953.00	612.00	954.00	608.00	954.00	608.00	955.00	587.00	955.00	587.00	956.00	584.00	956.00	584.00	957.00	583.00	957.00	583.00	958.00	580.00	958.00	580.00	959.00	578.00	959.00	578.00	960.00	577.00	960.00	577.00	961.00	576.00	961.00	576.00	962.00	574.00	962.00	574.00	963.00	573.00	963.00	573.00	964.00	572.00	964.00	572.00	965.00	571.00	965.00	571.00	966.00	569.00	966.00	569.00	967.00	567.00	967.00	567.00	968.00	565.00	968.00	565.00	969.00	564.00	969.00	564.00	968.00	563.00	968.00	563.00	967.00	562.00	967.00	562.00	965.00	561.00	965.00	561.00	963.00	560.00	963.00	560.00	960.00	559.00	960.00	559.00	957.00	558.00	957.00	558.00	955.00	557.00	955.00	557.00	954.00	556.00	954.00	556.00	953.00	555.00	953.00	555.00	951.00	554.00	951.00	554.00	950.00	553.00	950.00	553.00	949.00	552.00	949.00	552.00	948.00	551.00	948.00	551.00	946.00	550.00	946.00	550.00	944.00	549.00	944.00	549.00	941.00	548.00	941.00	548.00	933.00	549.00	933.00	549.00	929.00	550.00	929.00	550.00	927.00	551.00	927.00	551.00	925.00	552.00	925.00	552.00	924.00	553.00	924.00	553.00	923.00	554.00	923.00	554.00	920.00	555.00	920.00	555.00	919.00	558.00	919.00	558.00	916.00	559.00	916.00	559.00	912.00	560.00	912.00	560.00	911.00	561.00	911.00	561.00	909.00	562.00	909.00	562.00	908.00	563.00	908.00	563.00	907.00	564.00	907.00	564.00	906.00	565.00	906.00	565.00	905.00	566.00	905.00	566.00	904.00	567.00	904.00	567.00	901.00	570.00	901.00	570.00	900.00	571.00	900.00	571.00	898.00	572.00	898.00	572.00	897.00	573.00	897.00	573.00	895.00	575.00	895.00	575.00	894.00	576.00	894.00	576.00	893.00	577.00	893.00	577.00	892.00	578.00	892.00	578.00	891.00	580.00	891.00	580.00	890.00	581.00	890.00	581.00	889.00	583.00	889.00	583.00	888.00	586.00	888.00	586.00	887.00	594.00	887.00	594.00	886.00	599.00	886.00	599.00	885.00	602.00	885.00	602.00	884.00	608.00	884.00	608.00	883.00	612.00	883.00	612.00	882.00	615.00	882.00	615.00	881.00	618.00	881.00	618.00	880.00	620.00	880.00	620.00	879.00	622.00	879.00	622.00	876.00	623.00	876.00	623.00	875.00	625.00	875.00	625.00	874.00	626.00	874.00	626.00	873.00	627.00	873.00	627.00	871.00	628.00	871.00	628.00	869.00	629.00	869.00	629.00	867.00	630.00	867.00	630.00	866.00	631.00	866.00	631.00	864.00	632.00	864.00	632.00	863.00	633.00	863.00	633.00	861.00	634.00	861.00	634.00	858.00	635.00	858.00	635.00	855.00	636.00	855.00	636.00	851.00	637.00	851.00	637.00	847.00	651.00	847.00	651.00	846.00	654.00	846.00	654.00	845.00	658.00	845.00	658.00	844.00	664.00	844.00	664.00	843.00	666.00	843.00	666.00	842.00	668.00	842.00	668.00	841.00	671.00	841.00	671.00	840.00	679.00	840.00	679.00	841.00	686.00	841.00	686.00	842.00	689.00	842.00	689.00	843.00	691.00	843.00	691.00	845.00	693.00	845.00	693.00	846.00	695.00	846.00	695.00	847.00	696.00	847.00	696.00	848.00	697.00	848.00	697.00	849.00	698.00	849.00	698.00	851.00	699.00	851.00	699.00	854.00	700.00	854.00	700.00	855.00	701.00	855.00	701.00	857.00	702.00	857.00	702.00	859.00	703.00	859.00	703.00	861.00	704.00	861.00	704.00	864.00	705.00	864.00	705.00	866.00	706.00	866.00	706.00	868.00	707.00	868.00	707.00	871.00	708.00	871.00	708.00	872.00	712.00	872.00	712.00	869.00	714.00	869.00	714.00	868.00	716.00	868.00	716.00	867.00	718.00	867.00	718.00	866.00	720.00	866.00	720.00	865.00	723.00	865.00	723.00	864.00	726.00	864.00	726.00	863.00	728.00	863.00	728.00	862.00	730.00	862.00	730.00	861.00	739.00	861.00	739.00	862.00	741.00	862.00	741.00	863.00	743.00	863.00	743.00	864.00	745.00	864.00	745.00	865.00	746.00	865.00	746.00	866.00	748.00	866.00	748.00	867.00	750.00	867.00	750.00	868.00	751.00	868.00	751.00	869.00	752.00	869.00	752.00	870.00	753.00	870.00	753.00	871.00	754.00	871.00	754.00	872.00	755.00	872.00	755.00	874.00	756.00	874.00	756.00	876.00	757.00	876.00	757.00	879.00	758.00	879.00	758.00	883.00	759.00	883.00	759.00	885.00	760.00	885.00	760.00	887.00	761.00	887.00	761.00	888.00	762.00	888.00	762.00	890.00	763.00	890.00	763.00	891.00	764.00	891.00	764.00	893.00	765.00	893.00	765.00	894.00	766.00	894.00	766.00	895.00	767.00	895.00	767.00	896.00	768.00	896.00	768.00	897.00	770.00	897.00	770.00	898.00	771.00	898.00	771.00	899.00	772.00	899.00	772.00	900.00	773.00	900.00	773.00	901.00	774.00	901.00	774.00	902.00	776.00	902.00	776.00	904.00	777.00	904.00	777.00	905.00	779.00	905.00	779.00	906.00	780.00	906.00	780.00	907.00	781.00	907.00	781.00	908.00	783.00	908.00	783.00	909.00	784.00	909.00	784.00	910.00	785.00	910.00	785.00	911.00	786.00	911.00	786.00	912.00	788.00	912.00	788.00	913.00	789.00	913.00	789.00	914.00	790.00	914.00	790.00	915.00	791.00	915.00	791.00	916.00	790.00	916.00	790.00	920.00	791.00	920.00
T8_thres.tif	0882-0376	168.92	402.05	716.94	-22.78	0.0451	413.00	889.00	414.00	889.00	414.00	890.00	415.00	890.00	415.00	892.00	414.00	892.00	414.00	891.00	411.00	891.00	411.00	893.00	410.00	893.00	410.00	895.00	409.00	895.00	409.00	896.00	408.00	896.00	408.00	897.00	407.00	897.00	407.00	899.00	406.00	899.00	406.00	900.00	405.00	900.00	405.00	901.00	404.00	901.00	404.00	902.00	403.00	902.00	403.00	903.00	402.00	903.00	402.00	904.00	401.00	904.00	401.00	905.00	400.00	905.00	400.00	906.00	399.00	906.00	399.00	907.00	398.00	907.00	398.00	908.00	396.00	908.00	396.00	909.00	395.00	909.00	395.00	910.00	392.00	910.00	392.00	911.00	388.00	911.00	388.00	912.00	385.00	912.00	385.00	913.00	382.00	913.00	382.00	914.00	379.00	914.00	379.00	915.00	373.00	915.00	373.00	916.00	366.00	916.00	366.00	915.00	362.00	915.00	362.00	914.00	359.00	914.00	359.00	913.00	357.00	913.00	357.00	912.00	354.00	912.00	354.00	911.00	352.00	911.00	352.00	910.00	350.00	910.00	350.00	909.00	349.00	909.00	349.00	908.00	347.00	908.00	347.00	906.00	346.00	906.00	346.00	905.00	345.00	905.00	345.00	904.00	344.00	904.00	344.00	903.00	343.00	903.00	343.00	901.00	342.00	901.00	342.00	899.00	341.00	899.00	341.00	897.00	340.00	897.00	340.00	894.00	339.00	894.00	339.00	892.00	338.00	892.00	338.00	885.00	337.00	885.00	337.00	883.00	338.00	883.00	338.00	876.00	339.00	876.00	339.00	874.00	340.00	874.00	340.00	872.00	341.00	872.00	341.00	870.00	342.00	870.00	342.00	868.00	343.00	868.00	343.00	866.00	344.00	866.00	344.00	864.00	345.00	864.00	345.00	862.00	346.00	862.00	346.00	861.00	347.00	861.00	347.00	860.00	348.00	860.00	348.00	859.00	349.00	859.00	349.00	857.00	351.00	857.00	351.00	856.00	352.00	856.00	352.00	855.00	354.00	855.00	354.00	854.00	355.00	854.00	355.00	853.00	357.00	853.00	357.00	852.00	359.00	852.00	359.00	851.00	361.00	851.00	361.00	850.00	364.00	850.00	364.00	849.00	378.00	849.00	378.00	850.00	379.00	850.00	379.00	853.00	380.00	853.00	380.00	855.00	381.00	855.00	381.00	857.00	382.00	857.00	382.00	859.00	384.00	859.00	384.00	861.00	385.00	861.00	385.00	862.00	387.00	862.00	387.00	863.00	388.00	863.00	388.00	864.00	389.00	864.00	389.00	865.00	390.00	865.00	390.00	866.00	391.00	866.00	391.00	867.00	392.00	867.00	392.00	868.00	394.00	868.00	394.00	869.00	395.00	869.00	395.00	870.00	396.00	870.00	396.00	871.00	397.00	871.00	397.00	872.00	399.00	872.00	399.00	873.00	400.00	873.00	400.00	874.00	401.00	874.00	401.00	875.00	402.00	875.00	402.00	876.00	403.00	876.00	403.00	878.00	404.00	878.00	404.00	879.00	405.00	879.00	405.00	880.00	406.00	880.00	406.00	881.00	407.00	881.00	407.00	883.00	408.00	883.00	408.00	884.00	409.00	884.00	409.00	885.00	410.00	885.00	410.00	886.00	411.00	886.00	411.00	887.00	412.00	887.00	412.00	888.00	413.00	888.00
T8_thres.tif	0858-0413	187.39	389.56	400.41	46.54	0.1562	443.00	859.00	444.00	859.00	444.00	861.00	443.00	861.00	443.00	862.00	442.00	862.00	442.00	863.00	441.00	863.00	441.00	865.00	440.00	865.00	440.00	866.00	439.00	866.00	439.00	867.00	438.00	867.00	438.00	869.00	437.00	869.00	437.00	870.00	436.00	870.00	436.00	872.00	435.00	872.00	435.00	873.00	434.00	873.00	434.00	874.00	433.00	874.00	433.00	875.00	432.00	875.00	432.00	876.00	431.00	876.00	431.00	877.00	430.00	877.00	430.00	878.00	429.00	878.00	429.00	879.00	428.00	879.00	428.00	880.00	427.00	880.00	427.00	881.00	426.00	881.00	426.00	882.00	425.00	882.00	425.00	883.00	423.00	883.00	423.00	884.00	422.00	884.00	422.00	885.00	419.00	885.00	419.00	886.00	418.00	886.00	418.00	887.00	417.00	887.00	417.00	886.00	415.00	886.00	415.00	885.00	414.00	885.00	414.00	883.00	413.00	883.00	413.00	882.00	411.00	882.00	411.00	880.00	410.00	880.00	410.00	879.00	409.00	879.00	409.00	878.00	408.00	878.00	408.00	876.00	407.00	876.00	407.00	875.00	406.00	875.00	406.00	874.00	405.00	874.00	405.00	873.00	404.00	873.00	404.00	872.00	403.00	872.00	403.00	871.00	402.00	871.00	402.00	870.00	401.00	870.00	401.00	869.00	400.00	869.00	400.00	868.00	399.00	868.00	399.00	867.00	398.00	867.00	398.00	866.00	396.00	866.00	396.00	865.00	395.00	865.00	395.00	864.00	394.00	864.00	394.00	863.00	392.00	863.00	392.00	862.00	391.00	862.00	391.00	861.00	390.00	861.00	390.00	860.00	389.00	860.00	389.00	859.00	388.00	859.00	388.00	858.00	387.00	858.00	387.00	857.00	386.00	857.00	386.00	856.00	385.00	856.00	385.00	854.00	384.00	854.00	384.00	853.00	383.00	853.00	383.00	851.00	382.00	851.00	382.00	845.00	383.00	845.00	383.00	843.00	384.00	843.00	384.00	841.00	385.00	841.00	385.00	840.00	386.00	840.00	386.00	838.00	387.00	838.00	387.00	837.00	388.00	837.00	388.00	836.00	389.00	836.00	389.00	835.00	390.00	835.00	390.00	833.00	392.00	833.00	392.00	832.00	393.00	832.00	393.00	830.00	398.00	830.00	398.00	831.00	401.00	831.00	401.00	832.00	403.00	832.00	403.00	833.00	405.00	833.00	405.00	835.00	406.00	835.00	406.00	836.00	408.00	836.00	408.00	837.00	409.00	837.00	409.00	839.00	411.00	839.00	411.00	840.00	414.00	840.00	414.00	841.00	417.00	841.00	417.00	842.00	422.00	842.00	422.00	843.00	425.00	843.00	425.00	844.00	427.00	844.00	427.00	845.00	430.00	845.00	430.00	846.00	432.00	846.00	432.00	847.00	433.00	847.00	433.00	848.00	435.00	848.00	435.00	849.00	436.00	849.00	436.00	850.00	437.00	850.00	437.00	851.00	439.00	851.00	439.00	853.00	441.00	853.00	441.00	854.00	442.00	854.00	442.00	856.00	443.00	856.00
T8_thres.tif	0828-0220	100.23	376.26	1664.88	29.80	0.0370	284.00	838.00	283.00	838.00	283.00	840.00	282.00	840.00	282.00	843.00	281.00	843.00	281.00	844.00	280.00	844.00	280.00	846.00	279.00	846.00	279.00	849.00	278.00	849.00	278.00	852.00	277.00	852.00	277.00	853.00	276.00	853.00	276.00	856.00	275.00	856.00	275.00	861.00	274.00	861.00	274.00	860.00	271.00	860.00	271.00	859.00	270.00	859.00	270.00	858.00	267.00	858.00	267.00	857.00	263.00	857.00	263.00	856.00	259.00	856.00	259.00	855.00	257.00	855.00	257.00	854.00	255.00	854.00	255.00	853.00	252.00	853.00	252.00	852.00	249.00	852.00	249.00	851.00	239.00	851.00	239.00	852.00	231.00	852.00	231.00	853.00	217.00	853.00	217.00	854.00	212.00	854.00	212.00	855.00	209.00	855.00	209.00	856.00	207.00	856.00	207.00	857.00	205.00	857.00	205.00	858.00	202.00	858.00	202.00	859.00	200.00	859.00	200.00	860.00	198.00	860.00	198.00	861.00	196.00	861.00	196.00	862.00	194.00	862.00	194.00	863.00	191.00	863.00	191.00	864.00	189.00	864.00	189.00	865.00	187.00	865.00	187.00	866.00	185.00	866.00	185.00	867.00	184.00	867.00	184.00	868.00	182.00	868.00	182.00	869.00	181.00	869.00	181.00	870.00	179.00	870.00	179.00	871.00	178.00	871.00	178.00	872.00	176.00	872.00	176.00	873.00	175.00	873.00	175.00	874.00	174.00	874.00	174.00	875.00	173.00	875.00	173.00	876.00	168.00	876.00	168.00	875.00	167.00	875.00	167.00	874.00	166.00	874.00	166.00	873.00	164.00	873.00	164.00	871.00	163.00	871.00	163.00	870.00	162.00	870.00	162.00	869.00	161.00	869.00	161.00	868.00	160.00	868.00	160.00	867.00	159.00	867.00	159.00	865.00	158.00	865.00	158.00	864.00	157.00	864.00	157.00	863.00	156.00	863.00	156.00	861.00	155.00	861.00	155.00	859.00	154.00	859.00	154.00	857.00	153.00	857.00	153.00	854.00	152.00	854.00	152.00	851.00	151.00	851.00	151.00	833.00	152.00	833.00	152.00	825.00	153.00	825.00	153.00	822.00	154.00	822.00	154.00	819.00	155.00	819.00	155.00	817.00	156.00	817.00	156.00	816.00	157.00	816.00	157.00	814.00	158.00	814.00	158.00	812.00	160.00	812.00	160.00	811.00	162.00	811.00	162.00	812.00	173.00	812.00	173.00	811.00	179.00	811.00	179.00	810.00	184.00	810.00	184.00	809.00	188.00	809.00	188.00	808.00	191.00	808.00	191.00	807.00	193.00	807.00	193.00	806.00	195.00	806.00	195.00	805.00	197.00	805.00	197.00	804.00	198.00	804.00	198.00	803.00	199.00	803.00	199.00	802.00	200.00	802.00	200.00	801.00	202.00	801.00	202.00	799.00	204.00	799.00	204.00	798.00	214.00	798.00	214.00	797.00	219.00	797.00	219.00	796.00	224.00	796.00	224.00	795.00	227.00	795.00	227.00	794.00	230.00	794.00	230.00	793.00	232.00	793.00	232.00	792.00	234.00	792.00	234.00	791.00	235.00	791.00	235.00	790.00	237.00	790.00	237.00	789.00	239.00	789.00	239.00	788.00	241.00	788.00	241.00	787.00	243.00	787.00	243.00	786.00	246.00	786.00	246.00	785.00	248.00	785.00	248.00	784.00	250.00	784.00	250.00	783.00	252.00	783.00	252.00	782.00	255.00	782.00	255.00	781.00	257.00	781.00	257.00	780.00	271.00	780.00	271.00	781.00	272.00	781.00	272.00	783.00	273.00	783.00	273.00	786.00	274.00	786.00	274.00	789.00	275.00	789.00	275.00	792.00	276.00	792.00	276.00	795.00	277.00	795.00	277.00	797.00	278.00	797.00	278.00	801.00	279.00	801.00	279.00	805.00	280.00	805.00	280.00	807.00	281.00	807.00	281.00	809.00	282.00	809.00	282.00	811.00	283.00	811.00	283.00	813.00	284.00	813.00	284.00	816.00	285.00	816.00	285.00	818.00	286.00	818.00	286.00	820.00	287.00	820.00	287.00	823.00	288.00	823.00	288.00	826.00	289.00	826.00	289.00	828.00	286.00	828.00	286.00	832.00	287.00	832.00	287.00	834.00	286.00	834.00	286.00	835.00	285.00	835.00	285.00	836.00	284.00	836.00
T8_thres.tif	0879-0205	93.55	398.22	303.10	-14.38	0.0924	229.00	874.00	228.00	874.00	228.00	875.00	227.00	875.00	227.00	876.00	226.00	876.00	226.00	877.00	225.00	877.00	225.00	879.00	224.00	879.00	224.00	880.00	222.00	880.00	222.00	881.00	221.00	881.00	221.00	882.00	220.00	882.00	220.00	883.00	218.00	883.00	218.00	884.00	217.00	884.00	217.00	885.00	216.00	885.00	216.00	886.00	215.00	886.00	215.00	887.00	214.00	887.00	214.00	888.00	212.00	888.00	212.00	889.00	211.00	889.00	211.00	890.00	210.00	890.00	210.00	891.00	208.00	891.00	208.00	892.00	207.00	892.00	207.00	894.00	206.00	894.00	206.00	895.00	205.00	895.00	205.00	896.00	204.00	896.00	204.00	898.00	203.00	898.00	203.00	900.00	202.00	900.00	202.00	903.00	201.00	903.00	201.00	902.00	200.00	902.00	200.00	901.00	199.00	901.00	199.00	900.00	197.00	900.00	197.00	899.00	195.00	899.00	195.00	898.00	194.00	898.00	194.00	897.00	193.00	897.00	193.00	896.00	191.00	896.00	191.00	895.00	190.00	895.00	190.00	894.00	189.00	894.00	189.00	893.00	188.00	893.00	188.00	892.00	187.00	892.00	187.00	891.00	185.00	891.00	185.00	890.00	184.00	890.00	184.00	889.00	182.00	889.00	182.00	888.00	181.00	888.00	181.00	887.00	180.00	887.00	180.00	886.00	179.00	886.00	179.00	885.00	178.00	885.00	178.00	884.00	177.00	884.00	177.00	883.00	176.00	883.00	176.00	882.00	174.00	882.00	174.00	880.00	175.00	880.00	175.00	879.00	176.00	879.00	176.00	877.00	177.00	877.00	177.00	876.00	178.00	876.00	178.00	875.00	181.00	875.00	181.00	874.00	182.00	874.00	182.00	873.00	184.00	873.00	184.00	872.00	185.00	872.00	185.00	871.00	187.00	871.00	187.00	870.00	188.00	870.00	188.00	869.00	190.00	869.00	190.00	868.00	192.00	868.00	192.00	867.00	194.00	867.00	194.00	866.00	197.00	866.00	197.00	865.00	199.00	865.00	199.00	864.00	201.00	864.00	201.00	863.00	203.00	863.00	203.00	862.00	205.00	862.00	205.00	861.00	208.00	861.00	208.00	860.00	210.00	860.00	210.00	859.00	212.00	859.00	212.00	858.00	215.00	858.00	215.00	857.00	220.00	857.00	220.00	856.00	234.00	856.00	234.00	855.00	236.00	855.00	236.00	862.00	235.00	862.00	235.00	866.00	234.00	866.00	234.00	868.00	233.00	868.00	233.00	869.00	232.00	869.00	232.00	870.00	231.00	870.00	231.00	872.00	230.00	872.00	230.00	873.00	229.00	873.00
T8_thres.tif	0889-0242	111.80	405.49	679.55	31.82	0.0636	278.00	896.00	277.00	896.00	277.00	900.00	276.00	900.00	276.00	902.00	275.00	902.00	275.00	904.00	274.00	904.00	274.00	906.00	273.00	906.00	273.00	908.00	272.00	908.00	272.00	909.00	271.00	909.00	271.00	910.00	270.00	910.00	270.00	911.00	269.00	911.00	269.00	912.00	268.00	912.00	268.00	913.00	267.00	913.00	267.00	914.00	265.00	914.00	265.00	915.00	261.00	915.00	261.00	916.00	258.00	916.00	258.00	917.00	254.00	917.00	254.00	918.00	248.00	918.00	248.00	919.00	245.00	919.00	245.00	920.00	242.00	920.00	242.00	921.00	239.00	921.00	239.00	922.00	234.00	922.00	234.00	923.00	231.00	923.00	231.00	924.00	224.00	924.00	224.00	923.00	221.00	923.00	221.00	922.00	219.00	922.00	219.00	921.00	218.00	921.00	218.00	920.00	217.00	920.00	217.00	919.00	216.00	919.00	216.00	918.00	215.00	918.00	215.00	916.00	214.00	916.00	214.00	915.00	213.00	915.00	213.00	914.00	212.00	914.00	212.00	913.00	211.00	913.00	211.00	911.00	210.00	911.00	210.00	910.00	209.00	910.00	209.00	909.00	208.00	909.00	208.00	908.00	207.00	908.00	207.00	905.00	205.00	905.00	205.00	903.00	206.00	903.00	206.00	901.00	207.00	901.00	207.00	898.00	209.00	898.00	209.00	897.00	210.00	897.00	210.00	894.00	213.00	894.00	213.00	893.00	214.00	893.00	214.00	892.00	215.00	892.00	215.00	891.00	217.00	891.00	217.00	890.00	218.00	890.00	218.00	888.00	219.00	888.00	219.00	887.00	220.00	887.00	220.00	886.00	223.00	886.00	223.00	885.00	224.00	885.00	224.00	884.00	225.00	884.00	225.00	883.00	227.00	883.00	227.00	882.00	228.00	882.00	228.00	879.00	229.00	879.00	229.00	878.00	230.00	878.00	230.00	877.00	232.00	877.00	232.00	876.00	233.00	876.00	233.00	875.00	234.00	875.00	234.00	872.00	235.00	872.00	235.00	871.00	237.00	871.00	237.00	869.00	238.00	869.00	238.00	865.00	239.00	865.00	239.00	855.00	250.00	855.00	250.00	856.00	252.00	856.00	252.00	857.00	254.00	857.00	254.00	858.00	257.00	858.00	257.00	859.00	260.00	859.00	260.00	860.00	265.00	860.00	265.00	861.00	267.00	861.00	267.00	862.00	269.00	862.00	269.00	863.00	272.00	863.00	272.00	864.00	273.00	864.00	273.00	866.00	275.00	866.00	275.00	871.00	276.00	871.00	276.00	873.00	277.00	873.00	277.00	874.00	278.00	874.00	278.00	878.00	279.00	878.00	279.00	887.00	278.00	887.00
T8_thres.tif	0599-0120	52.86	273.35	975.83	-52.79	0.0334	161.00	601.00	160.00	601.00	160.00	604.00	159.00	604.00	159.00	608.00	158.00	608.00	158.00	612.00	157.00	612.00	157.00	616.00	156.00	616.00	156.00	620.00	155.00	620.00	155.00	622.00	151.00	622.00	151.00	623.00	149.00	623.00	149.00	624.00	147.00	624.00	147.00	625.00	143.00	625.00	143.00	626.00	141.00	626.00	141.00	627.00	139.00	627.00	139.00	628.00	137.00	628.00	137.00	629.00	135.00	629.00	135.00	630.00	132.00	630.00	132.00	631.00	130.00	631.00	130.00	632.00	128.00	632.00	128.00	633.00	125.00	633.00	125.00	634.00	122.00	634.00	122.00	635.00	121.00	635.00	121.00	636.00	119.00	636.00	119.00	637.00	116.00	637.00	116.00	638.00	113.00	638.00	113.00	639.00	112.00	639.00	112.00	640.00	107.00	640.00	107.00	641.00	97.00	641.00	97.00	642.00	95.00	642.00	95.00	643.00	87.00	643.00	87.00	642.00	88.00	642.00	88.00	631.00	87.00	631.00	87.00	630.00	86.00	630.00	86.00	627.00	85.00	627.00	85.00	625.00	84.00	625.00	84.00	623.00	83.00	623.00	83.00	621.00	82.00	621.00	82.00	620.00	81.00	620.00	81.00	619.00	80.00	619.00	80.00	618.00	79.00	618.00	79.00	617.00	81.00	617.00	81.00	615.00	82.00	615.00	82.00	604.00	83.00	604.00	83.00	591.00	84.00	591.00	84.00	587.00	85.00	587.00	85.00	583.00	86.00	583.00	86.00	580.00	87.00	580.00	87.00	578.00	88.00	578.00	88.00	575.00	89.00	575.00	89.00	571.00	90.00	571.00	90.00	568.00	91.00	568.00	91.00	567.00	92.00	567.00	92.00	565.00	93.00	565.00	93.00	562.00	94.00	562.00	94.00	561.00	95.00	561.00	95.00	560.00	97.00	560.00	97.00	559.00	98.00	559.00	98.00	558.00	100.00	558.00	100.00	557.00	103.00	557.00	103.00	556.00	108.00	556.00	108.00	557.00	110.00	557.00	110.00	558.00	112.00	558.00	112.00	559.00	113.00	559.00	113.00	560.00	117.00	560.00	117.00	561.00	118.00	561.00	118.00	562.00	120.00	562.00	120.00	564.00	124.00	564.00	124.00	565.00	126.00	565.00	126.00	566.00	128.00	566.00	128.00	568.00	130.00	568.00	130.00	572.00	131.00	572.00	131.00	575.00	132.00	575.00	132.00	576.00	133.00	576.00	133.00	577.00	134.00	577.00	134.00	578.00	135.00	578.00	135.00	579.00	137.00	579.00	137.00	580.00	138.00	580.00	138.00	581.00	140.00	581.00	140.00	582.00	141.00	582.00	141.00	583.00	142.00	583.00	142.00	584.00	144.00	584.00	144.00	585.00	146.00	585.00	146.00	586.00	149.00	586.00	149.00	587.00	158.00	587.00	158.00	586.00	160.00	586.00	160.00	589.00	161.00	589.00
T8_thres.tif	0533-0138	61.90	241.17	520.87	-1.52	0.0947	169.00	539.00	170.00	539.00	170.00	540.00	164.00	540.00	164.00	541.00	160.00	541.00	160.00	542.00	157.00	542.00	157.00	543.00	155.00	543.00	155.00	544.00	153.00	544.00	153.00	545.00	150.00	545.00	150.00	546.00	148.00	546.00	148.00	547.00	147.00	547.00	147.00	548.00	145.00	548.00	145.00	549.00	144.00	549.00	144.00	550.00	142.00	550.00	142.00	551.00	140.00	551.00	140.00	552.00	139.00	552.00	139.00	553.00	138.00	553.00	138.00	554.00	137.00	554.00	137.00	555.00	136.00	555.00	136.00	556.00	135.00	556.00	135.00	557.00	134.00	557.00	134.00	558.00	133.00	558.00	133.00	559.00	132.00	559.00	132.00	560.00	131.00	560.00	131.00	562.00	128.00	562.00	128.00	561.00	126.00	561.00	126.00	560.00	124.00	560.00	124.00	559.00	122.00	559.00	122.00	558.00	119.00	558.00	119.00	556.00	117.00	556.00	117.00	555.00	116.00	555.00	116.00	554.00	114.00	554.00	114.00	553.00	110.00	553.00	110.00	552.00	106.00	552.00	106.00	547.00	107.00	547.00	107.00	542.00	108.00	542.00	108.00	535.00	109.00	535.00	109.00	525.00	110.00	525.00	110.00	519.00	111.00	519.00	111.00	517.00	112.00	517.00	112.00	515.00	113.00	515.00	113.00	514.00	114.00	514.00	114.00	512.00	117.00	512.00	117.00	511.00	119.00	511.00	119.00	510.00	121.00	510.00	121.00	509.00	123.00	509.00	123.00	508.00	125.00	508.00	125.00	507.00	129.00	507.00	129.00	506.00	133.00	506.00	133.00	505.00	147.00	505.00	147.00	506.00	152.00	506.00	152.00	507.00	156.00	507.00	156.00	509.00	158.00	509.00	158.00	510.00	160.00	510.00	160.00	511.00	163.00	511.00	163.00	512.00	164.00	512.00	164.00	513.00	165.00	513.00	165.00	515.00	166.00	515.00	166.00	519.00	167.00	519.00	167.00	522.00	168.00	522.00	168.00	526.00	169.00	526.00
T8_thres.tif	0571-0200	92.33	261.93	2082.85	56.22	0.0353	232.00	546.00	231.00	546.00	231.00	548.00	230.00	548.00	230.00	551.00	229.00	551.00	229.00	562.00	230.00	562.00	230.00	572.00	231.00	572.00	231.00	575.00	232.00	575.00	232.00	576.00	233.00	576.00	233.00	578.00	234.00	578.00	234.00	580.00	235.00	580.00	235.00	582.00	236.00	582.00	236.00	583.00	237.00	583.00	237.00	585.00	238.00	585.00	238.00	587.00	239.00	587.00	239.00	589.00	240.00	589.00	240.00	591.00	241.00	591.00	241.00	592.00	242.00	592.00	242.00	595.00	243.00	595.00	243.00	608.00	242.00	608.00	242.00	613.00	241.00	613.00	241.00	618.00	240.00	618.00	240.00	624.00	239.00	624.00	239.00	629.00	238.00	629.00	238.00	633.00	237.00	633.00	237.00	638.00	236.00	638.00	236.00	639.00	233.00	639.00	233.00	640.00	231.00	640.00	231.00	641.00	229.00	641.00	229.00	642.00	228.00	642.00	228.00	643.00	226.00	643.00	226.00	644.00	223.00	644.00	223.00	645.00	221.00	645.00	221.00	646.00	219.00	646.00	219.00	647.00	217.00	647.00	217.00	648.00	216.00	648.00	216.00	649.00	213.00	649.00	213.00	650.00	211.00	650.00	211.00	651.00	208.00	651.00	208.00	652.00	205.00	652.00	205.00	653.00	202.00	653.00	202.00	654.00	196.00	654.00	196.00	655.00	188.00	655.00	188.00	654.00	185.00	654.00	185.00	653.00	184.00	653.00	184.00	652.00	183.00	652.00	183.00	651.00	181.00	651.00	181.00	650.00	180.00	650.00	180.00	649.00	177.00	649.00	177.00	648.00	176.00	648.00	176.00	647.00	175.00	647.00	175.00	646.00	174.00	646.00	174.00	645.00	173.00	645.00	173.00	644.00	172.00	644.00	172.00	642.00	171.00	642.00	171.00	641.00	170.00	641.00	170.00	640.00	167.00	640.00	167.00	639.00	166.00	639.00	166.00	638.00	165.00	638.00	165.00	637.00	164.00	637.00	164.00	636.00	163.00	636.00	163.00	635.00	162.00	635.00	162.00	634.00	161.00	634.00	161.00	632.00	160.00	632.00	160.00	631.00	159.00	631.00	159.00	630.00	157.00	630.00	157.00	628.00	158.00	628.00	158.00	625.00	159.00	625.00	159.00	622.00	160.00	622.00	160.00	618.00	161.00	618.00	161.00	614.00	162.00	614.00	162.00	610.00	163.00	610.00	163.00	606.00	164.00	606.00	164.00	603.00	165.00	603.00	165.00	585.00	168.00	585.00	168.00	584.00	170.00	584.00	170.00	583.00	172.00	583.00	172.00	581.00	173.00	581.00	173.00	580.00	174.00	580.00	174.00	579.00	175.00	579.00	175.00	577.00	176.00	577.00	176.00	574.00	177.00	574.00	177.00	571.00	178.00	571.00	178.00	567.00	179.00	567.00	179.00	565.00	180.00	565.00	180.00	563.00	181.00	563.00	181.00	559.00	182.00	559.00	182.00	553.00	181.00	553.00	181.00	550.00	180.00	550.00	180.00	547.00	178.00	547.00	178.00	544.00	177.00	544.00	177.00	543.00	175.00	543.00	175.00	541.00	174.00	541.00	174.00	535.00	173.00	535.00	173.00	522.00	172.00	522.00	172.00	520.00	171.00	520.00	171.00	515.00	170.00	515.00	170.00	513.00	174.00	513.00	174.00	512.00	175.00	512.00	175.00	509.00	176.00	509.00	176.00	508.00	177.00	508.00	177.00	507.00	179.00	507.00	179.00	506.00	180.00	506.00	180.00	505.00	181.00	505.00	181.00	504.00	182.00	504.00	182.00	503.00	183.00	503.00	183.00	502.00	184.00	502.00	184.00	501.00	185.00	501.00	185.00	500.00	186.00	500.00	186.00	499.00	187.00	499.00	187.00	496.00	188.00	496.00	188.00	495.00	190.00	495.00	190.00	494.00	191.00	494.00	191.00	492.00	194.00	492.00	194.00	491.00	195.00	491.00	195.00	490.00	197.00	490.00	197.00	489.00	198.00	489.00	198.00	488.00	201.00	488.00	201.00	487.00	202.00	487.00	202.00	488.00	207.00	488.00	207.00	489.00	210.00	489.00	210.00	491.00	214.00	491.00	214.00	493.00	217.00	493.00	217.00	495.00	218.00	495.00	218.00	496.00	219.00	496.00	219.00	497.00	221.00	497.00	221.00	498.00	223.00	498.00	223.00	499.00	225.00	499.00	225.00	500.00	228.00	500.00	228.00	501.00	231.00	501.00	231.00	502.00	232.00	502.00	232.00	503.00	233.00	503.00	233.00	504.00	234.00	504.00	234.00	505.00	235.00	505.00	235.00	506.00	236.00	506.00	236.00	507.00	238.00	507.00	238.00	509.00	239.00	509.00	239.00	531.00	238.00	531.00	238.00	534.00	237.00	534.00	237.00	536.00	236.00	536.00	236.00	538.00	235.00	538.00	235.00	540.00	234.00	540.00	234.00	542.00	233.00	542.00	233.00	544.00	232.00	544.00
T8_thres.tif	0193-0303	136.84	88.49	834.30	-4.03	0.0843	336.00	192.00	337.00	192.00	337.00	194.00	338.00	194.00	338.00	195.00	339.00	195.00	339.00	197.00	340.00	197.00	340.00	199.00	341.00	199.00	341.00	201.00	342.00	201.00	342.00	204.00	343.00	204.00	343.00	206.00	344.00	206.00	344.00	210.00	343.00	210.00	343.00	211.00	342.00	211.00	342.00	212.00	340.00	212.00	340.00	213.00	339.00	213.00	339.00	214.00	337.00	214.00	337.00	215.00	335.00	215.00	335.00	216.00	333.00	216.00	333.00	217.00	330.00	217.00	330.00	218.00	328.00	218.00	328.00	219.00	325.00	219.00	325.00	220.00	323.00	220.00	323.00	221.00	322.00	221.00	322.00	222.00	320.00	222.00	320.00	223.00	317.00	223.00	317.00	224.00	315.00	224.00	315.00	225.00	313.00	225.00	313.00	226.00	311.00	226.00	311.00	227.00	308.00	227.00	308.00	228.00	304.00	228.00	304.00	229.00	301.00	229.00	301.00	230.00	297.00	230.00	297.00	231.00	295.00	231.00	295.00	232.00	294.00	232.00	294.00	231.00	293.00	231.00	293.00	229.00	292.00	229.00	292.00	228.00	288.00	228.00	288.00	226.00	287.00	226.00	287.00	225.00	284.00	225.00	284.00	223.00	283.00	223.00	283.00	222.00	280.00	222.00	280.00	220.00	279.00	220.00	279.00	219.00	277.00	219.00	277.00	218.00	275.00	218.00	275.00	215.00	274.00	215.00	274.00	214.00	273.00	214.00	273.00	213.00	272.00	213.00	272.00	212.00	271.00	212.00	271.00	210.00	269.00	210.00	269.00	208.00	267.00	208.00	267.00	205.00	265.00	205.00	265.00	204.00	264.00	204.00	264.00	201.00	263.00	201.00	263.00	197.00	262.00	197.00	262.00	194.00	263.00	194.00	263.00	192.00	264.00	192.00	264.00	189.00	265.00	189.00	265.00	185.00	266.00	185.00	266.00	176.00	267.00	176.00	267.00	170.00	268.00	170.00	268.00	168.00	281.00	168.00	281.00	167.00	284.00	167.00	284.00	166.00	287.00	166.00	287.00	165.00	289.00	165.00	289.00	164.00	292.00	164.00	292.00	163.00	294.00	163.00	294.00	162.00	295.00	162.00	295.00	161.00	297.00	161.00	297.00	160.00	298.00	160.00	298.00	159.00	300.00	159.00	300.00	158.00	301.00	158.00	301.00	157.00	303.00	157.00	303.00	156.00	304.00	156.00	304.00	155.00	306.00	155.00	306.00	156.00	309.00	156.00	309.00	158.00	311.00	158.00	311.00	159.00	312.00	159.00	312.00	161.00	315.00	161.00	315.00	162.00	316.00	162.00	316.00	165.00	318.00	165.00	318.00	166.00	319.00	166.00	319.00	167.00	320.00	167.00	320.00	168.00	321.00	168.00	321.00	171.00	322.00	171.00	322.00	172.00	324.00	172.00	324.00	173.00	326.00	173.00	326.00	176.00	327.00	176.00	327.00	177.00	328.00	177.00	328.00	179.00	329.00	179.00	329.00	181.00	330.00	181.00	330.00	182.00	331.00	182.00	331.00	183.00	332.00	183.00	332.00	184.00	333.00	184.00	333.00	186.00	334.00	186.00	334.00	188.00	335.00	188.00	335.00	189.00	336.00	189.00
T8_thres.tif	0139-0359	162.61	64.45	2621.90	-45.59	0.0868	438.00	157.00	439.00	157.00	439.00	158.00	440.00	158.00	440.00	160.00	441.00	160.00	441.00	161.00	442.00	161.00	442.00	175.00	441.00	175.00	441.00	178.00	440.00	178.00	440.00	179.00	439.00	179.00	439.00	181.00	438.00	181.00	438.00	182.00	435.00	182.00	435.00	183.00	434.00	183.00	434.00	184.00	433.00	184.00	433.00	185.00	431.00	185.00	431.00	186.00	430.00	186.00	430.00	187.00	428.00	187.00	428.00	188.00	427.00	188.00	427.00	189.00	426.00	189.00	426.00	190.00	424.00	190.00	424.00	191.00	422.00	191.00	422.00	192.00	420.00	192.00	420.00	193.00	418.00	193.00	418.00	194.00	416.00	194.00	416.00	195.00	413.00	195.00	413.00	196.00	411.00	196.00	411.00	197.00	409.00	197.00	409.00	198.00	407.00	198.00	407.00	199.00	404.00	199.00	404.00	200.00	401.00	200.00	401.00	201.00	397.00	201.00	397.00	202.00	391.00	202.00	391.00	203.00	387.00	203.00	387.00	204.00	384.00	204.00	384.00	205.00	382.00	205.00	382.00	206.00	379.00	206.00	379.00	207.00	371.00	207.00	371.00	206.00	364.00	206.00	364.00	207.00	362.00	207.00	362.00	208.00	361.00	208.00	361.00	207.00	353.00	207.00	353.00	205.00	350.00	205.00	350.00	206.00	349.00	206.00	349.00	205.00	348.00	205.00	348.00	204.00	347.00	204.00	347.00	200.00	346.00	200.00	346.00	199.00	345.00	199.00	345.00	195.00	344.00	195.00	344.00	193.00	342.00	193.00	342.00	190.00	341.00	190.00	341.00	188.00	340.00	188.00	340.00	187.00	339.00	187.00	339.00	184.00	338.00	184.00	338.00	182.00	337.00	182.00	337.00	180.00	336.00	180.00	336.00	179.00	335.00	179.00	335.00	178.00	334.00	178.00	334.00	177.00	333.00	177.00	333.00	175.00	332.00	175.00	332.00	173.00	331.00	173.00	331.00	172.00	329.00	172.00	329.00	171.00	328.00	171.00	328.00	169.00	326.00	169.00	326.00	167.00	324.00	167.00	324.00	166.00	323.00	166.00	323.00	165.00	322.00	165.00	322.00	164.00	321.00	164.00	321.00	163.00	320.00	163.00	320.00	161.00	319.00	161.00	319.00	160.00	318.00	160.00	318.00	159.00	317.00	159.00	317.00	157.00	316.00	157.00	316.00	156.00	313.00	156.00	313.00	153.00	311.00	153.00	311.00	152.00	310.00	152.00	310.00	151.00	311.00	151.00	311.00	149.00	312.00	149.00	312.00	142.00	311.00	142.00	311.00	140.00	310.00	140.00	310.00	139.00	309.00	139.00	309.00	138.00	308.00	138.00	308.00	137.00	307.00	137.00	307.00	136.00	306.00	136.00	306.00	135.00	304.00	135.00	304.00	134.00	303.00	134.00	303.00	133.00	301.00	133.00	301.00	132.00	299.00	132.00	299.00	131.00	296.00	131.00	296.00	130.00	287.00	130.00	287.00	129.00	278.00	129.00	278.00	126.00	277.00	126.00	277.00	125.00	276.00	125.00	276.00	106.00	277.00	106.00	277.00	102.00	278.00	102.00	278.00	93.00	279.00	93.00	279.00	90.00	280.00	90.00	280.00	84.00	281.00	84.00	281.00	80.00	287.00	80.00	287.00	81.00	292.00	81.00	292.00	80.00	294.00	80.00	294.00	79.00	299.00	79.00	299.00	78.00	307.00	78.00	307.00	77.00	311.00	77.00	311.00	76.00	315.00	76.00	315.00	75.00	319.00	75.00	319.00	74.00	324.00	74.00	324.00	73.00	330.00	73.00	330.00	72.00	334.00	72.00	334.00	71.00	336.00	71.00	336.00	72.00	337.00	72.00	337.00	75.00	338.00	75.00	338.00	78.00	339.00	78.00	339.00	80.00	340.00	80.00	340.00	81.00	342.00	81.00	342.00	84.00	343.00	84.00	343.00	85.00	344.00	85.00	344.00	87.00	345.00	87.00	345.00	88.00	346.00	88.00	346.00	90.00	347.00	90.00	347.00	91.00	348.00	91.00	348.00	92.00	349.00	92.00	349.00	93.00	350.00	93.00	350.00	94.00	351.00	94.00	351.00	95.00	354.00	95.00	354.00	97.00	357.00	97.00	357.00	99.00	360.00	99.00	360.00	101.00	363.00	101.00	363.00	103.00	366.00	103.00	366.00	104.00	368.00	104.00	368.00	105.00	371.00	105.00	371.00	106.00	373.00	106.00	373.00	107.00	376.00	107.00	376.00	108.00	378.00	108.00	378.00	109.00	379.00	109.00	379.00	110.00	384.00	110.00	384.00	111.00	387.00	111.00	387.00	112.00	388.00	112.00	388.00	113.00	392.00	113.00	392.00	114.00	394.00	114.00	394.00	115.00	397.00	115.00	397.00	116.00	399.00	116.00	399.00	118.00	400.00	118.00	400.00	119.00	401.00	119.00	401.00	120.00	402.00	120.00	402.00	121.00	403.00	121.00	403.00	125.00	404.00	125.00	404.00	126.00	405.00	126.00	405.00	128.00	406.00	128.00	406.00	129.00	409.00	129.00	409.00	131.00	412.00	131.00	412.00	132.00	414.00	132.00	414.00	133.00	415.00	133.00	415.00	134.00	417.00	134.00	417.00	135.00	419.00	135.00	419.00	136.00	421.00	136.00	421.00	137.00	422.00	137.00	422.00	138.00	423.00	138.00	423.00	139.00	424.00	139.00	424.00	140.00	425.00	140.00	425.00	142.00	428.00	142.00	428.00	143.00	429.00	143.00	429.00	144.00	430.00	144.00	430.00	145.00	431.00	145.00	431.00	146.00	432.00	146.00	432.00	147.00	433.00	147.00	433.00	149.00	434.00	149.00	434.00	151.00	435.00	151.00	435.00	152.00	436.00	152.00	436.00	153.00	437.00	153.00	437.00	155.00	438.00	155.00
T8_thres.tif	0440-0356	164.09	197.67	1359.92	-84.00	0.0255	399.00	435.00	400.00	435.00	400.00	437.00	399.00	437.00	399.00	447.00	398.00	447.00	398.00	451.00	399.00	451.00	399.00	453.00	398.00	453.00	398.00	460.00	397.00	460.00	397.00	467.00	396.00	467.00	396.00	475.00	395.00	475.00	395.00	483.00	396.00	483.00	396.00	490.00	397.00	490.00	397.00	491.00	391.00	491.00	391.00	492.00	386.00	492.00	386.00	493.00	384.00	493.00	384.00	492.00	378.00	492.00	378.00	491.00	375.00	491.00	375.00	490.00	373.00	490.00	373.00	489.00	371.00	489.00	371.00	488.00	369.00	488.00	369.00	486.00	368.00	486.00	368.00	483.00	367.00	483.00	367.00	479.00	366.00	479.00	366.00	477.00	365.00	477.00	365.00	475.00	364.00	475.00	364.00	474.00	363.00	474.00	363.00	473.00	362.00	473.00	362.00	472.00	361.00	472.00	361.00	470.00	360.00	470.00	360.00	469.00	359.00	469.00	359.00	468.00	358.00	468.00	358.00	467.00	357.00	467.00	357.00	466.00	356.00	466.00	356.00	465.00	355.00	465.00	355.00	464.00	352.00	464.00	352.00	463.00	349.00	463.00	349.00	464.00	346.00	464.00	346.00	463.00	344.00	463.00	344.00	462.00	341.00	462.00	341.00	461.00	337.00	461.00	337.00	460.00	328.00	460.00	328.00	459.00	325.00	459.00	325.00	457.00	324.00	457.00	324.00	456.00	323.00	456.00	323.00	455.00	322.00	455.00	322.00	454.00	321.00	454.00	321.00	453.00	320.00	453.00	320.00	452.00	319.00	452.00	319.00	451.00	318.00	451.00	318.00	449.00	317.00	449.00	317.00	448.00	316.00	448.00	316.00	447.00	315.00	447.00	315.00	445.00	314.00	445.00	314.00	444.00	313.00	444.00	313.00	442.00	312.00	442.00	312.00	440.00	311.00	440.00	311.00	439.00	310.00	439.00	310.00	437.00	309.00	437.00	309.00	435.00	308.00	435.00	308.00	432.00	307.00	432.00	307.00	430.00	306.00	430.00	306.00	428.00	305.00	428.00	305.00	420.00	304.00	420.00	304.00	416.00	305.00	416.00	305.00	414.00	306.00	414.00	306.00	413.00	311.00	413.00	311.00	412.00	314.00	412.00	314.00	411.00	315.00	411.00	315.00	410.00	316.00	410.00	316.00	409.00	318.00	409.00	318.00	408.00	320.00	408.00	320.00	407.00	323.00	407.00	323.00	406.00	325.00	406.00	325.00	405.00	329.00	405.00	329.00	404.00	332.00	404.00	332.00	403.00	335.00	403.00	335.00	402.00	338.00	402.00	338.00	401.00	341.00	401.00	341.00	400.00	344.00	400.00	344.00	399.00	347.00	399.00	347.00	398.00	349.00	398.00	349.00	397.00	352.00	397.00	352.00	396.00	354.00	396.00	354.00	395.00	355.00	395.00	355.00	394.00	358.00	394.00	358.00	393.00	360.00	393.00	360.00	392.00	361.00	392.00	361.00	391.00	363.00	391.00	363.00	390.00	364.00	390.00	364.00	389.00	365.00	389.00	365.00	388.00	366.00	388.00	366.00	389.00	369.00	389.00	369.00	388.00	374.00	388.00	374.00	389.00	375.00	389.00	375.00	390.00	377.00	390.00	377.00	391.00	378.00	391.00	378.00	392.00	380.00	392.00	380.00	393.00	386.00	393.00	386.00	392.00	389.00	392.00	389.00	393.00	391.00	393.00	391.00	394.00	392.00	394.00	392.00	395.00	394.00	395.00	394.00	396.00	395.00	396.00	395.00	397.00	396.00	397.00	396.00	398.00	397.00	398.00	397.00	399.00	399.00	399.00	399.00	400.00	401.00	400.00	401.00	401.00	402.00	401.00	402.00	402.00	403.00	402.00	403.00	403.00	405.00	403.00	405.00	404.00	406.00	404.00	406.00	405.00	407.00	405.00	407.00	406.00	408.00	406.00	408.00	407.00	409.00	407.00	409.00	409.00	407.00	409.00	407.00	410.00	405.00	410.00	405.00	411.00	403.00	411.00	403.00	412.00	402.00	412.00	402.00	413.00	401.00	413.00	401.00	414.00	400.00	414.00	400.00	415.00	399.00	415.00	399.00	417.00	398.00	417.00	398.00	419.00	397.00	419.00	397.00	428.00	398.00	428.00	398.00	431.00	399.00	431.00
T8_thres.tif	0213-0757	340.44	98.67	6609.51	19.76	0.1392	881.00	207.00	880.00	207.00	880.00	208.00	879.00	208.00	879.00	209.00	877.00	209.00	877.00	210.00	876.00	210.00	876.00	211.00	874.00	211.00	874.00	212.00	873.00	212.00	873.00	213.00	871.00	213.00	871.00	214.00	870.00	214.00	870.00	216.00	859.00	216.00	859.00	217.00	854.00	217.00	854.00	218.00	850.00	218.00	850.00	219.00	846.00	219.00	846.00	220.00	844.00	220.00	844.00	221.00	841.00	221.00	841.00	222.00	838.00	222.00	838.00	223.00	835.00	223.00	835.00	224.00	832.00	224.00	832.00	225.00	830.00	225.00	830.00	226.00	828.00	226.00	828.00	227.00	826.00	227.00	826.00	228.00	824.00	228.00	824.00	229.00	822.00	229.00	822.00	230.00	820.00	230.00	820.00	231.00	819.00	231.00	819.00	232.00	817.00	232.00	817.00	233.00	816.00	233.00	816.00	234.00	815.00	234.00	815.00	235.00	813.00	235.00	813.00	236.00	812.00	236.00	812.00	237.00	811.00	237.00	811.00	238.00	810.00	238.00	810.00	239.00	808.00	239.00	808.00	241.00	806.00	241.00	806.00	243.00	805.00	243.00	805.00	244.00	804.00	244.00	804.00	245.00	803.00	245.00	803.00	246.00	802.00	246.00	802.00	248.00	801.00	248.00	801.00	249.00	800.00	249.00	800.00	250.00	799.00	250.00	799.00	251.00	798.00	251.00	798.00	252.00	797.00	252.00	797.00	254.00	789.00	254.00	789.00	255.00	788.00	255.00	788.00	256.00	783.00	256.00	783.00	257.00	781.00	257.00	781.00	258.00	780.00	258.00	780.00	259.00	778.00	259.00	778.00	260.00	775.00	260.00	775.00	261.00	774.00	261.00	774.00	262.00	773.00	262.00	773.00	263.00	768.00	263.00	768.00	264.00	766.00	264.00	766.00	265.00	764.00	265.00	764.00	266.00	762.00	266.00	762.00	267.00	760.00	267.00	760.00	268.00	759.00	268.00	759.00	269.00	757.00	269.00	757.00	270.00	756.00	270.00	756.00	271.00	755.00	271.00	755.00	272.00	753.00	272.00	753.00	273.00	752.00	273.00	752.00	274.00	751.00	274.00	751.00	275.00	750.00	275.00	750.00	276.00	749.00	276.00	749.00	277.00	748.00	277.00	748.00	278.00	747.00	278.00	747.00	279.00	746.00	279.00	746.00	280.00	745.00	280.00	745.00	281.00	744.00	281.00	744.00	282.00	743.00	282.00	743.00	283.00	742.00	283.00	742.00	284.00	741.00	284.00	741.00	286.00	739.00	286.00	739.00	287.00	728.00	287.00	728.00	288.00	718.00	288.00	718.00	287.00	712.00	287.00	712.00	286.00	707.00	286.00	707.00	285.00	703.00	285.00	703.00	284.00	700.00	284.00	700.00	283.00	697.00	283.00	697.00	282.00	694.00	282.00	694.00	281.00	689.00	281.00	689.00	280.00	671.00	280.00	671.00	281.00	669.00	281.00	669.00	282.00	667.00	282.00	667.00	283.00	664.00	283.00	664.00	284.00	661.00	284.00	661.00	285.00	660.00	285.00	660.00	286.00	658.00	286.00	658.00	287.00	656.00	287.00	656.00	288.00	654.00	288.00	654.00	289.00	653.00	289.00	653.00	290.00	651.00	290.00	651.00	291.00	649.00	291.00	649.00	292.00	648.00	292.00	648.00	293.00	647.00	293.00	647.00	294.00	645.00	294.00	645.00	295.00	644.00	295.00	644.00	296.00	642.00	296.00	642.00	297.00	641.00	297.00	641.00	298.00	639.00	298.00	639.00	299.00	637.00	299.00	637.00	300.00	635.00	300.00	635.00	301.00	633.00	301.00	633.00	302.00	631.00	302.00	631.00	303.00	621.00	303.00	621.00	304.00	614.00	304.00	614.00	303.00	610.00	303.00	610.00	302.00	606.00	302.00	606.00	301.00	594.00	301.00	594.00	300.00	590.00	300.00	590.00	299.00	587.00	299.00	587.00	298.00	585.00	298.00	585.00	297.00	583.00	297.00	583.00	296.00	581.00	296.00	581.00	295.00	580.00	295.00	580.00	294.00	579.00	294.00	579.00	292.00	578.00	292.00	578.00	291.00	577.00	291.00	577.00	289.00	576.00	289.00	576.00	288.00	575.00	288.00	575.00	287.00	574.00	287.00	574.00	285.00	573.00	285.00	573.00	283.00	572.00	283.00	572.00	281.00	571.00	281.00	571.00	280.00	570.00	280.00	570.00	278.00	569.00	278.00	569.00	276.00	568.00	276.00	568.00	274.00	567.00	274.00	567.00	273.00	566.00	273.00	566.00	271.00	565.00	271.00	565.00	268.00	564.00	268.00	564.00	265.00	563.00	265.00	563.00	261.00	562.00	261.00	562.00	256.00	561.00	256.00	561.00	254.00	560.00	254.00	560.00	252.00	559.00	252.00	559.00	250.00	558.00	250.00	558.00	248.00	557.00	248.00	557.00	245.00	556.00	245.00	556.00	235.00	557.00	235.00	557.00	231.00	558.00	231.00	558.00	228.00	559.00	228.00	559.00	226.00	560.00	226.00	560.00	225.00	563.00	225.00	563.00	224.00	566.00	224.00	566.00	223.00	578.00	223.00	578.00	224.00	591.00	224.00	591.00	225.00	601.00	225.00	601.00	226.00	612.00	226.00	612.00	225.00	620.00	225.00	620.00	224.00	623.00	224.00	623.00	223.00	624.00	223.00	624.00	221.00	626.00	221.00	626.00	220.00	627.00	220.00	627.00	218.00	628.00	218.00	628.00	216.00	629.00	216.00	629.00	213.00	630.00	213.00	630.00	210.00	631.00	210.00	631.00	206.00	632.00	206.00	632.00	201.00	633.00	201.00	633.00	198.00	634.00	198.00	634.00	179.00	633.00	179.00	633.00	176.00	634.00	176.00	634.00	175.00	635.00	175.00	635.00	174.00	638.00	174.00	638.00	173.00	639.00	173.00	639.00	172.00	640.00	172.00	640.00	171.00	643.00	171.00	643.00	170.00	644.00	170.00	644.00	171.00	645.00	171.00	645.00	172.00	647.00	172.00	647.00	173.00	648.00	173.00	648.00	175.00	649.00	175.00	649.00	176.00	650.00	176.00	650.00	177.00	651.00	177.00	651.00	178.00	652.00	178.00	652.00	179.00	653.00	179.00	653.00	180.00	655.00	180.00	655.00	181.00	656.00	181.00	656.00	182.00	659.00	182.00	659.00	183.00	661.00	183.00	661.00	185.00	664.00	185.00	664.00	187.00	666.00	187.00	666.00	188.00	670.00	188.00	670.00	189.00	672.00	189.00	672.00	190.00	674.00	190.00	674.00	191.00	675.00	191.00	675.00	192.00	678.00	192.00	678.00	193.00	681.00	193.00	681.00	194.00	683.00	194.00	683.00	195.00	687.00	195.00	687.00	196.00	689.00	196.00	689.00	197.00	693.00	197.00	693.00	198.00	701.00	198.00	701.00	199.00	712.00	199.00	712.00	200.00	716.00	200.00	716.00	198.00	720.00	198.00	720.00	197.00	722.00	197.00	722.00	196.00	726.00	196.00	726.00	195.00	729.00	195.00	729.00	194.00	731.00	194.00	731.00	193.00	733.00	193.00	733.00	192.00	735.00	192.00	735.00	191.00	737.00	191.00	737.00	190.00	739.00	190.00	739.00	189.00	740.00	189.00	740.00	188.00	741.00	188.00	741.00	186.00	745.00	186.00	745.00	184.00	746.00	184.00	746.00	183.00	747.00	183.00	747.00	182.00	751.00	182.00	751.00	181.00	753.00	181.00	753.00	180.00	757.00	180.00	757.00	179.00	761.00	179.00	761.00	178.00	764.00	178.00	764.00	177.00	766.00	177.00	766.00	176.00	769.00	176.00	769.00	175.00	771.00	175.00	771.00	174.00	773.00	174.00	773.00	173.00	774.00	173.00	774.00	172.00	776.00	172.00	776.00	170.00	779.00	170.00	779.00	169.00	781.00	169.00	781.00	168.00	782.00	168.00	782.00	166.00	783.00	166.00	783.00	165.00	785.00	165.00	785.00	167.00	790.00	167.00	790.00	168.00	793.00	168.00	793.00	169.00	795.00	169.00	795.00	170.00	808.00	170.00	808.00	169.00	810.00	169.00	810.00	168.00	811.00	168.00	811.00	167.00	812.00	167.00	812.00	165.00	813.00	165.00	813.00	163.00	814.00	163.00	814.00	159.00	815.00	159.00	815.00	152.00	817.00	152.00	817.00	151.00	818.00	151.00	818.00	150.00	821.00	150.00	821.00	149.00	824.00	149.00	824.00	148.00	827.00	148.00	827.00	147.00	829.00	147.00	829.00	146.00	832.00	146.00	832.00	145.00	840.00	145.00	840.00	144.00	844.00	144.00	844.00	143.00	849.00	143.00	849.00	142.00	854.00	142.00	854.00	141.00	855.00	141.00	855.00	142.00	859.00	142.00	859.00	141.00	864.00	141.00	864.00	140.00	867.00	140.00	867.00	139.00	869.00	139.00	869.00	138.00	870.00	138.00	870.00	137.00	872.00	137.00	872.00	136.00	873.00	136.00	873.00	135.00	874.00	135.00	874.00	134.00	875.00	134.00	875.00	133.00	876.00	133.00	876.00	132.00	877.00	132.00	877.00	130.00	880.00	130.00	880.00	129.00	881.00	129.00	881.00	128.00	882.00	128.00	882.00	127.00	883.00	127.00	883.00	126.00	885.00	126.00	885.00	125.00	887.00	125.00	887.00	124.00	888.00	124.00	888.00	122.00	890.00	122.00	890.00	123.00	892.00	123.00	892.00	124.00	895.00	124.00	895.00	125.00	898.00	125.00	898.00	126.00	901.00	126.00	901.00	127.00	904.00	127.00	904.00	128.00	908.00	128.00	908.00	129.00	910.00	129.00	910.00	130.00	914.00	130.00	914.00	131.00	919.00	131.00	919.00	132.00	929.00	132.00	929.00	133.00	944.00	133.00	944.00	134.00	948.00	134.00	948.00	135.00	952.00	135.00	952.00	146.00	953.00	146.00	953.00	150.00	954.00	150.00	954.00	153.00	955.00	153.00	955.00	156.00	956.00	156.00	956.00	161.00	957.00	161.00	957.00	164.00	958.00	164.00	958.00	172.00	957.00	172.00	957.00	173.00	956.00	173.00	956.00	175.00	955.00	175.00	955.00	176.00	954.00	176.00	954.00	177.00	953.00	177.00	953.00	178.00	952.00	178.00	952.00	179.00	951.00	179.00	951.00	181.00	950.00	181.00	950.00	182.00	948.00	182.00	948.00	183.00	947.00	183.00	947.00	184.00	946.00	184.00	946.00	185.00	944.00	185.00	944.00	186.00	943.00	186.00	943.00	187.00	940.00	187.00	940.00	188.00	938.00	188.00	938.00	189.00	936.00	189.00	936.00	190.00	934.00	190.00	934.00	191.00	931.00	191.00	931.00	192.00	929.00	192.00	929.00	193.00	927.00	193.00	927.00	194.00	924.00	194.00	924.00	195.00	921.00	195.00	921.00	196.00	919.00	196.00	919.00	197.00	909.00	197.00	909.00	198.00	906.00	198.00	906.00	199.00	902.00	199.00	902.00	200.00	898.00	200.00	898.00	201.00	894.00	201.00	894.00	202.00	891.00	202.00	891.00	203.00	888.00	203.00	888.00	204.00	886.00	204.00	886.00	205.00	883.00	205.00	883.00	206.00	881.00	206.00
T8_thres.tif	0734-0495	225.16	334.05	196.07	24.41	0.1105	516.00	739.00	517.00	739.00	517.00	741.00	515.00	741.00	515.00	742.00	514.00	742.00	514.00	743.00	512.00	743.00	512.00	744.00	510.00	744.00	510.00	745.00	508.00	745.00	508.00	746.00	507.00	746.00	507.00	747.00	505.00	747.00	505.00	748.00	503.00	748.00	503.00	749.00	501.00	749.00	501.00	750.00	496.00	750.00	496.00	749.00	489.00	749.00	489.00	748.00	487.00	748.00	487.00	747.00	486.00	747.00	486.00	746.00	484.00	746.00	484.00	745.00	482.00	745.00	482.00	744.00	480.00	744.00	480.00	743.00	478.00	743.00	478.00	742.00	477.00	742.00	477.00	741.00	476.00	741.00	476.00	740.00	475.00	740.00	475.00	738.00	474.00	738.00	474.00	735.00	473.00	735.00	473.00	730.00	474.00	730.00	474.00	726.00	475.00	726.00	475.00	725.00	478.00	725.00	478.00	724.00	493.00	724.00	493.00	723.00	498.00	723.00	498.00	722.00	503.00	722.00	503.00	721.00	504.00	721.00	504.00	722.00	507.00	722.00	507.00	718.00	508.00	718.00	508.00	719.00	509.00	719.00	509.00	721.00	510.00	721.00	510.00	722.00	511.00	722.00	511.00	724.00	512.00	724.00	512.00	725.00	513.00	725.00	513.00	727.00	514.00	727.00	514.00	729.00	515.00	729.00	515.00	734.00	516.00	734.00
T8_thres.tif	0607-0769	350.63	274.19	2385.13	-0.76	0.0929	845.00	617.00	846.00	617.00	846.00	620.00	845.00	620.00	845.00	623.00	844.00	623.00	844.00	626.00	843.00	626.00	843.00	628.00	842.00	628.00	842.00	630.00	841.00	630.00	841.00	632.00	840.00	632.00	840.00	633.00	839.00	633.00	839.00	635.00	838.00	635.00	838.00	637.00	837.00	637.00	837.00	638.00	836.00	638.00	836.00	640.00	835.00	640.00	835.00	641.00	834.00	641.00	834.00	643.00	833.00	643.00	833.00	645.00	832.00	645.00	832.00	646.00	831.00	646.00	831.00	647.00	830.00	647.00	830.00	648.00	829.00	648.00	829.00	649.00	828.00	649.00	828.00	651.00	827.00	651.00	827.00	652.00	826.00	652.00	826.00	653.00	825.00	653.00	825.00	654.00	823.00	654.00	823.00	655.00	822.00	655.00	822.00	656.00	821.00	656.00	821.00	657.00	819.00	657.00	819.00	658.00	817.00	658.00	817.00	659.00	816.00	659.00	816.00	660.00	814.00	660.00	814.00	661.00	812.00	661.00	812.00	662.00	810.00	662.00	810.00	663.00	807.00	663.00	807.00	664.00	805.00	664.00	805.00	665.00	802.00	665.00	802.00	660.00	801.00	660.00	801.00	658.00	800.00	658.00	800.00	657.00	799.00	657.00	799.00	656.00	798.00	656.00	798.00	655.00	796.00	655.00	796.00	654.00	794.00	654.00	794.00	653.00	791.00	653.00	791.00	652.00	789.00	652.00	789.00	651.00	784.00	651.00	784.00	650.00	783.00	650.00	783.00	648.00	782.00	648.00	782.00	646.00	781.00	646.00	781.00	645.00	780.00	645.00	780.00	644.00	778.00	644.00	778.00	643.00	776.00	643.00	776.00	642.00	775.00	642.00	775.00	641.00	771.00	641.00	771.00	640.00	769.00	640.00	769.00	639.00	763.00	639.00	763.00	638.00	757.00	638.00	757.00	637.00	754.00	637.00	754.00	636.00	744.00	636.00	744.00	637.00	743.00	637.00	743.00	638.00	742.00	638.00	742.00	639.00	741.00	639.00	741.00	640.00	740.00	640.00	740.00	644.00	739.00	644.00	739.00	647.00	738.00	647.00	738.00	646.00	737.00	646.00	737.00	645.00	736.00	645.00	736.00	644.00	734.00	644.00	734.00	643.00	733.00	643.00	733.00	642.00	732.00	642.00	732.00	641.00	731.00	641.00	731.00	640.00	730.00	640.00	730.00	639.00	729.00	639.00	729.00	638.00	728.00	638.00	728.00	637.00	727.00	637.00	727.00	635.00	726.00	635.00	726.00	634.00	725.00	634.00	725.00	632.00	724.00	632.00	724.00	631.00	723.00	631.00	723.00	629.00	721.00	629.00	721.00	628.00	720.00	628.00	720.00	627.00	718.00	627.00	718.00	626.00	717.00	626.00	717.00	625.00	714.00	625.00	714.00	624.00	702.00	624.00	702.00	622.00	701.00	622.00	701.00	621.00	700.00	621.00	700.00	619.00	699.00	619.00	699.00	616.00	698.00	616.00	698.00	613.00	697.00	613.00	697.00	610.00	696.00	610.00	696.00	607.00	695.00	607.00	695.00	604.00	694.00	604.00	694.00	602.00	693.00	602.00	693.00	599.00	692.00	599.00	692.00	596.00	693.00	596.00	693.00	590.00	695.00	590.00	695.00	589.00	696.00	589.00	696.00	587.00	697.00	587.00	697.00	586.00	698.00	586.00	698.00	585.00	699.00	585.00	699.00	583.00	700.00	583.00	700.00	581.00	701.00	581.00	701.00	579.00	702.00	579.00	702.00	577.00	703.00	577.00	703.00	575.00	704.00	575.00	704.00	573.00	705.00	573.00	705.00	571.00	706.00	571.00	706.00	567.00	707.00	567.00	707.00	564.00	708.00	564.00	708.00	561.00	709.00	561.00	709.00	553.00	710.00	553.00	710.00	551.00	711.00	551.00	711.00	550.00	712.00	550.00	712.00	551.00	714.00	551.00	714.00	552.00	718.00	552.00	718.00	553.00	726.00	553.00	726.00	554.00	741.00	554.00	741.00	553.00	742.00	553.00	742.00	554.00	749.00	554.00	749.00	555.00	756.00	555.00	756.00	556.00	761.00	556.00	761.00	557.00	763.00	557.00	763.00	558.00	765.00	558.00	765.00	559.00	767.00	559.00	767.00	560.00	770.00	560.00	770.00	561.00	772.00	561.00	772.00	562.00	774.00	562.00	774.00	563.00	775.00	563.00	775.00	564.00	776.00	564.00	776.00	565.00	777.00	565.00	777.00	566.00	781.00	566.00	781.00	565.00	782.00	565.00	782.00	564.00	785.00	564.00	785.00	563.00	796.00	563.00	796.00	562.00	798.00	562.00	798.00	561.00	799.00	561.00	799.00	560.00	801.00	560.00	801.00	559.00	803.00	559.00	803.00	560.00	804.00	560.00	804.00	562.00	805.00	562.00	805.00	563.00	806.00	563.00	806.00	564.00	807.00	564.00	807.00	566.00	808.00	566.00	808.00	567.00	809.00	567.00	809.00	568.00	811.00	568.00	811.00	569.00	812.00	569.00	812.00	570.00	813.00	570.00	813.00	571.00	814.00	571.00	814.00	572.00	815.00	572.00	815.00	573.00	818.00	573.00	818.00	574.00	821.00	574.00	821.00	575.00	823.00	575.00	823.00	576.00	825.00	576.00	825.00	577.00	827.00	577.00	827.00	578.00	828.00	578.00	828.00	579.00	830.00	579.00	830.00	580.00	831.00	580.00	831.00	581.00	832.00	581.00	832.00	582.00	833.00	582.00	833.00	583.00	836.00	583.00	836.00	584.00	839.00	584.00	839.00	585.00	841.00	585.00	841.00	586.00	842.00	586.00	842.00	587.00	843.00	587.00	843.00	596.00	844.00	596.00	844.00	602.00	845.00	602.00
T8_thres.tif	0657-0707	321.11	298.31	75.62	-69.32	0.1900	699.00	641.00	703.00	639.00	704.00	639.00	705.00	639.00	706.00	639.00	707.00	639.00	707.00	640.00	708.00	640.00	709.00	641.00	709.00	642.00	710.00	642.00	710.00	643.00	710.00	644.00	711.00	644.00	711.00	645.00	711.00	646.00	711.00	647.00	711.00	648.00	711.00	649.00	711.00	650.00	711.00	651.00	711.00	652.00	711.00	653.00	710.00	653.00	710.00	654.00	710.00	655.00	710.00	656.00	710.00	657.00	710.00	658.00	711.00	659.00	711.00	660.00	712.00	661.00	712.00	662.00	712.00	663.00	713.00	663.00	713.00	664.00	713.00	665.00	714.00	665.00	714.00	666.00	714.00	667.00	715.00	667.00	715.00	668.00	716.00	669.00	716.00	670.00	716.00	671.00	716.00	672.00	716.00	673.00	716.00	674.00	715.00	674.00	714.00	675.00	713.00	675.00	712.00	674.00	711.00	674.00	710.00	673.00	709.00	672.00	708.00	672.00	708.00	671.00	707.00	671.00	706.00	670.00	705.00	669.00	704.00	668.00	704.00	667.00	703.00	667.00	703.00	666.00	702.00	665.00	702.00	664.00	701.00	663.00	701.00	662.00	701.00	661.00	700.00	660.00	700.00	659.00	700.00	658.00	699.00	657.00	699.00	656.00	699.00	655.00	699.00	654.00	699.00	653.00	699.00	652.00	699.00	651.00	699.00	650.00	699.00	649.00	699.00	648.00	699.00	647.00	699.00	646.00	699.00	645.00	700.00	644.00	699.00	643.00	700.00	643.00
T8_thres.tif	0565-0539	245.05	255.89	1066.74	-52.26	0.0450	524.00	515.00	520.00	517.00	519.00	517.00	519.00	518.00	518.00	518.00	518.00	519.00	517.00	519.00	516.00	520.00	515.00	520.00	515.00	521.00	514.00	521.00	513.00	522.00	512.00	522.00	512.00	523.00	511.00	523.00	510.00	524.00	509.00	524.00	509.00	525.00	508.00	525.00	507.00	525.00	507.00	526.00	506.00	526.00	506.00	527.00	505.00	527.00	505.00	528.00	504.00	528.00	504.00	529.00	504.00	530.00	504.00	531.00	504.00	532.00	503.00	533.00	503.00	534.00	503.00	535.00	503.00	536.00	503.00	537.00	503.00	538.00	503.00	539.00	504.00	540.00	504.00	541.00	504.00	542.00	504.00	543.00	504.00	544.00	504.00	545.00	504.00	546.00	504.00	547.00	504.00	548.00	504.00	549.00	505.00	550.00	505.00	551.00	505.00	552.00	505.00	553.00	505.00	554.00	505.00	555.00	505.00	556.00	505.00	557.00	505.00	558.00	505.00	559.00	505.00	560.00	505.00	561.00	505.00	562.00	505.00	563.00	505.00	564.00	505.00	565.00	506.00	566.00	506.00	567.00	506.00	568.00	506.00	569.00	506.00	570.00	506.00	571.00	506.00	572.00	507.00	573.00	507.00	574.00	507.00	575.00	508.00	576.00	508.00	577.00	508.00	578.00	509.00	578.00	509.00	579.00	510.00	580.00	510.00	581.00	511.00	581.00	511.00	582.00	512.00	582.00	512.00	583.00	513.00	584.00	514.00	585.00	515.00	586.00	515.00	587.00	516.00	587.00	516.00	588.00	517.00	588.00	517.00	589.00	518.00	590.00	519.00	591.00	519.00	592.00	520.00	592.00	520.00	593.00	521.00	593.00	521.00	594.00	522.00	595.00	523.00	596.00	523.00	597.00	524.00	598.00	525.00	599.00	526.00	600.00	526.00	601.00	527.00	601.00	527.00	602.00	528.00	602.00	528.00	603.00	529.00	603.00	529.00	604.00	530.00	604.00	530.00	605.00	531.00	605.00	531.00	606.00	532.00	606.00	532.00	607.00	533.00	607.00	533.00	608.00	534.00	608.00	535.00	609.00	536.00	609.00	537.00	609.00	538.00	610.00	539.00	610.00	540.00	611.00	541.00	612.00	542.00	613.00	542.00	614.00	543.00	614.00	544.00	615.00	545.00	615.00	545.00	616.00	546.00	616.00	547.00	616.00	547.00	615.00	548.00	615.00	549.00	614.00	550.00	614.00	550.00	613.00	551.00	612.00	552.00	612.00	552.00	611.00	553.00	611.00	554.00	611.00	554.00	610.00	555.00	610.00	556.00	609.00	557.00	608.00	557.00	607.00	558.00	607.00	558.00	606.00	559.00	606.00	560.00	605.00	561.00	604.00	562.00	603.00	562.00	602.00	563.00	602.00	564.00	601.00	565.00	600.00	566.00	599.00	567.00	599.00	567.00	598.00	568.00	598.00	568.00	597.00	569.00	597.00	570.00	596.00	570.00	595.00	571.00	595.00	572.00	594.00	573.00	593.00	574.00	593.00	574.00	592.00	575.00	592.00	575.00	591.00	575.00	590.00	575.00	589.00	575.00	588.00	575.00	587.00	575.00	586.00	574.00	585.00	574.00	584.00	574.00	583.00	574.00	582.00	574.00	581.00	573.00	580.00	573.00	579.00	573.00	578.00	572.00	577.00	572.00	576.00	572.00	575.00	572.00	574.00	572.00	573.00	572.00	572.00	572.00	571.00	572.00	570.00	572.00	569.00	572.00	568.00	572.00	567.00	573.00	567.00	573.00	566.00	573.00	565.00	573.00	564.00	573.00	563.00	572.00	562.00	572.00	561.00	572.00	560.00	571.00	559.00	571.00	558.00	571.00	557.00	570.00	557.00	570.00	556.00	570.00	555.00	569.00	555.00	569.00	554.00	569.00	553.00	569.00	552.00	568.00	551.00	568.00	550.00	568.00	549.00	568.00	548.00	568.00	547.00	568.00	546.00	568.00	545.00	568.00	544.00	569.00	544.00	569.00	543.00	569.00	542.00	569.00	541.00	569.00	540.00	569.00	539.00	570.00	539.00	570.00	538.00	570.00	537.00	570.00	536.00	570.00	535.00	570.00	534.00	570.00	533.00	570.00	532.00	569.00	532.00	568.00	531.00	567.00	531.00	567.00	530.00	566.00	530.00	565.00	530.00	564.00	529.00	563.00	529.00	562.00	528.00	561.00	528.00	560.00	528.00	559.00	528.00	559.00	527.00	558.00	527.00	557.00	527.00	556.00	527.00	556.00	526.00	555.00	526.00	554.00	526.00	553.00	526.00	552.00	525.00	551.00	525.00	550.00	525.00	549.00	525.00	549.00	524.00	548.00	524.00	547.00	524.00	546.00	524.00	545.00	524.00	544.00	524.00	543.00	523.00	542.00	523.00	541.00	523.00	540.00	523.00	539.00	523.00	538.00	522.00	537.00	522.00	536.00	521.00	535.00	521.00	534.00	520.00	533.00	520.00	532.00	519.00	531.00	519.00	531.00	518.00	530.00	518.00	529.00	518.00	529.00	517.00	528.00	517.00	527.00	517.00	527.00	516.00	526.00	516.00	526.00	517.00
T8_thres.tif	0569-0603	274.90	260.43	353.10	74.71	0.0849	599.00	540.00	599.00	544.00	599.00	545.00	599.00	546.00	599.00	547.00	599.00	548.00	599.00	549.00	598.00	550.00	598.00	551.00	597.00	552.00	597.00	553.00	596.00	554.00	596.00	555.00	595.00	555.00	595.00	556.00	594.00	556.00	594.00	557.00	593.00	557.00	592.00	558.00	591.00	559.00	590.00	559.00	590.00	560.00	589.00	560.00	588.00	561.00	587.00	561.00	586.00	562.00	585.00	562.00	585.00	563.00	584.00	563.00	583.00	564.00	582.00	565.00	581.00	565.00	581.00	566.00	581.00	567.00	580.00	567.00	580.00	568.00	579.00	568.00	579.00	569.00	579.00	570.00	579.00	571.00	579.00	572.00	579.00	573.00	580.00	574.00	580.00	575.00	580.00	576.00	581.00	577.00	581.00	578.00	582.00	578.00	582.00	579.00	583.00	579.00	583.00	580.00	584.00	581.00	585.00	582.00	585.00	583.00	586.00	583.00	586.00	584.00	587.00	584.00	587.00	585.00	588.00	586.00	588.00	587.00	589.00	587.00	589.00	588.00	590.00	588.00	590.00	589.00	591.00	589.00	591.00	590.00	592.00	590.00	593.00	591.00	594.00	592.00	595.00	592.00	595.00	593.00	596.00	593.00	597.00	594.00	598.00	595.00	599.00	596.00	600.00	596.00	600.00	597.00	601.00	597.00	602.00	597.00	603.00	597.00	604.00	597.00	604.00	598.00	605.00	598.00	606.00	598.00	607.00	598.00	608.00	597.00	609.00	597.00	610.00	597.00	611.00	597.00	612.00	597.00	613.00	597.00	614.00	597.00	614.00	596.00	615.00	596.00	616.00	596.00	617.00	595.00	618.00	595.00	618.00	594.00	619.00	594.00	620.00	593.00	621.00	592.00	622.00	592.00	622.00	591.00	623.00	590.00	623.00	589.00	624.00	589.00	624.00	588.00	624.00	587.00	625.00	587.00	625.00	586.00	625.00	585.00	626.00	585.00	626.00	584.00	626.00	583.00	626.00	582.00	627.00	581.00	627.00	580.00	627.00	579.00	627.00	578.00	627.00	577.00	627.00	576.00	627.00	575.00	627.00	574.00	627.00	573.00	627.00	572.00	627.00	571.00	626.00	571.00	626.00	570.00	626.00	569.00	626.00	568.00	625.00	568.00	625.00	567.00	625.00	566.00	624.00	565.00	624.00	564.00	623.00	563.00	623.00	562.00	622.00	561.00	621.00	560.00	621.00	559.00	620.00	558.00	619.00	557.00	619.00	556.00	618.00	556.00	618.00	555.00	617.00	555.00	617.00	554.00	616.00	554.00	616.00	553.00	615.00	553.00	615.00	552.00	614.00	552.00	613.00	551.00	612.00	551.00	612.00	550.00	611.00	549.00	610.00	549.00	610.00	548.00	609.00	548.00	609.00	547.00	608.00	547.00	608.00	546.00	607.00	546.00	607.00	545.00	606.00	545.00	605.00	545.00	605.00	544.00	604.00	544.00	603.00	544.00	603.00	543.00	602.00	543.00	601.00	543.00	600.00	542.00	599.00	542.00	599.00	543.00	600.00	543.00
T8_thres.tif	0078-0395	179.89	36.46	1061.36	-5.29	0.1184	361.00	43.00	357.00	45.00	357.00	46.00	357.00	47.00	356.00	47.00	356.00	48.00	355.00	49.00	355.00	50.00	354.00	50.00	354.00	51.00	353.00	51.00	353.00	52.00	353.00	53.00	352.00	54.00	352.00	55.00	351.00	56.00	350.00	57.00	350.00	58.00	349.00	58.00	349.00	59.00	348.00	60.00	348.00	61.00	347.00	61.00	347.00	62.00	346.00	63.00	345.00	64.00	345.00	65.00	344.00	65.00	344.00	66.00	344.00	67.00	343.00	67.00	343.00	68.00	343.00	69.00	342.00	70.00	342.00	71.00	342.00	72.00	342.00	73.00	342.00	74.00	343.00	75.00	343.00	76.00	344.00	76.00	344.00	77.00	345.00	78.00	345.00	79.00	346.00	79.00	346.00	80.00	347.00	80.00	347.00	81.00	348.00	81.00	348.00	82.00	349.00	82.00	349.00	83.00	350.00	83.00	350.00	84.00	351.00	84.00	352.00	85.00	353.00	86.00	354.00	87.00	355.00	88.00	356.00	88.00	356.00	89.00	357.00	89.00	357.00	90.00	358.00	90.00	358.00	91.00	359.00	91.00	359.00	92.00	360.00	92.00	360.00	93.00	361.00	93.00	361.00	94.00	362.00	94.00	362.00	95.00	363.00	95.00	363.00	96.00	364.00	96.00	364.00	97.00	365.00	97.00	365.00	98.00	366.00	98.00	367.00	99.00	368.00	99.00	368.00	100.00	369.00	100.00	369.00	101.00	370.00	101.00	371.00	102.00	372.00	102.00	373.00	102.00	373.00	103.00	374.00	103.00	375.00	103.00	376.00	103.00	376.00	104.00	377.00	104.00	378.00	104.00	379.00	104.00	380.00	105.00	381.00	105.00	382.00	105.00	383.00	105.00	384.00	106.00	385.00	106.00	385.00	107.00	386.00	107.00	387.00	107.00	388.00	107.00	389.00	107.00	390.00	107.00	391.00	107.00	392.00	107.00	392.00	108.00	393.00	108.00	394.00	108.00	395.00	108.00	395.00	109.00	396.00	109.00	397.00	109.00	397.00	110.00	398.00	110.00	399.00	110.00	400.00	111.00	401.00	111.00	401.00	112.00	402.00	112.00	403.00	112.00	404.00	113.00	405.00	113.00	406.00	113.00	407.00	114.00	408.00	114.00	409.00	114.00	410.00	114.00	410.00	115.00	411.00	115.00	412.00	115.00	413.00	115.00	413.00	116.00	414.00	116.00	415.00	116.00	416.00	116.00	417.00	116.00	418.00	116.00	419.00	116.00	420.00	116.00	421.00	116.00	422.00	116.00	423.00	116.00	424.00	116.00	425.00	116.00	426.00	116.00	427.00	115.00	428.00	115.00	429.00	115.00	430.00	114.00	431.00	114.00	432.00	114.00	433.00	113.00	434.00	113.00	435.00	113.00	436.00	112.00	437.00	112.00	438.00	111.00	439.00	111.00	439.00	110.00	440.00	110.00	441.00	110.00	442.00	109.00	443.00	109.00	443.00	108.00	444.00	108.00	445.00	107.00	446.00	106.00	446.00	105.00	447.00	104.00	447.00	103.00	448.00	103.00	448.00	102.00	449.00	101.00	449.00	100.00	449.00	99.00	449.00	98.00	449.00	97.00	449.00	96.00	449.00	95.00	449.00	94.00	449.00	93.00	449.00	92.00	449.00	91.00	448.00	90.00	448.00	89.00	448.00	88.00	448.00	87.00	447.00	87.00	447.00	86.00	447.00	85.00	447.00	84.00	446.00	83.00	446.00	82.00	446.00	81.00	445.00	81.00	445.00	80.00	445.00	79.00	444.00	79.00	444.00	78.00	443.00	78.00	443.00	77.00	442.00	77.00	442.00	76.00	441.00	76.00	441.00	75.00	440.00	75.00	440.00	74.00	439.00	74.00	438.00	73.00	437.00	73.00	437.00	72.00	436.00	72.00	435.00	71.00	434.00	71.00	433.00	70.00	432.00	70.00	431.00	70.00	431.00	69.00	430.00	69.00	429.00	69.00	429.00	68.00	428.00	68.00	427.00	68.00	427.00	67.00	426.00	67.00	425.00	66.00	424.00	66.00	423.00	66.00	423.00	65.00	422.00	65.00	421.00	65.00	420.00	65.00	419.00	64.00	418.00	64.00	417.00	63.00	416.00	63.00	415.00	63.00	415.00	62.00	414.00	62.00	413.00	62.00	413.00	61.00	412.00	61.00	412.00	60.00	411.00	60.00	410.00	59.00	409.00	58.00	408.00	58.00	408.00	57.00	407.00	57.00	407.00	56.00	406.00	56.00	405.00	55.00	404.00	54.00	404.00	53.00	403.00	53.00	402.00	52.00	402.00	51.00	401.00	51.00	401.00	50.00	400.00	50.00	399.00	49.00	398.00	49.00	397.00	48.00	396.00	47.00	395.00	46.00	394.00	46.00	393.00	45.00	392.00	45.00	392.00	44.00	391.00	44.00	390.00	44.00	390.00	43.00	389.00	43.00	388.00	43.00	388.00	42.00	387.00	42.00	386.00	41.00	385.00	41.00	384.00	41.00	384.00	40.00	383.00	40.00	382.00	40.00	382.00	41.00	381.00	41.00	380.00	42.00	379.00	42.00	379.00	43.00	378.00	43.00	377.00	43.00	377.00	44.00	376.00	44.00	375.00	44.00	374.00	45.00	373.00	45.00	372.00	45.00	372.00	46.00	371.00	46.00	370.00	46.00	369.00	46.00	368.00	46.00	368.00	47.00	367.00	47.00	367.00	46.00	366.00	46.00	365.00	46.00	364.00	46.00	363.00	46.00	363.00	45.00	362.00	45.00
