# Supplementary material for: Pathogen-derived mechanical cues potentiate the spatio-temporal implementation of plant defense
Source: BMC Biol. 2022 Dec 27;20:292. doi: 10.1186/s12915-022-01495-w (PMC9795618; doi:10.1186/s12915-022-01495-w)
Supplement: Supplementary file 14 — Additional file 14: File S5. Pictures used in this work (raw and analyzed). [file 12915_2022_1495_MOESM14_ESM.xz › Infection/M2/resultat_final_check.csv]

347.92686534	253.95559590000002	0.0723	0.0438	-76.57	-78.84	0.8396098357031547	-3.5161456630507395	0.42387333503138425	-2.1485882332009014	-0.00018984044185258245	0.00015583504827137046	0.0001084196988237994	0.6078569509796464	-0.006469065490925432	-0.0036945454053578853	0.005310286486963884	2.178653277774543	68.60236216117569	66.33236216117568	-0.04228638102481653	-3.4992289946770407	0246-0351
432.50540724	145.37830518	0.0381	0.0721	-72.43	-82.79	0.5750637975303872	-1.816129573783195	0.4524505299492778	-3.576494585197721	0.008476411966716049	0.00789730482137361	-0.0030793077773740283	-0.3717856093056377	-0.0018803134120042222	0.0006830795549131972	0.0017518506925598852	1.199010717489259	51.128253703087225	61.488253703087224	1.4656802258457207	-0.298463862665179	0142-0437
515.23619946	274.45681854000003	0.0064	0.0243	-60.93	50.71	0.15548089846798738	-0.27968855931479825	0.7693936498988115	0.9403501536637217	0.002332571753765275	0.0015317103282673891	-0.0017591914212906504	-0.854412625611422	-0.0027455481932330797	-0.002070652197720865	-0.0018028961027855106	-2.4252089524063187	11.97576258977422	80.33576258977422	0.4217420959062571	-0.5398062664875997	0254-0500
478.25920884	58.64405532000001	0.0671	0.1062	-75.83	76.72	0.8213031675492684	-3.252919628114648	1.2197602044410927	5.16800590592366	0.00740592421485714	-0.005188215120007414	-0.005284897098783835	-2.346963305564802	-0.05084793466365034	-0.036285289261261955	0.035621485690316194	2.3654256748198876	58.64109208093576	-31.19109208093576	0.6565026734687194	-4.248254910266922	0059-0477
608.9215076400001	484.96829994	0.0162	0.0054	-70.6	-41.01	0.2690505168257997	-0.7640103529375567	0.2037406675032997	-0.17717149998041412	0.005109744180380748	0.005105523055594988	-0.00020765335952720594	-0.04064989389622561	0.0017992415202149792	7.311883591120168e-05	0.0017977551790776462	1.530146432898671	68.27093264209167	38.68093264209166	1.1935932715384951	0.83265176190228	0479-0614
504.25968648	504.65563284	0.0248	0.0534	86.91	-75.0	0.0668416229486422	1.2381971561272427	0.6910468504237304	-2.5790219561918124	0.0013730890405808781	-0.00018567975208457247	-0.0013604765867258166	-1.7064396548147955	-0.0031588860970690035	-0.003129870276568518	0.0004271690837464132	3.0059493255698944	-4.681790214648828	22.77179021464883	0.30285722216530325	-0.4333122826728269	0500-0507
453.97449876	647.85623304	0.0481	0.0418	-52.83	-51.68	1.453057637644345	-1.9164155347114662	1.2959106292628122	-1.63973035617557	0.002701608334806818	-0.0013218864913402803	-0.0023561204762723303	-2.0820788104630212	-0.0022011333295694517	-0.0019196473604212944	0.0010770060102752717	2.6303101699216684	66.46432845314999	67.61432845315	0.7872739782829261	-0.719443681933725	0642-0462
265.10808504	576.38791506	0.0239	0.0541	-57.51	-55.76	0.6418971187025457	-1.0079648252798161	1.5219970636517142	-2.236190944046496	0.0021825484051820583	0.0008656887957103855	-0.0020035220113450835	-1.1629412256194154	0.00014723708296282816	-0.00013515976823325548	-5.840030522638904e-05	-2.7337375524143117	9.121624049763746	10.871624049763746	0.43710677502524303	0.01728895259429014	0579-0269
323.42218506	515.74213092	0.0674	0.0541	-78.43	-55.76	0.6759040136201008	-3.3015229462131925	1.5219970636517142	-2.236190944046496	0.0027830537111205233	0.0010533646654927648	-0.0025760067625052994	-1.1826293524285736	-0.002013412315500499	-0.0018636232997287375	-0.000762061250108712	-2.75342567922347	10.67032937755313	11.999670622446878	0.2807642486822015	-0.1853408090849041	0518-0323
307.14439026	780.49826364	0.0173	0.0239	-58.27	-52.3	0.45491825921522067	-0.7357135158691822	0.7307748130220683	-0.9455121218961506	0.0034608629809483094	0.0017058162250097673	-0.0030112727507470727	-1.0553910300367395	0.00012810532173320767	-0.00011146354729570747	-6.31415162997075e-05	-2.626187356831636	2.1994517570698733	8.16945175706988	1.3109848952266665	0.037346551928506465	0790-0300
742.44341904	603.9061870800001	0.0084	0.0071	-56.46	21.25	0.23205798541308956	-0.35007012355529327	0.3308627935953935	0.12866550359071408	0.004189872292983024	0.00405904395728252	-0.001038841655092385	-0.25055444126841875	0.0036712592466457273	0.0009102561523046695	0.0035566245505075805	1.3202418855264777	42.10428797706115	35.60571202293885	0.65743886398104	0.7635091815876521	0588-0750
685.3171581	280.94593944	0.0691	0.0894	82.51	77.08	0.4503701348430069	3.4255206526368354	0.9994489013687968	4.356833929994659	0.005736569926169455	0.002821030327702634	-0.004994999740541915	-1.0566834911273426	-0.0024860989465674945	-0.0021647192926938165	-0.0012225703889605654	-2.6274798179222394	36.946495677253694	42.3764956772537	0.8435310607769778	-0.37380291294353707	0284-0686
859.00562802	489.80764434	0.0367	0.0368	37.87	33.39	1.4485593046859964	1.1264550327499199	1.5362968267127768	1.0126164428016426	0.0031326254414771847	-0.001713214572381044	-0.002622639507361117	-2.1494462682301156	-0.011427612867400402	-0.009567217511564358	0.0062496947872349344	2.562942712154574	18.975800540269688	23.455800540269706	0.6136634889475486	-2.171143353729882	0484-0875
874.3595479800001	454.01849280000005	0.023	0.0249	56.87	57.33	0.628521591824765	0.9630475630051006	0.6720505423725296	1.0480329520090428	0.005110956814052911	0.004523575618447226	0.0023788953695578307	0.484143090302748	-0.0006040131797206722	-0.0002811379960086146	0.0005345964351513554	2.0549394170976445	29.130644245231444	29.590644245231445	0.5076774120628389	-0.04773433063363802	0456-0877
867.98041218	359.03536044000003	0.0614	0.0745	84.42	88.01	0.298512966341766	3.055452504773367	0.12935088413848972	3.7227534633349797	0.004120680328025695	0.0037005712156044468	0.001812671797104422	0.45548313465821144	-0.00033235890341253287	-0.00014620343311637113	0.00029847444919551847	2.026279461453108	58.322738744695535	61.91273874469554	0.5476588733884861	-0.043634035197675454	0362-0872
839.0323338600001	603.3782586000001	0.0295	0.025	82.6	-82.56	0.18997350495190543	1.4627149645150581	0.1618598527623087	-1.239476255546577	0.004405327907653652	-0.0014825902582109311	-0.004148353902478686	-1.914041585327423	0.001610792547166155	-0.0015168309122939538	0.0005421038770526568	2.798347395057267	-12.26650465179057	27.106504651790573	0.4524030613804696	0.19186277442923824	0600-0835
883.1583559800001	665.49784308	0.0491	0.0639	-87.51	-83.03	0.10665752383813017	-2.45268203658948	0.38771207032160004	-3.1713883947771104	0.004243628526554067	-0.0009251961733607632	-0.004141545015109946	-1.7905815997263062	-0.006781621198146671	-0.006618484462483133	0.00147852950427837	2.9218073806583837	15.082768538100652	19.562768538100656	1.159956746967472	-1.4550469085370972	0645-0871
871.3239592200001	796.8860435400001	0.0361	0.0289	39.95	48.15	1.3837221863105047	1.159024551557074	0.9640790981771464	1.0763719117748938	0.0015616956145468627	0.0013463375752917487	0.0007913711681963385	0.5313972679337596	-0.001279282172526073	-0.0006482614268072077	0.0011028689856265395	2.1021935947286563	9.503179302612981	17.703179302612977	0.22147703899489557	-0.16488130243061982	0795-0876
868.92628404	887.1618136200001	0.0595	0.0615	-28.98	-14.07	2.6024969308920216	-1.4414002652620836	2.9827482744725144	-0.7475545004421016	0.011742734773317939	0.00542681494621578	-0.010413524835329261	-1.0903868488117674	-0.0105267921339956	-0.00933521989892804	-0.004864876367494815	-2.6611831756066637	33.49456447348365	48.40456447348365	2.321281684558336	-1.8096897528638205	0896-0858
268.363644	810.34821978	0.0576	0.0754	-43.62	-46.28	2.084921552709498	-1.986832181903498	2.605577940101326	-2.724676787814901	0.0013903521294452792	-0.0009080823687850132	-0.0010528368607504307	-2.282508431696111	-0.0021522421025418426	-0.0016297740484772945	0.0014056964888850157	2.429880548688579	87.1580998392117	84.4980998392117	0.14083953312158376	-0.23027113860893675	0810-0266
202.37258400000002	904.14351306	0.0678	0.0335	62.58	35.0	1.5611277568004498	3.0091494025633216	1.3720796741840613	0.9607405308880022	0.02891798544719783	0.01903653737260658	-0.021768328534494757	-0.852246093242753	-0.0032506958291780436	-0.002446996693613607	-0.002139913679399149	-2.4230424200376497	68.58989575067743	83.83010424932257	4.148200779829585	-0.44589688455000415	0893-0198
214.49294202000002	301.95309354000005	0.0301	0.0463	-33.98	-35.75	1.24799523937036	-0.8411497384585682	1.8787937682490035	-1.3525379759506606	0.0001257234840567979	-2.046707366731946e-05	-0.00012404633545121934	-1.7343184591391514	-0.0017121754451045281	-0.0016893350610521294	0.00027873249957421193	2.9780705212455385	65.38912804030548	63.61912804030548	0.029585806619227883	-0.37892945590090094	0302-0223
