# Supplementary material for: Pathogen-derived mechanical cues potentiate the spatio-temporal implementation of plant defense
Source: BMC Biol. 2022 Dec 27;20:292. doi: 10.1186/s12915-022-01495-w (PMC9795618; doi:10.1186/s12915-022-01495-w)
Supplement: Supplementary file 14 — Additional file 14: File S5. Pictures used in this work (raw and analyzed). [file 12915_2022_1495_MOESM14_ESM.xz › Infection/M2/24hpi/Log.txt]

T0_thres.tif	0246-0351	158.17	115.45	12388.06	-76.57	0.0723	457.00	215.00	458.00	215.00	458.00	216.00	459.00	216.00	459.00	218.00	460.00	218.00	460.00	220.00	461.00	220.00	461.00	222.00	462.00	222.00	462.00	224.00	463.00	224.00	463.00	226.00	464.00	226.00	464.00	227.00	465.00	227.00	465.00	228.00	466.00	228.00	466.00	229.00	467.00	229.00	467.00	230.00	468.00	230.00	468.00	231.00	469.00	231.00	469.00	232.00	470.00	232.00	470.00	233.00	471.00	233.00	471.00	234.00	472.00	234.00	472.00	235.00	473.00	235.00	473.00	237.00	474.00	237.00	474.00	238.00	476.00	238.00	476.00	239.00	477.00	239.00	477.00	240.00	480.00	240.00	480.00	241.00	481.00	241.00	481.00	245.00	482.00	245.00	482.00	250.00	483.00	250.00	483.00	255.00	484.00	255.00	484.00	260.00	483.00	260.00	483.00	266.00	482.00	266.00	482.00	268.00	481.00	268.00	481.00	270.00	473.00	270.00	473.00	271.00	465.00	271.00	465.00	272.00	458.00	272.00	458.00	273.00	453.00	273.00	453.00	274.00	447.00	274.00	447.00	273.00	441.00	273.00	441.00	272.00	424.00	272.00	424.00	273.00	422.00	273.00	422.00	274.00	419.00	274.00	419.00	275.00	418.00	275.00	418.00	276.00	417.00	276.00	417.00	277.00	416.00	277.00	416.00	280.00	415.00	280.00	415.00	282.00	414.00	282.00	414.00	284.00	413.00	284.00	413.00	286.00	412.00	286.00	412.00	290.00	411.00	290.00	411.00	306.00	412.00	306.00	412.00	308.00	413.00	308.00	413.00	310.00	414.00	310.00	414.00	312.00	415.00	312.00	415.00	313.00	416.00	313.00	416.00	314.00	417.00	314.00	417.00	316.00	418.00	316.00	418.00	317.00	419.00	317.00	419.00	318.00	420.00	318.00	420.00	319.00	421.00	319.00	421.00	320.00	423.00	320.00	423.00	321.00	424.00	321.00	424.00	322.00	427.00	322.00	427.00	323.00	432.00	323.00	432.00	324.00	435.00	324.00	435.00	325.00	438.00	325.00	438.00	326.00	440.00	326.00	440.00	327.00	443.00	327.00	443.00	328.00	445.00	328.00	445.00	329.00	452.00	329.00	452.00	330.00	473.00	330.00	473.00	331.00	479.00	331.00	479.00	332.00	481.00	332.00	481.00	333.00	483.00	333.00	483.00	334.00	485.00	334.00	485.00	335.00	487.00	335.00	487.00	336.00	489.00	336.00	489.00	337.00	490.00	337.00	490.00	338.00	492.00	338.00	492.00	340.00	493.00	340.00	493.00	341.00	494.00	341.00	494.00	342.00	495.00	342.00	495.00	343.00	496.00	343.00	496.00	344.00	497.00	344.00	497.00	345.00	498.00	345.00	498.00	346.00	499.00	346.00	499.00	347.00	500.00	347.00	500.00	348.00	502.00	348.00	502.00	349.00	503.00	349.00	503.00	350.00	504.00	350.00	504.00	351.00	506.00	351.00	506.00	352.00	508.00	352.00	508.00	353.00	509.00	353.00	509.00	354.00	510.00	354.00	510.00	355.00	512.00	355.00	512.00	356.00	513.00	356.00	513.00	358.00	512.00	358.00	512.00	359.00	511.00	359.00	511.00	361.00	510.00	361.00	510.00	374.00	509.00	374.00	509.00	378.00	508.00	378.00	508.00	380.00	507.00	380.00	507.00	381.00	506.00	381.00	506.00	382.00	505.00	382.00	505.00	383.00	504.00	383.00	504.00	385.00	503.00	385.00	503.00	386.00	501.00	386.00	501.00	388.00	500.00	388.00	500.00	391.00	499.00	391.00	499.00	394.00	498.00	394.00	498.00	393.00	496.00	393.00	496.00	392.00	491.00	392.00	491.00	391.00	486.00	391.00	486.00	390.00	481.00	390.00	481.00	389.00	475.00	389.00	475.00	388.00	472.00	388.00	472.00	387.00	464.00	387.00	464.00	386.00	458.00	386.00	458.00	385.00	447.00	385.00	447.00	386.00	446.00	386.00	446.00	392.00	445.00	392.00	445.00	400.00	446.00	400.00	446.00	403.00	447.00	403.00	447.00	408.00	448.00	408.00	448.00	413.00	449.00	413.00	449.00	417.00	450.00	417.00	450.00	420.00	451.00	420.00	451.00	423.00	452.00	423.00	452.00	425.00	453.00	425.00	453.00	427.00	454.00	427.00	454.00	428.00	455.00	428.00	455.00	430.00	456.00	430.00	456.00	432.00	457.00	432.00	457.00	435.00	458.00	435.00	458.00	437.00	459.00	437.00	459.00	440.00	460.00	440.00	460.00	442.00	461.00	442.00	461.00	445.00	462.00	445.00	462.00	449.00	463.00	449.00	463.00	452.00	464.00	452.00	464.00	455.00	465.00	455.00	465.00	458.00	466.00	458.00	466.00	461.00	467.00	461.00	467.00	464.00	468.00	464.00	468.00	467.00	469.00	467.00	469.00	469.00	470.00	469.00	470.00	475.00	471.00	475.00	471.00	479.00	472.00	479.00	472.00	485.00	473.00	485.00	473.00	490.00	474.00	490.00	474.00	493.00	469.00	493.00	469.00	492.00	467.00	492.00	467.00	491.00	464.00	491.00	464.00	490.00	461.00	490.00	461.00	489.00	460.00	489.00	460.00	488.00	457.00	488.00	457.00	487.00	454.00	487.00	454.00	486.00	448.00	486.00	448.00	485.00	436.00	485.00	436.00	484.00	432.00	484.00	432.00	483.00	427.00	483.00	427.00	482.00	420.00	482.00	420.00	481.00	413.00	481.00	413.00	480.00	405.00	480.00	405.00	479.00	399.00	479.00	399.00	478.00	396.00	478.00	396.00	477.00	393.00	477.00	393.00	476.00	388.00	476.00	388.00	475.00	387.00	475.00	387.00	474.00	384.00	474.00	384.00	473.00	383.00	473.00	383.00	472.00	380.00	472.00	380.00	471.00	378.00	471.00	378.00	470.00	376.00	470.00	376.00	469.00	375.00	469.00	375.00	468.00	373.00	468.00	373.00	467.00	371.00	467.00	371.00	466.00	369.00	466.00	369.00	465.00	366.00	465.00	366.00	464.00	369.00	464.00	369.00	460.00	367.00	460.00	367.00	459.00	366.00	459.00	366.00	457.00	365.00	457.00	365.00	456.00	364.00	456.00	364.00	453.00	363.00	453.00	363.00	450.00	362.00	450.00	362.00	447.00	361.00	447.00	361.00	445.00	360.00	445.00	360.00	443.00	359.00	443.00	359.00	439.00	358.00	439.00	358.00	436.00	357.00	436.00	357.00	433.00	356.00	433.00	356.00	430.00	355.00	430.00	355.00	426.00	354.00	426.00	354.00	421.00	353.00	421.00	353.00	403.00	354.00	403.00	354.00	400.00	355.00	400.00	355.00	397.00	356.00	397.00	356.00	395.00	357.00	395.00	357.00	392.00	358.00	392.00	358.00	390.00	359.00	390.00	359.00	387.00	360.00	387.00	360.00	385.00	361.00	385.00	361.00	382.00	362.00	382.00	362.00	380.00	363.00	380.00	363.00	377.00	364.00	377.00	364.00	375.00	365.00	375.00	365.00	373.00	366.00	373.00	366.00	371.00	367.00	371.00	367.00	367.00	368.00	367.00	368.00	358.00	367.00	358.00	367.00	356.00	366.00	356.00	366.00	354.00	365.00	354.00	365.00	353.00	364.00	353.00	364.00	352.00	362.00	352.00	362.00	351.00	359.00	351.00	359.00	350.00	351.00	350.00	351.00	349.00	343.00	349.00	343.00	350.00	339.00	350.00	339.00	351.00	334.00	351.00	334.00	352.00	332.00	352.00	332.00	353.00	331.00	353.00	331.00	354.00	329.00	354.00	329.00	355.00	328.00	355.00	328.00	356.00	327.00	356.00	327.00	357.00	325.00	357.00	325.00	358.00	323.00	358.00	323.00	359.00	321.00	359.00	321.00	360.00	318.00	360.00	318.00	361.00	314.00	361.00	314.00	362.00	312.00	362.00	312.00	361.00	308.00	361.00	308.00	360.00	305.00	360.00	305.00	359.00	302.00	359.00	302.00	358.00	300.00	358.00	300.00	357.00	299.00	357.00	299.00	356.00	298.00	356.00	298.00	355.00	296.00	355.00	296.00	353.00	295.00	353.00	295.00	352.00	294.00	352.00	294.00	351.00	293.00	351.00	293.00	347.00	292.00	347.00	292.00	346.00	291.00	346.00	291.00	345.00	290.00	345.00	290.00	342.00	289.00	342.00	289.00	340.00	288.00	340.00	288.00	339.00	285.00	339.00	285.00	337.00	284.00	337.00	284.00	336.00	283.00	336.00	283.00	330.00	284.00	330.00	284.00	327.00	285.00	327.00	285.00	324.00	286.00	324.00	286.00	321.00	287.00	321.00	287.00	319.00	288.00	319.00	288.00	317.00	289.00	317.00	289.00	316.00	290.00	316.00	290.00	314.00	292.00	314.00	292.00	313.00	293.00	313.00	293.00	311.00	294.00	311.00	294.00	310.00	295.00	310.00	295.00	309.00	298.00	309.00	298.00	307.00	299.00	307.00	299.00	306.00	302.00	306.00	302.00	305.00	303.00	305.00	303.00	303.00	304.00	303.00	304.00	302.00	305.00	302.00	305.00	301.00	306.00	301.00	306.00	300.00	309.00	300.00	309.00	299.00	311.00	299.00	311.00	298.00	312.00	298.00	312.00	297.00	314.00	297.00	314.00	296.00	315.00	296.00	315.00	295.00	316.00	295.00	316.00	294.00	318.00	294.00	318.00	293.00	319.00	293.00	319.00	292.00	321.00	292.00	321.00	291.00	322.00	291.00	322.00	290.00	323.00	290.00	323.00	289.00	324.00	289.00	324.00	288.00	325.00	288.00	325.00	285.00	327.00	285.00	327.00	283.00	328.00	283.00	328.00	281.00	329.00	281.00	329.00	279.00	330.00	279.00	330.00	276.00	331.00	276.00	331.00	271.00	332.00	271.00	332.00	268.00	333.00	268.00	333.00	253.00	332.00	253.00	332.00	249.00	331.00	249.00	331.00	246.00	330.00	246.00	330.00	244.00	329.00	244.00	329.00	243.00	328.00	243.00	328.00	242.00	327.00	242.00	327.00	241.00	326.00	241.00	326.00	240.00	325.00	240.00	325.00	239.00	323.00	239.00	323.00	238.00	322.00	238.00	322.00	237.00	320.00	237.00	320.00	236.00	316.00	236.00	316.00	235.00	303.00	235.00	303.00	236.00	299.00	236.00	299.00	237.00	295.00	237.00	295.00	238.00	292.00	238.00	292.00	239.00	288.00	239.00	288.00	240.00	286.00	240.00	286.00	241.00	284.00	241.00	284.00	242.00	283.00	242.00	283.00	243.00	282.00	243.00	282.00	244.00	281.00	244.00	281.00	245.00	280.00	245.00	280.00	246.00	279.00	246.00	279.00	247.00	278.00	247.00	278.00	248.00	277.00	248.00	277.00	249.00	276.00	249.00	276.00	251.00	275.00	251.00	275.00	252.00	274.00	252.00	274.00	253.00	273.00	253.00	273.00	254.00	272.00	254.00	272.00	256.00	271.00	256.00	271.00	257.00	270.00	257.00	270.00	259.00	269.00	259.00	269.00	260.00	268.00	260.00	268.00	262.00	267.00	262.00	267.00	263.00	265.00	263.00	265.00	265.00	263.00	265.00	263.00	267.00	262.00	267.00	262.00	268.00	261.00	268.00	261.00	269.00	260.00	269.00	260.00	271.00	259.00	271.00	259.00	272.00	258.00	272.00	258.00	274.00	256.00	274.00	256.00	276.00	255.00	276.00	255.00	277.00	254.00	277.00	254.00	279.00	253.00	279.00	253.00	280.00	252.00	280.00	252.00	281.00	251.00	281.00	251.00	282.00	249.00	282.00	249.00	283.00	244.00	283.00	244.00	282.00	242.00	282.00	242.00	281.00	240.00	281.00	240.00	280.00	238.00	280.00	238.00	278.00	237.00	278.00	237.00	277.00	236.00	277.00	236.00	276.00	235.00	276.00	235.00	275.00	234.00	275.00	234.00	273.00	233.00	273.00	233.00	271.00	232.00	271.00	232.00	269.00	231.00	269.00	231.00	266.00	230.00	266.00	230.00	263.00	229.00	263.00	229.00	259.00	228.00	259.00	228.00	258.00	227.00	258.00	227.00	255.00	226.00	255.00	226.00	253.00	225.00	253.00	225.00	252.00	224.00	252.00	224.00	250.00	223.00	250.00	223.00	249.00	222.00	249.00	222.00	247.00	221.00	247.00	221.00	246.00	220.00	246.00	220.00	243.00	223.00	243.00	223.00	242.00	224.00	242.00	224.00	241.00	226.00	241.00	226.00	240.00	227.00	240.00	227.00	239.00	229.00	239.00	229.00	238.00	230.00	238.00	230.00	237.00	231.00	237.00	231.00	236.00	232.00	236.00	232.00	233.00	234.00	233.00	234.00	232.00	235.00	232.00	235.00	231.00	236.00	231.00	236.00	229.00	237.00	229.00	237.00	228.00	238.00	228.00	238.00	226.00	239.00	226.00	239.00	225.00	240.00	225.00	240.00	224.00	241.00	224.00	241.00	222.00	242.00	222.00	242.00	221.00	243.00	221.00	243.00	219.00	244.00	219.00	244.00	217.00	245.00	217.00	245.00	215.00	246.00	215.00	246.00	213.00	247.00	213.00	247.00	211.00	248.00	211.00	248.00	209.00	249.00	209.00	249.00	208.00	250.00	208.00	250.00	205.00	251.00	205.00	251.00	201.00	252.00	201.00	252.00	197.00	253.00	197.00	253.00	184.00	252.00	184.00	252.00	181.00	251.00	181.00	251.00	175.00	250.00	175.00	250.00	171.00	249.00	171.00	249.00	163.00	248.00	163.00	248.00	160.00	247.00	160.00	247.00	159.00	246.00	159.00	246.00	157.00	245.00	157.00	245.00	156.00	244.00	156.00	244.00	155.00	243.00	155.00	243.00	154.00	242.00	154.00	242.00	153.00	240.00	153.00	240.00	152.00	239.00	152.00	239.00	151.00	237.00	151.00	237.00	150.00	235.00	150.00	235.00	149.00	222.00	149.00	222.00	150.00	220.00	150.00	220.00	151.00	217.00	151.00	217.00	152.00	215.00	152.00	215.00	153.00	213.00	153.00	213.00	154.00	210.00	154.00	210.00	155.00	208.00	155.00	208.00	156.00	204.00	156.00	204.00	157.00	199.00	157.00	199.00	156.00	197.00	156.00	197.00	155.00	195.00	155.00	195.00	154.00	194.00	154.00	194.00	152.00	193.00	152.00	193.00	150.00	192.00	150.00	192.00	147.00	191.00	147.00	191.00	140.00	190.00	140.00	190.00	123.00	191.00	123.00	191.00	115.00	192.00	115.00	192.00	111.00	193.00	111.00	193.00	109.00	194.00	109.00	194.00	107.00	195.00	107.00	195.00	105.00	196.00	105.00	196.00	104.00	197.00	104.00	197.00	101.00	198.00	101.00	198.00	100.00	199.00	100.00	199.00	99.00	202.00	99.00	202.00	98.00	203.00	98.00	203.00	97.00	204.00	97.00	204.00	96.00	205.00	96.00	205.00	95.00	206.00	95.00	206.00	94.00	207.00	94.00	207.00	93.00	208.00	93.00	208.00	92.00	209.00	92.00	209.00	91.00	210.00	91.00	210.00	90.00	211.00	90.00	211.00	88.00	212.00	88.00	212.00	85.00	213.00	85.00	213.00	79.00	214.00	79.00	214.00	64.00	213.00	64.00	213.00	59.00	212.00	59.00	212.00	53.00	211.00	53.00	211.00	43.00	210.00	43.00	210.00	41.00	211.00	41.00	211.00	29.00	212.00	29.00	212.00	24.00	213.00	24.00	213.00	21.00	214.00	21.00	214.00	18.00	215.00	18.00	215.00	17.00	218.00	17.00	218.00	15.00	219.00	15.00	219.00	14.00	220.00	14.00	220.00	12.00	221.00	12.00	221.00	11.00	222.00	11.00	222.00	10.00	223.00	10.00	223.00	9.00	224.00	9.00	224.00	8.00	225.00	8.00	225.00	7.00	226.00	7.00	226.00	6.00	230.00	6.00	230.00	4.00	232.00	4.00	232.00	3.00	235.00	3.00	235.00	4.00	236.00	4.00	236.00	5.00	237.00	5.00	237.00	6.00	238.00	6.00	238.00	7.00	239.00	7.00	239.00	8.00	240.00	8.00	240.00	10.00	241.00	10.00	241.00	11.00	243.00	11.00	243.00	12.00	244.00	12.00	244.00	13.00	245.00	13.00	245.00	14.00	248.00	14.00	248.00	15.00	250.00	15.00	250.00	16.00	253.00	16.00	253.00	17.00	256.00	17.00	256.00	18.00	262.00	18.00	262.00	19.00	264.00	19.00	264.00	20.00	267.00	20.00	267.00	21.00	271.00	21.00	271.00	22.00	274.00	22.00	274.00	23.00	279.00	23.00	279.00	20.00	278.00	20.00	278.00	19.00	273.00	19.00	273.00	18.00	270.00	18.00	270.00	17.00	266.00	17.00	266.00	16.00	264.00	16.00	264.00	15.00	259.00	15.00	259.00	14.00	255.00	14.00	255.00	13.00	253.00	13.00	253.00	12.00	250.00	12.00	250.00	11.00	248.00	11.00	248.00	10.00	246.00	10.00	246.00	5.00	243.00	5.00	243.00	3.00	240.00	3.00	240.00	0.00	297.00	0.00	297.00	2.00	296.00	2.00	296.00	3.00	295.00	3.00	295.00	4.00	294.00	4.00	294.00	6.00	293.00	6.00	293.00	7.00	292.00	7.00	292.00	8.00	291.00	8.00	291.00	10.00	290.00	10.00	290.00	11.00	288.00	11.00	288.00	12.00	287.00	12.00	287.00	14.00	286.00	14.00	286.00	15.00	285.00	15.00	285.00	16.00	283.00	16.00	283.00	18.00	281.00	18.00	281.00	19.00	280.00	19.00	280.00	36.00	281.00	36.00	281.00	41.00	282.00	41.00	282.00	43.00	283.00	43.00	283.00	46.00	284.00	46.00	284.00	49.00	285.00	49.00	285.00	51.00	286.00	51.00	286.00	55.00	287.00	55.00	287.00	63.00	286.00	63.00	286.00	68.00	285.00	68.00	285.00	73.00	284.00	73.00	284.00	84.00	283.00	84.00	283.00	106.00	284.00	106.00	284.00	123.00	285.00	123.00	285.00	128.00	286.00	128.00	286.00	131.00	287.00	131.00	287.00	134.00	288.00	134.00	288.00	136.00	289.00	136.00	289.00	137.00	291.00	137.00	291.00	138.00	293.00	138.00	293.00	139.00	295.00	139.00	295.00	140.00	305.00	140.00	305.00	139.00	309.00	139.00	309.00	138.00	310.00	138.00	310.00	137.00	312.00	137.00	312.00	135.00	313.00	135.00	313.00	134.00	314.00	134.00	314.00	133.00	315.00	133.00	315.00	132.00	316.00	132.00	316.00	131.00	319.00	131.00	319.00	130.00	320.00	130.00	320.00	127.00	322.00	127.00	322.00	124.00	324.00	124.00	324.00	123.00	325.00	123.00	325.00	120.00	326.00	120.00	326.00	118.00	327.00	118.00	327.00	116.00	328.00	116.00	328.00	115.00	329.00	115.00	329.00	113.00	330.00	113.00	330.00	112.00	331.00	112.00	331.00	110.00	332.00	110.00	332.00	109.00	333.00	109.00	333.00	108.00	334.00	108.00	334.00	107.00	337.00	107.00	337.00	106.00	340.00	106.00	340.00	105.00	346.00	105.00	346.00	106.00	348.00	106.00	348.00	107.00	349.00	107.00	349.00	108.00	350.00	108.00	350.00	109.00	351.00	109.00	351.00	110.00	352.00	110.00	352.00	111.00	353.00	111.00	353.00	113.00	354.00	113.00	354.00	116.00	355.00	116.00	355.00	118.00	356.00	118.00	356.00	122.00	359.00	122.00	359.00	124.00	361.00	124.00	361.00	125.00	362.00	125.00	362.00	127.00	363.00	127.00	363.00	128.00	364.00	128.00	364.00	129.00	365.00	129.00	365.00	131.00	366.00	131.00	366.00	132.00	367.00	132.00	367.00	134.00	368.00	134.00	368.00	136.00	369.00	136.00	369.00	138.00	370.00	138.00	370.00	141.00	371.00	141.00	371.00	143.00	372.00	143.00	372.00	146.00	373.00	146.00	373.00	155.00	372.00	155.00	372.00	157.00	371.00	157.00	371.00	158.00	370.00	158.00	370.00	159.00	369.00	159.00	369.00	161.00	368.00	161.00	368.00	164.00	367.00	164.00	367.00	167.00	366.00	167.00	366.00	169.00	365.00	169.00	365.00	174.00	364.00	174.00	364.00	184.00	365.00	184.00	365.00	188.00	366.00	188.00	366.00	191.00	367.00	191.00	367.00	194.00	368.00	194.00	368.00	196.00	369.00	196.00	369.00	198.00	370.00	198.00	370.00	199.00	371.00	199.00	371.00	201.00	372.00	201.00	372.00	202.00	373.00	202.00	373.00	204.00	374.00	204.00	374.00	205.00	375.00	205.00	375.00	206.00	376.00	206.00	376.00	207.00	378.00	207.00	378.00	208.00	380.00	208.00	380.00	209.00	384.00	209.00	384.00	210.00	387.00	210.00	387.00	211.00	394.00	211.00	394.00	210.00	401.00	210.00	401.00	209.00	402.00	209.00	402.00	208.00	404.00	208.00	404.00	207.00	405.00	207.00	405.00	206.00	407.00	206.00	407.00	205.00	410.00	205.00	410.00	204.00	413.00	204.00	413.00	203.00	414.00	203.00	414.00	202.00	416.00	202.00	416.00	201.00	419.00	201.00	419.00	200.00	421.00	200.00	421.00	199.00	422.00	199.00	422.00	198.00	423.00	198.00	423.00	196.00	424.00	196.00	424.00	195.00	427.00	195.00	427.00	194.00	430.00	194.00	430.00	193.00	432.00	193.00	432.00	192.00	440.00	192.00	440.00	193.00	443.00	193.00	443.00	194.00	444.00	194.00	444.00	195.00	445.00	195.00	445.00	196.00	446.00	196.00	446.00	198.00	447.00	198.00	447.00	199.00	448.00	199.00	448.00	200.00	449.00	200.00	449.00	202.00	450.00	202.00	450.00	203.00	451.00	203.00	451.00	205.00	452.00	205.00	452.00	207.00	453.00	207.00	453.00	208.00	454.00	208.00	454.00	209.00	455.00	209.00	455.00	211.00	456.00	211.00	456.00	213.00	457.00	213.00
T0_thres.tif	0142-0437	196.62	66.09	3281.67	-72.43	0.0381	507.00	153.00	508.00	153.00	508.00	155.00	509.00	155.00	509.00	157.00	510.00	157.00	510.00	160.00	511.00	160.00	511.00	164.00	512.00	164.00	512.00	167.00	513.00	167.00	513.00	175.00	514.00	175.00	514.00	189.00	512.00	189.00	512.00	192.00	511.00	192.00	511.00	196.00	510.00	196.00	510.00	199.00	509.00	199.00	509.00	201.00	508.00	201.00	508.00	203.00	507.00	203.00	507.00	205.00	506.00	205.00	506.00	207.00	505.00	207.00	505.00	208.00	504.00	208.00	504.00	209.00	503.00	209.00	503.00	210.00	502.00	210.00	502.00	212.00	501.00	212.00	501.00	213.00	499.00	213.00	499.00	215.00	498.00	215.00	498.00	216.00	497.00	216.00	497.00	217.00	496.00	217.00	496.00	218.00	495.00	218.00	495.00	219.00	494.00	219.00	494.00	220.00	493.00	220.00	493.00	223.00	492.00	223.00	492.00	224.00	491.00	224.00	491.00	225.00	490.00	225.00	490.00	227.00	489.00	227.00	489.00	228.00	488.00	228.00	488.00	229.00	487.00	229.00	487.00	231.00	486.00	231.00	486.00	232.00	485.00	232.00	485.00	233.00	484.00	233.00	484.00	234.00	483.00	234.00	483.00	236.00	482.00	236.00	482.00	237.00	480.00	237.00	480.00	236.00	478.00	236.00	478.00	235.00	477.00	235.00	477.00	234.00	476.00	234.00	476.00	233.00	475.00	233.00	475.00	232.00	474.00	232.00	474.00	230.00	472.00	230.00	472.00	229.00	471.00	229.00	471.00	228.00	470.00	228.00	470.00	227.00	469.00	227.00	469.00	225.00	468.00	225.00	468.00	224.00	467.00	224.00	467.00	223.00	466.00	223.00	466.00	221.00	465.00	221.00	465.00	220.00	464.00	220.00	464.00	218.00	463.00	218.00	463.00	216.00	462.00	216.00	462.00	213.00	461.00	213.00	461.00	212.00	460.00	212.00	460.00	210.00	459.00	210.00	459.00	208.00	458.00	208.00	458.00	206.00	457.00	206.00	457.00	205.00	456.00	205.00	456.00	204.00	455.00	204.00	455.00	203.00	454.00	203.00	454.00	201.00	453.00	201.00	453.00	200.00	452.00	200.00	452.00	198.00	451.00	198.00	451.00	196.00	450.00	196.00	450.00	195.00	449.00	195.00	449.00	194.00	448.00	194.00	448.00	192.00	446.00	192.00	446.00	190.00	443.00	190.00	443.00	189.00	429.00	189.00	429.00	190.00	427.00	190.00	427.00	191.00	424.00	191.00	424.00	192.00	422.00	192.00	422.00	193.00	421.00	193.00	421.00	194.00	420.00	194.00	420.00	195.00	419.00	195.00	419.00	196.00	418.00	196.00	418.00	197.00	416.00	197.00	416.00	198.00	413.00	198.00	413.00	199.00	411.00	199.00	411.00	200.00	410.00	200.00	410.00	201.00	407.00	201.00	407.00	202.00	404.00	202.00	404.00	203.00	402.00	203.00	402.00	204.00	401.00	204.00	401.00	205.00	399.00	205.00	399.00	206.00	398.00	206.00	398.00	207.00	391.00	207.00	391.00	208.00	390.00	208.00	390.00	207.00	386.00	207.00	386.00	206.00	382.00	206.00	382.00	205.00	380.00	205.00	380.00	204.00	379.00	204.00	379.00	203.00	378.00	203.00	378.00	202.00	377.00	202.00	377.00	201.00	376.00	201.00	376.00	200.00	375.00	200.00	375.00	198.00	374.00	198.00	374.00	197.00	373.00	197.00	373.00	195.00	372.00	195.00	372.00	193.00	371.00	193.00	371.00	191.00	370.00	191.00	370.00	188.00	369.00	188.00	369.00	186.00	368.00	186.00	368.00	182.00	367.00	182.00	367.00	177.00	368.00	177.00	368.00	172.00	369.00	172.00	369.00	170.00	370.00	170.00	370.00	167.00	371.00	167.00	371.00	164.00	372.00	164.00	372.00	162.00	373.00	162.00	373.00	161.00	374.00	161.00	374.00	160.00	375.00	160.00	375.00	158.00	376.00	158.00	376.00	144.00	375.00	144.00	375.00	141.00	374.00	141.00	374.00	139.00	373.00	139.00	373.00	136.00	372.00	136.00	372.00	134.00	371.00	134.00	371.00	131.00	370.00	131.00	370.00	130.00	369.00	130.00	369.00	128.00	368.00	128.00	368.00	127.00	367.00	127.00	367.00	125.00	366.00	125.00	366.00	124.00	365.00	124.00	365.00	123.00	364.00	123.00	364.00	122.00	363.00	122.00	363.00	121.00	362.00	121.00	362.00	120.00	361.00	120.00	361.00	118.00	360.00	118.00	360.00	116.00	361.00	116.00	361.00	115.00	363.00	115.00	363.00	113.00	365.00	113.00	365.00	110.00	366.00	110.00	366.00	109.00	369.00	109.00	369.00	108.00	370.00	108.00	370.00	107.00	372.00	107.00	372.00	106.00	375.00	106.00	375.00	105.00	377.00	105.00	377.00	104.00	378.00	104.00	378.00	103.00	379.00	103.00	379.00	102.00	380.00	102.00	380.00	100.00	381.00	100.00	381.00	99.00	382.00	99.00	382.00	97.00	383.00	97.00	383.00	92.00	384.00	92.00	384.00	81.00	383.00	81.00	383.00	76.00	382.00	76.00	382.00	74.00	381.00	74.00	381.00	72.00	380.00	72.00	380.00	68.00	379.00	68.00	379.00	58.00	381.00	58.00	381.00	55.00	382.00	55.00	382.00	54.00	385.00	54.00	385.00	52.00	387.00	52.00	387.00	51.00	389.00	51.00	389.00	50.00	391.00	50.00	391.00	49.00	395.00	49.00	395.00	48.00	408.00	48.00	408.00	49.00	411.00	49.00	411.00	50.00	417.00	50.00	417.00	51.00	419.00	51.00	419.00	52.00	422.00	52.00	422.00	53.00	423.00	53.00	423.00	54.00	425.00	54.00	425.00	55.00	426.00	55.00	426.00	56.00	427.00	56.00	427.00	57.00	428.00	57.00	428.00	58.00	429.00	58.00	429.00	59.00	432.00	59.00	432.00	63.00	433.00	63.00	433.00	68.00	434.00	68.00	434.00	70.00	435.00	70.00	435.00	73.00	436.00	73.00	436.00	78.00	437.00	78.00	437.00	81.00	438.00	81.00	438.00	84.00	439.00	84.00	439.00	87.00	440.00	87.00	440.00	89.00	441.00	89.00	441.00	91.00	442.00	91.00	442.00	92.00	443.00	92.00	443.00	94.00	444.00	94.00	444.00	96.00	445.00	96.00	445.00	97.00	446.00	97.00	446.00	98.00	447.00	98.00	447.00	100.00	449.00	100.00	449.00	102.00	450.00	102.00	450.00	103.00	451.00	103.00	451.00	104.00	452.00	104.00	452.00	105.00	454.00	105.00	454.00	106.00	455.00	106.00	455.00	107.00	457.00	107.00	457.00	108.00	458.00	108.00	458.00	109.00	461.00	109.00	461.00	110.00	462.00	110.00	462.00	112.00	466.00	112.00	466.00	114.00	465.00	114.00	465.00	117.00	464.00	117.00	464.00	128.00	465.00	128.00	465.00	132.00	466.00	132.00	466.00	133.00	467.00	133.00	467.00	134.00	468.00	134.00	468.00	135.00	470.00	135.00	470.00	136.00	472.00	136.00	472.00	137.00	476.00	137.00	476.00	136.00	478.00	136.00	478.00	135.00	479.00	135.00	479.00	134.00	482.00	134.00	482.00	133.00	485.00	133.00	485.00	132.00	488.00	132.00	488.00	131.00	491.00	131.00	491.00	130.00	492.00	130.00	492.00	131.00	493.00	131.00	493.00	133.00	494.00	133.00	494.00	135.00	495.00	135.00	495.00	136.00	496.00	136.00	496.00	138.00	497.00	138.00	497.00	139.00	498.00	139.00	498.00	141.00	499.00	141.00	499.00	142.00	500.00	142.00	500.00	143.00	501.00	143.00	501.00	144.00	502.00	144.00	502.00	146.00	503.00	146.00	503.00	148.00	504.00	148.00	504.00	149.00	505.00	149.00	505.00	150.00	506.00	150.00	506.00	152.00	507.00	152.00
T0_thres.tif	0254-0500	234.23	124.77	3417.86	-60.93	0.0064	584.00	297.00	583.00	297.00	583.00	300.00	582.00	300.00	582.00	307.00	581.00	307.00	581.00	315.00	580.00	315.00	580.00	323.00	579.00	323.00	579.00	329.00	578.00	329.00	578.00	334.00	577.00	334.00	577.00	337.00	576.00	337.00	576.00	339.00	575.00	339.00	575.00	341.00	574.00	341.00	574.00	343.00	573.00	343.00	573.00	344.00	572.00	344.00	572.00	345.00	571.00	345.00	571.00	346.00	570.00	346.00	570.00	347.00	569.00	347.00	569.00	348.00	567.00	348.00	567.00	349.00	565.00	349.00	565.00	350.00	562.00	350.00	562.00	351.00	559.00	351.00	559.00	350.00	555.00	350.00	555.00	349.00	553.00	349.00	553.00	348.00	551.00	348.00	551.00	347.00	548.00	347.00	548.00	346.00	546.00	346.00	546.00	345.00	541.00	345.00	541.00	344.00	535.00	344.00	535.00	345.00	529.00	345.00	529.00	346.00	527.00	346.00	527.00	347.00	525.00	347.00	525.00	348.00	524.00	348.00	524.00	349.00	523.00	349.00	523.00	350.00	522.00	350.00	522.00	351.00	521.00	351.00	521.00	352.00	520.00	352.00	520.00	353.00	519.00	353.00	519.00	354.00	518.00	354.00	518.00	355.00	516.00	355.00	516.00	354.00	515.00	354.00	515.00	353.00	514.00	353.00	514.00	352.00	513.00	352.00	513.00	351.00	512.00	351.00	512.00	350.00	510.00	350.00	510.00	349.00	509.00	349.00	509.00	348.00	506.00	348.00	506.00	347.00	505.00	347.00	505.00	346.00	504.00	346.00	504.00	345.00	502.00	345.00	502.00	344.00	501.00	344.00	501.00	343.00	500.00	343.00	500.00	342.00	499.00	342.00	499.00	341.00	498.00	341.00	498.00	339.00	497.00	339.00	497.00	338.00	496.00	338.00	496.00	337.00	495.00	337.00	495.00	336.00	494.00	336.00	494.00	335.00	493.00	335.00	493.00	334.00	491.00	334.00	491.00	333.00	490.00	333.00	490.00	332.00	488.00	332.00	488.00	331.00	486.00	331.00	486.00	330.00	483.00	330.00	483.00	329.00	481.00	329.00	481.00	328.00	475.00	328.00	475.00	327.00	454.00	327.00	454.00	326.00	448.00	326.00	448.00	325.00	445.00	325.00	445.00	324.00	443.00	324.00	443.00	323.00	440.00	323.00	440.00	322.00	438.00	322.00	438.00	321.00	434.00	321.00	434.00	320.00	429.00	320.00	429.00	319.00	427.00	319.00	427.00	318.00	425.00	318.00	425.00	317.00	424.00	317.00	424.00	316.00	423.00	316.00	423.00	315.00	422.00	315.00	422.00	314.00	421.00	314.00	421.00	313.00	420.00	313.00	420.00	312.00	419.00	312.00	419.00	311.00	418.00	311.00	418.00	310.00	417.00	310.00	417.00	308.00	416.00	308.00	416.00	306.00	415.00	306.00	415.00	303.00	414.00	303.00	414.00	293.00	415.00	293.00	415.00	289.00	416.00	289.00	416.00	287.00	417.00	287.00	417.00	285.00	418.00	285.00	418.00	283.00	419.00	283.00	419.00	280.00	420.00	280.00	420.00	279.00	421.00	279.00	421.00	277.00	425.00	277.00	425.00	276.00	427.00	276.00	427.00	275.00	438.00	275.00	438.00	276.00	445.00	276.00	445.00	277.00	456.00	277.00	456.00	276.00	461.00	276.00	461.00	275.00	468.00	275.00	468.00	274.00	476.00	274.00	476.00	273.00	484.00	273.00	484.00	271.00	485.00	271.00	485.00	269.00	486.00	269.00	486.00	263.00	487.00	263.00	487.00	253.00	486.00	253.00	486.00	248.00	485.00	248.00	485.00	239.00	486.00	239.00	486.00	236.00	487.00	236.00	487.00	235.00	489.00	235.00	489.00	234.00	490.00	234.00	490.00	231.00	491.00	231.00	491.00	230.00	493.00	230.00	493.00	227.00	494.00	227.00	494.00	226.00	496.00	226.00	496.00	222.00	497.00	222.00	497.00	221.00	498.00	221.00	498.00	220.00	499.00	220.00	499.00	219.00	501.00	219.00	501.00	218.00	502.00	218.00	502.00	216.00	504.00	216.00	504.00	215.00	505.00	215.00	505.00	213.00	506.00	213.00	506.00	212.00	507.00	212.00	507.00	211.00	508.00	211.00	508.00	210.00	509.00	210.00	509.00	208.00	510.00	208.00	510.00	206.00	511.00	206.00	511.00	204.00	512.00	204.00	512.00	202.00	513.00	202.00	513.00	199.00	514.00	199.00	514.00	195.00	515.00	195.00	515.00	194.00	517.00	194.00	517.00	172.00	516.00	172.00	516.00	165.00	515.00	165.00	515.00	161.00	514.00	161.00	514.00	157.00	513.00	157.00	513.00	156.00	516.00	156.00	516.00	155.00	519.00	155.00	519.00	153.00	520.00	153.00	520.00	154.00	525.00	154.00	525.00	155.00	529.00	155.00	529.00	156.00	533.00	156.00	533.00	157.00	535.00	157.00	535.00	158.00	538.00	158.00	538.00	159.00	541.00	159.00	541.00	160.00	543.00	160.00	543.00	161.00	544.00	161.00	544.00	162.00	545.00	162.00	545.00	163.00	546.00	163.00	546.00	164.00	548.00	164.00	548.00	165.00	549.00	165.00	549.00	166.00	550.00	166.00	550.00	167.00	551.00	167.00	551.00	168.00	552.00	168.00	552.00	169.00	553.00	169.00	553.00	170.00	554.00	170.00	554.00	171.00	556.00	171.00	556.00	173.00	557.00	173.00	557.00	174.00	558.00	174.00	558.00	175.00	559.00	175.00	559.00	176.00	560.00	176.00	560.00	177.00	561.00	177.00	561.00	179.00	562.00	179.00	562.00	181.00	563.00	181.00	563.00	183.00	564.00	183.00	564.00	186.00	565.00	186.00	565.00	189.00	566.00	189.00	566.00	192.00	565.00	192.00	565.00	196.00	564.00	196.00	564.00	198.00	563.00	198.00	563.00	200.00	562.00	200.00	562.00	202.00	561.00	202.00	561.00	204.00	560.00	204.00	560.00	205.00	559.00	205.00	559.00	208.00	558.00	208.00	558.00	209.00	557.00	209.00	557.00	211.00	556.00	211.00	556.00	213.00	555.00	213.00	555.00	214.00	554.00	214.00	554.00	216.00	553.00	216.00	553.00	217.00	552.00	217.00	552.00	218.00	551.00	218.00	551.00	220.00	550.00	220.00	550.00	221.00	549.00	221.00	549.00	224.00	548.00	224.00	548.00	227.00	547.00	227.00	547.00	230.00	546.00	230.00	546.00	238.00	545.00	238.00	545.00	245.00	546.00	245.00	546.00	247.00	547.00	247.00	547.00	248.00	548.00	248.00	548.00	249.00	549.00	249.00	549.00	251.00	551.00	251.00	551.00	253.00	553.00	253.00	553.00	254.00	554.00	254.00	554.00	255.00	556.00	255.00	556.00	256.00	557.00	256.00	557.00	257.00	559.00	257.00	559.00	258.00	560.00	258.00	560.00	259.00	562.00	259.00	562.00	260.00	563.00	260.00	563.00	261.00	565.00	261.00	565.00	262.00	566.00	262.00	566.00	263.00	567.00	263.00	567.00	264.00	568.00	264.00	568.00	265.00	569.00	265.00	569.00	266.00	570.00	266.00	570.00	267.00	571.00	267.00	571.00	268.00	572.00	268.00	572.00	269.00	573.00	269.00	573.00	270.00	574.00	270.00	574.00	271.00	575.00	271.00	575.00	272.00	576.00	272.00	576.00	274.00	577.00	274.00	577.00	275.00	578.00	275.00	578.00	277.00	579.00	277.00	579.00	279.00	580.00	279.00	580.00	280.00	581.00	280.00	581.00	281.00	582.00	281.00	582.00	282.00	583.00	282.00	583.00	283.00	584.00	283.00	584.00	285.00	585.00	285.00	585.00	286.00	586.00	286.00	586.00	288.00	587.00	288.00	587.00	289.00	586.00	289.00	586.00	290.00	585.00	290.00	585.00	293.00	584.00	293.00
T0_thres.tif	0059-0477	217.42	26.66	1155.89	-75.83	0.0671	517.00	63.00	516.00	63.00	516.00	66.00	515.00	66.00	515.00	69.00	514.00	69.00	514.00	72.00	513.00	72.00	513.00	73.00	512.00	73.00	512.00	75.00	511.00	75.00	511.00	77.00	510.00	77.00	510.00	79.00	509.00	79.00	509.00	80.00	508.00	80.00	508.00	82.00	507.00	82.00	507.00	83.00	506.00	83.00	506.00	85.00	505.00	85.00	505.00	86.00	504.00	86.00	504.00	88.00	503.00	88.00	503.00	89.00	502.00	89.00	502.00	90.00	501.00	90.00	501.00	92.00	500.00	92.00	500.00	93.00	499.00	93.00	499.00	94.00	498.00	94.00	498.00	96.00	497.00	96.00	497.00	97.00	488.00	97.00	488.00	98.00	483.00	98.00	483.00	99.00	481.00	99.00	481.00	100.00	478.00	100.00	478.00	101.00	475.00	101.00	475.00	102.00	474.00	102.00	474.00	103.00	473.00	103.00	473.00	104.00	471.00	104.00	471.00	105.00	470.00	105.00	470.00	106.00	469.00	106.00	469.00	108.00	466.00	108.00	466.00	107.00	463.00	107.00	463.00	106.00	461.00	106.00	461.00	105.00	459.00	105.00	459.00	104.00	458.00	104.00	458.00	103.00	456.00	103.00	456.00	102.00	455.00	102.00	455.00	101.00	454.00	101.00	454.00	100.00	453.00	100.00	453.00	99.00	452.00	99.00	452.00	98.00	451.00	98.00	451.00	97.00	450.00	97.00	450.00	96.00	449.00	96.00	449.00	94.00	448.00	94.00	448.00	93.00	447.00	93.00	447.00	92.00	446.00	92.00	446.00	90.00	445.00	90.00	445.00	89.00	444.00	89.00	444.00	87.00	443.00	87.00	443.00	85.00	442.00	85.00	442.00	82.00	441.00	82.00	441.00	79.00	440.00	79.00	440.00	76.00	439.00	76.00	439.00	71.00	438.00	71.00	438.00	68.00	437.00	68.00	437.00	66.00	436.00	66.00	436.00	61.00	435.00	61.00	435.00	54.00	438.00	54.00	438.00	52.00	441.00	52.00	441.00	51.00	442.00	51.00	442.00	50.00	444.00	50.00	444.00	48.00	445.00	48.00	445.00	47.00	448.00	47.00	448.00	45.00	450.00	45.00	450.00	44.00	451.00	44.00	451.00	43.00	452.00	43.00	452.00	40.00	453.00	40.00	453.00	38.00	454.00	38.00	454.00	36.00	455.00	36.00	455.00	30.00	456.00	30.00	456.00	25.00	457.00	25.00	457.00	23.00	458.00	23.00	458.00	20.00	461.00	20.00	461.00	18.00	463.00	18.00	463.00	17.00	464.00	17.00	464.00	16.00	466.00	16.00	466.00	15.00	467.00	15.00	467.00	14.00	468.00	14.00	468.00	13.00	470.00	13.00	470.00	12.00	477.00	12.00	477.00	11.00	482.00	11.00	482.00	12.00	487.00	12.00	487.00	13.00	489.00	13.00	489.00	14.00	492.00	14.00	492.00	15.00	494.00	15.00	494.00	16.00	496.00	16.00	496.00	17.00	497.00	17.00	497.00	18.00	498.00	18.00	498.00	19.00	500.00	19.00	500.00	20.00	502.00	20.00	502.00	21.00	503.00	21.00	503.00	22.00	505.00	22.00	505.00	23.00	507.00	23.00	507.00	24.00	508.00	24.00	508.00	25.00	509.00	25.00	509.00	26.00	510.00	26.00	510.00	27.00	511.00	27.00	511.00	28.00	512.00	28.00	512.00	29.00	513.00	29.00	513.00	31.00	514.00	31.00	514.00	32.00	515.00	32.00	515.00	33.00	516.00	33.00	516.00	35.00	517.00	35.00	517.00	38.00	518.00	38.00	518.00	41.00	519.00	41.00	519.00	49.00	520.00	49.00	520.00	51.00	519.00	51.00	519.00	57.00	518.00	57.00	518.00	60.00	517.00	60.00
T0_thres.tif	0479-0614	276.82	220.47	8438.64	-70.60	0.0162	635.00	372.00	636.00	372.00	636.00	376.00	637.00	376.00	637.00	379.00	638.00	379.00	638.00	381.00	640.00	381.00	640.00	384.00	641.00	384.00	641.00	386.00	642.00	386.00	642.00	388.00	643.00	388.00	643.00	390.00	644.00	390.00	644.00	391.00	645.00	391.00	645.00	393.00	646.00	393.00	646.00	395.00	647.00	395.00	647.00	397.00	648.00	397.00	648.00	399.00	649.00	399.00	649.00	401.00	650.00	401.00	650.00	404.00	651.00	404.00	651.00	405.00	652.00	405.00	652.00	407.00	653.00	407.00	653.00	409.00	654.00	409.00	654.00	412.00	655.00	412.00	655.00	415.00	656.00	415.00	656.00	418.00	657.00	418.00	657.00	437.00	656.00	437.00	656.00	441.00	655.00	441.00	655.00	445.00	654.00	445.00	654.00	447.00	653.00	447.00	653.00	450.00	652.00	450.00	652.00	452.00	651.00	452.00	651.00	454.00	650.00	454.00	650.00	457.00	649.00	457.00	649.00	460.00	648.00	460.00	648.00	462.00	647.00	462.00	647.00	464.00	646.00	464.00	646.00	466.00	645.00	466.00	645.00	469.00	644.00	469.00	644.00	470.00	643.00	470.00	643.00	471.00	642.00	471.00	642.00	473.00	641.00	473.00	641.00	475.00	640.00	475.00	640.00	477.00	639.00	477.00	639.00	478.00	638.00	478.00	638.00	480.00	637.00	480.00	637.00	482.00	636.00	482.00	636.00	483.00	635.00	483.00	635.00	485.00	634.00	485.00	634.00	488.00	633.00	488.00	633.00	490.00	632.00	490.00	632.00	493.00	631.00	493.00	631.00	494.00	630.00	494.00	630.00	496.00	629.00	496.00	629.00	498.00	628.00	498.00	628.00	501.00	627.00	501.00	627.00	504.00	626.00	504.00	626.00	507.00	625.00	507.00	625.00	511.00	624.00	511.00	624.00	515.00	623.00	515.00	623.00	521.00	622.00	521.00	622.00	539.00	623.00	539.00	623.00	546.00	624.00	546.00	624.00	549.00	625.00	549.00	625.00	552.00	626.00	552.00	626.00	555.00	627.00	555.00	627.00	558.00	628.00	558.00	628.00	560.00	629.00	560.00	629.00	562.00	630.00	562.00	630.00	563.00	631.00	563.00	631.00	564.00	632.00	564.00	632.00	565.00	633.00	565.00	633.00	566.00	634.00	566.00	634.00	567.00	636.00	567.00	636.00	568.00	638.00	568.00	638.00	569.00	639.00	569.00	639.00	570.00	641.00	570.00	641.00	571.00	645.00	571.00	645.00	572.00	658.00	572.00	658.00	571.00	660.00	571.00	660.00	570.00	662.00	570.00	662.00	569.00	663.00	569.00	663.00	568.00	665.00	568.00	665.00	567.00	667.00	567.00	667.00	566.00	669.00	566.00	669.00	565.00	671.00	565.00	671.00	564.00	673.00	564.00	673.00	563.00	675.00	563.00	675.00	562.00	677.00	562.00	677.00	561.00	678.00	561.00	678.00	560.00	680.00	560.00	680.00	559.00	682.00	559.00	682.00	558.00	683.00	558.00	683.00	557.00	684.00	557.00	684.00	565.00	685.00	565.00	685.00	567.00	686.00	567.00	686.00	569.00	687.00	569.00	687.00	571.00	688.00	571.00	688.00	572.00	689.00	572.00	689.00	574.00	690.00	574.00	690.00	575.00	691.00	575.00	691.00	577.00	692.00	577.00	692.00	578.00	693.00	578.00	693.00	579.00	694.00	579.00	694.00	580.00	696.00	580.00	696.00	581.00	698.00	581.00	698.00	582.00	700.00	582.00	700.00	583.00	701.00	583.00	701.00	584.00	703.00	584.00	703.00	585.00	704.00	585.00	704.00	586.00	706.00	586.00	706.00	587.00	707.00	587.00	707.00	588.00	708.00	588.00	708.00	589.00	710.00	589.00	710.00	590.00	712.00	590.00	712.00	591.00	714.00	591.00	714.00	592.00	716.00	592.00	716.00	593.00	717.00	593.00	717.00	594.00	719.00	594.00	719.00	595.00	720.00	595.00	720.00	597.00	721.00	597.00	721.00	598.00	722.00	598.00	722.00	599.00	723.00	599.00	723.00	601.00	724.00	601.00	724.00	603.00	725.00	603.00	725.00	606.00	726.00	606.00	726.00	616.00	725.00	616.00	725.00	619.00	724.00	619.00	724.00	623.00	723.00	623.00	723.00	626.00	722.00	626.00	722.00	628.00	721.00	628.00	721.00	629.00	720.00	629.00	720.00	630.00	719.00	630.00	719.00	631.00	717.00	631.00	717.00	632.00	715.00	632.00	715.00	633.00	709.00	633.00	709.00	634.00	700.00	634.00	700.00	635.00	694.00	635.00	694.00	636.00	693.00	636.00	693.00	637.00	692.00	637.00	692.00	638.00	691.00	638.00	691.00	639.00	690.00	639.00	690.00	640.00	689.00	640.00	689.00	641.00	688.00	641.00	688.00	643.00	687.00	643.00	687.00	647.00	686.00	647.00	686.00	657.00	685.00	657.00	685.00	661.00	684.00	661.00	684.00	663.00	683.00	663.00	683.00	664.00	682.00	664.00	682.00	665.00	681.00	665.00	681.00	668.00	680.00	668.00	680.00	672.00	679.00	672.00	679.00	676.00	678.00	676.00	678.00	680.00	677.00	680.00	677.00	682.00	676.00	682.00	676.00	685.00	675.00	685.00	675.00	688.00	674.00	688.00	674.00	692.00	673.00	692.00	673.00	695.00	672.00	695.00	672.00	699.00	671.00	699.00	671.00	703.00	670.00	703.00	670.00	706.00	669.00	706.00	669.00	707.00	668.00	707.00	668.00	709.00	667.00	709.00	667.00	710.00	665.00	710.00	665.00	711.00	660.00	711.00	660.00	710.00	658.00	710.00	658.00	709.00	656.00	709.00	656.00	708.00	654.00	708.00	654.00	707.00	653.00	707.00	653.00	706.00	652.00	706.00	652.00	705.00	651.00	705.00	651.00	704.00	650.00	704.00	650.00	703.00	649.00	703.00	649.00	701.00	648.00	701.00	648.00	699.00	647.00	699.00	647.00	697.00	646.00	697.00	646.00	696.00	645.00	696.00	645.00	693.00	644.00	693.00	644.00	691.00	643.00	691.00	643.00	689.00	642.00	689.00	642.00	686.00	641.00	686.00	641.00	683.00	640.00	683.00	640.00	680.00	639.00	680.00	639.00	678.00	638.00	678.00	638.00	675.00	637.00	675.00	637.00	672.00	636.00	672.00	636.00	669.00	635.00	669.00	635.00	666.00	634.00	666.00	634.00	664.00	633.00	664.00	633.00	661.00	632.00	661.00	632.00	659.00	631.00	659.00	631.00	656.00	630.00	656.00	630.00	654.00	629.00	654.00	629.00	652.00	628.00	652.00	628.00	651.00	627.00	651.00	627.00	649.00	626.00	649.00	626.00	647.00	625.00	647.00	625.00	645.00	624.00	645.00	624.00	644.00	623.00	644.00	623.00	643.00	622.00	643.00	622.00	641.00	621.00	641.00	621.00	639.00	620.00	639.00	620.00	637.00	619.00	637.00	619.00	636.00	618.00	636.00	618.00	635.00	617.00	635.00	617.00	634.00	616.00	634.00	616.00	633.00	614.00	633.00	614.00	632.00	604.00	632.00	604.00	633.00	603.00	633.00	603.00	634.00	601.00	634.00	601.00	635.00	600.00	635.00	600.00	636.00	599.00	636.00	599.00	638.00	598.00	638.00	598.00	639.00	597.00	639.00	597.00	640.00	596.00	640.00	596.00	642.00	595.00	642.00	595.00	644.00	587.00	644.00	587.00	645.00	582.00	645.00	582.00	643.00	581.00	643.00	581.00	641.00	577.00	641.00	577.00	643.00	575.00	643.00	575.00	644.00	572.00	644.00	572.00	643.00	569.00	643.00	569.00	642.00	566.00	642.00	566.00	641.00	562.00	641.00	562.00	640.00	560.00	640.00	560.00	639.00	558.00	639.00	558.00	638.00	556.00	638.00	556.00	637.00	555.00	637.00	555.00	635.00	554.00	635.00	554.00	633.00	553.00	633.00	553.00	629.00	552.00	629.00	552.00	621.00	551.00	621.00	551.00	615.00	550.00	615.00	550.00	612.00	549.00	612.00	549.00	607.00	548.00	607.00	548.00	603.00	547.00	603.00	547.00	600.00	546.00	600.00	546.00	597.00	545.00	597.00	545.00	595.00	544.00	595.00	544.00	593.00	543.00	593.00	543.00	592.00	542.00	592.00	542.00	591.00	541.00	591.00	541.00	590.00	540.00	590.00	540.00	589.00	539.00	589.00	539.00	587.00	538.00	587.00	538.00	586.00	537.00	586.00	537.00	584.00	538.00	584.00	538.00	582.00	540.00	582.00	540.00	581.00	541.00	581.00	541.00	580.00	542.00	580.00	542.00	579.00	543.00	579.00	543.00	578.00	544.00	578.00	544.00	577.00	545.00	577.00	545.00	576.00	546.00	576.00	546.00	575.00	547.00	575.00	547.00	574.00	548.00	574.00	548.00	573.00	549.00	573.00	549.00	572.00	550.00	572.00	550.00	570.00	552.00	570.00	552.00	569.00	553.00	569.00	553.00	567.00	554.00	567.00	554.00	566.00	555.00	566.00	555.00	565.00	556.00	565.00	556.00	564.00	557.00	564.00	557.00	563.00	558.00	563.00	558.00	562.00	559.00	562.00	559.00	559.00	561.00	559.00	561.00	558.00	562.00	558.00	562.00	557.00	563.00	557.00	563.00	554.00	565.00	554.00	565.00	553.00	566.00	553.00	566.00	551.00	567.00	551.00	567.00	549.00	568.00	549.00	568.00	546.00	569.00	546.00	569.00	543.00	570.00	543.00	570.00	526.00	569.00	526.00	569.00	522.00	568.00	522.00	568.00	520.00	567.00	520.00	567.00	516.00	566.00	516.00	566.00	511.00	565.00	511.00	565.00	509.00	564.00	509.00	564.00	506.00	563.00	506.00	563.00	503.00	564.00	503.00	564.00	502.00	565.00	502.00	565.00	501.00	566.00	501.00	566.00	500.00	567.00	500.00	567.00	498.00	568.00	498.00	568.00	496.00	569.00	496.00	569.00	494.00	570.00	494.00	570.00	491.00	571.00	491.00	571.00	485.00	572.00	485.00	572.00	479.00	571.00	479.00	571.00	463.00	570.00	463.00	570.00	459.00	569.00	459.00	569.00	456.00	568.00	456.00	568.00	453.00	567.00	453.00	567.00	452.00	566.00	452.00	566.00	451.00	565.00	451.00	565.00	450.00	564.00	450.00	564.00	449.00	563.00	449.00	563.00	448.00	562.00	448.00	562.00	447.00	561.00	447.00	561.00	446.00	560.00	446.00	560.00	445.00	557.00	445.00	557.00	444.00	550.00	444.00	550.00	447.00	549.00	447.00	549.00	448.00	548.00	448.00	548.00	450.00	547.00	450.00	547.00	451.00	546.00	451.00	546.00	454.00	545.00	454.00	545.00	459.00	544.00	459.00	544.00	465.00	542.00	465.00	542.00	464.00	541.00	464.00	541.00	462.00	540.00	462.00	540.00	461.00	539.00	461.00	539.00	460.00	538.00	460.00	538.00	458.00	537.00	458.00	537.00	457.00	536.00	457.00	536.00	456.00	535.00	456.00	535.00	455.00	534.00	455.00	534.00	453.00	533.00	453.00	533.00	452.00	532.00	452.00	532.00	450.00	531.00	450.00	531.00	449.00	530.00	449.00	530.00	447.00	529.00	447.00	529.00	446.00	528.00	446.00	528.00	444.00	527.00	444.00	527.00	443.00	526.00	443.00	526.00	441.00	524.00	441.00	524.00	439.00	523.00	439.00	523.00	438.00	522.00	438.00	522.00	436.00	521.00	436.00	521.00	434.00	520.00	434.00	520.00	431.00	519.00	431.00	519.00	429.00	518.00	429.00	518.00	427.00	517.00	427.00	517.00	425.00	516.00	425.00	516.00	423.00	515.00	423.00	515.00	421.00	514.00	421.00	514.00	418.00	513.00	418.00	513.00	415.00	512.00	415.00	512.00	413.00	511.00	413.00	511.00	411.00	510.00	411.00	510.00	409.00	509.00	409.00	509.00	408.00	508.00	408.00	508.00	405.00	507.00	405.00	507.00	403.00	506.00	403.00	506.00	402.00	505.00	402.00	505.00	400.00	504.00	400.00	504.00	398.00	503.00	398.00	503.00	397.00	502.00	397.00	502.00	396.00	503.00	396.00	503.00	391.00	504.00	391.00	504.00	389.00	506.00	389.00	506.00	388.00	507.00	388.00	507.00	386.00	508.00	386.00	508.00	385.00	509.00	385.00	509.00	384.00	510.00	384.00	510.00	383.00	511.00	383.00	511.00	381.00	512.00	381.00	512.00	377.00	513.00	377.00	513.00	364.00	514.00	364.00	514.00	362.00	515.00	362.00	515.00	361.00	516.00	361.00	516.00	360.00	517.00	360.00	517.00	359.00	521.00	359.00	521.00	357.00	522.00	357.00	522.00	356.00	523.00	356.00	523.00	355.00	524.00	355.00	524.00	354.00	525.00	354.00	525.00	353.00	526.00	353.00	526.00	351.00	527.00	351.00	527.00	350.00	530.00	350.00	530.00	349.00	532.00	349.00	532.00	348.00	543.00	348.00	543.00	349.00	546.00	349.00	546.00	350.00	549.00	350.00	549.00	351.00	551.00	351.00	551.00	352.00	553.00	352.00	553.00	353.00	556.00	353.00	556.00	354.00	565.00	354.00	565.00	353.00	568.00	353.00	568.00	352.00	570.00	352.00	570.00	351.00	572.00	351.00	572.00	350.00	573.00	350.00	573.00	348.00	574.00	348.00	574.00	347.00	576.00	347.00	576.00	346.00	577.00	346.00	577.00	344.00	578.00	344.00	578.00	342.00	579.00	342.00	579.00	340.00	580.00	340.00	580.00	337.00	581.00	337.00	581.00	332.00	582.00	332.00	582.00	326.00	583.00	326.00	583.00	318.00	584.00	318.00	584.00	310.00	585.00	310.00	585.00	303.00	586.00	303.00	586.00	300.00	587.00	300.00	587.00	296.00	588.00	296.00	588.00	293.00	589.00	293.00	589.00	292.00	591.00	292.00	591.00	288.00	592.00	288.00	592.00	285.00	594.00	285.00	594.00	284.00	595.00	284.00	595.00	283.00	596.00	283.00	596.00	281.00	597.00	281.00	597.00	280.00	598.00	280.00	598.00	278.00	599.00	278.00	599.00	276.00	600.00	276.00	600.00	274.00	601.00	274.00	601.00	271.00	602.00	271.00	602.00	269.00	603.00	269.00	603.00	267.00	604.00	267.00	604.00	266.00	605.00	266.00	605.00	264.00	606.00	264.00	606.00	263.00	607.00	263.00	607.00	262.00	608.00	262.00	608.00	260.00	609.00	260.00	609.00	259.00	612.00	259.00	612.00	258.00	613.00	258.00	613.00	257.00	614.00	257.00	614.00	256.00	615.00	256.00	615.00	254.00	618.00	254.00	618.00	253.00	619.00	253.00	619.00	252.00	621.00	252.00	621.00	251.00	622.00	251.00	622.00	250.00	624.00	250.00	624.00	249.00	627.00	249.00	627.00	248.00	634.00	248.00	634.00	249.00	639.00	249.00	639.00	250.00	641.00	250.00	641.00	251.00	643.00	251.00	643.00	256.00	648.00	256.00	648.00	259.00	649.00	259.00	649.00	260.00	650.00	260.00	650.00	261.00	651.00	261.00	651.00	263.00	652.00	263.00	652.00	266.00	653.00	266.00	653.00	269.00	654.00	269.00	654.00	278.00	655.00	278.00	655.00	285.00	654.00	285.00	654.00	293.00	653.00	293.00	653.00	297.00	652.00	297.00	652.00	300.00	651.00	300.00	651.00	302.00	650.00	302.00	650.00	305.00	649.00	305.00	649.00	309.00	648.00	309.00	648.00	311.00	647.00	311.00	647.00	312.00	646.00	312.00	646.00	314.00	645.00	314.00	645.00	316.00	644.00	316.00	644.00	317.00	643.00	317.00	643.00	319.00	642.00	319.00	642.00	320.00	641.00	320.00	641.00	321.00	640.00	321.00	640.00	322.00	639.00	322.00	639.00	324.00	637.00	324.00	637.00	325.00	636.00	325.00	636.00	326.00	635.00	326.00	635.00	328.00	634.00	328.00	634.00	330.00	633.00	330.00	633.00	332.00	632.00	332.00	632.00	335.00	631.00	335.00	631.00	349.00	632.00	349.00	632.00	356.00	633.00	356.00	633.00	362.00	634.00	362.00	634.00	366.00	635.00	366.00
T0_thres.tif	0500-0507	229.24	229.42	2969.81	86.91	0.0248	549.00	504.00	551.00	504.00	551.00	505.00	553.00	505.00	553.00	506.00	556.00	506.00	556.00	505.00	560.00	505.00	560.00	508.00	561.00	508.00	561.00	511.00	562.00	511.00	562.00	513.00	563.00	513.00	563.00	518.00	564.00	518.00	564.00	522.00	565.00	522.00	565.00	525.00	566.00	525.00	566.00	529.00	567.00	529.00	567.00	540.00	566.00	540.00	566.00	543.00	565.00	543.00	565.00	546.00	564.00	546.00	564.00	548.00	563.00	548.00	563.00	550.00	562.00	550.00	562.00	551.00	561.00	551.00	561.00	552.00	560.00	552.00	560.00	554.00	559.00	554.00	559.00	555.00	558.00	555.00	558.00	556.00	557.00	556.00	557.00	557.00	556.00	557.00	556.00	559.00	555.00	559.00	555.00	560.00	554.00	560.00	554.00	561.00	553.00	561.00	553.00	562.00	552.00	562.00	552.00	563.00	551.00	563.00	551.00	564.00	550.00	564.00	550.00	566.00	549.00	566.00	549.00	567.00	548.00	567.00	548.00	568.00	547.00	568.00	547.00	569.00	546.00	569.00	546.00	570.00	545.00	570.00	545.00	571.00	544.00	571.00	544.00	572.00	543.00	572.00	543.00	573.00	542.00	573.00	542.00	574.00	541.00	574.00	541.00	575.00	540.00	575.00	540.00	576.00	539.00	576.00	539.00	577.00	538.00	577.00	538.00	578.00	537.00	578.00	537.00	579.00	535.00	579.00	535.00	581.00	534.00	581.00	534.00	582.00	531.00	582.00	531.00	583.00	529.00	583.00	529.00	584.00	526.00	584.00	526.00	585.00	524.00	585.00	524.00	586.00	522.00	586.00	522.00	587.00	520.00	587.00	520.00	588.00	519.00	588.00	519.00	589.00	517.00	589.00	517.00	590.00	515.00	590.00	515.00	591.00	513.00	591.00	513.00	592.00	511.00	592.00	511.00	593.00	509.00	593.00	509.00	594.00	507.00	594.00	507.00	595.00	505.00	595.00	505.00	596.00	503.00	596.00	503.00	597.00	502.00	597.00	502.00	598.00	500.00	598.00	500.00	599.00	498.00	599.00	498.00	600.00	497.00	600.00	497.00	601.00	495.00	601.00	495.00	602.00	493.00	602.00	493.00	603.00	489.00	603.00	489.00	604.00	488.00	604.00	488.00	605.00	486.00	605.00	486.00	606.00	484.00	606.00	484.00	607.00	482.00	607.00	482.00	608.00	481.00	608.00	481.00	609.00	478.00	609.00	478.00	610.00	476.00	610.00	476.00	611.00	474.00	611.00	474.00	612.00	467.00	612.00	467.00	611.00	465.00	611.00	465.00	610.00	464.00	610.00	464.00	609.00	463.00	609.00	463.00	607.00	462.00	607.00	462.00	605.00	461.00	605.00	461.00	603.00	460.00	603.00	460.00	600.00	459.00	600.00	459.00	597.00	458.00	597.00	458.00	593.00	457.00	593.00	457.00	584.00	458.00	584.00	458.00	579.00	459.00	579.00	459.00	575.00	460.00	575.00	460.00	572.00	461.00	572.00	461.00	570.00	462.00	570.00	462.00	567.00	463.00	567.00	463.00	565.00	464.00	565.00	464.00	563.00	465.00	563.00	465.00	561.00	466.00	561.00	466.00	560.00	468.00	560.00	468.00	559.00	469.00	559.00	469.00	556.00	471.00	556.00	471.00	555.00	472.00	555.00	472.00	554.00	473.00	554.00	473.00	553.00	474.00	553.00	474.00	550.00	476.00	550.00	476.00	549.00	477.00	549.00	477.00	548.00	478.00	548.00	478.00	546.00	480.00	546.00	480.00	544.00	482.00	544.00	482.00	541.00	484.00	541.00	484.00	540.00	485.00	540.00	485.00	537.00	486.00	537.00	486.00	534.00	487.00	534.00	487.00	530.00	488.00	530.00	488.00	513.00	487.00	513.00	487.00	509.00	486.00	509.00	486.00	506.00	485.00	506.00	485.00	505.00	484.00	505.00	484.00	504.00	483.00	504.00	483.00	502.00	482.00	502.00	482.00	501.00	481.00	501.00	481.00	500.00	480.00	500.00	480.00	499.00	479.00	499.00	479.00	498.00	478.00	498.00	478.00	497.00	477.00	497.00	477.00	487.00	476.00	487.00	476.00	482.00	475.00	482.00	475.00	477.00	474.00	477.00	474.00	472.00	473.00	472.00	473.00	467.00	472.00	467.00	472.00	465.00	471.00	465.00	471.00	462.00	470.00	462.00	470.00	458.00	469.00	458.00	469.00	455.00	468.00	455.00	468.00	452.00	467.00	452.00	467.00	450.00	466.00	450.00	466.00	447.00	465.00	447.00	465.00	443.00	464.00	443.00	464.00	440.00	463.00	440.00	463.00	438.00	462.00	438.00	462.00	435.00	461.00	435.00	461.00	432.00	460.00	432.00	460.00	430.00	459.00	430.00	459.00	428.00	458.00	428.00	458.00	426.00	457.00	426.00	457.00	425.00	456.00	425.00	456.00	422.00	455.00	422.00	455.00	421.00	454.00	421.00	454.00	418.00	453.00	418.00	453.00	415.00	452.00	415.00	452.00	411.00	451.00	411.00	451.00	406.00	450.00	406.00	450.00	401.00	449.00	401.00	449.00	398.00	448.00	398.00	448.00	395.00	449.00	395.00	449.00	389.00	450.00	389.00	450.00	388.00	452.00	388.00	452.00	389.00	462.00	389.00	462.00	390.00	470.00	390.00	470.00	391.00	473.00	391.00	473.00	392.00	478.00	392.00	478.00	393.00	484.00	393.00	484.00	394.00	488.00	394.00	488.00	395.00	494.00	395.00	494.00	397.00	497.00	397.00	497.00	398.00	499.00	398.00	499.00	399.00	500.00	399.00	500.00	401.00	501.00	401.00	501.00	403.00	502.00	403.00	502.00	404.00	503.00	404.00	503.00	406.00	504.00	406.00	504.00	408.00	505.00	408.00	505.00	410.00	506.00	410.00	506.00	412.00	507.00	412.00	507.00	413.00	508.00	413.00	508.00	415.00	509.00	415.00	509.00	418.00	510.00	418.00	510.00	420.00	511.00	420.00	511.00	423.00	512.00	423.00	512.00	425.00	513.00	425.00	513.00	427.00	514.00	427.00	514.00	429.00	515.00	429.00	515.00	431.00	516.00	431.00	516.00	434.00	517.00	434.00	517.00	436.00	518.00	436.00	518.00	438.00	519.00	438.00	519.00	440.00	520.00	440.00	520.00	442.00	521.00	442.00	521.00	443.00	522.00	443.00	522.00	444.00	523.00	444.00	523.00	446.00	524.00	446.00	524.00	447.00	525.00	447.00	525.00	448.00	526.00	448.00	526.00	450.00	527.00	450.00	527.00	451.00	528.00	451.00	528.00	453.00	529.00	453.00	529.00	455.00	530.00	455.00	530.00	456.00	531.00	456.00	531.00	457.00	532.00	457.00	532.00	458.00	533.00	458.00	533.00	460.00	534.00	460.00	534.00	461.00	535.00	461.00	535.00	462.00	536.00	462.00	536.00	464.00	537.00	464.00	537.00	465.00	538.00	465.00	538.00	466.00	539.00	466.00	539.00	468.00	540.00	468.00	540.00	470.00	543.00	470.00	543.00	483.00	544.00	483.00	544.00	488.00	545.00	488.00	545.00	493.00	546.00	493.00	546.00	498.00	547.00	498.00	547.00	500.00	548.00	500.00	548.00	502.00	549.00	502.00
T0_thres.tif	0642-0462	206.38	294.52	9812.36	-52.83	0.0481	581.00	663.00	580.00	663.00	580.00	667.00	579.00	667.00	579.00	689.00	580.00	689.00	580.00	694.00	581.00	694.00	581.00	698.00	582.00	698.00	582.00	700.00	583.00	700.00	583.00	703.00	584.00	703.00	584.00	705.00	585.00	705.00	585.00	707.00	586.00	707.00	586.00	708.00	587.00	708.00	587.00	711.00	588.00	711.00	588.00	713.00	589.00	713.00	589.00	720.00	588.00	720.00	588.00	725.00	587.00	725.00	587.00	727.00	586.00	727.00	586.00	730.00	585.00	730.00	585.00	731.00	584.00	731.00	584.00	732.00	582.00	732.00	582.00	733.00	581.00	733.00	581.00	734.00	580.00	734.00	580.00	735.00	579.00	735.00	579.00	736.00	577.00	736.00	577.00	737.00	572.00	737.00	572.00	738.00	556.00	738.00	556.00	737.00	548.00	737.00	548.00	738.00	543.00	738.00	543.00	739.00	541.00	739.00	541.00	740.00	539.00	740.00	539.00	742.00	538.00	742.00	538.00	744.00	537.00	744.00	537.00	748.00	536.00	748.00	536.00	754.00	537.00	754.00	537.00	760.00	538.00	760.00	538.00	769.00	539.00	769.00	539.00	773.00	540.00	773.00	540.00	776.00	541.00	776.00	541.00	778.00	542.00	778.00	542.00	781.00	543.00	781.00	543.00	784.00	544.00	784.00	544.00	785.00	542.00	785.00	542.00	784.00	537.00	784.00	537.00	783.00	535.00	783.00	535.00	782.00	531.00	782.00	531.00	781.00	521.00	781.00	521.00	782.00	514.00	782.00	514.00	783.00	512.00	783.00	512.00	784.00	509.00	784.00	509.00	785.00	506.00	785.00	506.00	786.00	504.00	786.00	504.00	787.00	503.00	787.00	503.00	788.00	501.00	788.00	501.00	789.00	500.00	789.00	500.00	790.00	499.00	790.00	499.00	791.00	497.00	791.00	497.00	792.00	496.00	792.00	496.00	793.00	495.00	793.00	495.00	794.00	494.00	794.00	494.00	795.00	493.00	795.00	493.00	796.00	492.00	796.00	492.00	797.00	491.00	797.00	491.00	798.00	489.00	798.00	489.00	799.00	488.00	799.00	488.00	800.00	487.00	800.00	487.00	801.00	486.00	801.00	486.00	802.00	485.00	802.00	485.00	803.00	484.00	803.00	484.00	804.00	482.00	804.00	482.00	805.00	481.00	805.00	481.00	806.00	480.00	806.00	480.00	807.00	479.00	807.00	479.00	808.00	478.00	808.00	478.00	809.00	477.00	809.00	477.00	810.00	476.00	810.00	476.00	811.00	475.00	811.00	475.00	812.00	473.00	812.00	473.00	813.00	472.00	813.00	472.00	814.00	471.00	814.00	471.00	815.00	469.00	815.00	469.00	816.00	468.00	816.00	468.00	817.00	465.00	817.00	465.00	818.00	462.00	818.00	462.00	819.00	452.00	819.00	452.00	818.00	450.00	818.00	450.00	817.00	447.00	817.00	447.00	816.00	446.00	816.00	446.00	815.00	445.00	815.00	445.00	814.00	444.00	814.00	444.00	813.00	442.00	813.00	442.00	812.00	441.00	812.00	441.00	811.00	440.00	811.00	440.00	810.00	438.00	810.00	438.00	809.00	437.00	809.00	437.00	808.00	436.00	808.00	436.00	807.00	435.00	807.00	435.00	806.00	434.00	806.00	434.00	805.00	433.00	805.00	433.00	804.00	432.00	804.00	432.00	803.00	430.00	803.00	430.00	802.00	428.00	802.00	428.00	801.00	427.00	801.00	427.00	800.00	426.00	800.00	426.00	799.00	425.00	799.00	425.00	798.00	424.00	798.00	424.00	797.00	423.00	797.00	423.00	795.00	422.00	795.00	422.00	793.00	421.00	793.00	421.00	788.00	422.00	788.00	422.00	784.00	423.00	784.00	423.00	781.00	424.00	781.00	424.00	779.00	425.00	779.00	425.00	777.00	426.00	777.00	426.00	775.00	427.00	775.00	427.00	773.00	428.00	773.00	428.00	772.00	429.00	772.00	429.00	769.00	431.00	769.00	431.00	767.00	432.00	767.00	432.00	766.00	433.00	766.00	433.00	765.00	434.00	765.00	434.00	763.00	435.00	763.00	435.00	761.00	436.00	761.00	436.00	760.00	437.00	760.00	437.00	758.00	438.00	758.00	438.00	757.00	439.00	757.00	439.00	755.00	440.00	755.00	440.00	753.00	441.00	753.00	441.00	750.00	442.00	750.00	442.00	746.00	443.00	746.00	443.00	741.00	444.00	741.00	444.00	733.00	445.00	733.00	445.00	727.00	444.00	727.00	444.00	722.00	443.00	722.00	443.00	720.00	442.00	720.00	442.00	718.00	441.00	718.00	441.00	717.00	440.00	717.00	440.00	716.00	439.00	716.00	439.00	715.00	438.00	715.00	438.00	714.00	436.00	714.00	436.00	713.00	434.00	713.00	434.00	712.00	433.00	712.00	433.00	711.00	430.00	711.00	430.00	710.00	427.00	710.00	427.00	709.00	424.00	709.00	424.00	708.00	419.00	708.00	419.00	709.00	417.00	709.00	417.00	710.00	414.00	710.00	414.00	711.00	412.00	711.00	412.00	712.00	411.00	712.00	411.00	713.00	410.00	713.00	410.00	714.00	409.00	714.00	409.00	715.00	408.00	715.00	408.00	716.00	407.00	716.00	407.00	717.00	406.00	717.00	406.00	718.00	405.00	718.00	405.00	719.00	404.00	719.00	404.00	720.00	403.00	720.00	403.00	721.00	402.00	721.00	402.00	722.00	400.00	722.00	400.00	723.00	399.00	723.00	399.00	724.00	398.00	724.00	398.00	725.00	397.00	725.00	397.00	726.00	395.00	726.00	395.00	727.00	394.00	727.00	394.00	729.00	392.00	729.00	392.00	730.00	390.00	730.00	390.00	731.00	387.00	731.00	387.00	732.00	385.00	732.00	385.00	733.00	384.00	733.00	384.00	734.00	382.00	734.00	382.00	735.00	380.00	735.00	380.00	736.00	378.00	736.00	378.00	737.00	377.00	737.00	377.00	738.00	368.00	738.00	368.00	737.00	365.00	737.00	365.00	736.00	364.00	736.00	364.00	735.00	363.00	735.00	363.00	734.00	362.00	734.00	362.00	732.00	361.00	732.00	361.00	730.00	360.00	730.00	360.00	728.00	359.00	728.00	359.00	725.00	358.00	725.00	358.00	722.00	357.00	722.00	357.00	714.00	356.00	714.00	356.00	707.00	355.00	707.00	355.00	701.00	356.00	701.00	356.00	698.00	357.00	698.00	357.00	696.00	358.00	696.00	358.00	694.00	359.00	694.00	359.00	692.00	360.00	692.00	360.00	691.00	361.00	691.00	361.00	689.00	362.00	689.00	362.00	686.00	363.00	686.00	363.00	683.00	364.00	683.00	364.00	681.00	365.00	681.00	365.00	679.00	366.00	679.00	366.00	678.00	367.00	678.00	367.00	675.00	369.00	675.00	369.00	674.00	370.00	674.00	370.00	673.00	371.00	673.00	371.00	670.00	373.00	670.00	373.00	669.00	374.00	669.00	374.00	667.00	375.00	667.00	375.00	665.00	376.00	665.00	376.00	663.00	377.00	663.00	377.00	659.00	378.00	659.00	378.00	655.00	379.00	655.00	379.00	643.00	378.00	643.00	378.00	640.00	377.00	640.00	377.00	638.00	376.00	638.00	376.00	636.00	375.00	636.00	375.00	634.00	374.00	634.00	374.00	633.00	373.00	633.00	373.00	632.00	372.00	632.00	372.00	631.00	370.00	631.00	370.00	630.00	369.00	630.00	369.00	629.00	366.00	629.00	366.00	628.00	363.00	628.00	363.00	627.00	360.00	627.00	360.00	626.00	358.00	626.00	358.00	625.00	355.00	625.00	355.00	624.00	352.00	624.00	352.00	623.00	350.00	623.00	350.00	622.00	348.00	622.00	348.00	621.00	345.00	621.00	345.00	620.00	344.00	620.00	344.00	619.00	343.00	619.00	343.00	618.00	342.00	618.00	342.00	617.00	340.00	617.00	340.00	616.00	338.00	616.00	338.00	615.00	337.00	615.00	337.00	614.00	336.00	614.00	336.00	613.00	335.00	613.00	335.00	604.00	334.00	604.00	334.00	570.00	335.00	570.00	335.00	568.00	336.00	568.00	336.00	567.00	337.00	567.00	337.00	566.00	338.00	566.00	338.00	565.00	340.00	565.00	340.00	564.00	343.00	564.00	343.00	563.00	346.00	563.00	346.00	562.00	349.00	562.00	349.00	561.00	350.00	561.00	350.00	560.00	352.00	560.00	352.00	559.00	354.00	559.00	354.00	558.00	356.00	558.00	356.00	557.00	357.00	557.00	357.00	556.00	359.00	556.00	359.00	555.00	360.00	555.00	360.00	552.00	361.00	552.00	361.00	551.00	362.00	551.00	362.00	550.00	364.00	550.00	364.00	549.00	365.00	549.00	365.00	547.00	366.00	547.00	366.00	546.00	367.00	546.00	367.00	543.00	368.00	543.00	368.00	541.00	369.00	541.00	369.00	534.00	370.00	534.00	370.00	523.00	369.00	523.00	369.00	518.00	368.00	518.00	368.00	512.00	367.00	512.00	367.00	508.00	366.00	508.00	366.00	503.00	365.00	503.00	365.00	497.00	364.00	497.00	364.00	493.00	363.00	493.00	363.00	488.00	362.00	488.00	362.00	482.00	361.00	482.00	361.00	475.00	360.00	475.00	360.00	466.00	362.00	466.00	362.00	467.00	364.00	467.00	364.00	468.00	366.00	468.00	366.00	469.00	368.00	469.00	368.00	470.00	370.00	470.00	370.00	471.00	372.00	471.00	372.00	472.00	374.00	472.00	374.00	473.00	375.00	473.00	375.00	474.00	378.00	474.00	378.00	475.00	380.00	475.00	380.00	476.00	382.00	476.00	382.00	477.00	384.00	477.00	384.00	478.00	386.00	478.00	386.00	479.00	391.00	479.00	391.00	480.00	393.00	480.00	393.00	481.00	397.00	481.00	397.00	482.00	403.00	482.00	403.00	483.00	411.00	483.00	411.00	484.00	418.00	484.00	418.00	485.00	424.00	485.00	424.00	486.00	429.00	486.00	429.00	487.00	434.00	487.00	434.00	488.00	442.00	488.00	442.00	489.00	445.00	489.00	445.00	488.00	446.00	488.00	446.00	489.00	452.00	489.00	452.00	490.00	454.00	490.00	454.00	491.00	457.00	491.00	457.00	492.00	459.00	492.00	459.00	493.00	461.00	493.00	461.00	494.00	464.00	494.00	464.00	495.00	467.00	495.00	467.00	496.00	471.00	496.00	471.00	497.00	472.00	497.00	472.00	498.00	473.00	498.00	473.00	499.00	474.00	499.00	474.00	500.00	475.00	500.00	475.00	501.00	476.00	501.00	476.00	502.00	478.00	502.00	478.00	504.00	479.00	504.00	479.00	505.00	480.00	505.00	480.00	506.00	481.00	506.00	481.00	507.00	482.00	507.00	482.00	508.00	483.00	508.00	483.00	512.00	484.00	512.00	484.00	515.00	485.00	515.00	485.00	527.00	484.00	527.00	484.00	531.00	483.00	531.00	483.00	534.00	482.00	534.00	482.00	535.00	481.00	535.00	481.00	536.00	480.00	536.00	480.00	537.00	479.00	537.00	479.00	541.00	477.00	541.00	477.00	543.00	475.00	543.00	475.00	545.00	474.00	545.00	474.00	546.00	473.00	546.00	473.00	547.00	472.00	547.00	472.00	548.00	471.00	548.00	471.00	550.00	470.00	550.00	470.00	551.00	469.00	551.00	469.00	552.00	468.00	552.00	468.00	553.00	467.00	553.00	467.00	554.00	465.00	554.00	465.00	556.00	463.00	556.00	463.00	558.00	462.00	558.00	462.00	560.00	461.00	560.00	461.00	562.00	460.00	562.00	460.00	564.00	459.00	564.00	459.00	567.00	458.00	567.00	458.00	569.00	457.00	569.00	457.00	572.00	456.00	572.00	456.00	576.00	455.00	576.00	455.00	581.00	454.00	581.00	454.00	595.00	455.00	595.00	455.00	600.00	456.00	600.00	456.00	603.00	457.00	603.00	457.00	606.00	458.00	606.00	458.00	608.00	459.00	608.00	459.00	610.00	460.00	610.00	460.00	611.00	461.00	611.00	461.00	612.00	462.00	612.00	462.00	613.00	463.00	613.00	463.00	614.00	464.00	614.00	464.00	615.00	466.00	615.00	466.00	616.00	472.00	616.00	472.00	615.00	477.00	615.00	477.00	614.00	479.00	614.00	479.00	613.00	481.00	613.00	481.00	612.00	484.00	612.00	484.00	611.00	485.00	611.00	485.00	610.00	487.00	610.00	487.00	609.00	489.00	609.00	489.00	608.00	491.00	608.00	491.00	607.00	492.00	607.00	492.00	606.00	496.00	606.00	496.00	605.00	498.00	605.00	498.00	604.00	500.00	604.00	500.00	603.00	501.00	603.00	501.00	602.00	503.00	602.00	503.00	601.00	505.00	601.00	505.00	600.00	506.00	600.00	506.00	599.00	508.00	599.00	508.00	598.00	510.00	598.00	510.00	597.00	512.00	597.00	512.00	596.00	514.00	596.00	514.00	595.00	516.00	595.00	516.00	594.00	518.00	594.00	518.00	593.00	520.00	593.00	520.00	592.00	522.00	592.00	522.00	591.00	523.00	591.00	523.00	590.00	525.00	590.00	525.00	589.00	527.00	589.00	527.00	588.00	529.00	588.00	529.00	587.00	533.00	587.00	533.00	588.00	534.00	588.00	534.00	589.00	535.00	589.00	535.00	590.00	536.00	590.00	536.00	591.00	537.00	591.00	537.00	592.00	538.00	592.00	538.00	593.00	539.00	593.00	539.00	594.00	540.00	594.00	540.00	596.00	541.00	596.00	541.00	597.00	542.00	597.00	542.00	599.00	543.00	599.00	543.00	602.00	544.00	602.00	544.00	605.00	545.00	605.00	545.00	609.00	546.00	609.00	546.00	614.00	547.00	614.00	547.00	618.00	548.00	618.00	548.00	624.00	549.00	624.00	549.00	632.00	550.00	632.00	550.00	636.00	551.00	636.00	551.00	638.00	552.00	638.00	552.00	639.00	553.00	639.00	553.00	640.00	554.00	640.00	554.00	641.00	555.00	641.00	555.00	642.00	558.00	642.00	558.00	643.00	560.00	643.00	560.00	644.00	563.00	644.00	563.00	645.00	567.00	645.00	567.00	646.00	569.00	646.00	569.00	647.00	572.00	647.00	572.00	648.00	577.00	648.00	577.00	647.00	578.00	647.00	578.00	645.00	579.00	645.00	579.00	648.00	580.00	648.00	580.00	649.00	585.00	649.00	585.00	648.00	590.00	648.00	590.00	647.00	591.00	647.00	591.00	649.00	590.00	649.00	590.00	651.00	589.00	651.00	589.00	652.00	588.00	652.00	588.00	653.00	587.00	653.00	587.00	654.00	586.00	654.00	586.00	655.00	585.00	655.00	585.00	656.00	584.00	656.00	584.00	657.00	583.00	657.00	583.00	659.00	582.00	659.00	582.00	661.00	581.00	661.00
T0_thres.tif	0579-0269	120.52	262.03	2501.71	-57.51	0.0239	331.00	607.00	332.00	607.00	332.00	616.00	333.00	616.00	333.00	617.00	334.00	617.00	334.00	619.00	333.00	619.00	333.00	620.00	331.00	620.00	331.00	621.00	330.00	621.00	330.00	622.00	329.00	622.00	329.00	623.00	327.00	623.00	327.00	624.00	325.00	624.00	325.00	625.00	324.00	625.00	324.00	626.00	322.00	626.00	322.00	627.00	320.00	627.00	320.00	628.00	318.00	628.00	318.00	630.00	317.00	630.00	317.00	631.00	316.00	631.00	316.00	632.00	315.00	632.00	315.00	633.00	314.00	633.00	314.00	634.00	313.00	634.00	313.00	635.00	312.00	635.00	312.00	637.00	311.00	637.00	311.00	638.00	310.00	638.00	310.00	640.00	309.00	640.00	309.00	642.00	308.00	642.00	308.00	644.00	307.00	644.00	307.00	645.00	306.00	645.00	306.00	647.00	305.00	647.00	305.00	649.00	304.00	649.00	304.00	650.00	303.00	650.00	303.00	652.00	302.00	652.00	302.00	654.00	301.00	654.00	301.00	655.00	300.00	655.00	300.00	657.00	299.00	657.00	299.00	659.00	298.00	659.00	298.00	661.00	297.00	661.00	297.00	662.00	296.00	662.00	296.00	664.00	295.00	664.00	295.00	665.00	294.00	665.00	294.00	667.00	293.00	667.00	293.00	668.00	292.00	668.00	292.00	669.00	291.00	669.00	291.00	670.00	290.00	670.00	290.00	671.00	288.00	671.00	288.00	672.00	287.00	672.00	287.00	673.00	282.00	673.00	282.00	672.00	280.00	672.00	280.00	671.00	278.00	671.00	278.00	670.00	276.00	670.00	276.00	669.00	274.00	669.00	274.00	668.00	272.00	668.00	272.00	667.00	271.00	667.00	271.00	666.00	270.00	666.00	270.00	665.00	269.00	665.00	269.00	664.00	268.00	664.00	268.00	663.00	267.00	663.00	267.00	662.00	266.00	662.00	266.00	660.00	265.00	660.00	265.00	657.00	264.00	657.00	264.00	654.00	263.00	654.00	263.00	632.00	264.00	632.00	264.00	627.00	265.00	627.00	265.00	624.00	266.00	624.00	266.00	620.00	267.00	620.00	267.00	617.00	268.00	617.00	268.00	613.00	269.00	613.00	269.00	602.00	268.00	602.00	268.00	599.00	267.00	599.00	267.00	597.00	266.00	597.00	266.00	595.00	265.00	595.00	265.00	594.00	264.00	594.00	264.00	592.00	263.00	592.00	263.00	591.00	262.00	591.00	262.00	590.00	249.00	590.00	249.00	591.00	247.00	591.00	247.00	592.00	245.00	592.00	245.00	593.00	244.00	593.00	244.00	594.00	243.00	594.00	243.00	596.00	242.00	596.00	242.00	597.00	238.00	597.00	238.00	598.00	235.00	598.00	235.00	599.00	232.00	599.00	232.00	600.00	230.00	600.00	230.00	601.00	229.00	601.00	229.00	602.00	227.00	602.00	227.00	603.00	226.00	603.00	226.00	604.00	224.00	604.00	224.00	605.00	223.00	605.00	223.00	606.00	222.00	606.00	222.00	607.00	221.00	607.00	221.00	606.00	220.00	606.00	220.00	605.00	219.00	605.00	219.00	603.00	218.00	603.00	218.00	601.00	217.00	601.00	217.00	599.00	216.00	599.00	216.00	596.00	215.00	596.00	215.00	594.00	214.00	594.00	214.00	592.00	213.00	592.00	213.00	590.00	212.00	590.00	212.00	588.00	211.00	588.00	211.00	585.00	210.00	585.00	210.00	582.00	209.00	582.00	209.00	579.00	208.00	579.00	208.00	577.00	207.00	577.00	207.00	574.00	206.00	574.00	206.00	558.00	207.00	558.00	207.00	554.00	208.00	554.00	208.00	553.00	209.00	553.00	209.00	551.00	210.00	551.00	210.00	547.00	211.00	547.00	211.00	532.00	210.00	532.00	210.00	524.00	209.00	524.00	209.00	519.00	208.00	519.00	208.00	515.00	207.00	515.00	207.00	511.00	206.00	511.00	206.00	505.00	205.00	505.00	205.00	500.00	206.00	500.00	206.00	494.00	207.00	494.00	207.00	492.00	208.00	492.00	208.00	490.00	210.00	490.00	210.00	489.00	211.00	489.00	211.00	488.00	213.00	488.00	213.00	487.00	216.00	487.00	216.00	486.00	217.00	486.00	217.00	487.00	232.00	487.00	232.00	488.00	235.00	488.00	235.00	489.00	237.00	489.00	237.00	490.00	238.00	490.00	238.00	491.00	240.00	491.00	240.00	492.00	242.00	492.00	242.00	493.00	244.00	493.00	244.00	494.00	245.00	494.00	245.00	495.00	247.00	495.00	247.00	496.00	249.00	496.00	249.00	497.00	250.00	497.00	250.00	498.00	251.00	498.00	251.00	499.00	252.00	499.00	252.00	501.00	253.00	501.00	253.00	505.00	255.00	505.00	255.00	507.00	256.00	507.00	256.00	510.00	257.00	510.00	257.00	513.00	258.00	513.00	258.00	517.00	259.00	517.00	259.00	520.00	260.00	520.00	260.00	522.00	261.00	522.00	261.00	524.00	262.00	524.00	262.00	526.00	263.00	526.00	263.00	527.00	264.00	527.00	264.00	529.00	265.00	529.00	265.00	530.00	266.00	530.00	266.00	531.00	268.00	531.00	268.00	532.00	274.00	532.00	274.00	531.00	276.00	531.00	276.00	530.00	277.00	530.00	277.00	532.00	278.00	532.00	278.00	535.00	279.00	535.00	279.00	537.00	280.00	537.00	280.00	540.00	281.00	540.00	281.00	542.00	282.00	542.00	282.00	543.00	283.00	543.00	283.00	545.00	284.00	545.00	284.00	546.00	285.00	546.00	285.00	547.00	286.00	547.00	286.00	548.00	287.00	548.00	287.00	550.00	288.00	550.00	288.00	551.00	289.00	551.00	289.00	552.00	290.00	552.00	290.00	553.00	291.00	553.00	291.00	554.00	292.00	554.00	292.00	555.00	293.00	555.00	293.00	556.00	294.00	556.00	294.00	557.00	296.00	557.00	296.00	558.00	297.00	558.00	297.00	559.00	299.00	559.00	299.00	560.00	300.00	560.00	300.00	561.00	302.00	561.00	302.00	562.00	305.00	562.00	305.00	563.00	306.00	563.00	306.00	564.00	307.00	564.00	307.00	565.00	308.00	565.00	308.00	566.00	310.00	566.00	310.00	567.00	312.00	567.00	312.00	568.00	316.00	568.00	316.00	569.00	319.00	569.00	319.00	570.00	322.00	570.00	322.00	571.00	330.00	571.00	330.00	570.00	331.00	570.00
T0_thres.tif	0518-0323	147.03	234.46	1409.68	-78.43	0.0674	367.00	531.00	366.00	531.00	366.00	538.00	365.00	538.00	365.00	540.00	364.00	540.00	364.00	543.00	363.00	543.00	363.00	544.00	362.00	544.00	362.00	546.00	361.00	546.00	361.00	547.00	360.00	547.00	360.00	548.00	359.00	548.00	359.00	549.00	358.00	549.00	358.00	550.00	357.00	550.00	357.00	552.00	356.00	552.00	356.00	553.00	354.00	553.00	354.00	554.00	353.00	554.00	353.00	555.00	351.00	555.00	351.00	556.00	349.00	556.00	349.00	557.00	347.00	557.00	347.00	558.00	346.00	558.00	346.00	559.00	343.00	559.00	343.00	560.00	340.00	560.00	340.00	561.00	337.00	561.00	337.00	562.00	335.00	562.00	335.00	563.00	334.00	563.00	334.00	564.00	333.00	564.00	333.00	565.00	332.00	565.00	332.00	567.00	327.00	567.00	327.00	568.00	325.00	568.00	325.00	567.00	322.00	567.00	322.00	566.00	318.00	566.00	318.00	565.00	315.00	565.00	315.00	564.00	312.00	564.00	312.00	563.00	311.00	563.00	311.00	562.00	310.00	562.00	310.00	561.00	308.00	561.00	308.00	560.00	307.00	560.00	307.00	559.00	304.00	559.00	304.00	558.00	302.00	558.00	302.00	557.00	301.00	557.00	301.00	556.00	300.00	556.00	300.00	555.00	298.00	555.00	298.00	554.00	297.00	554.00	297.00	553.00	295.00	553.00	295.00	552.00	294.00	552.00	294.00	550.00	293.00	550.00	293.00	549.00	292.00	549.00	292.00	548.00	291.00	548.00	291.00	547.00	290.00	547.00	290.00	546.00	289.00	546.00	289.00	544.00	288.00	544.00	288.00	543.00	287.00	543.00	287.00	542.00	286.00	542.00	286.00	541.00	285.00	541.00	285.00	539.00	284.00	539.00	284.00	537.00	283.00	537.00	283.00	535.00	282.00	535.00	282.00	533.00	281.00	533.00	281.00	529.00	280.00	529.00	280.00	528.00	281.00	528.00	281.00	526.00	282.00	526.00	282.00	522.00	283.00	522.00	283.00	505.00	282.00	505.00	282.00	495.00	281.00	495.00	281.00	489.00	282.00	489.00	282.00	487.00	283.00	487.00	283.00	485.00	284.00	485.00	284.00	482.00	286.00	482.00	286.00	479.00	288.00	479.00	288.00	478.00	289.00	478.00	289.00	477.00	290.00	477.00	290.00	476.00	291.00	476.00	291.00	475.00	293.00	475.00	293.00	474.00	296.00	474.00	296.00	473.00	300.00	473.00	300.00	472.00	303.00	472.00	303.00	471.00	309.00	471.00	309.00	470.00	314.00	470.00	314.00	471.00	332.00	471.00	332.00	470.00	339.00	470.00	339.00	469.00	343.00	469.00	343.00	470.00	349.00	470.00	349.00	471.00	351.00	471.00	351.00	472.00	352.00	472.00	352.00	473.00	354.00	473.00	354.00	474.00	355.00	474.00	355.00	475.00	356.00	475.00	356.00	476.00	357.00	476.00	357.00	480.00	358.00	480.00	358.00	484.00	359.00	484.00	359.00	490.00	360.00	490.00	360.00	495.00	361.00	495.00	361.00	499.00	362.00	499.00	362.00	505.00	363.00	505.00	363.00	510.00	364.00	510.00	364.00	514.00	365.00	514.00	365.00	520.00	366.00	520.00	366.00	526.00	367.00	526.00
T0_thres.tif	0790-0300	139.63	354.82	11267.71	-58.27	0.0173	427.00	767.00	426.00	767.00	426.00	769.00	425.00	769.00	425.00	770.00	424.00	770.00	424.00	772.00	423.00	772.00	423.00	774.00	422.00	774.00	422.00	776.00	421.00	776.00	421.00	778.00	420.00	778.00	420.00	781.00	419.00	781.00	419.00	785.00	418.00	785.00	418.00	796.00	419.00	796.00	419.00	798.00	420.00	798.00	420.00	799.00	421.00	799.00	421.00	801.00	422.00	801.00	422.00	802.00	423.00	802.00	423.00	803.00	424.00	803.00	424.00	804.00	426.00	804.00	426.00	805.00	427.00	805.00	427.00	806.00	429.00	806.00	429.00	807.00	430.00	807.00	430.00	808.00	432.00	808.00	432.00	809.00	433.00	809.00	433.00	810.00	434.00	810.00	434.00	811.00	435.00	811.00	435.00	812.00	436.00	812.00	436.00	813.00	438.00	813.00	438.00	815.00	440.00	815.00	440.00	816.00	441.00	816.00	441.00	817.00	442.00	817.00	442.00	818.00	444.00	818.00	444.00	819.00	445.00	819.00	445.00	820.00	447.00	820.00	447.00	821.00	449.00	821.00	449.00	822.00	451.00	822.00	451.00	823.00	452.00	823.00	452.00	826.00	453.00	826.00	453.00	828.00	454.00	828.00	454.00	830.00	455.00	830.00	455.00	832.00	456.00	832.00	456.00	833.00	457.00	833.00	457.00	834.00	458.00	834.00	458.00	836.00	459.00	836.00	459.00	838.00	460.00	838.00	460.00	840.00	461.00	840.00	461.00	842.00	462.00	842.00	462.00	844.00	463.00	844.00	463.00	846.00	464.00	846.00	464.00	849.00	465.00	849.00	465.00	852.00	466.00	852.00	466.00	854.00	467.00	854.00	467.00	857.00	468.00	857.00	468.00	861.00	469.00	861.00	469.00	865.00	470.00	865.00	470.00	878.00	469.00	878.00	469.00	881.00	467.00	881.00	467.00	880.00	463.00	880.00	463.00	879.00	459.00	879.00	459.00	878.00	451.00	878.00	451.00	877.00	441.00	877.00	441.00	876.00	423.00	876.00	423.00	877.00	418.00	877.00	418.00	878.00	416.00	878.00	416.00	879.00	415.00	879.00	415.00	880.00	414.00	880.00	414.00	881.00	412.00	881.00	412.00	882.00	411.00	882.00	411.00	883.00	410.00	883.00	410.00	884.00	409.00	884.00	409.00	885.00	408.00	885.00	408.00	887.00	407.00	887.00	407.00	888.00	406.00	888.00	406.00	890.00	405.00	890.00	405.00	891.00	404.00	891.00	404.00	894.00	403.00	894.00	403.00	896.00	402.00	896.00	402.00	898.00	401.00	898.00	401.00	902.00	400.00	902.00	400.00	901.00	399.00	901.00	399.00	900.00	398.00	900.00	398.00	899.00	396.00	899.00	396.00	898.00	394.00	898.00	394.00	897.00	393.00	897.00	393.00	896.00	390.00	896.00	390.00	895.00	388.00	895.00	388.00	894.00	384.00	894.00	384.00	893.00	377.00	893.00	377.00	892.00	368.00	892.00	368.00	893.00	364.00	893.00	364.00	894.00	362.00	894.00	362.00	895.00	361.00	895.00	361.00	896.00	359.00	896.00	359.00	897.00	358.00	897.00	358.00	898.00	356.00	898.00	356.00	900.00	354.00	900.00	354.00	901.00	353.00	901.00	353.00	902.00	352.00	902.00	352.00	904.00	351.00	904.00	351.00	906.00	350.00	906.00	350.00	908.00	349.00	908.00	349.00	909.00	348.00	909.00	348.00	912.00	347.00	912.00	347.00	918.00	346.00	918.00	346.00	924.00	347.00	924.00	347.00	929.00	348.00	929.00	348.00	933.00	349.00	933.00	349.00	937.00	350.00	937.00	350.00	940.00	351.00	940.00	351.00	942.00	352.00	942.00	352.00	945.00	353.00	945.00	353.00	948.00	354.00	948.00	354.00	950.00	355.00	950.00	355.00	953.00	356.00	953.00	356.00	954.00	357.00	954.00	357.00	955.00	358.00	955.00	358.00	956.00	359.00	956.00	359.00	961.00	360.00	961.00	360.00	964.00	359.00	964.00	359.00	965.00	358.00	965.00	358.00	967.00	356.00	967.00	356.00	968.00	353.00	968.00	353.00	969.00	350.00	969.00	350.00	970.00	345.00	970.00	345.00	971.00	342.00	971.00	342.00	972.00	340.00	972.00	340.00	973.00	339.00	973.00	339.00	974.00	338.00	974.00	338.00	975.00	337.00	975.00	337.00	976.00	336.00	976.00	336.00	977.00	335.00	977.00	335.00	978.00	333.00	978.00	333.00	977.00	328.00	977.00	328.00	976.00	320.00	976.00	320.00	975.00	314.00	975.00	314.00	976.00	310.00	976.00	310.00	977.00	308.00	977.00	308.00	978.00	306.00	978.00	306.00	979.00	304.00	979.00	304.00	980.00	302.00	980.00	302.00	981.00	300.00	981.00	300.00	982.00	297.00	982.00	297.00	983.00	295.00	983.00	295.00	984.00	294.00	984.00	294.00	985.00	293.00	985.00	293.00	986.00	291.00	986.00	291.00	987.00	289.00	987.00	289.00	986.00	288.00	986.00	288.00	985.00	287.00	985.00	287.00	984.00	286.00	984.00	286.00	983.00	285.00	983.00	285.00	982.00	284.00	982.00	284.00	981.00	283.00	981.00	283.00	979.00	282.00	979.00	282.00	977.00	281.00	977.00	281.00	976.00	280.00	976.00	280.00	975.00	279.00	975.00	279.00	973.00	278.00	973.00	278.00	972.00	277.00	972.00	277.00	970.00	276.00	970.00	276.00	969.00	275.00	969.00	275.00	968.00	274.00	968.00	274.00	967.00	273.00	967.00	273.00	965.00	272.00	965.00	272.00	964.00	271.00	964.00	271.00	963.00	270.00	963.00	270.00	962.00	269.00	962.00	269.00	961.00	268.00	961.00	268.00	960.00	267.00	960.00	267.00	959.00	266.00	959.00	266.00	958.00	265.00	958.00	265.00	957.00	264.00	957.00	264.00	951.00	265.00	951.00	265.00	947.00	266.00	947.00	266.00	944.00	267.00	944.00	267.00	940.00	268.00	940.00	268.00	934.00	269.00	934.00	269.00	929.00	270.00	929.00	270.00	926.00	271.00	926.00	271.00	907.00	270.00	907.00	270.00	901.00	269.00	901.00	269.00	897.00	268.00	897.00	268.00	891.00	267.00	891.00	267.00	889.00	266.00	889.00	266.00	886.00	265.00	886.00	265.00	884.00	264.00	884.00	264.00	883.00	263.00	883.00	263.00	881.00	262.00	881.00	262.00	880.00	261.00	880.00	261.00	878.00	260.00	878.00	260.00	877.00	259.00	877.00	259.00	875.00	258.00	875.00	258.00	874.00	257.00	874.00	257.00	872.00	256.00	872.00	256.00	870.00	255.00	870.00	255.00	869.00	254.00	869.00	254.00	867.00	253.00	867.00	253.00	866.00	260.00	866.00	260.00	867.00	266.00	867.00	266.00	866.00	271.00	866.00	271.00	865.00	274.00	865.00	274.00	864.00	279.00	864.00	279.00	863.00	283.00	863.00	283.00	862.00	285.00	862.00	285.00	861.00	289.00	861.00	289.00	860.00	292.00	860.00	292.00	859.00	296.00	859.00	296.00	858.00	298.00	858.00	298.00	857.00	300.00	857.00	300.00	856.00	303.00	856.00	303.00	855.00	305.00	855.00	305.00	854.00	308.00	854.00	308.00	853.00	309.00	853.00	309.00	852.00	310.00	852.00	310.00	851.00	311.00	851.00	311.00	848.00	312.00	848.00	312.00	847.00	313.00	847.00	313.00	846.00	315.00	846.00	315.00	845.00	316.00	845.00	316.00	843.00	317.00	843.00	317.00	840.00	318.00	840.00	318.00	839.00	319.00	839.00	319.00	836.00	320.00	836.00	320.00	834.00	321.00	834.00	321.00	830.00	322.00	830.00	322.00	818.00	323.00	818.00	323.00	814.00	322.00	814.00	322.00	805.00	321.00	805.00	321.00	800.00	320.00	800.00	320.00	796.00	319.00	796.00	319.00	792.00	318.00	792.00	318.00	789.00	317.00	789.00	317.00	786.00	316.00	786.00	316.00	783.00	315.00	783.00	315.00	782.00	314.00	782.00	314.00	780.00	313.00	780.00	313.00	779.00	312.00	779.00	312.00	778.00	311.00	778.00	311.00	777.00	310.00	777.00	310.00	776.00	309.00	776.00	309.00	775.00	307.00	775.00	307.00	774.00	306.00	774.00	306.00	773.00	304.00	773.00	304.00	772.00	303.00	772.00	303.00	771.00	302.00	771.00	302.00	770.00	300.00	770.00	300.00	769.00	299.00	769.00	299.00	768.00	298.00	768.00	298.00	767.00	296.00	767.00	296.00	766.00	295.00	766.00	295.00	765.00	293.00	765.00	293.00	764.00	292.00	764.00	292.00	763.00	291.00	763.00	291.00	762.00	288.00	762.00	288.00	761.00	286.00	761.00	286.00	760.00	284.00	760.00	284.00	759.00	281.00	759.00	281.00	758.00	278.00	758.00	278.00	757.00	275.00	757.00	275.00	756.00	267.00	756.00	267.00	755.00	263.00	755.00	263.00	754.00	260.00	754.00	260.00	752.00	254.00	752.00	254.00	753.00	251.00	753.00	251.00	754.00	248.00	754.00	248.00	755.00	246.00	755.00	246.00	756.00	245.00	756.00	245.00	757.00	244.00	757.00	244.00	758.00	242.00	758.00	242.00	759.00	241.00	759.00	241.00	760.00	239.00	760.00	239.00	762.00	237.00	762.00	237.00	763.00	236.00	763.00	236.00	764.00	235.00	764.00	235.00	765.00	234.00	765.00	234.00	766.00	233.00	766.00	233.00	768.00	232.00	768.00	232.00	769.00	231.00	769.00	231.00	770.00	230.00	770.00	230.00	771.00	229.00	771.00	229.00	772.00	228.00	772.00	228.00	773.00	227.00	773.00	227.00	774.00	226.00	774.00	226.00	776.00	225.00	776.00	225.00	777.00	224.00	777.00	224.00	778.00	223.00	778.00	223.00	780.00	222.00	780.00	222.00	782.00	221.00	782.00	221.00	783.00	220.00	783.00	220.00	785.00	219.00	785.00	219.00	787.00	218.00	787.00	218.00	789.00	217.00	789.00	217.00	792.00	216.00	792.00	216.00	795.00	215.00	795.00	215.00	798.00	214.00	798.00	214.00	802.00	213.00	802.00	213.00	806.00	212.00	806.00	212.00	809.00	211.00	809.00	211.00	821.00	210.00	821.00	210.00	820.00	208.00	820.00	208.00	819.00	199.00	819.00	199.00	818.00	198.00	818.00	198.00	813.00	197.00	813.00	197.00	805.00	196.00	805.00	196.00	799.00	195.00	799.00	195.00	795.00	194.00	795.00	194.00	792.00	193.00	792.00	193.00	790.00	192.00	790.00	192.00	788.00	191.00	788.00	191.00	787.00	190.00	787.00	190.00	785.00	189.00	785.00	189.00	784.00	188.00	784.00	188.00	783.00	186.00	783.00	186.00	782.00	184.00	782.00	184.00	781.00	164.00	781.00	164.00	782.00	159.00	782.00	159.00	783.00	156.00	783.00	156.00	784.00	153.00	784.00	153.00	785.00	149.00	785.00	149.00	786.00	147.00	786.00	147.00	785.00	143.00	785.00	143.00	784.00	142.00	784.00	142.00	783.00	141.00	783.00	141.00	782.00	140.00	782.00	140.00	781.00	139.00	781.00	139.00	780.00	138.00	780.00	138.00	779.00	137.00	779.00	137.00	777.00	136.00	777.00	136.00	776.00	135.00	776.00	135.00	774.00	134.00	774.00	134.00	772.00	133.00	772.00	133.00	770.00	132.00	770.00	132.00	764.00	131.00	764.00	131.00	760.00	130.00	760.00	130.00	748.00	131.00	748.00	131.00	744.00	132.00	744.00	132.00	745.00	135.00	745.00	135.00	739.00	136.00	739.00	136.00	737.00	137.00	737.00	137.00	736.00	138.00	736.00	138.00	734.00	139.00	734.00	139.00	731.00	142.00	731.00	142.00	730.00	143.00	730.00	143.00	729.00	145.00	729.00	145.00	728.00	146.00	728.00	146.00	725.00	147.00	725.00	147.00	723.00	148.00	723.00	148.00	712.00	147.00	712.00	147.00	705.00	146.00	705.00	146.00	701.00	145.00	701.00	145.00	696.00	144.00	696.00	144.00	692.00	143.00	692.00	143.00	687.00	142.00	687.00	142.00	683.00	141.00	683.00	141.00	677.00	140.00	677.00	140.00	676.00	141.00	676.00	141.00	672.00	142.00	672.00	142.00	669.00	144.00	669.00	144.00	667.00	146.00	667.00	146.00	666.00	151.00	666.00	151.00	667.00	153.00	667.00	153.00	668.00	155.00	668.00	155.00	669.00	157.00	669.00	157.00	670.00	158.00	670.00	158.00	671.00	159.00	671.00	159.00	672.00	160.00	672.00	160.00	673.00	161.00	673.00	161.00	674.00	162.00	674.00	162.00	675.00	163.00	675.00	163.00	676.00	164.00	676.00	164.00	677.00	165.00	677.00	165.00	678.00	166.00	678.00	166.00	679.00	167.00	679.00	167.00	680.00	168.00	680.00	168.00	681.00	169.00	681.00	169.00	682.00	170.00	682.00	170.00	684.00	171.00	684.00	171.00	685.00	172.00	685.00	172.00	686.00	174.00	686.00	174.00	687.00	175.00	687.00	175.00	688.00	176.00	688.00	176.00	689.00	177.00	689.00	177.00	690.00	178.00	690.00	178.00	691.00	179.00	691.00	179.00	692.00	181.00	692.00	181.00	693.00	182.00	693.00	182.00	694.00	184.00	694.00	184.00	695.00	187.00	695.00	187.00	696.00	190.00	696.00	190.00	697.00	195.00	697.00	195.00	698.00	207.00	698.00	207.00	697.00	209.00	697.00	209.00	696.00	211.00	696.00	211.00	695.00	212.00	695.00	212.00	694.00	213.00	694.00	213.00	693.00	215.00	693.00	215.00	692.00	216.00	692.00	216.00	691.00	217.00	691.00	217.00	688.00	218.00	688.00	218.00	687.00	220.00	687.00	220.00	685.00	221.00	685.00	221.00	683.00	222.00	683.00	222.00	680.00	223.00	680.00	223.00	669.00	222.00	669.00	222.00	666.00	221.00	666.00	221.00	664.00	220.00	664.00	220.00	660.00	219.00	660.00	219.00	658.00	218.00	658.00	218.00	656.00	217.00	656.00	217.00	654.00	216.00	654.00	216.00	651.00	215.00	651.00	215.00	649.00	214.00	649.00	214.00	646.00	213.00	646.00	213.00	643.00	212.00	643.00	212.00	638.00	211.00	638.00	211.00	636.00	212.00	636.00	212.00	630.00	213.00	630.00	213.00	627.00	214.00	627.00	214.00	624.00	215.00	624.00	215.00	621.00	216.00	621.00	216.00	619.00	217.00	619.00	217.00	617.00	218.00	617.00	218.00	616.00	219.00	616.00	219.00	615.00	220.00	615.00	220.00	614.00	221.00	614.00	221.00	612.00	223.00	612.00	223.00	611.00	225.00	611.00	225.00	608.00	226.00	608.00	226.00	607.00	229.00	607.00	229.00	605.00	232.00	605.00	232.00	604.00	233.00	604.00	233.00	603.00	235.00	603.00	235.00	602.00	238.00	602.00	238.00	601.00	241.00	601.00	241.00	600.00	242.00	600.00	242.00	602.00	245.00	602.00	245.00	600.00	246.00	600.00	246.00	597.00	247.00	597.00	247.00	596.00	248.00	596.00	248.00	595.00	250.00	595.00	250.00	594.00	252.00	594.00	252.00	593.00	259.00	593.00	259.00	594.00	260.00	594.00	260.00	595.00	261.00	595.00	261.00	596.00	262.00	596.00	262.00	598.00	263.00	598.00	263.00	599.00	264.00	599.00	264.00	601.00	265.00	601.00	265.00	605.00	266.00	605.00	266.00	610.00	265.00	610.00	265.00	614.00	264.00	614.00	264.00	617.00	263.00	617.00	263.00	621.00	262.00	621.00	262.00	624.00	261.00	624.00	261.00	629.00	260.00	629.00	260.00	656.00	261.00	656.00	261.00	660.00	262.00	660.00	262.00	662.00	263.00	662.00	263.00	664.00	264.00	664.00	264.00	665.00	265.00	665.00	265.00	667.00	267.00	667.00	267.00	669.00	268.00	669.00	268.00	670.00	269.00	670.00	269.00	671.00	271.00	671.00	271.00	672.00	274.00	672.00	274.00	673.00	275.00	673.00	275.00	674.00	277.00	674.00	277.00	675.00	280.00	675.00	280.00	676.00	290.00	676.00	290.00	675.00	291.00	675.00	291.00	674.00	293.00	674.00	293.00	673.00	294.00	673.00	294.00	672.00	295.00	672.00	295.00	671.00	296.00	671.00	296.00	670.00	297.00	670.00	297.00	668.00	298.00	668.00	298.00	667.00	299.00	667.00	299.00	665.00	300.00	665.00	300.00	664.00	301.00	664.00	301.00	662.00	302.00	662.00	302.00	660.00	303.00	660.00	303.00	658.00	304.00	658.00	304.00	657.00	305.00	657.00	305.00	655.00	306.00	655.00	306.00	653.00	307.00	653.00	307.00	652.00	308.00	652.00	308.00	650.00	309.00	650.00	309.00	648.00	310.00	648.00	310.00	647.00	311.00	647.00	311.00	645.00	312.00	645.00	312.00	643.00	313.00	643.00	313.00	640.00	315.00	640.00	315.00	637.00	317.00	637.00	317.00	636.00	318.00	636.00	318.00	635.00	319.00	635.00	319.00	634.00	320.00	634.00	320.00	633.00	321.00	633.00	321.00	631.00	323.00	631.00	323.00	630.00	325.00	630.00	325.00	629.00	327.00	629.00	327.00	628.00	328.00	628.00	328.00	627.00	330.00	627.00	330.00	626.00	332.00	626.00	332.00	625.00	333.00	625.00	333.00	623.00	336.00	623.00	336.00	622.00	337.00	622.00	337.00	621.00	340.00	621.00	340.00	622.00	341.00	622.00	341.00	623.00	343.00	623.00	343.00	624.00	345.00	624.00	345.00	625.00	348.00	625.00	348.00	626.00	350.00	626.00	350.00	627.00	352.00	627.00	352.00	628.00	355.00	628.00	355.00	629.00	358.00	629.00	358.00	630.00	360.00	630.00	360.00	631.00	363.00	631.00	363.00	632.00	366.00	632.00	366.00	633.00	368.00	633.00	368.00	634.00	369.00	634.00	369.00	635.00	370.00	635.00	370.00	636.00	371.00	636.00	371.00	637.00	372.00	637.00	372.00	639.00	373.00	639.00	373.00	640.00	374.00	640.00	374.00	642.00	375.00	642.00	375.00	645.00	376.00	645.00	376.00	652.00	375.00	652.00	375.00	656.00	374.00	656.00	374.00	660.00	373.00	660.00	373.00	662.00	372.00	662.00	372.00	664.00	371.00	664.00	371.00	666.00	370.00	666.00	370.00	667.00	369.00	667.00	369.00	668.00	368.00	668.00	368.00	670.00	367.00	670.00	367.00	671.00	366.00	671.00	366.00	672.00	365.00	672.00	365.00	673.00	364.00	673.00	364.00	675.00	363.00	675.00	363.00	676.00	362.00	676.00	362.00	678.00	361.00	678.00	361.00	680.00	360.00	680.00	360.00	683.00	359.00	683.00	359.00	686.00	358.00	686.00	358.00	688.00	357.00	688.00	357.00	689.00	356.00	689.00	356.00	691.00	355.00	691.00	355.00	693.00	354.00	693.00	354.00	695.00	353.00	695.00	353.00	698.00	352.00	698.00	352.00	709.00	353.00	709.00	353.00	716.00	354.00	716.00	354.00	724.00	355.00	724.00	355.00	728.00	356.00	728.00	356.00	730.00	357.00	730.00	357.00	733.00	358.00	733.00	358.00	735.00	359.00	735.00	359.00	736.00	360.00	736.00	360.00	738.00	362.00	738.00	362.00	739.00	363.00	739.00	363.00	740.00	366.00	740.00	366.00	741.00	380.00	741.00	380.00	740.00	381.00	740.00	381.00	739.00	383.00	739.00	383.00	738.00	385.00	738.00	385.00	737.00	387.00	737.00	387.00	735.00	390.00	735.00	390.00	734.00	393.00	734.00	393.00	733.00	395.00	733.00	395.00	732.00	397.00	732.00	397.00	729.00	400.00	729.00	400.00	728.00	401.00	728.00	401.00	727.00	402.00	727.00	402.00	725.00	405.00	725.00	405.00	724.00	406.00	724.00	406.00	723.00	407.00	723.00	407.00	722.00	408.00	722.00	408.00	721.00	409.00	721.00	409.00	720.00	410.00	720.00	410.00	719.00	411.00	719.00	411.00	718.00	412.00	718.00	412.00	717.00	413.00	717.00	413.00	716.00	414.00	716.00	414.00	715.00	415.00	715.00	415.00	714.00	417.00	714.00	417.00	713.00	420.00	713.00	420.00	712.00	425.00	712.00	425.00	713.00	428.00	713.00	428.00	716.00	434.00	716.00	434.00	717.00	436.00	717.00	436.00	718.00	437.00	718.00	437.00	719.00	438.00	719.00	438.00	720.00	439.00	720.00	439.00	722.00	440.00	722.00	440.00	725.00	441.00	725.00	441.00	738.00	440.00	738.00	440.00	743.00	439.00	743.00	439.00	747.00	438.00	747.00	438.00	750.00	437.00	750.00	437.00	752.00	436.00	752.00	436.00	754.00	435.00	754.00	435.00	755.00	434.00	755.00	434.00	757.00	433.00	757.00	433.00	758.00	432.00	758.00	432.00	760.00	431.00	760.00	431.00	762.00	430.00	762.00	430.00	763.00	429.00	763.00	429.00	764.00	428.00	764.00	428.00	766.00	427.00	766.00
T0_thres.tif	0588-0750	337.52	274.54	3028.71	-56.46	0.0084	812.00	668.00	813.00	668.00	813.00	670.00	812.00	670.00	812.00	673.00	811.00	673.00	811.00	676.00	810.00	676.00	810.00	677.00	809.00	677.00	809.00	679.00	807.00	679.00	807.00	680.00	805.00	680.00	805.00	681.00	802.00	681.00	802.00	682.00	798.00	682.00	798.00	683.00	795.00	683.00	795.00	684.00	792.00	684.00	792.00	685.00	785.00	685.00	785.00	684.00	769.00	684.00	769.00	685.00	766.00	685.00	766.00	686.00	764.00	686.00	764.00	687.00	763.00	687.00	763.00	688.00	761.00	688.00	761.00	689.00	760.00	689.00	760.00	690.00	759.00	690.00	759.00	691.00	757.00	691.00	757.00	692.00	755.00	692.00	755.00	693.00	753.00	693.00	753.00	694.00	752.00	694.00	752.00	695.00	750.00	695.00	750.00	696.00	747.00	696.00	747.00	697.00	745.00	697.00	745.00	698.00	741.00	698.00	741.00	699.00	734.00	699.00	734.00	698.00	732.00	698.00	732.00	697.00	730.00	697.00	730.00	696.00	728.00	696.00	728.00	695.00	725.00	695.00	725.00	694.00	724.00	694.00	724.00	693.00	722.00	693.00	722.00	692.00	720.00	692.00	720.00	691.00	719.00	691.00	719.00	690.00	717.00	690.00	717.00	689.00	716.00	689.00	716.00	688.00	715.00	688.00	715.00	687.00	714.00	687.00	714.00	686.00	713.00	686.00	713.00	685.00	711.00	685.00	711.00	684.00	710.00	684.00	710.00	683.00	709.00	683.00	709.00	682.00	708.00	682.00	708.00	681.00	707.00	681.00	707.00	680.00	706.00	680.00	706.00	678.00	704.00	678.00	704.00	676.00	703.00	676.00	703.00	675.00	702.00	675.00	702.00	674.00	701.00	674.00	701.00	673.00	700.00	673.00	700.00	672.00	699.00	672.00	699.00	671.00	698.00	671.00	698.00	670.00	697.00	670.00	697.00	669.00	696.00	669.00	696.00	668.00	695.00	668.00	695.00	666.00	694.00	666.00	694.00	665.00	693.00	665.00	693.00	664.00	692.00	664.00	692.00	662.00	691.00	662.00	691.00	661.00	690.00	661.00	690.00	659.00	689.00	659.00	689.00	650.00	690.00	650.00	690.00	646.00	691.00	646.00	691.00	643.00	693.00	643.00	693.00	642.00	694.00	642.00	694.00	641.00	695.00	641.00	695.00	640.00	696.00	640.00	696.00	639.00	697.00	639.00	697.00	638.00	703.00	638.00	703.00	637.00	712.00	637.00	712.00	636.00	718.00	636.00	718.00	635.00	720.00	635.00	720.00	634.00	722.00	634.00	722.00	632.00	723.00	632.00	723.00	631.00	725.00	631.00	725.00	629.00	726.00	629.00	726.00	626.00	727.00	626.00	727.00	622.00	728.00	622.00	728.00	619.00	729.00	619.00	729.00	612.00	730.00	612.00	730.00	608.00	729.00	608.00	729.00	603.00	728.00	603.00	728.00	600.00	727.00	600.00	727.00	598.00	726.00	598.00	726.00	597.00	725.00	597.00	725.00	595.00	724.00	595.00	724.00	594.00	723.00	594.00	723.00	593.00	722.00	593.00	722.00	592.00	721.00	592.00	721.00	591.00	720.00	591.00	720.00	590.00	719.00	590.00	719.00	589.00	717.00	589.00	717.00	588.00	715.00	588.00	715.00	587.00	713.00	587.00	713.00	586.00	710.00	586.00	710.00	585.00	709.00	585.00	709.00	584.00	708.00	584.00	708.00	583.00	707.00	583.00	707.00	582.00	705.00	582.00	705.00	581.00	704.00	581.00	704.00	580.00	702.00	580.00	702.00	579.00	700.00	579.00	700.00	578.00	698.00	578.00	698.00	577.00	697.00	577.00	697.00	576.00	696.00	576.00	696.00	575.00	695.00	575.00	695.00	574.00	694.00	574.00	694.00	573.00	693.00	573.00	693.00	571.00	692.00	571.00	692.00	570.00	691.00	570.00	691.00	568.00	690.00	568.00	690.00	567.00	689.00	567.00	689.00	565.00	688.00	565.00	688.00	562.00	687.00	562.00	687.00	558.00	688.00	558.00	688.00	555.00	690.00	555.00	690.00	550.00	691.00	550.00	691.00	548.00	692.00	548.00	692.00	547.00	693.00	547.00	693.00	545.00	694.00	545.00	694.00	544.00	695.00	544.00	695.00	542.00	696.00	542.00	696.00	541.00	697.00	541.00	697.00	540.00	698.00	540.00	698.00	538.00	699.00	538.00	699.00	537.00	700.00	537.00	700.00	535.00	701.00	535.00	701.00	533.00	702.00	533.00	702.00	529.00	703.00	529.00	703.00	524.00	704.00	524.00	704.00	513.00	703.00	513.00	703.00	506.00	702.00	506.00	702.00	501.00	701.00	501.00	701.00	496.00	700.00	496.00	700.00	490.00	699.00	490.00	699.00	486.00	700.00	486.00	700.00	483.00	701.00	483.00	701.00	482.00	702.00	482.00	702.00	481.00	703.00	481.00	703.00	480.00	706.00	480.00	706.00	478.00	707.00	478.00	707.00	479.00	708.00	479.00	708.00	480.00	710.00	480.00	710.00	481.00	712.00	481.00	712.00	482.00	714.00	482.00	714.00	483.00	716.00	483.00	716.00	484.00	717.00	484.00	717.00	485.00	718.00	485.00	718.00	486.00	720.00	486.00	720.00	487.00	721.00	487.00	721.00	488.00	723.00	488.00	723.00	489.00	724.00	489.00	724.00	490.00	725.00	490.00	725.00	491.00	726.00	491.00	726.00	492.00	727.00	492.00	727.00	493.00	728.00	493.00	728.00	494.00	729.00	494.00	729.00	495.00	730.00	495.00	730.00	496.00	731.00	496.00	731.00	497.00	732.00	497.00	732.00	498.00	733.00	498.00	733.00	500.00	734.00	500.00	734.00	501.00	735.00	501.00	735.00	502.00	736.00	502.00	736.00	504.00	737.00	504.00	737.00	505.00	738.00	505.00	738.00	507.00	740.00	507.00	740.00	509.00	741.00	509.00	741.00	510.00	742.00	510.00	742.00	511.00	743.00	511.00	743.00	512.00	744.00	512.00	744.00	513.00	745.00	513.00	745.00	514.00	746.00	514.00	746.00	516.00	747.00	516.00	747.00	517.00	748.00	517.00	748.00	519.00	749.00	519.00	749.00	520.00	750.00	520.00	750.00	521.00	751.00	521.00	751.00	522.00	752.00	522.00	752.00	524.00	753.00	524.00	753.00	525.00	755.00	525.00	755.00	527.00	757.00	527.00	757.00	528.00	758.00	528.00	758.00	529.00	760.00	529.00	760.00	530.00	761.00	530.00	761.00	531.00	762.00	531.00	762.00	532.00	763.00	532.00	763.00	533.00	764.00	533.00	764.00	534.00	765.00	534.00	765.00	535.00	767.00	535.00	767.00	537.00	768.00	537.00	768.00	540.00	769.00	540.00	769.00	542.00	770.00	542.00	770.00	544.00	771.00	544.00	771.00	546.00	772.00	546.00	772.00	547.00	773.00	547.00	773.00	550.00	774.00	550.00	774.00	552.00	775.00	552.00	775.00	554.00	776.00	554.00	776.00	555.00	778.00	555.00	778.00	558.00	777.00	558.00	777.00	568.00	778.00	568.00	778.00	578.00	779.00	578.00	779.00	581.00	780.00	581.00	780.00	582.00	779.00	582.00	779.00	583.00	778.00	583.00	778.00	585.00	777.00	585.00	777.00	589.00	776.00	589.00	776.00	593.00	775.00	593.00	775.00	596.00	774.00	596.00	774.00	600.00	773.00	600.00	773.00	603.00	772.00	603.00	772.00	615.00	773.00	615.00	773.00	617.00	774.00	617.00	774.00	618.00	775.00	618.00	775.00	619.00	776.00	619.00	776.00	620.00	777.00	620.00	777.00	621.00	778.00	621.00	778.00	622.00	779.00	622.00	779.00	623.00	781.00	623.00	781.00	624.00	782.00	624.00	782.00	625.00	783.00	625.00	783.00	626.00	784.00	626.00	784.00	627.00	786.00	627.00	786.00	628.00	787.00	628.00	787.00	629.00	789.00	629.00	789.00	630.00	790.00	630.00	790.00	631.00	791.00	631.00	791.00	632.00	792.00	632.00	792.00	633.00	793.00	633.00	793.00	634.00	794.00	634.00	794.00	636.00	796.00	636.00	796.00	637.00	797.00	637.00	797.00	638.00	798.00	638.00	798.00	639.00	799.00	639.00	799.00	640.00	800.00	640.00	800.00	641.00	802.00	641.00	802.00	642.00	803.00	642.00	803.00	643.00	804.00	643.00	804.00	644.00	805.00	644.00	805.00	647.00	806.00	647.00	806.00	650.00	807.00	650.00	807.00	652.00	808.00	652.00	808.00	654.00	809.00	654.00	809.00	657.00	810.00	657.00	810.00	660.00	811.00	660.00	811.00	663.00	812.00	663.00
T0_thres.tif	0284-0686	311.55	127.72	2329.55	82.51	0.0691	722.00	299.00	721.00	299.00	721.00	301.00	720.00	301.00	720.00	302.00	719.00	302.00	719.00	303.00	718.00	303.00	718.00	305.00	717.00	305.00	717.00	307.00	716.00	307.00	716.00	308.00	715.00	308.00	715.00	310.00	714.00	310.00	714.00	311.00	713.00	311.00	713.00	313.00	712.00	313.00	712.00	315.00	711.00	315.00	711.00	317.00	710.00	317.00	710.00	318.00	709.00	318.00	709.00	320.00	708.00	320.00	708.00	321.00	707.00	321.00	707.00	323.00	706.00	323.00	706.00	325.00	705.00	325.00	705.00	327.00	704.00	327.00	704.00	329.00	703.00	329.00	703.00	330.00	702.00	330.00	702.00	332.00	701.00	332.00	701.00	334.00	700.00	334.00	700.00	337.00	699.00	337.00	699.00	338.00	698.00	338.00	698.00	340.00	697.00	340.00	697.00	341.00	696.00	341.00	696.00	343.00	695.00	343.00	695.00	345.00	694.00	345.00	694.00	346.00	693.00	346.00	693.00	347.00	692.00	347.00	692.00	348.00	691.00	348.00	691.00	349.00	690.00	349.00	690.00	350.00	689.00	350.00	689.00	352.00	688.00	352.00	688.00	353.00	687.00	353.00	687.00	354.00	686.00	354.00	686.00	355.00	685.00	355.00	685.00	356.00	684.00	356.00	684.00	357.00	683.00	357.00	683.00	358.00	682.00	358.00	682.00	359.00	681.00	359.00	681.00	361.00	680.00	361.00	680.00	362.00	678.00	362.00	678.00	363.00	677.00	363.00	677.00	364.00	676.00	364.00	676.00	365.00	675.00	365.00	675.00	366.00	673.00	366.00	673.00	367.00	672.00	367.00	672.00	368.00	670.00	368.00	670.00	369.00	667.00	369.00	667.00	370.00	663.00	370.00	663.00	371.00	660.00	371.00	660.00	370.00	652.00	370.00	652.00	371.00	643.00	371.00	643.00	370.00	641.00	370.00	641.00	369.00	638.00	369.00	638.00	364.00	637.00	364.00	637.00	360.00	636.00	360.00	636.00	354.00	635.00	354.00	635.00	347.00	634.00	347.00	634.00	338.00	635.00	338.00	635.00	335.00	636.00	335.00	636.00	333.00	637.00	333.00	637.00	331.00	638.00	331.00	638.00	328.00	639.00	328.00	639.00	327.00	642.00	327.00	642.00	324.00	643.00	324.00	643.00	323.00	645.00	323.00	645.00	322.00	646.00	322.00	646.00	320.00	647.00	320.00	647.00	319.00	648.00	319.00	648.00	317.00	649.00	317.00	649.00	315.00	650.00	315.00	650.00	314.00	651.00	314.00	651.00	312.00	652.00	312.00	652.00	308.00	653.00	308.00	653.00	305.00	654.00	305.00	654.00	303.00	655.00	303.00	655.00	300.00	656.00	300.00	656.00	296.00	657.00	296.00	657.00	288.00	658.00	288.00	658.00	276.00	657.00	276.00	657.00	267.00	656.00	267.00	656.00	263.00	655.00	263.00	655.00	260.00	654.00	260.00	654.00	259.00	653.00	259.00	653.00	258.00	652.00	258.00	652.00	256.00	651.00	256.00	651.00	254.00	650.00	254.00	650.00	253.00	649.00	253.00	649.00	251.00	648.00	251.00	648.00	250.00	647.00	250.00	647.00	247.00	648.00	247.00	648.00	243.00	649.00	243.00	649.00	241.00	650.00	241.00	650.00	238.00	651.00	238.00	651.00	236.00	652.00	236.00	652.00	235.00	653.00	235.00	653.00	233.00	654.00	233.00	654.00	231.00	655.00	231.00	655.00	230.00	656.00	230.00	656.00	228.00	657.00	228.00	657.00	227.00	658.00	227.00	658.00	225.00	659.00	225.00	659.00	224.00	660.00	224.00	660.00	222.00	661.00	222.00	661.00	220.00	662.00	220.00	662.00	219.00	663.00	219.00	663.00	215.00	664.00	215.00	664.00	213.00	665.00	213.00	665.00	210.00	666.00	210.00	666.00	207.00	667.00	207.00	667.00	203.00	668.00	203.00	668.00	202.00	669.00	202.00	669.00	201.00	671.00	201.00	671.00	200.00	675.00	200.00	675.00	199.00	686.00	199.00	686.00	198.00	697.00	198.00	697.00	199.00	700.00	199.00	700.00	200.00	704.00	200.00	704.00	201.00	708.00	201.00	708.00	202.00	710.00	202.00	710.00	203.00	711.00	203.00	711.00	204.00	713.00	204.00	713.00	205.00	714.00	205.00	714.00	206.00	716.00	206.00	716.00	207.00	717.00	207.00	717.00	208.00	718.00	208.00	718.00	209.00	719.00	209.00	719.00	211.00	720.00	211.00	720.00	212.00	721.00	212.00	721.00	214.00	722.00	214.00	722.00	216.00	723.00	216.00	723.00	218.00	724.00	218.00	724.00	220.00	725.00	220.00	725.00	223.00	726.00	223.00	726.00	229.00	727.00	229.00	727.00	236.00	728.00	236.00	728.00	238.00	729.00	238.00	729.00	240.00	730.00	240.00	730.00	242.00	731.00	242.00	731.00	243.00	732.00	243.00	732.00	245.00	733.00	245.00	733.00	246.00	734.00	246.00	734.00	247.00	735.00	247.00	735.00	250.00	736.00	250.00	736.00	252.00	737.00	252.00	737.00	254.00	738.00	254.00	738.00	274.00	737.00	274.00	737.00	279.00	738.00	279.00	738.00	281.00	737.00	281.00	737.00	282.00	736.00	282.00	736.00	283.00	735.00	283.00	735.00	284.00	733.00	284.00	733.00	285.00	732.00	285.00	732.00	286.00	731.00	286.00	731.00	287.00	730.00	287.00	730.00	288.00	729.00	288.00	729.00	290.00	728.00	290.00	728.00	291.00	727.00	291.00	727.00	292.00	726.00	292.00	726.00	294.00	724.00	294.00	724.00	296.00	723.00	296.00	723.00	298.00	722.00	298.00
T0_thres.tif	0484-0875	390.51	222.67	3287.46	37.87	0.0367	846.00	505.00	847.00	505.00	847.00	506.00	850.00	506.00	850.00	507.00	854.00	507.00	854.00	508.00	862.00	508.00	862.00	507.00	866.00	507.00	866.00	506.00	869.00	506.00	869.00	505.00	871.00	505.00	871.00	504.00	872.00	504.00	872.00	503.00	873.00	503.00	873.00	502.00	874.00	502.00	874.00	500.00	875.00	500.00	875.00	499.00	877.00	499.00	877.00	498.00	878.00	498.00	878.00	497.00	879.00	497.00	879.00	496.00	880.00	496.00	880.00	495.00	881.00	495.00	881.00	492.00	882.00	492.00	882.00	491.00	884.00	491.00	884.00	488.00	886.00	488.00	886.00	487.00	887.00	487.00	887.00	484.00	889.00	484.00	889.00	483.00	890.00	483.00	890.00	480.00	891.00	480.00	891.00	479.00	893.00	479.00	893.00	478.00	894.00	478.00	894.00	477.00	895.00	477.00	895.00	475.00	896.00	475.00	896.00	474.00	897.00	474.00	897.00	471.00	899.00	471.00	899.00	470.00	900.00	470.00	900.00	469.00	901.00	469.00	901.00	467.00	902.00	467.00	902.00	465.00	903.00	465.00	903.00	464.00	904.00	464.00	904.00	463.00	905.00	463.00	905.00	460.00	907.00	460.00	907.00	459.00	908.00	459.00	908.00	458.00	909.00	458.00	909.00	455.00	911.00	455.00	911.00	453.00	912.00	453.00	912.00	452.00	913.00	452.00	913.00	451.00	914.00	451.00	914.00	449.00	915.00	449.00	915.00	447.00	916.00	447.00	916.00	445.00	917.00	445.00	917.00	443.00	918.00	443.00	918.00	441.00	919.00	441.00	919.00	438.00	920.00	438.00	920.00	436.00	921.00	436.00	921.00	434.00	926.00	434.00	926.00	433.00	928.00	433.00	928.00	432.00	935.00	432.00	935.00	431.00	938.00	431.00	938.00	430.00	947.00	430.00	947.00	431.00	957.00	431.00	957.00	432.00	959.00	432.00	959.00	433.00	962.00	433.00	962.00	434.00	963.00	434.00	963.00	435.00	964.00	435.00	964.00	436.00	966.00	436.00	966.00	437.00	967.00	437.00	967.00	438.00	968.00	438.00	968.00	439.00	969.00	439.00	969.00	440.00	970.00	440.00	970.00	441.00	971.00	441.00	971.00	442.00	972.00	442.00	972.00	444.00	973.00	444.00	973.00	445.00	974.00	445.00	974.00	446.00	975.00	446.00	975.00	447.00	976.00	447.00	976.00	449.00	978.00	449.00	978.00	450.00	979.00	450.00	979.00	451.00	980.00	451.00	980.00	454.00	981.00	454.00	981.00	460.00	980.00	460.00	980.00	463.00	979.00	463.00	979.00	465.00	978.00	465.00	978.00	468.00	977.00	468.00	977.00	469.00	976.00	469.00	976.00	471.00	975.00	471.00	975.00	472.00	974.00	472.00	974.00	473.00	973.00	473.00	973.00	474.00	971.00	474.00	971.00	475.00	970.00	475.00	970.00	476.00	968.00	476.00	968.00	477.00	966.00	477.00	966.00	478.00	964.00	478.00	964.00	479.00	963.00	479.00	963.00	480.00	961.00	480.00	961.00	481.00	959.00	481.00	959.00	482.00	958.00	482.00	958.00	483.00	956.00	483.00	956.00	484.00	955.00	484.00	955.00	485.00	954.00	485.00	954.00	486.00	953.00	486.00	953.00	487.00	952.00	487.00	952.00	488.00	951.00	488.00	951.00	489.00	950.00	489.00	950.00	490.00	949.00	490.00	949.00	491.00	948.00	491.00	948.00	493.00	947.00	493.00	947.00	494.00	946.00	494.00	946.00	495.00	945.00	495.00	945.00	497.00	944.00	497.00	944.00	498.00	943.00	498.00	943.00	501.00	942.00	501.00	942.00	503.00	941.00	503.00	941.00	506.00	940.00	506.00	940.00	509.00	939.00	509.00	939.00	511.00	938.00	511.00	938.00	512.00	937.00	512.00	937.00	513.00	936.00	513.00	936.00	514.00	934.00	514.00	934.00	515.00	933.00	515.00	933.00	516.00	932.00	516.00	932.00	517.00	930.00	517.00	930.00	518.00	929.00	518.00	929.00	519.00	927.00	519.00	927.00	520.00	925.00	520.00	925.00	521.00	923.00	521.00	923.00	522.00	921.00	522.00	921.00	523.00	919.00	523.00	919.00	524.00	917.00	524.00	917.00	525.00	915.00	525.00	915.00	526.00	913.00	526.00	913.00	527.00	912.00	527.00	912.00	528.00	910.00	528.00	910.00	529.00	909.00	529.00	909.00	530.00	907.00	530.00	907.00	531.00	905.00	531.00	905.00	532.00	903.00	532.00	903.00	533.00	901.00	533.00	901.00	534.00	900.00	534.00	900.00	535.00	897.00	535.00	897.00	536.00	896.00	536.00	896.00	537.00	894.00	537.00	894.00	538.00	892.00	538.00	892.00	539.00	891.00	539.00	891.00	540.00	889.00	540.00	889.00	541.00	888.00	541.00	888.00	542.00	887.00	542.00	887.00	543.00	886.00	543.00	886.00	544.00	885.00	544.00	885.00	545.00	883.00	545.00	883.00	546.00	882.00	546.00	882.00	547.00	881.00	547.00	881.00	548.00	879.00	548.00	879.00	549.00	877.00	549.00	877.00	550.00	876.00	550.00	876.00	551.00	874.00	551.00	874.00	552.00	872.00	552.00	872.00	553.00	868.00	553.00	868.00	552.00	862.00	552.00	862.00	551.00	858.00	551.00	858.00	550.00	855.00	550.00	855.00	549.00	852.00	549.00	852.00	548.00	846.00	548.00	846.00	547.00	837.00	547.00	837.00	548.00	830.00	548.00	830.00	549.00	828.00	549.00	828.00	550.00	826.00	550.00	826.00	551.00	824.00	551.00	824.00	552.00	823.00	552.00	823.00	553.00	822.00	553.00	822.00	554.00	821.00	554.00	821.00	555.00	820.00	555.00	820.00	556.00	819.00	556.00	819.00	557.00	818.00	557.00	818.00	558.00	816.00	558.00	816.00	559.00	815.00	559.00	815.00	560.00	813.00	560.00	813.00	561.00	812.00	561.00	812.00	562.00	810.00	562.00	810.00	563.00	808.00	563.00	808.00	562.00	807.00	562.00	807.00	557.00	806.00	557.00	806.00	555.00	805.00	555.00	805.00	553.00	804.00	553.00	804.00	551.00	803.00	551.00	803.00	550.00	802.00	550.00	802.00	548.00	801.00	548.00	801.00	547.00	800.00	547.00	800.00	546.00	799.00	546.00	799.00	544.00	797.00	544.00	797.00	543.00	796.00	543.00	796.00	542.00	794.00	542.00	794.00	541.00	783.00	541.00	783.00	542.00	781.00	542.00	781.00	543.00	780.00	543.00	780.00	544.00	779.00	544.00	779.00	546.00	778.00	546.00	778.00	550.00	777.00	550.00	777.00	547.00	776.00	547.00	776.00	545.00	775.00	545.00	775.00	543.00	774.00	543.00	774.00	541.00	773.00	541.00	773.00	539.00	772.00	539.00	772.00	538.00	771.00	538.00	771.00	535.00	770.00	535.00	770.00	533.00	769.00	533.00	769.00	527.00	770.00	527.00	770.00	524.00	771.00	524.00	771.00	517.00	772.00	517.00	772.00	512.00	773.00	512.00	773.00	505.00	774.00	505.00	774.00	500.00	775.00	500.00	775.00	493.00	776.00	493.00	776.00	487.00	777.00	487.00	777.00	480.00	778.00	480.00	778.00	475.00	779.00	475.00	779.00	464.00	780.00	464.00	780.00	445.00	779.00	445.00	779.00	442.00	778.00	442.00	778.00	438.00	777.00	438.00	777.00	437.00	776.00	437.00	776.00	435.00	775.00	435.00	775.00	429.00	776.00	429.00	776.00	428.00	777.00	428.00	777.00	427.00	780.00	427.00	780.00	426.00	781.00	426.00	781.00	425.00	782.00	425.00	782.00	424.00	783.00	424.00	783.00	423.00	784.00	423.00	784.00	422.00	785.00	422.00	785.00	421.00	786.00	421.00	786.00	420.00	787.00	420.00	787.00	419.00	788.00	419.00	788.00	418.00	789.00	418.00	789.00	416.00	791.00	416.00	791.00	415.00	792.00	415.00	792.00	414.00	793.00	414.00	793.00	413.00	794.00	413.00	794.00	412.00	795.00	412.00	795.00	411.00	796.00	411.00	796.00	410.00	798.00	410.00	798.00	409.00	800.00	409.00	800.00	408.00	802.00	408.00	802.00	407.00	805.00	407.00	805.00	406.00	807.00	406.00	807.00	405.00	808.00	405.00	808.00	406.00	809.00	406.00	809.00	409.00	810.00	409.00	810.00	411.00	811.00	411.00	811.00	414.00	812.00	414.00	812.00	415.00	813.00	415.00	813.00	418.00	814.00	418.00	814.00	420.00	815.00	420.00	815.00	422.00	816.00	422.00	816.00	424.00	817.00	424.00	817.00	425.00	818.00	425.00	818.00	427.00	819.00	427.00	819.00	428.00	820.00	428.00	820.00	429.00	821.00	429.00	821.00	431.00	822.00	431.00	822.00	432.00	823.00	432.00	823.00	434.00	824.00	434.00	824.00	435.00	825.00	435.00	825.00	437.00	826.00	437.00	826.00	439.00	827.00	439.00	827.00	440.00	828.00	440.00	828.00	442.00	829.00	442.00	829.00	443.00	830.00	443.00	830.00	444.00	831.00	444.00	831.00	446.00	832.00	446.00	832.00	447.00	833.00	447.00	833.00	449.00	831.00	449.00	831.00	450.00	830.00	450.00	830.00	452.00	828.00	452.00	828.00	456.00	831.00	456.00	831.00	455.00	833.00	455.00	833.00	453.00	834.00	453.00	834.00	452.00	836.00	452.00	836.00	457.00	837.00	457.00	837.00	470.00	836.00	470.00	836.00	478.00	837.00	478.00	837.00	487.00	838.00	487.00	838.00	492.00	839.00	492.00	839.00	496.00	840.00	496.00	840.00	499.00	841.00	499.00	841.00	500.00	842.00	500.00	842.00	502.00	843.00	502.00	843.00	503.00	844.00	503.00	844.00	504.00	846.00	504.00
T0_thres.tif	0456-0877	397.49	206.40	977.95	56.87	0.0230	908.00	452.00	907.00	452.00	907.00	453.00	906.00	453.00	906.00	455.00	905.00	455.00	905.00	456.00	904.00	456.00	904.00	457.00	903.00	457.00	903.00	458.00	902.00	458.00	902.00	460.00	901.00	460.00	901.00	461.00	900.00	461.00	900.00	462.00	899.00	462.00	899.00	464.00	898.00	464.00	898.00	466.00	897.00	466.00	897.00	467.00	896.00	467.00	896.00	468.00	895.00	468.00	895.00	469.00	894.00	469.00	894.00	471.00	893.00	471.00	893.00	472.00	892.00	472.00	892.00	474.00	891.00	474.00	891.00	475.00	890.00	475.00	890.00	476.00	889.00	476.00	889.00	477.00	888.00	477.00	888.00	478.00	887.00	478.00	887.00	480.00	886.00	480.00	886.00	481.00	885.00	481.00	885.00	482.00	884.00	482.00	884.00	484.00	883.00	484.00	883.00	485.00	882.00	485.00	882.00	486.00	881.00	486.00	881.00	488.00	880.00	488.00	880.00	489.00	879.00	489.00	879.00	490.00	878.00	490.00	878.00	492.00	877.00	492.00	877.00	493.00	876.00	493.00	876.00	494.00	875.00	494.00	875.00	495.00	874.00	495.00	874.00	496.00	873.00	496.00	873.00	497.00	872.00	497.00	872.00	498.00	871.00	498.00	871.00	499.00	870.00	499.00	870.00	500.00	869.00	500.00	869.00	501.00	868.00	501.00	868.00	502.00	866.00	502.00	866.00	503.00	863.00	503.00	863.00	504.00	859.00	504.00	859.00	505.00	856.00	505.00	856.00	504.00	852.00	504.00	852.00	503.00	849.00	503.00	849.00	502.00	848.00	502.00	848.00	501.00	847.00	501.00	847.00	500.00	846.00	500.00	846.00	499.00	845.00	499.00	845.00	498.00	844.00	498.00	844.00	496.00	843.00	496.00	843.00	494.00	842.00	494.00	842.00	490.00	841.00	490.00	841.00	485.00	840.00	485.00	840.00	476.00	839.00	476.00	839.00	473.00	840.00	473.00	840.00	454.00	839.00	454.00	839.00	450.00	838.00	450.00	838.00	447.00	839.00	447.00	839.00	449.00	842.00	449.00	842.00	447.00	843.00	447.00	843.00	446.00	844.00	446.00	844.00	445.00	845.00	445.00	845.00	443.00	846.00	443.00	846.00	442.00	847.00	442.00	847.00	440.00	849.00	440.00	849.00	437.00	850.00	437.00	850.00	436.00	851.00	436.00	851.00	435.00	852.00	435.00	852.00	434.00	854.00	434.00	854.00	433.00	855.00	433.00	855.00	432.00	856.00	432.00	856.00	431.00	857.00	431.00	857.00	430.00	858.00	430.00	858.00	428.00	860.00	428.00	860.00	427.00	861.00	427.00	861.00	426.00	862.00	426.00	862.00	425.00	863.00	425.00	863.00	423.00	864.00	423.00	864.00	422.00	865.00	422.00	865.00	421.00	866.00	421.00	866.00	420.00	867.00	420.00	867.00	419.00	868.00	419.00	868.00	417.00	869.00	417.00	869.00	416.00	870.00	416.00	870.00	415.00	871.00	415.00	871.00	414.00	872.00	414.00	872.00	413.00	873.00	413.00	873.00	411.00	875.00	411.00	875.00	410.00	876.00	410.00	876.00	409.00	877.00	409.00	877.00	408.00	882.00	408.00	882.00	409.00	885.00	409.00	885.00	410.00	888.00	410.00	888.00	411.00	891.00	411.00	891.00	412.00	894.00	412.00	894.00	413.00	900.00	413.00	900.00	414.00	903.00	414.00	903.00	415.00	907.00	415.00	907.00	416.00	913.00	416.00	913.00	422.00	914.00	422.00	914.00	425.00	915.00	425.00	915.00	428.00	916.00	428.00	916.00	431.00	917.00	431.00	917.00	435.00	916.00	435.00	916.00	438.00	915.00	438.00	915.00	440.00	914.00	440.00	914.00	442.00	913.00	442.00	913.00	444.00	912.00	444.00	912.00	446.00	911.00	446.00	911.00	448.00	910.00	448.00	910.00	449.00	909.00	449.00	909.00	450.00	908.00	450.00
T0_thres.tif	0362-0872	394.59	163.22	2041.25	84.42	0.0614	870.00	402.00	871.00	402.00	871.00	404.00	872.00	404.00	872.00	405.00	873.00	405.00	873.00	407.00	872.00	407.00	872.00	408.00	870.00	408.00	870.00	410.00	869.00	410.00	869.00	411.00	868.00	411.00	868.00	412.00	867.00	412.00	867.00	413.00	866.00	413.00	866.00	414.00	865.00	414.00	865.00	416.00	864.00	416.00	864.00	417.00	863.00	417.00	863.00	418.00	862.00	418.00	862.00	419.00	861.00	419.00	861.00	420.00	860.00	420.00	860.00	422.00	859.00	422.00	859.00	423.00	858.00	423.00	858.00	424.00	857.00	424.00	857.00	425.00	855.00	425.00	855.00	427.00	854.00	427.00	854.00	428.00	853.00	428.00	853.00	429.00	852.00	429.00	852.00	430.00	851.00	430.00	851.00	431.00	850.00	431.00	850.00	432.00	849.00	432.00	849.00	433.00	848.00	433.00	848.00	434.00	847.00	434.00	847.00	435.00	846.00	435.00	846.00	437.00	845.00	437.00	845.00	438.00	844.00	438.00	844.00	439.00	843.00	439.00	843.00	440.00	842.00	440.00	842.00	442.00	841.00	442.00	841.00	443.00	837.00	443.00	837.00	444.00	836.00	444.00	836.00	445.00	835.00	445.00	835.00	443.00	834.00	443.00	834.00	442.00	833.00	442.00	833.00	441.00	832.00	441.00	832.00	439.00	831.00	439.00	831.00	438.00	830.00	438.00	830.00	436.00	829.00	436.00	829.00	435.00	828.00	435.00	828.00	433.00	827.00	433.00	827.00	431.00	826.00	431.00	826.00	430.00	825.00	430.00	825.00	428.00	824.00	428.00	824.00	427.00	823.00	427.00	823.00	426.00	822.00	426.00	822.00	424.00	821.00	424.00	821.00	423.00	820.00	423.00	820.00	421.00	819.00	421.00	819.00	420.00	818.00	420.00	818.00	418.00	817.00	418.00	817.00	415.00	816.00	415.00	816.00	413.00	815.00	413.00	815.00	411.00	814.00	411.00	814.00	409.00	813.00	409.00	813.00	407.00	812.00	407.00	812.00	403.00	813.00	403.00	813.00	401.00	814.00	401.00	814.00	397.00	815.00	397.00	815.00	391.00	816.00	391.00	816.00	383.00	817.00	383.00	817.00	380.00	818.00	380.00	818.00	377.00	819.00	377.00	819.00	376.00	820.00	376.00	820.00	373.00	821.00	373.00	821.00	370.00	822.00	370.00	822.00	366.00	823.00	366.00	823.00	365.00	824.00	365.00	824.00	363.00	825.00	363.00	825.00	361.00	826.00	361.00	826.00	360.00	827.00	360.00	827.00	357.00	829.00	357.00	829.00	356.00	830.00	356.00	830.00	354.00	831.00	354.00	831.00	353.00	832.00	353.00	832.00	352.00	833.00	352.00	833.00	350.00	835.00	350.00	835.00	348.00	836.00	348.00	836.00	347.00	837.00	347.00	837.00	344.00	839.00	344.00	839.00	343.00	840.00	343.00	840.00	341.00	841.00	341.00	841.00	339.00	842.00	339.00	842.00	337.00	843.00	337.00	843.00	336.00	844.00	336.00	844.00	334.00	845.00	334.00	845.00	332.00	846.00	332.00	846.00	330.00	847.00	330.00	847.00	328.00	848.00	328.00	848.00	326.00	849.00	326.00	849.00	322.00	850.00	322.00	850.00	319.00	851.00	319.00	851.00	318.00	852.00	318.00	852.00	315.00	853.00	315.00	853.00	310.00	854.00	310.00	854.00	306.00	855.00	306.00	855.00	304.00	856.00	304.00	856.00	299.00	857.00	299.00	857.00	297.00	858.00	297.00	858.00	293.00	859.00	293.00	859.00	292.00	860.00	292.00	860.00	288.00	861.00	288.00	861.00	287.00	864.00	287.00	864.00	286.00	866.00	286.00	866.00	285.00	867.00	285.00	867.00	284.00	869.00	284.00	869.00	283.00	871.00	283.00	871.00	282.00	875.00	282.00	875.00	281.00	878.00	281.00	878.00	280.00	883.00	280.00	883.00	279.00	891.00	279.00	891.00	280.00	892.00	280.00	892.00	281.00	893.00	281.00	893.00	282.00	894.00	282.00	894.00	283.00	895.00	283.00	895.00	284.00	896.00	284.00	896.00	286.00	897.00	286.00	897.00	287.00	898.00	287.00	898.00	289.00	899.00	289.00	899.00	291.00	900.00	291.00	900.00	293.00	901.00	293.00	901.00	295.00	902.00	295.00	902.00	297.00	903.00	297.00	903.00	300.00	904.00	300.00	904.00	305.00	905.00	305.00	905.00	310.00	906.00	310.00	906.00	315.00	907.00	315.00	907.00	322.00	908.00	322.00	908.00	329.00	909.00	329.00	909.00	332.00	910.00	332.00	910.00	334.00	911.00	334.00	911.00	336.00	912.00	336.00	912.00	337.00	913.00	337.00	913.00	338.00	914.00	338.00	914.00	339.00	916.00	339.00	916.00	340.00	919.00	340.00	919.00	341.00	922.00	341.00	922.00	342.00	925.00	342.00	925.00	343.00	927.00	343.00	927.00	344.00	928.00	344.00	928.00	345.00	929.00	345.00	929.00	347.00	930.00	347.00	930.00	351.00	931.00	351.00	931.00	362.00	932.00	362.00	932.00	363.00	931.00	363.00	931.00	365.00	930.00	365.00	930.00	368.00	929.00	368.00	929.00	369.00	927.00	369.00	927.00	370.00	925.00	370.00	925.00	371.00	923.00	371.00	923.00	372.00	920.00	372.00	920.00	373.00	918.00	373.00	918.00	374.00	917.00	374.00	917.00	375.00	916.00	375.00	916.00	376.00	914.00	376.00	914.00	377.00	913.00	377.00	913.00	378.00	912.00	378.00	912.00	379.00	911.00	379.00	911.00	380.00	909.00	380.00	909.00	381.00	908.00	381.00	908.00	382.00	907.00	382.00	907.00	383.00	906.00	383.00	906.00	385.00	903.00	385.00	903.00	384.00	896.00	384.00	896.00	383.00	888.00	383.00	888.00	384.00	883.00	384.00	883.00	385.00	878.00	385.00	878.00	386.00	877.00	386.00	877.00	387.00	875.00	387.00	875.00	388.00	874.00	388.00	874.00	389.00	872.00	389.00	872.00	391.00	871.00	391.00	871.00	392.00	870.00	392.00
T0_thres.tif	0600-0835	381.43	274.30	1577.91	82.60	0.0295	876.00	586.00	877.00	586.00	877.00	587.00	878.00	587.00	878.00	588.00	879.00	588.00	879.00	590.00	880.00	590.00	880.00	591.00	881.00	591.00	881.00	592.00	882.00	592.00	882.00	593.00	883.00	593.00	883.00	595.00	884.00	595.00	884.00	597.00	885.00	597.00	885.00	598.00	886.00	598.00	886.00	600.00	887.00	600.00	887.00	601.00	888.00	601.00	888.00	603.00	889.00	603.00	889.00	604.00	890.00	604.00	890.00	606.00	891.00	606.00	891.00	608.00	892.00	608.00	892.00	609.00	893.00	609.00	893.00	611.00	894.00	611.00	894.00	615.00	895.00	615.00	895.00	618.00	894.00	618.00	894.00	622.00	893.00	622.00	893.00	624.00	892.00	624.00	892.00	625.00	891.00	625.00	891.00	627.00	890.00	627.00	890.00	628.00	889.00	628.00	889.00	629.00	888.00	629.00	888.00	631.00	887.00	631.00	887.00	633.00	886.00	633.00	886.00	634.00	885.00	634.00	885.00	635.00	884.00	635.00	884.00	636.00	883.00	636.00	883.00	637.00	882.00	637.00	882.00	638.00	881.00	638.00	881.00	639.00	879.00	639.00	879.00	640.00	878.00	640.00	878.00	641.00	877.00	641.00	877.00	642.00	875.00	642.00	875.00	643.00	874.00	643.00	874.00	644.00	872.00	644.00	872.00	645.00	869.00	645.00	869.00	646.00	867.00	646.00	867.00	647.00	864.00	647.00	864.00	648.00	862.00	648.00	862.00	649.00	860.00	649.00	860.00	650.00	855.00	650.00	855.00	651.00	850.00	651.00	850.00	650.00	846.00	650.00	846.00	649.00	844.00	649.00	844.00	648.00	842.00	648.00	842.00	647.00	840.00	647.00	840.00	646.00	839.00	646.00	839.00	645.00	837.00	645.00	837.00	644.00	836.00	644.00	836.00	643.00	835.00	643.00	835.00	642.00	834.00	642.00	834.00	641.00	832.00	641.00	832.00	640.00	830.00	640.00	830.00	639.00	829.00	639.00	829.00	638.00	826.00	638.00	826.00	637.00	816.00	637.00	816.00	638.00	813.00	638.00	813.00	639.00	812.00	639.00	812.00	640.00	811.00	640.00	811.00	641.00	810.00	641.00	810.00	643.00	808.00	643.00	808.00	641.00	806.00	641.00	806.00	640.00	805.00	640.00	805.00	639.00	804.00	639.00	804.00	638.00	803.00	638.00	803.00	637.00	802.00	637.00	802.00	636.00	801.00	636.00	801.00	635.00	799.00	635.00	799.00	634.00	798.00	634.00	798.00	633.00	797.00	633.00	797.00	632.00	796.00	632.00	796.00	631.00	795.00	631.00	795.00	630.00	794.00	630.00	794.00	628.00	792.00	628.00	792.00	627.00	791.00	627.00	791.00	626.00	790.00	626.00	790.00	625.00	788.00	625.00	788.00	624.00	787.00	624.00	787.00	623.00	785.00	623.00	785.00	621.00	783.00	621.00	783.00	620.00	782.00	620.00	782.00	619.00	781.00	619.00	781.00	618.00	780.00	618.00	780.00	617.00	779.00	617.00	779.00	616.00	778.00	616.00	778.00	615.00	777.00	615.00	777.00	614.00	776.00	614.00	776.00	612.00	775.00	612.00	775.00	606.00	776.00	606.00	776.00	603.00	777.00	603.00	777.00	599.00	778.00	599.00	778.00	596.00	779.00	596.00	779.00	592.00	780.00	592.00	780.00	588.00	781.00	588.00	781.00	587.00	782.00	587.00	782.00	589.00	783.00	589.00	783.00	590.00	784.00	590.00	784.00	592.00	785.00	592.00	785.00	593.00	786.00	593.00	786.00	594.00	787.00	594.00	787.00	595.00	788.00	595.00	788.00	596.00	789.00	596.00	789.00	597.00	792.00	597.00	792.00	598.00	795.00	598.00	795.00	597.00	798.00	597.00	798.00	596.00	799.00	596.00	799.00	594.00	802.00	594.00	802.00	592.00	803.00	592.00	803.00	590.00	804.00	590.00	804.00	588.00	805.00	588.00	805.00	586.00	806.00	586.00	806.00	583.00	807.00	583.00	807.00	580.00	808.00	580.00	808.00	566.00	813.00	566.00	813.00	565.00	815.00	565.00	815.00	564.00	816.00	564.00	816.00	563.00	818.00	563.00	818.00	562.00	819.00	562.00	819.00	561.00	821.00	561.00	821.00	560.00	822.00	560.00	822.00	559.00	823.00	559.00	823.00	558.00	824.00	558.00	824.00	557.00	825.00	557.00	825.00	555.00	826.00	555.00	826.00	554.00	829.00	554.00	829.00	553.00	831.00	553.00	831.00	552.00	833.00	552.00	833.00	551.00	840.00	551.00	840.00	550.00	843.00	550.00	843.00	551.00	849.00	551.00	849.00	552.00	852.00	552.00	852.00	553.00	855.00	553.00	855.00	554.00	860.00	554.00	860.00	555.00	866.00	555.00	866.00	556.00	867.00	556.00	867.00	557.00	869.00	557.00	869.00	558.00	870.00	558.00	870.00	568.00	871.00	568.00	871.00	572.00	872.00	572.00	872.00	578.00	873.00	578.00	873.00	581.00	874.00	581.00	874.00	583.00	875.00	583.00	875.00	585.00	876.00	585.00
T0_thres.tif	0645-0871	401.49	302.54	5582.29	-87.51	0.0491	931.00	680.00	932.00	680.00	932.00	682.00	933.00	682.00	933.00	684.00	934.00	684.00	934.00	686.00	935.00	686.00	935.00	688.00	936.00	688.00	936.00	690.00	937.00	690.00	937.00	691.00	938.00	691.00	938.00	692.00	939.00	692.00	939.00	693.00	940.00	693.00	940.00	694.00	941.00	694.00	941.00	695.00	942.00	695.00	942.00	696.00	943.00	696.00	943.00	697.00	944.00	697.00	944.00	698.00	945.00	698.00	945.00	699.00	946.00	699.00	946.00	700.00	947.00	700.00	947.00	701.00	948.00	701.00	948.00	702.00	950.00	702.00	950.00	703.00	951.00	703.00	951.00	704.00	952.00	704.00	952.00	705.00	953.00	705.00	953.00	706.00	954.00	706.00	954.00	707.00	955.00	707.00	955.00	708.00	956.00	708.00	956.00	709.00	958.00	709.00	958.00	710.00	959.00	710.00	959.00	711.00	960.00	711.00	960.00	712.00	961.00	712.00	961.00	713.00	963.00	713.00	963.00	714.00	964.00	714.00	964.00	715.00	965.00	715.00	965.00	716.00	966.00	716.00	966.00	717.00	967.00	717.00	967.00	718.00	968.00	718.00	968.00	719.00	969.00	719.00	969.00	720.00	968.00	720.00	968.00	722.00	966.00	722.00	966.00	723.00	965.00	723.00	965.00	724.00	964.00	724.00	964.00	725.00	963.00	725.00	963.00	726.00	961.00	726.00	961.00	727.00	960.00	727.00	960.00	728.00	958.00	728.00	958.00	729.00	957.00	729.00	957.00	730.00	955.00	730.00	955.00	731.00	953.00	731.00	953.00	732.00	952.00	732.00	952.00	733.00	950.00	733.00	950.00	734.00	949.00	734.00	949.00	735.00	948.00	735.00	948.00	736.00	947.00	736.00	947.00	737.00	946.00	737.00	946.00	738.00	945.00	738.00	945.00	740.00	944.00	740.00	944.00	742.00	943.00	742.00	943.00	743.00	942.00	743.00	942.00	746.00	941.00	746.00	941.00	748.00	940.00	748.00	940.00	751.00	939.00	751.00	939.00	764.00	926.00	764.00	926.00	765.00	915.00	765.00	915.00	766.00	912.00	766.00	912.00	765.00	908.00	765.00	908.00	764.00	905.00	764.00	905.00	763.00	902.00	763.00	902.00	762.00	901.00	762.00	901.00	760.00	900.00	760.00	900.00	759.00	899.00	759.00	899.00	757.00	898.00	757.00	898.00	754.00	897.00	754.00	897.00	749.00	896.00	749.00	896.00	743.00	895.00	743.00	895.00	732.00	894.00	732.00	894.00	730.00	893.00	730.00	893.00	728.00	892.00	728.00	892.00	727.00	891.00	727.00	891.00	725.00	890.00	725.00	890.00	724.00	889.00	724.00	889.00	723.00	887.00	723.00	887.00	722.00	881.00	722.00	881.00	721.00	872.00	721.00	872.00	722.00	865.00	722.00	865.00	723.00	863.00	723.00	863.00	724.00	861.00	724.00	861.00	725.00	859.00	725.00	859.00	726.00	858.00	726.00	858.00	727.00	856.00	727.00	856.00	728.00	855.00	728.00	855.00	729.00	854.00	729.00	854.00	731.00	853.00	731.00	853.00	732.00	852.00	732.00	852.00	734.00	851.00	734.00	851.00	735.00	850.00	735.00	850.00	737.00	849.00	737.00	849.00	739.00	848.00	739.00	848.00	762.00	847.00	762.00	847.00	765.00	846.00	765.00	846.00	767.00	845.00	767.00	845.00	770.00	844.00	770.00	844.00	771.00	843.00	771.00	843.00	772.00	842.00	772.00	842.00	773.00	841.00	773.00	841.00	774.00	839.00	774.00	839.00	773.00	836.00	773.00	836.00	772.00	833.00	772.00	833.00	771.00	831.00	771.00	831.00	770.00	826.00	770.00	826.00	769.00	818.00	769.00	818.00	768.00	817.00	768.00	817.00	767.00	816.00	767.00	816.00	765.00	815.00	765.00	815.00	764.00	814.00	764.00	814.00	762.00	813.00	762.00	813.00	761.00	812.00	761.00	812.00	759.00	811.00	759.00	811.00	758.00	810.00	758.00	810.00	757.00	809.00	757.00	809.00	756.00	808.00	756.00	808.00	755.00	806.00	755.00	806.00	754.00	804.00	754.00	804.00	753.00	802.00	753.00	802.00	752.00	799.00	752.00	799.00	751.00	794.00	751.00	794.00	752.00	784.00	752.00	784.00	753.00	773.00	753.00	773.00	752.00	769.00	752.00	769.00	751.00	765.00	751.00	765.00	750.00	763.00	750.00	763.00	749.00	761.00	749.00	761.00	748.00	760.00	748.00	760.00	747.00	758.00	747.00	758.00	746.00	757.00	746.00	757.00	744.00	756.00	744.00	756.00	743.00	755.00	743.00	755.00	741.00	754.00	741.00	754.00	739.00	753.00	739.00	753.00	736.00	752.00	736.00	752.00	733.00	751.00	733.00	751.00	727.00	750.00	727.00	750.00	712.00	751.00	712.00	751.00	699.00	753.00	699.00	753.00	698.00	755.00	698.00	755.00	697.00	756.00	697.00	756.00	696.00	758.00	696.00	758.00	695.00	760.00	695.00	760.00	694.00	762.00	694.00	762.00	693.00	763.00	693.00	763.00	691.00	766.00	691.00	766.00	690.00	767.00	690.00	767.00	689.00	769.00	689.00	769.00	688.00	772.00	688.00	772.00	687.00	783.00	687.00	783.00	688.00	795.00	688.00	795.00	687.00	798.00	687.00	798.00	686.00	801.00	686.00	801.00	685.00	805.00	685.00	805.00	684.00	808.00	684.00	808.00	683.00	810.00	683.00	810.00	682.00	812.00	682.00	812.00	680.00	813.00	680.00	813.00	679.00	814.00	679.00	814.00	676.00	815.00	676.00	815.00	673.00	816.00	673.00	816.00	666.00	815.00	666.00	815.00	660.00	814.00	660.00	814.00	657.00	813.00	657.00	813.00	655.00	812.00	655.00	812.00	652.00	811.00	652.00	811.00	649.00	810.00	649.00	810.00	647.00	812.00	647.00	812.00	646.00	813.00	646.00	813.00	644.00	814.00	644.00	814.00	643.00	815.00	643.00	815.00	642.00	816.00	642.00	816.00	641.00	819.00	641.00	819.00	640.00	823.00	640.00	823.00	641.00	826.00	641.00	826.00	642.00	828.00	642.00	828.00	643.00	830.00	643.00	830.00	644.00	831.00	644.00	831.00	645.00	832.00	645.00	832.00	646.00	833.00	646.00	833.00	647.00	835.00	647.00	835.00	648.00	836.00	648.00	836.00	649.00	838.00	649.00	838.00	650.00	839.00	650.00	839.00	651.00	841.00	651.00	841.00	652.00	844.00	652.00	844.00	653.00	848.00	653.00	848.00	654.00	858.00	654.00	858.00	653.00	863.00	653.00	863.00	652.00	865.00	652.00	865.00	651.00	867.00	651.00	867.00	650.00	870.00	650.00	870.00	649.00	872.00	649.00	872.00	648.00	875.00	648.00	875.00	647.00	877.00	647.00	877.00	645.00	880.00	645.00	880.00	643.00	881.00	643.00	881.00	642.00	884.00	642.00	884.00	641.00	885.00	641.00	885.00	640.00	886.00	640.00	886.00	639.00	887.00	639.00	887.00	638.00	888.00	638.00	888.00	637.00	889.00	637.00	889.00	636.00	890.00	636.00	890.00	634.00	891.00	634.00	891.00	631.00	893.00	631.00	893.00	630.00	894.00	630.00	894.00	628.00	895.00	628.00	895.00	627.00	896.00	627.00	896.00	625.00	897.00	625.00	897.00	621.00	898.00	621.00	898.00	613.00	897.00	613.00	897.00	609.00	896.00	609.00	896.00	607.00	895.00	607.00	895.00	605.00	894.00	605.00	894.00	604.00	893.00	604.00	893.00	602.00	892.00	602.00	892.00	600.00	891.00	600.00	891.00	599.00	890.00	599.00	890.00	597.00	889.00	597.00	889.00	596.00	888.00	596.00	888.00	594.00	887.00	594.00	887.00	593.00	886.00	593.00	886.00	591.00	885.00	591.00	885.00	590.00	884.00	590.00	884.00	588.00	883.00	588.00	883.00	587.00	882.00	587.00	882.00	586.00	881.00	586.00	881.00	585.00	880.00	585.00	880.00	584.00	879.00	584.00	879.00	582.00	878.00	582.00	878.00	581.00	877.00	581.00	877.00	579.00	876.00	579.00	876.00	575.00	875.00	575.00	875.00	570.00	874.00	570.00	874.00	565.00	873.00	565.00	873.00	560.00	874.00	560.00	874.00	556.00	875.00	556.00	875.00	555.00	877.00	555.00	877.00	554.00	879.00	554.00	879.00	552.00	882.00	552.00	882.00	551.00	884.00	551.00	884.00	550.00	885.00	550.00	885.00	548.00	888.00	548.00	888.00	547.00	889.00	547.00	889.00	546.00	890.00	546.00	890.00	544.00	891.00	544.00	891.00	543.00	894.00	543.00	894.00	542.00	895.00	542.00	895.00	541.00	897.00	541.00	897.00	540.00	899.00	540.00	899.00	539.00	900.00	539.00	900.00	538.00	903.00	538.00	903.00	537.00	904.00	537.00	904.00	536.00	906.00	536.00	906.00	535.00	908.00	535.00	908.00	534.00	910.00	534.00	910.00	533.00	912.00	533.00	912.00	532.00	913.00	532.00	913.00	531.00	915.00	531.00	915.00	530.00	916.00	530.00	916.00	529.00	918.00	529.00	918.00	528.00	920.00	528.00	920.00	527.00	922.00	527.00	922.00	526.00	924.00	526.00	924.00	525.00	926.00	525.00	926.00	524.00	928.00	524.00	928.00	523.00	930.00	523.00	930.00	522.00	932.00	522.00	932.00	520.00	935.00	520.00	935.00	519.00	936.00	519.00	936.00	518.00	937.00	518.00	937.00	517.00	940.00	517.00	940.00	519.00	941.00	519.00	941.00	520.00	942.00	520.00	942.00	521.00	943.00	521.00	943.00	522.00	944.00	522.00	944.00	523.00	945.00	523.00	945.00	525.00	946.00	525.00	946.00	526.00	947.00	526.00	947.00	528.00	948.00	528.00	948.00	530.00	949.00	530.00	949.00	531.00	950.00	531.00	950.00	533.00	951.00	533.00	951.00	535.00	952.00	535.00	952.00	538.00	953.00	538.00	953.00	542.00	954.00	542.00	954.00	551.00	955.00	551.00	955.00	566.00	954.00	566.00	954.00	577.00	955.00	577.00	955.00	581.00	956.00	581.00	956.00	582.00	957.00	582.00	957.00	583.00	958.00	583.00	958.00	584.00	960.00	584.00	960.00	585.00	962.00	585.00	962.00	586.00	964.00	586.00	964.00	587.00	966.00	587.00	966.00	588.00	967.00	588.00	967.00	589.00	970.00	589.00	970.00	590.00	971.00	590.00	971.00	591.00	974.00	591.00	974.00	592.00	976.00	592.00	976.00	593.00	979.00	593.00	979.00	594.00	981.00	594.00	981.00	595.00	983.00	595.00	983.00	597.00	984.00	597.00	984.00	598.00	985.00	598.00	985.00	599.00	986.00	599.00	986.00	600.00	987.00	600.00	987.00	602.00	988.00	602.00	988.00	604.00	990.00	604.00	990.00	606.00	991.00	606.00	991.00	607.00	992.00	607.00	992.00	610.00	993.00	610.00	993.00	613.00	992.00	613.00	992.00	614.00	991.00	614.00	991.00	617.00	990.00	617.00	990.00	622.00	989.00	622.00	989.00	631.00	981.00	631.00	981.00	632.00	977.00	632.00	977.00	633.00	974.00	633.00	974.00	634.00	971.00	634.00	971.00	635.00	969.00	635.00	969.00	636.00	967.00	636.00	967.00	637.00	965.00	637.00	965.00	638.00	963.00	638.00	963.00	639.00	961.00	639.00	961.00	640.00	959.00	640.00	959.00	641.00	958.00	641.00	958.00	642.00	956.00	642.00	956.00	643.00	955.00	643.00	955.00	644.00	953.00	644.00	953.00	645.00	952.00	645.00	952.00	646.00	951.00	646.00	951.00	647.00	949.00	647.00	949.00	648.00	948.00	648.00	948.00	649.00	947.00	649.00	947.00	650.00	946.00	650.00	946.00	651.00	945.00	651.00	945.00	652.00	943.00	652.00	943.00	653.00	942.00	653.00	942.00	654.00	941.00	654.00	941.00	655.00	939.00	655.00	939.00	656.00	937.00	656.00	937.00	657.00	936.00	657.00	936.00	659.00	935.00	659.00	935.00	661.00	934.00	661.00	934.00	662.00	933.00	662.00	933.00	664.00	932.00	664.00	932.00	667.00	931.00	667.00
T0_thres.tif	0795-0876	396.11	362.27	2118.34	39.95	0.0361	941.00	773.00	942.00	773.00	942.00	776.00	943.00	776.00	943.00	779.00	944.00	779.00	944.00	782.00	945.00	782.00	945.00	784.00	946.00	784.00	946.00	788.00	945.00	788.00	945.00	790.00	944.00	790.00	944.00	792.00	943.00	792.00	943.00	793.00	942.00	793.00	942.00	794.00	941.00	794.00	941.00	795.00	940.00	795.00	940.00	796.00	938.00	796.00	938.00	797.00	937.00	797.00	937.00	798.00	936.00	798.00	936.00	799.00	935.00	799.00	935.00	800.00	934.00	800.00	934.00	801.00	933.00	801.00	933.00	802.00	932.00	802.00	932.00	803.00	930.00	803.00	930.00	804.00	929.00	804.00	929.00	805.00	928.00	805.00	928.00	806.00	926.00	806.00	926.00	807.00	924.00	807.00	924.00	808.00	922.00	808.00	922.00	809.00	921.00	809.00	921.00	810.00	919.00	810.00	919.00	811.00	918.00	811.00	918.00	812.00	916.00	812.00	916.00	813.00	915.00	813.00	915.00	814.00	913.00	814.00	913.00	815.00	912.00	815.00	912.00	816.00	910.00	816.00	910.00	817.00	909.00	817.00	909.00	819.00	908.00	819.00	908.00	820.00	907.00	820.00	907.00	822.00	906.00	822.00	906.00	824.00	905.00	824.00	905.00	826.00	895.00	826.00	895.00	827.00	891.00	827.00	891.00	828.00	887.00	828.00	887.00	829.00	885.00	829.00	885.00	830.00	883.00	830.00	883.00	831.00	882.00	831.00	882.00	832.00	881.00	832.00	881.00	841.00	882.00	841.00	882.00	842.00	883.00	842.00	883.00	843.00	884.00	843.00	884.00	844.00	885.00	844.00	885.00	845.00	887.00	845.00	887.00	846.00	889.00	846.00	889.00	850.00	890.00	850.00	890.00	851.00	891.00	851.00	891.00	858.00	890.00	858.00	890.00	860.00	888.00	860.00	888.00	861.00	887.00	861.00	887.00	862.00	886.00	862.00	886.00	863.00	884.00	863.00	884.00	864.00	881.00	864.00	881.00	865.00	878.00	865.00	878.00	866.00	872.00	866.00	872.00	867.00	866.00	867.00	866.00	866.00	863.00	866.00	863.00	865.00	861.00	865.00	861.00	864.00	858.00	864.00	858.00	863.00	857.00	863.00	857.00	862.00	855.00	862.00	855.00	861.00	854.00	861.00	854.00	860.00	852.00	860.00	852.00	858.00	851.00	858.00	851.00	857.00	850.00	857.00	850.00	856.00	849.00	856.00	849.00	855.00	848.00	855.00	848.00	854.00	847.00	854.00	847.00	853.00	846.00	853.00	846.00	852.00	845.00	852.00	845.00	851.00	844.00	851.00	844.00	849.00	843.00	849.00	843.00	848.00	842.00	848.00	842.00	846.00	841.00	846.00	841.00	845.00	840.00	845.00	840.00	844.00	839.00	844.00	839.00	843.00	838.00	843.00	838.00	842.00	837.00	842.00	837.00	841.00	836.00	841.00	836.00	840.00	835.00	840.00	835.00	839.00	834.00	839.00	834.00	838.00	833.00	838.00	833.00	837.00	832.00	837.00	832.00	836.00	831.00	836.00	831.00	835.00	830.00	835.00	830.00	834.00	828.00	834.00	828.00	833.00	827.00	833.00	827.00	832.00	825.00	832.00	825.00	831.00	823.00	831.00	823.00	830.00	821.00	830.00	821.00	829.00	819.00	829.00	819.00	828.00	817.00	828.00	817.00	827.00	815.00	827.00	815.00	826.00	813.00	826.00	813.00	825.00	811.00	825.00	811.00	824.00	809.00	824.00	809.00	823.00	810.00	823.00	810.00	820.00	809.00	820.00	809.00	816.00	808.00	816.00	808.00	814.00	807.00	814.00	807.00	804.00	808.00	804.00	808.00	800.00	809.00	800.00	809.00	797.00	810.00	797.00	810.00	794.00	811.00	794.00	811.00	792.00	812.00	792.00	812.00	790.00	813.00	790.00	813.00	789.00	814.00	789.00	814.00	787.00	815.00	787.00	815.00	785.00	816.00	785.00	816.00	783.00	817.00	783.00	817.00	780.00	818.00	780.00	818.00	777.00	819.00	777.00	819.00	775.00	821.00	775.00	821.00	773.00	822.00	773.00	822.00	772.00	823.00	772.00	823.00	773.00	828.00	773.00	828.00	774.00	830.00	774.00	830.00	775.00	834.00	775.00	834.00	776.00	837.00	776.00	837.00	777.00	844.00	777.00	844.00	775.00	845.00	775.00	845.00	774.00	847.00	774.00	847.00	773.00	848.00	773.00	848.00	770.00	849.00	770.00	849.00	768.00	850.00	768.00	850.00	765.00	851.00	765.00	851.00	742.00	852.00	742.00	852.00	740.00	853.00	740.00	853.00	738.00	854.00	738.00	854.00	737.00	855.00	737.00	855.00	735.00	856.00	735.00	856.00	734.00	857.00	734.00	857.00	731.00	858.00	731.00	858.00	730.00	861.00	730.00	861.00	729.00	862.00	729.00	862.00	728.00	864.00	728.00	864.00	727.00	866.00	727.00	866.00	726.00	868.00	726.00	868.00	725.00	875.00	725.00	875.00	724.00	878.00	724.00	878.00	725.00	885.00	725.00	885.00	726.00	886.00	726.00	886.00	727.00	887.00	727.00	887.00	728.00	888.00	728.00	888.00	729.00	889.00	729.00	889.00	731.00	890.00	731.00	890.00	733.00	891.00	733.00	891.00	735.00	892.00	735.00	892.00	745.00	893.00	745.00	893.00	752.00	894.00	752.00	894.00	757.00	895.00	757.00	895.00	759.00	896.00	759.00	896.00	762.00	897.00	762.00	897.00	763.00	898.00	763.00	898.00	764.00	899.00	764.00	899.00	765.00	900.00	765.00	900.00	766.00	902.00	766.00	902.00	767.00	906.00	767.00	906.00	768.00	910.00	768.00	910.00	769.00	918.00	769.00	918.00	768.00	929.00	768.00	929.00	767.00	940.00	767.00	940.00	770.00	941.00	770.00
T0_thres.tif	0896-0858	395.02	403.31	2739.38	-28.98	0.0595	969.00	891.00	968.00	891.00	968.00	893.00	967.00	893.00	967.00	895.00	966.00	895.00	966.00	896.00	965.00	896.00	965.00	897.00	964.00	897.00	964.00	898.00	963.00	898.00	963.00	899.00	961.00	899.00	961.00	900.00	960.00	900.00	960.00	901.00	959.00	901.00	959.00	902.00	958.00	902.00	958.00	903.00	956.00	903.00	956.00	904.00	954.00	904.00	954.00	905.00	952.00	905.00	952.00	906.00	950.00	906.00	950.00	907.00	948.00	907.00	948.00	908.00	944.00	908.00	944.00	909.00	940.00	909.00	940.00	910.00	936.00	910.00	936.00	911.00	935.00	911.00	935.00	912.00	934.00	912.00	934.00	913.00	933.00	913.00	933.00	914.00	932.00	914.00	932.00	927.00	933.00	927.00	933.00	929.00	934.00	929.00	934.00	931.00	935.00	931.00	935.00	933.00	936.00	933.00	936.00	936.00	937.00	936.00	937.00	943.00	936.00	943.00	936.00	944.00	935.00	944.00	935.00	945.00	933.00	945.00	933.00	946.00	932.00	946.00	932.00	947.00	929.00	947.00	929.00	948.00	926.00	948.00	926.00	949.00	923.00	949.00	923.00	950.00	922.00	950.00	922.00	951.00	920.00	951.00	920.00	952.00	919.00	952.00	919.00	953.00	918.00	953.00	918.00	954.00	917.00	954.00	917.00	955.00	916.00	955.00	916.00	956.00	915.00	956.00	915.00	957.00	914.00	957.00	914.00	958.00	913.00	958.00	913.00	959.00	912.00	959.00	912.00	960.00	911.00	960.00	911.00	961.00	910.00	961.00	910.00	962.00	909.00	962.00	909.00	964.00	908.00	964.00	908.00	965.00	907.00	965.00	907.00	963.00	902.00	963.00	902.00	964.00	900.00	964.00	900.00	965.00	898.00	965.00	898.00	966.00	897.00	966.00	897.00	967.00	895.00	967.00	895.00	968.00	894.00	968.00	894.00	969.00	893.00	969.00	893.00	970.00	891.00	970.00	891.00	971.00	890.00	971.00	890.00	972.00	889.00	972.00	889.00	971.00	887.00	971.00	887.00	970.00	886.00	970.00	886.00	969.00	885.00	969.00	885.00	968.00	884.00	968.00	884.00	967.00	883.00	967.00	883.00	966.00	882.00	966.00	882.00	965.00	881.00	965.00	881.00	964.00	880.00	964.00	880.00	963.00	878.00	963.00	878.00	962.00	877.00	962.00	877.00	961.00	876.00	961.00	876.00	959.00	875.00	959.00	875.00	958.00	874.00	958.00	874.00	957.00	873.00	957.00	873.00	955.00	872.00	955.00	872.00	952.00	871.00	952.00	871.00	944.00	872.00	944.00	872.00	942.00	873.00	942.00	873.00	941.00	874.00	941.00	874.00	939.00	875.00	939.00	875.00	936.00	877.00	936.00	877.00	935.00	878.00	935.00	878.00	934.00	879.00	934.00	879.00	933.00	880.00	933.00	880.00	931.00	881.00	931.00	881.00	929.00	882.00	929.00	882.00	922.00	881.00	922.00	881.00	921.00	880.00	921.00	880.00	919.00	879.00	919.00	879.00	918.00	877.00	918.00	877.00	915.00	876.00	915.00	876.00	914.00	873.00	914.00	873.00	913.00	870.00	913.00	870.00	912.00	859.00	912.00	859.00	911.00	851.00	911.00	851.00	910.00	840.00	910.00	840.00	911.00	836.00	911.00	836.00	910.00	825.00	910.00	825.00	908.00	823.00	908.00	823.00	906.00	822.00	906.00	822.00	904.00	821.00	904.00	821.00	902.00	820.00	902.00	820.00	899.00	819.00	899.00	819.00	897.00	818.00	897.00	818.00	896.00	817.00	896.00	817.00	894.00	816.00	894.00	816.00	892.00	815.00	892.00	815.00	891.00	814.00	891.00	814.00	889.00	813.00	889.00	813.00	888.00	812.00	888.00	812.00	887.00	811.00	887.00	811.00	886.00	810.00	886.00	810.00	885.00	809.00	885.00	809.00	884.00	808.00	884.00	808.00	883.00	806.00	883.00	806.00	882.00	805.00	882.00	805.00	881.00	804.00	881.00	804.00	880.00	802.00	880.00	802.00	879.00	801.00	879.00	801.00	878.00	800.00	878.00	800.00	877.00	799.00	877.00	799.00	876.00	797.00	876.00	797.00	875.00	796.00	875.00	796.00	874.00	794.00	874.00	794.00	873.00	792.00	873.00	792.00	872.00	791.00	872.00	791.00	871.00	789.00	871.00	789.00	870.00	787.00	870.00	787.00	869.00	786.00	869.00	786.00	868.00	784.00	868.00	784.00	867.00	782.00	867.00	782.00	866.00	780.00	866.00	780.00	865.00	778.00	865.00	778.00	864.00	776.00	864.00	776.00	863.00	775.00	863.00	775.00	862.00	773.00	862.00	773.00	861.00	772.00	861.00	772.00	860.00	770.00	860.00	770.00	856.00	767.00	856.00	767.00	855.00	766.00	855.00	766.00	854.00	764.00	854.00	764.00	853.00	762.00	853.00	762.00	852.00	761.00	852.00	761.00	851.00	760.00	851.00	760.00	850.00	758.00	850.00	758.00	849.00	757.00	849.00	757.00	848.00	756.00	848.00	756.00	847.00	755.00	847.00	755.00	846.00	754.00	846.00	754.00	845.00	753.00	845.00	753.00	843.00	752.00	843.00	752.00	842.00	751.00	842.00	751.00	840.00	750.00	840.00	750.00	838.00	749.00	838.00	749.00	836.00	748.00	836.00	748.00	831.00	749.00	831.00	749.00	829.00	750.00	829.00	750.00	827.00	751.00	827.00	751.00	824.00	752.00	824.00	752.00	823.00	755.00	823.00	755.00	822.00	757.00	822.00	757.00	821.00	766.00	821.00	766.00	822.00	771.00	822.00	771.00	823.00	777.00	823.00	777.00	824.00	781.00	824.00	781.00	825.00	785.00	825.00	785.00	826.00	792.00	826.00	792.00	827.00	798.00	827.00	798.00	828.00	804.00	828.00	804.00	829.00	809.00	829.00	809.00	828.00	811.00	828.00	811.00	829.00	813.00	829.00	813.00	830.00	815.00	830.00	815.00	831.00	817.00	831.00	817.00	832.00	819.00	832.00	819.00	833.00	821.00	833.00	821.00	834.00	823.00	834.00	823.00	835.00	824.00	835.00	824.00	836.00	826.00	836.00	826.00	837.00	827.00	837.00	827.00	838.00	829.00	838.00	829.00	839.00	830.00	839.00	830.00	840.00	831.00	840.00	831.00	841.00	832.00	841.00	832.00	842.00	833.00	842.00	833.00	843.00	834.00	843.00	834.00	844.00	835.00	844.00	835.00	845.00	836.00	845.00	836.00	846.00	837.00	846.00	837.00	848.00	838.00	848.00	838.00	849.00	839.00	849.00	839.00	850.00	840.00	850.00	840.00	852.00	841.00	852.00	841.00	853.00	842.00	853.00	842.00	854.00	843.00	854.00	843.00	856.00	844.00	856.00	844.00	857.00	845.00	857.00	845.00	858.00	846.00	858.00	846.00	859.00	847.00	859.00	847.00	860.00	848.00	860.00	848.00	861.00	849.00	861.00	849.00	862.00	850.00	862.00	850.00	863.00	851.00	863.00	851.00	864.00	853.00	864.00	853.00	865.00	854.00	865.00	854.00	866.00	856.00	866.00	856.00	867.00	858.00	867.00	858.00	868.00	860.00	868.00	860.00	869.00	864.00	869.00	864.00	870.00	875.00	870.00	875.00	869.00	881.00	869.00	881.00	868.00	884.00	868.00	884.00	867.00	887.00	867.00	887.00	866.00	889.00	866.00	889.00	864.00	890.00	864.00	890.00	863.00	893.00	863.00	893.00	861.00	894.00	861.00	894.00	858.00	895.00	858.00	895.00	853.00	894.00	853.00	894.00	848.00	896.00	848.00	896.00	849.00	904.00	849.00	904.00	850.00	909.00	850.00	909.00	851.00	915.00	851.00	915.00	852.00	918.00	852.00	918.00	853.00	920.00	853.00	920.00	854.00	923.00	854.00	923.00	855.00	925.00	855.00	925.00	856.00	927.00	856.00	927.00	857.00	928.00	857.00	928.00	858.00	930.00	858.00	930.00	859.00	932.00	859.00	932.00	860.00	933.00	860.00	933.00	861.00	935.00	861.00	935.00	862.00	937.00	862.00	937.00	863.00	939.00	863.00	939.00	864.00	942.00	864.00	942.00	865.00	944.00	865.00	944.00	866.00	947.00	866.00	947.00	867.00	950.00	867.00	950.00	868.00	952.00	868.00	952.00	869.00	955.00	869.00	955.00	870.00	957.00	870.00	957.00	871.00	958.00	871.00	958.00	872.00	960.00	872.00	960.00	873.00	961.00	873.00	961.00	874.00	963.00	874.00	963.00	875.00	964.00	875.00	964.00	876.00	965.00	876.00	965.00	878.00	966.00	878.00	966.00	879.00	967.00	879.00	967.00	881.00	968.00	881.00	968.00	885.00	969.00	885.00
T0_thres.tif	0810-0266	122.00	368.39	1699.01	-43.62	0.0576	319.00	827.00	318.00	827.00	318.00	831.00	317.00	831.00	317.00	833.00	316.00	833.00	316.00	836.00	315.00	836.00	315.00	837.00	314.00	837.00	314.00	840.00	313.00	840.00	313.00	842.00	312.00	842.00	312.00	843.00	311.00	843.00	311.00	844.00	310.00	844.00	310.00	845.00	309.00	845.00	309.00	846.00	308.00	846.00	308.00	848.00	307.00	848.00	307.00	849.00	305.00	849.00	305.00	850.00	303.00	850.00	303.00	851.00	302.00	851.00	302.00	852.00	300.00	852.00	300.00	853.00	297.00	853.00	297.00	854.00	295.00	854.00	295.00	855.00	293.00	855.00	293.00	856.00	289.00	856.00	289.00	857.00	286.00	857.00	286.00	858.00	282.00	858.00	282.00	859.00	280.00	859.00	280.00	860.00	276.00	860.00	276.00	861.00	271.00	861.00	271.00	862.00	268.00	862.00	268.00	863.00	263.00	863.00	263.00	864.00	262.00	864.00	262.00	863.00	253.00	863.00	253.00	862.00	249.00	862.00	249.00	860.00	248.00	860.00	248.00	859.00	247.00	859.00	247.00	858.00	246.00	858.00	246.00	856.00	245.00	856.00	245.00	855.00	244.00	855.00	244.00	853.00	243.00	853.00	243.00	852.00	242.00	852.00	242.00	850.00	241.00	850.00	241.00	849.00	240.00	849.00	240.00	847.00	239.00	847.00	239.00	846.00	238.00	846.00	238.00	845.00	237.00	845.00	237.00	843.00	236.00	843.00	236.00	842.00	235.00	842.00	235.00	841.00	234.00	841.00	234.00	839.00	233.00	839.00	233.00	838.00	232.00	838.00	232.00	837.00	231.00	837.00	231.00	836.00	230.00	836.00	230.00	835.00	229.00	835.00	229.00	834.00	228.00	834.00	228.00	833.00	227.00	833.00	227.00	832.00	226.00	832.00	226.00	831.00	225.00	831.00	225.00	830.00	224.00	830.00	224.00	829.00	223.00	829.00	223.00	828.00	222.00	828.00	222.00	827.00	221.00	827.00	221.00	826.00	220.00	826.00	220.00	825.00	219.00	825.00	219.00	824.00	217.00	824.00	217.00	823.00	216.00	823.00	216.00	820.00	215.00	820.00	215.00	818.00	214.00	818.00	214.00	812.00	215.00	812.00	215.00	809.00	216.00	809.00	216.00	805.00	217.00	805.00	217.00	801.00	218.00	801.00	218.00	798.00	219.00	798.00	219.00	795.00	220.00	795.00	220.00	792.00	221.00	792.00	221.00	790.00	222.00	790.00	222.00	788.00	223.00	788.00	223.00	786.00	224.00	786.00	224.00	785.00	225.00	785.00	225.00	783.00	226.00	783.00	226.00	781.00	227.00	781.00	227.00	780.00	228.00	780.00	228.00	779.00	229.00	779.00	229.00	776.00	230.00	776.00	230.00	775.00	231.00	775.00	231.00	774.00	233.00	774.00	233.00	773.00	234.00	773.00	234.00	772.00	235.00	772.00	235.00	771.00	236.00	771.00	236.00	769.00	237.00	769.00	237.00	768.00	238.00	768.00	238.00	766.00	239.00	766.00	239.00	765.00	242.00	765.00	242.00	763.00	244.00	763.00	244.00	762.00	245.00	762.00	245.00	761.00	247.00	761.00	247.00	760.00	248.00	760.00	248.00	759.00	249.00	759.00	249.00	758.00	251.00	758.00	251.00	757.00	254.00	757.00	254.00	756.00	257.00	756.00	257.00	757.00	260.00	757.00	260.00	758.00	265.00	758.00	265.00	759.00	273.00	759.00	273.00	760.00	276.00	760.00	276.00	761.00	279.00	761.00	279.00	762.00	281.00	762.00	281.00	763.00	284.00	763.00	284.00	764.00	286.00	764.00	286.00	765.00	288.00	765.00	288.00	766.00	290.00	766.00	290.00	767.00	291.00	767.00	291.00	768.00	292.00	768.00	292.00	769.00	294.00	769.00	294.00	770.00	295.00	770.00	295.00	771.00	297.00	771.00	297.00	772.00	298.00	772.00	298.00	773.00	299.00	773.00	299.00	774.00	300.00	774.00	300.00	775.00	302.00	775.00	302.00	776.00	304.00	776.00	304.00	777.00	305.00	777.00	305.00	778.00	307.00	778.00	307.00	779.00	308.00	779.00	308.00	781.00	310.00	781.00	310.00	783.00	311.00	783.00	311.00	784.00	312.00	784.00	312.00	786.00	313.00	786.00	313.00	788.00	314.00	788.00	314.00	791.00	315.00	791.00	315.00	795.00	316.00	795.00	316.00	798.00	317.00	798.00	317.00	803.00	318.00	803.00	318.00	808.00	319.00	808.00
T0_thres.tif	0893-0198	92.00	411.03	2610.83	62.58	0.0678	263.00	891.00	264.00	891.00	264.00	893.00	265.00	893.00	265.00	900.00	266.00	900.00	266.00	903.00	267.00	903.00	267.00	909.00	268.00	909.00	268.00	923.00	267.00	923.00	267.00	926.00	266.00	926.00	266.00	931.00	265.00	931.00	265.00	937.00	264.00	937.00	264.00	941.00	263.00	941.00	263.00	944.00	262.00	944.00	262.00	948.00	261.00	948.00	261.00	957.00	254.00	957.00	254.00	956.00	246.00	956.00	246.00	955.00	242.00	955.00	242.00	954.00	239.00	954.00	239.00	953.00	235.00	953.00	235.00	952.00	232.00	952.00	232.00	951.00	213.00	951.00	213.00	952.00	210.00	952.00	210.00	953.00	207.00	953.00	207.00	954.00	205.00	954.00	205.00	955.00	203.00	955.00	203.00	956.00	202.00	956.00	202.00	957.00	200.00	957.00	200.00	958.00	197.00	958.00	197.00	959.00	196.00	959.00	196.00	960.00	194.00	960.00	194.00	961.00	192.00	961.00	192.00	962.00	190.00	962.00	190.00	963.00	187.00	963.00	187.00	964.00	174.00	964.00	174.00	963.00	171.00	963.00	171.00	962.00	169.00	962.00	169.00	961.00	166.00	961.00	166.00	960.00	163.00	960.00	163.00	959.00	161.00	959.00	161.00	958.00	156.00	958.00	156.00	957.00	155.00	957.00	155.00	955.00	154.00	955.00	154.00	954.00	153.00	954.00	153.00	953.00	152.00	953.00	152.00	952.00	151.00	952.00	151.00	951.00	150.00	951.00	150.00	949.00	149.00	949.00	149.00	948.00	148.00	948.00	148.00	947.00	147.00	947.00	147.00	945.00	146.00	945.00	146.00	943.00	145.00	943.00	145.00	940.00	144.00	940.00	144.00	938.00	143.00	938.00	143.00	936.00	142.00	936.00	142.00	934.00	141.00	934.00	141.00	931.00	140.00	931.00	140.00	929.00	139.00	929.00	139.00	927.00	138.00	927.00	138.00	925.00	137.00	925.00	137.00	924.00	136.00	924.00	136.00	922.00	135.00	922.00	135.00	919.00	134.00	919.00	134.00	916.00	133.00	916.00	133.00	912.00	132.00	912.00	132.00	909.00	131.00	909.00	131.00	906.00	130.00	906.00	130.00	902.00	129.00	902.00	129.00	886.00	130.00	886.00	130.00	880.00	131.00	880.00	131.00	879.00	133.00	879.00	133.00	880.00	143.00	880.00	143.00	879.00	150.00	879.00	150.00	878.00	153.00	878.00	153.00	877.00	154.00	877.00	154.00	878.00	160.00	878.00	160.00	877.00	163.00	877.00	163.00	876.00	169.00	876.00	169.00	875.00	172.00	875.00	172.00	874.00	173.00	874.00	173.00	873.00	175.00	873.00	175.00	872.00	176.00	872.00	176.00	871.00	179.00	871.00	179.00	870.00	180.00	870.00	180.00	868.00	181.00	868.00	181.00	867.00	182.00	867.00	182.00	866.00	184.00	866.00	184.00	865.00	185.00	865.00	185.00	864.00	186.00	864.00	186.00	862.00	187.00	862.00	187.00	860.00	188.00	860.00	188.00	857.00	189.00	857.00	189.00	855.00	190.00	855.00	190.00	853.00	191.00	853.00	191.00	850.00	192.00	850.00	192.00	847.00	193.00	847.00	193.00	843.00	194.00	843.00	194.00	837.00	195.00	837.00	195.00	833.00	196.00	833.00	196.00	829.00	197.00	829.00	197.00	825.00	198.00	825.00	198.00	822.00	206.00	822.00	206.00	823.00	208.00	823.00	208.00	824.00	211.00	824.00	211.00	825.00	213.00	825.00	213.00	826.00	215.00	826.00	215.00	827.00	216.00	827.00	216.00	828.00	218.00	828.00	218.00	829.00	219.00	829.00	219.00	830.00	220.00	830.00	220.00	831.00	221.00	831.00	221.00	832.00	222.00	832.00	222.00	834.00	223.00	834.00	223.00	835.00	224.00	835.00	224.00	836.00	225.00	836.00	225.00	837.00	226.00	837.00	226.00	838.00	227.00	838.00	227.00	839.00	229.00	839.00	229.00	840.00	230.00	840.00	230.00	842.00	231.00	842.00	231.00	843.00	232.00	843.00	232.00	845.00	233.00	845.00	233.00	846.00	234.00	846.00	234.00	847.00	235.00	847.00	235.00	848.00	236.00	848.00	236.00	850.00	237.00	850.00	237.00	851.00	238.00	851.00	238.00	853.00	239.00	853.00	239.00	854.00	240.00	854.00	240.00	856.00	241.00	856.00	241.00	857.00	242.00	857.00	242.00	859.00	243.00	859.00	243.00	860.00	244.00	860.00	244.00	861.00	245.00	861.00	245.00	863.00	246.00	863.00	246.00	864.00	247.00	864.00	247.00	866.00	248.00	866.00	248.00	867.00	249.00	867.00	249.00	868.00	250.00	868.00	250.00	870.00	251.00	870.00	251.00	871.00	252.00	871.00	252.00	873.00	253.00	873.00	253.00	874.00	254.00	874.00	254.00	876.00	255.00	876.00	255.00	878.00	256.00	878.00	256.00	879.00	257.00	879.00	257.00	881.00	258.00	881.00	258.00	882.00	259.00	882.00	259.00	884.00	260.00	884.00	260.00	886.00	261.00	886.00	261.00	887.00	262.00	887.00	262.00	888.00	263.00	888.00
T0_thres.tif	0302-0223	97.51	137.27	4609.51	-33.98	0.0301	258.00	376.00	259.00	376.00	259.00	382.00	258.00	382.00	258.00	401.00	257.00	401.00	257.00	409.00	256.00	409.00	256.00	411.00	255.00	411.00	255.00	413.00	254.00	413.00	254.00	415.00	253.00	415.00	253.00	417.00	252.00	417.00	252.00	420.00	251.00	420.00	251.00	421.00	250.00	421.00	250.00	423.00	249.00	423.00	249.00	424.00	248.00	424.00	248.00	425.00	247.00	425.00	247.00	426.00	246.00	426.00	246.00	427.00	244.00	427.00	244.00	428.00	242.00	428.00	242.00	429.00	240.00	429.00	240.00	430.00	236.00	430.00	236.00	429.00	233.00	429.00	233.00	428.00	231.00	428.00	231.00	427.00	229.00	427.00	229.00	426.00	227.00	426.00	227.00	425.00	226.00	425.00	226.00	424.00	224.00	424.00	224.00	423.00	223.00	423.00	223.00	422.00	221.00	422.00	221.00	421.00	219.00	421.00	219.00	420.00	218.00	420.00	218.00	419.00	216.00	419.00	216.00	417.00	215.00	417.00	215.00	416.00	214.00	416.00	214.00	415.00	213.00	415.00	213.00	414.00	212.00	414.00	212.00	412.00	211.00	412.00	211.00	410.00	210.00	410.00	210.00	409.00	209.00	409.00	209.00	408.00	208.00	408.00	208.00	406.00	207.00	406.00	207.00	405.00	206.00	405.00	206.00	403.00	205.00	403.00	205.00	402.00	204.00	402.00	204.00	401.00	203.00	401.00	203.00	399.00	202.00	399.00	202.00	398.00	201.00	398.00	201.00	397.00	200.00	397.00	200.00	396.00	199.00	396.00	199.00	394.00	197.00	394.00	197.00	392.00	196.00	392.00	196.00	391.00	195.00	391.00	195.00	389.00	194.00	389.00	194.00	388.00	193.00	388.00	193.00	387.00	192.00	387.00	192.00	385.00	191.00	385.00	191.00	384.00	190.00	384.00	190.00	383.00	189.00	383.00	189.00	382.00	188.00	382.00	188.00	380.00	186.00	380.00	186.00	378.00	185.00	378.00	185.00	377.00	184.00	377.00	184.00	376.00	183.00	376.00	183.00	375.00	182.00	375.00	182.00	374.00	181.00	374.00	181.00	373.00	179.00	373.00	179.00	372.00	180.00	372.00	180.00	371.00	181.00	371.00	181.00	369.00	182.00	369.00	182.00	365.00	183.00	365.00	183.00	357.00	182.00	357.00	182.00	354.00	181.00	354.00	181.00	352.00	180.00	352.00	180.00	351.00	179.00	351.00	179.00	349.00	178.00	349.00	178.00	347.00	177.00	347.00	177.00	346.00	176.00	346.00	176.00	345.00	175.00	345.00	175.00	344.00	174.00	344.00	174.00	343.00	172.00	343.00	172.00	342.00	170.00	342.00	170.00	341.00	168.00	341.00	168.00	340.00	166.00	340.00	166.00	339.00	164.00	339.00	164.00	338.00	163.00	338.00	163.00	337.00	161.00	337.00	161.00	336.00	159.00	336.00	159.00	335.00	160.00	335.00	160.00	331.00	161.00	331.00	161.00	324.00	160.00	324.00	160.00	320.00	159.00	320.00	159.00	317.00	158.00	317.00	158.00	314.00	157.00	314.00	157.00	312.00	156.00	312.00	156.00	310.00	155.00	310.00	155.00	307.00	154.00	307.00	154.00	306.00	153.00	306.00	153.00	304.00	152.00	304.00	152.00	301.00	151.00	301.00	151.00	299.00	150.00	299.00	150.00	297.00	149.00	297.00	149.00	295.00	148.00	295.00	148.00	294.00	147.00	294.00	147.00	291.00	146.00	291.00	146.00	289.00	145.00	289.00	145.00	287.00	144.00	287.00	144.00	285.00	143.00	285.00	143.00	284.00	142.00	284.00	142.00	282.00	141.00	282.00	141.00	280.00	140.00	280.00	140.00	279.00	139.00	279.00	139.00	277.00	138.00	277.00	138.00	274.00	137.00	274.00	137.00	273.00	136.00	273.00	136.00	271.00	135.00	271.00	135.00	269.00	134.00	269.00	134.00	267.00	133.00	267.00	133.00	265.00	132.00	265.00	132.00	262.00	131.00	262.00	131.00	259.00	130.00	259.00	130.00	257.00	129.00	257.00	129.00	255.00	128.00	255.00	128.00	253.00	127.00	253.00	127.00	250.00	126.00	250.00	126.00	247.00	125.00	247.00	125.00	244.00	124.00	244.00	124.00	241.00	123.00	241.00	123.00	238.00	122.00	238.00	122.00	235.00	121.00	235.00	121.00	233.00	120.00	233.00	120.00	229.00	119.00	229.00	119.00	225.00	118.00	225.00	118.00	221.00	117.00	221.00	117.00	213.00	116.00	213.00	116.00	203.00	117.00	203.00	117.00	197.00	118.00	197.00	118.00	193.00	119.00	193.00	119.00	191.00	120.00	191.00	120.00	188.00	121.00	188.00	121.00	187.00	122.00	187.00	122.00	182.00	123.00	182.00	123.00	181.00	124.00	181.00	124.00	179.00	127.00	179.00	127.00	178.00	128.00	178.00	128.00	177.00	130.00	177.00	130.00	176.00	132.00	176.00	132.00	175.00	136.00	175.00	136.00	176.00	138.00	176.00	138.00	177.00	139.00	177.00	139.00	178.00	141.00	178.00	141.00	179.00	142.00	179.00	142.00	180.00	144.00	180.00	144.00	182.00	145.00	182.00	145.00	183.00	146.00	183.00	146.00	184.00	147.00	184.00	147.00	186.00	148.00	186.00	148.00	187.00	149.00	187.00	149.00	189.00	150.00	189.00	150.00	190.00	151.00	190.00	151.00	191.00	152.00	191.00	152.00	193.00	153.00	193.00	153.00	194.00	154.00	194.00	154.00	195.00	155.00	195.00	155.00	197.00	156.00	197.00	156.00	199.00	157.00	199.00	157.00	200.00	158.00	200.00	158.00	202.00	159.00	202.00	159.00	204.00	160.00	204.00	160.00	205.00	161.00	205.00	161.00	206.00	162.00	206.00	162.00	208.00	163.00	208.00	163.00	209.00	164.00	209.00	164.00	211.00	165.00	211.00	165.00	213.00	166.00	213.00	166.00	215.00	167.00	215.00	167.00	216.00	168.00	216.00	168.00	218.00	169.00	218.00	169.00	220.00	170.00	220.00	170.00	221.00	171.00	221.00	171.00	223.00	172.00	223.00	172.00	224.00	173.00	224.00	173.00	226.00	174.00	226.00	174.00	228.00	175.00	228.00	175.00	231.00	176.00	231.00	176.00	233.00	177.00	233.00	177.00	235.00	178.00	235.00	178.00	236.00	179.00	236.00	179.00	238.00	180.00	238.00	180.00	239.00	181.00	239.00	181.00	240.00	182.00	240.00	182.00	242.00	183.00	242.00	183.00	243.00	184.00	243.00	184.00	245.00	185.00	245.00	185.00	246.00	186.00	246.00	186.00	247.00	188.00	247.00	188.00	248.00	189.00	248.00	189.00	249.00	190.00	249.00	190.00	250.00	196.00	250.00	196.00	249.00	199.00	249.00	199.00	248.00	204.00	248.00	204.00	247.00	209.00	247.00	209.00	248.00	213.00	248.00	213.00	250.00	219.00	250.00	219.00	251.00	220.00	251.00	220.00	253.00	221.00	253.00	221.00	254.00	222.00	254.00	222.00	256.00	223.00	256.00	223.00	258.00	224.00	258.00	224.00	260.00	225.00	260.00	225.00	262.00	226.00	262.00	226.00	265.00	227.00	265.00	227.00	268.00	228.00	268.00	228.00	271.00	229.00	271.00	229.00	273.00	230.00	273.00	230.00	276.00	231.00	276.00	231.00	277.00	232.00	277.00	232.00	278.00	233.00	278.00	233.00	280.00	234.00	280.00	234.00	281.00	235.00	281.00	235.00	282.00	236.00	282.00	236.00	283.00	238.00	283.00	238.00	284.00	240.00	284.00	240.00	285.00	241.00	285.00	241.00	286.00	243.00	286.00	243.00	287.00	248.00	287.00	248.00	286.00	252.00	286.00	252.00	285.00	254.00	285.00	254.00	284.00	255.00	284.00	255.00	283.00	256.00	283.00	256.00	282.00	257.00	282.00	257.00	279.00	259.00	279.00	259.00	277.00	261.00	277.00	261.00	275.00	262.00	275.00	262.00	274.00	263.00	274.00	263.00	272.00	264.00	272.00	264.00	271.00	265.00	271.00	265.00	270.00	266.00	270.00	266.00	268.00	268.00	268.00	268.00	266.00	270.00	266.00	270.00	265.00	271.00	265.00	271.00	263.00	272.00	263.00	272.00	262.00	273.00	262.00	273.00	260.00	274.00	260.00	274.00	259.00	275.00	259.00	275.00	256.00	277.00	256.00	277.00	255.00	278.00	255.00	278.00	254.00	279.00	254.00	279.00	251.00	281.00	251.00	281.00	250.00	282.00	250.00	282.00	248.00	283.00	248.00	283.00	247.00	284.00	247.00	284.00	246.00	285.00	246.00	285.00	245.00	286.00	245.00	286.00	244.00	289.00	244.00	289.00	243.00	291.00	243.00	291.00	242.00	295.00	242.00	295.00	241.00	298.00	241.00	298.00	240.00	302.00	240.00	302.00	239.00	306.00	239.00	306.00	238.00	314.00	238.00	314.00	239.00	317.00	239.00	317.00	240.00	319.00	240.00	319.00	241.00	321.00	241.00	321.00	242.00	322.00	242.00	322.00	243.00	324.00	243.00	324.00	245.00	325.00	245.00	325.00	246.00	326.00	246.00	326.00	247.00	327.00	247.00	327.00	249.00	328.00	249.00	328.00	251.00	329.00	251.00	329.00	256.00	330.00	256.00	330.00	265.00	329.00	265.00	329.00	268.00	328.00	268.00	328.00	273.00	327.00	273.00	327.00	276.00	326.00	276.00	326.00	278.00	325.00	278.00	325.00	280.00	324.00	280.00	324.00	282.00	323.00	282.00	323.00	283.00	322.00	283.00	322.00	285.00	321.00	285.00	321.00	286.00	320.00	286.00	320.00	287.00	319.00	287.00	319.00	288.00	318.00	288.00	318.00	289.00	316.00	289.00	316.00	290.00	315.00	290.00	315.00	291.00	313.00	291.00	313.00	292.00	312.00	292.00	312.00	293.00	311.00	293.00	311.00	294.00	309.00	294.00	309.00	295.00	308.00	295.00	308.00	296.00	306.00	296.00	306.00	297.00	304.00	297.00	304.00	298.00	303.00	298.00	303.00	299.00	302.00	299.00	302.00	300.00	301.00	300.00	301.00	301.00	300.00	301.00	300.00	302.00	299.00	302.00	299.00	303.00	297.00	303.00	297.00	304.00	296.00	304.00	296.00	305.00	295.00	305.00	295.00	306.00	293.00	306.00	293.00	307.00	292.00	307.00	292.00	308.00	291.00	308.00	291.00	309.00	290.00	309.00	290.00	310.00	289.00	310.00	289.00	311.00	288.00	311.00	288.00	312.00	287.00	312.00	287.00	313.00	286.00	313.00	286.00	314.00	285.00	314.00	285.00	316.00	284.00	316.00	284.00	318.00	283.00	318.00	283.00	321.00	282.00	321.00	282.00	324.00	281.00	324.00	281.00	327.00	280.00	327.00	280.00	331.00	279.00	331.00	279.00	335.00	278.00	335.00	278.00	339.00	277.00	339.00	277.00	341.00	276.00	341.00	276.00	343.00	275.00	343.00	275.00	345.00	274.00	345.00	274.00	346.00	272.00	346.00	272.00	347.00	271.00	347.00	271.00	348.00	267.00	348.00	267.00	349.00	265.00	349.00	265.00	350.00	264.00	350.00	264.00	351.00	263.00	351.00	263.00	352.00	262.00	352.00	262.00	353.00	261.00	353.00	261.00	355.00	260.00	355.00	260.00	358.00	259.00	358.00	259.00	361.00	258.00	361.00
