# Supplementary material for: Pathogen-derived mechanical cues potentiate the spatio-temporal implementation of plant defense
Source: BMC Biol. 2022 Dec 27;20:292. doi: 10.1186/s12915-022-01495-w (PMC9795618; doi:10.1186/s12915-022-01495-w)
Supplement: Supplementary file 14 — Additional file 14: File S5. Pictures used in this work (raw and analyzed). [file 12915_2022_1495_MOESM14_ESM.xz › Infection/M2/26hpi/Log.txt]

T2_thres.tif	0246-0358	161.68	116.58	11648.81	-78.84	0.0438	492.00	252.00	491.00	252.00	491.00	256.00	490.00	256.00	490.00	258.00	489.00	258.00	489.00	259.00	488.00	259.00	488.00	260.00	487.00	260.00	487.00	261.00	486.00	261.00	486.00	262.00	485.00	262.00	485.00	263.00	484.00	263.00	484.00	264.00	483.00	264.00	483.00	265.00	481.00	265.00	481.00	266.00	479.00	266.00	479.00	267.00	475.00	267.00	475.00	268.00	472.00	268.00	472.00	269.00	458.00	269.00	458.00	268.00	454.00	268.00	454.00	267.00	443.00	267.00	443.00	268.00	436.00	268.00	436.00	269.00	431.00	269.00	431.00	270.00	430.00	270.00	430.00	271.00	428.00	271.00	428.00	272.00	426.00	272.00	426.00	273.00	423.00	273.00	423.00	274.00	420.00	274.00	420.00	275.00	418.00	275.00	418.00	276.00	417.00	276.00	417.00	278.00	416.00	278.00	416.00	279.00	415.00	279.00	415.00	280.00	414.00	280.00	414.00	282.00	413.00	282.00	413.00	300.00	414.00	300.00	414.00	304.00	415.00	304.00	415.00	307.00	416.00	307.00	416.00	309.00	417.00	309.00	417.00	310.00	418.00	310.00	418.00	311.00	419.00	311.00	419.00	312.00	420.00	312.00	420.00	314.00	421.00	314.00	421.00	315.00	422.00	315.00	422.00	316.00	423.00	316.00	423.00	317.00	424.00	317.00	424.00	318.00	426.00	318.00	426.00	319.00	428.00	319.00	428.00	320.00	430.00	320.00	430.00	321.00	431.00	321.00	431.00	322.00	434.00	322.00	434.00	323.00	436.00	323.00	436.00	324.00	439.00	324.00	439.00	325.00	440.00	325.00	440.00	326.00	442.00	326.00	442.00	327.00	444.00	327.00	444.00	328.00	446.00	328.00	446.00	329.00	448.00	329.00	448.00	330.00	450.00	330.00	450.00	331.00	453.00	331.00	453.00	332.00	464.00	332.00	464.00	333.00	473.00	333.00	473.00	334.00	476.00	334.00	476.00	335.00	481.00	335.00	481.00	336.00	484.00	336.00	484.00	337.00	486.00	337.00	486.00	338.00	489.00	338.00	489.00	339.00	491.00	339.00	491.00	340.00	493.00	340.00	493.00	341.00	495.00	341.00	495.00	342.00	497.00	342.00	497.00	343.00	499.00	343.00	499.00	344.00	501.00	344.00	501.00	345.00	503.00	345.00	503.00	346.00	504.00	346.00	504.00	347.00	506.00	347.00	506.00	348.00	507.00	348.00	507.00	349.00	509.00	349.00	509.00	350.00	510.00	350.00	510.00	351.00	511.00	351.00	511.00	352.00	512.00	352.00	512.00	353.00	513.00	353.00	513.00	355.00	514.00	355.00	514.00	356.00	515.00	356.00	515.00	357.00	516.00	357.00	516.00	359.00	517.00	359.00	517.00	360.00	518.00	360.00	518.00	361.00	519.00	361.00	519.00	363.00	520.00	363.00	520.00	364.00	519.00	364.00	519.00	367.00	518.00	367.00	518.00	370.00	517.00	370.00	517.00	372.00	516.00	372.00	516.00	374.00	515.00	374.00	515.00	376.00	514.00	376.00	514.00	379.00	513.00	379.00	513.00	381.00	512.00	381.00	512.00	383.00	511.00	383.00	511.00	385.00	510.00	385.00	510.00	386.00	509.00	386.00	509.00	387.00	508.00	387.00	508.00	388.00	507.00	388.00	507.00	389.00	506.00	389.00	506.00	390.00	505.00	390.00	505.00	391.00	504.00	391.00	504.00	392.00	503.00	392.00	503.00	393.00	501.00	393.00	501.00	392.00	499.00	392.00	499.00	391.00	497.00	391.00	497.00	390.00	495.00	390.00	495.00	389.00	492.00	389.00	492.00	388.00	489.00	388.00	489.00	387.00	484.00	387.00	484.00	386.00	477.00	386.00	477.00	385.00	474.00	385.00	474.00	384.00	454.00	384.00	454.00	385.00	453.00	385.00	453.00	384.00	449.00	384.00	449.00	385.00	448.00	385.00	448.00	400.00	449.00	400.00	449.00	405.00	450.00	405.00	450.00	408.00	451.00	408.00	451.00	412.00	452.00	412.00	452.00	415.00	453.00	415.00	453.00	418.00	454.00	418.00	454.00	420.00	455.00	420.00	455.00	423.00	456.00	423.00	456.00	424.00	457.00	424.00	457.00	427.00	458.00	427.00	458.00	430.00	459.00	430.00	459.00	432.00	460.00	432.00	460.00	436.00	461.00	436.00	461.00	439.00	462.00	439.00	462.00	442.00	463.00	442.00	463.00	445.00	464.00	445.00	464.00	450.00	465.00	450.00	465.00	460.00	464.00	460.00	464.00	466.00	463.00	466.00	463.00	469.00	462.00	469.00	462.00	472.00	461.00	472.00	461.00	475.00	460.00	475.00	460.00	476.00	459.00	476.00	459.00	477.00	454.00	477.00	454.00	478.00	452.00	478.00	452.00	479.00	451.00	479.00	451.00	480.00	442.00	480.00	442.00	481.00	424.00	481.00	424.00	482.00	415.00	482.00	415.00	481.00	409.00	481.00	409.00	480.00	406.00	480.00	406.00	479.00	400.00	479.00	400.00	478.00	398.00	478.00	398.00	477.00	396.00	477.00	396.00	476.00	395.00	476.00	395.00	475.00	394.00	475.00	394.00	474.00	392.00	474.00	392.00	473.00	391.00	473.00	391.00	472.00	390.00	472.00	390.00	471.00	389.00	471.00	389.00	470.00	388.00	470.00	388.00	469.00	387.00	469.00	387.00	468.00	386.00	468.00	386.00	467.00	385.00	467.00	385.00	466.00	384.00	466.00	384.00	465.00	382.00	465.00	382.00	464.00	381.00	464.00	381.00	463.00	380.00	463.00	380.00	462.00	378.00	462.00	378.00	461.00	376.00	461.00	376.00	460.00	375.00	460.00	375.00	459.00	373.00	459.00	373.00	458.00	372.00	458.00	372.00	457.00	371.00	457.00	371.00	456.00	370.00	456.00	370.00	455.00	368.00	455.00	368.00	453.00	367.00	453.00	367.00	448.00	366.00	448.00	366.00	441.00	365.00	441.00	365.00	437.00	364.00	437.00	364.00	432.00	363.00	432.00	363.00	429.00	362.00	429.00	362.00	428.00	361.00	428.00	361.00	426.00	360.00	426.00	360.00	423.00	359.00	423.00	359.00	421.00	358.00	421.00	358.00	418.00	357.00	418.00	357.00	416.00	356.00	416.00	356.00	414.00	355.00	414.00	355.00	411.00	354.00	411.00	354.00	409.00	353.00	409.00	353.00	404.00	352.00	404.00	352.00	397.00	353.00	397.00	353.00	396.00	354.00	396.00	354.00	394.00	355.00	394.00	355.00	393.00	356.00	393.00	356.00	391.00	358.00	391.00	358.00	390.00	359.00	390.00	359.00	389.00	360.00	389.00	360.00	388.00	361.00	388.00	361.00	387.00	362.00	387.00	362.00	385.00	365.00	385.00	365.00	384.00	366.00	384.00	366.00	383.00	367.00	383.00	367.00	382.00	368.00	382.00	368.00	381.00	369.00	381.00	369.00	378.00	371.00	378.00	371.00	377.00	372.00	377.00	372.00	375.00	373.00	375.00	373.00	373.00	374.00	373.00	374.00	357.00	373.00	357.00	373.00	354.00	372.00	354.00	372.00	352.00	371.00	352.00	371.00	351.00	370.00	351.00	370.00	350.00	369.00	350.00	369.00	349.00	368.00	349.00	368.00	348.00	367.00	348.00	367.00	347.00	366.00	347.00	366.00	346.00	364.00	346.00	364.00	345.00	347.00	345.00	347.00	346.00	343.00	346.00	343.00	347.00	342.00	347.00	342.00	348.00	340.00	348.00	340.00	349.00	338.00	349.00	338.00	350.00	337.00	350.00	337.00	351.00	336.00	351.00	336.00	352.00	335.00	352.00	335.00	353.00	333.00	353.00	333.00	354.00	332.00	354.00	332.00	355.00	330.00	355.00	330.00	356.00	328.00	356.00	328.00	357.00	327.00	357.00	327.00	358.00	325.00	358.00	325.00	359.00	316.00	359.00	316.00	358.00	314.00	358.00	314.00	357.00	313.00	357.00	313.00	356.00	311.00	356.00	311.00	355.00	309.00	355.00	309.00	354.00	308.00	354.00	308.00	353.00	306.00	353.00	306.00	352.00	305.00	352.00	305.00	351.00	303.00	351.00	303.00	350.00	301.00	350.00	301.00	349.00	298.00	349.00	298.00	348.00	295.00	348.00	295.00	347.00	292.00	347.00	292.00	346.00	291.00	346.00	291.00	345.00	290.00	345.00	290.00	329.00	291.00	329.00	291.00	322.00	292.00	322.00	292.00	319.00	293.00	319.00	293.00	318.00	294.00	318.00	294.00	316.00	295.00	316.00	295.00	315.00	296.00	315.00	296.00	312.00	298.00	312.00	298.00	309.00	299.00	309.00	299.00	308.00	302.00	308.00	302.00	307.00	303.00	307.00	303.00	306.00	305.00	306.00	305.00	305.00	306.00	305.00	306.00	304.00	307.00	304.00	307.00	303.00	309.00	303.00	309.00	302.00	311.00	302.00	311.00	301.00	313.00	301.00	313.00	300.00	315.00	300.00	315.00	299.00	317.00	299.00	317.00	298.00	318.00	298.00	318.00	297.00	320.00	297.00	320.00	296.00	322.00	296.00	322.00	295.00	324.00	295.00	324.00	294.00	325.00	294.00	325.00	293.00	327.00	293.00	327.00	291.00	330.00	291.00	330.00	290.00	331.00	290.00	331.00	289.00	332.00	289.00	332.00	288.00	333.00	288.00	333.00	287.00	334.00	287.00	334.00	284.00	335.00	284.00	335.00	283.00	337.00	283.00	337.00	281.00	338.00	281.00	338.00	277.00	339.00	277.00	339.00	272.00	340.00	272.00	340.00	265.00	339.00	265.00	339.00	257.00	338.00	257.00	338.00	255.00	337.00	255.00	337.00	253.00	336.00	253.00	336.00	251.00	335.00	251.00	335.00	249.00	334.00	249.00	334.00	248.00	333.00	248.00	333.00	247.00	332.00	247.00	332.00	246.00	331.00	246.00	331.00	244.00	330.00	244.00	330.00	243.00	329.00	243.00	329.00	242.00	327.00	242.00	327.00	241.00	326.00	241.00	326.00	240.00	325.00	240.00	325.00	239.00	323.00	239.00	323.00	237.00	316.00	237.00	316.00	236.00	303.00	236.00	303.00	237.00	300.00	237.00	300.00	238.00	297.00	238.00	297.00	239.00	295.00	239.00	295.00	240.00	293.00	240.00	293.00	241.00	292.00	241.00	292.00	242.00	290.00	242.00	290.00	243.00	289.00	243.00	289.00	244.00	288.00	244.00	288.00	245.00	287.00	245.00	287.00	246.00	286.00	246.00	286.00	247.00	284.00	247.00	284.00	248.00	283.00	248.00	283.00	249.00	282.00	249.00	282.00	250.00	281.00	250.00	281.00	251.00	280.00	251.00	280.00	252.00	279.00	252.00	279.00	253.00	278.00	253.00	278.00	254.00	277.00	254.00	277.00	255.00	275.00	255.00	275.00	256.00	274.00	256.00	274.00	257.00	273.00	257.00	273.00	258.00	272.00	258.00	272.00	259.00	270.00	259.00	270.00	260.00	269.00	260.00	269.00	261.00	268.00	261.00	268.00	262.00	267.00	262.00	267.00	263.00	265.00	263.00	265.00	264.00	264.00	264.00	264.00	265.00	263.00	265.00	263.00	266.00	262.00	266.00	262.00	267.00	260.00	267.00	260.00	268.00	259.00	268.00	259.00	269.00	258.00	269.00	258.00	270.00	257.00	270.00	257.00	271.00	255.00	271.00	255.00	272.00	254.00	272.00	254.00	273.00	253.00	273.00	253.00	274.00	251.00	274.00	251.00	275.00	246.00	275.00	246.00	274.00	244.00	274.00	244.00	273.00	243.00	273.00	243.00	272.00	242.00	272.00	242.00	271.00	241.00	271.00	241.00	270.00	240.00	270.00	240.00	268.00	239.00	268.00	239.00	267.00	238.00	267.00	238.00	265.00	237.00	265.00	237.00	263.00	236.00	263.00	236.00	261.00	235.00	261.00	235.00	259.00	234.00	259.00	234.00	257.00	233.00	257.00	233.00	253.00	232.00	253.00	232.00	246.00	234.00	246.00	234.00	240.00	235.00	240.00	235.00	238.00	236.00	238.00	236.00	237.00	237.00	237.00	237.00	235.00	238.00	235.00	238.00	234.00	239.00	234.00	239.00	232.00	240.00	232.00	240.00	231.00	241.00	231.00	241.00	228.00	243.00	228.00	243.00	227.00	244.00	227.00	244.00	226.00	245.00	226.00	245.00	224.00	246.00	224.00	246.00	222.00	247.00	222.00	247.00	220.00	248.00	220.00	248.00	219.00	249.00	219.00	249.00	217.00	250.00	217.00	250.00	215.00	251.00	215.00	251.00	213.00	252.00	213.00	252.00	211.00	253.00	211.00	253.00	210.00	254.00	210.00	254.00	208.00	255.00	208.00	255.00	207.00	256.00	207.00	256.00	203.00	257.00	203.00	257.00	202.00	258.00	202.00	258.00	200.00	259.00	200.00	259.00	197.00	260.00	197.00	260.00	193.00	261.00	193.00	261.00	187.00	262.00	187.00	262.00	183.00	261.00	183.00	261.00	177.00	260.00	177.00	260.00	172.00	259.00	172.00	259.00	170.00	258.00	170.00	258.00	167.00	257.00	167.00	257.00	163.00	256.00	163.00	256.00	162.00	255.00	162.00	255.00	159.00	254.00	159.00	254.00	157.00	253.00	157.00	253.00	156.00	252.00	156.00	252.00	155.00	251.00	155.00	251.00	154.00	250.00	154.00	250.00	152.00	249.00	152.00	249.00	151.00	248.00	151.00	248.00	150.00	247.00	150.00	247.00	149.00	245.00	149.00	245.00	148.00	244.00	148.00	244.00	147.00	243.00	147.00	243.00	146.00	241.00	146.00	241.00	145.00	239.00	145.00	239.00	144.00	238.00	144.00	238.00	143.00	233.00	143.00	233.00	142.00	224.00	142.00	224.00	143.00	221.00	143.00	221.00	144.00	218.00	144.00	218.00	145.00	216.00	145.00	216.00	146.00	214.00	146.00	214.00	147.00	210.00	147.00	210.00	148.00	207.00	148.00	207.00	147.00	205.00	147.00	205.00	146.00	204.00	146.00	204.00	145.00	203.00	145.00	203.00	144.00	202.00	144.00	202.00	143.00	201.00	143.00	201.00	142.00	200.00	142.00	200.00	141.00	199.00	141.00	199.00	140.00	198.00	140.00	198.00	138.00	197.00	138.00	197.00	134.00	196.00	134.00	196.00	126.00	197.00	126.00	197.00	121.00	198.00	121.00	198.00	118.00	199.00	118.00	199.00	116.00	200.00	116.00	200.00	115.00	201.00	115.00	201.00	113.00	202.00	113.00	202.00	109.00	204.00	109.00	204.00	107.00	205.00	107.00	205.00	104.00	206.00	104.00	206.00	102.00	207.00	102.00	207.00	100.00	208.00	100.00	208.00	98.00	209.00	98.00	209.00	97.00	210.00	97.00	210.00	95.00	211.00	95.00	211.00	93.00	212.00	93.00	212.00	89.00	214.00	89.00	214.00	88.00	215.00	88.00	215.00	86.00	216.00	86.00	216.00	84.00	217.00	84.00	217.00	82.00	218.00	82.00	218.00	80.00	219.00	80.00	219.00	77.00	220.00	77.00	220.00	67.00	219.00	67.00	219.00	62.00	218.00	62.00	218.00	58.00	217.00	58.00	217.00	54.00	216.00	54.00	216.00	52.00	215.00	52.00	215.00	49.00	214.00	49.00	214.00	47.00	213.00	47.00	213.00	46.00	214.00	46.00	214.00	42.00	213.00	42.00	213.00	41.00	214.00	41.00	214.00	39.00	215.00	39.00	215.00	38.00	216.00	38.00	216.00	35.00	217.00	35.00	217.00	34.00	220.00	34.00	220.00	33.00	221.00	33.00	221.00	32.00	222.00	32.00	222.00	31.00	224.00	31.00	224.00	30.00	227.00	30.00	227.00	29.00	230.00	29.00	230.00	28.00	233.00	28.00	233.00	27.00	235.00	27.00	235.00	26.00	236.00	26.00	236.00	25.00	238.00	25.00	238.00	24.00	240.00	24.00	240.00	23.00	241.00	23.00	241.00	22.00	243.00	22.00	243.00	21.00	245.00	21.00	245.00	20.00	246.00	20.00	246.00	18.00	247.00	18.00	247.00	17.00	248.00	17.00	248.00	16.00	249.00	16.00	249.00	15.00	250.00	15.00	250.00	14.00	251.00	14.00	251.00	13.00	252.00	13.00	252.00	12.00	253.00	12.00	253.00	11.00	257.00	11.00	257.00	12.00	259.00	12.00	259.00	13.00	262.00	13.00	262.00	14.00	266.00	14.00	266.00	15.00	268.00	15.00	268.00	16.00	270.00	16.00	270.00	17.00	272.00	17.00	272.00	18.00	275.00	18.00	275.00	19.00	277.00	19.00	277.00	20.00	280.00	20.00	280.00	21.00	283.00	21.00	283.00	23.00	284.00	23.00	284.00	24.00	285.00	24.00	285.00	27.00	286.00	27.00	286.00	29.00	287.00	29.00	287.00	31.00	288.00	31.00	288.00	33.00	289.00	33.00	289.00	36.00	290.00	36.00	290.00	40.00	291.00	40.00	291.00	64.00	290.00	64.00	290.00	69.00	289.00	69.00	289.00	73.00	288.00	73.00	288.00	77.00	287.00	77.00	287.00	84.00	286.00	84.00	286.00	96.00	287.00	96.00	287.00	108.00	288.00	108.00	288.00	121.00	289.00	121.00	289.00	124.00	290.00	124.00	290.00	126.00	291.00	126.00	291.00	129.00	292.00	129.00	292.00	131.00	293.00	131.00	293.00	132.00	294.00	132.00	294.00	134.00	295.00	134.00	295.00	135.00	296.00	135.00	296.00	136.00	297.00	136.00	297.00	137.00	298.00	137.00	298.00	138.00	300.00	138.00	300.00	139.00	301.00	139.00	301.00	140.00	305.00	140.00	305.00	141.00	312.00	141.00	312.00	140.00	316.00	140.00	316.00	139.00	318.00	139.00	318.00	138.00	320.00	138.00	320.00	137.00	321.00	137.00	321.00	135.00	324.00	135.00	324.00	134.00	325.00	134.00	325.00	133.00	327.00	133.00	327.00	131.00	328.00	131.00	328.00	130.00	329.00	130.00	329.00	126.00	328.00	126.00	328.00	123.00	329.00	123.00	329.00	122.00	330.00	122.00	330.00	119.00	332.00	119.00	332.00	116.00	333.00	116.00	333.00	115.00	335.00	115.00	335.00	114.00	336.00	114.00	336.00	113.00	337.00	113.00	337.00	112.00	340.00	112.00	340.00	111.00	342.00	111.00	342.00	110.00	351.00	110.00	351.00	111.00	352.00	111.00	352.00	112.00	354.00	112.00	354.00	113.00	356.00	113.00	356.00	114.00	358.00	114.00	358.00	115.00	359.00	115.00	359.00	116.00	360.00	116.00	360.00	117.00	362.00	117.00	362.00	118.00	363.00	118.00	363.00	119.00	364.00	119.00	364.00	120.00	365.00	120.00	365.00	121.00	366.00	121.00	366.00	122.00	367.00	122.00	367.00	123.00	368.00	123.00	368.00	125.00	369.00	125.00	369.00	127.00	370.00	127.00	370.00	128.00	371.00	128.00	371.00	130.00	372.00	130.00	372.00	132.00	373.00	132.00	373.00	134.00	374.00	134.00	374.00	137.00	375.00	137.00	375.00	141.00	374.00	141.00	374.00	148.00	373.00	148.00	373.00	151.00	372.00	151.00	372.00	153.00	371.00	153.00	371.00	156.00	370.00	156.00	370.00	159.00	369.00	159.00	369.00	161.00	368.00	161.00	368.00	164.00	367.00	164.00	367.00	168.00	366.00	168.00	366.00	172.00	365.00	172.00	365.00	175.00	364.00	175.00	364.00	181.00	365.00	181.00	365.00	184.00	366.00	184.00	366.00	187.00	367.00	187.00	367.00	190.00	368.00	190.00	368.00	192.00	369.00	192.00	369.00	194.00	370.00	194.00	370.00	196.00	371.00	196.00	371.00	198.00	372.00	198.00	372.00	199.00	373.00	199.00	373.00	200.00	374.00	200.00	374.00	201.00	375.00	201.00	375.00	202.00	377.00	202.00	377.00	203.00	379.00	203.00	379.00	204.00	382.00	204.00	382.00	205.00	387.00	205.00	387.00	206.00	393.00	206.00	393.00	207.00	399.00	207.00	399.00	206.00	404.00	206.00	404.00	205.00	408.00	205.00	408.00	204.00	411.00	204.00	411.00	203.00	414.00	203.00	414.00	202.00	416.00	202.00	416.00	201.00	419.00	201.00	419.00	200.00	422.00	200.00	422.00	199.00	424.00	199.00	424.00	198.00	427.00	198.00	427.00	197.00	430.00	197.00	430.00	196.00	432.00	196.00	432.00	195.00	433.00	195.00	433.00	194.00	435.00	194.00	435.00	193.00	437.00	193.00	437.00	192.00	438.00	192.00	438.00	191.00	440.00	191.00	440.00	190.00	442.00	190.00	442.00	189.00	448.00	189.00	448.00	190.00	450.00	190.00	450.00	191.00	451.00	191.00	451.00	192.00	453.00	192.00	453.00	193.00	454.00	193.00	454.00	194.00	455.00	194.00	455.00	195.00	456.00	195.00	456.00	196.00	457.00	196.00	457.00	197.00	458.00	197.00	458.00	198.00	460.00	198.00	460.00	200.00	461.00	200.00	461.00	201.00	462.00	201.00	462.00	204.00	463.00	204.00	463.00	206.00	464.00	206.00	464.00	207.00	465.00	207.00	465.00	208.00	466.00	208.00	466.00	210.00	467.00	210.00	467.00	211.00	468.00	211.00	468.00	213.00	469.00	213.00	469.00	214.00	470.00	214.00	470.00	215.00	471.00	215.00	471.00	217.00	472.00	217.00	472.00	218.00	473.00	218.00	473.00	220.00	474.00	220.00	474.00	221.00	475.00	221.00	475.00	223.00	476.00	223.00	476.00	224.00	477.00	224.00	477.00	226.00	478.00	226.00	478.00	228.00	479.00	228.00	479.00	229.00	480.00	229.00	480.00	230.00	481.00	230.00	481.00	231.00	483.00	231.00	483.00	232.00	484.00	232.00	484.00	233.00	485.00	233.00	485.00	235.00	486.00	235.00	486.00	236.00	487.00	236.00	487.00	237.00	489.00	237.00	489.00	238.00	490.00	238.00	490.00	239.00	491.00	239.00	491.00	240.00	493.00	240.00	493.00	241.00	494.00	241.00	494.00	243.00	493.00	243.00	493.00	248.00	492.00	248.00
T2_thres.tif	0143-0442	198.81	66.92	3109.10	-82.79	0.0721	517.00	170.00	518.00	170.00	518.00	184.00	517.00	184.00	517.00	190.00	516.00	190.00	516.00	196.00	515.00	196.00	515.00	202.00	514.00	202.00	514.00	204.00	513.00	204.00	513.00	206.00	512.00	206.00	512.00	209.00	511.00	209.00	511.00	210.00	510.00	210.00	510.00	212.00	509.00	212.00	509.00	213.00	508.00	213.00	508.00	215.00	507.00	215.00	507.00	216.00	506.00	216.00	506.00	218.00	505.00	218.00	505.00	219.00	504.00	219.00	504.00	220.00	503.00	220.00	503.00	221.00	502.00	221.00	502.00	223.00	501.00	223.00	501.00	225.00	500.00	225.00	500.00	227.00	499.00	227.00	499.00	229.00	498.00	229.00	498.00	232.00	497.00	232.00	497.00	234.00	496.00	234.00	496.00	236.00	495.00	236.00	495.00	237.00	494.00	237.00	494.00	236.00	492.00	236.00	492.00	235.00	491.00	235.00	491.00	234.00	489.00	234.00	489.00	232.00	488.00	232.00	488.00	231.00	487.00	231.00	487.00	230.00	486.00	230.00	486.00	229.00	485.00	229.00	485.00	228.00	484.00	228.00	484.00	227.00	483.00	227.00	483.00	226.00	482.00	226.00	482.00	225.00	481.00	225.00	481.00	224.00	480.00	224.00	480.00	222.00	479.00	222.00	479.00	220.00	478.00	220.00	478.00	219.00	477.00	219.00	477.00	217.00	476.00	217.00	476.00	216.00	475.00	216.00	475.00	215.00	474.00	215.00	474.00	213.00	473.00	213.00	473.00	211.00	472.00	211.00	472.00	210.00	471.00	210.00	471.00	209.00	470.00	209.00	470.00	207.00	469.00	207.00	469.00	206.00	468.00	206.00	468.00	204.00	467.00	204.00	467.00	203.00	466.00	203.00	466.00	201.00	465.00	201.00	465.00	199.00	464.00	199.00	464.00	197.00	463.00	197.00	463.00	196.00	462.00	196.00	462.00	195.00	461.00	195.00	461.00	194.00	460.00	194.00	460.00	193.00	459.00	193.00	459.00	192.00	458.00	192.00	458.00	191.00	457.00	191.00	457.00	190.00	456.00	190.00	456.00	189.00	454.00	189.00	454.00	188.00	452.00	188.00	452.00	187.00	450.00	187.00	450.00	186.00	439.00	186.00	439.00	187.00	437.00	187.00	437.00	188.00	435.00	188.00	435.00	189.00	434.00	189.00	434.00	190.00	432.00	190.00	432.00	191.00	430.00	191.00	430.00	192.00	429.00	192.00	429.00	193.00	427.00	193.00	427.00	194.00	424.00	194.00	424.00	195.00	421.00	195.00	421.00	196.00	419.00	196.00	419.00	197.00	416.00	197.00	416.00	198.00	413.00	198.00	413.00	199.00	411.00	199.00	411.00	200.00	408.00	200.00	408.00	201.00	405.00	201.00	405.00	202.00	401.00	202.00	401.00	203.00	389.00	203.00	389.00	202.00	385.00	202.00	385.00	201.00	381.00	201.00	381.00	200.00	380.00	200.00	380.00	199.00	378.00	199.00	378.00	198.00	377.00	198.00	377.00	197.00	376.00	197.00	376.00	196.00	375.00	196.00	375.00	195.00	374.00	195.00	374.00	193.00	373.00	193.00	373.00	192.00	372.00	192.00	372.00	190.00	371.00	190.00	371.00	187.00	370.00	187.00	370.00	185.00	369.00	185.00	369.00	182.00	368.00	182.00	368.00	175.00	369.00	175.00	369.00	171.00	370.00	171.00	370.00	167.00	371.00	167.00	371.00	164.00	372.00	164.00	372.00	162.00	373.00	162.00	373.00	159.00	374.00	159.00	374.00	156.00	375.00	156.00	375.00	154.00	376.00	154.00	376.00	151.00	377.00	151.00	377.00	147.00	379.00	147.00	379.00	144.00	378.00	144.00	378.00	135.00	377.00	135.00	377.00	132.00	376.00	132.00	376.00	129.00	375.00	129.00	375.00	127.00	374.00	127.00	374.00	125.00	373.00	125.00	373.00	124.00	372.00	124.00	372.00	123.00	371.00	123.00	371.00	121.00	370.00	121.00	370.00	119.00	368.00	119.00	368.00	117.00	367.00	117.00	367.00	116.00	368.00	116.00	368.00	111.00	369.00	111.00	369.00	110.00	370.00	110.00	370.00	107.00	371.00	107.00	371.00	106.00	372.00	106.00	372.00	105.00	373.00	105.00	373.00	104.00	374.00	104.00	374.00	103.00	376.00	103.00	376.00	102.00	377.00	102.00	377.00	101.00	378.00	101.00	378.00	100.00	379.00	100.00	379.00	99.00	380.00	99.00	380.00	97.00	381.00	97.00	381.00	96.00	382.00	96.00	382.00	95.00	383.00	95.00	383.00	94.00	385.00	94.00	385.00	93.00	386.00	93.00	386.00	92.00	387.00	92.00	387.00	90.00	388.00	90.00	388.00	89.00	389.00	89.00	389.00	84.00	390.00	84.00	390.00	78.00	392.00	78.00	392.00	77.00	393.00	77.00	393.00	75.00	397.00	75.00	397.00	74.00	398.00	74.00	398.00	73.00	399.00	73.00	399.00	71.00	401.00	71.00	401.00	68.00	402.00	68.00	402.00	65.00	404.00	65.00	404.00	64.00	405.00	64.00	405.00	63.00	406.00	63.00	406.00	62.00	407.00	62.00	407.00	59.00	408.00	59.00	408.00	58.00	409.00	58.00	409.00	57.00	411.00	57.00	411.00	56.00	412.00	56.00	412.00	55.00	413.00	55.00	413.00	54.00	415.00	54.00	415.00	53.00	416.00	53.00	416.00	52.00	417.00	52.00	417.00	51.00	419.00	51.00	419.00	50.00	421.00	50.00	421.00	49.00	422.00	49.00	422.00	50.00	426.00	50.00	426.00	51.00	428.00	51.00	428.00	52.00	429.00	52.00	429.00	53.00	431.00	53.00	431.00	54.00	432.00	54.00	432.00	55.00	433.00	55.00	433.00	56.00	434.00	56.00	434.00	57.00	435.00	57.00	435.00	58.00	436.00	58.00	436.00	59.00	437.00	59.00	437.00	61.00	438.00	61.00	438.00	63.00	439.00	63.00	439.00	65.00	440.00	65.00	440.00	67.00	441.00	67.00	441.00	71.00	442.00	71.00	442.00	77.00	443.00	77.00	443.00	81.00	444.00	81.00	444.00	85.00	445.00	85.00	445.00	89.00	446.00	89.00	446.00	91.00	447.00	91.00	447.00	93.00	448.00	93.00	448.00	95.00	449.00	95.00	449.00	97.00	450.00	97.00	450.00	98.00	451.00	98.00	451.00	100.00	452.00	100.00	452.00	101.00	453.00	101.00	453.00	103.00	454.00	103.00	454.00	105.00	455.00	105.00	455.00	106.00	456.00	106.00	456.00	108.00	457.00	108.00	457.00	109.00	458.00	109.00	458.00	110.00	459.00	110.00	459.00	111.00	460.00	111.00	460.00	112.00	461.00	112.00	461.00	113.00	462.00	113.00	462.00	114.00	464.00	114.00	464.00	115.00	465.00	115.00	465.00	116.00	467.00	116.00	467.00	119.00	466.00	119.00	466.00	121.00	465.00	121.00	465.00	125.00	464.00	125.00	464.00	130.00	465.00	130.00	465.00	134.00	466.00	134.00	466.00	136.00	467.00	136.00	467.00	138.00	468.00	138.00	468.00	139.00	469.00	139.00	469.00	140.00	471.00	140.00	471.00	141.00	483.00	141.00	483.00	140.00	486.00	140.00	486.00	139.00	488.00	139.00	488.00	138.00	491.00	138.00	491.00	137.00	494.00	137.00	494.00	136.00	496.00	136.00	496.00	135.00	497.00	135.00	497.00	134.00	499.00	134.00	499.00	133.00	501.00	133.00	501.00	134.00	503.00	134.00	503.00	136.00	504.00	136.00	504.00	137.00	505.00	137.00	505.00	138.00	506.00	138.00	506.00	140.00	507.00	140.00	507.00	141.00	508.00	141.00	508.00	142.00	509.00	142.00	509.00	143.00	510.00	143.00	510.00	144.00	511.00	144.00	511.00	146.00	512.00	146.00	512.00	147.00	513.00	147.00	513.00	148.00	514.00	148.00	514.00	150.00	515.00	150.00	515.00	152.00	516.00	152.00	516.00	154.00	515.00	154.00	515.00	159.00	516.00	159.00	516.00	164.00	517.00	164.00
T2_thres.tif	0062-0484	219.39	26.80	1261.70	76.72	0.1062	521.00	65.00	520.00	65.00	520.00	67.00	519.00	67.00	519.00	68.00	518.00	68.00	518.00	70.00	517.00	70.00	517.00	71.00	516.00	71.00	516.00	72.00	515.00	72.00	515.00	74.00	513.00	74.00	513.00	75.00	512.00	75.00	512.00	77.00	510.00	77.00	510.00	78.00	509.00	78.00	509.00	80.00	507.00	80.00	507.00	82.00	506.00	82.00	506.00	83.00	505.00	83.00	505.00	84.00	504.00	84.00	504.00	85.00	503.00	85.00	503.00	86.00	502.00	86.00	502.00	88.00	501.00	88.00	501.00	89.00	500.00	89.00	500.00	91.00	499.00	91.00	499.00	93.00	498.00	93.00	498.00	95.00	497.00	95.00	497.00	107.00	498.00	107.00	498.00	109.00	494.00	109.00	494.00	110.00	490.00	110.00	490.00	111.00	487.00	111.00	487.00	112.00	482.00	112.00	482.00	113.00	475.00	113.00	475.00	114.00	469.00	114.00	469.00	113.00	468.00	113.00	468.00	112.00	466.00	112.00	466.00	111.00	465.00	111.00	465.00	110.00	464.00	110.00	464.00	109.00	463.00	109.00	463.00	108.00	462.00	108.00	462.00	107.00	461.00	107.00	461.00	106.00	460.00	106.00	460.00	105.00	459.00	105.00	459.00	104.00	458.00	104.00	458.00	102.00	457.00	102.00	457.00	100.00	456.00	100.00	456.00	99.00	455.00	99.00	455.00	97.00	454.00	97.00	454.00	96.00	453.00	96.00	453.00	94.00	452.00	94.00	452.00	92.00	451.00	92.00	451.00	90.00	450.00	90.00	450.00	88.00	449.00	88.00	449.00	86.00	448.00	86.00	448.00	83.00	447.00	83.00	447.00	79.00	446.00	79.00	446.00	75.00	445.00	75.00	445.00	69.00	444.00	69.00	444.00	65.00	443.00	65.00	443.00	62.00	442.00	62.00	442.00	60.00	441.00	60.00	441.00	57.00	442.00	57.00	442.00	56.00	443.00	56.00	443.00	55.00	444.00	55.00	444.00	54.00	445.00	54.00	445.00	51.00	447.00	51.00	447.00	49.00	448.00	49.00	448.00	47.00	449.00	47.00	449.00	45.00	450.00	45.00	450.00	42.00	451.00	42.00	451.00	40.00	452.00	40.00	452.00	38.00	453.00	38.00	453.00	36.00	454.00	36.00	454.00	33.00	455.00	33.00	455.00	31.00	456.00	31.00	456.00	26.00	457.00	26.00	457.00	23.00	458.00	23.00	458.00	21.00	459.00	21.00	459.00	18.00	460.00	18.00	460.00	17.00	461.00	17.00	461.00	16.00	462.00	16.00	462.00	15.00	465.00	15.00	465.00	14.00	468.00	14.00	468.00	13.00	472.00	13.00	472.00	12.00	475.00	12.00	475.00	11.00	479.00	11.00	479.00	10.00	492.00	10.00	492.00	11.00	496.00	11.00	496.00	12.00	500.00	12.00	500.00	13.00	503.00	13.00	503.00	14.00	505.00	14.00	505.00	15.00	506.00	15.00	506.00	16.00	508.00	16.00	508.00	17.00	509.00	17.00	509.00	18.00	510.00	18.00	510.00	19.00	511.00	19.00	511.00	20.00	512.00	20.00	512.00	21.00	513.00	21.00	513.00	22.00	514.00	22.00	514.00	23.00	515.00	23.00	515.00	25.00	516.00	25.00	516.00	26.00	517.00	26.00	517.00	27.00	518.00	27.00	518.00	29.00	519.00	29.00	519.00	30.00	520.00	30.00	520.00	32.00	521.00	32.00	521.00	33.00	522.00	33.00	522.00	37.00	523.00	37.00	523.00	40.00	524.00	40.00	524.00	43.00	525.00	43.00	525.00	46.00	526.00	46.00	526.00	48.00	525.00	48.00	525.00	51.00	527.00	51.00	527.00	52.00	526.00	52.00	526.00	56.00	525.00	56.00	525.00	58.00	524.00	58.00	524.00	61.00	523.00	61.00	523.00	62.00	522.00	62.00	522.00	64.00	521.00	64.00
T2_thres.tif	0255-0500	235.07	125.29	3405.05	50.71	0.0243	584.00	313.00	583.00	313.00	583.00	323.00	582.00	323.00	582.00	331.00	581.00	331.00	581.00	338.00	580.00	338.00	580.00	342.00	579.00	342.00	579.00	345.00	578.00	345.00	578.00	346.00	577.00	346.00	577.00	347.00	575.00	347.00	575.00	348.00	569.00	348.00	569.00	349.00	559.00	349.00	559.00	350.00	558.00	350.00	558.00	349.00	554.00	349.00	554.00	348.00	551.00	348.00	551.00	347.00	549.00	347.00	549.00	346.00	545.00	346.00	545.00	345.00	543.00	345.00	543.00	344.00	535.00	344.00	535.00	345.00	532.00	345.00	532.00	346.00	530.00	346.00	530.00	347.00	529.00	347.00	529.00	348.00	527.00	348.00	527.00	349.00	526.00	349.00	526.00	350.00	525.00	350.00	525.00	351.00	522.00	351.00	522.00	354.00	521.00	354.00	521.00	357.00	520.00	357.00	520.00	356.00	519.00	356.00	519.00	355.00	518.00	355.00	518.00	354.00	517.00	354.00	517.00	352.00	516.00	352.00	516.00	350.00	515.00	350.00	515.00	349.00	514.00	349.00	514.00	348.00	513.00	348.00	513.00	347.00	511.00	347.00	511.00	346.00	510.00	346.00	510.00	345.00	508.00	345.00	508.00	344.00	507.00	344.00	507.00	343.00	506.00	343.00	506.00	342.00	504.00	342.00	504.00	341.00	502.00	341.00	502.00	340.00	500.00	340.00	500.00	339.00	498.00	339.00	498.00	338.00	496.00	338.00	496.00	337.00	494.00	337.00	494.00	336.00	492.00	336.00	492.00	335.00	489.00	335.00	489.00	334.00	486.00	334.00	486.00	333.00	483.00	333.00	483.00	332.00	479.00	332.00	479.00	331.00	475.00	331.00	475.00	330.00	466.00	330.00	466.00	329.00	455.00	329.00	455.00	328.00	452.00	328.00	452.00	327.00	450.00	327.00	450.00	326.00	448.00	326.00	448.00	325.00	446.00	325.00	446.00	324.00	445.00	324.00	445.00	323.00	443.00	323.00	443.00	322.00	441.00	322.00	441.00	321.00	439.00	321.00	439.00	320.00	436.00	320.00	436.00	319.00	434.00	319.00	434.00	318.00	432.00	318.00	432.00	317.00	430.00	317.00	430.00	316.00	429.00	316.00	429.00	315.00	427.00	315.00	427.00	314.00	426.00	314.00	426.00	313.00	425.00	313.00	425.00	312.00	424.00	312.00	424.00	311.00	423.00	311.00	423.00	310.00	422.00	310.00	422.00	309.00	421.00	309.00	421.00	307.00	419.00	307.00	419.00	305.00	418.00	305.00	418.00	302.00	417.00	302.00	417.00	298.00	416.00	298.00	416.00	285.00	417.00	285.00	417.00	283.00	418.00	283.00	418.00	282.00	419.00	282.00	419.00	281.00	420.00	281.00	420.00	279.00	423.00	279.00	423.00	278.00	426.00	278.00	426.00	276.00	429.00	276.00	429.00	275.00	431.00	275.00	431.00	274.00	433.00	274.00	433.00	272.00	439.00	272.00	439.00	271.00	446.00	271.00	446.00	270.00	452.00	270.00	452.00	271.00	456.00	271.00	456.00	272.00	475.00	272.00	475.00	271.00	478.00	271.00	478.00	270.00	482.00	270.00	482.00	269.00	484.00	269.00	484.00	268.00	486.00	268.00	486.00	267.00	487.00	267.00	487.00	265.00	488.00	265.00	488.00	264.00	490.00	264.00	490.00	263.00	491.00	263.00	491.00	262.00	492.00	262.00	492.00	261.00	493.00	261.00	493.00	259.00	494.00	259.00	494.00	255.00	495.00	255.00	495.00	251.00	496.00	251.00	496.00	246.00	497.00	246.00	497.00	242.00	499.00	242.00	499.00	237.00	500.00	237.00	500.00	235.00	501.00	235.00	501.00	232.00	502.00	232.00	502.00	230.00	503.00	230.00	503.00	228.00	504.00	228.00	504.00	226.00	505.00	226.00	505.00	224.00	506.00	224.00	506.00	223.00	507.00	223.00	507.00	222.00	508.00	222.00	508.00	221.00	509.00	221.00	509.00	218.00	511.00	218.00	511.00	216.00	512.00	216.00	512.00	215.00	513.00	215.00	513.00	213.00	514.00	213.00	514.00	212.00	515.00	212.00	515.00	209.00	516.00	209.00	516.00	207.00	517.00	207.00	517.00	205.00	518.00	205.00	518.00	199.00	519.00	199.00	519.00	193.00	520.00	193.00	520.00	187.00	521.00	187.00	521.00	168.00	520.00	168.00	520.00	162.00	519.00	162.00	519.00	156.00	521.00	156.00	521.00	155.00	522.00	155.00	522.00	154.00	524.00	154.00	524.00	153.00	538.00	153.00	538.00	154.00	541.00	154.00	541.00	155.00	543.00	155.00	543.00	156.00	544.00	156.00	544.00	157.00	547.00	157.00	547.00	158.00	548.00	158.00	548.00	159.00	549.00	159.00	549.00	160.00	550.00	160.00	550.00	161.00	551.00	161.00	551.00	162.00	552.00	162.00	552.00	163.00	553.00	163.00	553.00	164.00	554.00	164.00	554.00	165.00	555.00	165.00	555.00	166.00	556.00	166.00	556.00	167.00	557.00	167.00	557.00	168.00	558.00	168.00	558.00	170.00	559.00	170.00	559.00	173.00	560.00	173.00	560.00	176.00	561.00	176.00	561.00	178.00	562.00	178.00	562.00	180.00	563.00	180.00	563.00	185.00	564.00	185.00	564.00	189.00	565.00	189.00	565.00	194.00	566.00	194.00	566.00	198.00	565.00	198.00	565.00	202.00	564.00	202.00	564.00	205.00	563.00	205.00	563.00	207.00	562.00	207.00	562.00	209.00	561.00	209.00	561.00	212.00	560.00	212.00	560.00	213.00	559.00	213.00	559.00	215.00	558.00	215.00	558.00	217.00	557.00	217.00	557.00	219.00	556.00	219.00	556.00	220.00	555.00	220.00	555.00	221.00	554.00	221.00	554.00	223.00	553.00	223.00	553.00	226.00	552.00	226.00	552.00	231.00	551.00	231.00	551.00	244.00	552.00	244.00	552.00	247.00	553.00	247.00	553.00	249.00	554.00	249.00	554.00	250.00	555.00	250.00	555.00	251.00	556.00	251.00	556.00	253.00	557.00	253.00	557.00	254.00	558.00	254.00	558.00	256.00	559.00	256.00	559.00	257.00	560.00	257.00	560.00	259.00	561.00	259.00	561.00	261.00	563.00	261.00	563.00	262.00	564.00	262.00	564.00	263.00	565.00	263.00	565.00	264.00	566.00	264.00	566.00	265.00	567.00	265.00	567.00	266.00	569.00	266.00	569.00	267.00	570.00	267.00	570.00	268.00	572.00	268.00	572.00	269.00	573.00	269.00	573.00	270.00	574.00	270.00	574.00	271.00	575.00	271.00	575.00	272.00	576.00	272.00	576.00	273.00	577.00	273.00	577.00	274.00	578.00	274.00	578.00	276.00	579.00	276.00	579.00	277.00	580.00	277.00	580.00	278.00	581.00	278.00	581.00	279.00	582.00	279.00	582.00	281.00	583.00	281.00	583.00	285.00	584.00	285.00
T2_thres.tif	0471-0618	278.55	217.12	8690.78	-41.01	0.0054	660.00	410.00	661.00	410.00	661.00	413.00	662.00	413.00	662.00	416.00	663.00	416.00	663.00	430.00	662.00	430.00	662.00	437.00	661.00	437.00	661.00	440.00	660.00	440.00	660.00	443.00	659.00	443.00	659.00	447.00	658.00	447.00	658.00	451.00	657.00	451.00	657.00	455.00	656.00	455.00	656.00	457.00	655.00	457.00	655.00	459.00	654.00	459.00	654.00	461.00	653.00	461.00	653.00	463.00	652.00	463.00	652.00	465.00	651.00	465.00	651.00	466.00	650.00	466.00	650.00	469.00	649.00	469.00	649.00	471.00	648.00	471.00	648.00	473.00	647.00	473.00	647.00	474.00	646.00	474.00	646.00	476.00	645.00	476.00	645.00	478.00	644.00	478.00	644.00	479.00	643.00	479.00	643.00	480.00	642.00	480.00	642.00	482.00	641.00	482.00	641.00	483.00	640.00	483.00	640.00	484.00	639.00	484.00	639.00	486.00	638.00	486.00	638.00	487.00	637.00	487.00	637.00	488.00	636.00	488.00	636.00	489.00	635.00	489.00	635.00	490.00	630.00	490.00	630.00	494.00	629.00	494.00	629.00	500.00	628.00	500.00	628.00	503.00	627.00	503.00	627.00	505.00	626.00	505.00	626.00	508.00	625.00	508.00	625.00	511.00	624.00	511.00	624.00	515.00	623.00	515.00	623.00	532.00	624.00	532.00	624.00	538.00	625.00	538.00	625.00	544.00	626.00	544.00	626.00	546.00	627.00	546.00	627.00	549.00	628.00	549.00	628.00	551.00	629.00	551.00	629.00	552.00	630.00	552.00	630.00	554.00	631.00	554.00	631.00	555.00	632.00	555.00	632.00	556.00	633.00	556.00	633.00	557.00	634.00	557.00	634.00	558.00	635.00	558.00	635.00	559.00	636.00	559.00	636.00	560.00	637.00	560.00	637.00	561.00	638.00	561.00	638.00	562.00	640.00	562.00	640.00	563.00	642.00	563.00	642.00	564.00	649.00	564.00	649.00	565.00	657.00	565.00	657.00	564.00	667.00	564.00	667.00	563.00	668.00	563.00	668.00	561.00	671.00	561.00	671.00	560.00	673.00	560.00	673.00	558.00	676.00	558.00	676.00	557.00	678.00	557.00	678.00	556.00	680.00	556.00	680.00	555.00	683.00	555.00	683.00	554.00	686.00	554.00	686.00	555.00	685.00	555.00	685.00	560.00	686.00	560.00	686.00	564.00	687.00	564.00	687.00	566.00	688.00	566.00	688.00	567.00	689.00	567.00	689.00	568.00	690.00	568.00	690.00	569.00	691.00	569.00	691.00	570.00	693.00	570.00	693.00	571.00	694.00	571.00	694.00	572.00	695.00	572.00	695.00	573.00	697.00	573.00	697.00	574.00	699.00	574.00	699.00	575.00	701.00	575.00	701.00	576.00	702.00	576.00	702.00	577.00	703.00	577.00	703.00	578.00	704.00	578.00	704.00	579.00	705.00	579.00	705.00	580.00	707.00	580.00	707.00	581.00	708.00	581.00	708.00	582.00	709.00	582.00	709.00	583.00	710.00	583.00	710.00	584.00	711.00	584.00	711.00	585.00	712.00	585.00	712.00	586.00	713.00	586.00	713.00	587.00	714.00	587.00	714.00	589.00	716.00	589.00	716.00	590.00	717.00	590.00	717.00	591.00	718.00	591.00	718.00	592.00	719.00	592.00	719.00	593.00	720.00	593.00	720.00	594.00	721.00	594.00	721.00	596.00	722.00	596.00	722.00	597.00	723.00	597.00	723.00	599.00	724.00	599.00	724.00	601.00	725.00	601.00	725.00	604.00	726.00	604.00	726.00	606.00	727.00	606.00	727.00	609.00	728.00	609.00	728.00	611.00	727.00	611.00	727.00	614.00	726.00	614.00	726.00	616.00	725.00	616.00	725.00	618.00	724.00	618.00	724.00	620.00	723.00	620.00	723.00	621.00	721.00	621.00	721.00	622.00	720.00	622.00	720.00	623.00	719.00	623.00	719.00	624.00	717.00	624.00	717.00	625.00	716.00	625.00	716.00	626.00	715.00	626.00	715.00	627.00	714.00	627.00	714.00	628.00	712.00	628.00	712.00	629.00	710.00	629.00	710.00	630.00	709.00	630.00	709.00	631.00	707.00	631.00	707.00	632.00	705.00	632.00	705.00	633.00	703.00	633.00	703.00	634.00	700.00	634.00	700.00	635.00	699.00	635.00	699.00	636.00	697.00	636.00	697.00	637.00	695.00	637.00	695.00	638.00	692.00	638.00	692.00	639.00	691.00	639.00	691.00	643.00	690.00	643.00	690.00	645.00	689.00	645.00	689.00	652.00	690.00	652.00	690.00	654.00	689.00	654.00	689.00	655.00	688.00	655.00	688.00	657.00	687.00	657.00	687.00	659.00	686.00	659.00	686.00	662.00	685.00	662.00	685.00	665.00	684.00	665.00	684.00	667.00	683.00	667.00	683.00	671.00	682.00	671.00	682.00	675.00	681.00	675.00	681.00	677.00	680.00	677.00	680.00	679.00	679.00	679.00	679.00	682.00	678.00	682.00	678.00	685.00	677.00	685.00	677.00	687.00	676.00	687.00	676.00	690.00	675.00	690.00	675.00	693.00	674.00	693.00	674.00	694.00	673.00	694.00	673.00	697.00	672.00	697.00	672.00	699.00	671.00	699.00	671.00	700.00	670.00	700.00	670.00	701.00	669.00	701.00	669.00	702.00	668.00	702.00	668.00	703.00	667.00	703.00	667.00	704.00	666.00	704.00	666.00	705.00	665.00	705.00	665.00	706.00	664.00	706.00	664.00	707.00	662.00	707.00	662.00	708.00	660.00	708.00	660.00	707.00	658.00	707.00	658.00	706.00	656.00	706.00	656.00	705.00	655.00	705.00	655.00	704.00	654.00	704.00	654.00	703.00	653.00	703.00	653.00	702.00	652.00	702.00	652.00	700.00	651.00	700.00	651.00	699.00	650.00	699.00	650.00	697.00	649.00	697.00	649.00	695.00	648.00	695.00	648.00	692.00	647.00	692.00	647.00	690.00	646.00	690.00	646.00	687.00	645.00	687.00	645.00	685.00	644.00	685.00	644.00	682.00	643.00	682.00	643.00	678.00	642.00	678.00	642.00	676.00	641.00	676.00	641.00	673.00	640.00	673.00	640.00	671.00	639.00	671.00	639.00	668.00	638.00	668.00	638.00	664.00	637.00	664.00	637.00	661.00	636.00	661.00	636.00	659.00	635.00	659.00	635.00	656.00	634.00	656.00	634.00	654.00	633.00	654.00	633.00	651.00	632.00	651.00	632.00	649.00	631.00	649.00	631.00	646.00	630.00	646.00	630.00	644.00	629.00	644.00	629.00	642.00	628.00	642.00	628.00	640.00	627.00	640.00	627.00	638.00	626.00	638.00	626.00	637.00	625.00	637.00	625.00	635.00	624.00	635.00	624.00	634.00	623.00	634.00	623.00	632.00	622.00	632.00	622.00	631.00	621.00	631.00	621.00	629.00	612.00	629.00	612.00	630.00	609.00	630.00	609.00	631.00	606.00	631.00	606.00	632.00	605.00	632.00	605.00	633.00	604.00	633.00	604.00	634.00	603.00	634.00	603.00	635.00	601.00	635.00	601.00	636.00	600.00	636.00	600.00	637.00	599.00	637.00	599.00	639.00	598.00	639.00	598.00	640.00	597.00	640.00	597.00	641.00	596.00	641.00	596.00	642.00	595.00	642.00	595.00	643.00	594.00	643.00	594.00	644.00	593.00	644.00	593.00	646.00	592.00	646.00	592.00	647.00	589.00	647.00	589.00	646.00	588.00	646.00	588.00	645.00	584.00	645.00	584.00	646.00	581.00	646.00	581.00	647.00	571.00	647.00	571.00	646.00	564.00	646.00	564.00	645.00	560.00	645.00	560.00	644.00	557.00	644.00	557.00	642.00	556.00	642.00	556.00	641.00	555.00	641.00	555.00	636.00	554.00	636.00	554.00	632.00	553.00	632.00	553.00	621.00	552.00	621.00	552.00	605.00	551.00	605.00	551.00	598.00	550.00	598.00	550.00	594.00	549.00	594.00	549.00	593.00	548.00	593.00	548.00	591.00	547.00	591.00	547.00	588.00	546.00	588.00	546.00	585.00	545.00	585.00	545.00	581.00	544.00	581.00	544.00	574.00	545.00	574.00	545.00	573.00	546.00	573.00	546.00	572.00	547.00	572.00	547.00	571.00	548.00	571.00	548.00	570.00	549.00	570.00	549.00	569.00	550.00	569.00	550.00	568.00	551.00	568.00	551.00	567.00	553.00	567.00	553.00	566.00	554.00	566.00	554.00	565.00	555.00	565.00	555.00	563.00	558.00	563.00	558.00	562.00	559.00	562.00	559.00	561.00	560.00	561.00	560.00	560.00	562.00	560.00	562.00	559.00	564.00	559.00	564.00	557.00	567.00	557.00	567.00	556.00	568.00	556.00	568.00	555.00	569.00	555.00	569.00	554.00	570.00	554.00	570.00	553.00	571.00	553.00	571.00	550.00	572.00	550.00	572.00	548.00	573.00	548.00	573.00	546.00	574.00	546.00	574.00	540.00	575.00	540.00	575.00	525.00	574.00	525.00	574.00	519.00	573.00	519.00	573.00	516.00	572.00	516.00	572.00	513.00	573.00	513.00	573.00	509.00	572.00	509.00	572.00	506.00	571.00	506.00	571.00	503.00	570.00	503.00	570.00	502.00	572.00	502.00	572.00	500.00	573.00	500.00	573.00	499.00	574.00	499.00	574.00	497.00	575.00	497.00	575.00	494.00	576.00	494.00	576.00	490.00	577.00	490.00	577.00	468.00	576.00	468.00	576.00	461.00	575.00	461.00	575.00	457.00	574.00	457.00	574.00	454.00	573.00	454.00	573.00	452.00	572.00	452.00	572.00	450.00	571.00	450.00	571.00	449.00	570.00	449.00	570.00	448.00	569.00	448.00	569.00	447.00	568.00	447.00	568.00	446.00	567.00	446.00	567.00	445.00	560.00	445.00	560.00	446.00	558.00	446.00	558.00	447.00	557.00	447.00	557.00	448.00	556.00	448.00	556.00	449.00	555.00	449.00	555.00	452.00	554.00	452.00	554.00	453.00	553.00	453.00	553.00	457.00	552.00	457.00	552.00	471.00	551.00	471.00	551.00	469.00	550.00	469.00	550.00	468.00	549.00	468.00	549.00	466.00	547.00	466.00	547.00	465.00	546.00	465.00	546.00	463.00	545.00	463.00	545.00	462.00	544.00	462.00	544.00	461.00	543.00	461.00	543.00	460.00	542.00	460.00	542.00	458.00	541.00	458.00	541.00	457.00	540.00	457.00	540.00	455.00	539.00	455.00	539.00	454.00	538.00	454.00	538.00	452.00	537.00	452.00	537.00	450.00	535.00	450.00	535.00	448.00	534.00	448.00	534.00	446.00	533.00	446.00	533.00	445.00	532.00	445.00	532.00	442.00	531.00	442.00	531.00	440.00	530.00	440.00	530.00	439.00	529.00	439.00	529.00	437.00	528.00	437.00	528.00	436.00	527.00	436.00	527.00	434.00	526.00	434.00	526.00	431.00	525.00	431.00	525.00	429.00	524.00	429.00	524.00	428.00	523.00	428.00	523.00	426.00	522.00	426.00	522.00	424.00	521.00	424.00	521.00	422.00	520.00	422.00	520.00	420.00	519.00	420.00	519.00	418.00	518.00	418.00	518.00	416.00	517.00	416.00	517.00	413.00	516.00	413.00	516.00	411.00	515.00	411.00	515.00	409.00	514.00	409.00	514.00	406.00	513.00	406.00	513.00	403.00	512.00	403.00	512.00	401.00	511.00	401.00	511.00	399.00	510.00	399.00	510.00	396.00	509.00	396.00	509.00	392.00	510.00	392.00	510.00	390.00	512.00	390.00	512.00	389.00	513.00	389.00	513.00	388.00	514.00	388.00	514.00	386.00	515.00	386.00	515.00	384.00	516.00	384.00	516.00	382.00	517.00	382.00	517.00	379.00	518.00	379.00	518.00	377.00	519.00	377.00	519.00	375.00	520.00	375.00	520.00	373.00	521.00	373.00	521.00	370.00	522.00	370.00	522.00	367.00	523.00	367.00	523.00	362.00	524.00	362.00	524.00	357.00	526.00	357.00	526.00	355.00	527.00	355.00	527.00	354.00	528.00	354.00	528.00	353.00	529.00	353.00	529.00	351.00	532.00	351.00	532.00	350.00	533.00	350.00	533.00	349.00	535.00	349.00	535.00	348.00	538.00	348.00	538.00	347.00	540.00	347.00	540.00	348.00	543.00	348.00	543.00	349.00	546.00	349.00	546.00	350.00	549.00	350.00	549.00	351.00	552.00	351.00	552.00	352.00	556.00	352.00	556.00	353.00	562.00	353.00	562.00	352.00	572.00	352.00	572.00	351.00	578.00	351.00	578.00	350.00	581.00	350.00	581.00	349.00	582.00	349.00	582.00	345.00	583.00	345.00	583.00	341.00	584.00	341.00	584.00	334.00	585.00	334.00	585.00	326.00	586.00	326.00	586.00	316.00	587.00	316.00	587.00	283.00	586.00	283.00	586.00	278.00	587.00	278.00	587.00	276.00	588.00	276.00	588.00	270.00	589.00	270.00	589.00	266.00	590.00	266.00	590.00	263.00	591.00	263.00	591.00	260.00	592.00	260.00	592.00	259.00	593.00	259.00	593.00	256.00	595.00	256.00	595.00	254.00	596.00	254.00	596.00	253.00	597.00	253.00	597.00	252.00	598.00	252.00	598.00	251.00	599.00	251.00	599.00	250.00	600.00	250.00	600.00	249.00	601.00	249.00	601.00	248.00	602.00	248.00	602.00	247.00	603.00	247.00	603.00	246.00	604.00	246.00	604.00	245.00	605.00	245.00	605.00	244.00	606.00	244.00	606.00	242.00	609.00	242.00	609.00	241.00	610.00	241.00	610.00	240.00	613.00	240.00	613.00	239.00	615.00	239.00	615.00	238.00	617.00	238.00	617.00	237.00	620.00	237.00	620.00	236.00	623.00	236.00	623.00	235.00	637.00	235.00	637.00	236.00	641.00	236.00	641.00	237.00	643.00	237.00	643.00	238.00	645.00	238.00	645.00	239.00	646.00	239.00	646.00	240.00	648.00	240.00	648.00	241.00	649.00	241.00	649.00	242.00	650.00	242.00	650.00	246.00	651.00	246.00	651.00	248.00	652.00	248.00	652.00	251.00	653.00	251.00	653.00	255.00	654.00	255.00	654.00	258.00	655.00	258.00	655.00	261.00	656.00	261.00	656.00	264.00	657.00	264.00	657.00	268.00	658.00	268.00	658.00	273.00	659.00	273.00	659.00	278.00	658.00	278.00	658.00	281.00	657.00	281.00	657.00	286.00	656.00	286.00	656.00	289.00	655.00	289.00	655.00	291.00	654.00	291.00	654.00	295.00	653.00	295.00	653.00	296.00	652.00	296.00	652.00	298.00	651.00	298.00	651.00	300.00	650.00	300.00	650.00	303.00	649.00	303.00	649.00	304.00	648.00	304.00	648.00	306.00	647.00	306.00	647.00	307.00	646.00	307.00	646.00	310.00	645.00	310.00	645.00	312.00	644.00	312.00	644.00	314.00	643.00	314.00	643.00	316.00	642.00	316.00	642.00	318.00	641.00	318.00	641.00	319.00	640.00	319.00	640.00	320.00	639.00	320.00	639.00	322.00	638.00	322.00	638.00	323.00	637.00	323.00	637.00	325.00	636.00	325.00	636.00	327.00	635.00	327.00	635.00	329.00	634.00	329.00	634.00	330.00	633.00	330.00	633.00	333.00	632.00	333.00	632.00	346.00	633.00	346.00	633.00	349.00	634.00	349.00	634.00	352.00	635.00	352.00	635.00	353.00	636.00	353.00	636.00	355.00	637.00	355.00	637.00	357.00	638.00	357.00	638.00	358.00	639.00	358.00	639.00	360.00	640.00	360.00	640.00	361.00	641.00	361.00	641.00	364.00	642.00	364.00	642.00	366.00	643.00	366.00	643.00	368.00	644.00	368.00	644.00	370.00	645.00	370.00	645.00	373.00	646.00	373.00	646.00	375.00	647.00	375.00	647.00	377.00	648.00	377.00	648.00	379.00	649.00	379.00	649.00	380.00	650.00	380.00	650.00	383.00	651.00	383.00	651.00	384.00	652.00	384.00	652.00	386.00	653.00	386.00	653.00	388.00	654.00	388.00	654.00	389.00	655.00	389.00	655.00	391.00	656.00	391.00	656.00	393.00	657.00	393.00	657.00	396.00	658.00	396.00	658.00	399.00	659.00	399.00	659.00	404.00	660.00	404.00
T2_thres.tif	0500-0511	230.49	227.85	3107.04	-75.00	0.0534	567.00	511.00	568.00	511.00	568.00	514.00	569.00	514.00	569.00	518.00	570.00	518.00	570.00	521.00	571.00	521.00	571.00	527.00	572.00	527.00	572.00	537.00	571.00	537.00	571.00	543.00	570.00	543.00	570.00	545.00	569.00	545.00	569.00	547.00	568.00	547.00	568.00	550.00	567.00	550.00	567.00	551.00	566.00	551.00	566.00	552.00	565.00	552.00	565.00	553.00	564.00	553.00	564.00	554.00	562.00	554.00	562.00	555.00	561.00	555.00	561.00	556.00	559.00	556.00	559.00	557.00	557.00	557.00	557.00	558.00	556.00	558.00	556.00	559.00	555.00	559.00	555.00	560.00	553.00	560.00	553.00	561.00	552.00	561.00	552.00	562.00	551.00	562.00	551.00	563.00	550.00	563.00	550.00	564.00	548.00	564.00	548.00	565.00	547.00	565.00	547.00	566.00	546.00	566.00	546.00	567.00	545.00	567.00	545.00	568.00	544.00	568.00	544.00	569.00	543.00	569.00	543.00	570.00	542.00	570.00	542.00	571.00	541.00	571.00	541.00	574.00	540.00	574.00	540.00	579.00	541.00	579.00	541.00	580.00	530.00	580.00	530.00	581.00	527.00	581.00	527.00	582.00	524.00	582.00	524.00	583.00	523.00	583.00	523.00	584.00	522.00	584.00	522.00	585.00	520.00	585.00	520.00	586.00	517.00	586.00	517.00	587.00	515.00	587.00	515.00	588.00	513.00	588.00	513.00	589.00	510.00	589.00	510.00	590.00	507.00	590.00	507.00	591.00	505.00	591.00	505.00	592.00	503.00	592.00	503.00	593.00	502.00	593.00	502.00	594.00	501.00	594.00	501.00	595.00	499.00	595.00	499.00	596.00	497.00	596.00	497.00	597.00	495.00	597.00	495.00	598.00	494.00	598.00	494.00	599.00	492.00	599.00	492.00	600.00	490.00	600.00	490.00	601.00	489.00	601.00	489.00	602.00	488.00	602.00	488.00	603.00	487.00	603.00	487.00	604.00	486.00	604.00	486.00	605.00	484.00	605.00	484.00	606.00	481.00	606.00	481.00	607.00	479.00	607.00	479.00	608.00	477.00	608.00	477.00	609.00	476.00	609.00	476.00	610.00	475.00	610.00	475.00	611.00	472.00	611.00	472.00	612.00	469.00	612.00	469.00	613.00	468.00	613.00	468.00	612.00	466.00	612.00	466.00	611.00	465.00	611.00	465.00	610.00	464.00	610.00	464.00	609.00	463.00	609.00	463.00	608.00	462.00	608.00	462.00	605.00	461.00	605.00	461.00	602.00	460.00	602.00	460.00	596.00	459.00	596.00	459.00	584.00	460.00	584.00	460.00	580.00	461.00	580.00	461.00	574.00	462.00	574.00	462.00	572.00	463.00	572.00	463.00	570.00	464.00	570.00	464.00	567.00	465.00	567.00	465.00	565.00	466.00	565.00	466.00	562.00	467.00	562.00	467.00	560.00	468.00	560.00	468.00	558.00	469.00	558.00	469.00	555.00	470.00	555.00	470.00	554.00	471.00	554.00	471.00	553.00	473.00	553.00	473.00	552.00	474.00	552.00	474.00	551.00	475.00	551.00	475.00	550.00	476.00	550.00	476.00	549.00	477.00	549.00	477.00	548.00	478.00	548.00	478.00	547.00	479.00	547.00	479.00	546.00	480.00	546.00	480.00	545.00	481.00	545.00	481.00	544.00	482.00	544.00	482.00	543.00	483.00	543.00	483.00	541.00	485.00	541.00	485.00	538.00	487.00	538.00	487.00	536.00	488.00	536.00	488.00	533.00	489.00	533.00	489.00	529.00	490.00	529.00	490.00	521.00	491.00	521.00	491.00	510.00	490.00	510.00	490.00	505.00	489.00	505.00	489.00	501.00	488.00	501.00	488.00	499.00	487.00	499.00	487.00	498.00	486.00	498.00	486.00	496.00	485.00	496.00	485.00	495.00	484.00	495.00	484.00	493.00	483.00	493.00	483.00	492.00	482.00	492.00	482.00	491.00	480.00	491.00	480.00	490.00	479.00	490.00	479.00	489.00	477.00	489.00	477.00	488.00	476.00	488.00	476.00	487.00	475.00	487.00	475.00	486.00	474.00	486.00	474.00	485.00	473.00	485.00	473.00	484.00	471.00	484.00	471.00	483.00	470.00	483.00	470.00	482.00	469.00	482.00	469.00	481.00	467.00	481.00	467.00	480.00	462.00	480.00	462.00	479.00	463.00	479.00	463.00	478.00	464.00	478.00	464.00	475.00	465.00	475.00	465.00	472.00	466.00	472.00	466.00	469.00	467.00	469.00	467.00	463.00	468.00	463.00	468.00	448.00	467.00	448.00	467.00	443.00	466.00	443.00	466.00	440.00	465.00	440.00	465.00	436.00	464.00	436.00	464.00	434.00	463.00	434.00	463.00	430.00	462.00	430.00	462.00	428.00	461.00	428.00	461.00	425.00	460.00	425.00	460.00	422.00	459.00	422.00	459.00	420.00	458.00	420.00	458.00	418.00	457.00	418.00	457.00	415.00	456.00	415.00	456.00	413.00	455.00	413.00	455.00	410.00	454.00	410.00	454.00	406.00	453.00	406.00	453.00	403.00	452.00	403.00	452.00	398.00	451.00	398.00	451.00	388.00	452.00	388.00	452.00	389.00	455.00	389.00	455.00	388.00	457.00	388.00	457.00	387.00	465.00	387.00	465.00	388.00	469.00	388.00	469.00	387.00	472.00	387.00	472.00	388.00	475.00	388.00	475.00	389.00	482.00	389.00	482.00	390.00	487.00	390.00	487.00	391.00	489.00	391.00	489.00	392.00	492.00	392.00	492.00	393.00	495.00	393.00	495.00	394.00	496.00	394.00	496.00	395.00	498.00	395.00	498.00	396.00	500.00	396.00	500.00	397.00	502.00	397.00	502.00	398.00	505.00	398.00	505.00	399.00	507.00	399.00	507.00	402.00	508.00	402.00	508.00	404.00	509.00	404.00	509.00	406.00	510.00	406.00	510.00	409.00	511.00	409.00	511.00	411.00	512.00	411.00	512.00	413.00	513.00	413.00	513.00	416.00	514.00	416.00	514.00	418.00	515.00	418.00	515.00	420.00	516.00	420.00	516.00	422.00	517.00	422.00	517.00	424.00	518.00	424.00	518.00	426.00	519.00	426.00	519.00	428.00	520.00	428.00	520.00	430.00	521.00	430.00	521.00	432.00	522.00	432.00	522.00	434.00	523.00	434.00	523.00	436.00	524.00	436.00	524.00	438.00	525.00	438.00	525.00	440.00	526.00	440.00	526.00	441.00	527.00	441.00	527.00	443.00	528.00	443.00	528.00	445.00	529.00	445.00	529.00	447.00	530.00	447.00	530.00	448.00	531.00	448.00	531.00	450.00	532.00	450.00	532.00	452.00	533.00	452.00	533.00	453.00	534.00	453.00	534.00	454.00	535.00	454.00	535.00	456.00	536.00	456.00	536.00	457.00	537.00	457.00	537.00	459.00	538.00	459.00	538.00	460.00	539.00	460.00	539.00	463.00	541.00	463.00	541.00	464.00	542.00	464.00	542.00	466.00	543.00	466.00	543.00	467.00	544.00	467.00	544.00	469.00	545.00	469.00	545.00	471.00	547.00	471.00	547.00	472.00	548.00	472.00	548.00	474.00	549.00	474.00	549.00	476.00	550.00	476.00	550.00	477.00	551.00	477.00	551.00	479.00	552.00	479.00	552.00	484.00	553.00	484.00	553.00	490.00	554.00	490.00	554.00	494.00	555.00	494.00	555.00	496.00	556.00	496.00	556.00	499.00	557.00	499.00	557.00	500.00	558.00	500.00	558.00	501.00	559.00	501.00	559.00	502.00	561.00	502.00	561.00	503.00	567.00	503.00
T2_thres.tif	0636-0463	207.40	292.66	9772.68	-51.68	0.0418	456.00	599.00	457.00	599.00	457.00	605.00	458.00	605.00	458.00	608.00	459.00	608.00	459.00	610.00	460.00	610.00	460.00	612.00	462.00	612.00	462.00	614.00	464.00	614.00	464.00	615.00	465.00	615.00	465.00	616.00	472.00	616.00	472.00	615.00	475.00	615.00	475.00	614.00	478.00	614.00	478.00	613.00	479.00	613.00	479.00	611.00	482.00	611.00	482.00	610.00	484.00	610.00	484.00	609.00	487.00	609.00	487.00	608.00	489.00	608.00	489.00	607.00	490.00	607.00	490.00	606.00	491.00	606.00	491.00	605.00	492.00	605.00	492.00	604.00	493.00	604.00	493.00	603.00	495.00	603.00	495.00	602.00	497.00	602.00	497.00	601.00	498.00	601.00	498.00	600.00	500.00	600.00	500.00	599.00	502.00	599.00	502.00	598.00	504.00	598.00	504.00	597.00	505.00	597.00	505.00	596.00	506.00	596.00	506.00	595.00	508.00	595.00	508.00	594.00	510.00	594.00	510.00	593.00	513.00	593.00	513.00	592.00	516.00	592.00	516.00	591.00	518.00	591.00	518.00	590.00	520.00	590.00	520.00	589.00	523.00	589.00	523.00	588.00	525.00	588.00	525.00	587.00	526.00	587.00	526.00	586.00	527.00	586.00	527.00	585.00	530.00	585.00	530.00	584.00	533.00	584.00	533.00	583.00	541.00	583.00	541.00	584.00	542.00	584.00	542.00	588.00	543.00	588.00	543.00	590.00	544.00	590.00	544.00	593.00	545.00	593.00	545.00	595.00	546.00	595.00	546.00	597.00	547.00	597.00	547.00	600.00	548.00	600.00	548.00	607.00	549.00	607.00	549.00	623.00	550.00	623.00	550.00	634.00	551.00	634.00	551.00	639.00	552.00	639.00	552.00	644.00	553.00	644.00	553.00	645.00	554.00	645.00	554.00	646.00	555.00	646.00	555.00	647.00	558.00	647.00	558.00	648.00	561.00	648.00	561.00	649.00	568.00	649.00	568.00	650.00	573.00	650.00	573.00	651.00	577.00	651.00	577.00	650.00	584.00	650.00	584.00	649.00	585.00	649.00	585.00	650.00	588.00	650.00	588.00	651.00	587.00	651.00	587.00	652.00	586.00	652.00	586.00	653.00	585.00	653.00	585.00	656.00	584.00	656.00	584.00	658.00	583.00	658.00	583.00	660.00	582.00	660.00	582.00	663.00	581.00	663.00	581.00	664.00	580.00	664.00	580.00	667.00	579.00	667.00	579.00	670.00	578.00	670.00	578.00	679.00	579.00	679.00	579.00	684.00	580.00	684.00	580.00	687.00	581.00	687.00	581.00	689.00	582.00	689.00	582.00	690.00	583.00	690.00	583.00	692.00	584.00	692.00	584.00	694.00	585.00	694.00	585.00	697.00	586.00	697.00	586.00	699.00	587.00	699.00	587.00	703.00	588.00	703.00	588.00	708.00	589.00	708.00	589.00	716.00	590.00	716.00	590.00	726.00	589.00	726.00	589.00	728.00	588.00	728.00	588.00	730.00	587.00	730.00	587.00	731.00	586.00	731.00	586.00	732.00	585.00	732.00	585.00	733.00	584.00	733.00	584.00	734.00	582.00	734.00	582.00	735.00	580.00	735.00	580.00	736.00	567.00	736.00	567.00	735.00	552.00	735.00	552.00	736.00	549.00	736.00	549.00	737.00	547.00	737.00	547.00	738.00	546.00	738.00	546.00	739.00	545.00	739.00	545.00	740.00	544.00	740.00	544.00	743.00	543.00	743.00	543.00	746.00	542.00	746.00	542.00	760.00	543.00	760.00	543.00	770.00	544.00	770.00	544.00	775.00	545.00	775.00	545.00	780.00	526.00	780.00	526.00	781.00	520.00	781.00	520.00	782.00	515.00	782.00	515.00	783.00	513.00	783.00	513.00	784.00	511.00	784.00	511.00	785.00	509.00	785.00	509.00	786.00	507.00	786.00	507.00	787.00	506.00	787.00	506.00	788.00	504.00	788.00	504.00	789.00	503.00	789.00	503.00	790.00	502.00	790.00	502.00	791.00	501.00	791.00	501.00	793.00	499.00	793.00	499.00	795.00	498.00	795.00	498.00	796.00	497.00	796.00	497.00	797.00	496.00	797.00	496.00	798.00	495.00	798.00	495.00	799.00	494.00	799.00	494.00	800.00	493.00	800.00	493.00	801.00	492.00	801.00	492.00	803.00	491.00	803.00	491.00	804.00	490.00	804.00	490.00	805.00	489.00	805.00	489.00	806.00	487.00	806.00	487.00	807.00	486.00	807.00	486.00	808.00	485.00	808.00	485.00	809.00	483.00	809.00	483.00	810.00	481.00	810.00	481.00	811.00	478.00	811.00	478.00	812.00	474.00	812.00	474.00	813.00	468.00	813.00	468.00	814.00	458.00	814.00	458.00	812.00	456.00	812.00	456.00	811.00	454.00	811.00	454.00	810.00	452.00	810.00	452.00	809.00	451.00	809.00	451.00	808.00	450.00	808.00	450.00	807.00	448.00	807.00	448.00	806.00	446.00	806.00	446.00	805.00	444.00	805.00	444.00	804.00	442.00	804.00	442.00	803.00	441.00	803.00	441.00	802.00	439.00	802.00	439.00	801.00	437.00	801.00	437.00	800.00	436.00	800.00	436.00	799.00	435.00	799.00	435.00	798.00	434.00	798.00	434.00	797.00	433.00	797.00	433.00	796.00	432.00	796.00	432.00	795.00	430.00	795.00	430.00	794.00	429.00	794.00	429.00	793.00	428.00	793.00	428.00	792.00	427.00	792.00	427.00	791.00	426.00	791.00	426.00	790.00	425.00	790.00	425.00	785.00	426.00	785.00	426.00	783.00	427.00	783.00	427.00	781.00	428.00	781.00	428.00	780.00	429.00	780.00	429.00	778.00	430.00	778.00	430.00	776.00	431.00	776.00	431.00	775.00	432.00	775.00	432.00	772.00	433.00	772.00	433.00	771.00	435.00	771.00	435.00	770.00	436.00	770.00	436.00	767.00	438.00	767.00	438.00	765.00	439.00	765.00	439.00	763.00	440.00	763.00	440.00	761.00	441.00	761.00	441.00	759.00	442.00	759.00	442.00	757.00	443.00	757.00	443.00	755.00	444.00	755.00	444.00	753.00	445.00	753.00	445.00	750.00	446.00	750.00	446.00	747.00	447.00	747.00	447.00	744.00	448.00	744.00	448.00	741.00	449.00	741.00	449.00	723.00	448.00	723.00	448.00	719.00	447.00	719.00	447.00	717.00	446.00	717.00	446.00	715.00	445.00	715.00	445.00	714.00	444.00	714.00	444.00	713.00	443.00	713.00	443.00	711.00	442.00	711.00	442.00	710.00	441.00	710.00	441.00	709.00	440.00	709.00	440.00	708.00	438.00	708.00	438.00	707.00	437.00	707.00	437.00	706.00	436.00	706.00	436.00	705.00	433.00	705.00	433.00	704.00	426.00	704.00	426.00	705.00	423.00	705.00	423.00	706.00	421.00	706.00	421.00	707.00	420.00	707.00	420.00	708.00	418.00	708.00	418.00	709.00	417.00	709.00	417.00	710.00	416.00	710.00	416.00	711.00	414.00	711.00	414.00	712.00	413.00	712.00	413.00	713.00	411.00	713.00	411.00	714.00	409.00	714.00	409.00	715.00	408.00	715.00	408.00	716.00	406.00	716.00	406.00	717.00	404.00	717.00	404.00	718.00	403.00	718.00	403.00	719.00	401.00	719.00	401.00	720.00	400.00	720.00	400.00	721.00	398.00	721.00	398.00	722.00	396.00	722.00	396.00	723.00	395.00	723.00	395.00	724.00	393.00	724.00	393.00	726.00	391.00	726.00	391.00	727.00	390.00	727.00	390.00	728.00	389.00	728.00	389.00	729.00	388.00	729.00	388.00	730.00	386.00	730.00	386.00	731.00	385.00	731.00	385.00	732.00	384.00	732.00	384.00	733.00	382.00	733.00	382.00	734.00	380.00	734.00	380.00	735.00	377.00	735.00	377.00	736.00	373.00	736.00	373.00	735.00	370.00	735.00	370.00	734.00	369.00	734.00	369.00	732.00	368.00	732.00	368.00	731.00	367.00	731.00	367.00	729.00	366.00	729.00	366.00	728.00	365.00	728.00	365.00	726.00	364.00	726.00	364.00	724.00	363.00	724.00	363.00	723.00	362.00	723.00	362.00	720.00	361.00	720.00	361.00	717.00	360.00	717.00	360.00	713.00	359.00	713.00	359.00	696.00	360.00	696.00	360.00	690.00	361.00	690.00	361.00	685.00	362.00	685.00	362.00	682.00	363.00	682.00	363.00	680.00	364.00	680.00	364.00	678.00	365.00	678.00	365.00	676.00	366.00	676.00	366.00	675.00	367.00	675.00	367.00	673.00	368.00	673.00	368.00	672.00	369.00	672.00	369.00	670.00	370.00	670.00	370.00	669.00	371.00	669.00	371.00	668.00	372.00	668.00	372.00	667.00	373.00	667.00	373.00	666.00	374.00	666.00	374.00	665.00	375.00	665.00	375.00	664.00	376.00	664.00	376.00	663.00	377.00	663.00	377.00	662.00	378.00	662.00	378.00	660.00	379.00	660.00	379.00	659.00	380.00	659.00	380.00	658.00	381.00	658.00	381.00	656.00	382.00	656.00	382.00	653.00	383.00	653.00	383.00	637.00	382.00	637.00	382.00	635.00	381.00	635.00	381.00	634.00	380.00	634.00	380.00	632.00	379.00	632.00	379.00	631.00	377.00	631.00	377.00	629.00	375.00	629.00	375.00	628.00	374.00	628.00	374.00	627.00	373.00	627.00	373.00	626.00	371.00	626.00	371.00	625.00	370.00	625.00	370.00	624.00	368.00	624.00	368.00	623.00	366.00	623.00	366.00	622.00	364.00	622.00	364.00	621.00	362.00	621.00	362.00	620.00	357.00	620.00	357.00	619.00	349.00	619.00	349.00	618.00	345.00	618.00	345.00	619.00	340.00	619.00	340.00	618.00	339.00	618.00	339.00	612.00	338.00	612.00	338.00	605.00	337.00	605.00	337.00	570.00	338.00	570.00	338.00	566.00	341.00	566.00	341.00	565.00	344.00	565.00	344.00	564.00	348.00	564.00	348.00	563.00	350.00	563.00	350.00	562.00	352.00	562.00	352.00	561.00	354.00	561.00	354.00	560.00	355.00	560.00	355.00	559.00	356.00	559.00	356.00	558.00	357.00	558.00	357.00	556.00	358.00	556.00	358.00	555.00	361.00	555.00	361.00	554.00	362.00	554.00	362.00	553.00	363.00	553.00	363.00	551.00	364.00	551.00	364.00	549.00	365.00	549.00	365.00	548.00	366.00	548.00	366.00	546.00	367.00	546.00	367.00	544.00	368.00	544.00	368.00	542.00	369.00	542.00	369.00	539.00	370.00	539.00	370.00	535.00	371.00	535.00	371.00	525.00	370.00	525.00	370.00	519.00	369.00	519.00	369.00	512.00	368.00	512.00	368.00	509.00	367.00	509.00	367.00	504.00	366.00	504.00	366.00	500.00	365.00	500.00	365.00	496.00	364.00	496.00	364.00	489.00	363.00	489.00	363.00	482.00	362.00	482.00	362.00	479.00	361.00	479.00	361.00	474.00	360.00	474.00	360.00	466.00	361.00	466.00	361.00	464.00	362.00	464.00	362.00	462.00	363.00	462.00	363.00	460.00	366.00	460.00	366.00	458.00	367.00	458.00	367.00	459.00	368.00	459.00	368.00	460.00	370.00	460.00	370.00	461.00	371.00	461.00	371.00	462.00	373.00	462.00	373.00	463.00	374.00	463.00	374.00	464.00	376.00	464.00	376.00	465.00	377.00	465.00	377.00	466.00	378.00	466.00	378.00	467.00	380.00	467.00	380.00	468.00	381.00	468.00	381.00	469.00	382.00	469.00	382.00	470.00	384.00	470.00	384.00	471.00	385.00	471.00	385.00	472.00	386.00	472.00	386.00	473.00	387.00	473.00	387.00	474.00	388.00	474.00	388.00	475.00	389.00	475.00	389.00	476.00	390.00	476.00	390.00	477.00	391.00	477.00	391.00	478.00	392.00	478.00	392.00	479.00	394.00	479.00	394.00	480.00	396.00	480.00	396.00	481.00	398.00	481.00	398.00	482.00	403.00	482.00	403.00	483.00	407.00	483.00	407.00	484.00	412.00	484.00	412.00	485.00	427.00	485.00	427.00	484.00	448.00	484.00	448.00	483.00	454.00	483.00	454.00	482.00	455.00	482.00	455.00	481.00	456.00	481.00	456.00	483.00	464.00	483.00	464.00	484.00	466.00	484.00	466.00	485.00	467.00	485.00	467.00	486.00	469.00	486.00	469.00	487.00	471.00	487.00	471.00	488.00	472.00	488.00	472.00	489.00	473.00	489.00	473.00	490.00	474.00	490.00	474.00	491.00	475.00	491.00	475.00	492.00	477.00	492.00	477.00	493.00	478.00	493.00	478.00	494.00	479.00	494.00	479.00	495.00	480.00	495.00	480.00	496.00	481.00	496.00	481.00	497.00	482.00	497.00	482.00	498.00	483.00	498.00	483.00	500.00	484.00	500.00	484.00	502.00	485.00	502.00	485.00	504.00	486.00	504.00	486.00	507.00	487.00	507.00	487.00	512.00	488.00	512.00	488.00	518.00	487.00	518.00	487.00	526.00	486.00	526.00	486.00	530.00	485.00	530.00	485.00	533.00	484.00	533.00	484.00	535.00	483.00	535.00	483.00	536.00	482.00	536.00	482.00	538.00	481.00	538.00	481.00	539.00	480.00	539.00	480.00	540.00	479.00	540.00	479.00	541.00	478.00	541.00	478.00	542.00	477.00	542.00	477.00	543.00	476.00	543.00	476.00	544.00	475.00	544.00	475.00	545.00	474.00	545.00	474.00	546.00	473.00	546.00	473.00	547.00	472.00	547.00	472.00	548.00	471.00	548.00	471.00	549.00	470.00	549.00	470.00	550.00	469.00	550.00	469.00	551.00	468.00	551.00	468.00	552.00	467.00	552.00	467.00	553.00	466.00	553.00	466.00	555.00	465.00	555.00	465.00	557.00	464.00	557.00	464.00	559.00	463.00	559.00	463.00	562.00	462.00	562.00	462.00	564.00	461.00	564.00	461.00	567.00	460.00	567.00	460.00	569.00	459.00	569.00	459.00	571.00	458.00	571.00	458.00	577.00	457.00	577.00	457.00	581.00	456.00	581.00
T2_thres.tif	0567-0286	130.55	249.21	4293.93	-55.76	0.0541	361.00	548.00	360.00	548.00	360.00	550.00	359.00	550.00	359.00	551.00	358.00	551.00	358.00	552.00	356.00	552.00	356.00	553.00	355.00	553.00	355.00	554.00	354.00	554.00	354.00	555.00	353.00	555.00	353.00	556.00	352.00	556.00	352.00	557.00	351.00	557.00	351.00	558.00	349.00	558.00	349.00	559.00	347.00	559.00	347.00	560.00	345.00	560.00	345.00	561.00	341.00	561.00	341.00	562.00	338.00	562.00	338.00	563.00	336.00	563.00	336.00	564.00	335.00	564.00	335.00	567.00	334.00	567.00	334.00	607.00	335.00	607.00	335.00	615.00	336.00	615.00	336.00	618.00	335.00	618.00	335.00	619.00	333.00	619.00	333.00	620.00	332.00	620.00	332.00	621.00	331.00	621.00	331.00	622.00	329.00	622.00	329.00	623.00	328.00	623.00	328.00	624.00	326.00	624.00	326.00	625.00	324.00	625.00	324.00	626.00	322.00	626.00	322.00	628.00	321.00	628.00	321.00	629.00	320.00	629.00	320.00	630.00	319.00	630.00	319.00	632.00	318.00	632.00	318.00	633.00	317.00	633.00	317.00	635.00	316.00	635.00	316.00	636.00	315.00	636.00	315.00	638.00	314.00	638.00	314.00	639.00	313.00	639.00	313.00	641.00	312.00	641.00	312.00	642.00	311.00	642.00	311.00	644.00	310.00	644.00	310.00	645.00	309.00	645.00	309.00	647.00	308.00	647.00	308.00	648.00	307.00	648.00	307.00	650.00	306.00	650.00	306.00	652.00	305.00	652.00	305.00	654.00	304.00	654.00	304.00	655.00	303.00	655.00	303.00	656.00	302.00	656.00	302.00	657.00	301.00	657.00	301.00	659.00	300.00	659.00	300.00	660.00	299.00	660.00	299.00	661.00	298.00	661.00	298.00	663.00	297.00	663.00	297.00	664.00	295.00	664.00	295.00	665.00	294.00	665.00	294.00	666.00	292.00	666.00	292.00	667.00	290.00	667.00	290.00	668.00	287.00	668.00	287.00	669.00	285.00	669.00	285.00	668.00	282.00	668.00	282.00	667.00	280.00	667.00	280.00	666.00	279.00	666.00	279.00	665.00	278.00	665.00	278.00	664.00	277.00	664.00	277.00	663.00	276.00	663.00	276.00	662.00	275.00	662.00	275.00	661.00	274.00	661.00	274.00	660.00	273.00	660.00	273.00	658.00	272.00	658.00	272.00	655.00	271.00	655.00	271.00	652.00	270.00	652.00	270.00	650.00	269.00	650.00	269.00	645.00	268.00	645.00	268.00	640.00	269.00	640.00	269.00	636.00	270.00	636.00	270.00	632.00	271.00	632.00	271.00	630.00	272.00	630.00	272.00	626.00	273.00	626.00	273.00	613.00	272.00	613.00	272.00	611.00	271.00	611.00	271.00	607.00	270.00	607.00	270.00	605.00	269.00	605.00	269.00	603.00	268.00	603.00	268.00	601.00	267.00	601.00	267.00	599.00	266.00	599.00	266.00	598.00	264.00	598.00	264.00	597.00	263.00	597.00	263.00	596.00	262.00	596.00	262.00	595.00	261.00	595.00	261.00	594.00	258.00	594.00	258.00	593.00	246.00	593.00	246.00	594.00	243.00	594.00	243.00	595.00	241.00	595.00	241.00	596.00	237.00	596.00	237.00	597.00	235.00	597.00	235.00	598.00	234.00	598.00	234.00	599.00	232.00	599.00	232.00	600.00	231.00	600.00	231.00	601.00	229.00	601.00	229.00	602.00	227.00	602.00	227.00	600.00	226.00	600.00	226.00	599.00	224.00	599.00	224.00	598.00	223.00	598.00	223.00	597.00	222.00	597.00	222.00	596.00	221.00	596.00	221.00	595.00	220.00	595.00	220.00	594.00	219.00	594.00	219.00	592.00	218.00	592.00	218.00	591.00	217.00	591.00	217.00	590.00	216.00	590.00	216.00	589.00	215.00	589.00	215.00	587.00	214.00	587.00	214.00	585.00	213.00	585.00	213.00	584.00	212.00	584.00	212.00	581.00	211.00	581.00	211.00	579.00	210.00	579.00	210.00	576.00	209.00	576.00	209.00	574.00	208.00	574.00	208.00	571.00	207.00	571.00	207.00	568.00	206.00	568.00	206.00	563.00	205.00	563.00	205.00	551.00	206.00	551.00	206.00	545.00	207.00	545.00	207.00	540.00	208.00	540.00	208.00	536.00	209.00	536.00	209.00	532.00	210.00	532.00	210.00	517.00	209.00	517.00	209.00	513.00	208.00	513.00	208.00	510.00	207.00	510.00	207.00	500.00	208.00	500.00	208.00	497.00	209.00	497.00	209.00	496.00	210.00	496.00	210.00	494.00	211.00	494.00	211.00	493.00	212.00	493.00	212.00	492.00	213.00	492.00	213.00	491.00	215.00	491.00	215.00	490.00	216.00	490.00	216.00	489.00	219.00	489.00	219.00	488.00	223.00	488.00	223.00	487.00	226.00	487.00	226.00	486.00	238.00	486.00	238.00	487.00	243.00	487.00	243.00	488.00	258.00	488.00	258.00	487.00	259.00	487.00	259.00	486.00	261.00	486.00	261.00	485.00	262.00	485.00	262.00	484.00	264.00	484.00	264.00	483.00	266.00	483.00	266.00	482.00	268.00	482.00	268.00	481.00	270.00	481.00	270.00	480.00	272.00	480.00	272.00	479.00	275.00	479.00	275.00	478.00	277.00	478.00	277.00	477.00	279.00	477.00	279.00	476.00	281.00	476.00	281.00	475.00	282.00	475.00	282.00	474.00	284.00	474.00	284.00	473.00	286.00	473.00	286.00	472.00	288.00	472.00	288.00	471.00	289.00	471.00	289.00	470.00	291.00	470.00	291.00	469.00	293.00	469.00	293.00	468.00	296.00	468.00	296.00	467.00	300.00	467.00	300.00	466.00	305.00	466.00	305.00	465.00	326.00	465.00	326.00	466.00	332.00	466.00	332.00	467.00	336.00	467.00	336.00	468.00	347.00	468.00	347.00	467.00	351.00	467.00	351.00	466.00	354.00	466.00	354.00	465.00	357.00	465.00	357.00	476.00	358.00	476.00	358.00	482.00	359.00	482.00	359.00	485.00	360.00	485.00	360.00	492.00	361.00	492.00	361.00	498.00	362.00	498.00	362.00	502.00	363.00	502.00	363.00	507.00	364.00	507.00	364.00	511.00	365.00	511.00	365.00	515.00	366.00	515.00	366.00	521.00	367.00	521.00	367.00	528.00	368.00	528.00	368.00	532.00	367.00	532.00	367.00	536.00	366.00	536.00	366.00	539.00	365.00	539.00	365.00	541.00	364.00	541.00	364.00	543.00	363.00	543.00	363.00	545.00	362.00	545.00	362.00	546.00	361.00	546.00
T2_thres.tif	0786-0304	141.74	351.94	11038.72	-52.30	0.0239	358.00	723.00	359.00	723.00	359.00	725.00	360.00	725.00	360.00	727.00	361.00	727.00	361.00	728.00	362.00	728.00	362.00	730.00	363.00	730.00	363.00	731.00	364.00	731.00	364.00	734.00	365.00	734.00	365.00	735.00	366.00	735.00	366.00	736.00	367.00	736.00	367.00	737.00	368.00	737.00	368.00	738.00	370.00	738.00	370.00	739.00	380.00	739.00	380.00	738.00	383.00	738.00	383.00	737.00	385.00	737.00	385.00	736.00	387.00	736.00	387.00	735.00	388.00	735.00	388.00	733.00	391.00	733.00	391.00	732.00	392.00	732.00	392.00	731.00	393.00	731.00	393.00	730.00	394.00	730.00	394.00	729.00	396.00	729.00	396.00	727.00	398.00	727.00	398.00	726.00	399.00	726.00	399.00	725.00	401.00	725.00	401.00	724.00	403.00	724.00	403.00	722.00	406.00	722.00	406.00	721.00	407.00	721.00	407.00	720.00	409.00	720.00	409.00	719.00	411.00	719.00	411.00	718.00	412.00	718.00	412.00	717.00	414.00	717.00	414.00	716.00	416.00	716.00	416.00	715.00	417.00	715.00	417.00	714.00	419.00	714.00	419.00	713.00	420.00	713.00	420.00	711.00	423.00	711.00	423.00	710.00	424.00	710.00	424.00	709.00	426.00	709.00	426.00	708.00	429.00	708.00	429.00	707.00	430.00	707.00	430.00	708.00	433.00	708.00	433.00	709.00	435.00	709.00	435.00	710.00	436.00	710.00	436.00	711.00	437.00	711.00	437.00	712.00	438.00	712.00	438.00	713.00	439.00	713.00	439.00	714.00	440.00	714.00	440.00	715.00	441.00	715.00	441.00	717.00	442.00	717.00	442.00	718.00	443.00	718.00	443.00	720.00	444.00	720.00	444.00	722.00	445.00	722.00	445.00	726.00	446.00	726.00	446.00	738.00	445.00	738.00	445.00	741.00	444.00	741.00	444.00	744.00	443.00	744.00	443.00	747.00	442.00	747.00	442.00	750.00	441.00	750.00	441.00	752.00	440.00	752.00	440.00	754.00	439.00	754.00	439.00	756.00	438.00	756.00	438.00	758.00	437.00	758.00	437.00	760.00	436.00	760.00	436.00	762.00	435.00	762.00	435.00	764.00	434.00	764.00	434.00	765.00	433.00	765.00	433.00	767.00	432.00	767.00	432.00	768.00	431.00	768.00	431.00	769.00	430.00	769.00	430.00	770.00	429.00	770.00	429.00	772.00	428.00	772.00	428.00	773.00	427.00	773.00	427.00	775.00	426.00	775.00	426.00	777.00	425.00	777.00	425.00	778.00	424.00	778.00	424.00	780.00	423.00	780.00	423.00	782.00	422.00	782.00	422.00	784.00	421.00	784.00	421.00	789.00	422.00	789.00	422.00	792.00	423.00	792.00	423.00	793.00	424.00	793.00	424.00	794.00	425.00	794.00	425.00	795.00	426.00	795.00	426.00	796.00	427.00	796.00	427.00	797.00	428.00	797.00	428.00	798.00	429.00	798.00	429.00	799.00	430.00	799.00	430.00	800.00	431.00	800.00	431.00	801.00	432.00	801.00	432.00	802.00	433.00	802.00	433.00	803.00	435.00	803.00	435.00	804.00	436.00	804.00	436.00	805.00	438.00	805.00	438.00	806.00	440.00	806.00	440.00	807.00	442.00	807.00	442.00	808.00	444.00	808.00	444.00	809.00	445.00	809.00	445.00	810.00	447.00	810.00	447.00	811.00	449.00	811.00	449.00	812.00	450.00	812.00	450.00	813.00	451.00	813.00	451.00	814.00	453.00	814.00	453.00	815.00	455.00	815.00	455.00	817.00	456.00	817.00	456.00	819.00	457.00	819.00	457.00	823.00	458.00	823.00	458.00	828.00	459.00	828.00	459.00	832.00	460.00	832.00	460.00	835.00	461.00	835.00	461.00	839.00	462.00	839.00	462.00	841.00	463.00	841.00	463.00	843.00	464.00	843.00	464.00	845.00	465.00	845.00	465.00	847.00	466.00	847.00	466.00	849.00	467.00	849.00	467.00	850.00	468.00	850.00	468.00	853.00	469.00	853.00	469.00	855.00	470.00	855.00	470.00	857.00	471.00	857.00	471.00	858.00	472.00	858.00	472.00	860.00	473.00	860.00	473.00	863.00	474.00	863.00	474.00	865.00	475.00	865.00	475.00	867.00	476.00	867.00	476.00	872.00	475.00	872.00	475.00	873.00	473.00	873.00	473.00	874.00	471.00	874.00	471.00	875.00	467.00	875.00	467.00	876.00	464.00	876.00	464.00	877.00	462.00	877.00	462.00	878.00	456.00	878.00	456.00	877.00	446.00	877.00	446.00	876.00	427.00	876.00	427.00	877.00	423.00	877.00	423.00	878.00	421.00	878.00	421.00	879.00	419.00	879.00	419.00	880.00	417.00	880.00	417.00	881.00	416.00	881.00	416.00	882.00	415.00	882.00	415.00	883.00	414.00	883.00	414.00	884.00	413.00	884.00	413.00	885.00	412.00	885.00	412.00	887.00	411.00	887.00	411.00	888.00	410.00	888.00	410.00	891.00	409.00	891.00	409.00	893.00	408.00	893.00	408.00	895.00	407.00	895.00	407.00	900.00	405.00	900.00	405.00	899.00	404.00	899.00	404.00	898.00	402.00	898.00	402.00	897.00	400.00	897.00	400.00	896.00	398.00	896.00	398.00	895.00	395.00	895.00	395.00	894.00	393.00	894.00	393.00	893.00	390.00	893.00	390.00	892.00	388.00	892.00	388.00	891.00	386.00	891.00	386.00	890.00	368.00	890.00	368.00	891.00	366.00	891.00	366.00	892.00	363.00	892.00	363.00	893.00	361.00	893.00	361.00	894.00	359.00	894.00	359.00	895.00	358.00	895.00	358.00	896.00	357.00	896.00	357.00	898.00	356.00	898.00	356.00	900.00	355.00	900.00	355.00	901.00	354.00	901.00	354.00	902.00	353.00	902.00	353.00	904.00	352.00	904.00	352.00	911.00	351.00	911.00	351.00	925.00	352.00	925.00	352.00	929.00	353.00	929.00	353.00	932.00	354.00	932.00	354.00	935.00	355.00	935.00	355.00	937.00	356.00	937.00	356.00	941.00	357.00	941.00	357.00	945.00	358.00	945.00	358.00	947.00	359.00	947.00	359.00	950.00	360.00	950.00	360.00	951.00	361.00	951.00	361.00	955.00	362.00	955.00	362.00	956.00	361.00	956.00	361.00	958.00	360.00	958.00	360.00	959.00	359.00	959.00	359.00	960.00	358.00	960.00	358.00	961.00	357.00	961.00	357.00	962.00	356.00	962.00	356.00	963.00	355.00	963.00	355.00	964.00	353.00	964.00	353.00	965.00	352.00	965.00	352.00	966.00	351.00	966.00	351.00	967.00	350.00	967.00	350.00	968.00	349.00	968.00	349.00	969.00	348.00	969.00	348.00	970.00	347.00	970.00	347.00	971.00	346.00	971.00	346.00	972.00	345.00	972.00	345.00	973.00	344.00	973.00	344.00	974.00	343.00	974.00	343.00	975.00	341.00	975.00	341.00	976.00	339.00	976.00	339.00	975.00	334.00	975.00	334.00	974.00	332.00	974.00	332.00	973.00	328.00	973.00	328.00	972.00	311.00	972.00	311.00	971.00	302.00	971.00	302.00	972.00	296.00	972.00	296.00	973.00	290.00	973.00	290.00	972.00	288.00	972.00	288.00	971.00	286.00	971.00	286.00	970.00	285.00	970.00	285.00	969.00	284.00	969.00	284.00	968.00	283.00	968.00	283.00	967.00	281.00	967.00	281.00	966.00	280.00	966.00	280.00	964.00	279.00	964.00	279.00	961.00	278.00	961.00	278.00	959.00	277.00	959.00	277.00	956.00	276.00	956.00	276.00	950.00	277.00	950.00	277.00	944.00	278.00	944.00	278.00	937.00	279.00	937.00	279.00	932.00	278.00	932.00	278.00	929.00	279.00	929.00	279.00	907.00	280.00	907.00	280.00	892.00	279.00	892.00	279.00	886.00	278.00	886.00	278.00	880.00	277.00	880.00	277.00	878.00	276.00	878.00	276.00	875.00	275.00	875.00	275.00	872.00	274.00	872.00	274.00	870.00	273.00	870.00	273.00	868.00	272.00	868.00	272.00	866.00	277.00	866.00	277.00	865.00	280.00	865.00	280.00	864.00	283.00	864.00	283.00	863.00	287.00	863.00	287.00	862.00	296.00	862.00	296.00	861.00	298.00	861.00	298.00	860.00	301.00	860.00	301.00	859.00	304.00	859.00	304.00	858.00	305.00	858.00	305.00	859.00	308.00	859.00	308.00	855.00	310.00	855.00	310.00	854.00	312.00	854.00	312.00	853.00	315.00	853.00	315.00	852.00	317.00	852.00	317.00	851.00	318.00	851.00	318.00	850.00	319.00	850.00	319.00	848.00	322.00	848.00	322.00	847.00	323.00	847.00	323.00	846.00	324.00	846.00	324.00	845.00	325.00	845.00	325.00	844.00	326.00	844.00	326.00	841.00	327.00	841.00	327.00	838.00	328.00	838.00	328.00	834.00	329.00	834.00	329.00	831.00	330.00	831.00	330.00	825.00	331.00	825.00	331.00	799.00	330.00	799.00	330.00	795.00	329.00	795.00	329.00	793.00	328.00	793.00	328.00	790.00	327.00	790.00	327.00	788.00	326.00	788.00	326.00	786.00	325.00	786.00	325.00	784.00	324.00	784.00	324.00	782.00	323.00	782.00	323.00	781.00	322.00	781.00	322.00	780.00	321.00	780.00	321.00	778.00	320.00	778.00	320.00	777.00	319.00	777.00	319.00	775.00	318.00	775.00	318.00	774.00	316.00	774.00	316.00	773.00	315.00	773.00	315.00	772.00	314.00	772.00	314.00	771.00	312.00	771.00	312.00	770.00	311.00	770.00	311.00	769.00	310.00	769.00	310.00	768.00	308.00	768.00	308.00	767.00	307.00	767.00	307.00	766.00	305.00	766.00	305.00	765.00	302.00	765.00	302.00	764.00	300.00	764.00	300.00	763.00	298.00	763.00	298.00	762.00	295.00	762.00	295.00	761.00	292.00	761.00	292.00	760.00	287.00	760.00	287.00	759.00	284.00	759.00	284.00	758.00	280.00	758.00	280.00	757.00	276.00	757.00	276.00	756.00	274.00	756.00	274.00	755.00	271.00	755.00	271.00	754.00	270.00	754.00	270.00	753.00	268.00	753.00	268.00	752.00	267.00	752.00	267.00	751.00	265.00	751.00	265.00	750.00	264.00	750.00	264.00	749.00	260.00	749.00	260.00	753.00	254.00	753.00	254.00	754.00	252.00	754.00	252.00	755.00	250.00	755.00	250.00	756.00	249.00	756.00	249.00	757.00	247.00	757.00	247.00	758.00	246.00	758.00	246.00	759.00	245.00	759.00	245.00	760.00	244.00	760.00	244.00	761.00	243.00	761.00	243.00	762.00	242.00	762.00	242.00	763.00	240.00	763.00	240.00	765.00	239.00	765.00	239.00	766.00	238.00	766.00	238.00	767.00	237.00	767.00	237.00	768.00	236.00	768.00	236.00	769.00	235.00	769.00	235.00	771.00	234.00	771.00	234.00	772.00	233.00	772.00	233.00	773.00	232.00	773.00	232.00	775.00	231.00	775.00	231.00	777.00	230.00	777.00	230.00	780.00	229.00	780.00	229.00	782.00	228.00	782.00	228.00	783.00	227.00	783.00	227.00	785.00	226.00	785.00	226.00	787.00	225.00	787.00	225.00	790.00	224.00	790.00	224.00	792.00	223.00	792.00	223.00	794.00	222.00	794.00	222.00	795.00	220.00	795.00	220.00	794.00	218.00	794.00	218.00	793.00	216.00	793.00	216.00	792.00	214.00	792.00	214.00	791.00	212.00	791.00	212.00	790.00	211.00	790.00	211.00	789.00	209.00	789.00	209.00	788.00	208.00	788.00	208.00	787.00	206.00	787.00	206.00	786.00	205.00	786.00	205.00	785.00	204.00	785.00	204.00	784.00	202.00	784.00	202.00	783.00	201.00	783.00	201.00	782.00	199.00	782.00	199.00	781.00	197.00	781.00	197.00	780.00	194.00	780.00	194.00	779.00	180.00	779.00	180.00	780.00	174.00	780.00	174.00	781.00	169.00	781.00	169.00	782.00	166.00	782.00	166.00	783.00	145.00	783.00	145.00	782.00	144.00	782.00	144.00	781.00	142.00	781.00	142.00	780.00	141.00	780.00	141.00	778.00	140.00	778.00	140.00	776.00	139.00	776.00	139.00	774.00	138.00	774.00	138.00	772.00	137.00	772.00	137.00	770.00	136.00	770.00	136.00	768.00	135.00	768.00	135.00	765.00	134.00	765.00	134.00	761.00	133.00	761.00	133.00	750.00	135.00	750.00	135.00	742.00	136.00	742.00	136.00	740.00	137.00	740.00	137.00	738.00	138.00	738.00	138.00	737.00	139.00	737.00	139.00	735.00	140.00	735.00	140.00	733.00	141.00	733.00	141.00	732.00	142.00	732.00	142.00	731.00	143.00	731.00	143.00	729.00	144.00	729.00	144.00	727.00	145.00	727.00	145.00	725.00	146.00	725.00	146.00	723.00	147.00	723.00	147.00	721.00	148.00	721.00	148.00	719.00	149.00	719.00	149.00	716.00	150.00	716.00	150.00	714.00	151.00	714.00	151.00	710.00	152.00	710.00	152.00	708.00	153.00	708.00	153.00	704.00	154.00	704.00	154.00	696.00	153.00	696.00	153.00	692.00	152.00	692.00	152.00	687.00	151.00	687.00	151.00	683.00	150.00	683.00	150.00	680.00	149.00	680.00	149.00	678.00	148.00	678.00	148.00	675.00	147.00	675.00	147.00	672.00	146.00	672.00	146.00	668.00	145.00	668.00	145.00	667.00	144.00	667.00	144.00	664.00	143.00	664.00	143.00	660.00	142.00	660.00	142.00	657.00	143.00	657.00	143.00	656.00	144.00	656.00	144.00	655.00	145.00	655.00	145.00	654.00	148.00	654.00	148.00	655.00	150.00	655.00	150.00	656.00	151.00	656.00	151.00	657.00	153.00	657.00	153.00	658.00	155.00	658.00	155.00	659.00	156.00	659.00	156.00	660.00	158.00	660.00	158.00	661.00	159.00	661.00	159.00	662.00	160.00	662.00	160.00	663.00	161.00	663.00	161.00	664.00	162.00	664.00	162.00	665.00	164.00	665.00	164.00	666.00	165.00	666.00	165.00	667.00	166.00	667.00	166.00	668.00	168.00	668.00	168.00	669.00	169.00	669.00	169.00	670.00	170.00	670.00	170.00	671.00	172.00	671.00	172.00	672.00	173.00	672.00	173.00	673.00	175.00	673.00	175.00	674.00	176.00	674.00	176.00	675.00	177.00	675.00	177.00	677.00	178.00	677.00	178.00	678.00	179.00	678.00	179.00	679.00	180.00	679.00	180.00	680.00	181.00	680.00	181.00	681.00	182.00	681.00	182.00	682.00	183.00	682.00	183.00	683.00	184.00	683.00	184.00	684.00	185.00	684.00	185.00	685.00	186.00	685.00	186.00	686.00	187.00	686.00	187.00	687.00	189.00	687.00	189.00	688.00	190.00	688.00	190.00	689.00	191.00	689.00	191.00	690.00	193.00	690.00	193.00	691.00	195.00	691.00	195.00	692.00	198.00	692.00	198.00	693.00	208.00	693.00	208.00	692.00	212.00	692.00	212.00	691.00	214.00	691.00	214.00	690.00	216.00	690.00	216.00	689.00	218.00	689.00	218.00	686.00	219.00	686.00	219.00	685.00	221.00	685.00	221.00	684.00	222.00	684.00	222.00	682.00	223.00	682.00	223.00	680.00	224.00	680.00	224.00	677.00	225.00	677.00	225.00	674.00	226.00	674.00	226.00	663.00	225.00	663.00	225.00	661.00	224.00	661.00	224.00	658.00	223.00	658.00	223.00	655.00	222.00	655.00	222.00	653.00	221.00	653.00	221.00	651.00	220.00	651.00	220.00	649.00	219.00	649.00	219.00	648.00	218.00	648.00	218.00	646.00	217.00	646.00	217.00	643.00	216.00	643.00	216.00	638.00	215.00	638.00	215.00	626.00	216.00	626.00	216.00	623.00	217.00	623.00	217.00	621.00	218.00	621.00	218.00	618.00	219.00	618.00	219.00	616.00	220.00	616.00	220.00	615.00	221.00	615.00	221.00	614.00	222.00	614.00	222.00	613.00	223.00	613.00	223.00	611.00	226.00	611.00	226.00	610.00	227.00	610.00	227.00	609.00	228.00	609.00	228.00	607.00	231.00	607.00	231.00	605.00	232.00	605.00	232.00	604.00	234.00	604.00	234.00	603.00	235.00	603.00	235.00	602.00	237.00	602.00	237.00	600.00	240.00	600.00	240.00	599.00	244.00	599.00	244.00	598.00	246.00	598.00	246.00	597.00	249.00	597.00	249.00	596.00	256.00	596.00	256.00	597.00	258.00	597.00	258.00	598.00	260.00	598.00	260.00	599.00	261.00	599.00	261.00	600.00	262.00	600.00	262.00	601.00	263.00	601.00	263.00	602.00	264.00	602.00	264.00	603.00	265.00	603.00	265.00	606.00	266.00	606.00	266.00	608.00	267.00	608.00	267.00	610.00	268.00	610.00	268.00	614.00	269.00	614.00	269.00	616.00	270.00	616.00	270.00	623.00	269.00	623.00	269.00	627.00	268.00	627.00	268.00	629.00	267.00	629.00	267.00	633.00	266.00	633.00	266.00	637.00	265.00	637.00	265.00	647.00	266.00	647.00	266.00	652.00	267.00	652.00	267.00	655.00	268.00	655.00	268.00	658.00	269.00	658.00	269.00	660.00	270.00	660.00	270.00	662.00	271.00	662.00	271.00	663.00	272.00	663.00	272.00	665.00	273.00	665.00	273.00	666.00	274.00	666.00	274.00	667.00	275.00	667.00	275.00	668.00	276.00	668.00	276.00	669.00	277.00	669.00	277.00	670.00	279.00	670.00	279.00	671.00	282.00	671.00	282.00	672.00	290.00	672.00	290.00	671.00	293.00	671.00	293.00	670.00	295.00	670.00	295.00	669.00	297.00	669.00	297.00	667.00	300.00	667.00	300.00	666.00	301.00	666.00	301.00	663.00	303.00	663.00	303.00	662.00	304.00	662.00	304.00	659.00	305.00	659.00	305.00	658.00	307.00	658.00	307.00	657.00	308.00	657.00	308.00	655.00	309.00	655.00	309.00	653.00	310.00	653.00	310.00	650.00	312.00	650.00	312.00	648.00	313.00	648.00	313.00	647.00	314.00	647.00	314.00	644.00	316.00	644.00	316.00	642.00	317.00	642.00	317.00	641.00	318.00	641.00	318.00	639.00	319.00	639.00	319.00	638.00	320.00	638.00	320.00	636.00	321.00	636.00	321.00	635.00	322.00	635.00	322.00	633.00	323.00	633.00	323.00	632.00	324.00	632.00	324.00	631.00	325.00	631.00	325.00	629.00	327.00	629.00	327.00	628.00	329.00	628.00	329.00	627.00	331.00	627.00	331.00	626.00	332.00	626.00	332.00	625.00	334.00	625.00	334.00	624.00	335.00	624.00	335.00	622.00	338.00	622.00	338.00	625.00	341.00	625.00	341.00	623.00	342.00	623.00	342.00	622.00	355.00	622.00	355.00	623.00	359.00	623.00	359.00	624.00	362.00	624.00	362.00	625.00	364.00	625.00	364.00	626.00	366.00	626.00	366.00	627.00	367.00	627.00	367.00	628.00	369.00	628.00	369.00	629.00	370.00	629.00	370.00	630.00	372.00	630.00	372.00	631.00	373.00	631.00	373.00	632.00	374.00	632.00	374.00	633.00	375.00	633.00	375.00	634.00	376.00	634.00	376.00	635.00	377.00	635.00	377.00	636.00	378.00	636.00	378.00	638.00	379.00	638.00	379.00	640.00	380.00	640.00	380.00	650.00	379.00	650.00	379.00	653.00	378.00	653.00	378.00	655.00	377.00	655.00	377.00	656.00	376.00	656.00	376.00	657.00	375.00	657.00	375.00	659.00	374.00	659.00	374.00	660.00	373.00	660.00	373.00	661.00	372.00	661.00	372.00	662.00	371.00	662.00	371.00	663.00	370.00	663.00	370.00	664.00	369.00	664.00	369.00	665.00	368.00	665.00	368.00	666.00	367.00	666.00	367.00	667.00	366.00	667.00	366.00	669.00	365.00	669.00	365.00	670.00	364.00	670.00	364.00	672.00	363.00	672.00	363.00	673.00	362.00	673.00	362.00	675.00	361.00	675.00	361.00	677.00	360.00	677.00	360.00	679.00	359.00	679.00	359.00	682.00	358.00	682.00	358.00	687.00	357.00	687.00	357.00	693.00	356.00	693.00	356.00	716.00	357.00	716.00	357.00	720.00	358.00	720.00
T2_thres.tif	0881-0206	95.07	408.88	2788.56	35.00	0.0335	275.00	888.00	276.00	888.00	276.00	894.00	277.00	894.00	277.00	904.00	276.00	904.00	276.00	926.00	275.00	926.00	275.00	941.00	274.00	941.00	274.00	947.00	273.00	947.00	273.00	950.00	272.00	950.00	272.00	952.00	265.00	952.00	265.00	951.00	255.00	951.00	255.00	950.00	246.00	950.00	246.00	949.00	242.00	949.00	242.00	948.00	236.00	948.00	236.00	947.00	233.00	947.00	233.00	946.00	229.00	946.00	229.00	945.00	217.00	945.00	217.00	946.00	214.00	946.00	214.00	947.00	212.00	947.00	212.00	948.00	210.00	948.00	210.00	949.00	208.00	949.00	208.00	950.00	207.00	950.00	207.00	951.00	205.00	951.00	205.00	952.00	204.00	952.00	204.00	953.00	203.00	953.00	203.00	954.00	202.00	954.00	202.00	955.00	200.00	955.00	200.00	956.00	199.00	956.00	199.00	957.00	198.00	957.00	198.00	958.00	197.00	958.00	197.00	959.00	195.00	959.00	195.00	960.00	194.00	960.00	194.00	961.00	191.00	961.00	191.00	962.00	182.00	962.00	182.00	961.00	176.00	961.00	176.00	960.00	166.00	960.00	166.00	959.00	161.00	959.00	161.00	957.00	160.00	957.00	160.00	955.00	159.00	955.00	159.00	954.00	158.00	954.00	158.00	952.00	157.00	952.00	157.00	951.00	156.00	951.00	156.00	949.00	155.00	949.00	155.00	948.00	154.00	948.00	154.00	946.00	153.00	946.00	153.00	945.00	152.00	945.00	152.00	943.00	151.00	943.00	151.00	941.00	150.00	941.00	150.00	940.00	149.00	940.00	149.00	938.00	148.00	938.00	148.00	935.00	147.00	935.00	147.00	933.00	146.00	933.00	146.00	931.00	145.00	931.00	145.00	928.00	144.00	928.00	144.00	926.00	143.00	926.00	143.00	922.00	142.00	922.00	142.00	918.00	141.00	918.00	141.00	913.00	140.00	913.00	140.00	902.00	139.00	902.00	139.00	887.00	138.00	887.00	138.00	883.00	137.00	883.00	137.00	879.00	136.00	879.00	136.00	875.00	135.00	875.00	135.00	874.00	139.00	874.00	139.00	873.00	149.00	873.00	149.00	872.00	156.00	872.00	156.00	871.00	161.00	871.00	161.00	870.00	164.00	870.00	164.00	869.00	167.00	869.00	167.00	868.00	169.00	868.00	169.00	867.00	172.00	867.00	172.00	866.00	173.00	866.00	173.00	864.00	176.00	864.00	176.00	862.00	177.00	862.00	177.00	861.00	180.00	861.00	180.00	859.00	181.00	859.00	181.00	858.00	182.00	858.00	182.00	856.00	184.00	856.00	184.00	853.00	186.00	853.00	186.00	851.00	187.00	851.00	187.00	850.00	188.00	850.00	188.00	849.00	189.00	849.00	189.00	847.00	190.00	847.00	190.00	845.00	191.00	845.00	191.00	844.00	192.00	844.00	192.00	843.00	193.00	843.00	193.00	841.00	194.00	841.00	194.00	839.00	195.00	839.00	195.00	837.00	196.00	837.00	196.00	835.00	197.00	835.00	197.00	833.00	198.00	833.00	198.00	832.00	199.00	832.00	199.00	830.00	200.00	830.00	200.00	828.00	201.00	828.00	201.00	826.00	202.00	826.00	202.00	825.00	203.00	825.00	203.00	823.00	204.00	823.00	204.00	821.00	205.00	821.00	205.00	820.00	206.00	820.00	206.00	818.00	207.00	818.00	207.00	817.00	208.00	817.00	208.00	815.00	209.00	815.00	209.00	813.00	210.00	813.00	210.00	811.00	211.00	811.00	211.00	810.00	212.00	810.00	212.00	808.00	213.00	808.00	213.00	807.00	214.00	807.00	214.00	806.00	215.00	806.00	215.00	803.00	216.00	803.00	216.00	802.00	217.00	802.00	217.00	801.00	218.00	801.00	218.00	804.00	217.00	804.00	217.00	817.00	218.00	817.00	218.00	820.00	219.00	820.00	219.00	823.00	220.00	823.00	220.00	825.00	221.00	825.00	221.00	827.00	222.00	827.00	222.00	828.00	223.00	828.00	223.00	831.00	224.00	831.00	224.00	833.00	225.00	833.00	225.00	835.00	226.00	835.00	226.00	836.00	227.00	836.00	227.00	838.00	228.00	838.00	228.00	839.00	229.00	839.00	229.00	840.00	230.00	840.00	230.00	842.00	231.00	842.00	231.00	843.00	232.00	843.00	232.00	844.00	233.00	844.00	233.00	845.00	235.00	845.00	235.00	846.00	236.00	846.00	236.00	847.00	237.00	847.00	237.00	848.00	238.00	848.00	238.00	849.00	240.00	849.00	240.00	850.00	241.00	850.00	241.00	851.00	243.00	851.00	243.00	852.00	244.00	852.00	244.00	853.00	246.00	853.00	246.00	854.00	247.00	854.00	247.00	855.00	248.00	855.00	248.00	856.00	250.00	856.00	250.00	857.00	251.00	857.00	251.00	858.00	253.00	858.00	253.00	859.00	255.00	859.00	255.00	860.00	257.00	860.00	257.00	861.00	259.00	861.00	259.00	862.00	261.00	862.00	261.00	863.00	263.00	863.00	263.00	864.00	266.00	864.00	266.00	865.00	268.00	865.00	268.00	869.00	269.00	869.00	269.00	870.00	270.00	870.00	270.00	872.00	271.00	872.00	271.00	875.00	272.00	875.00	272.00	878.00	273.00	878.00	273.00	880.00	274.00	880.00	274.00	882.00	275.00	882.00
T2_thres.tif	0808-0274	125.26	368.15	1756.67	-46.28	0.0754	328.00	822.00	327.00	822.00	327.00	828.00	326.00	828.00	326.00	831.00	325.00	831.00	325.00	835.00	324.00	835.00	324.00	838.00	323.00	838.00	323.00	841.00	322.00	841.00	322.00	842.00	321.00	842.00	321.00	843.00	320.00	843.00	320.00	844.00	319.00	844.00	319.00	845.00	317.00	845.00	317.00	846.00	316.00	846.00	316.00	847.00	315.00	847.00	315.00	848.00	314.00	848.00	314.00	849.00	312.00	849.00	312.00	850.00	309.00	850.00	309.00	851.00	307.00	851.00	307.00	852.00	305.00	852.00	305.00	853.00	302.00	853.00	302.00	854.00	300.00	854.00	300.00	855.00	298.00	855.00	298.00	856.00	297.00	856.00	297.00	857.00	295.00	857.00	295.00	858.00	293.00	858.00	293.00	859.00	284.00	859.00	284.00	860.00	280.00	860.00	280.00	861.00	277.00	861.00	277.00	862.00	268.00	862.00	268.00	861.00	266.00	861.00	266.00	860.00	264.00	860.00	264.00	859.00	262.00	859.00	262.00	858.00	260.00	858.00	260.00	857.00	258.00	857.00	258.00	856.00	256.00	856.00	256.00	855.00	254.00	855.00	254.00	854.00	252.00	854.00	252.00	853.00	251.00	853.00	251.00	852.00	250.00	852.00	250.00	851.00	248.00	851.00	248.00	850.00	247.00	850.00	247.00	849.00	245.00	849.00	245.00	848.00	244.00	848.00	244.00	847.00	242.00	847.00	242.00	846.00	241.00	846.00	241.00	845.00	239.00	845.00	239.00	844.00	238.00	844.00	238.00	843.00	237.00	843.00	237.00	842.00	236.00	842.00	236.00	841.00	235.00	841.00	235.00	840.00	234.00	840.00	234.00	839.00	233.00	839.00	233.00	837.00	232.00	837.00	232.00	836.00	231.00	836.00	231.00	835.00	230.00	835.00	230.00	834.00	229.00	834.00	229.00	833.00	228.00	833.00	228.00	831.00	227.00	831.00	227.00	829.00	226.00	829.00	226.00	826.00	225.00	826.00	225.00	825.00	224.00	825.00	224.00	822.00	223.00	822.00	223.00	820.00	222.00	820.00	222.00	818.00	221.00	818.00	221.00	814.00	220.00	814.00	220.00	807.00	221.00	807.00	221.00	800.00	222.00	800.00	222.00	803.00	226.00	803.00	226.00	799.00	225.00	799.00	225.00	797.00	226.00	797.00	226.00	795.00	227.00	795.00	227.00	793.00	228.00	793.00	228.00	790.00	229.00	790.00	229.00	788.00	230.00	788.00	230.00	786.00	231.00	786.00	231.00	785.00	232.00	785.00	232.00	783.00	233.00	783.00	233.00	780.00	234.00	780.00	234.00	778.00	235.00	778.00	235.00	776.00	236.00	776.00	236.00	775.00	237.00	775.00	237.00	774.00	238.00	774.00	238.00	771.00	240.00	771.00	240.00	770.00	241.00	770.00	241.00	769.00	242.00	769.00	242.00	768.00	243.00	768.00	243.00	766.00	245.00	766.00	245.00	765.00	246.00	765.00	246.00	764.00	247.00	764.00	247.00	763.00	248.00	763.00	248.00	762.00	249.00	762.00	249.00	761.00	250.00	761.00	250.00	760.00	252.00	760.00	252.00	759.00	253.00	759.00	253.00	758.00	255.00	758.00	255.00	757.00	257.00	757.00	257.00	756.00	264.00	756.00	264.00	755.00	266.00	755.00	266.00	756.00	268.00	756.00	268.00	757.00	269.00	757.00	269.00	758.00	271.00	758.00	271.00	759.00	274.00	759.00	274.00	760.00	277.00	760.00	277.00	761.00	281.00	761.00	281.00	762.00	285.00	762.00	285.00	763.00	290.00	763.00	290.00	764.00	293.00	764.00	293.00	765.00	295.00	765.00	295.00	766.00	297.00	766.00	297.00	767.00	300.00	767.00	300.00	768.00	302.00	768.00	302.00	769.00	304.00	769.00	304.00	770.00	306.00	770.00	306.00	771.00	307.00	771.00	307.00	772.00	309.00	772.00	309.00	773.00	310.00	773.00	310.00	774.00	311.00	774.00	311.00	775.00	313.00	775.00	313.00	776.00	314.00	776.00	314.00	777.00	315.00	777.00	315.00	778.00	316.00	778.00	316.00	779.00	317.00	779.00	317.00	780.00	318.00	780.00	318.00	782.00	319.00	782.00	319.00	783.00	320.00	783.00	320.00	784.00	321.00	784.00	321.00	786.00	322.00	786.00	322.00	788.00	323.00	788.00	323.00	790.00	324.00	790.00	324.00	792.00	325.00	792.00	325.00	795.00	326.00	795.00	326.00	798.00	327.00	798.00	327.00	801.00	328.00	801.00
T2_thres.tif	0591-0750	338.97	274.03	3155.19	21.25	0.0071	810.00	659.00	811.00	659.00	811.00	663.00	812.00	663.00	812.00	672.00	811.00	672.00	811.00	675.00	810.00	675.00	810.00	676.00	809.00	676.00	809.00	678.00	808.00	678.00	808.00	679.00	807.00	679.00	807.00	680.00	806.00	680.00	806.00	681.00	805.00	681.00	805.00	682.00	804.00	682.00	804.00	683.00	802.00	683.00	802.00	684.00	800.00	684.00	800.00	685.00	795.00	685.00	795.00	686.00	787.00	686.00	787.00	687.00	777.00	687.00	777.00	688.00	772.00	688.00	772.00	689.00	770.00	689.00	770.00	690.00	767.00	690.00	767.00	691.00	766.00	691.00	766.00	692.00	764.00	692.00	764.00	693.00	762.00	693.00	762.00	694.00	761.00	694.00	761.00	695.00	760.00	695.00	760.00	696.00	759.00	696.00	759.00	697.00	757.00	697.00	757.00	698.00	755.00	698.00	755.00	699.00	754.00	699.00	754.00	700.00	752.00	700.00	752.00	701.00	750.00	701.00	750.00	702.00	748.00	702.00	748.00	703.00	745.00	703.00	745.00	704.00	741.00	704.00	741.00	703.00	738.00	703.00	738.00	702.00	736.00	702.00	736.00	701.00	734.00	701.00	734.00	700.00	732.00	700.00	732.00	699.00	730.00	699.00	730.00	698.00	729.00	698.00	729.00	697.00	728.00	697.00	728.00	696.00	727.00	696.00	727.00	695.00	726.00	695.00	726.00	694.00	725.00	694.00	725.00	693.00	724.00	693.00	724.00	692.00	723.00	692.00	723.00	691.00	722.00	691.00	722.00	690.00	721.00	690.00	721.00	689.00	720.00	689.00	720.00	688.00	719.00	688.00	719.00	687.00	718.00	687.00	718.00	685.00	717.00	685.00	717.00	683.00	716.00	683.00	716.00	681.00	715.00	681.00	715.00	679.00	714.00	679.00	714.00	678.00	713.00	678.00	713.00	676.00	712.00	676.00	712.00	675.00	711.00	675.00	711.00	674.00	710.00	674.00	710.00	673.00	709.00	673.00	709.00	672.00	708.00	672.00	708.00	671.00	706.00	671.00	706.00	670.00	705.00	670.00	705.00	669.00	703.00	669.00	703.00	668.00	702.00	668.00	702.00	667.00	701.00	667.00	701.00	666.00	700.00	666.00	700.00	665.00	699.00	665.00	699.00	664.00	698.00	664.00	698.00	663.00	697.00	663.00	697.00	661.00	696.00	661.00	696.00	660.00	695.00	660.00	695.00	658.00	694.00	658.00	694.00	655.00	693.00	655.00	693.00	650.00	692.00	650.00	692.00	648.00	693.00	648.00	693.00	646.00	694.00	646.00	694.00	644.00	696.00	644.00	696.00	641.00	698.00	641.00	698.00	640.00	700.00	640.00	700.00	639.00	702.00	639.00	702.00	638.00	703.00	638.00	703.00	637.00	706.00	637.00	706.00	636.00	708.00	636.00	708.00	635.00	710.00	635.00	710.00	634.00	712.00	634.00	712.00	632.00	715.00	632.00	715.00	631.00	717.00	631.00	717.00	630.00	718.00	630.00	718.00	629.00	719.00	629.00	719.00	627.00	722.00	627.00	722.00	626.00	723.00	626.00	723.00	625.00	724.00	625.00	724.00	624.00	726.00	624.00	726.00	623.00	727.00	623.00	727.00	621.00	728.00	621.00	728.00	619.00	729.00	619.00	729.00	617.00	730.00	617.00	730.00	614.00	731.00	614.00	731.00	613.00	732.00	613.00	732.00	610.00	731.00	610.00	731.00	606.00	730.00	606.00	730.00	604.00	729.00	604.00	729.00	601.00	728.00	601.00	728.00	598.00	727.00	598.00	727.00	596.00	726.00	596.00	726.00	594.00	725.00	594.00	725.00	593.00	724.00	593.00	724.00	592.00	723.00	592.00	723.00	591.00	722.00	591.00	722.00	589.00	720.00	589.00	720.00	588.00	719.00	588.00	719.00	587.00	718.00	587.00	718.00	586.00	717.00	586.00	717.00	585.00	716.00	585.00	716.00	584.00	715.00	584.00	715.00	583.00	714.00	583.00	714.00	581.00	713.00	581.00	713.00	580.00	712.00	580.00	712.00	579.00	710.00	579.00	710.00	577.00	708.00	577.00	708.00	576.00	707.00	576.00	707.00	575.00	706.00	575.00	706.00	574.00	704.00	574.00	704.00	573.00	703.00	573.00	703.00	572.00	701.00	572.00	701.00	571.00	700.00	571.00	700.00	570.00	698.00	570.00	698.00	569.00	696.00	569.00	696.00	568.00	695.00	568.00	695.00	567.00	694.00	567.00	694.00	566.00	692.00	566.00	692.00	565.00	691.00	565.00	691.00	563.00	690.00	563.00	690.00	562.00	689.00	562.00	689.00	554.00	690.00	554.00	690.00	551.00	691.00	551.00	691.00	549.00	692.00	549.00	692.00	548.00	693.00	548.00	693.00	546.00	694.00	546.00	694.00	544.00	695.00	544.00	695.00	543.00	696.00	543.00	696.00	539.00	698.00	539.00	698.00	536.00	700.00	536.00	700.00	535.00	701.00	535.00	701.00	533.00	702.00	533.00	702.00	531.00	703.00	531.00	703.00	528.00	704.00	528.00	704.00	519.00	705.00	519.00	705.00	510.00	704.00	510.00	704.00	499.00	703.00	499.00	703.00	493.00	702.00	493.00	702.00	487.00	701.00	487.00	701.00	483.00	702.00	483.00	702.00	482.00	704.00	482.00	704.00	481.00	708.00	481.00	708.00	480.00	710.00	480.00	710.00	479.00	714.00	479.00	714.00	480.00	717.00	480.00	717.00	481.00	719.00	481.00	719.00	482.00	720.00	482.00	720.00	483.00	722.00	483.00	722.00	484.00	723.00	484.00	723.00	486.00	724.00	486.00	724.00	487.00	725.00	487.00	725.00	488.00	726.00	488.00	726.00	489.00	727.00	489.00	727.00	491.00	728.00	491.00	728.00	493.00	729.00	493.00	729.00	494.00	730.00	494.00	730.00	496.00	731.00	496.00	731.00	497.00	732.00	497.00	732.00	498.00	733.00	498.00	733.00	499.00	734.00	499.00	734.00	501.00	735.00	501.00	735.00	502.00	736.00	502.00	736.00	503.00	739.00	503.00	739.00	504.00	741.00	504.00	741.00	505.00	743.00	505.00	743.00	506.00	744.00	506.00	744.00	507.00	746.00	507.00	746.00	508.00	748.00	508.00	748.00	509.00	750.00	509.00	750.00	510.00	751.00	510.00	751.00	511.00	753.00	511.00	753.00	512.00	754.00	512.00	754.00	513.00	755.00	513.00	755.00	514.00	756.00	514.00	756.00	515.00	757.00	515.00	757.00	516.00	758.00	516.00	758.00	517.00	759.00	517.00	759.00	518.00	760.00	518.00	760.00	519.00	761.00	519.00	761.00	520.00	762.00	520.00	762.00	521.00	763.00	521.00	763.00	522.00	764.00	522.00	764.00	523.00	765.00	523.00	765.00	524.00	766.00	524.00	766.00	525.00	768.00	525.00	768.00	527.00	770.00	527.00	770.00	528.00	771.00	528.00	771.00	530.00	772.00	530.00	772.00	535.00	773.00	535.00	773.00	538.00	774.00	538.00	774.00	541.00	775.00	541.00	775.00	543.00	776.00	543.00	776.00	545.00	777.00	545.00	777.00	547.00	778.00	547.00	778.00	549.00	779.00	549.00	779.00	550.00	780.00	550.00	780.00	552.00	781.00	552.00	781.00	553.00	782.00	553.00	782.00	554.00	781.00	554.00	781.00	561.00	782.00	561.00	782.00	571.00	783.00	571.00	783.00	576.00	784.00	576.00	784.00	579.00	785.00	579.00	785.00	580.00	784.00	580.00	784.00	581.00	783.00	581.00	783.00	583.00	782.00	583.00	782.00	584.00	781.00	584.00	781.00	585.00	780.00	585.00	780.00	586.00	779.00	586.00	779.00	588.00	778.00	588.00	778.00	591.00	777.00	591.00	777.00	594.00	776.00	594.00	776.00	595.00	775.00	595.00	775.00	598.00	774.00	598.00	774.00	600.00	773.00	600.00	773.00	604.00	774.00	604.00	774.00	607.00	775.00	607.00	775.00	609.00	776.00	609.00	776.00	610.00	777.00	610.00	777.00	612.00	778.00	612.00	778.00	613.00	779.00	613.00	779.00	614.00	780.00	614.00	780.00	615.00	781.00	615.00	781.00	617.00	782.00	617.00	782.00	618.00	783.00	618.00	783.00	619.00	784.00	619.00	784.00	621.00	785.00	621.00	785.00	622.00	786.00	622.00	786.00	623.00	787.00	623.00	787.00	625.00	788.00	625.00	788.00	626.00	789.00	626.00	789.00	627.00	790.00	627.00	790.00	629.00	791.00	629.00	791.00	630.00	792.00	630.00	792.00	631.00	793.00	631.00	793.00	633.00	794.00	633.00	794.00	634.00	795.00	634.00	795.00	635.00	797.00	635.00	797.00	636.00	798.00	636.00	798.00	637.00	799.00	637.00	799.00	638.00	800.00	638.00	800.00	639.00	802.00	639.00	802.00	640.00	803.00	640.00	803.00	641.00	805.00	641.00	805.00	642.00	806.00	642.00	806.00	643.00	808.00	643.00	808.00	645.00	809.00	645.00	809.00	650.00	810.00	650.00
T2_thres.tif	0601-0838	382.95	273.92	1575.22	-82.56	0.0250	895.00	620.00	894.00	620.00	894.00	621.00	893.00	621.00	893.00	622.00	892.00	622.00	892.00	624.00	891.00	624.00	891.00	625.00	890.00	625.00	890.00	626.00	889.00	626.00	889.00	627.00	888.00	627.00	888.00	628.00	887.00	628.00	887.00	629.00	886.00	629.00	886.00	630.00	885.00	630.00	885.00	631.00	884.00	631.00	884.00	632.00	883.00	632.00	883.00	633.00	882.00	633.00	882.00	634.00	881.00	634.00	881.00	635.00	880.00	635.00	880.00	636.00	879.00	636.00	879.00	637.00	878.00	637.00	878.00	638.00	877.00	638.00	877.00	639.00	876.00	639.00	876.00	640.00	875.00	640.00	875.00	641.00	874.00	641.00	874.00	642.00	873.00	642.00	873.00	643.00	872.00	643.00	872.00	645.00	871.00	645.00	871.00	646.00	870.00	646.00	870.00	647.00	868.00	647.00	868.00	648.00	867.00	648.00	867.00	649.00	866.00	649.00	866.00	650.00	865.00	650.00	865.00	651.00	861.00	651.00	861.00	650.00	858.00	650.00	858.00	649.00	856.00	649.00	856.00	648.00	854.00	648.00	854.00	647.00	852.00	647.00	852.00	646.00	849.00	646.00	849.00	645.00	847.00	645.00	847.00	644.00	844.00	644.00	844.00	643.00	843.00	643.00	843.00	642.00	841.00	642.00	841.00	641.00	839.00	641.00	839.00	640.00	835.00	640.00	835.00	639.00	829.00	639.00	829.00	638.00	825.00	638.00	825.00	639.00	818.00	639.00	818.00	640.00	813.00	640.00	813.00	641.00	811.00	641.00	811.00	640.00	809.00	640.00	809.00	639.00	807.00	639.00	807.00	638.00	805.00	638.00	805.00	637.00	804.00	637.00	804.00	636.00	803.00	636.00	803.00	635.00	802.00	635.00	802.00	634.00	800.00	634.00	800.00	633.00	799.00	633.00	799.00	632.00	798.00	632.00	798.00	631.00	797.00	631.00	797.00	630.00	796.00	630.00	796.00	629.00	795.00	629.00	795.00	628.00	794.00	628.00	794.00	626.00	793.00	626.00	793.00	625.00	792.00	625.00	792.00	624.00	791.00	624.00	791.00	622.00	790.00	622.00	790.00	621.00	789.00	621.00	789.00	620.00	788.00	620.00	788.00	618.00	787.00	618.00	787.00	617.00	786.00	617.00	786.00	615.00	785.00	615.00	785.00	614.00	784.00	614.00	784.00	613.00	783.00	613.00	783.00	611.00	781.00	611.00	781.00	609.00	780.00	609.00	780.00	608.00	779.00	608.00	779.00	606.00	778.00	606.00	778.00	604.00	777.00	604.00	777.00	601.00	778.00	601.00	778.00	598.00	779.00	598.00	779.00	597.00	780.00	597.00	780.00	594.00	781.00	594.00	781.00	591.00	782.00	591.00	782.00	589.00	783.00	589.00	783.00	588.00	784.00	588.00	784.00	587.00	785.00	587.00	785.00	586.00	786.00	586.00	786.00	584.00	787.00	584.00	787.00	586.00	788.00	586.00	788.00	587.00	789.00	587.00	789.00	589.00	790.00	589.00	790.00	590.00	791.00	590.00	791.00	591.00	792.00	591.00	792.00	592.00	794.00	592.00	794.00	593.00	802.00	593.00	802.00	592.00	805.00	592.00	805.00	591.00	806.00	591.00	806.00	590.00	808.00	590.00	808.00	589.00	809.00	589.00	809.00	587.00	811.00	587.00	811.00	586.00	812.00	586.00	812.00	584.00	813.00	584.00	813.00	580.00	814.00	580.00	814.00	565.00	819.00	565.00	819.00	564.00	822.00	564.00	822.00	563.00	823.00	563.00	823.00	562.00	825.00	562.00	825.00	560.00	828.00	560.00	828.00	557.00	830.00	557.00	830.00	556.00	831.00	556.00	831.00	555.00	832.00	555.00	832.00	554.00	834.00	554.00	834.00	553.00	836.00	553.00	836.00	552.00	842.00	552.00	842.00	551.00	859.00	551.00	859.00	552.00	862.00	552.00	862.00	553.00	865.00	553.00	865.00	554.00	866.00	554.00	866.00	555.00	868.00	555.00	868.00	556.00	869.00	556.00	869.00	557.00	870.00	557.00	870.00	561.00	872.00	561.00	872.00	564.00	873.00	564.00	873.00	568.00	874.00	568.00	874.00	571.00	875.00	571.00	875.00	574.00	876.00	574.00	876.00	577.00	877.00	577.00	877.00	579.00	878.00	579.00	878.00	581.00	879.00	581.00	879.00	582.00	880.00	582.00	880.00	583.00	882.00	583.00	882.00	584.00	883.00	584.00	883.00	585.00	884.00	585.00	884.00	586.00	885.00	586.00	885.00	587.00	887.00	587.00	887.00	588.00	888.00	588.00	888.00	589.00	890.00	589.00	890.00	590.00	891.00	590.00	891.00	592.00	892.00	592.00	892.00	593.00	893.00	593.00	893.00	594.00	894.00	594.00	894.00	596.00	895.00	596.00	895.00	597.00	896.00	597.00	896.00	598.00	897.00	598.00	897.00	599.00	898.00	599.00	898.00	601.00	899.00	601.00	899.00	605.00	900.00	605.00	900.00	609.00	899.00	609.00	899.00	613.00	898.00	613.00	898.00	615.00	897.00	615.00	897.00	617.00	896.00	617.00	896.00	618.00	895.00	618.00
T2_thres.tif	0483-0878	392.39	221.85	3440.39	33.39	0.0368	922.00	523.00	921.00	523.00	921.00	524.00	920.00	524.00	920.00	525.00	919.00	525.00	919.00	526.00	917.00	526.00	917.00	527.00	916.00	527.00	916.00	528.00	914.00	528.00	914.00	529.00	913.00	529.00	913.00	530.00	912.00	530.00	912.00	531.00	911.00	531.00	911.00	532.00	909.00	532.00	909.00	533.00	907.00	533.00	907.00	534.00	905.00	534.00	905.00	535.00	904.00	535.00	904.00	536.00	902.00	536.00	902.00	537.00	901.00	537.00	901.00	538.00	900.00	538.00	900.00	539.00	898.00	539.00	898.00	540.00	897.00	540.00	897.00	541.00	896.00	541.00	896.00	542.00	895.00	542.00	895.00	543.00	894.00	543.00	894.00	544.00	892.00	544.00	892.00	545.00	891.00	545.00	891.00	546.00	890.00	546.00	890.00	547.00	888.00	547.00	888.00	548.00	887.00	548.00	887.00	549.00	885.00	549.00	885.00	550.00	883.00	550.00	883.00	551.00	882.00	551.00	882.00	552.00	880.00	552.00	880.00	553.00	878.00	553.00	878.00	554.00	875.00	554.00	875.00	555.00	872.00	555.00	872.00	553.00	870.00	553.00	870.00	552.00	869.00	552.00	869.00	551.00	867.00	551.00	867.00	550.00	865.00	550.00	865.00	549.00	862.00	549.00	862.00	548.00	852.00	548.00	852.00	547.00	847.00	547.00	847.00	548.00	839.00	548.00	839.00	549.00	833.00	549.00	833.00	550.00	831.00	550.00	831.00	551.00	829.00	551.00	829.00	552.00	828.00	552.00	828.00	553.00	827.00	553.00	827.00	554.00	826.00	554.00	826.00	555.00	825.00	555.00	825.00	557.00	823.00	557.00	823.00	558.00	822.00	558.00	822.00	559.00	820.00	559.00	820.00	560.00	819.00	560.00	819.00	561.00	816.00	561.00	816.00	562.00	813.00	562.00	813.00	557.00	812.00	557.00	812.00	555.00	811.00	555.00	811.00	553.00	810.00	553.00	810.00	552.00	809.00	552.00	809.00	550.00	808.00	550.00	808.00	549.00	807.00	549.00	807.00	548.00	806.00	548.00	806.00	546.00	805.00	546.00	805.00	545.00	804.00	545.00	804.00	544.00	801.00	544.00	801.00	543.00	798.00	543.00	798.00	542.00	787.00	542.00	787.00	543.00	786.00	543.00	786.00	544.00	785.00	544.00	785.00	546.00	784.00	546.00	784.00	548.00	782.00	548.00	782.00	546.00	781.00	546.00	781.00	545.00	780.00	545.00	780.00	543.00	779.00	543.00	779.00	540.00	778.00	540.00	778.00	539.00	777.00	539.00	777.00	536.00	776.00	536.00	776.00	532.00	775.00	532.00	775.00	530.00	776.00	530.00	776.00	526.00	775.00	526.00	775.00	523.00	774.00	523.00	774.00	513.00	775.00	513.00	775.00	510.00	776.00	510.00	776.00	504.00	777.00	504.00	777.00	496.00	778.00	496.00	778.00	490.00	779.00	490.00	779.00	485.00	780.00	485.00	780.00	483.00	781.00	483.00	781.00	479.00	782.00	479.00	782.00	476.00	783.00	476.00	783.00	473.00	784.00	473.00	784.00	458.00	785.00	458.00	785.00	454.00	784.00	454.00	784.00	439.00	783.00	439.00	783.00	431.00	782.00	431.00	782.00	426.00	781.00	426.00	781.00	424.00	782.00	424.00	782.00	423.00	783.00	423.00	783.00	420.00	784.00	420.00	784.00	419.00	785.00	419.00	785.00	418.00	787.00	418.00	787.00	417.00	788.00	417.00	788.00	416.00	789.00	416.00	789.00	415.00	790.00	415.00	790.00	414.00	791.00	414.00	791.00	413.00	792.00	413.00	792.00	411.00	795.00	411.00	795.00	409.00	797.00	409.00	797.00	407.00	800.00	407.00	800.00	406.00	801.00	406.00	801.00	405.00	803.00	405.00	803.00	404.00	809.00	404.00	809.00	405.00	811.00	405.00	811.00	406.00	812.00	406.00	812.00	407.00	813.00	407.00	813.00	409.00	814.00	409.00	814.00	410.00	815.00	410.00	815.00	413.00	816.00	413.00	816.00	416.00	817.00	416.00	817.00	420.00	818.00	420.00	818.00	423.00	819.00	423.00	819.00	425.00	820.00	425.00	820.00	426.00	821.00	426.00	821.00	428.00	822.00	428.00	822.00	429.00	823.00	429.00	823.00	431.00	825.00	431.00	825.00	432.00	826.00	432.00	826.00	433.00	827.00	433.00	827.00	434.00	828.00	434.00	828.00	435.00	830.00	435.00	830.00	436.00	831.00	436.00	831.00	437.00	833.00	437.00	833.00	438.00	834.00	438.00	834.00	439.00	835.00	439.00	835.00	440.00	837.00	440.00	837.00	441.00	838.00	441.00	838.00	442.00	840.00	442.00	840.00	443.00	841.00	443.00	841.00	444.00	842.00	444.00	842.00	445.00	843.00	445.00	843.00	446.00	842.00	446.00	842.00	482.00	843.00	482.00	843.00	489.00	844.00	489.00	844.00	491.00	845.00	491.00	845.00	493.00	846.00	493.00	846.00	495.00	847.00	495.00	847.00	497.00	848.00	497.00	848.00	498.00	849.00	498.00	849.00	499.00	850.00	499.00	850.00	500.00	851.00	500.00	851.00	501.00	852.00	501.00	852.00	502.00	854.00	502.00	854.00	503.00	856.00	503.00	856.00	504.00	867.00	504.00	867.00	503.00	871.00	503.00	871.00	502.00	873.00	502.00	873.00	501.00	875.00	501.00	875.00	500.00	876.00	500.00	876.00	498.00	877.00	498.00	877.00	497.00	878.00	497.00	878.00	496.00	879.00	496.00	879.00	495.00	882.00	495.00	882.00	492.00	883.00	492.00	883.00	491.00	885.00	491.00	885.00	488.00	886.00	488.00	886.00	487.00	888.00	487.00	888.00	485.00	889.00	485.00	889.00	484.00	890.00	484.00	890.00	483.00	891.00	483.00	891.00	480.00	894.00	480.00	894.00	477.00	895.00	477.00	895.00	476.00	897.00	476.00	897.00	473.00	899.00	473.00	899.00	472.00	900.00	472.00	900.00	469.00	901.00	469.00	901.00	468.00	902.00	468.00	902.00	466.00	903.00	466.00	903.00	465.00	904.00	465.00	904.00	463.00	905.00	463.00	905.00	459.00	907.00	459.00	907.00	458.00	908.00	458.00	908.00	456.00	909.00	456.00	909.00	455.00	910.00	455.00	910.00	454.00	911.00	454.00	911.00	451.00	912.00	451.00	912.00	449.00	913.00	449.00	913.00	447.00	914.00	447.00	914.00	445.00	915.00	445.00	915.00	443.00	916.00	443.00	916.00	441.00	917.00	441.00	917.00	439.00	918.00	439.00	918.00	437.00	919.00	437.00	919.00	433.00	920.00	433.00	920.00	431.00	921.00	431.00	921.00	430.00	944.00	430.00	944.00	429.00	950.00	429.00	950.00	428.00	954.00	428.00	954.00	427.00	965.00	427.00	965.00	428.00	968.00	428.00	968.00	429.00	970.00	429.00	970.00	430.00	971.00	430.00	971.00	431.00	973.00	431.00	973.00	432.00	974.00	432.00	974.00	433.00	975.00	433.00	975.00	434.00	976.00	434.00	976.00	436.00	977.00	436.00	977.00	437.00	978.00	437.00	978.00	438.00	979.00	438.00	979.00	440.00	980.00	440.00	980.00	441.00	981.00	441.00	981.00	444.00	982.00	444.00	982.00	449.00	983.00	449.00	983.00	457.00	982.00	457.00	982.00	460.00	981.00	460.00	981.00	463.00	980.00	463.00	980.00	465.00	979.00	465.00	979.00	467.00	978.00	467.00	978.00	468.00	977.00	468.00	977.00	469.00	976.00	469.00	976.00	471.00	975.00	471.00	975.00	472.00	974.00	472.00	974.00	473.00	972.00	473.00	972.00	474.00	971.00	474.00	971.00	475.00	969.00	475.00	969.00	476.00	968.00	476.00	968.00	477.00	966.00	477.00	966.00	478.00	964.00	478.00	964.00	479.00	963.00	479.00	963.00	480.00	961.00	480.00	961.00	481.00	960.00	481.00	960.00	482.00	958.00	482.00	958.00	483.00	956.00	483.00	956.00	485.00	954.00	485.00	954.00	486.00	953.00	486.00	953.00	488.00	952.00	488.00	952.00	489.00	951.00	489.00	951.00	491.00	950.00	491.00	950.00	492.00	949.00	492.00	949.00	494.00	948.00	494.00	948.00	495.00	947.00	495.00	947.00	497.00	946.00	497.00	946.00	498.00	945.00	498.00	945.00	499.00	944.00	499.00	944.00	500.00	943.00	500.00	943.00	502.00	942.00	502.00	942.00	503.00	941.00	503.00	941.00	504.00	940.00	504.00	940.00	505.00	939.00	505.00	939.00	508.00	938.00	508.00	938.00	509.00	937.00	509.00	937.00	510.00	936.00	510.00	936.00	512.00	935.00	512.00	935.00	513.00	933.00	513.00	933.00	514.00	932.00	514.00	932.00	515.00	931.00	515.00	931.00	516.00	930.00	516.00	930.00	517.00	929.00	517.00	929.00	518.00	928.00	518.00	928.00	519.00	927.00	519.00	927.00	520.00	926.00	520.00	926.00	521.00	924.00	521.00	924.00	522.00	922.00	522.00
T2_thres.tif	0453-0881	399.09	205.21	900.86	57.33	0.0249	910.00	446.00	909.00	446.00	909.00	448.00	908.00	448.00	908.00	451.00	907.00	451.00	907.00	452.00	906.00	452.00	906.00	453.00	905.00	453.00	905.00	455.00	904.00	455.00	904.00	456.00	903.00	456.00	903.00	457.00	902.00	457.00	902.00	460.00	901.00	460.00	901.00	462.00	900.00	462.00	900.00	463.00	899.00	463.00	899.00	465.00	898.00	465.00	898.00	466.00	897.00	466.00	897.00	469.00	896.00	469.00	896.00	470.00	895.00	470.00	895.00	471.00	894.00	471.00	894.00	473.00	893.00	473.00	893.00	474.00	892.00	474.00	892.00	475.00	891.00	475.00	891.00	477.00	889.00	477.00	889.00	478.00	888.00	478.00	888.00	480.00	887.00	480.00	887.00	481.00	886.00	481.00	886.00	482.00	885.00	482.00	885.00	484.00	884.00	484.00	884.00	485.00	883.00	485.00	883.00	486.00	882.00	486.00	882.00	488.00	881.00	488.00	881.00	489.00	880.00	489.00	880.00	490.00	879.00	490.00	879.00	492.00	877.00	492.00	877.00	493.00	876.00	493.00	876.00	494.00	875.00	494.00	875.00	495.00	874.00	495.00	874.00	496.00	873.00	496.00	873.00	497.00	872.00	497.00	872.00	498.00	870.00	498.00	870.00	499.00	868.00	499.00	868.00	500.00	864.00	500.00	864.00	501.00	858.00	501.00	858.00	500.00	856.00	500.00	856.00	499.00	855.00	499.00	855.00	498.00	854.00	498.00	854.00	497.00	852.00	497.00	852.00	496.00	851.00	496.00	851.00	494.00	850.00	494.00	850.00	493.00	849.00	493.00	849.00	491.00	848.00	491.00	848.00	489.00	847.00	489.00	847.00	487.00	846.00	487.00	846.00	479.00	845.00	479.00	845.00	449.00	846.00	449.00	846.00	445.00	847.00	445.00	847.00	443.00	848.00	443.00	848.00	442.00	849.00	442.00	849.00	441.00	850.00	441.00	850.00	440.00	851.00	440.00	851.00	438.00	852.00	438.00	852.00	437.00	855.00	437.00	855.00	436.00	856.00	436.00	856.00	434.00	857.00	434.00	857.00	433.00	858.00	433.00	858.00	432.00	859.00	432.00	859.00	431.00	861.00	431.00	861.00	430.00	862.00	430.00	862.00	429.00	863.00	429.00	863.00	427.00	865.00	427.00	865.00	425.00	866.00	425.00	866.00	424.00	867.00	424.00	867.00	421.00	869.00	421.00	869.00	420.00	870.00	420.00	870.00	418.00	872.00	418.00	872.00	417.00	873.00	417.00	873.00	415.00	874.00	415.00	874.00	412.00	875.00	412.00	875.00	411.00	877.00	411.00	877.00	410.00	878.00	410.00	878.00	409.00	879.00	409.00	879.00	408.00	880.00	408.00	880.00	406.00	882.00	406.00	882.00	405.00	883.00	405.00	883.00	406.00	884.00	406.00	884.00	407.00	886.00	407.00	886.00	408.00	888.00	408.00	888.00	409.00	890.00	409.00	890.00	410.00	895.00	410.00	895.00	411.00	902.00	411.00	902.00	412.00	907.00	412.00	907.00	413.00	916.00	413.00	916.00	418.00	917.00	418.00	917.00	420.00	918.00	420.00	918.00	425.00	917.00	425.00	917.00	430.00	916.00	430.00	916.00	434.00	915.00	434.00	915.00	436.00	914.00	436.00	914.00	438.00	913.00	438.00	913.00	440.00	912.00	440.00	912.00	442.00	911.00	442.00	911.00	444.00	910.00	444.00
T2_thres.tif	0358-0875	395.71	163.02	2006.53	88.01	0.0745	878.00	402.00	879.00	402.00	879.00	403.00	877.00	403.00	877.00	405.00	876.00	405.00	876.00	406.00	875.00	406.00	875.00	407.00	874.00	407.00	874.00	408.00	873.00	408.00	873.00	409.00	872.00	409.00	872.00	410.00	871.00	410.00	871.00	412.00	870.00	412.00	870.00	414.00	869.00	414.00	869.00	415.00	867.00	415.00	867.00	417.00	866.00	417.00	866.00	418.00	865.00	418.00	865.00	419.00	864.00	419.00	864.00	421.00	863.00	421.00	863.00	422.00	862.00	422.00	862.00	424.00	860.00	424.00	860.00	426.00	859.00	426.00	859.00	427.00	858.00	427.00	858.00	428.00	857.00	428.00	857.00	429.00	856.00	429.00	856.00	430.00	855.00	430.00	855.00	431.00	854.00	431.00	854.00	432.00	853.00	432.00	853.00	433.00	852.00	433.00	852.00	434.00	850.00	434.00	850.00	435.00	849.00	435.00	849.00	436.00	848.00	436.00	848.00	437.00	847.00	437.00	847.00	438.00	846.00	438.00	846.00	439.00	845.00	439.00	845.00	440.00	842.00	440.00	842.00	439.00	841.00	439.00	841.00	438.00	839.00	438.00	839.00	437.00	837.00	437.00	837.00	435.00	835.00	435.00	835.00	434.00	834.00	434.00	834.00	433.00	833.00	433.00	833.00	432.00	831.00	432.00	831.00	431.00	830.00	431.00	830.00	430.00	829.00	430.00	829.00	429.00	827.00	429.00	827.00	428.00	826.00	428.00	826.00	427.00	825.00	427.00	825.00	426.00	824.00	426.00	824.00	424.00	823.00	424.00	823.00	423.00	822.00	423.00	822.00	420.00	821.00	420.00	821.00	417.00	820.00	417.00	820.00	414.00	819.00	414.00	819.00	411.00	818.00	411.00	818.00	408.00	817.00	408.00	817.00	406.00	816.00	406.00	816.00	393.00	817.00	393.00	817.00	387.00	818.00	387.00	818.00	384.00	819.00	384.00	819.00	379.00	820.00	379.00	820.00	376.00	821.00	376.00	821.00	374.00	822.00	374.00	822.00	369.00	823.00	369.00	823.00	366.00	824.00	366.00	824.00	364.00	825.00	364.00	825.00	362.00	826.00	362.00	826.00	361.00	827.00	361.00	827.00	358.00	829.00	358.00	829.00	357.00	830.00	357.00	830.00	356.00	831.00	356.00	831.00	355.00	832.00	355.00	832.00	354.00	833.00	354.00	833.00	353.00	834.00	353.00	834.00	352.00	835.00	352.00	835.00	351.00	836.00	351.00	836.00	349.00	838.00	349.00	838.00	348.00	839.00	348.00	839.00	347.00	840.00	347.00	840.00	346.00	841.00	346.00	841.00	344.00	842.00	344.00	842.00	343.00	843.00	343.00	843.00	340.00	845.00	340.00	845.00	337.00	846.00	337.00	846.00	336.00	848.00	336.00	848.00	334.00	849.00	334.00	849.00	332.00	850.00	332.00	850.00	330.00	851.00	330.00	851.00	328.00	852.00	328.00	852.00	327.00	853.00	327.00	853.00	325.00	854.00	325.00	854.00	323.00	855.00	323.00	855.00	321.00	856.00	321.00	856.00	318.00	857.00	318.00	857.00	316.00	858.00	316.00	858.00	312.00	859.00	312.00	859.00	310.00	860.00	310.00	860.00	307.00	861.00	307.00	861.00	304.00	862.00	304.00	862.00	299.00	863.00	299.00	863.00	296.00	864.00	296.00	864.00	293.00	865.00	293.00	865.00	291.00	866.00	291.00	866.00	289.00	867.00	289.00	867.00	287.00	868.00	287.00	868.00	285.00	869.00	285.00	869.00	284.00	870.00	284.00	870.00	283.00	871.00	283.00	871.00	282.00	873.00	282.00	873.00	281.00	874.00	281.00	874.00	280.00	877.00	280.00	877.00	279.00	880.00	279.00	880.00	278.00	884.00	278.00	884.00	277.00	885.00	277.00	885.00	278.00	891.00	278.00	891.00	279.00	894.00	279.00	894.00	280.00	896.00	280.00	896.00	281.00	897.00	281.00	897.00	282.00	899.00	282.00	899.00	283.00	900.00	283.00	900.00	284.00	901.00	284.00	901.00	286.00	902.00	286.00	902.00	287.00	903.00	287.00	903.00	289.00	904.00	289.00	904.00	292.00	905.00	292.00	905.00	297.00	906.00	297.00	906.00	301.00	907.00	301.00	907.00	323.00	908.00	323.00	908.00	325.00	910.00	325.00	910.00	326.00	911.00	326.00	911.00	327.00	913.00	327.00	913.00	328.00	915.00	328.00	915.00	329.00	917.00	329.00	917.00	330.00	918.00	330.00	918.00	331.00	919.00	331.00	919.00	332.00	920.00	332.00	920.00	333.00	921.00	333.00	921.00	334.00	922.00	334.00	922.00	335.00	923.00	335.00	923.00	337.00	924.00	337.00	924.00	339.00	925.00	339.00	925.00	340.00	926.00	340.00	926.00	342.00	927.00	342.00	927.00	344.00	928.00	344.00	928.00	345.00	929.00	345.00	929.00	347.00	930.00	347.00	930.00	350.00	931.00	350.00	931.00	355.00	932.00	355.00	932.00	360.00	933.00	360.00	933.00	363.00	934.00	363.00	934.00	364.00	933.00	364.00	933.00	367.00	930.00	367.00	930.00	368.00	926.00	368.00	926.00	369.00	923.00	369.00	923.00	370.00	920.00	370.00	920.00	371.00	917.00	371.00	917.00	372.00	915.00	372.00	915.00	373.00	914.00	373.00	914.00	374.00	913.00	374.00	913.00	375.00	912.00	375.00	912.00	376.00	911.00	376.00	911.00	379.00	910.00	379.00	910.00	381.00	896.00	381.00	896.00	382.00	885.00	382.00	885.00	383.00	881.00	383.00	881.00	384.00	880.00	384.00	880.00	385.00	879.00	385.00	879.00	386.00	878.00	386.00	878.00	387.00	877.00	387.00	877.00	388.00	876.00	388.00	876.00	391.00	875.00	391.00	875.00	397.00	876.00	397.00	876.00	400.00	877.00	400.00	877.00	401.00	878.00	401.00
T2_thres.tif	0282-0689	313.35	126.38	2305.17	77.08	0.0894	741.00	257.00	742.00	257.00	742.00	266.00	743.00	266.00	743.00	272.00	744.00	272.00	744.00	277.00	740.00	277.00	740.00	278.00	738.00	278.00	738.00	279.00	736.00	279.00	736.00	280.00	735.00	280.00	735.00	281.00	734.00	281.00	734.00	283.00	733.00	283.00	733.00	284.00	732.00	284.00	732.00	286.00	731.00	286.00	731.00	288.00	730.00	288.00	730.00	290.00	729.00	290.00	729.00	292.00	728.00	292.00	728.00	294.00	727.00	294.00	727.00	296.00	726.00	296.00	726.00	297.00	725.00	297.00	725.00	299.00	722.00	299.00	722.00	302.00	721.00	302.00	721.00	303.00	720.00	303.00	720.00	304.00	719.00	304.00	719.00	305.00	718.00	305.00	718.00	306.00	717.00	306.00	717.00	308.00	716.00	308.00	716.00	309.00	715.00	309.00	715.00	310.00	714.00	310.00	714.00	312.00	713.00	312.00	713.00	314.00	712.00	314.00	712.00	315.00	711.00	315.00	711.00	317.00	710.00	317.00	710.00	319.00	709.00	319.00	709.00	321.00	708.00	321.00	708.00	323.00	707.00	323.00	707.00	325.00	706.00	325.00	706.00	327.00	705.00	327.00	705.00	328.00	704.00	328.00	704.00	330.00	703.00	330.00	703.00	333.00	702.00	333.00	702.00	334.00	701.00	334.00	701.00	336.00	700.00	336.00	700.00	338.00	699.00	338.00	699.00	340.00	698.00	340.00	698.00	342.00	697.00	342.00	697.00	343.00	696.00	343.00	696.00	345.00	695.00	345.00	695.00	347.00	694.00	347.00	694.00	348.00	693.00	348.00	693.00	349.00	692.00	349.00	692.00	350.00	691.00	350.00	691.00	351.00	690.00	351.00	690.00	352.00	689.00	352.00	689.00	353.00	688.00	353.00	688.00	354.00	687.00	354.00	687.00	356.00	686.00	356.00	686.00	357.00	685.00	357.00	685.00	358.00	684.00	358.00	684.00	359.00	683.00	359.00	683.00	360.00	682.00	360.00	682.00	361.00	681.00	361.00	681.00	362.00	680.00	362.00	680.00	363.00	678.00	363.00	678.00	364.00	675.00	364.00	675.00	365.00	669.00	365.00	669.00	366.00	665.00	366.00	665.00	365.00	662.00	365.00	662.00	364.00	658.00	364.00	658.00	363.00	654.00	363.00	654.00	362.00	650.00	362.00	650.00	361.00	648.00	361.00	648.00	360.00	646.00	360.00	646.00	359.00	645.00	359.00	645.00	358.00	643.00	358.00	643.00	355.00	642.00	355.00	642.00	351.00	638.00	351.00	638.00	349.00	637.00	349.00	637.00	347.00	636.00	347.00	636.00	344.00	635.00	344.00	635.00	336.00	636.00	336.00	636.00	333.00	637.00	333.00	637.00	332.00	638.00	332.00	638.00	330.00	639.00	330.00	639.00	328.00	640.00	328.00	640.00	326.00	641.00	326.00	641.00	325.00	642.00	325.00	642.00	322.00	644.00	322.00	644.00	321.00	645.00	321.00	645.00	319.00	646.00	319.00	646.00	317.00	647.00	317.00	647.00	315.00	648.00	315.00	648.00	313.00	649.00	313.00	649.00	309.00	651.00	309.00	651.00	306.00	653.00	306.00	653.00	303.00	654.00	303.00	654.00	301.00	655.00	301.00	655.00	299.00	656.00	299.00	656.00	298.00	657.00	298.00	657.00	294.00	658.00	294.00	658.00	292.00	659.00	292.00	659.00	289.00	660.00	289.00	660.00	285.00	661.00	285.00	661.00	284.00	662.00	284.00	662.00	270.00	661.00	270.00	661.00	265.00	660.00	265.00	660.00	261.00	659.00	261.00	659.00	258.00	658.00	258.00	658.00	255.00	657.00	255.00	657.00	252.00	656.00	252.00	656.00	249.00	655.00	249.00	655.00	246.00	654.00	246.00	654.00	243.00	653.00	243.00	653.00	242.00	654.00	242.00	654.00	240.00	655.00	240.00	655.00	237.00	656.00	237.00	656.00	235.00	657.00	235.00	657.00	233.00	658.00	233.00	658.00	231.00	659.00	231.00	659.00	228.00	660.00	228.00	660.00	226.00	661.00	226.00	661.00	224.00	662.00	224.00	662.00	222.00	663.00	222.00	663.00	219.00	664.00	219.00	664.00	215.00	665.00	215.00	665.00	213.00	666.00	213.00	666.00	210.00	667.00	210.00	667.00	208.00	668.00	208.00	668.00	206.00	669.00	206.00	669.00	204.00	670.00	204.00	670.00	201.00	671.00	201.00	671.00	200.00	675.00	200.00	675.00	199.00	702.00	199.00	702.00	200.00	708.00	200.00	708.00	201.00	712.00	201.00	712.00	202.00	715.00	202.00	715.00	203.00	717.00	203.00	717.00	204.00	720.00	204.00	720.00	205.00	721.00	205.00	721.00	206.00	723.00	206.00	723.00	208.00	724.00	208.00	724.00	209.00	725.00	209.00	725.00	210.00	726.00	210.00	726.00	212.00	727.00	212.00	727.00	213.00	728.00	213.00	728.00	215.00	729.00	215.00	729.00	217.00	730.00	217.00	730.00	219.00	731.00	219.00	731.00	222.00	732.00	222.00	732.00	224.00	733.00	224.00	733.00	227.00	734.00	227.00	734.00	230.00	735.00	230.00	735.00	233.00	736.00	233.00	736.00	236.00	737.00	236.00	737.00	240.00	738.00	240.00	738.00	244.00	739.00	244.00	739.00	248.00	740.00	248.00	740.00	252.00	741.00	252.00
T2_thres.tif	0642-0875	403.45	301.91	5419.44	-83.03	0.0639	994.00	626.00	993.00	626.00	993.00	629.00	991.00	629.00	991.00	630.00	979.00	630.00	979.00	631.00	972.00	631.00	972.00	632.00	969.00	632.00	969.00	633.00	966.00	633.00	966.00	634.00	962.00	634.00	962.00	635.00	959.00	635.00	959.00	636.00	957.00	636.00	957.00	637.00	955.00	637.00	955.00	638.00	953.00	638.00	953.00	639.00	951.00	639.00	951.00	640.00	950.00	640.00	950.00	641.00	949.00	641.00	949.00	642.00	947.00	642.00	947.00	643.00	946.00	643.00	946.00	645.00	944.00	645.00	944.00	647.00	943.00	647.00	943.00	648.00	942.00	648.00	942.00	649.00	941.00	649.00	941.00	650.00	939.00	650.00	939.00	652.00	938.00	652.00	938.00	653.00	937.00	653.00	937.00	655.00	936.00	655.00	936.00	657.00	935.00	657.00	935.00	660.00	934.00	660.00	934.00	666.00	935.00	666.00	935.00	669.00	936.00	669.00	936.00	674.00	937.00	674.00	937.00	676.00	938.00	676.00	938.00	678.00	939.00	678.00	939.00	680.00	940.00	680.00	940.00	681.00	941.00	681.00	941.00	683.00	942.00	683.00	942.00	685.00	943.00	685.00	943.00	687.00	944.00	687.00	944.00	688.00	945.00	688.00	945.00	690.00	947.00	690.00	947.00	692.00	948.00	692.00	948.00	693.00	949.00	693.00	949.00	694.00	950.00	694.00	950.00	695.00	951.00	695.00	951.00	696.00	952.00	696.00	952.00	698.00	953.00	698.00	953.00	699.00	954.00	699.00	954.00	700.00	955.00	700.00	955.00	702.00	957.00	702.00	957.00	704.00	958.00	704.00	958.00	705.00	959.00	705.00	959.00	706.00	960.00	706.00	960.00	707.00	961.00	707.00	961.00	708.00	962.00	708.00	962.00	709.00	963.00	709.00	963.00	710.00	964.00	710.00	964.00	711.00	965.00	711.00	965.00	712.00	966.00	712.00	966.00	713.00	967.00	713.00	967.00	719.00	966.00	719.00	966.00	720.00	965.00	720.00	965.00	721.00	964.00	721.00	964.00	722.00	962.00	722.00	962.00	723.00	961.00	723.00	961.00	724.00	960.00	724.00	960.00	725.00	959.00	725.00	959.00	726.00	957.00	726.00	957.00	728.00	956.00	728.00	956.00	729.00	955.00	729.00	955.00	730.00	954.00	730.00	954.00	732.00	952.00	732.00	952.00	734.00	951.00	734.00	951.00	735.00	950.00	735.00	950.00	736.00	949.00	736.00	949.00	738.00	948.00	738.00	948.00	740.00	947.00	740.00	947.00	742.00	946.00	742.00	946.00	744.00	945.00	744.00	945.00	747.00	944.00	747.00	944.00	751.00	943.00	751.00	943.00	763.00	941.00	763.00	941.00	762.00	926.00	762.00	926.00	763.00	917.00	763.00	917.00	764.00	913.00	764.00	913.00	765.00	909.00	765.00	909.00	764.00	907.00	764.00	907.00	763.00	906.00	763.00	906.00	762.00	905.00	762.00	905.00	760.00	902.00	760.00	902.00	754.00	901.00	754.00	901.00	736.00	900.00	736.00	900.00	733.00	899.00	733.00	899.00	731.00	898.00	731.00	898.00	728.00	897.00	728.00	897.00	727.00	896.00	727.00	896.00	725.00	895.00	725.00	895.00	724.00	894.00	724.00	894.00	722.00	893.00	722.00	893.00	721.00	892.00	721.00	892.00	720.00	891.00	720.00	891.00	719.00	890.00	719.00	890.00	718.00	888.00	718.00	888.00	717.00	875.00	717.00	875.00	718.00	867.00	718.00	867.00	719.00	864.00	719.00	864.00	720.00	862.00	720.00	862.00	721.00	861.00	721.00	861.00	722.00	860.00	722.00	860.00	723.00	858.00	723.00	858.00	724.00	857.00	724.00	857.00	725.00	856.00	725.00	856.00	726.00	855.00	726.00	855.00	727.00	854.00	727.00	854.00	728.00	853.00	728.00	853.00	730.00	852.00	730.00	852.00	733.00	851.00	733.00	851.00	736.00	850.00	736.00	850.00	741.00	849.00	741.00	849.00	753.00	850.00	753.00	850.00	758.00	849.00	758.00	849.00	763.00	848.00	763.00	848.00	766.00	847.00	766.00	847.00	768.00	846.00	768.00	846.00	770.00	845.00	770.00	845.00	771.00	844.00	771.00	844.00	772.00	843.00	772.00	843.00	773.00	839.00	773.00	839.00	772.00	834.00	772.00	834.00	771.00	829.00	771.00	829.00	770.00	827.00	770.00	827.00	769.00	825.00	769.00	825.00	768.00	823.00	768.00	823.00	767.00	821.00	767.00	821.00	766.00	820.00	766.00	820.00	765.00	819.00	765.00	819.00	764.00	818.00	764.00	818.00	763.00	817.00	763.00	817.00	762.00	816.00	762.00	816.00	761.00	815.00	761.00	815.00	760.00	814.00	760.00	814.00	759.00	812.00	759.00	812.00	758.00	811.00	758.00	811.00	756.00	810.00	756.00	810.00	755.00	808.00	755.00	808.00	754.00	807.00	754.00	807.00	753.00	806.00	753.00	806.00	752.00	804.00	752.00	804.00	751.00	803.00	751.00	803.00	750.00	800.00	750.00	800.00	749.00	797.00	749.00	797.00	748.00	788.00	748.00	788.00	747.00	773.00	747.00	773.00	746.00	767.00	746.00	767.00	745.00	765.00	745.00	765.00	744.00	764.00	744.00	764.00	743.00	762.00	743.00	762.00	742.00	761.00	742.00	761.00	741.00	760.00	741.00	760.00	739.00	759.00	739.00	759.00	738.00	758.00	738.00	758.00	737.00	757.00	737.00	757.00	734.00	756.00	734.00	756.00	729.00	755.00	729.00	755.00	720.00	754.00	720.00	754.00	704.00	755.00	704.00	755.00	703.00	757.00	703.00	757.00	702.00	758.00	702.00	758.00	701.00	760.00	701.00	760.00	700.00	762.00	700.00	762.00	699.00	763.00	699.00	763.00	698.00	764.00	698.00	764.00	697.00	765.00	697.00	765.00	696.00	767.00	696.00	767.00	695.00	769.00	695.00	769.00	694.00	770.00	694.00	770.00	693.00	773.00	693.00	773.00	692.00	775.00	692.00	775.00	691.00	780.00	691.00	780.00	690.00	790.00	690.00	790.00	689.00	798.00	689.00	798.00	688.00	803.00	688.00	803.00	687.00	805.00	687.00	805.00	686.00	807.00	686.00	807.00	685.00	808.00	685.00	808.00	684.00	809.00	684.00	809.00	682.00	811.00	682.00	811.00	681.00	812.00	681.00	812.00	679.00	813.00	679.00	813.00	678.00	814.00	678.00	814.00	675.00	815.00	675.00	815.00	660.00	814.00	660.00	814.00	656.00	813.00	656.00	813.00	648.00	812.00	648.00	812.00	644.00	816.00	644.00	816.00	643.00	821.00	643.00	821.00	642.00	833.00	642.00	833.00	643.00	836.00	643.00	836.00	644.00	838.00	644.00	838.00	645.00	840.00	645.00	840.00	646.00	842.00	646.00	842.00	647.00	844.00	647.00	844.00	648.00	846.00	648.00	846.00	649.00	849.00	649.00	849.00	650.00	852.00	650.00	852.00	651.00	853.00	651.00	853.00	652.00	855.00	652.00	855.00	653.00	858.00	653.00	858.00	654.00	868.00	654.00	868.00	652.00	869.00	652.00	869.00	651.00	871.00	651.00	871.00	650.00	873.00	650.00	873.00	649.00	874.00	649.00	874.00	648.00	875.00	648.00	875.00	645.00	877.00	645.00	877.00	644.00	878.00	644.00	878.00	643.00	879.00	643.00	879.00	642.00	880.00	642.00	880.00	641.00	881.00	641.00	881.00	640.00	882.00	640.00	882.00	639.00	883.00	639.00	883.00	638.00	884.00	638.00	884.00	637.00	885.00	637.00	885.00	636.00	886.00	636.00	886.00	634.00	887.00	634.00	887.00	633.00	888.00	633.00	888.00	632.00	889.00	632.00	889.00	631.00	890.00	631.00	890.00	630.00	891.00	630.00	891.00	629.00	892.00	629.00	892.00	628.00	894.00	628.00	894.00	627.00	895.00	627.00	895.00	625.00	896.00	625.00	896.00	624.00	897.00	624.00	897.00	623.00	898.00	623.00	898.00	621.00	899.00	621.00	899.00	620.00	900.00	620.00	900.00	618.00	901.00	618.00	901.00	616.00	902.00	616.00	902.00	612.00	903.00	612.00	903.00	602.00	902.00	602.00	902.00	599.00	901.00	599.00	901.00	597.00	900.00	597.00	900.00	595.00	899.00	595.00	899.00	594.00	898.00	594.00	898.00	593.00	897.00	593.00	897.00	592.00	896.00	592.00	896.00	590.00	895.00	590.00	895.00	589.00	894.00	589.00	894.00	588.00	893.00	588.00	893.00	587.00	892.00	587.00	892.00	586.00	891.00	586.00	891.00	585.00	889.00	585.00	889.00	584.00	888.00	584.00	888.00	583.00	887.00	583.00	887.00	582.00	885.00	582.00	885.00	581.00	884.00	581.00	884.00	580.00	883.00	580.00	883.00	579.00	881.00	579.00	881.00	577.00	880.00	577.00	880.00	574.00	879.00	574.00	879.00	571.00	878.00	571.00	878.00	569.00	877.00	569.00	877.00	566.00	876.00	566.00	876.00	562.00	875.00	562.00	875.00	559.00	876.00	559.00	876.00	558.00	878.00	558.00	878.00	557.00	881.00	557.00	881.00	556.00	883.00	556.00	883.00	555.00	885.00	555.00	885.00	553.00	888.00	553.00	888.00	552.00	890.00	552.00	890.00	550.00	893.00	550.00	893.00	549.00	894.00	549.00	894.00	548.00	895.00	548.00	895.00	547.00	897.00	547.00	897.00	546.00	898.00	546.00	898.00	545.00	899.00	545.00	899.00	544.00	900.00	544.00	900.00	543.00	901.00	543.00	901.00	542.00	903.00	542.00	903.00	540.00	904.00	540.00	904.00	539.00	907.00	539.00	907.00	538.00	908.00	538.00	908.00	537.00	910.00	537.00	910.00	536.00	912.00	536.00	912.00	535.00	914.00	535.00	914.00	534.00	915.00	534.00	915.00	533.00	916.00	533.00	916.00	532.00	917.00	532.00	917.00	531.00	919.00	531.00	919.00	530.00	920.00	530.00	920.00	529.00	922.00	529.00	922.00	528.00	923.00	528.00	923.00	527.00	924.00	527.00	924.00	525.00	927.00	525.00	927.00	524.00	929.00	524.00	929.00	523.00	930.00	523.00	930.00	522.00	931.00	522.00	931.00	521.00	932.00	521.00	932.00	519.00	933.00	519.00	933.00	518.00	934.00	518.00	934.00	517.00	935.00	517.00	935.00	516.00	938.00	516.00	938.00	515.00	939.00	515.00	939.00	512.00	940.00	512.00	940.00	515.00	941.00	515.00	941.00	516.00	942.00	516.00	942.00	517.00	943.00	517.00	943.00	518.00	944.00	518.00	944.00	519.00	945.00	519.00	945.00	521.00	946.00	521.00	946.00	522.00	947.00	522.00	947.00	523.00	948.00	523.00	948.00	524.00	949.00	524.00	949.00	526.00	950.00	526.00	950.00	527.00	951.00	527.00	951.00	529.00	952.00	529.00	952.00	530.00	953.00	530.00	953.00	533.00	954.00	533.00	954.00	539.00	955.00	539.00	955.00	565.00	956.00	565.00	956.00	569.00	957.00	569.00	957.00	571.00	958.00	571.00	958.00	572.00	959.00	572.00	959.00	574.00	961.00	574.00	961.00	575.00	962.00	575.00	962.00	576.00	963.00	576.00	963.00	577.00	964.00	577.00	964.00	578.00	965.00	578.00	965.00	580.00	967.00	580.00	967.00	581.00	968.00	581.00	968.00	582.00	969.00	582.00	969.00	583.00	971.00	583.00	971.00	584.00	972.00	584.00	972.00	585.00	975.00	585.00	975.00	586.00	976.00	586.00	976.00	587.00	978.00	587.00	978.00	588.00	980.00	588.00	980.00	589.00	982.00	589.00	982.00	590.00	983.00	590.00	983.00	591.00	984.00	591.00	984.00	592.00	985.00	592.00	985.00	593.00	986.00	593.00	986.00	594.00	987.00	594.00	987.00	595.00	988.00	595.00	988.00	597.00	989.00	597.00	989.00	598.00	990.00	598.00	990.00	599.00	991.00	599.00	991.00	601.00	992.00	601.00	992.00	602.00	993.00	602.00	993.00	604.00	994.00	604.00	994.00	606.00	995.00	606.00	995.00	608.00	996.00	608.00	996.00	616.00	995.00	616.00	995.00	621.00	994.00	621.00
T2_thres.tif	0792-0880	397.98	361.32	2158.02	48.15	0.0289	948.00	785.00	947.00	785.00	947.00	789.00	946.00	789.00	946.00	791.00	945.00	791.00	945.00	794.00	944.00	794.00	944.00	795.00	943.00	795.00	943.00	797.00	942.00	797.00	942.00	798.00	941.00	798.00	941.00	799.00	940.00	799.00	940.00	800.00	939.00	800.00	939.00	801.00	938.00	801.00	938.00	802.00	937.00	802.00	937.00	803.00	935.00	803.00	935.00	804.00	933.00	804.00	933.00	805.00	932.00	805.00	932.00	806.00	930.00	806.00	930.00	807.00	929.00	807.00	929.00	808.00	927.00	808.00	927.00	809.00	924.00	809.00	924.00	810.00	922.00	810.00	922.00	811.00	920.00	811.00	920.00	812.00	918.00	812.00	918.00	813.00	916.00	813.00	916.00	814.00	915.00	814.00	915.00	815.00	914.00	815.00	914.00	817.00	913.00	817.00	913.00	818.00	912.00	818.00	912.00	821.00	911.00	821.00	911.00	824.00	910.00	824.00	910.00	826.00	909.00	826.00	909.00	825.00	896.00	825.00	896.00	826.00	893.00	826.00	893.00	827.00	890.00	827.00	890.00	828.00	889.00	828.00	889.00	829.00	887.00	829.00	887.00	830.00	886.00	830.00	886.00	831.00	885.00	831.00	885.00	833.00	884.00	833.00	884.00	839.00	886.00	839.00	886.00	840.00	887.00	840.00	887.00	841.00	888.00	841.00	888.00	842.00	889.00	842.00	889.00	843.00	890.00	843.00	890.00	845.00	891.00	845.00	891.00	847.00	892.00	847.00	892.00	849.00	893.00	849.00	893.00	851.00	894.00	851.00	894.00	858.00	893.00	858.00	893.00	860.00	891.00	860.00	891.00	861.00	890.00	861.00	890.00	862.00	888.00	862.00	888.00	863.00	886.00	863.00	886.00	864.00	876.00	864.00	876.00	863.00	870.00	863.00	870.00	862.00	864.00	862.00	864.00	861.00	859.00	861.00	859.00	860.00	857.00	860.00	857.00	859.00	855.00	859.00	855.00	858.00	853.00	858.00	853.00	857.00	852.00	857.00	852.00	856.00	850.00	856.00	850.00	855.00	849.00	855.00	849.00	854.00	848.00	854.00	848.00	853.00	847.00	853.00	847.00	852.00	846.00	852.00	846.00	851.00	845.00	851.00	845.00	850.00	844.00	850.00	844.00	849.00	843.00	849.00	843.00	848.00	842.00	848.00	842.00	846.00	841.00	846.00	841.00	845.00	840.00	845.00	840.00	844.00	839.00	844.00	839.00	843.00	838.00	843.00	838.00	842.00	837.00	842.00	837.00	841.00	836.00	841.00	836.00	840.00	835.00	840.00	835.00	839.00	833.00	839.00	833.00	838.00	832.00	838.00	832.00	837.00	831.00	837.00	831.00	836.00	830.00	836.00	830.00	835.00	829.00	835.00	829.00	834.00	828.00	834.00	828.00	833.00	827.00	833.00	827.00	832.00	826.00	832.00	826.00	831.00	825.00	831.00	825.00	829.00	824.00	829.00	824.00	828.00	823.00	828.00	823.00	827.00	822.00	827.00	822.00	825.00	821.00	825.00	821.00	824.00	820.00	824.00	820.00	823.00	819.00	823.00	819.00	821.00	817.00	821.00	817.00	820.00	816.00	820.00	816.00	819.00	815.00	819.00	815.00	818.00	814.00	818.00	814.00	816.00	813.00	816.00	813.00	813.00	812.00	813.00	812.00	805.00	813.00	805.00	813.00	801.00	814.00	801.00	814.00	797.00	815.00	797.00	815.00	794.00	816.00	794.00	816.00	792.00	817.00	792.00	817.00	790.00	818.00	790.00	818.00	788.00	819.00	788.00	819.00	787.00	820.00	787.00	820.00	786.00	821.00	786.00	821.00	785.00	822.00	785.00	822.00	784.00	823.00	784.00	823.00	782.00	824.00	782.00	824.00	781.00	825.00	781.00	825.00	780.00	826.00	780.00	826.00	779.00	827.00	779.00	827.00	777.00	828.00	777.00	828.00	775.00	829.00	775.00	829.00	774.00	832.00	774.00	832.00	775.00	836.00	775.00	836.00	776.00	846.00	776.00	846.00	775.00	847.00	775.00	847.00	774.00	848.00	774.00	848.00	773.00	849.00	773.00	849.00	771.00	850.00	771.00	850.00	769.00	851.00	769.00	851.00	766.00	852.00	766.00	852.00	761.00	853.00	761.00	853.00	751.00	852.00	751.00	852.00	744.00	853.00	744.00	853.00	739.00	854.00	739.00	854.00	736.00	855.00	736.00	855.00	733.00	856.00	733.00	856.00	730.00	857.00	730.00	857.00	729.00	858.00	729.00	858.00	728.00	859.00	728.00	859.00	727.00	860.00	727.00	860.00	726.00	863.00	726.00	863.00	725.00	864.00	725.00	864.00	723.00	867.00	723.00	867.00	722.00	870.00	722.00	870.00	721.00	878.00	721.00	878.00	720.00	886.00	720.00	886.00	721.00	888.00	721.00	888.00	722.00	889.00	722.00	889.00	723.00	890.00	723.00	890.00	724.00	891.00	724.00	891.00	726.00	892.00	726.00	892.00	728.00	893.00	728.00	893.00	729.00	894.00	729.00	894.00	731.00	895.00	731.00	895.00	733.00	896.00	733.00	896.00	735.00	897.00	735.00	897.00	739.00	898.00	739.00	898.00	757.00	899.00	757.00	899.00	763.00	900.00	763.00	900.00	764.00	903.00	764.00	903.00	766.00	904.00	766.00	904.00	767.00	906.00	767.00	906.00	768.00	908.00	768.00	908.00	769.00	913.00	769.00	913.00	768.00	916.00	768.00	916.00	767.00	920.00	767.00	920.00	766.00	929.00	766.00	929.00	765.00	939.00	765.00	939.00	766.00	941.00	766.00	941.00	767.00	943.00	767.00	943.00	768.00	944.00	768.00	944.00	769.00	945.00	769.00	945.00	771.00	946.00	771.00	946.00	773.00	947.00	773.00	947.00	780.00	948.00	780.00
T2_thres.tif	0895-0861	397.43	400.81	2742.06	-14.07	0.0615	970.00	887.00	971.00	887.00	971.00	891.00	970.00	891.00	970.00	893.00	969.00	893.00	969.00	894.00	968.00	894.00	968.00	895.00	967.00	895.00	967.00	896.00	966.00	896.00	966.00	897.00	964.00	897.00	964.00	898.00	962.00	898.00	962.00	899.00	961.00	899.00	961.00	900.00	959.00	900.00	959.00	901.00	958.00	901.00	958.00	902.00	956.00	902.00	956.00	903.00	954.00	903.00	954.00	904.00	953.00	904.00	953.00	905.00	951.00	905.00	951.00	906.00	949.00	906.00	949.00	907.00	947.00	907.00	947.00	908.00	944.00	908.00	944.00	909.00	940.00	909.00	940.00	910.00	937.00	910.00	937.00	911.00	935.00	911.00	935.00	912.00	934.00	912.00	934.00	913.00	933.00	913.00	933.00	915.00	932.00	915.00	932.00	916.00	931.00	916.00	931.00	924.00	932.00	924.00	932.00	927.00	933.00	927.00	933.00	929.00	934.00	929.00	934.00	931.00	935.00	931.00	935.00	932.00	936.00	932.00	936.00	933.00	937.00	933.00	937.00	935.00	938.00	935.00	938.00	939.00	939.00	939.00	939.00	943.00	938.00	943.00	938.00	944.00	937.00	944.00	937.00	945.00	931.00	945.00	931.00	946.00	927.00	946.00	927.00	947.00	924.00	947.00	924.00	948.00	922.00	948.00	922.00	949.00	919.00	949.00	919.00	950.00	918.00	950.00	918.00	951.00	916.00	951.00	916.00	952.00	915.00	952.00	915.00	953.00	914.00	953.00	914.00	954.00	913.00	954.00	913.00	955.00	912.00	955.00	912.00	956.00	911.00	956.00	911.00	957.00	910.00	957.00	910.00	958.00	909.00	958.00	909.00	959.00	908.00	959.00	908.00	960.00	906.00	960.00	906.00	962.00	905.00	962.00	905.00	963.00	904.00	963.00	904.00	964.00	903.00	964.00	903.00	965.00	902.00	965.00	902.00	966.00	901.00	966.00	901.00	967.00	900.00	967.00	900.00	968.00	899.00	968.00	899.00	969.00	897.00	969.00	897.00	970.00	896.00	970.00	896.00	971.00	895.00	971.00	895.00	972.00	894.00	972.00	894.00	971.00	893.00	971.00	893.00	970.00	892.00	970.00	892.00	969.00	891.00	969.00	891.00	967.00	890.00	967.00	890.00	966.00	889.00	966.00	889.00	965.00	888.00	965.00	888.00	964.00	887.00	964.00	887.00	963.00	886.00	963.00	886.00	962.00	885.00	962.00	885.00	961.00	884.00	961.00	884.00	960.00	883.00	960.00	883.00	959.00	882.00	959.00	882.00	957.00	881.00	957.00	881.00	956.00	880.00	956.00	880.00	955.00	879.00	955.00	879.00	954.00	878.00	954.00	878.00	951.00	877.00	951.00	877.00	949.00	876.00	949.00	876.00	940.00	877.00	940.00	877.00	936.00	878.00	936.00	878.00	935.00	879.00	935.00	879.00	934.00	880.00	934.00	880.00	933.00	882.00	933.00	882.00	932.00	883.00	932.00	883.00	930.00	884.00	930.00	884.00	929.00	885.00	929.00	885.00	928.00	886.00	928.00	886.00	926.00	887.00	926.00	887.00	916.00	886.00	916.00	886.00	914.00	885.00	914.00	885.00	913.00	884.00	913.00	884.00	912.00	883.00	912.00	883.00	911.00	882.00	911.00	882.00	910.00	880.00	910.00	880.00	909.00	879.00	909.00	879.00	908.00	876.00	908.00	876.00	907.00	860.00	907.00	860.00	908.00	848.00	908.00	848.00	909.00	847.00	909.00	847.00	908.00	841.00	908.00	841.00	907.00	838.00	907.00	838.00	906.00	836.00	906.00	836.00	905.00	835.00	905.00	835.00	904.00	833.00	904.00	833.00	903.00	832.00	903.00	832.00	902.00	831.00	902.00	831.00	901.00	830.00	901.00	830.00	900.00	829.00	900.00	829.00	899.00	828.00	899.00	828.00	897.00	827.00	897.00	827.00	896.00	826.00	896.00	826.00	895.00	825.00	895.00	825.00	893.00	823.00	893.00	823.00	892.00	822.00	892.00	822.00	891.00	821.00	891.00	821.00	890.00	820.00	890.00	820.00	889.00	819.00	889.00	819.00	888.00	818.00	888.00	818.00	887.00	817.00	887.00	817.00	886.00	816.00	886.00	816.00	885.00	815.00	885.00	815.00	884.00	814.00	884.00	814.00	883.00	813.00	883.00	813.00	882.00	812.00	882.00	812.00	881.00	811.00	881.00	811.00	880.00	810.00	880.00	810.00	879.00	809.00	879.00	809.00	878.00	808.00	878.00	808.00	875.00	806.00	875.00	806.00	874.00	805.00	874.00	805.00	873.00	804.00	873.00	804.00	872.00	802.00	872.00	802.00	871.00	800.00	871.00	800.00	870.00	798.00	870.00	798.00	869.00	796.00	869.00	796.00	868.00	794.00	868.00	794.00	867.00	793.00	867.00	793.00	866.00	792.00	866.00	792.00	865.00	790.00	865.00	790.00	864.00	788.00	864.00	788.00	863.00	786.00	863.00	786.00	862.00	784.00	862.00	784.00	861.00	782.00	861.00	782.00	860.00	780.00	860.00	780.00	859.00	778.00	859.00	778.00	858.00	777.00	858.00	777.00	857.00	775.00	857.00	775.00	856.00	774.00	856.00	774.00	855.00	772.00	855.00	772.00	854.00	771.00	854.00	771.00	853.00	770.00	853.00	770.00	852.00	769.00	852.00	769.00	851.00	768.00	851.00	768.00	850.00	767.00	850.00	767.00	849.00	766.00	849.00	766.00	848.00	765.00	848.00	765.00	847.00	764.00	847.00	764.00	845.00	763.00	845.00	763.00	844.00	762.00	844.00	762.00	842.00	761.00	842.00	761.00	841.00	760.00	841.00	760.00	839.00	759.00	839.00	759.00	838.00	758.00	838.00	758.00	837.00	757.00	837.00	757.00	835.00	756.00	835.00	756.00	834.00	755.00	834.00	755.00	832.00	754.00	832.00	754.00	830.00	753.00	830.00	753.00	829.00	752.00	829.00	752.00	827.00	753.00	827.00	753.00	824.00	754.00	824.00	754.00	823.00	755.00	823.00	755.00	822.00	756.00	822.00	756.00	821.00	757.00	821.00	757.00	820.00	759.00	820.00	759.00	819.00	765.00	819.00	765.00	818.00	770.00	818.00	770.00	819.00	784.00	819.00	784.00	820.00	792.00	820.00	792.00	821.00	802.00	821.00	802.00	822.00	805.00	822.00	805.00	823.00	808.00	823.00	808.00	824.00	810.00	824.00	810.00	825.00	811.00	825.00	811.00	826.00	813.00	826.00	813.00	827.00	814.00	827.00	814.00	828.00	819.00	828.00	819.00	829.00	820.00	829.00	820.00	831.00	821.00	831.00	821.00	832.00	822.00	832.00	822.00	833.00	823.00	833.00	823.00	834.00	824.00	834.00	824.00	836.00	825.00	836.00	825.00	837.00	826.00	837.00	826.00	838.00	827.00	838.00	827.00	839.00	828.00	839.00	828.00	840.00	830.00	840.00	830.00	841.00	831.00	841.00	831.00	842.00	832.00	842.00	832.00	843.00	834.00	843.00	834.00	844.00	835.00	844.00	835.00	845.00	836.00	845.00	836.00	846.00	837.00	846.00	837.00	848.00	838.00	848.00	838.00	849.00	839.00	849.00	839.00	850.00	840.00	850.00	840.00	851.00	841.00	851.00	841.00	853.00	843.00	853.00	843.00	855.00	844.00	855.00	844.00	856.00	845.00	856.00	845.00	857.00	847.00	857.00	847.00	858.00	848.00	858.00	848.00	859.00	849.00	859.00	849.00	860.00	851.00	860.00	851.00	861.00	852.00	861.00	852.00	862.00	854.00	862.00	854.00	863.00	856.00	863.00	856.00	864.00	861.00	864.00	861.00	865.00	868.00	865.00	868.00	866.00	874.00	866.00	874.00	867.00	889.00	867.00	889.00	866.00	891.00	866.00	891.00	865.00	893.00	865.00	893.00	864.00	894.00	864.00	894.00	863.00	896.00	863.00	896.00	861.00	897.00	861.00	897.00	857.00	898.00	857.00	898.00	853.00	897.00	853.00	897.00	849.00	896.00	849.00	896.00	846.00	895.00	846.00	895.00	845.00	894.00	845.00	894.00	843.00	893.00	843.00	893.00	841.00	892.00	841.00	892.00	840.00	891.00	840.00	891.00	839.00	890.00	839.00	890.00	837.00	888.00	837.00	888.00	834.00	889.00	834.00	889.00	833.00	890.00	833.00	890.00	832.00	892.00	832.00	892.00	831.00	893.00	831.00	893.00	830.00	896.00	830.00	896.00	829.00	899.00	829.00	899.00	828.00	906.00	828.00	906.00	829.00	913.00	829.00	913.00	830.00	917.00	830.00	917.00	829.00	921.00	829.00	921.00	830.00	924.00	830.00	924.00	831.00	926.00	831.00	926.00	832.00	927.00	832.00	927.00	833.00	929.00	833.00	929.00	834.00	930.00	834.00	930.00	836.00	931.00	836.00	931.00	838.00	932.00	838.00	932.00	841.00	933.00	841.00	933.00	853.00	934.00	853.00	934.00	857.00	935.00	857.00	935.00	859.00	936.00	859.00	936.00	860.00	937.00	860.00	937.00	862.00	939.00	862.00	939.00	863.00	943.00	863.00	943.00	864.00	945.00	864.00	945.00	865.00	948.00	865.00	948.00	866.00	950.00	866.00	950.00	867.00	952.00	867.00	952.00	868.00	954.00	868.00	954.00	869.00	955.00	869.00	955.00	870.00	956.00	870.00	956.00	871.00	957.00	871.00	957.00	872.00	958.00	872.00	958.00	873.00	959.00	873.00	959.00	874.00	960.00	874.00	960.00	875.00	962.00	875.00	962.00	876.00	963.00	876.00	963.00	877.00	964.00	877.00	964.00	878.00	965.00	878.00	965.00	880.00	967.00	880.00	967.00	881.00	968.00	881.00	968.00	883.00	969.00	883.00	969.00	885.00	970.00	885.00
T2_thres.tif	0302-0228	98.87	136.25	5090.22	-35.75	0.0463	288.00	326.00	287.00	326.00	287.00	346.00	282.00	346.00	282.00	347.00	279.00	347.00	279.00	348.00	278.00	348.00	278.00	349.00	276.00	349.00	276.00	350.00	275.00	350.00	275.00	351.00	274.00	351.00	274.00	352.00	273.00	352.00	273.00	353.00	272.00	353.00	272.00	354.00	271.00	354.00	271.00	356.00	270.00	356.00	270.00	357.00	266.00	357.00	266.00	358.00	265.00	358.00	265.00	360.00	264.00	360.00	264.00	364.00	263.00	364.00	263.00	369.00	262.00	369.00	262.00	377.00	261.00	377.00	261.00	426.00	260.00	426.00	260.00	429.00	259.00	429.00	259.00	432.00	258.00	432.00	258.00	433.00	257.00	433.00	257.00	434.00	256.00	434.00	256.00	435.00	255.00	435.00	255.00	436.00	254.00	436.00	254.00	437.00	252.00	437.00	252.00	438.00	249.00	438.00	249.00	437.00	247.00	437.00	247.00	436.00	246.00	436.00	246.00	435.00	244.00	435.00	244.00	434.00	243.00	434.00	243.00	433.00	241.00	433.00	241.00	432.00	240.00	432.00	240.00	431.00	234.00	431.00	234.00	430.00	232.00	430.00	232.00	429.00	230.00	429.00	230.00	428.00	228.00	428.00	228.00	427.00	227.00	427.00	227.00	426.00	226.00	426.00	226.00	425.00	225.00	425.00	225.00	424.00	224.00	424.00	224.00	423.00	223.00	423.00	223.00	422.00	222.00	422.00	222.00	420.00	221.00	420.00	221.00	419.00	220.00	419.00	220.00	417.00	219.00	417.00	219.00	416.00	218.00	416.00	218.00	415.00	217.00	415.00	217.00	414.00	216.00	414.00	216.00	413.00	215.00	413.00	215.00	412.00	214.00	412.00	214.00	411.00	213.00	411.00	213.00	410.00	212.00	410.00	212.00	409.00	211.00	409.00	211.00	408.00	210.00	408.00	210.00	406.00	209.00	406.00	209.00	405.00	208.00	405.00	208.00	404.00	207.00	404.00	207.00	402.00	206.00	402.00	206.00	401.00	205.00	401.00	205.00	400.00	204.00	400.00	204.00	398.00	203.00	398.00	203.00	397.00	202.00	397.00	202.00	395.00	201.00	395.00	201.00	393.00	200.00	393.00	200.00	392.00	199.00	392.00	199.00	390.00	198.00	390.00	198.00	389.00	197.00	389.00	197.00	388.00	196.00	388.00	196.00	387.00	195.00	387.00	195.00	386.00	194.00	386.00	194.00	385.00	193.00	385.00	193.00	383.00	192.00	383.00	192.00	382.00	191.00	382.00	191.00	381.00	190.00	381.00	190.00	380.00	189.00	380.00	189.00	379.00	188.00	379.00	188.00	377.00	187.00	377.00	187.00	375.00	186.00	375.00	186.00	374.00	185.00	374.00	185.00	371.00	184.00	371.00	184.00	369.00	183.00	369.00	183.00	366.00	182.00	366.00	182.00	364.00	181.00	364.00	181.00	362.00	180.00	362.00	180.00	360.00	179.00	360.00	179.00	358.00	178.00	358.00	178.00	356.00	177.00	356.00	177.00	355.00	176.00	355.00	176.00	353.00	175.00	353.00	175.00	350.00	174.00	350.00	174.00	348.00	173.00	348.00	173.00	346.00	172.00	346.00	172.00	344.00	171.00	344.00	171.00	340.00	170.00	340.00	170.00	338.00	169.00	338.00	169.00	335.00	168.00	335.00	168.00	332.00	167.00	332.00	167.00	329.00	166.00	329.00	166.00	327.00	165.00	327.00	165.00	324.00	164.00	324.00	164.00	322.00	163.00	322.00	163.00	319.00	162.00	319.00	162.00	317.00	161.00	317.00	161.00	314.00	160.00	314.00	160.00	312.00	159.00	312.00	159.00	309.00	158.00	309.00	158.00	307.00	157.00	307.00	157.00	305.00	156.00	305.00	156.00	303.00	155.00	303.00	155.00	301.00	154.00	301.00	154.00	300.00	153.00	300.00	153.00	298.00	152.00	298.00	152.00	296.00	151.00	296.00	151.00	294.00	150.00	294.00	150.00	292.00	149.00	292.00	149.00	291.00	148.00	291.00	148.00	289.00	147.00	289.00	147.00	287.00	146.00	287.00	146.00	286.00	145.00	286.00	145.00	283.00	144.00	283.00	144.00	281.00	143.00	281.00	143.00	279.00	142.00	279.00	142.00	276.00	141.00	276.00	141.00	273.00	140.00	273.00	140.00	271.00	139.00	271.00	139.00	268.00	138.00	268.00	138.00	266.00	137.00	266.00	137.00	265.00	136.00	265.00	136.00	263.00	135.00	263.00	135.00	261.00	134.00	261.00	134.00	259.00	133.00	259.00	133.00	257.00	132.00	257.00	132.00	255.00	131.00	255.00	131.00	253.00	130.00	253.00	130.00	251.00	129.00	251.00	129.00	249.00	128.00	249.00	128.00	247.00	127.00	247.00	127.00	245.00	126.00	245.00	126.00	243.00	125.00	243.00	125.00	240.00	124.00	240.00	124.00	238.00	123.00	238.00	123.00	233.00	122.00	233.00	122.00	230.00	121.00	230.00	121.00	226.00	120.00	226.00	120.00	216.00	119.00	216.00	119.00	206.00	120.00	206.00	120.00	204.00	121.00	204.00	121.00	201.00	122.00	201.00	122.00	197.00	123.00	197.00	123.00	195.00	124.00	195.00	124.00	192.00	125.00	192.00	125.00	190.00	126.00	190.00	126.00	188.00	127.00	188.00	127.00	186.00	128.00	186.00	128.00	184.00	129.00	184.00	129.00	183.00	130.00	183.00	130.00	181.00	131.00	181.00	131.00	179.00	132.00	179.00	132.00	176.00	133.00	176.00	133.00	174.00	134.00	174.00	134.00	172.00	135.00	172.00	135.00	170.00	140.00	170.00	140.00	169.00	141.00	169.00	141.00	168.00	143.00	168.00	143.00	167.00	144.00	167.00	144.00	168.00	147.00	168.00	147.00	169.00	150.00	169.00	150.00	170.00	152.00	170.00	152.00	171.00	153.00	171.00	153.00	172.00	155.00	172.00	155.00	173.00	156.00	173.00	156.00	174.00	157.00	174.00	157.00	175.00	158.00	175.00	158.00	176.00	159.00	176.00	159.00	177.00	160.00	177.00	160.00	178.00	161.00	178.00	161.00	179.00	162.00	179.00	162.00	180.00	163.00	180.00	163.00	182.00	164.00	182.00	164.00	183.00	165.00	183.00	165.00	184.00	166.00	184.00	166.00	185.00	167.00	185.00	167.00	186.00	168.00	186.00	168.00	188.00	169.00	188.00	169.00	189.00	170.00	189.00	170.00	192.00	171.00	192.00	171.00	196.00	172.00	196.00	172.00	202.00	173.00	202.00	173.00	207.00	174.00	207.00	174.00	211.00	175.00	211.00	175.00	214.00	176.00	214.00	176.00	216.00	177.00	216.00	177.00	218.00	178.00	218.00	178.00	220.00	179.00	220.00	179.00	221.00	180.00	221.00	180.00	223.00	181.00	223.00	181.00	225.00	182.00	225.00	182.00	226.00	183.00	226.00	183.00	228.00	184.00	228.00	184.00	229.00	185.00	229.00	185.00	230.00	186.00	230.00	186.00	231.00	187.00	231.00	187.00	232.00	189.00	232.00	189.00	233.00	191.00	233.00	191.00	234.00	193.00	234.00	193.00	235.00	195.00	235.00	195.00	236.00	197.00	236.00	197.00	237.00	200.00	237.00	200.00	238.00	202.00	238.00	202.00	239.00	204.00	239.00	204.00	240.00	209.00	240.00	209.00	241.00	213.00	241.00	213.00	242.00	223.00	242.00	223.00	243.00	226.00	243.00	226.00	244.00	229.00	244.00	229.00	256.00	230.00	256.00	230.00	260.00	231.00	260.00	231.00	262.00	232.00	262.00	232.00	263.00	233.00	263.00	233.00	265.00	234.00	265.00	234.00	267.00	235.00	267.00	235.00	269.00	236.00	269.00	236.00	270.00	237.00	270.00	237.00	272.00	238.00	272.00	238.00	274.00	239.00	274.00	239.00	275.00	240.00	275.00	240.00	276.00	242.00	276.00	242.00	277.00	244.00	277.00	244.00	278.00	246.00	278.00	246.00	279.00	250.00	279.00	250.00	278.00	254.00	278.00	254.00	277.00	256.00	277.00	256.00	276.00	257.00	276.00	257.00	274.00	260.00	274.00	260.00	273.00	261.00	273.00	261.00	272.00	262.00	272.00	262.00	271.00	263.00	271.00	263.00	270.00	265.00	270.00	265.00	269.00	266.00	269.00	266.00	267.00	267.00	267.00	267.00	266.00	270.00	266.00	270.00	265.00	271.00	265.00	271.00	264.00	272.00	264.00	272.00	263.00	273.00	263.00	273.00	262.00	275.00	262.00	275.00	261.00	276.00	261.00	276.00	260.00	277.00	260.00	277.00	259.00	278.00	259.00	278.00	258.00	280.00	258.00	280.00	257.00	281.00	257.00	281.00	256.00	282.00	256.00	282.00	254.00	283.00	254.00	283.00	253.00	285.00	253.00	285.00	252.00	286.00	252.00	286.00	251.00	287.00	251.00	287.00	250.00	289.00	250.00	289.00	249.00	290.00	249.00	290.00	248.00	291.00	248.00	291.00	247.00	292.00	247.00	292.00	246.00	293.00	246.00	293.00	245.00	295.00	245.00	295.00	244.00	296.00	244.00	296.00	243.00	298.00	243.00	298.00	242.00	300.00	242.00	300.00	241.00	303.00	241.00	303.00	240.00	306.00	240.00	306.00	239.00	314.00	239.00	314.00	240.00	320.00	240.00	320.00	241.00	321.00	241.00	321.00	242.00	322.00	242.00	322.00	243.00	323.00	243.00	323.00	244.00	325.00	244.00	325.00	245.00	326.00	245.00	326.00	246.00	327.00	246.00	327.00	247.00	328.00	247.00	328.00	248.00	329.00	248.00	329.00	249.00	330.00	249.00	330.00	251.00	331.00	251.00	331.00	252.00	332.00	252.00	332.00	253.00	333.00	253.00	333.00	256.00	334.00	256.00	334.00	257.00	335.00	257.00	335.00	260.00	336.00	260.00	336.00	268.00	337.00	268.00	337.00	269.00	336.00	269.00	336.00	274.00	335.00	274.00	335.00	278.00	334.00	278.00	334.00	280.00	333.00	280.00	333.00	281.00	332.00	281.00	332.00	282.00	331.00	282.00	331.00	284.00	330.00	284.00	330.00	285.00	329.00	285.00	329.00	286.00	328.00	286.00	328.00	287.00	327.00	287.00	327.00	288.00	325.00	288.00	325.00	289.00	324.00	289.00	324.00	290.00	322.00	290.00	322.00	291.00	321.00	291.00	321.00	292.00	319.00	292.00	319.00	293.00	317.00	293.00	317.00	294.00	315.00	294.00	315.00	295.00	314.00	295.00	314.00	296.00	312.00	296.00	312.00	297.00	310.00	297.00	310.00	298.00	308.00	298.00	308.00	299.00	306.00	299.00	306.00	300.00	304.00	300.00	304.00	301.00	303.00	301.00	303.00	302.00	302.00	302.00	302.00	303.00	300.00	303.00	300.00	304.00	299.00	304.00	299.00	305.00	297.00	305.00	297.00	306.00	296.00	306.00	296.00	307.00	295.00	307.00	295.00	309.00	294.00	309.00	294.00	310.00	293.00	310.00	293.00	312.00	292.00	312.00	292.00	313.00	291.00	313.00	291.00	315.00	290.00	315.00	290.00	316.00	289.00	316.00	289.00	319.00	288.00	319.00
