# Supplementary material for: Pathogen-derived mechanical cues potentiate the spatio-temporal implementation of plant defense
Source: BMC Biol. 2022 Dec 27;20:292. doi: 10.1186/s12915-022-01495-w (PMC9795618; doi:10.1186/s12915-022-01495-w)
Supplement: Supplementary file 14 — Additional file 14: File S5. Pictures used in this work (raw and analyzed). [file 12915_2022_1495_MOESM14_ESM.xz › Infection/M3/resultat_final_check.csv]

636.12301322	465.41003695000006	0.0604	0.0342	-68.56	-62.53	1.103890618739424	-2.8110185879604375	0.7887958318184979	-1.5172017452223563	0.002796411121719549	0.0003002882950615055	-0.0027802413746877874	-1.4632054140972255	-0.0011973704262847875	-0.001190446846005064	-0.00012857777637682657	-3.0340017408921223	15.27549478846295	21.30549478846295	1.1060787471561346	-0.549330534349312	0466-0648
864.7276488	382.27505006	0.1221	0.0531	49.99	34.23	3.9250345357254934	4.676016348705613	2.1951172408484183	1.4934809335676265	0.002215639031626776	0.002107527121341963	0.0006836561645126115	0.3136781190794533	-0.00224734663768536	-0.0006934398431870084	0.0021376875575716088	1.8844744458743499	32.017567651145264	16.25756765114526	0.6121178407215827	-0.26390718646218675	0378-0870
909.66607697	462.00594549	0.1162	0.056	39.36	26.34	4.492155526839358	3.684649063708321	2.5092952917094857	1.2423514555087094	0.0016515906377226938	0.0014063789050666343	0.0008659388026857493	0.5518998491469747	-0.0044309756968846144	-0.0023231869338884875	0.003773108545561856	2.122696175941871	7.738467929971549	5.281532070028451	0.28941415253171066	-0.49344761381263574	0464-0911
832.83086973	315.4310723	0.1668	0.0572	-75.9	-78.22	2.031749198295428	-8.088732607474787	0.5838814416081269	-2.799764715497646	0.005085721504706631	-0.002135933049558334	-0.004615447240651757	-2.0042264841599917	0.0013917029840197154	-0.0012630128667989538	0.000584496102664225	2.708162496224698	38.933718730711064	36.61371873071107	0.4694933244818077	0.12538293276320572	0313-0835
882.4996587600001	295.11704599	0.0484	0.0836	-74.89	-44.41	0.6308286876764503	-2.3363337019365207	2.985985317650773	-2.9251139606473466	0.003696288070074733	-0.0015067240848136924	-0.0033752522911953027	-1.9906552919257448	-0.019140957641240255	-0.01747849732203426	0.007802460559810284	2.721733688458945	39.166146692728006	69.64614669272801	0.20260506768861886	-0.9554216891836137	0297-0882
544.85357401	167.3309893	0.202	0.0147	-45.43	-27.66	7.087979422046686	-7.195175307985397	0.6510026792342776	-0.3412045011863006	0.0032149410052850907	0.00299529984966848	-0.0011679145850786734	-0.3717829437697381	-0.004073220531737323	0.0014797079198148701	0.0037949426836519718	1.1990133830251586	24.128406427044403	6.358406427044404	0.8001038628313061	-0.7470539639971573	0172-0551
641.16283694	111.56136103	0.1126	0.1613	65.23	68.29	2.3588388986604234	5.112022989988062	2.9833154064677467	7.492933616784028	0.0011885074250258115	0.0011882624544961918	2.4129620307229853e-05	0.020303851511830714	-0.009650181952613593	-0.00019592239939703442	0.009648192894628694	1.5911001783067273	64.0666750005118	67.1266750005118	0.15793699102181635	-0.9931808677172353	0114-0644
371.20070057000004	269.21058371000004	0.0538	0.0203	-50.86	36.36	1.6979749036294514	-2.086379933436035	0.8173875039967887	0.6017496724634751	-3.288569823975754e-05	3.2771948116212285e-05	2.7328676119932724e-06	0.08319795774876478	-0.0073642580819431	-0.0006119846460845704	0.00733878545063289	1.6539942845436615	55.62689184311196	31.593108156888036	-0.008002834928161564	-1.4885815900388886	0264-0372
452.41259683	195.47000507	0.1881	0.0958	-41.84	-34.9	7.006823664145631	-6.2736310968663735	3.9285274854353687	-2.740578733804022	0.00040536403391967617	0.0003724412721710186	0.00016002343196940127	0.40581179276560686	-0.002206864747419614	-0.0008711924128038207	0.002027628120064548	1.9766081195605034	65.09130300210687	58.15130300210687	0.06305936256944945	-0.5562144592873878	0186-0466
290.54141656	609.8628791	0.114	0.051	34.75	28.61	4.683387546270334	3.2489815467989276	2.2386435071425956	1.2210549733440745	0.011247043028134049	-0.004936012877751698	-0.010106025615808034	-2.025139318695479	0.0002067616768141184	-0.00018578561467436381	9.074192183910787e-05	2.6872496616892105	29.218064112750085	35.35806411275007	5.059070512848618	0.09470771932738106	0627-0323
466.07317165	674.60693031	0.0865	0.0184	80.07	40.0	0.7458241004863926	4.260207907031493	0.7047608876694598	0.591364600911616	-0.0021520364822894293	-0.001457703732768993	-0.0015831490291744507	-2.314964540467322	-0.01432232833564703	-0.010536243407906978	0.009701374325497112	2.3974244399173683	-32.707697891219595	7.362302108780398	-0.2126307917058934	-1.137752949970551	0671-0464
556.5247447300001	664.7041187899999	0.0725	0.0626	60.96	63.99	1.759647869007868	3.1692687448520465	1.3725926690012	2.8129858451482055	-0.0038464148466823855	0.0033070431337581933	-0.0019642741367338385	-0.5359715829191548	-0.005037376335609159	0.0025724703255985536	0.00433099951171436	1.0348247438757419	88.33109035978639	85.30109035978639	-0.5158231495628649	-0.8616230662831462	0664-0557
620.89301961	678.2762756500001	0.1254	0.0	-81.13	0.0	0.9667905522838112	-6.195015417899682	0.0	0.0	0.011237855353473252	0.011129860217676969	0.00155422150305516	0.13874705897273876	-0.0020619527825500397	-0.00028517286013413713	0.002042137536335094	1.7095433857676354	89.07962089899067	7.949620898990671	0.6426112500090364	-0.1548751213444548	0679-0622
695.27462846	729.8460508200001	0.1447	0.1032	-62.53	-63.57	3.3373905515829425	-6.419271711510963	2.2967372168612723	-4.620670747487245	0.012427566143813792	0.012177177342795562	0.0024820862638057543	0.20107648748257592	-0.005732093696461157	-0.0011448380851238513	0.00561660430365712	1.7718728142774725	74.05083409206674	75.09083409206673	1.1524600604144568	-0.9508832256575057	0724-0700
779.5148398499999	778.05594351	0.1565	0.112	-84.65	-81.1	0.7295989770540394	-7.790912034715942	0.8663781632770223	-5.5325752483085795	-0.0027233231460820307	-0.0008652031597290141	-0.00258223013118139	-1.8941004695119925	-0.01395234544829605	-0.01322948650771551	0.0044326775487013225	2.8182885108726974	23.87396287678483	27.42396287678484	-0.9229090576114499	-2.983310352564226	0774-0787
691.0968798499999	880.77550854	0.0561	0.0685	57.72	43.65	1.4980306277656508	2.371482497990666	2.478226493720439	2.3641104978029475	0.007308336773095343	0.006256484108820812	-0.0037773261687403044	-0.5431692333307732	0.0021134856545666422	0.0010923586197671327	0.0018093021466519719	1.0276270934641234	88.84130463120994	74.77130463120994	0.6933659803780959	0.41081872031325484	0886-0691
581.3038780200001	899.82957892	0.0596	0.031	46.35	40.15	2.056948695898623	2.156237941981579	1.1847564590254234	0.9994259016042863	0.01223561947163955	0.011933458847860085	-0.0027023959334625154	-0.22269925951116487	0.0033104785285237174	0.000731162303145628	0.003228725719889402	1.3480970672837318	59.10972767067841	52.90972767067841	1.3747839074041261	0.4074296085683452	0901-0580
591.20668954	796.15952082	0.0535	0.0387	36.76	31.36	2.1430745731629846	1.6008923679817735	1.6523242141943217	1.0070003431911612	0.00930709256364452	0.009223324452653349	0.0012458964761704367	0.13426833966838186	-0.00031642726409978727	-4.235862172964145e-05	0.0003135792732800458	1.7050646664632785	29.066990814772744	23.666990814772745	1.6242710795621957	-0.04736931822336572	0796-0594
406.17000375000003	732.60911207	0.0071	0.0014	-83.28	-31.66	0.04154118123929553	-0.35256110145795155	0.05958244253319653	-0.036741428140157156	-0.0008297004716685652	-0.0004724455437972061	-0.0006820543092989016	-2.1765927898614255	-0.0065547693063943875	-0.005388340497017758	0.0037323969976743344	2.5357961905232647	41.42958057766495	86.95041942233505	-0.21013431010733805	-1.526821855248598	0726-0424
260.43510118	802.45930047	0.0739	0.0512	60.17	71.95	1.8379973978337507	3.2054314164487065	0.7932078847584242	2.4340134041449044	0.008053902190068775	0.007854520045977652	-0.0017809703351066306	-0.2229743958898857	-0.009566471893231543	0.002115446928879484	0.00932964462212165	1.347821930905011	72.94549182396962	84.72549182396962	1.1067716008917747	-2.0015479317238873	0795-0254
121.3536501	814.57256099	0.171	0.1043	48.46	61.25	5.669870567459056	6.399614656232165	2.508356429914606	4.572130031014653	0.0015714984403489376	0.0008606545072061145	-0.0013148692586127883	-0.9912255208150154	-0.0013033910000208129	-0.0010905443580964769	-0.0007138214776533397	-2.562021847609912	74.74696111164269	61.956961111642684	0.20775976131076968	-0.2642481398743655	0825-0119
138.94882414	907.4777324600001	0.0866	0.0568	77.98	55.41	0.9017359925752493	4.235064603957575	1.612268204499419	2.337988716131928	0.009962228572920917	0.004340044446416981	-0.008967163004108216	-1.1200360951873103	-0.007835143201477346	-0.007052539071343328	-0.0034133797964528453	-2.690832421982207	37.84665884345418	60.41665884345419	0.8863137668503419	-0.8267324335669198	0911-0144
292.8844925	919.546784	0.1032	0.0685	9.08	9.99	5.095339803534462	0.8143170675586952	3.3730703052791506	0.5941563057344597	0.011311118350773378	0.003429021703483981	-0.010778831499853685	-1.2627946415544944	-0.0029817909597760345	-0.0028414716676548033	-0.0009039447381987	-2.833590968349391	81.43280335280814	82.34280335280813	1.7194339455398024	-0.7115992105830693	0911-0286
135.76577758000002	530.7288049	0.1086	0.0817	18.26	4.67	5.156569387078132	1.7013794862548028	4.071438425421561	0.33258705326696353	0.003396695994240263	0.001799858628706924	-0.002880634061097848	-1.0123312402220757	-0.011227310662308268	-0.009521539037704226	-0.005949184739227334	-2.583127567016972	76.26230753396922	62.67230753396922	0.5121511624379073	-2.6554141652466687	0515-0134
179.9305486	407.14260131000003	0.0756	0.0086	-84.67	70.26	0.3511315142757382	-3.7636560230289944	0.14523355206135963	0.4047310407611953	-0.0019241766031019454	5.2601919575376546e-05	-0.00192345746976166	-1.5434555548819893	-0.00917421301514627	-0.009170784284935419	-0.0002507988167053547	-3.114251881676886	3.763489160760585	21.306510839239422	-0.2570895739815174	-0.9518115585927681	0411-0178
125.79665259	484.68515223	0.2654	0.1137	37.92	0.45	10.468299735044418	8.155219228032376	5.684824661210629	0.04464942655232393	-0.0021221355123413835	0.0005053083046569382	-0.0020610974382559303	-1.330373700177891	-0.01603438812060207	-0.015573197888249566	-0.003817998158135238	-2.9011700269727876	65.85520180460406	76.67479819539594	-0.09827803263030475	-1.1505901990641718	0482-0129
84.70440568000001	449.95899844	0.2213	0.1027	57.13	62.29	6.005360026238696	9.29353947402465	2.3877573817294593	4.546079595211293	0.0011952327142322255	0.00018017332304520088	-0.0011815747182610935	-1.419476205610738	-0.0028763882626755615	-0.002843519601338535	-0.0004335962574345802	-2.9902725324056347	41.54000429926046	36.38000429926046	0.12448656079745654	-0.29082799340318255	0452-0089
92.37466371000001	349.14041955	0.2172	0.0964	-72.26	-73.15	3.30902103977262	-10.343596074786666	1.3971594492068142	-4.613062483154994	0.004318357581601262	0.003618044387594005	-0.0023575340956119013	-0.5775023552574724	-0.019454998116606174	0.010621126324827685	0.016299957892865927	0.9932939715374242	39.171552384882126	40.06155238488213	0.4428990998499171	-1.58698913958789	0349-0088
134.46161267	305.99245507	0.1876	0.105	60.99	-72.25	4.548946025039737	8.20313903705619	1.6005375698970572	-5.0000779481272115	0.0056964978871717024	0.004572454695530427	-0.003397461734276549	-0.6390240571730126	-0.02543218067147213	0.015168066830168532	0.020413857115742277	0.9317722696218841	82.39661851665976	35.63661851665976	0.32615989458282646	-1.254010537063291	0306-0132
866.23075412	895.29815847	0.0597	0.0282	67.03	83.04	1.1648935627135093	2.748317301104192	0.17085870401980707	1.3996096967585898	0.0029017008867856546	-0.0009675425664085466	-0.0027356405865098976	-1.91074616457474	-0.019922633620665542	-0.018782489046702776	0.006642998990950038	2.80164281580995	3.492309049058008	-12.517690950942011	0.3115922491738508	-1.4947077914795117	0893-0865
937.82719723	113.79391452	0.157	0.0459	-47.06	-33.07	5.347672098429924	-5.746729776809946	1.9232204195130769	-1.2522971763794513	0.0025920275254198424	0.002178128644637765	0.0014051200304395937	0.5729258608102269	-0.003951607235202686	-0.0021421387019082507	0.003320608607332856	2.143722187605124	79.88623379832566	65.89623379832565	0.3437999862587806	-0.7265348842220475	0115-0932
