# Supplementary material for: Pathogen-derived mechanical cues potentiate the spatio-temporal implementation of plant defense
Source: BMC Biol. 2022 Dec 27;20:292. doi: 10.1186/s12915-022-01495-w (PMC9795618; doi:10.1186/s12915-022-01495-w)
Supplement: Supplementary file 14 — Additional file 14: File S5. Pictures used in this work (raw and analyzed). [file 12915_2022_1495_MOESM14_ESM.xz › Infection/M3/24hpi/Log.txt]

T0_thres.tif	0466-0648	287.78	210.55	17310.37	-68.56	0.0604	744.00	450.00	745.00	450.00	745.00	451.00	746.00	451.00	746.00	455.00	747.00	455.00	747.00	456.00	748.00	456.00	748.00	457.00	749.00	457.00	749.00	460.00	750.00	460.00	750.00	461.00	752.00	461.00	752.00	463.00	753.00	463.00	753.00	464.00	755.00	464.00	755.00	465.00	757.00	465.00	757.00	466.00	758.00	466.00	758.00	467.00	759.00	467.00	759.00	468.00	764.00	468.00	764.00	470.00	777.00	470.00	777.00	469.00	778.00	469.00	778.00	468.00	788.00	468.00	788.00	467.00	795.00	467.00	795.00	466.00	796.00	466.00	796.00	465.00	801.00	465.00	801.00	464.00	806.00	464.00	806.00	462.00	809.00	462.00	809.00	461.00	812.00	461.00	812.00	459.00	815.00	459.00	815.00	458.00	819.00	458.00	819.00	456.00	822.00	456.00	822.00	455.00	827.00	455.00	827.00	456.00	826.00	456.00	826.00	457.00	825.00	457.00	825.00	459.00	824.00	459.00	824.00	460.00	823.00	460.00	823.00	463.00	822.00	463.00	822.00	465.00	821.00	465.00	821.00	482.00	822.00	482.00	822.00	484.00	823.00	484.00	823.00	489.00	824.00	489.00	824.00	492.00	825.00	492.00	825.00	495.00	826.00	495.00	826.00	496.00	827.00	496.00	827.00	500.00	828.00	500.00	828.00	501.00	829.00	501.00	829.00	504.00	830.00	504.00	830.00	505.00	831.00	505.00	831.00	507.00	832.00	507.00	832.00	508.00	833.00	508.00	833.00	510.00	835.00	510.00	835.00	512.00	836.00	512.00	836.00	513.00	837.00	513.00	837.00	514.00	838.00	514.00	838.00	515.00	839.00	515.00	839.00	516.00	841.00	516.00	841.00	517.00	842.00	517.00	842.00	518.00	845.00	518.00	845.00	519.00	856.00	519.00	856.00	520.00	881.00	520.00	881.00	532.00	882.00	532.00	882.00	533.00	872.00	533.00	872.00	534.00	869.00	534.00	869.00	535.00	868.00	535.00	868.00	536.00	864.00	536.00	864.00	537.00	861.00	537.00	861.00	538.00	860.00	538.00	860.00	539.00	858.00	539.00	858.00	540.00	857.00	540.00	857.00	541.00	856.00	541.00	856.00	542.00	853.00	542.00	853.00	543.00	851.00	543.00	851.00	545.00	849.00	545.00	849.00	546.00	846.00	546.00	846.00	548.00	845.00	548.00	845.00	549.00	843.00	549.00	843.00	551.00	840.00	551.00	840.00	552.00	839.00	552.00	839.00	554.00	837.00	554.00	837.00	555.00	836.00	555.00	836.00	557.00	834.00	557.00	834.00	559.00	833.00	559.00	833.00	563.00	832.00	563.00	832.00	564.00	831.00	564.00	831.00	567.00	830.00	567.00	830.00	584.00	831.00	584.00	831.00	590.00	833.00	590.00	833.00	592.00	832.00	592.00	832.00	593.00	831.00	593.00	831.00	601.00	830.00	601.00	830.00	602.00	829.00	602.00	829.00	603.00	827.00	603.00	827.00	605.00	824.00	605.00	824.00	606.00	821.00	606.00	821.00	608.00	819.00	608.00	819.00	609.00	816.00	609.00	816.00	611.00	814.00	611.00	814.00	612.00	812.00	612.00	812.00	613.00	811.00	613.00	811.00	614.00	808.00	614.00	808.00	615.00	806.00	615.00	806.00	616.00	805.00	616.00	805.00	617.00	800.00	617.00	800.00	618.00	798.00	618.00	798.00	617.00	791.00	617.00	791.00	615.00	786.00	615.00	786.00	614.00	782.00	614.00	782.00	612.00	778.00	612.00	778.00	611.00	774.00	611.00	774.00	609.00	772.00	609.00	772.00	608.00	769.00	608.00	769.00	607.00	768.00	607.00	768.00	606.00	765.00	606.00	765.00	605.00	763.00	605.00	763.00	604.00	762.00	604.00	762.00	603.00	761.00	603.00	761.00	602.00	760.00	602.00	760.00	601.00	759.00	601.00	759.00	600.00	758.00	600.00	758.00	599.00	757.00	599.00	757.00	598.00	756.00	598.00	756.00	597.00	755.00	597.00	755.00	596.00	754.00	596.00	754.00	595.00	753.00	595.00	753.00	594.00	752.00	594.00	752.00	593.00	751.00	593.00	751.00	592.00	750.00	592.00	750.00	591.00	749.00	591.00	749.00	590.00	748.00	590.00	748.00	589.00	747.00	589.00	747.00	588.00	735.00	588.00	735.00	590.00	733.00	590.00	733.00	591.00	732.00	591.00	732.00	593.00	731.00	593.00	731.00	595.00	730.00	595.00	730.00	596.00	729.00	596.00	729.00	600.00	728.00	600.00	728.00	602.00	727.00	602.00	727.00	603.00	726.00	603.00	726.00	606.00	725.00	606.00	725.00	611.00	723.00	611.00	723.00	617.00	722.00	617.00	722.00	628.00	721.00	628.00	721.00	629.00	720.00	629.00	720.00	634.00	719.00	634.00	719.00	640.00	718.00	640.00	718.00	641.00	717.00	641.00	717.00	646.00	716.00	646.00	716.00	649.00	715.00	649.00	715.00	650.00	714.00	650.00	714.00	651.00	713.00	651.00	713.00	653.00	711.00	653.00	711.00	654.00	710.00	654.00	710.00	656.00	708.00	656.00	708.00	657.00	705.00	657.00	705.00	659.00	700.00	659.00	700.00	660.00	696.00	660.00	696.00	659.00	694.00	659.00	694.00	658.00	693.00	658.00	693.00	657.00	692.00	657.00	692.00	656.00	691.00	656.00	691.00	655.00	690.00	655.00	690.00	653.00	689.00	653.00	689.00	651.00	687.00	651.00	687.00	650.00	686.00	650.00	686.00	648.00	685.00	648.00	685.00	647.00	684.00	647.00	684.00	645.00	683.00	645.00	683.00	642.00	681.00	642.00	681.00	641.00	677.00	641.00	677.00	639.00	674.00	639.00	674.00	641.00	666.00	641.00	666.00	642.00	662.00	642.00	662.00	643.00	661.00	643.00	661.00	644.00	657.00	644.00	657.00	645.00	653.00	645.00	653.00	644.00	649.00	644.00	649.00	645.00	648.00	645.00	648.00	647.00	643.00	647.00	643.00	646.00	642.00	646.00	642.00	645.00	640.00	645.00	640.00	644.00	637.00	644.00	637.00	643.00	636.00	643.00	636.00	642.00	635.00	642.00	635.00	641.00	632.00	641.00	632.00	639.00	618.00	639.00	618.00	641.00	615.00	641.00	615.00	640.00	616.00	640.00	616.00	635.00	615.00	635.00	615.00	632.00	616.00	632.00	616.00	623.00	615.00	623.00	615.00	621.00	614.00	621.00	614.00	619.00	613.00	619.00	613.00	615.00	612.00	615.00	612.00	611.00	611.00	611.00	611.00	610.00	610.00	610.00	610.00	607.00	609.00	607.00	609.00	606.00	608.00	606.00	608.00	605.00	607.00	605.00	607.00	604.00	606.00	604.00	606.00	603.00	605.00	603.00	605.00	602.00	604.00	602.00	604.00	601.00	603.00	601.00	603.00	599.00	602.00	599.00	602.00	598.00	601.00	598.00	601.00	597.00	600.00	597.00	600.00	595.00	599.00	595.00	599.00	593.00	598.00	593.00	598.00	592.00	597.00	592.00	597.00	591.00	596.00	591.00	596.00	589.00	594.00	589.00	594.00	587.00	592.00	587.00	592.00	586.00	591.00	586.00	591.00	585.00	590.00	585.00	590.00	582.00	589.00	582.00	589.00	581.00	588.00	581.00	588.00	579.00	586.00	579.00	586.00	578.00	587.00	578.00	587.00	574.00	586.00	574.00	586.00	573.00	587.00	573.00	587.00	572.00	588.00	572.00	588.00	570.00	590.00	570.00	590.00	567.00	591.00	567.00	591.00	566.00	593.00	566.00	593.00	561.00	594.00	561.00	594.00	557.00	596.00	557.00	596.00	552.00	597.00	552.00	597.00	550.00	598.00	550.00	598.00	549.00	599.00	549.00	599.00	546.00	600.00	546.00	600.00	542.00	602.00	542.00	602.00	536.00	603.00	536.00	603.00	527.00	602.00	527.00	602.00	519.00	600.00	519.00	600.00	516.00	599.00	516.00	599.00	513.00	597.00	513.00	597.00	512.00	596.00	512.00	596.00	510.00	595.00	510.00	595.00	509.00	594.00	509.00	594.00	507.00	592.00	507.00	592.00	506.00	590.00	506.00	590.00	504.00	589.00	504.00	589.00	503.00	587.00	503.00	587.00	501.00	585.00	501.00	585.00	500.00	583.00	500.00	583.00	499.00	582.00	499.00	582.00	498.00	580.00	498.00	580.00	497.00	569.00	497.00	569.00	495.00	558.00	495.00	558.00	497.00	551.00	497.00	551.00	498.00	545.00	498.00	545.00	500.00	541.00	500.00	541.00	501.00	536.00	501.00	536.00	503.00	531.00	503.00	531.00	504.00	527.00	504.00	527.00	505.00	526.00	505.00	526.00	506.00	524.00	506.00	524.00	507.00	521.00	507.00	521.00	508.00	520.00	508.00	520.00	509.00	516.00	509.00	516.00	510.00	507.00	510.00	507.00	511.00	506.00	511.00	506.00	512.00	496.00	512.00	496.00	513.00	482.00	513.00	482.00	515.00	461.00	515.00	461.00	513.00	460.00	513.00	460.00	512.00	459.00	512.00	459.00	510.00	458.00	510.00	458.00	507.00	457.00	507.00	457.00	506.00	456.00	506.00	456.00	504.00	455.00	504.00	455.00	498.00	454.00	498.00	454.00	497.00	453.00	497.00	453.00	494.00	452.00	494.00	452.00	489.00	450.00	489.00	450.00	485.00	449.00	485.00	449.00	482.00	448.00	482.00	448.00	481.00	447.00	481.00	447.00	480.00	446.00	480.00	446.00	477.00	445.00	477.00	445.00	476.00	443.00	476.00	443.00	474.00	442.00	474.00	442.00	473.00	440.00	473.00	440.00	471.00	438.00	471.00	438.00	470.00	436.00	470.00	436.00	469.00	435.00	469.00	435.00	468.00	434.00	468.00	434.00	467.00	431.00	467.00	431.00	465.00	428.00	465.00	428.00	464.00	414.00	464.00	414.00	455.00	416.00	455.00	416.00	450.00	417.00	450.00	417.00	447.00	419.00	447.00	419.00	444.00	420.00	444.00	420.00	441.00	422.00	441.00	422.00	438.00	423.00	438.00	423.00	437.00	424.00	437.00	424.00	436.00	425.00	436.00	425.00	435.00	426.00	435.00	426.00	434.00	429.00	434.00	429.00	432.00	431.00	432.00	431.00	431.00	434.00	431.00	434.00	429.00	437.00	429.00	437.00	428.00	440.00	428.00	440.00	426.00	441.00	426.00	441.00	425.00	444.00	425.00	444.00	423.00	446.00	423.00	446.00	422.00	449.00	422.00	449.00	420.00	452.00	420.00	452.00	419.00	455.00	419.00	455.00	417.00	458.00	417.00	458.00	416.00	459.00	416.00	459.00	415.00	460.00	415.00	460.00	414.00	462.00	414.00	462.00	413.00	465.00	413.00	465.00	411.00	468.00	411.00	468.00	410.00	470.00	410.00	470.00	408.00	473.00	408.00	473.00	407.00	474.00	407.00	474.00	406.00	475.00	406.00	475.00	405.00	476.00	405.00	476.00	404.00	477.00	404.00	477.00	386.00	476.00	386.00	476.00	378.00	474.00	378.00	474.00	375.00	473.00	375.00	473.00	372.00	471.00	372.00	471.00	371.00	470.00	371.00	470.00	368.00	468.00	368.00	468.00	365.00	467.00	365.00	467.00	362.00	468.00	362.00	468.00	359.00	469.00	359.00	469.00	358.00	470.00	358.00	470.00	357.00	471.00	357.00	471.00	356.00	473.00	356.00	473.00	353.00	474.00	353.00	474.00	351.00	476.00	351.00	476.00	348.00	477.00	348.00	477.00	347.00	479.00	347.00	479.00	344.00	480.00	344.00	480.00	341.00	482.00	341.00	482.00	339.00	483.00	339.00	483.00	335.00	485.00	335.00	485.00	330.00	486.00	330.00	486.00	324.00	488.00	324.00	488.00	317.00	489.00	317.00	489.00	311.00	491.00	311.00	491.00	306.00	492.00	306.00	492.00	304.00	493.00	304.00	493.00	303.00	494.00	303.00	494.00	302.00	495.00	302.00	495.00	299.00	497.00	299.00	497.00	297.00	503.00	297.00	503.00	296.00	504.00	296.00	504.00	295.00	507.00	295.00	507.00	294.00	533.00	294.00	533.00	295.00	536.00	295.00	536.00	296.00	545.00	296.00	545.00	297.00	554.00	297.00	554.00	299.00	557.00	299.00	557.00	298.00	558.00	298.00	558.00	297.00	560.00	297.00	560.00	296.00	563.00	296.00	563.00	294.00	566.00	294.00	566.00	293.00	569.00	293.00	569.00	291.00	570.00	291.00	570.00	290.00	573.00	290.00	573.00	288.00	575.00	288.00	575.00	287.00	578.00	287.00	578.00	285.00	581.00	285.00	581.00	284.00	584.00	284.00	584.00	282.00	587.00	282.00	587.00	281.00	590.00	281.00	590.00	279.00	594.00	279.00	594.00	278.00	597.00	278.00	597.00	277.00	598.00	277.00	598.00	276.00	602.00	276.00	602.00	275.00	609.00	275.00	609.00	273.00	620.00	273.00	620.00	272.00	621.00	272.00	621.00	273.00	627.00	273.00	627.00	275.00	633.00	275.00	633.00	276.00	639.00	276.00	639.00	275.00	642.00	275.00	642.00	274.00	643.00	274.00	643.00	273.00	647.00	273.00	647.00	272.00	662.00	272.00	662.00	273.00	666.00	273.00	666.00	275.00	669.00	275.00	669.00	276.00	671.00	276.00	671.00	278.00	672.00	278.00	672.00	279.00	674.00	279.00	674.00	284.00	675.00	284.00	675.00	307.00	674.00	307.00	674.00	313.00	673.00	313.00	673.00	314.00	672.00	314.00	672.00	318.00	671.00	318.00	671.00	321.00	669.00	321.00	669.00	324.00	668.00	324.00	668.00	328.00	667.00	328.00	667.00	329.00	666.00	329.00	666.00	331.00	665.00	331.00	665.00	335.00	664.00	335.00	664.00	336.00	663.00	336.00	663.00	339.00	662.00	339.00	662.00	344.00	660.00	344.00	660.00	348.00	659.00	348.00	659.00	379.00	657.00	379.00	657.00	384.00	660.00	384.00	660.00	385.00	662.00	385.00	662.00	387.00	663.00	387.00	663.00	390.00	664.00	390.00	664.00	392.00	665.00	392.00	665.00	396.00	666.00	396.00	666.00	397.00	667.00	397.00	667.00	398.00	668.00	398.00	668.00	399.00	669.00	399.00	669.00	400.00	670.00	400.00	670.00	401.00	671.00	401.00	671.00	402.00	672.00	402.00	672.00	403.00	673.00	403.00	673.00	404.00	675.00	404.00	675.00	405.00	676.00	405.00	676.00	406.00	677.00	406.00	677.00	407.00	678.00	407.00	678.00	408.00	680.00	408.00	680.00	409.00	681.00	409.00	681.00	410.00	683.00	410.00	683.00	411.00	684.00	411.00	684.00	412.00	686.00	412.00	686.00	413.00	687.00	413.00	687.00	414.00	690.00	414.00	690.00	415.00	691.00	415.00	691.00	416.00	696.00	416.00	696.00	417.00	698.00	417.00	698.00	418.00	715.00	418.00	715.00	417.00	716.00	417.00	716.00	416.00	719.00	416.00	719.00	414.00	725.00	414.00	725.00	413.00	729.00	413.00	729.00	412.00	730.00	412.00	730.00	411.00	734.00	411.00	734.00	410.00	737.00	410.00	737.00	408.00	741.00	408.00	741.00	407.00	746.00	407.00	746.00	405.00	747.00	405.00	747.00	404.00	749.00	404.00	749.00	410.00	748.00	410.00	748.00	411.00	747.00	411.00	747.00	423.00	746.00	423.00	746.00	431.00	745.00	431.00	745.00	432.00	744.00	432.00
T0_thres.tif	0378-0870	391.20	172.94	4025.51	49.99	0.1221	907.00	414.00	902.00	414.00	902.00	416.00	898.00	416.00	898.00	417.00	894.00	417.00	894.00	418.00	893.00	418.00	893.00	419.00	889.00	419.00	889.00	420.00	882.00	420.00	882.00	421.00	881.00	421.00	881.00	422.00	876.00	422.00	876.00	423.00	872.00	423.00	872.00	424.00	871.00	424.00	871.00	425.00	866.00	425.00	866.00	426.00	863.00	426.00	863.00	427.00	862.00	427.00	862.00	428.00	860.00	428.00	860.00	429.00	857.00	429.00	857.00	431.00	855.00	431.00	855.00	432.00	854.00	432.00	854.00	433.00	853.00	433.00	853.00	434.00	851.00	434.00	851.00	435.00	849.00	435.00	849.00	436.00	848.00	436.00	848.00	437.00	846.00	437.00	846.00	438.00	843.00	438.00	843.00	440.00	841.00	440.00	841.00	441.00	839.00	441.00	839.00	443.00	837.00	443.00	837.00	444.00	836.00	444.00	836.00	445.00	835.00	445.00	835.00	446.00	832.00	446.00	832.00	447.00	830.00	447.00	830.00	449.00	827.00	449.00	827.00	450.00	824.00	450.00	824.00	452.00	820.00	452.00	820.00	453.00	816.00	453.00	816.00	455.00	813.00	455.00	813.00	456.00	810.00	456.00	810.00	457.00	809.00	457.00	809.00	458.00	806.00	458.00	806.00	459.00	803.00	459.00	803.00	461.00	799.00	461.00	799.00	462.00	794.00	462.00	794.00	463.00	793.00	463.00	793.00	464.00	786.00	464.00	786.00	465.00	776.00	465.00	776.00	466.00	775.00	466.00	775.00	467.00	767.00	467.00	767.00	465.00	761.00	465.00	761.00	464.00	760.00	464.00	760.00	463.00	759.00	463.00	759.00	462.00	757.00	462.00	757.00	461.00	755.00	461.00	755.00	459.00	754.00	459.00	754.00	458.00	752.00	458.00	752.00	455.00	751.00	455.00	751.00	454.00	750.00	454.00	750.00	452.00	749.00	452.00	749.00	449.00	748.00	449.00	748.00	448.00	747.00	448.00	747.00	434.00	749.00	434.00	749.00	426.00	750.00	426.00	750.00	413.00	752.00	413.00	752.00	405.00	753.00	405.00	753.00	401.00	755.00	401.00	755.00	399.00	756.00	399.00	756.00	397.00	757.00	397.00	757.00	396.00	758.00	396.00	758.00	395.00	759.00	395.00	759.00	392.00	760.00	392.00	760.00	391.00	761.00	391.00	761.00	390.00	762.00	390.00	762.00	389.00	764.00	389.00	764.00	386.00	765.00	386.00	765.00	383.00	767.00	383.00	767.00	381.00	768.00	381.00	768.00	379.00	769.00	379.00	769.00	378.00	770.00	378.00	770.00	377.00	771.00	377.00	771.00	374.00	773.00	374.00	773.00	371.00	776.00	371.00	776.00	369.00	777.00	369.00	777.00	368.00	779.00	368.00	779.00	366.00	780.00	366.00	780.00	365.00	782.00	365.00	782.00	363.00	783.00	363.00	783.00	362.00	784.00	362.00	784.00	361.00	785.00	361.00	785.00	360.00	786.00	360.00	786.00	359.00	788.00	359.00	788.00	357.00	791.00	357.00	791.00	356.00	792.00	356.00	792.00	355.00	793.00	355.00	793.00	354.00	795.00	354.00	795.00	353.00	800.00	353.00	800.00	351.00	804.00	351.00	804.00	353.00	806.00	353.00	806.00	354.00	809.00	354.00	809.00	356.00	810.00	356.00	810.00	357.00	812.00	357.00	812.00	358.00	813.00	358.00	813.00	359.00	816.00	359.00	816.00	360.00	820.00	360.00	820.00	361.00	821.00	361.00	821.00	362.00	828.00	362.00	828.00	363.00	836.00	363.00	836.00	365.00	854.00	365.00	854.00	363.00	858.00	363.00	858.00	362.00	863.00	362.00	863.00	360.00	864.00	360.00	864.00	359.00	866.00	359.00	866.00	357.00	867.00	357.00	867.00	356.00	870.00	356.00	870.00	354.00	872.00	354.00	872.00	351.00	873.00	351.00	873.00	350.00	875.00	350.00	875.00	346.00	876.00	346.00	876.00	347.00	881.00	347.00	881.00	348.00	890.00	348.00	890.00	347.00	891.00	347.00	891.00	346.00	892.00	346.00	892.00	345.00	893.00	345.00	893.00	329.00	894.00	329.00	894.00	328.00	895.00	328.00	895.00	327.00	896.00	327.00	896.00	326.00	899.00	326.00	899.00	324.00	900.00	324.00	900.00	323.00	903.00	323.00	903.00	320.00	904.00	320.00	904.00	318.00	905.00	318.00	905.00	317.00	906.00	317.00	906.00	318.00	908.00	318.00	908.00	320.00	912.00	320.00	912.00	321.00	923.00	321.00	923.00	320.00	926.00	320.00	926.00	315.00	927.00	315.00	927.00	300.00	929.00	300.00	929.00	299.00	932.00	299.00	932.00	297.00	935.00	297.00	935.00	296.00	938.00	296.00	938.00	294.00	941.00	294.00	941.00	293.00	945.00	293.00	945.00	291.00	950.00	291.00	950.00	290.00	956.00	290.00	956.00	291.00	971.00	291.00	971.00	292.00	972.00	292.00	972.00	293.00	977.00	293.00	977.00	294.00	978.00	294.00	978.00	296.00	981.00	296.00	981.00	297.00	984.00	297.00	984.00	299.00	986.00	299.00	986.00	301.00	987.00	301.00	987.00	303.00	989.00	303.00	989.00	305.00	990.00	305.00	990.00	309.00	992.00	309.00	992.00	312.00	993.00	312.00	993.00	323.00	992.00	323.00	992.00	327.00	990.00	327.00	990.00	331.00	989.00	331.00	989.00	335.00	987.00	335.00	987.00	337.00	986.00	337.00	986.00	339.00	984.00	339.00	984.00	342.00	983.00	342.00	983.00	344.00	982.00	344.00	982.00	345.00	981.00	345.00	981.00	347.00	980.00	347.00	980.00	348.00	978.00	348.00	978.00	351.00	977.00	351.00	977.00	352.00	976.00	352.00	976.00	353.00	975.00	353.00	975.00	354.00	974.00	354.00	974.00	355.00	973.00	355.00	973.00	356.00	972.00	356.00	972.00	357.00	971.00	357.00	971.00	358.00	970.00	358.00	970.00	359.00	969.00	359.00	969.00	360.00	968.00	360.00	968.00	361.00	967.00	361.00	967.00	362.00	966.00	362.00	966.00	363.00	965.00	363.00	965.00	364.00	964.00	364.00	964.00	365.00	963.00	365.00	963.00	366.00	962.00	366.00	962.00	367.00	961.00	367.00	961.00	368.00	960.00	368.00	960.00	369.00	959.00	369.00	959.00	370.00	958.00	370.00	958.00	371.00	956.00	371.00	956.00	372.00	954.00	372.00	954.00	374.00	953.00	374.00	953.00	386.00	948.00	386.00	948.00	387.00	941.00	387.00	941.00	388.00	940.00	388.00	940.00	389.00	934.00	389.00	934.00	390.00	930.00	390.00	930.00	391.00	929.00	391.00	929.00	392.00	924.00	392.00	924.00	393.00	921.00	393.00	921.00	395.00	918.00	395.00	918.00	396.00	917.00	396.00	917.00	397.00	916.00	397.00	916.00	398.00	915.00	398.00	915.00	399.00	914.00	399.00	914.00	411.00	912.00	411.00	912.00	413.00	907.00	413.00
T0_thres.tif	0464-0911	411.53	209.01	2580.39	39.36	0.1162	997.00	464.00	996.00	464.00	996.00	466.00	995.00	466.00	995.00	469.00	994.00	469.00	994.00	470.00	993.00	470.00	993.00	473.00	992.00	473.00	992.00	475.00	991.00	475.00	991.00	477.00	990.00	477.00	990.00	478.00	989.00	478.00	989.00	480.00	988.00	480.00	988.00	481.00	987.00	481.00	987.00	482.00	986.00	482.00	986.00	483.00	985.00	483.00	985.00	485.00	983.00	485.00	983.00	486.00	982.00	486.00	982.00	487.00	964.00	487.00	964.00	488.00	958.00	488.00	958.00	489.00	948.00	489.00	948.00	490.00	944.00	490.00	944.00	491.00	939.00	491.00	939.00	492.00	936.00	492.00	936.00	493.00	929.00	493.00	929.00	494.00	925.00	494.00	925.00	495.00	918.00	495.00	918.00	496.00	915.00	496.00	915.00	497.00	911.00	497.00	911.00	498.00	908.00	498.00	908.00	499.00	904.00	499.00	904.00	500.00	902.00	500.00	902.00	501.00	897.00	501.00	897.00	502.00	896.00	502.00	896.00	503.00	894.00	503.00	894.00	504.00	892.00	504.00	892.00	505.00	891.00	505.00	891.00	506.00	890.00	506.00	890.00	507.00	888.00	507.00	888.00	508.00	887.00	508.00	887.00	509.00	886.00	509.00	886.00	510.00	885.00	510.00	885.00	511.00	884.00	511.00	884.00	512.00	882.00	512.00	882.00	514.00	881.00	514.00	881.00	515.00	879.00	515.00	879.00	517.00	858.00	517.00	858.00	516.00	848.00	516.00	848.00	515.00	844.00	515.00	844.00	514.00	843.00	514.00	843.00	513.00	841.00	513.00	841.00	511.00	840.00	511.00	840.00	510.00	839.00	510.00	839.00	509.00	838.00	509.00	838.00	507.00	836.00	507.00	836.00	505.00	835.00	505.00	835.00	504.00	834.00	504.00	834.00	503.00	833.00	503.00	833.00	501.00	832.00	501.00	832.00	499.00	831.00	499.00	831.00	497.00	830.00	497.00	830.00	494.00	829.00	494.00	829.00	493.00	828.00	493.00	828.00	489.00	827.00	489.00	827.00	486.00	826.00	486.00	826.00	481.00	825.00	481.00	825.00	479.00	824.00	479.00	824.00	468.00	825.00	468.00	825.00	466.00	826.00	466.00	826.00	463.00	827.00	463.00	827.00	462.00	828.00	462.00	828.00	460.00	829.00	460.00	829.00	459.00	830.00	459.00	830.00	458.00	831.00	458.00	831.00	457.00	832.00	457.00	832.00	456.00	833.00	456.00	833.00	454.00	834.00	454.00	834.00	453.00	835.00	453.00	835.00	452.00	836.00	452.00	836.00	451.00	837.00	451.00	837.00	450.00	838.00	450.00	838.00	447.00	840.00	447.00	840.00	446.00	842.00	446.00	842.00	444.00	843.00	444.00	843.00	443.00	846.00	443.00	846.00	441.00	848.00	441.00	848.00	440.00	851.00	440.00	851.00	438.00	854.00	438.00	854.00	437.00	855.00	437.00	855.00	436.00	856.00	436.00	856.00	435.00	857.00	435.00	857.00	434.00	860.00	434.00	860.00	432.00	863.00	432.00	863.00	431.00	864.00	431.00	864.00	430.00	865.00	430.00	865.00	429.00	869.00	429.00	869.00	428.00	873.00	428.00	873.00	427.00	874.00	427.00	874.00	426.00	878.00	426.00	878.00	425.00	884.00	425.00	884.00	423.00	891.00	423.00	891.00	422.00	896.00	422.00	896.00	420.00	900.00	420.00	900.00	419.00	905.00	419.00	905.00	417.00	909.00	417.00	909.00	416.00	915.00	416.00	915.00	414.00	918.00	414.00	918.00	413.00	920.00	413.00	920.00	411.00	923.00	411.00	923.00	413.00	936.00	413.00	936.00	414.00	956.00	414.00	956.00	415.00	958.00	415.00	958.00	416.00	961.00	416.00	961.00	418.00	967.00	418.00	967.00	419.00	969.00	419.00	969.00	420.00	976.00	420.00	976.00	421.00	978.00	421.00	978.00	422.00	981.00	422.00	981.00	423.00	983.00	423.00	983.00	424.00	985.00	424.00	985.00	425.00	986.00	425.00	986.00	426.00	988.00	426.00	988.00	427.00	989.00	427.00	989.00	428.00	991.00	428.00	991.00	429.00	992.00	429.00	992.00	430.00	994.00	430.00	994.00	432.00	995.00	432.00	995.00	435.00	996.00	435.00	996.00	437.00	997.00	437.00	997.00	441.00	998.00	441.00	998.00	457.00	997.00	457.00
T0_thres.tif	0313-0835	376.77	142.70	1101.70	-75.90	0.1668	867.00	339.00	869.00	339.00	869.00	341.00	870.00	341.00	870.00	344.00	873.00	344.00	873.00	345.00	872.00	345.00	872.00	347.00	871.00	347.00	871.00	348.00	870.00	348.00	870.00	349.00	869.00	349.00	869.00	351.00	867.00	351.00	867.00	353.00	865.00	353.00	865.00	354.00	864.00	354.00	864.00	355.00	863.00	355.00	863.00	356.00	861.00	356.00	861.00	357.00	860.00	357.00	860.00	359.00	856.00	359.00	856.00	360.00	852.00	360.00	852.00	361.00	851.00	361.00	851.00	362.00	839.00	362.00	839.00	360.00	830.00	360.00	830.00	359.00	823.00	359.00	823.00	358.00	822.00	358.00	822.00	357.00	818.00	357.00	818.00	356.00	815.00	356.00	815.00	354.00	813.00	354.00	813.00	353.00	812.00	353.00	812.00	351.00	809.00	351.00	809.00	350.00	808.00	350.00	808.00	349.00	807.00	349.00	807.00	348.00	806.00	348.00	806.00	345.00	804.00	345.00	804.00	342.00	803.00	342.00	803.00	330.00	802.00	330.00	802.00	329.00	801.00	329.00	801.00	324.00	800.00	324.00	800.00	320.00	798.00	320.00	798.00	312.00	797.00	312.00	797.00	299.00	798.00	299.00	798.00	293.00	800.00	293.00	800.00	290.00	801.00	290.00	801.00	287.00	803.00	287.00	803.00	285.00	804.00	285.00	804.00	283.00	805.00	283.00	805.00	282.00	806.00	282.00	806.00	281.00	807.00	281.00	807.00	279.00	809.00	279.00	809.00	278.00	810.00	278.00	810.00	276.00	812.00	276.00	812.00	275.00	813.00	275.00	813.00	273.00	815.00	273.00	815.00	272.00	816.00	272.00	816.00	269.00	818.00	269.00	818.00	267.00	819.00	267.00	819.00	266.00	821.00	266.00	821.00	265.00	823.00	265.00	823.00	264.00	825.00	264.00	825.00	265.00	835.00	265.00	835.00	266.00	838.00	266.00	838.00	267.00	840.00	267.00	840.00	268.00	843.00	268.00	843.00	269.00	845.00	269.00	845.00	270.00	848.00	270.00	848.00	271.00	849.00	271.00	849.00	272.00	851.00	272.00	851.00	273.00	852.00	273.00	852.00	274.00	853.00	274.00	853.00	275.00	854.00	275.00	854.00	276.00	855.00	276.00	855.00	277.00	856.00	277.00	856.00	278.00	857.00	278.00	857.00	280.00	858.00	280.00	858.00	300.00	859.00	300.00	859.00	301.00	860.00	301.00	860.00	308.00	861.00	308.00	861.00	314.00	863.00	314.00	863.00	317.00	864.00	317.00	864.00	318.00	867.00	318.00	867.00	324.00	866.00	324.00	866.00	335.00	867.00	335.00
T0_thres.tif	0297-0882	399.24	133.51	332.99	-74.89	0.0484	897.00	290.00	896.00	290.00	896.00	300.00	897.00	300.00	897.00	306.00	899.00	306.00	899.00	309.00	900.00	309.00	900.00	311.00	902.00	311.00	902.00	313.00	903.00	313.00	903.00	314.00	902.00	314.00	902.00	315.00	900.00	315.00	900.00	320.00	898.00	320.00	898.00	321.00	897.00	321.00	897.00	322.00	896.00	322.00	896.00	323.00	894.00	323.00	894.00	324.00	893.00	324.00	893.00	325.00	892.00	325.00	892.00	326.00	890.00	326.00	890.00	323.00	889.00	323.00	889.00	322.00	888.00	322.00	888.00	321.00	887.00	321.00	887.00	320.00	886.00	320.00	886.00	319.00	885.00	319.00	885.00	318.00	884.00	318.00	884.00	317.00	881.00	317.00	881.00	315.00	875.00	315.00	875.00	314.00	866.00	314.00	866.00	311.00	864.00	311.00	864.00	305.00	863.00	305.00	863.00	299.00	862.00	299.00	862.00	298.00	861.00	298.00	861.00	285.00	863.00	285.00	863.00	281.00	864.00	281.00	864.00	280.00	865.00	280.00	865.00	279.00	866.00	279.00	866.00	278.00	869.00	278.00	869.00	276.00	872.00	276.00	872.00	275.00	875.00	275.00	875.00	273.00	879.00	273.00	879.00	272.00	884.00	272.00	884.00	270.00	888.00	270.00	888.00	271.00	891.00	271.00	891.00	270.00	892.00	270.00	892.00	269.00	897.00	269.00	897.00	270.00	899.00	270.00	899.00	272.00	900.00	272.00	900.00	273.00	902.00	273.00	902.00	275.00	903.00	275.00	903.00	279.00	902.00	279.00	902.00	281.00	901.00	281.00	901.00	282.00	900.00	282.00	900.00	283.00	899.00	283.00	899.00	285.00	897.00	285.00
T0_thres.tif	0172-0551	246.49	75.70	4366.48	-45.43	0.2020	644.00	219.00	642.00	219.00	642.00	221.00	641.00	221.00	641.00	223.00	640.00	223.00	640.00	224.00	639.00	224.00	639.00	225.00	638.00	225.00	638.00	227.00	636.00	227.00	636.00	228.00	635.00	228.00	635.00	231.00	633.00	231.00	633.00	234.00	632.00	234.00	632.00	236.00	630.00	236.00	630.00	237.00	629.00	237.00	629.00	239.00	628.00	239.00	628.00	240.00	627.00	240.00	627.00	241.00	626.00	241.00	626.00	242.00	625.00	242.00	625.00	243.00	624.00	243.00	624.00	244.00	623.00	244.00	623.00	246.00	621.00	246.00	621.00	248.00	619.00	248.00	619.00	249.00	618.00	249.00	618.00	251.00	616.00	251.00	616.00	252.00	615.00	252.00	615.00	253.00	614.00	253.00	614.00	254.00	612.00	254.00	612.00	255.00	611.00	255.00	611.00	257.00	609.00	257.00	609.00	258.00	606.00	258.00	606.00	260.00	605.00	260.00	605.00	261.00	603.00	261.00	603.00	262.00	602.00	262.00	602.00	263.00	600.00	263.00	600.00	264.00	599.00	264.00	599.00	266.00	597.00	266.00	597.00	267.00	596.00	267.00	596.00	268.00	595.00	268.00	595.00	269.00	593.00	269.00	593.00	270.00	591.00	270.00	591.00	271.00	590.00	271.00	590.00	272.00	589.00	272.00	589.00	273.00	585.00	273.00	585.00	275.00	583.00	275.00	583.00	276.00	581.00	276.00	581.00	278.00	579.00	278.00	579.00	279.00	578.00	279.00	578.00	281.00	576.00	281.00	576.00	282.00	575.00	282.00	575.00	284.00	572.00	284.00	572.00	285.00	570.00	285.00	570.00	286.00	569.00	286.00	569.00	287.00	567.00	287.00	567.00	283.00	568.00	283.00	568.00	282.00	569.00	282.00	569.00	272.00	567.00	272.00	567.00	264.00	566.00	264.00	566.00	261.00	565.00	261.00	565.00	260.00	564.00	260.00	564.00	258.00	563.00	258.00	563.00	254.00	562.00	254.00	562.00	253.00	561.00	253.00	561.00	251.00	560.00	251.00	560.00	249.00	559.00	249.00	559.00	248.00	558.00	248.00	558.00	246.00	557.00	246.00	557.00	245.00	556.00	245.00	556.00	244.00	555.00	244.00	555.00	242.00	554.00	242.00	554.00	239.00	552.00	239.00	552.00	236.00	551.00	236.00	551.00	234.00	549.00	234.00	549.00	233.00	548.00	233.00	548.00	230.00	545.00	230.00	545.00	227.00	544.00	227.00	544.00	226.00	543.00	226.00	543.00	225.00	542.00	225.00	542.00	224.00	539.00	224.00	539.00	222.00	537.00	222.00	537.00	221.00	535.00	221.00	535.00	220.00	534.00	220.00	534.00	219.00	533.00	219.00	533.00	218.00	531.00	218.00	531.00	216.00	528.00	216.00	528.00	215.00	527.00	215.00	527.00	213.00	525.00	213.00	525.00	212.00	524.00	212.00	524.00	210.00	521.00	210.00	521.00	209.00	520.00	209.00	520.00	208.00	519.00	208.00	519.00	207.00	518.00	207.00	518.00	206.00	516.00	206.00	516.00	204.00	514.00	204.00	514.00	203.00	512.00	203.00	512.00	201.00	511.00	201.00	511.00	200.00	509.00	200.00	509.00	198.00	506.00	198.00	506.00	197.00	503.00	197.00	503.00	195.00	501.00	195.00	501.00	194.00	498.00	194.00	498.00	192.00	495.00	192.00	495.00	191.00	492.00	191.00	492.00	189.00	488.00	189.00	488.00	188.00	486.00	188.00	486.00	186.00	484.00	186.00	484.00	185.00	482.00	185.00	482.00	182.00	480.00	182.00	480.00	180.00	479.00	180.00	479.00	179.00	478.00	179.00	478.00	178.00	477.00	178.00	477.00	176.00	476.00	176.00	476.00	174.00	475.00	174.00	475.00	173.00	474.00	173.00	474.00	171.00	473.00	171.00	473.00	167.00	471.00	167.00	471.00	164.00	470.00	164.00	470.00	159.00	468.00	159.00	468.00	156.00	467.00	156.00	467.00	150.00	465.00	150.00	465.00	146.00	464.00	146.00	464.00	141.00	463.00	141.00	463.00	140.00	462.00	140.00	462.00	137.00	461.00	137.00	461.00	132.00	459.00	132.00	459.00	129.00	458.00	129.00	458.00	126.00	457.00	126.00	457.00	125.00	456.00	125.00	456.00	123.00	455.00	123.00	455.00	119.00	454.00	119.00	454.00	118.00	453.00	118.00	453.00	116.00	452.00	116.00	452.00	111.00	450.00	111.00	450.00	107.00	449.00	107.00	449.00	102.00	447.00	102.00	447.00	98.00	446.00	98.00	446.00	92.00	444.00	92.00	444.00	87.00	443.00	87.00	443.00	83.00	441.00	83.00	441.00	81.00	440.00	81.00	440.00	74.00	441.00	74.00	441.00	72.00	442.00	72.00	442.00	68.00	443.00	68.00	443.00	67.00	444.00	67.00	444.00	66.00	445.00	66.00	445.00	64.00	446.00	64.00	446.00	63.00	447.00	63.00	447.00	62.00	448.00	62.00	448.00	61.00	449.00	61.00	449.00	60.00	452.00	60.00	452.00	59.00	454.00	59.00	454.00	58.00	458.00	58.00	458.00	57.00	474.00	57.00	474.00	58.00	483.00	58.00	483.00	59.00	487.00	59.00	487.00	60.00	492.00	60.00	492.00	61.00	493.00	61.00	493.00	62.00	494.00	62.00	494.00	63.00	495.00	63.00	495.00	64.00	499.00	64.00	499.00	66.00	500.00	66.00	500.00	67.00	501.00	67.00	501.00	69.00	502.00	69.00	502.00	70.00	503.00	70.00	503.00	73.00	504.00	73.00	504.00	74.00	505.00	74.00	505.00	77.00	506.00	77.00	506.00	78.00	507.00	78.00	507.00	80.00	508.00	80.00	508.00	81.00	509.00	81.00	509.00	83.00	510.00	83.00	510.00	84.00	511.00	84.00	511.00	85.00	512.00	85.00	512.00	86.00	513.00	86.00	513.00	87.00	514.00	87.00	514.00	88.00	515.00	88.00	515.00	89.00	516.00	89.00	516.00	90.00	517.00	90.00	517.00	91.00	518.00	91.00	518.00	92.00	519.00	92.00	519.00	93.00	520.00	93.00	520.00	94.00	521.00	94.00	521.00	96.00	523.00	96.00	523.00	97.00	524.00	97.00	524.00	98.00	526.00	98.00	526.00	99.00	527.00	99.00	527.00	101.00	528.00	101.00	528.00	102.00	529.00	102.00	529.00	103.00	531.00	103.00	531.00	104.00	532.00	104.00	532.00	105.00	533.00	105.00	533.00	106.00	535.00	106.00	535.00	107.00	536.00	107.00	536.00	108.00	537.00	108.00	537.00	109.00	538.00	109.00	538.00	110.00	539.00	110.00	539.00	111.00	540.00	111.00	540.00	112.00	542.00	112.00	542.00	113.00	543.00	113.00	543.00	114.00	555.00	114.00	555.00	126.00	556.00	126.00	556.00	127.00	557.00	127.00	557.00	131.00	558.00	131.00	558.00	134.00	560.00	134.00	560.00	135.00	561.00	135.00	561.00	137.00	572.00	137.00	572.00	135.00	575.00	135.00	575.00	136.00	576.00	136.00	576.00	138.00	578.00	138.00	578.00	148.00	579.00	148.00	579.00	150.00	580.00	150.00	580.00	151.00	581.00	151.00	581.00	154.00	582.00	154.00	582.00	156.00	584.00	156.00	584.00	158.00	585.00	158.00	585.00	159.00	587.00	159.00	587.00	160.00	588.00	160.00	588.00	161.00	591.00	161.00	591.00	162.00	594.00	162.00	594.00	164.00	599.00	164.00	599.00	165.00	601.00	165.00	601.00	166.00	602.00	166.00	602.00	167.00	606.00	167.00	606.00	168.00	616.00	168.00	616.00	169.00	617.00	169.00	617.00	170.00	632.00	170.00	632.00	168.00	638.00	168.00	638.00	167.00	641.00	167.00	641.00	165.00	642.00	165.00	642.00	164.00	645.00	164.00	645.00	162.00	646.00	162.00	646.00	163.00	647.00	163.00	647.00	164.00	648.00	164.00	648.00	167.00	650.00	167.00	650.00	169.00	651.00	169.00	651.00	170.00	653.00	170.00	653.00	172.00	654.00	172.00	654.00	174.00	655.00	174.00	655.00	175.00	656.00	175.00	656.00	177.00	657.00	177.00	657.00	179.00	659.00	179.00	659.00	182.00	660.00	182.00	660.00	183.00	661.00	183.00	661.00	184.00	662.00	184.00	662.00	190.00	661.00	190.00	661.00	191.00	660.00	191.00	660.00	194.00	659.00	194.00	659.00	197.00	657.00	197.00	657.00	199.00	656.00	199.00	656.00	202.00	655.00	202.00	655.00	203.00	654.00	203.00	654.00	204.00	653.00	204.00	653.00	206.00	652.00	206.00	652.00	207.00	651.00	207.00	651.00	209.00	650.00	209.00	650.00	211.00	649.00	211.00	649.00	212.00	648.00	212.00	648.00	213.00	647.00	213.00	647.00	214.00	646.00	214.00	646.00	215.00	645.00	215.00	645.00	217.00	644.00	217.00
T0_thres.tif	0114-0644	290.06	50.47	1945.93	65.23	0.1126	710.00	96.00	708.00	96.00	708.00	102.00	707.00	102.00	707.00	104.00	705.00	104.00	705.00	106.00	704.00	106.00	704.00	108.00	702.00	108.00	702.00	111.00	701.00	111.00	701.00	113.00	699.00	113.00	699.00	114.00	698.00	114.00	698.00	115.00	697.00	115.00	697.00	116.00	696.00	116.00	696.00	117.00	695.00	117.00	695.00	119.00	693.00	119.00	693.00	120.00	692.00	120.00	692.00	122.00	690.00	122.00	690.00	123.00	689.00	123.00	689.00	125.00	687.00	125.00	687.00	126.00	686.00	126.00	686.00	128.00	684.00	128.00	684.00	129.00	683.00	129.00	683.00	131.00	681.00	131.00	681.00	132.00	680.00	132.00	680.00	134.00	678.00	134.00	678.00	135.00	677.00	135.00	677.00	137.00	675.00	137.00	675.00	138.00	674.00	138.00	674.00	140.00	672.00	140.00	672.00	141.00	669.00	141.00	669.00	143.00	666.00	143.00	666.00	144.00	665.00	144.00	665.00	145.00	664.00	145.00	664.00	146.00	662.00	146.00	662.00	147.00	659.00	147.00	659.00	149.00	657.00	149.00	657.00	150.00	656.00	150.00	656.00	151.00	655.00	151.00	655.00	152.00	653.00	152.00	653.00	153.00	651.00	153.00	651.00	154.00	650.00	154.00	650.00	155.00	649.00	155.00	649.00	156.00	647.00	156.00	647.00	158.00	645.00	158.00	645.00	159.00	642.00	159.00	642.00	161.00	640.00	161.00	640.00	162.00	638.00	162.00	638.00	164.00	635.00	164.00	635.00	165.00	630.00	165.00	630.00	166.00	629.00	166.00	629.00	167.00	619.00	167.00	619.00	166.00	618.00	166.00	618.00	165.00	608.00	165.00	608.00	164.00	604.00	164.00	604.00	163.00	603.00	163.00	603.00	162.00	602.00	162.00	602.00	161.00	597.00	161.00	597.00	159.00	593.00	159.00	593.00	158.00	590.00	158.00	590.00	156.00	588.00	156.00	588.00	155.00	587.00	155.00	587.00	153.00	585.00	153.00	585.00	152.00	584.00	152.00	584.00	149.00	583.00	149.00	583.00	148.00	582.00	148.00	582.00	146.00	581.00	146.00	581.00	132.00	578.00	132.00	578.00	129.00	579.00	129.00	579.00	127.00	580.00	127.00	580.00	126.00	581.00	126.00	581.00	123.00	582.00	123.00	582.00	120.00	584.00	120.00	584.00	116.00	585.00	116.00	585.00	113.00	587.00	113.00	587.00	110.00	588.00	110.00	588.00	105.00	590.00	105.00	590.00	95.00	591.00	95.00	591.00	93.00	593.00	93.00	593.00	90.00	596.00	90.00	596.00	87.00	597.00	87.00	597.00	84.00	599.00	84.00	599.00	81.00	600.00	81.00	600.00	80.00	602.00	80.00	602.00	78.00	603.00	78.00	603.00	77.00	605.00	77.00	605.00	75.00	606.00	75.00	606.00	73.00	607.00	73.00	607.00	72.00	608.00	72.00	608.00	71.00	609.00	71.00	609.00	68.00	611.00	68.00	611.00	66.00	636.00	66.00	636.00	65.00	648.00	65.00	648.00	68.00	650.00	68.00	650.00	74.00	651.00	74.00	651.00	75.00	652.00	75.00	652.00	76.00	653.00	76.00	653.00	77.00	654.00	77.00	654.00	78.00	666.00	78.00	666.00	77.00	669.00	77.00	669.00	74.00	670.00	74.00	670.00	73.00	671.00	73.00	671.00	72.00	672.00	72.00	672.00	70.00	673.00	70.00	673.00	69.00	674.00	69.00	674.00	64.00	682.00	64.00	682.00	63.00	684.00	63.00	684.00	62.00	699.00	62.00	699.00	64.00	701.00	64.00	701.00	65.00	702.00	65.00	702.00	66.00	704.00	66.00	704.00	68.00	705.00	68.00	705.00	72.00	706.00	72.00	706.00	73.00	707.00	73.00	707.00	78.00	708.00	78.00	708.00	86.00	710.00	86.00
T0_thres.tif	0264-0372	167.93	121.79	4953.65	-50.86	0.0538	459.00	263.00	460.00	263.00	460.00	264.00	461.00	264.00	461.00	265.00	462.00	265.00	462.00	266.00	463.00	266.00	463.00	268.00	465.00	268.00	465.00	270.00	467.00	270.00	467.00	272.00	469.00	272.00	469.00	273.00	470.00	273.00	470.00	274.00	471.00	274.00	471.00	276.00	472.00	276.00	472.00	277.00	473.00	277.00	473.00	278.00	474.00	278.00	474.00	280.00	475.00	280.00	475.00	281.00	476.00	281.00	476.00	282.00	477.00	282.00	477.00	283.00	479.00	283.00	479.00	284.00	481.00	284.00	481.00	285.00	483.00	285.00	483.00	286.00	486.00	286.00	486.00	287.00	487.00	287.00	487.00	288.00	489.00	288.00	489.00	289.00	490.00	289.00	490.00	290.00	493.00	290.00	493.00	291.00	495.00	291.00	495.00	292.00	497.00	292.00	497.00	294.00	495.00	294.00	495.00	295.00	494.00	295.00	494.00	296.00	492.00	296.00	492.00	299.00	491.00	299.00	491.00	301.00	490.00	301.00	490.00	302.00	489.00	302.00	489.00	303.00	488.00	303.00	488.00	308.00	486.00	308.00	486.00	314.00	485.00	314.00	485.00	321.00	483.00	321.00	483.00	327.00	482.00	327.00	482.00	332.00	480.00	332.00	480.00	336.00	479.00	336.00	479.00	338.00	478.00	338.00	478.00	339.00	477.00	339.00	477.00	341.00	476.00	341.00	476.00	344.00	474.00	344.00	474.00	346.00	473.00	346.00	473.00	348.00	471.00	348.00	471.00	351.00	470.00	351.00	470.00	353.00	468.00	353.00	468.00	355.00	467.00	355.00	467.00	356.00	466.00	356.00	466.00	357.00	465.00	357.00	465.00	359.00	464.00	359.00	464.00	360.00	461.00	360.00	461.00	361.00	460.00	361.00	460.00	359.00	457.00	359.00	457.00	358.00	456.00	358.00	456.00	357.00	454.00	357.00	454.00	356.00	453.00	356.00	453.00	355.00	452.00	355.00	452.00	354.00	451.00	354.00	451.00	353.00	450.00	353.00	450.00	352.00	449.00	352.00	449.00	351.00	448.00	351.00	448.00	350.00	447.00	350.00	447.00	349.00	446.00	349.00	446.00	348.00	445.00	348.00	445.00	347.00	444.00	347.00	444.00	346.00	443.00	346.00	443.00	345.00	441.00	345.00	441.00	344.00	439.00	344.00	439.00	343.00	436.00	343.00	436.00	342.00	435.00	342.00	435.00	341.00	432.00	341.00	432.00	339.00	429.00	339.00	429.00	338.00	428.00	338.00	428.00	337.00	426.00	337.00	426.00	336.00	425.00	336.00	425.00	335.00	422.00	335.00	422.00	334.00	420.00	334.00	420.00	333.00	416.00	333.00	416.00	332.00	414.00	332.00	414.00	331.00	410.00	331.00	410.00	330.00	406.00	330.00	406.00	329.00	401.00	329.00	401.00	328.00	398.00	328.00	398.00	327.00	393.00	327.00	393.00	328.00	384.00	328.00	384.00	329.00	376.00	329.00	376.00	330.00	372.00	330.00	372.00	331.00	369.00	331.00	369.00	332.00	368.00	332.00	368.00	333.00	367.00	333.00	367.00	334.00	365.00	334.00	365.00	335.00	364.00	335.00	364.00	336.00	362.00	336.00	362.00	337.00	361.00	337.00	361.00	338.00	360.00	338.00	360.00	339.00	359.00	339.00	359.00	340.00	358.00	340.00	358.00	341.00	357.00	341.00	357.00	342.00	356.00	342.00	356.00	343.00	354.00	343.00	354.00	344.00	352.00	344.00	352.00	345.00	351.00	345.00	351.00	346.00	350.00	346.00	350.00	347.00	348.00	347.00	348.00	348.00	347.00	348.00	347.00	349.00	340.00	349.00	340.00	348.00	339.00	348.00	339.00	347.00	336.00	347.00	336.00	346.00	335.00	346.00	335.00	345.00	332.00	345.00	332.00	344.00	331.00	344.00	331.00	343.00	329.00	343.00	329.00	342.00	328.00	342.00	328.00	341.00	326.00	341.00	326.00	339.00	324.00	339.00	324.00	337.00	322.00	337.00	322.00	335.00	320.00	335.00	320.00	333.00	319.00	333.00	319.00	332.00	318.00	332.00	318.00	331.00	317.00	331.00	317.00	330.00	316.00	330.00	316.00	328.00	315.00	328.00	315.00	327.00	314.00	327.00	314.00	326.00	313.00	326.00	313.00	323.00	312.00	323.00	312.00	321.00	311.00	321.00	311.00	319.00	310.00	319.00	310.00	315.00	309.00	315.00	309.00	314.00	308.00	314.00	308.00	310.00	307.00	310.00	307.00	308.00	306.00	308.00	306.00	303.00	305.00	303.00	305.00	299.00	304.00	299.00	304.00	294.00	303.00	294.00	303.00	293.00	302.00	293.00	302.00	289.00	301.00	289.00	301.00	287.00	300.00	287.00	300.00	285.00	299.00	285.00	299.00	283.00	298.00	283.00	298.00	281.00	297.00	281.00	297.00	279.00	296.00	279.00	296.00	277.00	295.00	277.00	295.00	275.00	294.00	275.00	294.00	273.00	293.00	273.00	293.00	272.00	292.00	272.00	292.00	269.00	291.00	269.00	291.00	268.00	290.00	268.00	290.00	265.00	288.00	265.00	288.00	263.00	287.00	263.00	287.00	262.00	286.00	262.00	286.00	261.00	285.00	261.00	285.00	260.00	284.00	260.00	284.00	258.00	283.00	258.00	283.00	257.00	282.00	257.00	282.00	256.00	281.00	256.00	281.00	255.00	280.00	255.00	280.00	253.00	278.00	253.00	278.00	251.00	277.00	251.00	277.00	249.00	276.00	249.00	276.00	247.00	275.00	247.00	275.00	246.00	274.00	246.00	274.00	243.00	272.00	243.00	272.00	242.00	271.00	242.00	271.00	240.00	270.00	240.00	270.00	238.00	269.00	238.00	269.00	237.00	268.00	237.00	268.00	235.00	267.00	235.00	267.00	234.00	266.00	234.00	266.00	232.00	265.00	232.00	265.00	231.00	264.00	231.00	264.00	229.00	263.00	229.00	263.00	228.00	262.00	228.00	262.00	227.00	261.00	227.00	261.00	226.00	260.00	226.00	260.00	224.00	259.00	224.00	259.00	223.00	258.00	223.00	258.00	222.00	257.00	222.00	257.00	221.00	256.00	221.00	256.00	220.00	255.00	220.00	255.00	219.00	254.00	219.00	254.00	217.00	253.00	217.00	253.00	216.00	252.00	216.00	252.00	215.00	251.00	215.00	251.00	214.00	250.00	214.00	250.00	213.00	247.00	213.00	247.00	212.00	251.00	212.00	251.00	213.00	256.00	213.00	256.00	212.00	262.00	212.00	262.00	211.00	264.00	211.00	264.00	210.00	266.00	210.00	266.00	209.00	267.00	209.00	267.00	208.00	270.00	208.00	270.00	206.00	272.00	206.00	272.00	205.00	273.00	205.00	273.00	204.00	274.00	204.00	274.00	203.00	275.00	203.00	275.00	202.00	276.00	202.00	276.00	201.00	277.00	201.00	277.00	200.00	278.00	200.00	278.00	199.00	280.00	199.00	280.00	196.00	282.00	196.00	282.00	194.00	283.00	194.00	283.00	193.00	284.00	193.00	284.00	192.00	285.00	192.00	285.00	191.00	286.00	191.00	286.00	190.00	287.00	190.00	287.00	189.00	288.00	189.00	288.00	188.00	290.00	188.00	290.00	186.00	292.00	186.00	292.00	184.00	294.00	184.00	294.00	183.00	295.00	183.00	295.00	182.00	296.00	182.00	296.00	181.00	297.00	181.00	297.00	180.00	299.00	180.00	299.00	178.00	302.00	178.00	302.00	176.00	304.00	176.00	304.00	175.00	305.00	175.00	305.00	174.00	308.00	174.00	308.00	172.00	311.00	172.00	311.00	171.00	312.00	171.00	312.00	170.00	316.00	170.00	316.00	169.00	321.00	169.00	321.00	168.00	326.00	168.00	326.00	171.00	327.00	171.00	327.00	176.00	329.00	176.00	329.00	178.00	330.00	178.00	330.00	179.00	332.00	179.00	332.00	181.00	333.00	181.00	333.00	182.00	335.00	182.00	335.00	183.00	338.00	183.00	338.00	185.00	347.00	185.00	347.00	183.00	354.00	183.00	354.00	182.00	359.00	182.00	359.00	180.00	362.00	180.00	362.00	179.00	365.00	179.00	365.00	178.00	366.00	178.00	366.00	180.00	363.00	180.00	363.00	197.00	365.00	197.00	365.00	203.00	366.00	203.00	366.00	207.00	368.00	207.00	368.00	210.00	369.00	210.00	369.00	213.00	370.00	213.00	370.00	214.00	371.00	214.00	371.00	216.00	372.00	216.00	372.00	218.00	374.00	218.00	374.00	219.00	375.00	219.00	375.00	221.00	377.00	221.00	377.00	222.00	378.00	222.00	378.00	224.00	381.00	224.00	381.00	225.00	383.00	225.00	383.00	226.00	384.00	226.00	384.00	227.00	387.00	227.00	387.00	228.00	394.00	228.00	394.00	229.00	395.00	229.00	395.00	230.00	401.00	230.00	401.00	231.00	419.00	231.00	419.00	233.00	429.00	233.00	429.00	234.00	435.00	234.00	435.00	235.00	436.00	235.00	436.00	236.00	437.00	236.00	437.00	238.00	439.00	238.00	439.00	239.00	440.00	239.00	440.00	240.00	441.00	240.00	441.00	242.00	443.00	242.00	443.00	243.00	444.00	243.00	444.00	244.00	445.00	244.00	445.00	245.00	446.00	245.00	446.00	246.00	447.00	246.00	447.00	247.00	448.00	247.00	448.00	248.00	449.00	248.00	449.00	250.00	450.00	250.00	450.00	251.00	451.00	251.00	451.00	252.00	452.00	252.00	452.00	253.00	453.00	253.00	453.00	255.00	454.00	255.00	454.00	256.00	455.00	256.00	455.00	258.00	457.00	258.00	457.00	260.00	458.00	260.00	458.00	261.00	459.00	261.00
T0_thres.tif	0186-0466	204.67	88.43	4058.67	-41.84	0.1881	482.00	189.00	483.00	189.00	483.00	191.00	486.00	191.00	486.00	192.00	489.00	192.00	489.00	194.00	492.00	194.00	492.00	195.00	495.00	195.00	495.00	197.00	498.00	197.00	498.00	198.00	500.00	198.00	500.00	199.00	501.00	199.00	501.00	200.00	504.00	200.00	504.00	201.00	506.00	201.00	506.00	203.00	509.00	203.00	509.00	205.00	510.00	205.00	510.00	206.00	512.00	206.00	512.00	207.00	513.00	207.00	513.00	209.00	515.00	209.00	515.00	210.00	517.00	210.00	517.00	211.00	518.00	211.00	518.00	212.00	519.00	212.00	519.00	213.00	521.00	213.00	521.00	215.00	522.00	215.00	522.00	216.00	524.00	216.00	524.00	218.00	525.00	218.00	525.00	219.00	528.00	219.00	528.00	221.00	531.00	221.00	531.00	222.00	532.00	222.00	532.00	223.00	533.00	223.00	533.00	224.00	534.00	224.00	534.00	225.00	536.00	225.00	536.00	227.00	539.00	227.00	539.00	228.00	541.00	228.00	541.00	229.00	542.00	229.00	542.00	232.00	543.00	232.00	543.00	233.00	545.00	233.00	545.00	235.00	546.00	235.00	546.00	237.00	548.00	237.00	548.00	239.00	549.00	239.00	549.00	242.00	551.00	242.00	551.00	244.00	552.00	244.00	552.00	246.00	553.00	246.00	553.00	247.00	554.00	247.00	554.00	249.00	555.00	249.00	555.00	251.00	557.00	251.00	557.00	254.00	558.00	254.00	558.00	255.00	559.00	255.00	559.00	256.00	560.00	256.00	560.00	260.00	561.00	260.00	561.00	263.00	563.00	263.00	563.00	267.00	564.00	267.00	564.00	275.00	566.00	275.00	566.00	280.00	565.00	280.00	565.00	281.00	564.00	281.00	564.00	285.00	563.00	285.00	563.00	287.00	561.00	287.00	561.00	288.00	560.00	288.00	560.00	290.00	558.00	290.00	558.00	291.00	557.00	291.00	557.00	293.00	555.00	293.00	555.00	294.00	548.00	294.00	548.00	293.00	538.00	293.00	538.00	292.00	536.00	292.00	536.00	291.00	501.00	291.00	501.00	290.00	500.00	290.00	500.00	289.00	497.00	289.00	497.00	288.00	496.00	288.00	496.00	287.00	493.00	287.00	493.00	286.00	492.00	286.00	492.00	285.00	490.00	285.00	490.00	284.00	488.00	284.00	488.00	283.00	485.00	283.00	485.00	282.00	484.00	282.00	484.00	281.00	481.00	281.00	481.00	280.00	479.00	280.00	479.00	279.00	478.00	279.00	478.00	277.00	477.00	277.00	477.00	276.00	476.00	276.00	476.00	274.00	475.00	274.00	475.00	273.00	474.00	273.00	474.00	272.00	473.00	272.00	473.00	271.00	472.00	271.00	472.00	270.00	471.00	270.00	471.00	269.00	470.00	269.00	470.00	268.00	469.00	268.00	469.00	267.00	468.00	267.00	468.00	266.00	467.00	266.00	467.00	265.00	466.00	265.00	466.00	263.00	464.00	263.00	464.00	262.00	463.00	262.00	463.00	261.00	462.00	261.00	462.00	258.00	461.00	258.00	461.00	257.00	460.00	257.00	460.00	256.00	459.00	256.00	459.00	255.00	458.00	255.00	458.00	253.00	457.00	253.00	457.00	252.00	456.00	252.00	456.00	251.00	455.00	251.00	455.00	250.00	454.00	250.00	454.00	248.00	453.00	248.00	453.00	247.00	452.00	247.00	452.00	245.00	450.00	245.00	450.00	243.00	448.00	243.00	448.00	242.00	447.00	242.00	447.00	241.00	446.00	241.00	446.00	239.00	444.00	239.00	444.00	238.00	443.00	238.00	443.00	237.00	442.00	237.00	442.00	236.00	441.00	236.00	441.00	235.00	440.00	235.00	440.00	234.00	439.00	234.00	439.00	233.00	438.00	233.00	438.00	232.00	437.00	232.00	437.00	227.00	434.00	227.00	434.00	231.00	432.00	231.00	432.00	230.00	422.00	230.00	422.00	228.00	404.00	228.00	404.00	227.00	397.00	227.00	397.00	226.00	396.00	226.00	396.00	225.00	390.00	225.00	390.00	224.00	386.00	224.00	386.00	222.00	384.00	222.00	384.00	221.00	381.00	221.00	381.00	219.00	380.00	219.00	380.00	218.00	378.00	218.00	378.00	216.00	377.00	216.00	377.00	215.00	375.00	215.00	375.00	213.00	374.00	213.00	374.00	212.00	373.00	212.00	373.00	211.00	372.00	211.00	372.00	207.00	371.00	207.00	371.00	204.00	369.00	204.00	369.00	201.00	368.00	201.00	368.00	194.00	366.00	194.00	366.00	185.00	368.00	185.00	368.00	184.00	369.00	184.00	369.00	174.00	371.00	174.00	371.00	171.00	372.00	171.00	372.00	170.00	374.00	170.00	374.00	167.00	375.00	167.00	375.00	158.00	374.00	158.00	374.00	153.00	372.00	153.00	372.00	152.00	371.00	152.00	371.00	150.00	370.00	150.00	370.00	149.00	368.00	149.00	368.00	146.00	369.00	146.00	369.00	140.00	371.00	140.00	371.00	134.00	372.00	134.00	372.00	129.00	374.00	129.00	374.00	122.00	375.00	122.00	375.00	119.00	377.00	119.00	377.00	117.00	378.00	117.00	378.00	116.00	380.00	116.00	380.00	113.00	381.00	113.00	381.00	110.00	383.00	110.00	383.00	107.00	384.00	107.00	384.00	106.00	385.00	106.00	385.00	105.00	386.00	105.00	386.00	102.00	387.00	102.00	387.00	101.00	388.00	101.00	388.00	100.00	389.00	100.00	389.00	99.00	390.00	99.00	390.00	98.00	392.00	98.00	392.00	96.00	393.00	96.00	393.00	95.00	395.00	95.00	395.00	93.00	396.00	93.00	396.00	92.00	399.00	92.00	399.00	90.00	401.00	90.00	401.00	89.00	402.00	89.00	402.00	88.00	403.00	88.00	403.00	87.00	404.00	87.00	404.00	86.00	407.00	86.00	407.00	84.00	408.00	84.00	408.00	83.00	411.00	83.00	411.00	81.00	414.00	81.00	414.00	80.00	422.00	80.00	422.00	78.00	432.00	78.00	432.00	80.00	435.00	80.00	435.00	81.00	436.00	81.00	436.00	84.00	438.00	84.00	438.00	86.00	440.00	86.00	440.00	90.00	441.00	90.00	441.00	95.00	443.00	95.00	443.00	100.00	444.00	100.00	444.00	105.00	446.00	105.00	446.00	110.00	447.00	110.00	447.00	114.00	449.00	114.00	449.00	118.00	450.00	118.00	450.00	120.00	451.00	120.00	451.00	121.00	452.00	121.00	452.00	125.00	453.00	125.00	453.00	128.00	455.00	128.00	455.00	131.00	456.00	131.00	456.00	135.00	458.00	135.00	458.00	140.00	459.00	140.00	459.00	143.00	461.00	143.00	461.00	149.00	462.00	149.00	462.00	153.00	464.00	153.00	464.00	158.00	465.00	158.00	465.00	162.00	467.00	162.00	467.00	167.00	468.00	167.00	468.00	170.00	470.00	170.00	470.00	174.00	471.00	174.00	471.00	176.00	473.00	176.00	473.00	179.00	474.00	179.00	474.00	180.00	475.00	180.00	475.00	181.00	476.00	181.00	476.00	183.00	477.00	183.00	477.00	185.00	479.00	185.00	479.00	187.00	480.00	187.00	480.00	188.00	482.00	188.00
T0_thres.tif	0627-0323	131.44	275.90	16155.66	34.75	0.1140	566.00	582.00	561.00	582.00	561.00	584.00	555.00	584.00	555.00	585.00	548.00	585.00	548.00	587.00	542.00	587.00	542.00	588.00	537.00	588.00	537.00	589.00	536.00	589.00	536.00	590.00	532.00	590.00	532.00	591.00	528.00	591.00	528.00	592.00	527.00	592.00	527.00	593.00	523.00	593.00	523.00	594.00	518.00	594.00	518.00	596.00	516.00	596.00	516.00	597.00	513.00	597.00	513.00	598.00	512.00	598.00	512.00	599.00	509.00	599.00	509.00	600.00	507.00	600.00	507.00	602.00	506.00	602.00	506.00	603.00	504.00	603.00	504.00	605.00	503.00	605.00	503.00	603.00	499.00	603.00	499.00	602.00	492.00	602.00	492.00	600.00	485.00	600.00	485.00	601.00	484.00	601.00	484.00	602.00	478.00	602.00	478.00	603.00	476.00	603.00	476.00	604.00	475.00	604.00	475.00	605.00	471.00	605.00	471.00	606.00	470.00	606.00	470.00	617.00	469.00	617.00	469.00	616.00	468.00	616.00	468.00	615.00	461.00	615.00	461.00	614.00	455.00	614.00	455.00	612.00	441.00	612.00	441.00	614.00	422.00	614.00	422.00	615.00	411.00	615.00	411.00	616.00	410.00	616.00	410.00	617.00	396.00	617.00	396.00	618.00	387.00	618.00	387.00	620.00	377.00	620.00	377.00	621.00	369.00	621.00	369.00	622.00	368.00	622.00	368.00	623.00	365.00	623.00	365.00	624.00	360.00	624.00	360.00	625.00	359.00	625.00	359.00	626.00	354.00	626.00	354.00	627.00	351.00	627.00	351.00	629.00	348.00	629.00	348.00	630.00	347.00	630.00	347.00	632.00	344.00	632.00	344.00	633.00	342.00	633.00	342.00	635.00	340.00	635.00	340.00	636.00	339.00	636.00	339.00	637.00	338.00	637.00	338.00	638.00	337.00	638.00	337.00	639.00	336.00	639.00	336.00	640.00	335.00	640.00	335.00	642.00	333.00	642.00	333.00	645.00	332.00	645.00	332.00	648.00	330.00	648.00	330.00	652.00	329.00	652.00	329.00	656.00	328.00	656.00	328.00	657.00	327.00	657.00	327.00	663.00	326.00	663.00	326.00	666.00	324.00	666.00	324.00	670.00	323.00	670.00	323.00	673.00	322.00	673.00	322.00	674.00	321.00	674.00	321.00	675.00	320.00	675.00	320.00	678.00	318.00	678.00	318.00	682.00	317.00	682.00	317.00	685.00	316.00	685.00	316.00	686.00	315.00	686.00	315.00	688.00	314.00	688.00	314.00	690.00	312.00	690.00	312.00	693.00	311.00	693.00	311.00	698.00	310.00	698.00	310.00	695.00	307.00	695.00	307.00	696.00	302.00	696.00	302.00	698.00	298.00	698.00	298.00	699.00	296.00	699.00	296.00	701.00	294.00	701.00	294.00	702.00	293.00	702.00	293.00	704.00	291.00	704.00	291.00	705.00	290.00	705.00	290.00	707.00	288.00	707.00	288.00	708.00	285.00	708.00	285.00	710.00	284.00	710.00	284.00	711.00	282.00	711.00	282.00	713.00	280.00	713.00	280.00	714.00	278.00	714.00	278.00	716.00	276.00	716.00	276.00	717.00	275.00	717.00	275.00	718.00	274.00	718.00	274.00	719.00	273.00	719.00	273.00	720.00	272.00	720.00	272.00	721.00	271.00	721.00	271.00	722.00	270.00	722.00	270.00	723.00	269.00	723.00	269.00	725.00	267.00	725.00	267.00	727.00	266.00	727.00	266.00	729.00	264.00	729.00	264.00	731.00	263.00	731.00	263.00	734.00	261.00	734.00	261.00	737.00	260.00	737.00	260.00	739.00	259.00	739.00	259.00	740.00	258.00	740.00	258.00	742.00	257.00	742.00	257.00	745.00	256.00	745.00	256.00	746.00	255.00	746.00	255.00	748.00	254.00	748.00	254.00	752.00	253.00	752.00	253.00	753.00	252.00	753.00	252.00	756.00	251.00	756.00	251.00	758.00	250.00	758.00	250.00	759.00	249.00	759.00	249.00	761.00	248.00	761.00	248.00	763.00	247.00	763.00	247.00	764.00	246.00	764.00	246.00	766.00	245.00	766.00	245.00	767.00	244.00	767.00	244.00	768.00	243.00	768.00	243.00	769.00	242.00	769.00	242.00	770.00	240.00	770.00	240.00	771.00	239.00	771.00	239.00	773.00	236.00	773.00	236.00	774.00	234.00	774.00	234.00	775.00	233.00	775.00	233.00	776.00	230.00	776.00	230.00	777.00	227.00	777.00	227.00	779.00	223.00	779.00	223.00	780.00	221.00	780.00	221.00	781.00	220.00	781.00	220.00	782.00	216.00	782.00	216.00	783.00	213.00	783.00	213.00	785.00	211.00	785.00	211.00	786.00	209.00	786.00	209.00	788.00	207.00	788.00	207.00	789.00	206.00	789.00	206.00	791.00	205.00	791.00	205.00	790.00	204.00	790.00	204.00	782.00	205.00	782.00	205.00	777.00	204.00	777.00	204.00	763.00	203.00	763.00	203.00	761.00	202.00	761.00	202.00	757.00	201.00	757.00	201.00	753.00	200.00	753.00	200.00	745.00	199.00	745.00	199.00	744.00	198.00	744.00	198.00	739.00	197.00	739.00	197.00	736.00	196.00	736.00	196.00	733.00	195.00	733.00	195.00	732.00	194.00	732.00	194.00	731.00	196.00	731.00	196.00	727.00	192.00	727.00	192.00	726.00	190.00	726.00	190.00	725.00	178.00	725.00	178.00	726.00	168.00	726.00	168.00	727.00	163.00	727.00	163.00	728.00	161.00	728.00	161.00	729.00	155.00	729.00	155.00	730.00	153.00	730.00	153.00	731.00	151.00	731.00	151.00	732.00	150.00	732.00	150.00	733.00	149.00	733.00	149.00	734.00	147.00	734.00	147.00	735.00	146.00	735.00	146.00	736.00	145.00	736.00	145.00	737.00	143.00	737.00	143.00	738.00	142.00	738.00	142.00	739.00	141.00	739.00	141.00	740.00	140.00	740.00	140.00	741.00	139.00	741.00	139.00	742.00	137.00	742.00	137.00	743.00	136.00	743.00	136.00	744.00	135.00	744.00	135.00	745.00	134.00	745.00	134.00	746.00	133.00	746.00	133.00	747.00	132.00	747.00	132.00	748.00	131.00	748.00	131.00	749.00	129.00	749.00	129.00	750.00	128.00	750.00	128.00	751.00	127.00	751.00	127.00	752.00	125.00	752.00	125.00	753.00	123.00	753.00	123.00	754.00	122.00	754.00	122.00	755.00	121.00	755.00	121.00	756.00	119.00	756.00	119.00	757.00	117.00	757.00	117.00	758.00	115.00	758.00	115.00	759.00	112.00	759.00	112.00	760.00	111.00	760.00	111.00	761.00	103.00	761.00	103.00	762.00	102.00	762.00	102.00	761.00	92.00	761.00	92.00	760.00	89.00	760.00	89.00	759.00	84.00	759.00	84.00	755.00	82.00	755.00	82.00	754.00	81.00	754.00	81.00	751.00	80.00	751.00	80.00	747.00	79.00	747.00	79.00	744.00	78.00	744.00	78.00	741.00	77.00	741.00	77.00	739.00	76.00	739.00	76.00	737.00	74.00	737.00	74.00	735.00	73.00	735.00	73.00	734.00	72.00	734.00	72.00	732.00	71.00	732.00	71.00	731.00	70.00	731.00	70.00	729.00	69.00	729.00	69.00	728.00	68.00	728.00	68.00	725.00	66.00	725.00	66.00	724.00	65.00	724.00	65.00	723.00	64.00	723.00	64.00	722.00	63.00	722.00	63.00	721.00	62.00	721.00	62.00	719.00	61.00	719.00	61.00	717.00	60.00	717.00	60.00	715.00	59.00	715.00	59.00	714.00	58.00	714.00	58.00	712.00	57.00	712.00	57.00	711.00	56.00	711.00	56.00	710.00	55.00	710.00	55.00	709.00	54.00	709.00	54.00	707.00	52.00	707.00	52.00	705.00	51.00	705.00	51.00	704.00	50.00	704.00	50.00	701.00	48.00	701.00	48.00	699.00	47.00	699.00	47.00	697.00	46.00	697.00	46.00	692.00	47.00	692.00	47.00	690.00	48.00	690.00	48.00	686.00	49.00	686.00	49.00	684.00	50.00	684.00	50.00	680.00	51.00	680.00	51.00	679.00	52.00	679.00	52.00	677.00	53.00	677.00	53.00	676.00	54.00	676.00	54.00	672.00	56.00	672.00	56.00	668.00	57.00	668.00	57.00	666.00	58.00	666.00	58.00	662.00	59.00	662.00	59.00	659.00	60.00	659.00	60.00	643.00	59.00	643.00	59.00	640.00	58.00	640.00	58.00	639.00	57.00	639.00	57.00	637.00	56.00	637.00	56.00	631.00	55.00	631.00	55.00	628.00	54.00	628.00	54.00	623.00	53.00	623.00	53.00	622.00	54.00	622.00	54.00	619.00	55.00	619.00	55.00	618.00	58.00	618.00	58.00	617.00	59.00	617.00	59.00	616.00	61.00	616.00	61.00	615.00	62.00	615.00	62.00	614.00	63.00	614.00	63.00	613.00	64.00	613.00	64.00	612.00	65.00	612.00	65.00	611.00	67.00	611.00	67.00	610.00	68.00	610.00	68.00	608.00	69.00	608.00	69.00	607.00	70.00	607.00	70.00	597.00	68.00	597.00	68.00	595.00	69.00	595.00	69.00	594.00	71.00	594.00	71.00	593.00	72.00	593.00	72.00	592.00	77.00	592.00	77.00	591.00	79.00	591.00	79.00	590.00	84.00	590.00	84.00	589.00	91.00	589.00	91.00	588.00	100.00	588.00	100.00	587.00	114.00	587.00	114.00	586.00	122.00	586.00	122.00	585.00	126.00	585.00	126.00	584.00	128.00	584.00	128.00	585.00	131.00	585.00	131.00	587.00	146.00	587.00	146.00	585.00	183.00	585.00	183.00	584.00	186.00	584.00	186.00	583.00	187.00	583.00	187.00	582.00	191.00	582.00	191.00	581.00	192.00	581.00	192.00	580.00	193.00	580.00	193.00	579.00	195.00	579.00	195.00	578.00	197.00	578.00	197.00	576.00	198.00	576.00	198.00	575.00	199.00	575.00	199.00	574.00	200.00	574.00	200.00	573.00	201.00	573.00	201.00	572.00	202.00	572.00	202.00	571.00	203.00	571.00	203.00	570.00	204.00	570.00	204.00	569.00	205.00	569.00	205.00	568.00	206.00	568.00	206.00	567.00	207.00	567.00	207.00	566.00	208.00	566.00	208.00	565.00	209.00	565.00	209.00	564.00	210.00	564.00	210.00	563.00	211.00	563.00	211.00	562.00	212.00	562.00	212.00	561.00	213.00	561.00	213.00	560.00	215.00	560.00	215.00	557.00	216.00	557.00	216.00	554.00	218.00	554.00	218.00	552.00	219.00	552.00	219.00	549.00	221.00	549.00	221.00	546.00	222.00	546.00	222.00	545.00	224.00	545.00	224.00	543.00	225.00	543.00	225.00	541.00	226.00	541.00	226.00	540.00	227.00	540.00	227.00	539.00	228.00	539.00	228.00	537.00	230.00	537.00	230.00	534.00	231.00	534.00	231.00	533.00	233.00	533.00	233.00	531.00	234.00	531.00	234.00	530.00	236.00	530.00	236.00	527.00	237.00	527.00	237.00	525.00	239.00	525.00	239.00	524.00	240.00	524.00	240.00	521.00	241.00	521.00	241.00	520.00	242.00	520.00	242.00	519.00	243.00	519.00	243.00	517.00	244.00	517.00	244.00	516.00	245.00	516.00	245.00	515.00	246.00	515.00	246.00	512.00	247.00	512.00	247.00	511.00	248.00	511.00	248.00	510.00	249.00	510.00	249.00	509.00	250.00	509.00	250.00	508.00	251.00	508.00	251.00	507.00	252.00	507.00	252.00	506.00	253.00	506.00	253.00	505.00	254.00	505.00	254.00	504.00	255.00	504.00	255.00	503.00	256.00	503.00	256.00	502.00	257.00	502.00	257.00	501.00	258.00	501.00	258.00	500.00	259.00	500.00	259.00	499.00	260.00	499.00	260.00	498.00	261.00	498.00	261.00	497.00	263.00	497.00	263.00	495.00	264.00	495.00	264.00	494.00	267.00	494.00	267.00	492.00	269.00	492.00	269.00	491.00	270.00	491.00	270.00	489.00	272.00	489.00	272.00	488.00	275.00	488.00	275.00	486.00	276.00	486.00	276.00	485.00	279.00	485.00	279.00	483.00	281.00	483.00	281.00	482.00	284.00	482.00	284.00	480.00	287.00	480.00	287.00	479.00	290.00	479.00	290.00	477.00	293.00	477.00	293.00	476.00	296.00	476.00	296.00	474.00	302.00	474.00	302.00	476.00	303.00	476.00	303.00	477.00	306.00	477.00	306.00	479.00	309.00	479.00	309.00	480.00	311.00	480.00	311.00	483.00	312.00	483.00	312.00	485.00	314.00	485.00	314.00	487.00	315.00	487.00	315.00	488.00	317.00	488.00	317.00	494.00	318.00	494.00	318.00	495.00	320.00	495.00	320.00	497.00	321.00	497.00	321.00	500.00	323.00	500.00	323.00	504.00	324.00	504.00	324.00	507.00	326.00	507.00	326.00	511.00	327.00	511.00	327.00	516.00	329.00	516.00	329.00	521.00	330.00	521.00	330.00	522.00	329.00	522.00	329.00	528.00	341.00	528.00	341.00	527.00	345.00	527.00	345.00	526.00	346.00	526.00	346.00	525.00	348.00	525.00	348.00	524.00	349.00	524.00	349.00	523.00	350.00	523.00	350.00	522.00	353.00	522.00	353.00	521.00	354.00	521.00	354.00	520.00	355.00	520.00	355.00	519.00	356.00	519.00	356.00	518.00	357.00	518.00	357.00	517.00	358.00	517.00	358.00	516.00	360.00	516.00	360.00	515.00	362.00	515.00	362.00	512.00	363.00	512.00	363.00	509.00	365.00	509.00	365.00	507.00	366.00	507.00	366.00	505.00	367.00	505.00	367.00	504.00	368.00	504.00	368.00	501.00	369.00	501.00	369.00	500.00	371.00	500.00	371.00	497.00	372.00	497.00	372.00	494.00	374.00	494.00	374.00	492.00	375.00	492.00	375.00	489.00	377.00	489.00	377.00	486.00	378.00	486.00	378.00	485.00	380.00	485.00	380.00	482.00	381.00	482.00	381.00	481.00	382.00	481.00	382.00	480.00	384.00	480.00	384.00	478.00	385.00	478.00	385.00	477.00	386.00	477.00	386.00	476.00	387.00	476.00	387.00	474.00	389.00	474.00	389.00	473.00	390.00	473.00	390.00	471.00	392.00	471.00	392.00	470.00	393.00	470.00	393.00	469.00	394.00	469.00	394.00	468.00	396.00	468.00	396.00	467.00	399.00	467.00	399.00	465.00	402.00	465.00	402.00	464.00	410.00	464.00	410.00	465.00	411.00	465.00	411.00	466.00	413.00	466.00	413.00	467.00	415.00	467.00	415.00	468.00	416.00	468.00	416.00	467.00	425.00	467.00	425.00	468.00	428.00	468.00	428.00	470.00	431.00	470.00	431.00	471.00	433.00	471.00	433.00	472.00	434.00	472.00	434.00	473.00	435.00	473.00	435.00	474.00	437.00	474.00	437.00	475.00	438.00	475.00	438.00	476.00	440.00	476.00	440.00	478.00	441.00	478.00	441.00	479.00	443.00	479.00	443.00	482.00	444.00	482.00	444.00	483.00	445.00	483.00	445.00	484.00	446.00	484.00	446.00	487.00	447.00	487.00	447.00	492.00	449.00	492.00	449.00	496.00	450.00	496.00	450.00	500.00	452.00	500.00	452.00	506.00	453.00	506.00	453.00	509.00	455.00	509.00	455.00	513.00	456.00	513.00	456.00	515.00	458.00	515.00	458.00	518.00	465.00	518.00	465.00	519.00	468.00	519.00	468.00	518.00	485.00	518.00	485.00	516.00	498.00	516.00	498.00	515.00	509.00	515.00	509.00	513.00	518.00	513.00	518.00	512.00	522.00	512.00	522.00	511.00	523.00	511.00	523.00	510.00	527.00	510.00	527.00	509.00	528.00	509.00	528.00	508.00	529.00	508.00	529.00	507.00	533.00	507.00	533.00	506.00	539.00	506.00	539.00	504.00	543.00	504.00	543.00	503.00	548.00	503.00	548.00	501.00	554.00	501.00	554.00	500.00	561.00	500.00	561.00	498.00	566.00	498.00	566.00	500.00	578.00	500.00	578.00	501.00	580.00	501.00	580.00	502.00	581.00	502.00	581.00	503.00	582.00	503.00	582.00	504.00	584.00	504.00	584.00	506.00	587.00	506.00	587.00	508.00	588.00	508.00	588.00	509.00	590.00	509.00	590.00	510.00	591.00	510.00	591.00	512.00	593.00	512.00	593.00	515.00	594.00	515.00	594.00	516.00	596.00	516.00	596.00	519.00	597.00	519.00	597.00	522.00	599.00	522.00	599.00	529.00	600.00	529.00	600.00	534.00	599.00	534.00	599.00	539.00	597.00	539.00	597.00	543.00	596.00	543.00	596.00	547.00	595.00	547.00	595.00	548.00	594.00	548.00	594.00	550.00	593.00	550.00	593.00	554.00	592.00	554.00	592.00	555.00	591.00	555.00	591.00	558.00	590.00	558.00	590.00	563.00	588.00	563.00	588.00	565.00	587.00	565.00	587.00	567.00	585.00	567.00	585.00	569.00	584.00	569.00	584.00	571.00	583.00	571.00	583.00	572.00	582.00	572.00	582.00	573.00	579.00	573.00	579.00	575.00	578.00	575.00	578.00	576.00	575.00	576.00	575.00	578.00	573.00	578.00	573.00	579.00	569.00	579.00	569.00	581.00	566.00	581.00
T0_thres.tif	0671-0464	210.85	305.19	1160.03	80.07	0.0865	509.00	674.00	508.00	674.00	508.00	675.00	507.00	675.00	507.00	681.00	506.00	681.00	506.00	683.00	505.00	683.00	505.00	684.00	504.00	684.00	504.00	685.00	503.00	685.00	503.00	688.00	502.00	688.00	502.00	689.00	501.00	689.00	501.00	691.00	500.00	691.00	500.00	692.00	499.00	692.00	499.00	693.00	498.00	693.00	498.00	696.00	497.00	696.00	497.00	697.00	496.00	697.00	496.00	698.00	495.00	698.00	495.00	699.00	494.00	699.00	494.00	701.00	492.00	701.00	492.00	702.00	491.00	702.00	491.00	704.00	489.00	704.00	489.00	705.00	488.00	705.00	488.00	706.00	487.00	706.00	487.00	707.00	484.00	707.00	484.00	708.00	480.00	708.00	480.00	710.00	477.00	710.00	477.00	711.00	474.00	711.00	474.00	713.00	471.00	713.00	471.00	714.00	468.00	714.00	468.00	716.00	463.00	716.00	463.00	717.00	458.00	717.00	458.00	718.00	457.00	718.00	457.00	719.00	445.00	719.00	445.00	718.00	444.00	718.00	444.00	717.00	441.00	717.00	441.00	716.00	437.00	716.00	437.00	714.00	434.00	714.00	434.00	713.00	431.00	713.00	431.00	711.00	429.00	711.00	429.00	710.00	428.00	710.00	428.00	708.00	426.00	708.00	426.00	707.00	425.00	707.00	425.00	705.00	424.00	705.00	424.00	704.00	423.00	704.00	423.00	702.00	422.00	702.00	422.00	698.00	421.00	698.00	421.00	697.00	420.00	697.00	420.00	693.00	422.00	693.00	422.00	692.00	423.00	692.00	423.00	689.00	422.00	689.00	422.00	686.00	423.00	686.00	423.00	682.00	424.00	682.00	424.00	681.00	425.00	681.00	425.00	678.00	426.00	678.00	426.00	676.00	427.00	676.00	427.00	675.00	428.00	675.00	428.00	674.00	429.00	674.00	429.00	672.00	431.00	672.00	431.00	669.00	432.00	669.00	432.00	668.00	434.00	668.00	434.00	665.00	435.00	665.00	435.00	663.00	437.00	663.00	437.00	662.00	438.00	662.00	438.00	660.00	440.00	660.00	440.00	657.00	441.00	657.00	441.00	656.00	443.00	656.00	443.00	653.00	444.00	653.00	444.00	651.00	446.00	651.00	446.00	648.00	447.00	648.00	447.00	646.00	448.00	646.00	448.00	645.00	449.00	645.00	449.00	644.00	450.00	644.00	450.00	638.00	452.00	638.00	452.00	630.00	453.00	630.00	453.00	628.00	454.00	628.00	454.00	627.00	456.00	627.00	456.00	626.00	459.00	626.00	459.00	624.00	468.00	624.00	468.00	626.00	471.00	626.00	471.00	623.00	473.00	623.00	473.00	625.00	474.00	625.00	474.00	627.00	476.00	627.00	476.00	629.00	477.00	629.00	477.00	630.00	479.00	630.00	479.00	632.00	482.00	632.00	482.00	633.00	484.00	633.00	484.00	634.00	485.00	634.00	485.00	635.00	486.00	635.00	486.00	636.00	488.00	636.00	488.00	637.00	489.00	637.00	489.00	638.00	492.00	638.00	492.00	639.00	494.00	639.00	494.00	641.00	498.00	641.00	498.00	642.00	500.00	642.00	500.00	643.00	501.00	643.00	501.00	644.00	504.00	644.00	504.00	650.00	506.00	650.00	506.00	652.00	507.00	652.00	507.00	656.00	509.00	656.00
T0_thres.tif	0664-0557	251.77	300.71	2714.85	60.96	0.0725	594.00	672.00	593.00	672.00	593.00	675.00	591.00	675.00	591.00	684.00	592.00	684.00	592.00	685.00	593.00	685.00	593.00	694.00	594.00	694.00	594.00	699.00	595.00	699.00	595.00	700.00	596.00	700.00	596.00	705.00	597.00	705.00	597.00	710.00	599.00	710.00	599.00	714.00	596.00	714.00	596.00	716.00	594.00	716.00	594.00	717.00	593.00	717.00	593.00	719.00	591.00	719.00	591.00	721.00	590.00	721.00	590.00	722.00	589.00	722.00	589.00	723.00	588.00	723.00	588.00	725.00	587.00	725.00	587.00	727.00	586.00	727.00	586.00	728.00	585.00	728.00	585.00	729.00	584.00	729.00	584.00	733.00	583.00	733.00	583.00	734.00	582.00	734.00	582.00	738.00	581.00	738.00	581.00	743.00	580.00	743.00	580.00	744.00	579.00	744.00	579.00	750.00	578.00	750.00	578.00	752.00	575.00	752.00	575.00	750.00	573.00	750.00	573.00	749.00	570.00	749.00	570.00	747.00	567.00	747.00	567.00	746.00	546.00	746.00	546.00	747.00	535.00	747.00	535.00	746.00	533.00	746.00	533.00	744.00	530.00	744.00	530.00	743.00	528.00	743.00	528.00	741.00	527.00	741.00	527.00	740.00	525.00	740.00	525.00	738.00	524.00	738.00	524.00	737.00	523.00	737.00	523.00	736.00	522.00	736.00	522.00	735.00	521.00	735.00	521.00	734.00	519.00	734.00	519.00	732.00	518.00	732.00	518.00	731.00	517.00	731.00	517.00	730.00	516.00	730.00	516.00	729.00	515.00	729.00	515.00	728.00	514.00	728.00	514.00	727.00	513.00	727.00	513.00	726.00	512.00	726.00	512.00	723.00	510.00	723.00	510.00	720.00	509.00	720.00	509.00	719.00	507.00	719.00	507.00	716.00	506.00	716.00	506.00	713.00	504.00	713.00	504.00	707.00	503.00	707.00	503.00	702.00	501.00	702.00	501.00	698.00	503.00	698.00	503.00	699.00	506.00	699.00	506.00	695.00	503.00	695.00	503.00	693.00	504.00	693.00	504.00	691.00	505.00	691.00	505.00	690.00	506.00	690.00	506.00	687.00	507.00	687.00	507.00	686.00	509.00	686.00	509.00	683.00	510.00	683.00	510.00	677.00	512.00	677.00	512.00	654.00	511.00	654.00	511.00	653.00	510.00	653.00	510.00	650.00	509.00	650.00	509.00	645.00	521.00	645.00	521.00	644.00	522.00	644.00	522.00	643.00	523.00	643.00	523.00	642.00	524.00	642.00	524.00	630.00	523.00	630.00	523.00	629.00	522.00	629.00	522.00	626.00	521.00	626.00	521.00	624.00	520.00	624.00	520.00	623.00	519.00	623.00	519.00	620.00	518.00	620.00	518.00	617.00	516.00	617.00	516.00	614.00	515.00	614.00	515.00	612.00	514.00	612.00	514.00	611.00	512.00	611.00	512.00	609.00	511.00	609.00	511.00	608.00	509.00	608.00	509.00	605.00	510.00	605.00	510.00	603.00	512.00	603.00	512.00	602.00	515.00	602.00	515.00	600.00	518.00	600.00	518.00	599.00	521.00	599.00	521.00	597.00	525.00	597.00	525.00	596.00	530.00	596.00	530.00	594.00	534.00	594.00	534.00	593.00	539.00	593.00	539.00	591.00	545.00	591.00	545.00	590.00	551.00	590.00	551.00	588.00	558.00	588.00	558.00	587.00	564.00	587.00	564.00	585.00	569.00	585.00	569.00	584.00	572.00	584.00	572.00	582.00	575.00	582.00	575.00	581.00	578.00	581.00	578.00	579.00	581.00	579.00	581.00	578.00	582.00	578.00	582.00	576.00	583.00	576.00	583.00	581.00	584.00	581.00	584.00	582.00	585.00	582.00	585.00	584.00	586.00	584.00	586.00	585.00	587.00	585.00	587.00	587.00	588.00	587.00	588.00	588.00	589.00	588.00	589.00	590.00	591.00	590.00	591.00	591.00	592.00	591.00	592.00	592.00	593.00	592.00	593.00	594.00	595.00	594.00	595.00	596.00	596.00	596.00	596.00	597.00	597.00	597.00	597.00	599.00	598.00	599.00	598.00	600.00	599.00	600.00	599.00	602.00	600.00	602.00	600.00	603.00	601.00	603.00	601.00	604.00	602.00	604.00	602.00	605.00	603.00	605.00	603.00	606.00	604.00	606.00	604.00	607.00	605.00	607.00	605.00	609.00	606.00	609.00	606.00	610.00	607.00	610.00	607.00	613.00	608.00	613.00	608.00	614.00	609.00	614.00	609.00	618.00	610.00	618.00	610.00	621.00	611.00	621.00	611.00	624.00	612.00	624.00	612.00	626.00	613.00	626.00	613.00	629.00	612.00	629.00	612.00	639.00	611.00	639.00	611.00	642.00	610.00	642.00	610.00	643.00	609.00	643.00	609.00	645.00	608.00	645.00	608.00	647.00	607.00	647.00	607.00	648.00	606.00	648.00	606.00	650.00	605.00	650.00	605.00	652.00	604.00	652.00	604.00	653.00	603.00	653.00	603.00	654.00	602.00	654.00	602.00	657.00	600.00	657.00	600.00	660.00	599.00	660.00	599.00	662.00	597.00	662.00	597.00	664.00	596.00	664.00	596.00	667.00	595.00	667.00	595.00	668.00	594.00	668.00
T0_thres.tif	0679-0622	280.89	306.85	567.94	-81.13	0.1254	645.00	681.00	647.00	681.00	647.00	689.00	648.00	689.00	648.00	692.00	650.00	692.00	650.00	695.00	647.00	695.00	647.00	693.00	644.00	693.00	644.00	692.00	641.00	692.00	641.00	689.00	638.00	689.00	638.00	690.00	636.00	690.00	636.00	692.00	635.00	692.00	635.00	695.00	633.00	695.00	633.00	696.00	632.00	696.00	632.00	698.00	631.00	698.00	631.00	699.00	630.00	699.00	630.00	703.00	629.00	703.00	629.00	707.00	627.00	707.00	627.00	717.00	625.00	717.00	625.00	716.00	617.00	716.00	617.00	714.00	605.00	714.00	605.00	713.00	603.00	713.00	603.00	711.00	602.00	711.00	602.00	707.00	600.00	707.00	600.00	702.00	599.00	702.00	599.00	698.00	598.00	698.00	598.00	697.00	597.00	697.00	597.00	692.00	596.00	692.00	596.00	683.00	595.00	683.00	595.00	682.00	594.00	682.00	594.00	678.00	596.00	678.00	596.00	674.00	597.00	674.00	597.00	670.00	598.00	670.00	598.00	669.00	599.00	669.00	599.00	666.00	600.00	666.00	600.00	665.00	602.00	665.00	602.00	662.00	603.00	662.00	603.00	660.00	605.00	660.00	605.00	656.00	606.00	656.00	606.00	655.00	607.00	655.00	607.00	654.00	608.00	654.00	608.00	653.00	609.00	653.00	609.00	652.00	610.00	652.00	610.00	651.00	611.00	651.00	611.00	649.00	612.00	649.00	612.00	647.00	615.00	647.00	615.00	645.00	617.00	645.00	617.00	644.00	621.00	644.00	621.00	642.00	629.00	642.00	629.00	644.00	632.00	644.00	632.00	645.00	634.00	645.00	634.00	646.00	635.00	646.00	635.00	647.00	638.00	647.00	638.00	648.00	640.00	648.00	640.00	649.00	641.00	649.00	641.00	650.00	645.00	650.00	645.00	651.00	647.00	651.00	647.00	656.00	645.00	656.00
T0_thres.tif	0724-0700	314.54	330.18	2079.37	-62.53	0.1447	714.00	687.00	715.00	687.00	715.00	692.00	716.00	692.00	716.00	694.00	717.00	694.00	717.00	700.00	718.00	700.00	718.00	704.00	719.00	704.00	719.00	710.00	720.00	710.00	720.00	712.00	721.00	712.00	721.00	725.00	722.00	725.00	722.00	726.00	723.00	726.00	723.00	728.00	725.00	728.00	725.00	729.00	727.00	729.00	727.00	730.00	729.00	730.00	729.00	731.00	730.00	731.00	730.00	732.00	731.00	732.00	731.00	733.00	732.00	733.00	732.00	734.00	733.00	734.00	733.00	735.00	734.00	735.00	734.00	736.00	735.00	736.00	735.00	737.00	736.00	737.00	736.00	738.00	737.00	738.00	737.00	739.00	738.00	739.00	738.00	740.00	739.00	740.00	739.00	742.00	741.00	742.00	741.00	744.00	742.00	744.00	742.00	745.00	743.00	745.00	743.00	747.00	744.00	747.00	744.00	748.00	745.00	748.00	745.00	750.00	746.00	750.00	746.00	752.00	747.00	752.00	747.00	754.00	748.00	754.00	748.00	756.00	749.00	756.00	749.00	760.00	750.00	760.00	750.00	763.00	751.00	763.00	751.00	770.00	752.00	770.00	752.00	779.00	751.00	779.00	751.00	787.00	750.00	787.00	750.00	791.00	749.00	791.00	749.00	792.00	747.00	792.00	747.00	795.00	746.00	795.00	746.00	797.00	745.00	797.00	745.00	798.00	744.00	798.00	744.00	797.00	733.00	797.00	733.00	798.00	728.00	798.00	728.00	799.00	711.00	799.00	711.00	800.00	706.00	800.00	706.00	801.00	697.00	801.00	697.00	802.00	694.00	802.00	694.00	803.00	689.00	803.00	689.00	804.00	686.00	804.00	686.00	802.00	685.00	802.00	685.00	799.00	684.00	799.00	684.00	792.00	683.00	792.00	683.00	789.00	682.00	789.00	682.00	787.00	681.00	787.00	681.00	785.00	680.00	785.00	680.00	782.00	679.00	782.00	679.00	781.00	678.00	781.00	678.00	779.00	677.00	779.00	677.00	777.00	676.00	777.00	676.00	776.00	675.00	776.00	675.00	775.00	674.00	775.00	674.00	773.00	673.00	773.00	673.00	772.00	672.00	772.00	672.00	769.00	671.00	769.00	671.00	768.00	670.00	768.00	670.00	766.00	669.00	766.00	669.00	765.00	668.00	765.00	668.00	763.00	667.00	763.00	667.00	761.00	666.00	761.00	666.00	759.00	665.00	759.00	665.00	757.00	664.00	757.00	664.00	755.00	663.00	755.00	663.00	754.00	662.00	754.00	662.00	752.00	661.00	752.00	661.00	751.00	660.00	751.00	660.00	749.00	659.00	749.00	659.00	748.00	658.00	748.00	658.00	746.00	657.00	746.00	657.00	745.00	656.00	745.00	656.00	744.00	655.00	744.00	655.00	743.00	654.00	743.00	654.00	742.00	653.00	742.00	653.00	737.00	654.00	737.00	654.00	732.00	656.00	732.00	656.00	725.00	657.00	725.00	657.00	705.00	656.00	705.00	656.00	702.00	655.00	702.00	655.00	701.00	654.00	701.00	654.00	699.00	653.00	699.00	653.00	698.00	656.00	698.00	656.00	693.00	653.00	693.00	653.00	690.00	652.00	690.00	652.00	689.00	651.00	689.00	651.00	687.00	650.00	687.00	650.00	678.00	648.00	678.00	648.00	659.00	650.00	659.00	650.00	651.00	651.00	651.00	651.00	650.00	654.00	650.00	654.00	649.00	655.00	649.00	655.00	648.00	659.00	648.00	659.00	647.00	663.00	647.00	663.00	646.00	664.00	646.00	664.00	645.00	668.00	645.00	668.00	644.00	678.00	644.00	678.00	645.00	680.00	645.00	680.00	647.00	681.00	647.00	681.00	650.00	683.00	650.00	683.00	652.00	684.00	652.00	684.00	654.00	686.00	654.00	686.00	656.00	687.00	656.00	687.00	657.00	688.00	657.00	688.00	658.00	689.00	658.00	689.00	659.00	690.00	659.00	690.00	660.00	691.00	660.00	691.00	661.00	692.00	661.00	692.00	662.00	693.00	662.00	693.00	663.00	701.00	663.00	701.00	667.00	702.00	667.00	702.00	668.00	703.00	668.00	703.00	669.00	705.00	669.00	705.00	671.00	706.00	671.00	706.00	672.00	707.00	672.00	707.00	674.00	708.00	674.00	708.00	675.00	709.00	675.00	709.00	677.00	710.00	677.00	710.00	678.00	711.00	678.00	711.00	681.00	712.00	681.00	712.00	682.00	713.00	682.00	713.00	684.00	714.00	684.00
T0_thres.tif	0774-0787	352.65	351.99	6070.91	-84.65	0.1565	817.00	718.00	818.00	718.00	818.00	722.00	819.00	722.00	819.00	729.00	820.00	729.00	820.00	732.00	821.00	732.00	821.00	742.00	822.00	742.00	822.00	746.00	823.00	746.00	823.00	753.00	824.00	753.00	824.00	756.00	825.00	756.00	825.00	760.00	826.00	760.00	826.00	762.00	827.00	762.00	827.00	766.00	828.00	766.00	828.00	768.00	829.00	768.00	829.00	772.00	830.00	772.00	830.00	774.00	831.00	774.00	831.00	778.00	832.00	778.00	832.00	780.00	833.00	780.00	833.00	782.00	834.00	782.00	834.00	783.00	835.00	783.00	835.00	786.00	836.00	786.00	836.00	788.00	837.00	788.00	837.00	790.00	838.00	790.00	838.00	792.00	839.00	792.00	839.00	794.00	840.00	794.00	840.00	796.00	841.00	796.00	841.00	798.00	842.00	798.00	842.00	799.00	843.00	799.00	843.00	801.00	844.00	801.00	844.00	802.00	845.00	802.00	845.00	804.00	847.00	804.00	847.00	805.00	848.00	805.00	848.00	806.00	857.00	806.00	857.00	807.00	862.00	807.00	862.00	808.00	868.00	808.00	868.00	809.00	869.00	809.00	869.00	810.00	870.00	810.00	870.00	811.00	871.00	811.00	871.00	816.00	872.00	816.00	872.00	831.00	871.00	831.00	871.00	835.00	870.00	835.00	870.00	836.00	864.00	836.00	864.00	837.00	862.00	837.00	862.00	838.00	859.00	838.00	859.00	839.00	857.00	839.00	857.00	840.00	856.00	840.00	856.00	841.00	853.00	841.00	853.00	843.00	851.00	843.00	851.00	844.00	850.00	844.00	850.00	845.00	849.00	845.00	849.00	846.00	848.00	846.00	848.00	847.00	847.00	847.00	847.00	848.00	846.00	848.00	846.00	849.00	845.00	849.00	845.00	850.00	844.00	850.00	844.00	851.00	843.00	851.00	843.00	853.00	842.00	853.00	842.00	854.00	841.00	854.00	841.00	856.00	840.00	856.00	840.00	857.00	839.00	857.00	839.00	859.00	838.00	859.00	838.00	861.00	837.00	861.00	837.00	863.00	836.00	863.00	836.00	865.00	835.00	865.00	835.00	867.00	834.00	867.00	834.00	868.00	833.00	868.00	833.00	871.00	832.00	871.00	832.00	873.00	831.00	873.00	831.00	874.00	830.00	874.00	830.00	875.00	829.00	875.00	829.00	878.00	828.00	878.00	828.00	879.00	827.00	879.00	827.00	884.00	826.00	884.00	826.00	887.00	825.00	887.00	825.00	892.00	824.00	892.00	824.00	899.00	821.00	899.00	821.00	900.00	819.00	900.00	819.00	901.00	817.00	901.00	817.00	902.00	816.00	902.00	816.00	903.00	815.00	903.00	815.00	905.00	813.00	905.00	813.00	907.00	812.00	907.00	812.00	909.00	811.00	909.00	811.00	914.00	810.00	914.00	810.00	920.00	809.00	920.00	809.00	919.00	806.00	919.00	806.00	920.00	805.00	920.00	805.00	921.00	803.00	921.00	803.00	922.00	802.00	922.00	802.00	923.00	801.00	923.00	801.00	924.00	799.00	924.00	799.00	925.00	798.00	925.00	798.00	926.00	797.00	926.00	797.00	927.00	795.00	927.00	795.00	928.00	794.00	928.00	794.00	929.00	793.00	929.00	793.00	930.00	792.00	930.00	792.00	931.00	790.00	931.00	790.00	933.00	789.00	933.00	789.00	935.00	788.00	935.00	788.00	936.00	787.00	936.00	787.00	937.00	786.00	937.00	786.00	938.00	785.00	938.00	785.00	939.00	784.00	939.00	784.00	940.00	783.00	940.00	783.00	941.00	782.00	941.00	782.00	942.00	781.00	942.00	781.00	943.00	780.00	943.00	780.00	944.00	779.00	944.00	779.00	945.00	778.00	945.00	778.00	947.00	776.00	947.00	776.00	949.00	774.00	949.00	774.00	950.00	773.00	950.00	773.00	951.00	772.00	951.00	772.00	953.00	770.00	953.00	770.00	954.00	769.00	954.00	769.00	955.00	767.00	955.00	767.00	956.00	766.00	956.00	766.00	957.00	765.00	957.00	765.00	956.00	764.00	956.00	764.00	955.00	763.00	955.00	763.00	954.00	762.00	954.00	762.00	953.00	761.00	953.00	761.00	952.00	760.00	952.00	760.00	951.00	758.00	951.00	758.00	950.00	757.00	950.00	757.00	949.00	754.00	949.00	754.00	948.00	753.00	948.00	753.00	947.00	750.00	947.00	750.00	946.00	749.00	946.00	749.00	945.00	748.00	945.00	748.00	943.00	746.00	943.00	746.00	941.00	744.00	941.00	744.00	940.00	742.00	940.00	742.00	939.00	739.00	939.00	739.00	938.00	738.00	938.00	738.00	937.00	736.00	937.00	736.00	936.00	734.00	936.00	734.00	935.00	733.00	935.00	733.00	934.00	731.00	934.00	731.00	933.00	730.00	933.00	730.00	931.00	728.00	931.00	728.00	929.00	726.00	929.00	726.00	928.00	725.00	928.00	725.00	927.00	723.00	927.00	723.00	926.00	722.00	926.00	722.00	925.00	718.00	925.00	718.00	923.00	716.00	923.00	716.00	918.00	717.00	918.00	717.00	915.00	718.00	915.00	718.00	910.00	719.00	910.00	719.00	908.00	720.00	908.00	720.00	904.00	721.00	904.00	721.00	902.00	722.00	902.00	722.00	900.00	723.00	900.00	723.00	899.00	724.00	899.00	724.00	896.00	726.00	896.00	726.00	894.00	727.00	894.00	727.00	893.00	728.00	893.00	728.00	891.00	729.00	891.00	729.00	890.00	730.00	890.00	730.00	889.00	731.00	889.00	731.00	887.00	732.00	887.00	732.00	886.00	734.00	886.00	734.00	884.00	735.00	884.00	735.00	883.00	736.00	883.00	736.00	882.00	737.00	882.00	737.00	880.00	738.00	880.00	738.00	878.00	740.00	878.00	740.00	875.00	741.00	875.00	741.00	874.00	742.00	874.00	742.00	871.00	743.00	871.00	743.00	870.00	744.00	870.00	744.00	868.00	745.00	868.00	745.00	866.00	746.00	866.00	746.00	864.00	747.00	864.00	747.00	863.00	748.00	863.00	748.00	860.00	749.00	860.00	749.00	858.00	750.00	858.00	750.00	853.00	751.00	853.00	751.00	851.00	752.00	851.00	752.00	847.00	753.00	847.00	753.00	845.00	754.00	845.00	754.00	838.00	755.00	838.00	755.00	834.00	756.00	834.00	756.00	824.00	755.00	824.00	755.00	817.00	754.00	817.00	754.00	811.00	753.00	811.00	753.00	809.00	752.00	809.00	752.00	806.00	751.00	806.00	751.00	804.00	750.00	804.00	750.00	798.00	753.00	798.00	753.00	795.00	752.00	795.00	752.00	794.00	753.00	794.00	753.00	790.00	754.00	790.00	754.00	782.00	755.00	782.00	755.00	767.00	754.00	767.00	754.00	761.00	753.00	761.00	753.00	758.00	752.00	758.00	752.00	753.00	751.00	753.00	751.00	751.00	750.00	751.00	750.00	749.00	749.00	749.00	749.00	748.00	748.00	748.00	748.00	745.00	746.00	745.00	746.00	743.00	745.00	743.00	745.00	742.00	744.00	742.00	744.00	740.00	743.00	740.00	743.00	739.00	742.00	739.00	742.00	737.00	740.00	737.00	740.00	736.00	739.00	736.00	739.00	735.00	738.00	735.00	738.00	733.00	736.00	733.00	736.00	731.00	735.00	731.00	735.00	730.00	734.00	730.00	734.00	729.00	732.00	729.00	732.00	727.00	729.00	727.00	729.00	726.00	728.00	726.00	728.00	725.00	726.00	725.00	726.00	723.00	724.00	723.00	724.00	710.00	723.00	710.00	723.00	708.00	722.00	708.00	722.00	701.00	721.00	701.00	721.00	698.00	720.00	698.00	720.00	692.00	719.00	692.00	719.00	689.00	718.00	689.00	718.00	684.00	717.00	684.00	717.00	682.00	716.00	682.00	716.00	679.00	715.00	679.00	715.00	678.00	714.00	678.00	714.00	676.00	713.00	676.00	713.00	675.00	712.00	675.00	712.00	673.00	711.00	673.00	711.00	671.00	710.00	671.00	710.00	669.00	709.00	669.00	709.00	668.00	708.00	668.00	708.00	667.00	707.00	667.00	707.00	666.00	706.00	666.00	706.00	665.00	704.00	665.00	704.00	663.00	702.00	663.00	702.00	662.00	708.00	662.00	708.00	660.00	710.00	660.00	710.00	659.00	713.00	659.00	713.00	657.00	714.00	657.00	714.00	656.00	716.00	656.00	716.00	654.00	717.00	654.00	717.00	652.00	718.00	652.00	718.00	651.00	719.00	651.00	719.00	648.00	720.00	648.00	720.00	643.00	721.00	643.00	721.00	642.00	722.00	642.00	722.00	636.00	723.00	636.00	723.00	631.00	724.00	631.00	724.00	630.00	725.00	630.00	725.00	620.00	726.00	620.00	726.00	614.00	728.00	614.00	728.00	608.00	729.00	608.00	729.00	605.00	731.00	605.00	731.00	603.00	732.00	603.00	732.00	598.00	733.00	598.00	733.00	597.00	734.00	597.00	734.00	596.00	735.00	596.00	735.00	593.00	738.00	593.00	738.00	591.00	745.00	591.00	745.00	592.00	746.00	592.00	746.00	593.00	747.00	593.00	747.00	594.00	748.00	594.00	748.00	595.00	749.00	595.00	749.00	596.00	750.00	596.00	750.00	597.00	751.00	597.00	751.00	598.00	752.00	598.00	752.00	600.00	754.00	600.00	754.00	601.00	755.00	601.00	755.00	602.00	756.00	602.00	756.00	603.00	757.00	603.00	757.00	604.00	758.00	604.00	758.00	605.00	759.00	605.00	759.00	606.00	760.00	606.00	760.00	607.00	761.00	607.00	761.00	608.00	762.00	608.00	762.00	609.00	766.00	609.00	766.00	610.00	767.00	610.00	767.00	611.00	770.00	611.00	770.00	612.00	771.00	612.00	771.00	614.00	776.00	614.00	776.00	615.00	779.00	615.00	779.00	617.00	783.00	617.00	783.00	618.00	788.00	618.00	788.00	620.00	795.00	620.00	795.00	621.00	796.00	621.00	796.00	622.00	797.00	622.00	797.00	628.00	798.00	628.00	798.00	630.00	799.00	630.00	799.00	634.00	800.00	634.00	800.00	636.00	801.00	636.00	801.00	643.00	802.00	643.00	802.00	647.00	803.00	647.00	803.00	656.00	804.00	656.00	804.00	659.00	805.00	659.00	805.00	668.00	806.00	668.00	806.00	671.00	807.00	671.00	807.00	678.00	808.00	678.00	808.00	680.00	809.00	680.00	809.00	687.00	810.00	687.00	810.00	690.00	811.00	690.00	811.00	696.00	812.00	696.00	812.00	699.00	813.00	699.00	813.00	706.00	814.00	706.00	814.00	708.00	815.00	708.00	815.00	711.00	816.00	711.00	816.00	712.00	817.00	712.00
T0_thres.tif	0886-0691	312.65	398.46	2518.37	57.72	0.0561	752.00	826.00	753.00	826.00	753.00	832.00	752.00	832.00	752.00	835.00	751.00	835.00	751.00	842.00	750.00	842.00	750.00	844.00	749.00	844.00	749.00	848.00	748.00	848.00	748.00	850.00	747.00	850.00	747.00	855.00	746.00	855.00	746.00	857.00	745.00	857.00	745.00	860.00	744.00	860.00	744.00	861.00	743.00	861.00	743.00	864.00	742.00	864.00	742.00	865.00	741.00	865.00	741.00	867.00	740.00	867.00	740.00	869.00	739.00	869.00	739.00	871.00	738.00	871.00	738.00	873.00	737.00	873.00	737.00	875.00	736.00	875.00	736.00	876.00	735.00	876.00	735.00	878.00	734.00	878.00	734.00	879.00	733.00	879.00	733.00	880.00	732.00	880.00	732.00	881.00	731.00	881.00	731.00	883.00	730.00	883.00	730.00	884.00	729.00	884.00	729.00	885.00	728.00	885.00	728.00	886.00	727.00	886.00	727.00	888.00	726.00	888.00	726.00	889.00	725.00	889.00	725.00	890.00	724.00	890.00	724.00	891.00	723.00	891.00	723.00	893.00	722.00	893.00	722.00	894.00	721.00	894.00	721.00	896.00	720.00	896.00	720.00	897.00	719.00	897.00	719.00	899.00	718.00	899.00	718.00	901.00	717.00	901.00	717.00	905.00	716.00	905.00	716.00	907.00	715.00	907.00	715.00	912.00	714.00	912.00	714.00	915.00	713.00	915.00	713.00	920.00	712.00	920.00	712.00	922.00	711.00	922.00	711.00	925.00	710.00	925.00	710.00	926.00	709.00	926.00	709.00	928.00	708.00	928.00	708.00	930.00	707.00	930.00	707.00	933.00	706.00	933.00	706.00	934.00	705.00	934.00	705.00	937.00	704.00	937.00	704.00	939.00	703.00	939.00	703.00	942.00	702.00	942.00	702.00	943.00	701.00	943.00	701.00	945.00	700.00	945.00	700.00	947.00	699.00	947.00	699.00	948.00	698.00	948.00	698.00	949.00	697.00	949.00	697.00	950.00	696.00	950.00	696.00	952.00	695.00	952.00	695.00	953.00	694.00	953.00	694.00	954.00	693.00	954.00	693.00	956.00	692.00	956.00	692.00	957.00	691.00	957.00	691.00	958.00	690.00	958.00	690.00	961.00	687.00	961.00	687.00	964.00	686.00	964.00	686.00	965.00	685.00	965.00	685.00	967.00	684.00	967.00	684.00	968.00	683.00	968.00	683.00	969.00	682.00	969.00	682.00	970.00	681.00	970.00	681.00	971.00	677.00	971.00	677.00	972.00	674.00	972.00	674.00	971.00	665.00	971.00	665.00	972.00	660.00	972.00	660.00	971.00	656.00	971.00	656.00	970.00	654.00	970.00	654.00	969.00	652.00	969.00	652.00	967.00	650.00	967.00	650.00	966.00	649.00	966.00	649.00	965.00	647.00	965.00	647.00	964.00	646.00	964.00	646.00	963.00	644.00	963.00	644.00	962.00	646.00	962.00	646.00	957.00	645.00	957.00	645.00	955.00	644.00	955.00	644.00	952.00	643.00	952.00	643.00	951.00	642.00	951.00	642.00	949.00	641.00	949.00	641.00	947.00	640.00	947.00	640.00	945.00	639.00	945.00	639.00	943.00	638.00	943.00	638.00	940.00	637.00	940.00	637.00	939.00	636.00	939.00	636.00	937.00	635.00	937.00	635.00	935.00	634.00	935.00	634.00	933.00	633.00	933.00	633.00	932.00	632.00	932.00	632.00	930.00	631.00	930.00	631.00	929.00	630.00	929.00	630.00	927.00	631.00	927.00	631.00	925.00	632.00	925.00	632.00	920.00	633.00	920.00	633.00	917.00	634.00	917.00	634.00	914.00	635.00	914.00	635.00	912.00	636.00	912.00	636.00	910.00	638.00	910.00	638.00	906.00	639.00	906.00	639.00	904.00	640.00	904.00	640.00	898.00	641.00	898.00	641.00	894.00	642.00	894.00	642.00	888.00	643.00	888.00	643.00	885.00	644.00	885.00	644.00	877.00	645.00	877.00	645.00	876.00	646.00	876.00	646.00	877.00	648.00	877.00	648.00	878.00	649.00	878.00	649.00	880.00	651.00	880.00	651.00	881.00	653.00	881.00	653.00	882.00	666.00	882.00	666.00	880.00	668.00	880.00	668.00	876.00	669.00	876.00	669.00	866.00	668.00	866.00	668.00	861.00	667.00	861.00	667.00	858.00	666.00	858.00	666.00	855.00	665.00	855.00	665.00	853.00	664.00	853.00	664.00	850.00	663.00	850.00	663.00	848.00	662.00	848.00	662.00	845.00	661.00	845.00	661.00	843.00	660.00	843.00	660.00	841.00	659.00	841.00	659.00	840.00	660.00	840.00	660.00	835.00	661.00	835.00	661.00	834.00	662.00	834.00	662.00	830.00	663.00	830.00	663.00	829.00	664.00	829.00	664.00	826.00	665.00	826.00	665.00	824.00	666.00	824.00	666.00	821.00	667.00	821.00	667.00	820.00	668.00	820.00	668.00	818.00	669.00	818.00	669.00	817.00	670.00	817.00	670.00	815.00	671.00	815.00	671.00	814.00	672.00	814.00	672.00	813.00	674.00	813.00	674.00	812.00	675.00	812.00	675.00	811.00	676.00	811.00	676.00	810.00	683.00	810.00	683.00	809.00	686.00	809.00	686.00	808.00	689.00	808.00	689.00	807.00	692.00	807.00	692.00	806.00	696.00	806.00	696.00	805.00	700.00	805.00	700.00	804.00	709.00	804.00	709.00	803.00	714.00	803.00	714.00	802.00	731.00	802.00	731.00	801.00	735.00	801.00	735.00	800.00	742.00	800.00	742.00	801.00	747.00	801.00	747.00	807.00	748.00	807.00	748.00	808.00	749.00	808.00	749.00	812.00	750.00	812.00	750.00	814.00	751.00	814.00	751.00	819.00	752.00	819.00
T0_thres.tif	0901-0580	262.98	407.08	1748.84	46.35	0.0596	637.00	902.00	636.00	902.00	636.00	904.00	635.00	904.00	635.00	907.00	634.00	907.00	634.00	908.00	633.00	908.00	633.00	910.00	632.00	910.00	632.00	912.00	631.00	912.00	631.00	915.00	630.00	915.00	630.00	917.00	629.00	917.00	629.00	922.00	628.00	922.00	628.00	923.00	626.00	923.00	626.00	924.00	622.00	924.00	622.00	925.00	611.00	925.00	611.00	926.00	609.00	926.00	609.00	927.00	603.00	927.00	603.00	928.00	601.00	928.00	601.00	929.00	597.00	929.00	597.00	930.00	594.00	930.00	594.00	931.00	591.00	931.00	591.00	932.00	590.00	932.00	590.00	933.00	589.00	933.00	589.00	934.00	587.00	934.00	587.00	935.00	585.00	935.00	585.00	936.00	584.00	936.00	584.00	937.00	583.00	937.00	583.00	938.00	582.00	938.00	582.00	939.00	581.00	939.00	581.00	940.00	580.00	940.00	580.00	941.00	578.00	941.00	578.00	942.00	577.00	942.00	577.00	943.00	575.00	943.00	575.00	944.00	574.00	944.00	574.00	945.00	571.00	945.00	571.00	946.00	570.00	946.00	570.00	947.00	567.00	947.00	567.00	948.00	566.00	948.00	566.00	949.00	564.00	949.00	564.00	950.00	563.00	950.00	563.00	951.00	561.00	951.00	561.00	952.00	559.00	952.00	559.00	953.00	556.00	953.00	556.00	954.00	554.00	954.00	554.00	955.00	549.00	955.00	549.00	956.00	544.00	956.00	544.00	955.00	540.00	955.00	540.00	954.00	539.00	954.00	539.00	953.00	537.00	953.00	537.00	952.00	536.00	952.00	536.00	951.00	534.00	951.00	534.00	949.00	532.00	949.00	532.00	947.00	530.00	947.00	530.00	946.00	529.00	946.00	529.00	945.00	528.00	945.00	528.00	943.00	527.00	943.00	527.00	942.00	526.00	942.00	526.00	940.00	525.00	940.00	525.00	939.00	524.00	939.00	524.00	937.00	523.00	937.00	523.00	935.00	522.00	935.00	522.00	933.00	521.00	933.00	521.00	931.00	520.00	931.00	520.00	928.00	519.00	928.00	519.00	925.00	518.00	925.00	518.00	924.00	519.00	924.00	519.00	922.00	520.00	922.00	520.00	919.00	521.00	919.00	521.00	917.00	522.00	917.00	522.00	914.00	523.00	914.00	523.00	912.00	524.00	912.00	524.00	910.00	525.00	910.00	525.00	908.00	526.00	908.00	526.00	906.00	527.00	906.00	527.00	904.00	529.00	904.00	529.00	903.00	530.00	903.00	530.00	900.00	532.00	900.00	532.00	897.00	533.00	897.00	533.00	896.00	534.00	896.00	534.00	894.00	535.00	894.00	535.00	893.00	536.00	893.00	536.00	891.00	537.00	891.00	537.00	890.00	538.00	890.00	538.00	887.00	539.00	887.00	539.00	885.00	540.00	885.00	540.00	881.00	541.00	881.00	541.00	879.00	542.00	879.00	542.00	878.00	544.00	878.00	544.00	877.00	546.00	877.00	546.00	876.00	549.00	876.00	549.00	875.00	550.00	875.00	550.00	874.00	553.00	874.00	553.00	872.00	556.00	872.00	556.00	871.00	557.00	871.00	557.00	870.00	559.00	870.00	559.00	868.00	562.00	868.00	562.00	866.00	564.00	866.00	564.00	865.00	566.00	865.00	566.00	864.00	568.00	864.00	568.00	863.00	569.00	863.00	569.00	862.00	571.00	862.00	571.00	861.00	572.00	861.00	572.00	859.00	574.00	859.00	574.00	857.00	576.00	857.00	576.00	856.00	578.00	856.00	578.00	855.00	579.00	855.00	579.00	854.00	582.00	854.00	582.00	853.00	583.00	853.00	583.00	852.00	586.00	852.00	586.00	851.00	588.00	851.00	588.00	850.00	591.00	850.00	591.00	849.00	592.00	849.00	592.00	848.00	596.00	848.00	596.00	847.00	600.00	847.00	600.00	846.00	609.00	846.00	609.00	847.00	616.00	847.00	616.00	848.00	619.00	848.00	619.00	849.00	620.00	849.00	620.00	850.00	623.00	850.00	623.00	851.00	625.00	851.00	625.00	852.00	629.00	852.00	629.00	854.00	630.00	854.00	630.00	856.00	631.00	856.00	631.00	858.00	632.00	858.00	632.00	860.00	633.00	860.00	633.00	862.00	634.00	862.00	634.00	864.00	635.00	864.00	635.00	866.00	636.00	866.00	636.00	867.00	637.00	867.00	637.00	868.00	638.00	868.00	638.00	870.00	639.00	870.00	639.00	871.00	640.00	871.00	640.00	872.00	641.00	872.00	641.00	873.00	642.00	873.00	642.00	874.00	641.00	874.00	641.00	882.00	640.00	882.00	640.00	885.00	639.00	885.00	639.00	891.00	638.00	891.00	638.00	895.00	637.00	895.00
T0_thres.tif	0796-0594	267.46	360.18	3210.95	36.76	0.0535	682.00	806.00	680.00	806.00	680.00	807.00	674.00	807.00	674.00	808.00	672.00	808.00	672.00	809.00	671.00	809.00	671.00	810.00	670.00	810.00	670.00	811.00	669.00	811.00	669.00	812.00	668.00	812.00	668.00	813.00	667.00	813.00	667.00	814.00	666.00	814.00	666.00	815.00	665.00	815.00	665.00	817.00	664.00	817.00	664.00	818.00	663.00	818.00	663.00	821.00	662.00	821.00	662.00	824.00	661.00	824.00	661.00	826.00	660.00	826.00	660.00	828.00	659.00	828.00	659.00	831.00	658.00	831.00	658.00	833.00	657.00	833.00	657.00	836.00	656.00	836.00	656.00	834.00	655.00	834.00	655.00	833.00	654.00	833.00	654.00	832.00	653.00	832.00	653.00	831.00	652.00	831.00	652.00	830.00	651.00	830.00	651.00	829.00	650.00	829.00	650.00	827.00	647.00	827.00	647.00	826.00	646.00	826.00	646.00	825.00	630.00	825.00	630.00	827.00	629.00	827.00	629.00	828.00	628.00	828.00	628.00	829.00	627.00	829.00	627.00	830.00	626.00	830.00	626.00	831.00	625.00	831.00	625.00	834.00	624.00	834.00	624.00	843.00	625.00	843.00	625.00	847.00	623.00	847.00	623.00	846.00	622.00	846.00	622.00	845.00	618.00	845.00	618.00	844.00	611.00	844.00	611.00	843.00	597.00	843.00	597.00	844.00	594.00	844.00	594.00	845.00	590.00	845.00	590.00	846.00	588.00	846.00	588.00	847.00	585.00	847.00	585.00	848.00	583.00	848.00	583.00	849.00	581.00	849.00	581.00	850.00	579.00	850.00	579.00	851.00	577.00	851.00	577.00	852.00	575.00	852.00	575.00	853.00	573.00	853.00	573.00	854.00	572.00	854.00	572.00	855.00	571.00	855.00	571.00	856.00	570.00	856.00	570.00	857.00	569.00	857.00	569.00	858.00	568.00	858.00	568.00	859.00	567.00	859.00	567.00	860.00	566.00	860.00	566.00	861.00	564.00	861.00	564.00	862.00	562.00	862.00	562.00	863.00	560.00	863.00	560.00	864.00	559.00	864.00	559.00	865.00	557.00	865.00	557.00	866.00	556.00	866.00	556.00	867.00	555.00	867.00	555.00	868.00	554.00	868.00	554.00	869.00	551.00	869.00	551.00	870.00	550.00	870.00	550.00	871.00	548.00	871.00	548.00	872.00	546.00	872.00	546.00	873.00	543.00	873.00	543.00	874.00	542.00	874.00	542.00	875.00	539.00	875.00	539.00	876.00	538.00	876.00	538.00	875.00	536.00	875.00	536.00	873.00	534.00	873.00	534.00	872.00	533.00	872.00	533.00	871.00	532.00	871.00	532.00	870.00	531.00	870.00	531.00	869.00	530.00	869.00	530.00	867.00	528.00	867.00	528.00	865.00	526.00	865.00	526.00	863.00	525.00	863.00	525.00	862.00	524.00	862.00	524.00	860.00	523.00	860.00	523.00	859.00	522.00	859.00	522.00	855.00	521.00	855.00	521.00	853.00	520.00	853.00	520.00	849.00	519.00	849.00	519.00	845.00	518.00	845.00	518.00	825.00	517.00	825.00	517.00	821.00	516.00	821.00	516.00	815.00	515.00	815.00	515.00	813.00	514.00	813.00	514.00	809.00	513.00	809.00	513.00	807.00	512.00	807.00	512.00	806.00	511.00	806.00	511.00	805.00	510.00	805.00	510.00	803.00	509.00	803.00	509.00	802.00	508.00	802.00	508.00	801.00	507.00	801.00	507.00	800.00	509.00	800.00	509.00	799.00	510.00	799.00	510.00	798.00	512.00	798.00	512.00	797.00	513.00	797.00	513.00	796.00	515.00	796.00	515.00	795.00	516.00	795.00	516.00	794.00	518.00	794.00	518.00	792.00	520.00	792.00	520.00	790.00	521.00	790.00	521.00	788.00	523.00	788.00	523.00	787.00	524.00	787.00	524.00	786.00	525.00	786.00	525.00	784.00	526.00	784.00	526.00	783.00	527.00	783.00	527.00	782.00	528.00	782.00	528.00	781.00	529.00	781.00	529.00	780.00	531.00	780.00	531.00	777.00	533.00	777.00	533.00	774.00	534.00	774.00	534.00	772.00	535.00	772.00	535.00	771.00	536.00	771.00	536.00	767.00	537.00	767.00	537.00	761.00	539.00	761.00	539.00	753.00	538.00	753.00	538.00	752.00	537.00	752.00	537.00	750.00	548.00	750.00	548.00	749.00	564.00	749.00	564.00	750.00	567.00	750.00	567.00	752.00	570.00	752.00	570.00	753.00	572.00	753.00	572.00	754.00	573.00	754.00	573.00	755.00	576.00	755.00	576.00	756.00	581.00	756.00	581.00	752.00	582.00	752.00	582.00	746.00	584.00	746.00	584.00	740.00	585.00	740.00	585.00	736.00	586.00	736.00	586.00	735.00	587.00	735.00	587.00	732.00	588.00	732.00	588.00	730.00	589.00	730.00	589.00	729.00	590.00	729.00	590.00	728.00	591.00	728.00	591.00	725.00	592.00	725.00	592.00	724.00	593.00	724.00	593.00	723.00	594.00	723.00	594.00	722.00	596.00	722.00	596.00	720.00	597.00	720.00	597.00	719.00	599.00	719.00	599.00	717.00	614.00	717.00	614.00	719.00	623.00	719.00	623.00	720.00	627.00	720.00	627.00	732.00	628.00	732.00	628.00	733.00	629.00	733.00	629.00	736.00	630.00	736.00	630.00	737.00	632.00	737.00	632.00	739.00	633.00	739.00	633.00	741.00	635.00	741.00	635.00	743.00	636.00	743.00	636.00	744.00	637.00	744.00	637.00	745.00	638.00	745.00	638.00	747.00	639.00	747.00	639.00	749.00	648.00	749.00	648.00	747.00	650.00	747.00	650.00	744.00	651.00	744.00	651.00	746.00	652.00	746.00	652.00	747.00	653.00	747.00	653.00	748.00	654.00	748.00	654.00	749.00	655.00	749.00	655.00	750.00	656.00	750.00	656.00	752.00	657.00	752.00	657.00	754.00	659.00	754.00	659.00	756.00	660.00	756.00	660.00	758.00	661.00	758.00	661.00	760.00	662.00	760.00	662.00	762.00	663.00	762.00	663.00	764.00	664.00	764.00	664.00	765.00	665.00	765.00	665.00	768.00	666.00	768.00	666.00	769.00	667.00	769.00	667.00	771.00	668.00	771.00	668.00	772.00	669.00	772.00	669.00	774.00	670.00	774.00	670.00	775.00	671.00	775.00	671.00	777.00	672.00	777.00	672.00	778.00	673.00	778.00	673.00	780.00	674.00	780.00	674.00	781.00	675.00	781.00	675.00	783.00	676.00	783.00	676.00	784.00	677.00	784.00	677.00	787.00	678.00	787.00	678.00	789.00	679.00	789.00	679.00	792.00	680.00	792.00	680.00	795.00	681.00	795.00	681.00	802.00	682.00	802.00
T0_thres.tif	0726-0424	183.75	331.43	5705.79	-83.28	0.0071	534.00	755.00	536.00	755.00	536.00	758.00	534.00	758.00	534.00	765.00	533.00	765.00	533.00	769.00	532.00	769.00	532.00	770.00	531.00	770.00	531.00	772.00	530.00	772.00	530.00	774.00	528.00	774.00	528.00	775.00	527.00	775.00	527.00	777.00	526.00	777.00	526.00	778.00	525.00	778.00	525.00	779.00	524.00	779.00	524.00	780.00	523.00	780.00	523.00	781.00	522.00	781.00	522.00	783.00	521.00	783.00	521.00	784.00	520.00	784.00	520.00	785.00	519.00	785.00	519.00	786.00	518.00	786.00	518.00	787.00	517.00	787.00	517.00	789.00	516.00	789.00	516.00	790.00	515.00	790.00	515.00	791.00	513.00	791.00	513.00	792.00	512.00	792.00	512.00	793.00	510.00	793.00	510.00	794.00	509.00	794.00	509.00	795.00	507.00	795.00	507.00	796.00	506.00	796.00	506.00	797.00	501.00	797.00	501.00	799.00	482.00	799.00	482.00	798.00	480.00	798.00	480.00	797.00	454.00	797.00	454.00	796.00	444.00	796.00	444.00	797.00	435.00	797.00	435.00	798.00	431.00	798.00	431.00	799.00	427.00	799.00	427.00	801.00	425.00	801.00	425.00	803.00	424.00	803.00	424.00	805.00	423.00	805.00	423.00	806.00	422.00	806.00	422.00	807.00	421.00	807.00	421.00	809.00	420.00	809.00	420.00	810.00	419.00	810.00	419.00	812.00	418.00	812.00	418.00	813.00	417.00	813.00	417.00	814.00	416.00	814.00	416.00	815.00	415.00	815.00	415.00	817.00	414.00	817.00	414.00	818.00	412.00	818.00	412.00	819.00	409.00	819.00	409.00	820.00	408.00	820.00	408.00	821.00	405.00	821.00	405.00	822.00	403.00	822.00	403.00	823.00	398.00	823.00	398.00	824.00	395.00	824.00	395.00	825.00	391.00	825.00	391.00	826.00	388.00	826.00	388.00	827.00	381.00	827.00	381.00	828.00	379.00	828.00	379.00	829.00	374.00	829.00	374.00	830.00	372.00	830.00	372.00	831.00	368.00	831.00	368.00	832.00	364.00	832.00	364.00	833.00	359.00	833.00	359.00	834.00	357.00	834.00	357.00	835.00	353.00	835.00	353.00	836.00	351.00	836.00	351.00	837.00	345.00	837.00	345.00	838.00	344.00	838.00	344.00	837.00	336.00	837.00	336.00	835.00	335.00	835.00	335.00	834.00	333.00	834.00	333.00	833.00	332.00	833.00	332.00	831.00	331.00	831.00	331.00	830.00	330.00	830.00	330.00	828.00	328.00	828.00	328.00	827.00	327.00	827.00	327.00	825.00	325.00	825.00	325.00	824.00	323.00	824.00	323.00	822.00	320.00	822.00	320.00	821.00	317.00	821.00	317.00	819.00	312.00	819.00	312.00	818.00	314.00	818.00	314.00	816.00	315.00	816.00	315.00	815.00	316.00	815.00	316.00	814.00	317.00	814.00	317.00	813.00	318.00	813.00	318.00	812.00	319.00	812.00	319.00	811.00	320.00	811.00	320.00	810.00	321.00	810.00	321.00	809.00	323.00	809.00	323.00	807.00	324.00	807.00	324.00	805.00	325.00	805.00	325.00	804.00	326.00	804.00	326.00	801.00	327.00	801.00	327.00	799.00	328.00	799.00	328.00	798.00	329.00	798.00	329.00	795.00	330.00	795.00	330.00	791.00	332.00	791.00	332.00	788.00	333.00	788.00	333.00	781.00	334.00	781.00	334.00	780.00	335.00	780.00	335.00	773.00	336.00	773.00	336.00	765.00	338.00	765.00	338.00	755.00	339.00	755.00	339.00	746.00	338.00	746.00	338.00	737.00	337.00	737.00	337.00	736.00	336.00	736.00	336.00	731.00	335.00	731.00	335.00	725.00	333.00	725.00	333.00	722.00	332.00	722.00	332.00	717.00	330.00	717.00	330.00	716.00	329.00	716.00	329.00	713.00	328.00	713.00	328.00	712.00	327.00	712.00	327.00	711.00	326.00	711.00	326.00	710.00	325.00	710.00	325.00	709.00	324.00	709.00	324.00	708.00	323.00	708.00	323.00	707.00	321.00	707.00	321.00	705.00	320.00	705.00	320.00	704.00	318.00	704.00	318.00	702.00	317.00	702.00	317.00	701.00	315.00	701.00	315.00	699.00	314.00	699.00	314.00	696.00	315.00	696.00	315.00	693.00	317.00	693.00	317.00	690.00	318.00	690.00	318.00	688.00	319.00	688.00	319.00	687.00	320.00	687.00	320.00	684.00	321.00	684.00	321.00	681.00	323.00	681.00	323.00	678.00	324.00	678.00	324.00	676.00	325.00	676.00	325.00	675.00	326.00	675.00	326.00	672.00	327.00	672.00	327.00	669.00	329.00	669.00	329.00	665.00	330.00	665.00	330.00	659.00	332.00	659.00	332.00	654.00	333.00	654.00	333.00	651.00	335.00	651.00	335.00	648.00	336.00	648.00	336.00	645.00	338.00	645.00	338.00	642.00	339.00	642.00	339.00	641.00	340.00	641.00	340.00	640.00	341.00	640.00	341.00	639.00	342.00	639.00	342.00	638.00	345.00	638.00	345.00	636.00	347.00	636.00	347.00	635.00	350.00	635.00	350.00	633.00	351.00	633.00	351.00	632.00	354.00	632.00	354.00	630.00	357.00	630.00	357.00	629.00	362.00	629.00	362.00	627.00	368.00	627.00	368.00	626.00	371.00	626.00	371.00	624.00	380.00	624.00	380.00	623.00	390.00	623.00	390.00	621.00	399.00	621.00	399.00	620.00	413.00	620.00	413.00	618.00	425.00	618.00	425.00	617.00	444.00	617.00	444.00	615.00	445.00	615.00	445.00	616.00	446.00	616.00	446.00	617.00	450.00	617.00	450.00	615.00	452.00	615.00	452.00	617.00	458.00	617.00	458.00	618.00	466.00	618.00	466.00	619.00	467.00	619.00	467.00	620.00	471.00	620.00	471.00	621.00	456.00	621.00	456.00	623.00	453.00	623.00	453.00	624.00	452.00	624.00	452.00	625.00	451.00	625.00	451.00	626.00	450.00	626.00	450.00	627.00	449.00	627.00	449.00	635.00	447.00	635.00	447.00	641.00	446.00	641.00	446.00	643.00	445.00	643.00	445.00	644.00	444.00	644.00	444.00	646.00	443.00	646.00	443.00	648.00	441.00	648.00	441.00	651.00	440.00	651.00	440.00	653.00	438.00	653.00	438.00	655.00	437.00	655.00	437.00	657.00	435.00	657.00	435.00	659.00	434.00	659.00	434.00	660.00	432.00	660.00	432.00	663.00	431.00	663.00	431.00	665.00	429.00	665.00	429.00	667.00	428.00	667.00	428.00	669.00	426.00	669.00	426.00	671.00	425.00	671.00	425.00	673.00	424.00	673.00	424.00	674.00	423.00	674.00	423.00	675.00	422.00	675.00	422.00	679.00	421.00	679.00	421.00	680.00	420.00	680.00	420.00	684.00	419.00	684.00	419.00	690.00	417.00	690.00	417.00	699.00	418.00	699.00	418.00	700.00	419.00	700.00	419.00	705.00	420.00	705.00	420.00	707.00	422.00	707.00	422.00	710.00	423.00	710.00	423.00	711.00	425.00	711.00	425.00	713.00	426.00	713.00	426.00	714.00	428.00	714.00	428.00	715.00	429.00	715.00	429.00	716.00	431.00	716.00	431.00	717.00	434.00	717.00	434.00	718.00	435.00	718.00	435.00	719.00	438.00	719.00	438.00	720.00	442.00	720.00	442.00	721.00	443.00	721.00	443.00	722.00	459.00	722.00	459.00	721.00	460.00	721.00	460.00	720.00	465.00	720.00	465.00	719.00	471.00	719.00	471.00	717.00	474.00	717.00	474.00	716.00	477.00	716.00	477.00	714.00	480.00	714.00	480.00	713.00	483.00	713.00	483.00	711.00	486.00	711.00	486.00	710.00	489.00	710.00	489.00	709.00	490.00	709.00	490.00	708.00	492.00	708.00	492.00	707.00	494.00	707.00	494.00	705.00	495.00	705.00	495.00	704.00	497.00	704.00	497.00	702.00	498.00	702.00	498.00	705.00	500.00	705.00	500.00	710.00	501.00	710.00	501.00	716.00	503.00	716.00	503.00	719.00	504.00	719.00	504.00	722.00	506.00	722.00	506.00	723.00	507.00	723.00	507.00	726.00	509.00	726.00	509.00	728.00	510.00	728.00	510.00	729.00	511.00	729.00	511.00	730.00	512.00	730.00	512.00	731.00	513.00	731.00	513.00	732.00	514.00	732.00	514.00	733.00	515.00	733.00	515.00	735.00	516.00	735.00	516.00	737.00	519.00	737.00	519.00	738.00	520.00	738.00	520.00	739.00	521.00	739.00	521.00	740.00	522.00	740.00	522.00	743.00	524.00	743.00	524.00	744.00	525.00	744.00	525.00	746.00	527.00	746.00	527.00	747.00	530.00	747.00	530.00	749.00	533.00	749.00	533.00	751.00	534.00	751.00
T0_thres.tif	0795-0254	117.82	363.03	3240.42	60.17	0.0739	323.00	802.00	322.00	802.00	322.00	803.00	321.00	803.00	321.00	804.00	320.00	804.00	320.00	806.00	318.00	806.00	318.00	808.00	317.00	808.00	317.00	809.00	316.00	809.00	316.00	810.00	315.00	810.00	315.00	811.00	314.00	811.00	314.00	812.00	313.00	812.00	313.00	813.00	311.00	813.00	311.00	815.00	309.00	815.00	309.00	816.00	308.00	816.00	308.00	818.00	306.00	818.00	306.00	819.00	302.00	819.00	302.00	821.00	300.00	821.00	300.00	824.00	299.00	824.00	299.00	833.00	297.00	833.00	297.00	836.00	294.00	836.00	294.00	837.00	293.00	837.00	293.00	839.00	291.00	839.00	291.00	840.00	290.00	840.00	290.00	842.00	287.00	842.00	287.00	843.00	285.00	843.00	285.00	845.00	283.00	845.00	283.00	846.00	282.00	846.00	282.00	847.00	281.00	847.00	281.00	848.00	279.00	848.00	279.00	849.00	278.00	849.00	278.00	851.00	276.00	851.00	276.00	852.00	275.00	852.00	275.00	854.00	273.00	854.00	273.00	855.00	272.00	855.00	272.00	856.00	271.00	856.00	271.00	857.00	270.00	857.00	270.00	858.00	269.00	858.00	269.00	859.00	268.00	859.00	268.00	860.00	267.00	860.00	267.00	861.00	266.00	861.00	266.00	862.00	265.00	862.00	265.00	863.00	264.00	863.00	264.00	864.00	261.00	864.00	261.00	866.00	260.00	866.00	260.00	867.00	258.00	867.00	258.00	869.00	256.00	869.00	256.00	870.00	255.00	870.00	255.00	872.00	252.00	872.00	252.00	873.00	251.00	873.00	251.00	875.00	249.00	875.00	249.00	876.00	246.00	876.00	246.00	878.00	243.00	878.00	243.00	879.00	239.00	879.00	239.00	880.00	238.00	880.00	238.00	881.00	235.00	881.00	235.00	882.00	230.00	882.00	230.00	884.00	226.00	884.00	226.00	885.00	219.00	885.00	219.00	887.00	209.00	887.00	209.00	888.00	200.00	888.00	200.00	890.00	194.00	890.00	194.00	888.00	191.00	888.00	191.00	887.00	190.00	887.00	190.00	886.00	189.00	886.00	189.00	885.00	188.00	885.00	188.00	882.00	187.00	882.00	187.00	881.00	185.00	881.00	185.00	879.00	184.00	879.00	184.00	878.00	182.00	878.00	182.00	876.00	181.00	876.00	181.00	875.00	179.00	875.00	179.00	873.00	177.00	873.00	177.00	872.00	176.00	872.00	176.00	870.00	174.00	870.00	174.00	869.00	173.00	869.00	173.00	864.00	174.00	864.00	174.00	860.00	176.00	860.00	176.00	854.00	177.00	854.00	177.00	851.00	179.00	851.00	179.00	846.00	180.00	846.00	180.00	842.00	182.00	842.00	182.00	837.00	183.00	837.00	183.00	834.00	185.00	834.00	185.00	831.00	186.00	831.00	186.00	827.00	188.00	827.00	188.00	824.00	189.00	824.00	189.00	821.00	191.00	821.00	191.00	818.00	192.00	818.00	192.00	815.00	193.00	815.00	193.00	814.00	194.00	814.00	194.00	813.00	195.00	813.00	195.00	812.00	197.00	812.00	197.00	809.00	198.00	809.00	198.00	807.00	200.00	807.00	200.00	804.00	201.00	804.00	201.00	803.00	203.00	803.00	203.00	800.00	204.00	800.00	204.00	797.00	205.00	797.00	205.00	796.00	206.00	796.00	206.00	795.00	207.00	795.00	207.00	794.00	209.00	794.00	209.00	792.00	210.00	792.00	210.00	791.00	212.00	791.00	212.00	789.00	213.00	789.00	213.00	788.00	216.00	788.00	216.00	786.00	219.00	786.00	219.00	785.00	222.00	785.00	222.00	784.00	223.00	784.00	223.00	783.00	225.00	783.00	225.00	782.00	230.00	782.00	230.00	780.00	233.00	780.00	233.00	779.00	236.00	779.00	236.00	777.00	239.00	777.00	239.00	776.00	242.00	776.00	242.00	774.00	243.00	774.00	243.00	773.00	245.00	773.00	245.00	771.00	246.00	771.00	246.00	770.00	247.00	770.00	247.00	769.00	248.00	769.00	248.00	768.00	249.00	768.00	249.00	766.00	250.00	766.00	250.00	765.00	251.00	765.00	251.00	764.00	252.00	764.00	252.00	761.00	254.00	761.00	254.00	759.00	255.00	759.00	255.00	755.00	257.00	755.00	257.00	750.00	258.00	750.00	258.00	748.00	259.00	748.00	259.00	747.00	260.00	747.00	260.00	744.00	261.00	744.00	261.00	742.00	262.00	742.00	262.00	741.00	263.00	741.00	263.00	740.00	264.00	740.00	264.00	737.00	266.00	737.00	266.00	734.00	267.00	734.00	267.00	732.00	269.00	732.00	269.00	729.00	270.00	729.00	270.00	728.00	272.00	728.00	272.00	725.00	273.00	725.00	273.00	724.00	274.00	724.00	274.00	723.00	275.00	723.00	275.00	722.00	276.00	722.00	276.00	721.00	277.00	721.00	277.00	720.00	279.00	720.00	279.00	719.00	281.00	719.00	281.00	717.00	282.00	717.00	282.00	716.00	285.00	716.00	285.00	714.00	287.00	714.00	287.00	713.00	288.00	713.00	288.00	711.00	290.00	711.00	290.00	710.00	293.00	710.00	293.00	708.00	294.00	708.00	294.00	707.00	296.00	707.00	296.00	704.00	299.00	704.00	299.00	702.00	300.00	702.00	300.00	701.00	306.00	701.00	306.00	702.00	312.00	702.00	312.00	704.00	315.00	704.00	315.00	707.00	318.00	707.00	318.00	710.00	321.00	710.00	321.00	711.00	322.00	711.00	322.00	712.00	323.00	712.00	323.00	713.00	324.00	713.00	324.00	714.00	325.00	714.00	325.00	715.00	326.00	715.00	326.00	718.00	327.00	718.00	327.00	720.00	329.00	720.00	329.00	725.00	330.00	725.00	330.00	728.00	332.00	728.00	332.00	733.00	333.00	733.00	333.00	738.00	334.00	738.00	334.00	739.00	335.00	739.00	335.00	748.00	336.00	748.00	336.00	753.00	335.00	753.00	335.00	762.00	333.00	762.00	333.00	771.00	332.00	771.00	332.00	778.00	331.00	778.00	331.00	779.00	330.00	779.00	330.00	785.00	329.00	785.00	329.00	788.00	328.00	788.00	328.00	789.00	327.00	789.00	327.00	792.00	326.00	792.00	326.00	796.00	325.00	796.00	325.00	797.00	324.00	797.00	324.00	799.00	323.00	799.00
T0_thres.tif	0825-0119	54.90	368.51	3516.72	48.46	0.1710	195.00	807.00	194.00	807.00	194.00	809.00	192.00	809.00	192.00	811.00	191.00	811.00	191.00	812.00	190.00	812.00	190.00	813.00	189.00	813.00	189.00	816.00	188.00	816.00	188.00	818.00	186.00	818.00	186.00	822.00	185.00	822.00	185.00	824.00	184.00	824.00	184.00	825.00	183.00	825.00	183.00	828.00	182.00	828.00	182.00	831.00	180.00	831.00	180.00	835.00	179.00	835.00	179.00	839.00	178.00	839.00	178.00	840.00	177.00	840.00	177.00	844.00	176.00	844.00	176.00	848.00	174.00	848.00	174.00	852.00	173.00	852.00	173.00	857.00	171.00	857.00	171.00	862.00	170.00	862.00	170.00	865.00	169.00	865.00	169.00	866.00	168.00	866.00	168.00	865.00	164.00	865.00	164.00	864.00	156.00	864.00	156.00	863.00	153.00	863.00	153.00	862.00	152.00	862.00	152.00	861.00	148.00	861.00	148.00	860.00	146.00	860.00	146.00	859.00	139.00	859.00	139.00	858.00	135.00	858.00	135.00	857.00	129.00	857.00	129.00	858.00	127.00	858.00	127.00	859.00	124.00	859.00	124.00	860.00	122.00	860.00	122.00	861.00	121.00	861.00	121.00	862.00	120.00	862.00	120.00	863.00	119.00	863.00	119.00	864.00	118.00	864.00	118.00	865.00	117.00	865.00	117.00	866.00	116.00	866.00	116.00	867.00	115.00	867.00	115.00	868.00	114.00	868.00	114.00	869.00	113.00	869.00	113.00	870.00	112.00	870.00	112.00	871.00	111.00	871.00	111.00	873.00	109.00	873.00	109.00	875.00	108.00	875.00	108.00	876.00	107.00	876.00	107.00	877.00	106.00	877.00	106.00	878.00	105.00	878.00	105.00	880.00	104.00	880.00	104.00	881.00	103.00	881.00	103.00	883.00	102.00	883.00	102.00	884.00	101.00	884.00	101.00	887.00	100.00	887.00	100.00	889.00	99.00	889.00	99.00	891.00	98.00	891.00	98.00	893.00	97.00	893.00	97.00	894.00	92.00	894.00	92.00	896.00	88.00	896.00	88.00	897.00	87.00	897.00	87.00	899.00	84.00	899.00	84.00	900.00	83.00	900.00	83.00	901.00	82.00	901.00	82.00	902.00	81.00	902.00	81.00	903.00	80.00	903.00	80.00	907.00	79.00	907.00	79.00	908.00	78.00	908.00	78.00	911.00	77.00	911.00	77.00	917.00	76.00	917.00	76.00	918.00	75.00	918.00	75.00	923.00	74.00	923.00	74.00	920.00	73.00	920.00	73.00	919.00	72.00	919.00	72.00	915.00	71.00	915.00	71.00	913.00	70.00	913.00	70.00	911.00	69.00	911.00	69.00	910.00	68.00	910.00	68.00	907.00	67.00	907.00	67.00	906.00	66.00	906.00	66.00	903.00	65.00	903.00	65.00	901.00	64.00	901.00	64.00	899.00	63.00	899.00	63.00	897.00	62.00	897.00	62.00	894.00	61.00	894.00	61.00	892.00	60.00	892.00	60.00	890.00	59.00	890.00	59.00	889.00	58.00	889.00	58.00	887.00	57.00	887.00	57.00	886.00	56.00	886.00	56.00	884.00	55.00	884.00	55.00	883.00	54.00	883.00	54.00	882.00	53.00	882.00	53.00	881.00	52.00	881.00	52.00	879.00	51.00	879.00	51.00	878.00	50.00	878.00	50.00	875.00	48.00	875.00	48.00	872.00	47.00	872.00	47.00	871.00	46.00	871.00	46.00	869.00	44.00	869.00	44.00	867.00	43.00	867.00	43.00	866.00	42.00	866.00	42.00	864.00	41.00	864.00	41.00	863.00	40.00	863.00	40.00	862.00	39.00	862.00	39.00	861.00	38.00	861.00	38.00	860.00	37.00	860.00	37.00	859.00	36.00	859.00	36.00	853.00	37.00	853.00	37.00	851.00	38.00	851.00	38.00	847.00	39.00	847.00	39.00	845.00	40.00	845.00	40.00	842.00	41.00	842.00	41.00	840.00	42.00	840.00	42.00	837.00	43.00	837.00	43.00	835.00	44.00	835.00	44.00	832.00	45.00	832.00	45.00	830.00	46.00	830.00	46.00	827.00	47.00	827.00	47.00	825.00	48.00	825.00	48.00	822.00	49.00	822.00	49.00	819.00	50.00	819.00	50.00	817.00	51.00	817.00	51.00	815.00	52.00	815.00	52.00	812.00	53.00	812.00	53.00	811.00	54.00	811.00	54.00	808.00	55.00	808.00	55.00	806.00	56.00	806.00	56.00	804.00	57.00	804.00	57.00	802.00	58.00	802.00	58.00	799.00	59.00	799.00	59.00	798.00	60.00	798.00	60.00	796.00	61.00	796.00	61.00	794.00	62.00	794.00	62.00	793.00	63.00	793.00	63.00	792.00	64.00	792.00	64.00	790.00	65.00	790.00	65.00	788.00	66.00	788.00	66.00	787.00	67.00	787.00	67.00	786.00	68.00	786.00	68.00	785.00	69.00	785.00	69.00	783.00	71.00	783.00	71.00	782.00	72.00	782.00	72.00	781.00	73.00	781.00	73.00	780.00	74.00	780.00	74.00	779.00	75.00	779.00	75.00	778.00	76.00	778.00	76.00	777.00	77.00	777.00	77.00	776.00	78.00	776.00	78.00	775.00	79.00	775.00	79.00	774.00	80.00	774.00	80.00	773.00	81.00	773.00	81.00	771.00	82.00	771.00	82.00	770.00	83.00	770.00	83.00	768.00	84.00	768.00	84.00	762.00	87.00	762.00	87.00	763.00	89.00	763.00	89.00	764.00	100.00	764.00	100.00	765.00	106.00	765.00	106.00	764.00	114.00	764.00	114.00	763.00	115.00	763.00	115.00	762.00	118.00	762.00	118.00	761.00	120.00	761.00	120.00	760.00	122.00	760.00	122.00	759.00	123.00	759.00	123.00	758.00	125.00	758.00	125.00	756.00	127.00	756.00	127.00	755.00	129.00	755.00	129.00	754.00	131.00	754.00	131.00	752.00	134.00	752.00	134.00	750.00	136.00	750.00	136.00	748.00	138.00	748.00	138.00	747.00	139.00	747.00	139.00	746.00	140.00	746.00	140.00	745.00	141.00	745.00	141.00	744.00	142.00	744.00	142.00	743.00	143.00	743.00	143.00	742.00	144.00	742.00	144.00	741.00	145.00	741.00	145.00	740.00	147.00	740.00	147.00	739.00	148.00	739.00	148.00	738.00	150.00	738.00	150.00	737.00	151.00	737.00	151.00	736.00	153.00	736.00	153.00	734.00	156.00	734.00	156.00	733.00	158.00	733.00	158.00	732.00	164.00	732.00	164.00	731.00	166.00	731.00	166.00	730.00	171.00	730.00	171.00	729.00	180.00	729.00	180.00	728.00	181.00	728.00	181.00	729.00	189.00	729.00	189.00	730.00	190.00	730.00	190.00	732.00	191.00	732.00	191.00	735.00	192.00	735.00	192.00	736.00	193.00	736.00	193.00	739.00	194.00	739.00	194.00	742.00	195.00	742.00	195.00	746.00	196.00	746.00	196.00	748.00	197.00	748.00	197.00	756.00	198.00	756.00	198.00	760.00	199.00	760.00	199.00	764.00	200.00	764.00	200.00	766.00	201.00	766.00	201.00	793.00	202.00	793.00	202.00	795.00	201.00	795.00	201.00	798.00	200.00	798.00	200.00	800.00	198.00	800.00	198.00	801.00	197.00	801.00	197.00	804.00	195.00	804.00
T0_thres.tif	0911-0144	62.86	410.54	1182.75	77.98	0.0866	187.00	894.00	186.00	894.00	186.00	897.00	185.00	897.00	185.00	899.00	183.00	899.00	183.00	902.00	182.00	902.00	182.00	904.00	181.00	904.00	181.00	905.00	180.00	905.00	180.00	907.00	179.00	907.00	179.00	910.00	178.00	910.00	178.00	911.00	177.00	911.00	177.00	912.00	176.00	912.00	176.00	914.00	174.00	914.00	174.00	915.00	173.00	915.00	173.00	917.00	172.00	917.00	172.00	918.00	171.00	918.00	171.00	920.00	170.00	920.00	170.00	922.00	169.00	922.00	169.00	923.00	168.00	923.00	168.00	924.00	167.00	924.00	167.00	926.00	165.00	926.00	165.00	927.00	164.00	927.00	164.00	929.00	163.00	929.00	163.00	930.00	161.00	930.00	161.00	932.00	159.00	932.00	159.00	934.00	158.00	934.00	158.00	935.00	157.00	935.00	157.00	936.00	155.00	936.00	155.00	938.00	154.00	938.00	154.00	939.00	153.00	939.00	153.00	940.00	152.00	940.00	152.00	941.00	151.00	941.00	151.00	942.00	149.00	942.00	149.00	944.00	148.00	944.00	148.00	945.00	147.00	945.00	147.00	946.00	146.00	946.00	146.00	947.00	145.00	947.00	145.00	948.00	144.00	948.00	144.00	949.00	143.00	949.00	143.00	950.00	142.00	950.00	142.00	951.00	141.00	951.00	141.00	952.00	140.00	952.00	140.00	953.00	138.00	953.00	138.00	954.00	137.00	954.00	137.00	955.00	136.00	955.00	136.00	956.00	133.00	956.00	133.00	957.00	129.00	957.00	129.00	959.00	124.00	959.00	124.00	960.00	120.00	960.00	120.00	961.00	119.00	961.00	119.00	962.00	109.00	962.00	109.00	961.00	108.00	961.00	108.00	960.00	107.00	960.00	107.00	959.00	105.00	959.00	105.00	956.00	104.00	956.00	104.00	951.00	105.00	951.00	105.00	937.00	106.00	937.00	106.00	936.00	107.00	936.00	107.00	906.00	106.00	906.00	106.00	905.00	105.00	905.00	105.00	902.00	104.00	902.00	104.00	899.00	102.00	899.00	102.00	897.00	100.00	897.00	100.00	896.00	101.00	896.00	101.00	894.00	102.00	894.00	102.00	891.00	103.00	891.00	103.00	890.00	104.00	890.00	104.00	886.00	106.00	886.00	106.00	883.00	107.00	883.00	107.00	882.00	108.00	882.00	108.00	880.00	109.00	880.00	109.00	879.00	110.00	879.00	110.00	878.00	112.00	878.00	112.00	876.00	114.00	876.00	114.00	874.00	115.00	874.00	115.00	872.00	116.00	872.00	116.00	871.00	117.00	871.00	117.00	870.00	118.00	870.00	118.00	869.00	119.00	869.00	119.00	868.00	120.00	868.00	120.00	867.00	121.00	867.00	121.00	866.00	123.00	866.00	123.00	865.00	124.00	865.00	124.00	863.00	126.00	863.00	126.00	862.00	130.00	862.00	130.00	861.00	137.00	861.00	137.00	862.00	143.00	862.00	143.00	863.00	145.00	863.00	145.00	864.00	149.00	864.00	149.00	865.00	151.00	865.00	151.00	866.00	153.00	866.00	153.00	867.00	161.00	867.00	161.00	868.00	165.00	868.00	165.00	869.00	168.00	869.00	168.00	870.00	170.00	870.00	170.00	872.00	171.00	872.00	171.00	873.00	173.00	873.00	173.00	875.00	174.00	875.00	174.00	876.00	176.00	876.00	176.00	878.00	179.00	878.00	179.00	880.00	180.00	880.00	180.00	881.00	182.00	881.00	182.00	883.00	183.00	883.00	183.00	884.00	185.00	884.00	185.00	887.00	186.00	887.00	186.00	888.00	187.00	888.00	187.00	889.00	188.00	889.00	188.00	893.00	187.00	893.00
T0_thres.tif	0911-0286	132.50	416.00	3923.59	9.08	0.1032	406.00	922.00	405.00	922.00	405.00	928.00	404.00	928.00	404.00	929.00	403.00	929.00	403.00	931.00	402.00	931.00	402.00	932.00	401.00	932.00	401.00	933.00	400.00	933.00	400.00	935.00	399.00	935.00	399.00	936.00	398.00	936.00	398.00	937.00	397.00	937.00	397.00	939.00	396.00	939.00	396.00	940.00	395.00	940.00	395.00	941.00	394.00	941.00	394.00	942.00	393.00	942.00	393.00	944.00	392.00	944.00	392.00	945.00	391.00	945.00	391.00	946.00	389.00	946.00	389.00	947.00	387.00	947.00	387.00	948.00	386.00	948.00	386.00	949.00	385.00	949.00	385.00	950.00	384.00	950.00	384.00	951.00	383.00	951.00	383.00	952.00	382.00	952.00	382.00	953.00	381.00	953.00	381.00	954.00	380.00	954.00	380.00	955.00	379.00	955.00	379.00	956.00	378.00	956.00	378.00	957.00	375.00	957.00	375.00	959.00	374.00	959.00	374.00	960.00	373.00	960.00	373.00	963.00	372.00	963.00	372.00	964.00	371.00	964.00	371.00	965.00	369.00	965.00	369.00	967.00	367.00	967.00	367.00	969.00	366.00	969.00	366.00	970.00	365.00	970.00	365.00	971.00	363.00	971.00	363.00	972.00	362.00	972.00	362.00	973.00	361.00	973.00	361.00	974.00	360.00	974.00	360.00	975.00	359.00	975.00	359.00	976.00	357.00	976.00	357.00	977.00	355.00	977.00	355.00	978.00	354.00	978.00	354.00	979.00	349.00	979.00	349.00	980.00	345.00	980.00	345.00	981.00	341.00	981.00	341.00	982.00	337.00	982.00	337.00	983.00	322.00	983.00	322.00	980.00	321.00	980.00	321.00	979.00	320.00	979.00	320.00	978.00	319.00	978.00	319.00	977.00	317.00	977.00	317.00	976.00	316.00	976.00	316.00	975.00	312.00	975.00	312.00	974.00	310.00	974.00	310.00	973.00	304.00	973.00	304.00	972.00	299.00	972.00	299.00	971.00	298.00	971.00	298.00	969.00	297.00	969.00	297.00	968.00	295.00	968.00	295.00	967.00	294.00	967.00	294.00	965.00	292.00	965.00	292.00	963.00	290.00	963.00	290.00	961.00	287.00	961.00	287.00	960.00	286.00	960.00	286.00	959.00	284.00	959.00	284.00	957.00	282.00	957.00	282.00	955.00	280.00	955.00	280.00	953.00	279.00	953.00	279.00	952.00	277.00	952.00	277.00	951.00	276.00	951.00	276.00	950.00	274.00	950.00	274.00	949.00	271.00	949.00	271.00	948.00	269.00	948.00	269.00	947.00	264.00	947.00	264.00	946.00	254.00	946.00	254.00	945.00	240.00	945.00	240.00	946.00	238.00	946.00	238.00	947.00	236.00	947.00	236.00	948.00	235.00	948.00	235.00	949.00	232.00	949.00	232.00	950.00	231.00	950.00	231.00	951.00	229.00	951.00	229.00	952.00	228.00	952.00	228.00	953.00	227.00	953.00	227.00	954.00	226.00	954.00	226.00	955.00	224.00	955.00	224.00	956.00	223.00	956.00	223.00	957.00	222.00	957.00	222.00	958.00	221.00	958.00	221.00	959.00	217.00	959.00	217.00	960.00	216.00	960.00	216.00	961.00	214.00	961.00	214.00	962.00	213.00	962.00	213.00	963.00	210.00	963.00	210.00	964.00	208.00	964.00	208.00	965.00	204.00	965.00	204.00	966.00	194.00	966.00	194.00	965.00	188.00	965.00	188.00	964.00	186.00	964.00	186.00	963.00	184.00	963.00	184.00	962.00	182.00	962.00	182.00	961.00	181.00	961.00	181.00	960.00	180.00	960.00	180.00	959.00	178.00	959.00	178.00	957.00	176.00	957.00	176.00	955.00	174.00	955.00	174.00	954.00	173.00	954.00	173.00	953.00	172.00	953.00	172.00	951.00	170.00	951.00	170.00	949.00	169.00	949.00	169.00	947.00	168.00	947.00	168.00	945.00	167.00	945.00	167.00	943.00	166.00	943.00	166.00	934.00	168.00	934.00	168.00	931.00	167.00	931.00	167.00	930.00	168.00	930.00	168.00	929.00	170.00	929.00	170.00	927.00	171.00	927.00	171.00	925.00	172.00	925.00	172.00	924.00	173.00	924.00	173.00	923.00	174.00	923.00	174.00	920.00	176.00	920.00	176.00	918.00	177.00	918.00	177.00	917.00	179.00	917.00	179.00	914.00	180.00	914.00	180.00	913.00	181.00	913.00	181.00	912.00	182.00	912.00	182.00	909.00	183.00	909.00	183.00	907.00	184.00	907.00	184.00	906.00	185.00	906.00	185.00	905.00	186.00	905.00	186.00	902.00	188.00	902.00	188.00	899.00	189.00	899.00	189.00	896.00	191.00	896.00	191.00	894.00	197.00	894.00	197.00	893.00	203.00	893.00	203.00	891.00	212.00	891.00	212.00	890.00	222.00	890.00	222.00	888.00	228.00	888.00	228.00	887.00	233.00	887.00	233.00	885.00	237.00	885.00	237.00	884.00	240.00	884.00	240.00	883.00	241.00	883.00	241.00	882.00	245.00	882.00	245.00	881.00	249.00	881.00	249.00	879.00	251.00	879.00	251.00	878.00	254.00	878.00	254.00	876.00	255.00	876.00	255.00	875.00	258.00	875.00	258.00	872.00	261.00	872.00	261.00	870.00	263.00	870.00	263.00	869.00	264.00	869.00	264.00	867.00	266.00	867.00	266.00	866.00	267.00	866.00	267.00	865.00	268.00	865.00	268.00	864.00	269.00	864.00	269.00	863.00	270.00	863.00	270.00	862.00	271.00	862.00	271.00	861.00	272.00	861.00	272.00	860.00	273.00	860.00	273.00	859.00	274.00	859.00	274.00	858.00	275.00	858.00	275.00	857.00	278.00	857.00	278.00	854.00	281.00	854.00	281.00	852.00	282.00	852.00	282.00	851.00	284.00	851.00	284.00	849.00	285.00	849.00	285.00	848.00	288.00	848.00	288.00	846.00	290.00	846.00	290.00	845.00	293.00	845.00	293.00	843.00	294.00	843.00	294.00	842.00	296.00	842.00	296.00	840.00	297.00	840.00	297.00	839.00	299.00	839.00	299.00	842.00	300.00	842.00	300.00	846.00	302.00	846.00	302.00	850.00	303.00	850.00	303.00	852.00	304.00	852.00	304.00	853.00	305.00	853.00	305.00	856.00	306.00	856.00	306.00	858.00	307.00	858.00	307.00	859.00	308.00	859.00	308.00	862.00	309.00	862.00	309.00	864.00	310.00	864.00	310.00	865.00	311.00	865.00	311.00	867.00	312.00	867.00	312.00	869.00	314.00	869.00	314.00	871.00	315.00	871.00	315.00	872.00	317.00	872.00	317.00	873.00	319.00	873.00	319.00	874.00	320.00	874.00	320.00	875.00	323.00	875.00	323.00	876.00	325.00	876.00	325.00	877.00	326.00	877.00	326.00	878.00	333.00	878.00	333.00	876.00	335.00	876.00	335.00	875.00	336.00	875.00	336.00	873.00	341.00	873.00	341.00	874.00	348.00	874.00	348.00	875.00	351.00	875.00	351.00	876.00	356.00	876.00	356.00	877.00	358.00	877.00	358.00	878.00	362.00	878.00	362.00	879.00	364.00	879.00	364.00	880.00	369.00	880.00	369.00	881.00	371.00	881.00	371.00	882.00	375.00	882.00	375.00	883.00	377.00	883.00	377.00	884.00	381.00	884.00	381.00	885.00	382.00	885.00	382.00	886.00	385.00	886.00	385.00	887.00	386.00	887.00	386.00	888.00	388.00	888.00	388.00	889.00	389.00	889.00	389.00	890.00	390.00	890.00	390.00	891.00	391.00	891.00	391.00	892.00	393.00	892.00	393.00	893.00	394.00	893.00	394.00	894.00	395.00	894.00	395.00	896.00	397.00	896.00	397.00	897.00	398.00	897.00	398.00	898.00	399.00	898.00	399.00	899.00	400.00	899.00	400.00	900.00	401.00	900.00	401.00	902.00	403.00	902.00	403.00	905.00	404.00	905.00	404.00	907.00	405.00	907.00	405.00	913.00	406.00	913.00
T0_thres.tif	0515-0134	61.42	240.10	3855.84	18.26	0.1086	219.00	543.00	218.00	543.00	218.00	546.00	216.00	546.00	216.00	549.00	215.00	549.00	215.00	551.00	214.00	551.00	214.00	552.00	213.00	552.00	213.00	554.00	212.00	554.00	212.00	557.00	210.00	557.00	210.00	559.00	209.00	559.00	209.00	560.00	208.00	560.00	208.00	561.00	207.00	561.00	207.00	562.00	206.00	562.00	206.00	563.00	205.00	563.00	205.00	564.00	204.00	564.00	204.00	565.00	203.00	565.00	203.00	566.00	202.00	566.00	202.00	567.00	201.00	567.00	201.00	568.00	200.00	568.00	200.00	569.00	199.00	569.00	199.00	570.00	198.00	570.00	198.00	571.00	197.00	571.00	197.00	572.00	196.00	572.00	196.00	573.00	194.00	573.00	194.00	575.00	192.00	575.00	192.00	576.00	191.00	576.00	191.00	577.00	190.00	577.00	190.00	578.00	188.00	578.00	188.00	579.00	185.00	579.00	185.00	580.00	184.00	580.00	184.00	581.00	180.00	581.00	180.00	582.00	143.00	582.00	143.00	584.00	134.00	584.00	134.00	582.00	133.00	582.00	133.00	580.00	130.00	580.00	130.00	581.00	128.00	581.00	128.00	579.00	125.00	579.00	125.00	581.00	123.00	581.00	123.00	582.00	119.00	582.00	119.00	583.00	111.00	583.00	111.00	584.00	97.00	584.00	97.00	585.00	88.00	585.00	88.00	586.00	81.00	586.00	81.00	587.00	76.00	587.00	76.00	588.00	74.00	588.00	74.00	589.00	70.00	589.00	70.00	590.00	68.00	590.00	68.00	591.00	66.00	591.00	66.00	592.00	65.00	592.00	65.00	591.00	64.00	591.00	64.00	590.00	63.00	590.00	63.00	589.00	60.00	589.00	60.00	588.00	58.00	588.00	58.00	587.00	56.00	587.00	56.00	586.00	54.00	586.00	54.00	585.00	51.00	585.00	51.00	584.00	50.00	584.00	50.00	583.00	48.00	583.00	48.00	582.00	46.00	582.00	46.00	581.00	44.00	581.00	44.00	580.00	42.00	580.00	42.00	579.00	41.00	579.00	41.00	578.00	40.00	578.00	40.00	577.00	38.00	577.00	38.00	575.00	36.00	575.00	36.00	573.00	35.00	573.00	35.00	572.00	34.00	572.00	34.00	570.00	33.00	570.00	33.00	569.00	32.00	569.00	32.00	565.00	31.00	565.00	31.00	564.00	30.00	564.00	30.00	561.00	29.00	561.00	29.00	560.00	28.00	560.00	28.00	557.00	26.00	557.00	26.00	554.00	25.00	554.00	25.00	553.00	24.00	553.00	24.00	550.00	23.00	550.00	23.00	548.00	22.00	548.00	22.00	545.00	21.00	545.00	21.00	542.00	20.00	542.00	20.00	538.00	19.00	538.00	19.00	536.00	18.00	536.00	18.00	531.00	17.00	531.00	17.00	528.00	16.00	528.00	16.00	527.00	17.00	527.00	17.00	518.00	18.00	518.00	18.00	512.00	19.00	512.00	19.00	510.00	20.00	510.00	20.00	509.00	21.00	509.00	21.00	508.00	22.00	508.00	22.00	506.00	23.00	506.00	23.00	505.00	24.00	505.00	24.00	504.00	26.00	504.00	26.00	502.00	28.00	502.00	28.00	500.00	30.00	500.00	30.00	499.00	31.00	499.00	31.00	498.00	34.00	498.00	34.00	496.00	37.00	496.00	37.00	495.00	38.00	495.00	38.00	494.00	45.00	494.00	45.00	495.00	47.00	495.00	47.00	496.00	51.00	496.00	51.00	497.00	53.00	497.00	53.00	498.00	57.00	498.00	57.00	500.00	60.00	500.00	60.00	501.00	61.00	501.00	61.00	502.00	63.00	502.00	63.00	503.00	65.00	503.00	65.00	504.00	68.00	504.00	68.00	505.00	70.00	505.00	70.00	506.00	75.00	506.00	75.00	507.00	79.00	507.00	79.00	508.00	94.00	508.00	94.00	507.00	97.00	507.00	97.00	506.00	99.00	506.00	99.00	505.00	100.00	505.00	100.00	506.00	105.00	506.00	105.00	507.00	118.00	507.00	118.00	506.00	129.00	506.00	129.00	505.00	133.00	505.00	133.00	504.00	138.00	504.00	138.00	503.00	140.00	503.00	140.00	502.00	145.00	502.00	145.00	501.00	147.00	501.00	147.00	500.00	151.00	500.00	151.00	499.00	152.00	499.00	152.00	498.00	156.00	498.00	156.00	497.00	157.00	497.00	157.00	496.00	159.00	496.00	159.00	495.00	160.00	495.00	160.00	494.00	162.00	494.00	162.00	491.00	164.00	491.00	164.00	489.00	165.00	489.00	165.00	488.00	166.00	488.00	166.00	486.00	167.00	486.00	167.00	484.00	168.00	484.00	168.00	483.00	169.00	483.00	169.00	482.00	170.00	482.00	170.00	481.00	171.00	481.00	171.00	480.00	172.00	480.00	172.00	479.00	173.00	479.00	173.00	478.00	174.00	478.00	174.00	477.00	176.00	477.00	176.00	475.00	178.00	475.00	178.00	474.00	180.00	474.00	180.00	473.00	182.00	473.00	182.00	472.00	184.00	472.00	184.00	471.00	186.00	471.00	186.00	470.00	188.00	470.00	188.00	469.00	190.00	469.00	190.00	468.00	193.00	468.00	193.00	467.00	194.00	467.00	194.00	466.00	197.00	466.00	197.00	465.00	198.00	465.00	198.00	464.00	201.00	464.00	201.00	462.00	203.00	462.00	203.00	461.00	205.00	461.00	205.00	460.00	208.00	460.00	208.00	458.00	210.00	458.00	210.00	457.00	211.00	457.00	211.00	456.00	214.00	456.00	214.00	454.00	216.00	454.00	216.00	453.00	217.00	453.00	217.00	452.00	218.00	452.00	218.00	451.00	219.00	451.00	219.00	450.00	220.00	450.00	220.00	449.00	221.00	449.00	221.00	448.00	222.00	448.00	222.00	446.00	224.00	446.00	224.00	444.00	225.00	444.00	225.00	442.00	226.00	442.00	226.00	440.00	228.00	440.00	228.00	438.00	229.00	438.00	229.00	447.00	230.00	447.00	230.00	449.00	231.00	449.00	231.00	455.00	232.00	455.00	232.00	459.00	233.00	459.00	233.00	463.00	234.00	463.00	234.00	465.00	235.00	465.00	235.00	468.00	236.00	468.00	236.00	470.00	237.00	470.00	237.00	473.00	238.00	473.00	238.00	475.00	239.00	475.00	239.00	478.00	240.00	478.00	240.00	479.00	241.00	479.00	241.00	482.00	242.00	482.00	242.00	484.00	243.00	484.00	243.00	487.00	244.00	487.00	244.00	488.00	245.00	488.00	245.00	491.00	246.00	491.00	246.00	492.00	247.00	492.00	247.00	494.00	248.00	494.00	248.00	495.00	249.00	495.00	249.00	497.00	250.00	497.00	250.00	498.00	251.00	498.00	251.00	500.00	252.00	500.00	252.00	502.00	251.00	502.00	251.00	503.00	250.00	503.00	250.00	504.00	249.00	504.00	249.00	505.00	248.00	505.00	248.00	506.00	247.00	506.00	247.00	507.00	246.00	507.00	246.00	508.00	245.00	508.00	245.00	509.00	244.00	509.00	244.00	510.00	243.00	510.00	243.00	512.00	242.00	512.00	242.00	514.00	241.00	514.00	241.00	515.00	240.00	515.00	240.00	517.00	239.00	517.00	239.00	518.00	238.00	518.00	238.00	519.00	237.00	519.00	237.00	521.00	236.00	521.00	236.00	522.00	234.00	522.00	234.00	525.00	233.00	525.00	233.00	527.00	231.00	527.00	231.00	528.00	230.00	528.00	230.00	530.00	228.00	530.00	228.00	532.00	227.00	532.00	227.00	534.00	225.00	534.00	225.00	537.00	224.00	537.00	224.00	538.00	223.00	538.00	223.00	539.00	222.00	539.00	222.00	540.00	221.00	540.00	221.00	542.00	219.00	542.00
T0_thres.tif	0411-0178	81.40	184.19	1799.80	-84.67	0.0756	230.00	427.00	229.00	427.00	229.00	431.00	228.00	431.00	228.00	432.00	227.00	432.00	227.00	434.00	226.00	434.00	226.00	435.00	225.00	435.00	225.00	437.00	224.00	437.00	224.00	438.00	223.00	438.00	223.00	440.00	222.00	440.00	222.00	441.00	221.00	441.00	221.00	443.00	220.00	443.00	220.00	444.00	219.00	444.00	219.00	446.00	217.00	446.00	217.00	447.00	216.00	447.00	216.00	449.00	214.00	449.00	214.00	450.00	213.00	450.00	213.00	451.00	211.00	451.00	211.00	453.00	209.00	453.00	209.00	454.00	208.00	454.00	208.00	455.00	206.00	455.00	206.00	456.00	205.00	456.00	205.00	457.00	203.00	457.00	203.00	458.00	201.00	458.00	201.00	459.00	199.00	459.00	199.00	460.00	198.00	460.00	198.00	461.00	196.00	461.00	196.00	462.00	194.00	462.00	194.00	463.00	191.00	463.00	191.00	464.00	190.00	464.00	190.00	465.00	187.00	465.00	187.00	466.00	186.00	466.00	186.00	467.00	183.00	467.00	183.00	468.00	182.00	468.00	182.00	469.00	179.00	469.00	179.00	470.00	178.00	470.00	178.00	471.00	176.00	471.00	176.00	472.00	174.00	472.00	174.00	473.00	173.00	473.00	173.00	474.00	172.00	474.00	172.00	475.00	170.00	475.00	170.00	476.00	169.00	476.00	169.00	478.00	168.00	478.00	168.00	474.00	167.00	474.00	167.00	473.00	166.00	473.00	166.00	472.00	165.00	472.00	165.00	470.00	164.00	470.00	164.00	469.00	163.00	469.00	163.00	468.00	162.00	468.00	162.00	467.00	161.00	467.00	161.00	466.00	159.00	466.00	159.00	465.00	158.00	465.00	158.00	460.00	159.00	460.00	159.00	458.00	160.00	458.00	160.00	445.00	159.00	445.00	159.00	443.00	158.00	443.00	158.00	440.00	157.00	440.00	157.00	439.00	156.00	439.00	156.00	438.00	155.00	438.00	155.00	437.00	153.00	437.00	153.00	436.00	152.00	436.00	152.00	435.00	147.00	435.00	147.00	434.00	140.00	434.00	140.00	431.00	139.00	431.00	139.00	429.00	138.00	429.00	138.00	426.00	137.00	426.00	137.00	424.00	136.00	424.00	136.00	421.00	135.00	421.00	135.00	419.00	134.00	419.00	134.00	416.00	133.00	416.00	133.00	414.00	132.00	414.00	132.00	411.00	131.00	411.00	131.00	409.00	130.00	409.00	130.00	407.00	129.00	407.00	129.00	405.00	128.00	405.00	128.00	402.00	127.00	402.00	127.00	401.00	126.00	401.00	126.00	392.00	127.00	392.00	127.00	391.00	128.00	391.00	128.00	388.00	129.00	388.00	129.00	387.00	130.00	387.00	130.00	385.00	131.00	385.00	131.00	384.00	132.00	384.00	132.00	382.00	133.00	382.00	133.00	381.00	134.00	381.00	134.00	378.00	135.00	378.00	135.00	377.00	136.00	377.00	136.00	374.00	137.00	374.00	137.00	372.00	138.00	372.00	138.00	365.00	139.00	365.00	139.00	366.00	143.00	366.00	143.00	367.00	150.00	367.00	150.00	366.00	154.00	366.00	154.00	364.00	156.00	364.00	156.00	363.00	157.00	363.00	157.00	362.00	158.00	362.00	158.00	361.00	159.00	361.00	159.00	360.00	160.00	360.00	160.00	358.00	161.00	358.00	161.00	356.00	162.00	356.00	162.00	350.00	164.00	350.00	164.00	349.00	165.00	349.00	165.00	348.00	170.00	348.00	170.00	346.00	174.00	346.00	174.00	345.00	176.00	345.00	176.00	344.00	182.00	344.00	182.00	345.00	184.00	345.00	184.00	346.00	187.00	346.00	187.00	347.00	188.00	347.00	188.00	348.00	191.00	348.00	191.00	350.00	193.00	350.00	193.00	351.00	195.00	351.00	195.00	352.00	196.00	352.00	196.00	353.00	197.00	353.00	197.00	354.00	198.00	354.00	198.00	355.00	200.00	355.00	200.00	356.00	201.00	356.00	201.00	357.00	202.00	357.00	202.00	358.00	203.00	358.00	203.00	359.00	204.00	359.00	204.00	360.00	205.00	360.00	205.00	362.00	207.00	362.00	207.00	364.00	209.00	364.00	209.00	365.00	210.00	365.00	210.00	366.00	211.00	366.00	211.00	368.00	213.00	368.00	213.00	370.00	214.00	370.00	214.00	371.00	215.00	371.00	215.00	374.00	216.00	374.00	216.00	375.00	217.00	375.00	217.00	378.00	218.00	378.00	218.00	380.00	219.00	380.00	219.00	385.00	220.00	385.00	220.00	386.00	221.00	386.00	221.00	390.00	222.00	390.00	222.00	392.00	223.00	392.00	223.00	396.00	224.00	396.00	224.00	398.00	225.00	398.00	225.00	402.00	226.00	402.00	226.00	403.00	227.00	403.00	227.00	407.00	228.00	407.00	228.00	410.00	229.00	410.00	229.00	413.00	230.00	413.00	230.00	415.00	231.00	415.00	231.00	423.00	230.00	423.00
T0_thres.tif	0482-0129	56.91	219.27	412.60	37.92	0.2654	163.00	485.00	162.00	485.00	162.00	486.00	161.00	486.00	161.00	488.00	160.00	488.00	160.00	489.00	159.00	489.00	159.00	491.00	157.00	491.00	157.00	492.00	156.00	492.00	156.00	493.00	155.00	493.00	155.00	494.00	153.00	494.00	153.00	495.00	150.00	495.00	150.00	496.00	148.00	496.00	148.00	497.00	145.00	497.00	145.00	498.00	142.00	498.00	142.00	499.00	138.00	499.00	138.00	500.00	135.00	500.00	135.00	501.00	131.00	501.00	131.00	502.00	126.00	502.00	126.00	503.00	115.00	503.00	115.00	504.00	108.00	504.00	108.00	503.00	103.00	503.00	103.00	502.00	101.00	502.00	101.00	501.00	98.00	501.00	98.00	500.00	97.00	500.00	97.00	499.00	96.00	499.00	96.00	497.00	95.00	497.00	95.00	493.00	94.00	493.00	94.00	484.00	95.00	484.00	95.00	481.00	96.00	481.00	96.00	477.00	97.00	477.00	97.00	475.00	98.00	475.00	98.00	473.00	99.00	473.00	99.00	472.00	100.00	472.00	100.00	470.00	101.00	470.00	101.00	468.00	102.00	468.00	102.00	466.00	103.00	466.00	103.00	464.00	104.00	464.00	104.00	463.00	105.00	463.00	105.00	462.00	106.00	462.00	106.00	461.00	107.00	461.00	107.00	460.00	111.00	460.00	111.00	462.00	112.00	462.00	112.00	463.00	113.00	463.00	113.00	466.00	115.00	466.00	115.00	467.00	116.00	467.00	116.00	468.00	117.00	468.00	117.00	470.00	120.00	470.00	120.00	471.00	121.00	471.00	121.00	472.00	125.00	472.00	125.00	473.00	142.00	473.00	142.00	472.00	148.00	472.00	148.00	471.00	150.00	471.00	150.00	470.00	153.00	470.00	153.00	469.00	154.00	469.00	154.00	468.00	157.00	468.00	157.00	469.00	158.00	469.00	158.00	470.00	160.00	470.00	160.00	471.00	161.00	471.00	161.00	473.00	162.00	473.00	162.00	474.00	163.00	474.00	163.00	476.00	164.00	476.00	164.00	477.00	165.00	477.00	165.00	481.00	164.00	481.00	164.00	483.00	163.00	483.00
T0_thres.tif	0452-0089	38.32	203.56	1081.23	57.13	0.2213	123.00	437.00	121.00	437.00	121.00	438.00	119.00	438.00	119.00	439.00	117.00	439.00	117.00	440.00	116.00	440.00	116.00	441.00	115.00	441.00	115.00	442.00	114.00	442.00	114.00	443.00	113.00	443.00	113.00	445.00	111.00	445.00	111.00	446.00	109.00	446.00	109.00	448.00	108.00	448.00	108.00	449.00	107.00	449.00	107.00	453.00	108.00	453.00	108.00	456.00	107.00	456.00	107.00	457.00	105.00	457.00	105.00	458.00	104.00	458.00	104.00	459.00	103.00	459.00	103.00	460.00	102.00	460.00	102.00	461.00	101.00	461.00	101.00	462.00	100.00	462.00	100.00	464.00	99.00	464.00	99.00	466.00	98.00	466.00	98.00	467.00	97.00	467.00	97.00	469.00	96.00	469.00	96.00	470.00	95.00	470.00	95.00	472.00	94.00	472.00	94.00	474.00	93.00	474.00	93.00	478.00	92.00	478.00	92.00	481.00	91.00	481.00	91.00	496.00	92.00	496.00	92.00	500.00	93.00	500.00	93.00	502.00	95.00	502.00	95.00	504.00	92.00	504.00	92.00	505.00	81.00	505.00	81.00	504.00	78.00	504.00	78.00	503.00	73.00	503.00	73.00	502.00	70.00	502.00	70.00	501.00	67.00	501.00	67.00	500.00	66.00	500.00	66.00	499.00	64.00	499.00	64.00	498.00	63.00	498.00	63.00	497.00	60.00	497.00	60.00	496.00	59.00	496.00	59.00	495.00	56.00	495.00	56.00	494.00	53.00	494.00	53.00	493.00	50.00	493.00	50.00	492.00	48.00	492.00	48.00	491.00	44.00	491.00	44.00	488.00	42.00	488.00	42.00	484.00	43.00	484.00	43.00	480.00	44.00	480.00	44.00	473.00	45.00	473.00	45.00	470.00	46.00	470.00	46.00	464.00	47.00	464.00	47.00	459.00	48.00	459.00	48.00	456.00	47.00	456.00	47.00	449.00	46.00	449.00	46.00	440.00	52.00	440.00	52.00	439.00	54.00	439.00	54.00	438.00	58.00	438.00	58.00	437.00	60.00	437.00	60.00	436.00	62.00	436.00	62.00	435.00	64.00	435.00	64.00	434.00	66.00	434.00	66.00	432.00	68.00	432.00	68.00	430.00	69.00	430.00	69.00	429.00	70.00	429.00	70.00	428.00	72.00	428.00	72.00	427.00	73.00	427.00	73.00	425.00	74.00	425.00	74.00	424.00	75.00	424.00	75.00	423.00	76.00	423.00	76.00	421.00	77.00	421.00	77.00	420.00	79.00	420.00	79.00	419.00	80.00	419.00	80.00	418.00	81.00	418.00	81.00	416.00	82.00	416.00	82.00	413.00	84.00	413.00	84.00	410.00	85.00	410.00	85.00	409.00	86.00	409.00	86.00	407.00	87.00	407.00	87.00	406.00	88.00	406.00	88.00	404.00	89.00	404.00	89.00	403.00	90.00	403.00	90.00	401.00	91.00	401.00	91.00	400.00	120.00	400.00	120.00	399.00	123.00	399.00	123.00	403.00	124.00	403.00	124.00	404.00	125.00	404.00	125.00	408.00	126.00	408.00	126.00	409.00	127.00	409.00	127.00	412.00	128.00	412.00	128.00	414.00	129.00	414.00	129.00	417.00	130.00	417.00	130.00	419.00	131.00	419.00	131.00	422.00	132.00	422.00	132.00	424.00	133.00	424.00	133.00	427.00	134.00	427.00	134.00	428.00	135.00	428.00	135.00	432.00	136.00	432.00	136.00	434.00	128.00	434.00	128.00	435.00	125.00	435.00	125.00	436.00	123.00	436.00
T0_thres.tif	0349-0088	41.79	157.95	1134.04	-72.26	0.2172	125.00	344.00	126.00	344.00	126.00	346.00	127.00	346.00	127.00	349.00	128.00	349.00	128.00	350.00	129.00	350.00	129.00	352.00	130.00	352.00	130.00	353.00	131.00	353.00	131.00	355.00	132.00	355.00	132.00	356.00	131.00	356.00	131.00	360.00	133.00	360.00	133.00	364.00	134.00	364.00	134.00	366.00	135.00	366.00	135.00	369.00	134.00	369.00	134.00	371.00	133.00	371.00	133.00	374.00	132.00	374.00	132.00	375.00	131.00	375.00	131.00	378.00	130.00	378.00	130.00	379.00	129.00	379.00	129.00	381.00	128.00	381.00	128.00	383.00	127.00	383.00	127.00	384.00	126.00	384.00	126.00	385.00	125.00	385.00	125.00	388.00	124.00	388.00	124.00	390.00	123.00	390.00	123.00	395.00	121.00	395.00	121.00	396.00	117.00	396.00	117.00	397.00	90.00	397.00	90.00	395.00	89.00	395.00	89.00	394.00	88.00	394.00	88.00	393.00	87.00	393.00	87.00	392.00	86.00	392.00	86.00	390.00	85.00	390.00	85.00	389.00	84.00	389.00	84.00	387.00	82.00	387.00	82.00	386.00	81.00	386.00	81.00	385.00	80.00	385.00	80.00	383.00	78.00	383.00	78.00	381.00	76.00	381.00	76.00	379.00	74.00	379.00	74.00	377.00	73.00	377.00	73.00	376.00	72.00	376.00	72.00	373.00	70.00	373.00	70.00	371.00	69.00	371.00	69.00	369.00	67.00	369.00	67.00	368.00	66.00	368.00	66.00	367.00	65.00	367.00	65.00	366.00	64.00	366.00	64.00	365.00	63.00	365.00	63.00	364.00	62.00	364.00	62.00	352.00	61.00	352.00	61.00	351.00	60.00	351.00	60.00	348.00	59.00	348.00	59.00	347.00	58.00	347.00	58.00	346.00	57.00	346.00	57.00	345.00	56.00	345.00	56.00	343.00	54.00	343.00	54.00	341.00	53.00	341.00	53.00	340.00	52.00	340.00	52.00	338.00	51.00	338.00	51.00	337.00	50.00	337.00	50.00	336.00	49.00	336.00	49.00	335.00	47.00	335.00	47.00	334.00	46.00	334.00	46.00	333.00	45.00	333.00	45.00	332.00	44.00	332.00	44.00	331.00	42.00	331.00	42.00	329.00	43.00	329.00	43.00	328.00	44.00	328.00	44.00	327.00	45.00	327.00	45.00	326.00	46.00	326.00	46.00	325.00	47.00	325.00	47.00	324.00	48.00	324.00	48.00	322.00	50.00	322.00	50.00	320.00	52.00	320.00	52.00	318.00	53.00	318.00	53.00	317.00	54.00	317.00	54.00	316.00	56.00	316.00	56.00	315.00	57.00	315.00	57.00	314.00	58.00	314.00	58.00	313.00	60.00	313.00	60.00	312.00	62.00	312.00	62.00	311.00	63.00	311.00	63.00	310.00	65.00	310.00	65.00	309.00	66.00	309.00	66.00	308.00	68.00	308.00	68.00	307.00	70.00	307.00	70.00	306.00	73.00	306.00	73.00	305.00	74.00	305.00	74.00	304.00	77.00	304.00	77.00	303.00	79.00	303.00	79.00	302.00	92.00	302.00	92.00	303.00	95.00	303.00	95.00	304.00	99.00	304.00	99.00	306.00	101.00	306.00	101.00	308.00	103.00	308.00	103.00	310.00	105.00	310.00	105.00	311.00	106.00	311.00	106.00	313.00	107.00	313.00	107.00	314.00	108.00	314.00	108.00	315.00	109.00	315.00	109.00	316.00	110.00	316.00	110.00	318.00	111.00	318.00	111.00	319.00	112.00	319.00	112.00	320.00	113.00	320.00	113.00	322.00	115.00	322.00	115.00	325.00	116.00	325.00	116.00	326.00	117.00	326.00	117.00	328.00	118.00	328.00	118.00	330.00	119.00	330.00	119.00	332.00	120.00	332.00	120.00	334.00	124.00	334.00	124.00	340.00	125.00	340.00
T0_thres.tif	0306-0132	60.83	138.43	353.66	60.99	0.1876	157.00	308.00	158.00	308.00	158.00	310.00	159.00	310.00	159.00	315.00	160.00	315.00	160.00	324.00	159.00	324.00	159.00	328.00	158.00	328.00	158.00	329.00	157.00	329.00	157.00	330.00	156.00	330.00	156.00	332.00	155.00	332.00	155.00	331.00	154.00	331.00	154.00	329.00	152.00	329.00	152.00	327.00	151.00	327.00	151.00	326.00	150.00	326.00	150.00	325.00	148.00	325.00	148.00	324.00	146.00	324.00	146.00	323.00	142.00	323.00	142.00	322.00	132.00	322.00	132.00	323.00	130.00	323.00	130.00	324.00	129.00	324.00	129.00	325.00	128.00	325.00	128.00	326.00	127.00	326.00	127.00	327.00	125.00	327.00	125.00	329.00	124.00	329.00	124.00	330.00	123.00	330.00	123.00	329.00	122.00	329.00	122.00	327.00	121.00	327.00	121.00	326.00	120.00	326.00	120.00	323.00	119.00	323.00	119.00	322.00	118.00	322.00	118.00	320.00	117.00	320.00	117.00	319.00	116.00	319.00	116.00	318.00	115.00	318.00	115.00	316.00	114.00	316.00	114.00	315.00	113.00	315.00	113.00	314.00	112.00	314.00	112.00	313.00	111.00	313.00	111.00	311.00	110.00	311.00	110.00	310.00	109.00	310.00	109.00	309.00	108.00	309.00	108.00	308.00	107.00	308.00	107.00	307.00	106.00	307.00	106.00	305.00	105.00	305.00	105.00	304.00	106.00	304.00	106.00	301.00	108.00	301.00	108.00	300.00	109.00	300.00	109.00	298.00	110.00	298.00	110.00	297.00	112.00	297.00	112.00	295.00	113.00	295.00	113.00	294.00	116.00	294.00	116.00	292.00	118.00	292.00	118.00	290.00	119.00	290.00	119.00	289.00	121.00	289.00	121.00	288.00	123.00	288.00	123.00	286.00	125.00	286.00	125.00	285.00	126.00	285.00	126.00	284.00	128.00	284.00	128.00	283.00	129.00	283.00	129.00	282.00	131.00	282.00	131.00	280.00	133.00	280.00	133.00	281.00	134.00	281.00	134.00	282.00	140.00	282.00	140.00	283.00	141.00	283.00	141.00	284.00	144.00	284.00	144.00	285.00	145.00	285.00	145.00	286.00	146.00	286.00	146.00	287.00	147.00	287.00	147.00	288.00	148.00	288.00	148.00	290.00	149.00	290.00	149.00	291.00	150.00	291.00	150.00	292.00	151.00	292.00	151.00	295.00	152.00	295.00	152.00	296.00	153.00	296.00	153.00	299.00	154.00	299.00	154.00	300.00	155.00	300.00	155.00	303.00	156.00	303.00	156.00	305.00	157.00	305.00
T0_thres.tif	0893-0865	391.88	405.03	1204.85	67.03	0.0597	901.00	883.00	900.00	883.00	900.00	888.00	899.00	888.00	899.00	900.00	898.00	900.00	898.00	906.00	897.00	906.00	897.00	917.00	896.00	917.00	896.00	920.00	895.00	920.00	895.00	925.00	894.00	925.00	894.00	927.00	893.00	927.00	893.00	930.00	892.00	930.00	892.00	933.00	891.00	933.00	891.00	935.00	890.00	935.00	890.00	937.00	889.00	937.00	889.00	940.00	888.00	940.00	888.00	941.00	887.00	941.00	887.00	943.00	885.00	943.00	885.00	945.00	884.00	945.00	884.00	946.00	883.00	946.00	883.00	947.00	873.00	947.00	873.00	948.00	860.00	948.00	860.00	947.00	856.00	947.00	856.00	946.00	852.00	946.00	852.00	945.00	850.00	945.00	850.00	944.00	849.00	944.00	849.00	943.00	847.00	943.00	847.00	942.00	846.00	942.00	846.00	941.00	845.00	941.00	845.00	940.00	844.00	940.00	844.00	939.00	843.00	939.00	843.00	938.00	842.00	938.00	842.00	935.00	841.00	935.00	841.00	934.00	840.00	934.00	840.00	931.00	839.00	931.00	839.00	928.00	838.00	928.00	838.00	919.00	837.00	919.00	837.00	916.00	836.00	916.00	836.00	911.00	835.00	911.00	835.00	909.00	834.00	909.00	834.00	906.00	833.00	906.00	833.00	904.00	832.00	904.00	832.00	901.00	830.00	901.00	830.00	899.00	827.00	899.00	827.00	895.00	828.00	895.00	828.00	890.00	829.00	890.00	829.00	886.00	830.00	886.00	830.00	882.00	831.00	882.00	831.00	880.00	832.00	880.00	832.00	878.00	833.00	878.00	833.00	877.00	834.00	877.00	834.00	876.00	835.00	876.00	835.00	874.00	836.00	874.00	836.00	871.00	837.00	871.00	837.00	870.00	838.00	870.00	838.00	867.00	839.00	867.00	839.00	866.00	840.00	866.00	840.00	863.00	841.00	863.00	841.00	862.00	842.00	862.00	842.00	860.00	843.00	860.00	843.00	859.00	844.00	859.00	844.00	856.00	846.00	856.00	846.00	853.00	848.00	853.00	848.00	852.00	849.00	852.00	849.00	850.00	851.00	850.00	851.00	849.00	852.00	849.00	852.00	848.00	853.00	848.00	853.00	846.00	856.00	846.00	856.00	844.00	858.00	844.00	858.00	843.00	860.00	843.00	860.00	842.00	862.00	842.00	862.00	841.00	864.00	841.00	864.00	840.00	867.00	840.00	867.00	839.00	872.00	839.00	872.00	840.00	873.00	840.00	873.00	842.00	875.00	842.00	875.00	843.00	877.00	843.00	877.00	844.00	879.00	844.00	879.00	845.00	880.00	845.00	880.00	846.00	881.00	846.00	881.00	847.00	883.00	847.00	883.00	848.00	885.00	848.00	885.00	850.00	887.00	850.00	887.00	852.00	888.00	852.00	888.00	853.00	889.00	853.00	889.00	856.00	891.00	856.00	891.00	858.00	892.00	858.00	892.00	859.00	893.00	859.00	893.00	862.00	895.00	862.00	895.00	863.00	896.00	863.00	896.00	865.00	897.00	865.00	897.00	866.00	898.00	866.00	898.00	867.00	899.00	867.00	899.00	870.00	900.00	870.00	900.00	871.00	901.00	871.00	901.00	874.00	902.00	874.00	902.00	875.00	903.00	875.00	903.00	876.00	902.00	876.00	902.00	878.00	901.00	878.00
T0_thres.tif	0115-0932	424.27	51.48	3073.42	-47.06	0.1570	1001.00	142.00	1002.00	142.00	1002.00	143.00	1003.00	143.00	1003.00	148.00	1006.00	148.00	1006.00	147.00	1009.00	147.00	1009.00	149.00	1010.00	149.00	1010.00	150.00	1011.00	150.00	1011.00	152.00	1013.00	152.00	1013.00	154.00	1014.00	154.00	1014.00	156.00	1015.00	156.00	1015.00	159.00	1016.00	159.00	1016.00	161.00	1017.00	161.00	1017.00	172.00	1016.00	172.00	1016.00	175.00	1015.00	175.00	1015.00	178.00	1014.00	178.00	1014.00	179.00	1013.00	179.00	1013.00	181.00	1012.00	181.00	1012.00	182.00	1011.00	182.00	1011.00	184.00	1010.00	184.00	1010.00	186.00	1009.00	186.00	1009.00	189.00	1007.00	189.00	1007.00	191.00	1006.00	191.00	1006.00	192.00	1005.00	192.00	1005.00	193.00	1004.00	193.00	1004.00	194.00	1002.00	194.00	1002.00	195.00	999.00	195.00	999.00	196.00	990.00	196.00	990.00	195.00	982.00	195.00	982.00	194.00	980.00	194.00	980.00	193.00	976.00	193.00	976.00	192.00	975.00	192.00	975.00	191.00	972.00	191.00	972.00	190.00	970.00	190.00	970.00	189.00	968.00	189.00	968.00	188.00	966.00	188.00	966.00	187.00	965.00	187.00	965.00	186.00	964.00	186.00	964.00	185.00	962.00	185.00	962.00	184.00	960.00	184.00	960.00	183.00	958.00	183.00	958.00	182.00	957.00	182.00	957.00	181.00	954.00	181.00	954.00	180.00	952.00	180.00	952.00	179.00	948.00	179.00	948.00	178.00	946.00	178.00	946.00	177.00	943.00	177.00	943.00	176.00	941.00	176.00	941.00	175.00	938.00	175.00	938.00	174.00	936.00	174.00	936.00	173.00	931.00	173.00	931.00	172.00	924.00	172.00	924.00	171.00	912.00	171.00	912.00	170.00	913.00	170.00	913.00	169.00	914.00	169.00	914.00	165.00	912.00	165.00	912.00	161.00	911.00	161.00	911.00	159.00	910.00	159.00	910.00	155.00	909.00	155.00	909.00	154.00	908.00	154.00	908.00	151.00	907.00	151.00	907.00	150.00	906.00	150.00	906.00	145.00	905.00	145.00	905.00	144.00	904.00	144.00	904.00	141.00	903.00	141.00	903.00	139.00	902.00	139.00	902.00	133.00	901.00	133.00	901.00	132.00	900.00	132.00	900.00	130.00	899.00	130.00	899.00	129.00	898.00	129.00	898.00	127.00	894.00	127.00	894.00	126.00	892.00	126.00	892.00	125.00	887.00	125.00	887.00	124.00	885.00	124.00	885.00	123.00	881.00	123.00	881.00	122.00	878.00	122.00	878.00	121.00	873.00	121.00	873.00	120.00	872.00	120.00	872.00	119.00	870.00	119.00	870.00	118.00	869.00	118.00	869.00	117.00	868.00	117.00	868.00	116.00	867.00	116.00	867.00	115.00	866.00	115.00	866.00	114.00	864.00	114.00	864.00	113.00	862.00	113.00	862.00	112.00	860.00	112.00	860.00	111.00	858.00	111.00	858.00	110.00	857.00	110.00	857.00	109.00	855.00	109.00	855.00	107.00	853.00	107.00	853.00	106.00	852.00	106.00	852.00	104.00	851.00	104.00	851.00	103.00	850.00	103.00	850.00	100.00	849.00	100.00	849.00	97.00	848.00	97.00	848.00	92.00	849.00	92.00	849.00	91.00	850.00	91.00	850.00	88.00	851.00	88.00	851.00	87.00	852.00	87.00	852.00	84.00	854.00	84.00	854.00	82.00	855.00	82.00	855.00	80.00	856.00	80.00	856.00	78.00	857.00	78.00	857.00	76.00	858.00	76.00	858.00	74.00	859.00	74.00	859.00	72.00	861.00	72.00	861.00	71.00	862.00	71.00	862.00	69.00	864.00	69.00	864.00	68.00	866.00	68.00	866.00	66.00	869.00	66.00	869.00	64.00	870.00	64.00	870.00	63.00	872.00	63.00	872.00	62.00	875.00	62.00	875.00	61.00	877.00	61.00	877.00	60.00	886.00	60.00	886.00	59.00	889.00	59.00	889.00	58.00	896.00	58.00	896.00	57.00	897.00	57.00	897.00	56.00	900.00	56.00	900.00	55.00	901.00	55.00	901.00	54.00	904.00	54.00	904.00	53.00	905.00	53.00	905.00	52.00	908.00	52.00	908.00	51.00	909.00	51.00	909.00	50.00	912.00	50.00	912.00	49.00	914.00	49.00	914.00	48.00	916.00	48.00	916.00	46.00	918.00	46.00	918.00	45.00	920.00	45.00	920.00	44.00	921.00	44.00	921.00	43.00	924.00	43.00	924.00	42.00	926.00	42.00	926.00	41.00	927.00	41.00	927.00	40.00	930.00	40.00	930.00	39.00	932.00	39.00	932.00	38.00	937.00	38.00	937.00	37.00	939.00	37.00	939.00	36.00	944.00	36.00	944.00	35.00	949.00	35.00	949.00	36.00	952.00	36.00	952.00	37.00	953.00	37.00	953.00	38.00	955.00	38.00	955.00	39.00	957.00	39.00	957.00	40.00	958.00	40.00	958.00	41.00	960.00	41.00	960.00	42.00	961.00	42.00	961.00	44.00	963.00	44.00	963.00	45.00	965.00	45.00	965.00	46.00	968.00	46.00	968.00	47.00	969.00	47.00	969.00	48.00	970.00	48.00	970.00	50.00	971.00	50.00	971.00	52.00	973.00	52.00	973.00	54.00	974.00	54.00	974.00	55.00	975.00	55.00	975.00	57.00	976.00	57.00	976.00	58.00	977.00	58.00	977.00	59.00	978.00	59.00	978.00	60.00	979.00	60.00	979.00	61.00	980.00	61.00	980.00	62.00	981.00	62.00	981.00	64.00	982.00	64.00	982.00	65.00	981.00	65.00	981.00	69.00	980.00	69.00	980.00	71.00	979.00	71.00	979.00	77.00	978.00	77.00	978.00	81.00	977.00	81.00	977.00	101.00	978.00	101.00	978.00	103.00	979.00	103.00	979.00	106.00	980.00	106.00	980.00	108.00	981.00	108.00	981.00	112.00	982.00	112.00	982.00	114.00	983.00	114.00	983.00	116.00	984.00	116.00	984.00	118.00	985.00	118.00	985.00	120.00	986.00	120.00	986.00	121.00	987.00	121.00	987.00	123.00	988.00	123.00	988.00	124.00	989.00	124.00	989.00	126.00	990.00	126.00	990.00	127.00	991.00	127.00	991.00	129.00	992.00	129.00	992.00	130.00	993.00	130.00	993.00	131.00	994.00	131.00	994.00	132.00	995.00	132.00	995.00	134.00	996.00	134.00	996.00	135.00	997.00	135.00	997.00	136.00	998.00	136.00	998.00	137.00	999.00	137.00	999.00	139.00	1000.00	139.00	1000.00	140.00	1001.00	140.00
