# Supplementary material for: Pathogen-derived mechanical cues potentiate the spatio-temporal implementation of plant defense
Source: BMC Biol. 2022 Dec 27;20:292. doi: 10.1186/s12915-022-01495-w (PMC9795618; doi:10.1186/s12915-022-01495-w)
Supplement: Supplementary file 14 — Additional file 14: File S5. Pictures used in this work (raw and analyzed). [file 12915_2022_1495_MOESM14_ESM.xz › Infection/M3/26hpi/Log.txt]

T1_thres.tif	0254-0372	168.60	113.55	4928.89	36.36	0.0203	440.00	224.00	441.00	224.00	441.00	225.00	442.00	225.00	442.00	226.00	444.00	226.00	444.00	227.00	445.00	227.00	445.00	228.00	446.00	228.00	446.00	229.00	447.00	229.00	447.00	230.00	448.00	230.00	448.00	232.00	449.00	232.00	449.00	233.00	450.00	233.00	450.00	235.00	451.00	235.00	451.00	237.00	452.00	237.00	452.00	239.00	453.00	239.00	453.00	240.00	454.00	240.00	454.00	241.00	456.00	241.00	456.00	242.00	457.00	242.00	457.00	243.00	458.00	243.00	458.00	244.00	459.00	244.00	459.00	245.00	460.00	245.00	460.00	246.00	461.00	246.00	461.00	247.00	463.00	247.00	463.00	248.00	466.00	248.00	466.00	249.00	467.00	249.00	467.00	250.00	468.00	250.00	468.00	251.00	469.00	251.00	469.00	252.00	470.00	252.00	470.00	253.00	471.00	253.00	471.00	254.00	472.00	254.00	472.00	255.00	473.00	255.00	473.00	256.00	474.00	256.00	474.00	258.00	475.00	258.00	475.00	259.00	476.00	259.00	476.00	260.00	477.00	260.00	477.00	262.00	478.00	262.00	478.00	263.00	479.00	263.00	479.00	265.00	480.00	265.00	480.00	266.00	481.00	266.00	481.00	267.00	482.00	267.00	482.00	268.00	483.00	268.00	483.00	269.00	484.00	269.00	484.00	270.00	487.00	270.00	487.00	281.00	488.00	281.00	488.00	291.00	487.00	291.00	487.00	295.00	486.00	295.00	486.00	300.00	485.00	300.00	485.00	304.00	484.00	304.00	484.00	308.00	483.00	308.00	483.00	310.00	482.00	310.00	482.00	313.00	481.00	313.00	481.00	315.00	480.00	315.00	480.00	317.00	479.00	317.00	479.00	319.00	478.00	319.00	478.00	324.00	479.00	324.00	479.00	349.00	480.00	349.00	480.00	356.00	479.00	356.00	479.00	354.00	478.00	354.00	478.00	353.00	477.00	353.00	477.00	352.00	476.00	352.00	476.00	351.00	475.00	351.00	475.00	349.00	474.00	349.00	474.00	348.00	473.00	348.00	473.00	347.00	472.00	347.00	472.00	346.00	471.00	346.00	471.00	344.00	470.00	344.00	470.00	343.00	469.00	343.00	469.00	342.00	467.00	342.00	467.00	341.00	466.00	341.00	466.00	340.00	465.00	340.00	465.00	339.00	464.00	339.00	464.00	338.00	463.00	338.00	463.00	337.00	461.00	337.00	461.00	336.00	460.00	336.00	460.00	335.00	458.00	335.00	458.00	334.00	457.00	334.00	457.00	333.00	456.00	333.00	456.00	332.00	454.00	332.00	454.00	331.00	452.00	331.00	452.00	330.00	451.00	330.00	451.00	329.00	449.00	329.00	449.00	328.00	447.00	328.00	447.00	327.00	442.00	327.00	442.00	326.00	438.00	326.00	438.00	325.00	434.00	325.00	434.00	324.00	433.00	324.00	433.00	323.00	432.00	323.00	432.00	322.00	431.00	322.00	431.00	321.00	430.00	321.00	430.00	320.00	427.00	320.00	427.00	319.00	426.00	319.00	426.00	318.00	425.00	318.00	425.00	317.00	422.00	317.00	422.00	316.00	420.00	316.00	420.00	315.00	417.00	315.00	417.00	314.00	413.00	314.00	413.00	313.00	409.00	313.00	409.00	312.00	406.00	312.00	406.00	311.00	403.00	311.00	403.00	310.00	400.00	310.00	400.00	309.00	394.00	309.00	394.00	308.00	384.00	308.00	384.00	307.00	376.00	307.00	376.00	308.00	374.00	308.00	374.00	309.00	373.00	309.00	373.00	310.00	372.00	310.00	372.00	311.00	371.00	311.00	371.00	312.00	370.00	312.00	370.00	313.00	369.00	313.00	369.00	314.00	368.00	314.00	368.00	315.00	367.00	315.00	367.00	316.00	366.00	316.00	366.00	317.00	365.00	317.00	365.00	318.00	363.00	318.00	363.00	319.00	362.00	319.00	362.00	320.00	360.00	320.00	360.00	321.00	359.00	321.00	359.00	322.00	356.00	322.00	356.00	323.00	355.00	323.00	355.00	324.00	353.00	324.00	353.00	325.00	352.00	325.00	352.00	326.00	350.00	326.00	350.00	327.00	348.00	327.00	348.00	328.00	344.00	328.00	344.00	327.00	341.00	327.00	341.00	326.00	338.00	326.00	338.00	325.00	335.00	325.00	335.00	324.00	334.00	324.00	334.00	323.00	332.00	323.00	332.00	322.00	331.00	322.00	331.00	321.00	330.00	321.00	330.00	320.00	328.00	320.00	328.00	318.00	326.00	318.00	326.00	317.00	325.00	317.00	325.00	316.00	324.00	316.00	324.00	315.00	322.00	315.00	322.00	314.00	321.00	314.00	321.00	312.00	320.00	312.00	320.00	311.00	319.00	311.00	319.00	309.00	318.00	309.00	318.00	308.00	317.00	308.00	317.00	307.00	316.00	307.00	316.00	305.00	315.00	305.00	315.00	304.00	314.00	304.00	314.00	302.00	313.00	302.00	313.00	300.00	312.00	300.00	312.00	298.00	311.00	298.00	311.00	297.00	310.00	297.00	310.00	295.00	309.00	295.00	309.00	292.00	308.00	292.00	308.00	291.00	307.00	291.00	307.00	289.00	306.00	289.00	306.00	287.00	305.00	287.00	305.00	285.00	304.00	285.00	304.00	283.00	303.00	283.00	303.00	280.00	302.00	280.00	302.00	278.00	301.00	278.00	301.00	276.00	300.00	276.00	300.00	274.00	299.00	274.00	299.00	272.00	298.00	272.00	298.00	269.00	297.00	269.00	297.00	267.00	296.00	267.00	296.00	265.00	295.00	265.00	295.00	262.00	294.00	262.00	294.00	258.00	293.00	258.00	293.00	255.00	292.00	255.00	292.00	252.00	291.00	252.00	291.00	250.00	290.00	250.00	290.00	248.00	289.00	248.00	289.00	246.00	288.00	246.00	288.00	244.00	287.00	244.00	287.00	242.00	286.00	242.00	286.00	240.00	285.00	240.00	285.00	238.00	284.00	238.00	284.00	235.00	283.00	235.00	283.00	233.00	282.00	233.00	282.00	231.00	281.00	231.00	281.00	230.00	280.00	230.00	280.00	228.00	279.00	228.00	279.00	227.00	278.00	227.00	278.00	225.00	277.00	225.00	277.00	224.00	276.00	224.00	276.00	223.00	275.00	223.00	275.00	221.00	274.00	221.00	274.00	220.00	273.00	220.00	273.00	218.00	272.00	218.00	272.00	217.00	271.00	217.00	271.00	216.00	269.00	216.00	269.00	214.00	268.00	214.00	268.00	213.00	267.00	213.00	267.00	211.00	266.00	211.00	266.00	209.00	265.00	209.00	265.00	208.00	264.00	208.00	264.00	206.00	263.00	206.00	263.00	205.00	262.00	205.00	262.00	203.00	261.00	203.00	261.00	198.00	260.00	198.00	260.00	197.00	259.00	197.00	259.00	196.00	258.00	196.00	258.00	195.00	257.00	195.00	257.00	193.00	261.00	193.00	261.00	192.00	263.00	192.00	263.00	191.00	265.00	191.00	265.00	190.00	267.00	190.00	267.00	189.00	269.00	189.00	269.00	187.00	270.00	187.00	270.00	186.00	273.00	186.00	273.00	185.00	275.00	185.00	275.00	183.00	276.00	183.00	276.00	182.00	277.00	182.00	277.00	181.00	278.00	181.00	278.00	180.00	279.00	180.00	279.00	179.00	280.00	179.00	280.00	178.00	281.00	178.00	281.00	177.00	282.00	177.00	282.00	176.00	285.00	176.00	285.00	174.00	288.00	174.00	288.00	173.00	289.00	173.00	289.00	172.00	290.00	172.00	290.00	171.00	291.00	171.00	291.00	170.00	292.00	170.00	292.00	169.00	293.00	169.00	293.00	167.00	295.00	167.00	295.00	166.00	296.00	166.00	296.00	163.00	298.00	163.00	298.00	161.00	299.00	161.00	299.00	159.00	300.00	159.00	300.00	156.00	301.00	156.00	301.00	155.00	304.00	155.00	304.00	154.00	305.00	154.00	305.00	153.00	309.00	153.00	309.00	152.00	312.00	152.00	312.00	153.00	317.00	153.00	317.00	154.00	320.00	154.00	320.00	155.00	323.00	155.00	323.00	156.00	325.00	156.00	325.00	157.00	328.00	157.00	328.00	158.00	330.00	158.00	330.00	159.00	331.00	159.00	331.00	160.00	332.00	160.00	332.00	161.00	333.00	161.00	333.00	162.00	335.00	162.00	335.00	163.00	337.00	163.00	337.00	164.00	340.00	164.00	340.00	163.00	348.00	163.00	348.00	162.00	350.00	162.00	350.00	161.00	355.00	161.00	355.00	160.00	359.00	160.00	359.00	159.00	360.00	159.00	360.00	170.00	359.00	170.00	359.00	176.00	360.00	176.00	360.00	180.00	361.00	180.00	361.00	182.00	362.00	182.00	362.00	184.00	363.00	184.00	363.00	185.00	364.00	185.00	364.00	186.00	365.00	186.00	365.00	188.00	366.00	188.00	366.00	189.00	367.00	189.00	367.00	190.00	368.00	190.00	368.00	191.00	370.00	191.00	370.00	192.00	371.00	192.00	371.00	193.00	373.00	193.00	373.00	194.00	374.00	194.00	374.00	195.00	376.00	195.00	376.00	196.00	377.00	196.00	377.00	197.00	379.00	197.00	379.00	198.00	380.00	198.00	380.00	199.00	382.00	199.00	382.00	200.00	383.00	200.00	383.00	201.00	384.00	201.00	384.00	202.00	385.00	202.00	385.00	203.00	387.00	203.00	387.00	204.00	388.00	204.00	388.00	205.00	389.00	205.00	389.00	206.00	390.00	206.00	390.00	207.00	392.00	207.00	392.00	208.00	394.00	208.00	394.00	209.00	396.00	209.00	396.00	210.00	398.00	210.00	398.00	211.00	400.00	211.00	400.00	212.00	403.00	212.00	403.00	213.00	405.00	213.00	405.00	214.00	408.00	214.00	408.00	215.00	412.00	215.00	412.00	212.00	417.00	212.00	417.00	211.00	425.00	211.00	425.00	210.00	426.00	210.00	426.00	211.00	428.00	211.00	428.00	212.00	430.00	212.00	430.00	213.00	431.00	213.00	431.00	214.00	433.00	214.00	433.00	215.00	434.00	215.00	434.00	217.00	435.00	217.00	435.00	218.00	436.00	218.00	436.00	220.00	437.00	220.00	437.00	221.00	438.00	221.00	438.00	222.00	439.00	222.00	439.00	223.00	440.00	223.00
T1_thres.tif	0165-0465	205.34	79.44	4241.43	-34.90	0.0958	549.00	215.00	550.00	215.00	550.00	216.00	551.00	216.00	551.00	217.00	552.00	217.00	552.00	219.00	553.00	219.00	553.00	221.00	554.00	221.00	554.00	223.00	555.00	223.00	555.00	224.00	556.00	224.00	556.00	226.00	557.00	226.00	557.00	228.00	558.00	228.00	558.00	230.00	559.00	230.00	559.00	232.00	560.00	232.00	560.00	234.00	561.00	234.00	561.00	237.00	562.00	237.00	562.00	239.00	563.00	239.00	563.00	242.00	564.00	242.00	564.00	245.00	565.00	245.00	565.00	251.00	566.00	251.00	566.00	256.00	567.00	256.00	567.00	261.00	568.00	261.00	568.00	262.00	566.00	262.00	566.00	265.00	565.00	265.00	565.00	266.00	564.00	266.00	564.00	267.00	562.00	267.00	562.00	268.00	560.00	268.00	560.00	269.00	558.00	269.00	558.00	270.00	556.00	270.00	556.00	271.00	554.00	271.00	554.00	272.00	551.00	272.00	551.00	273.00	549.00	273.00	549.00	274.00	545.00	274.00	545.00	275.00	541.00	275.00	541.00	276.00	538.00	276.00	538.00	277.00	526.00	277.00	526.00	276.00	522.00	276.00	522.00	275.00	519.00	275.00	519.00	274.00	514.00	274.00	514.00	273.00	511.00	273.00	511.00	272.00	508.00	272.00	508.00	271.00	505.00	271.00	505.00	270.00	503.00	270.00	503.00	269.00	501.00	269.00	501.00	268.00	500.00	268.00	500.00	267.00	498.00	267.00	498.00	266.00	497.00	266.00	497.00	265.00	495.00	265.00	495.00	264.00	494.00	264.00	494.00	263.00	492.00	263.00	492.00	262.00	491.00	262.00	491.00	261.00	488.00	261.00	488.00	262.00	487.00	262.00	487.00	266.00	486.00	266.00	486.00	265.00	485.00	265.00	485.00	264.00	484.00	264.00	484.00	263.00	483.00	263.00	483.00	262.00	482.00	262.00	482.00	261.00	481.00	261.00	481.00	259.00	480.00	259.00	480.00	258.00	479.00	258.00	479.00	256.00	478.00	256.00	478.00	255.00	477.00	255.00	477.00	254.00	476.00	254.00	476.00	253.00	475.00	253.00	475.00	252.00	474.00	252.00	474.00	251.00	473.00	251.00	473.00	250.00	472.00	250.00	472.00	248.00	471.00	248.00	471.00	247.00	469.00	247.00	469.00	246.00	468.00	246.00	468.00	245.00	466.00	245.00	466.00	244.00	464.00	244.00	464.00	243.00	463.00	243.00	463.00	242.00	461.00	242.00	461.00	241.00	460.00	241.00	460.00	240.00	459.00	240.00	459.00	239.00	458.00	239.00	458.00	238.00	457.00	238.00	457.00	237.00	456.00	237.00	456.00	236.00	455.00	236.00	455.00	234.00	454.00	234.00	454.00	233.00	453.00	233.00	453.00	231.00	452.00	231.00	452.00	229.00	451.00	229.00	451.00	228.00	450.00	228.00	450.00	226.00	448.00	226.00	448.00	225.00	447.00	225.00	447.00	224.00	446.00	224.00	446.00	223.00	445.00	223.00	445.00	222.00	443.00	222.00	443.00	220.00	441.00	220.00	441.00	219.00	440.00	219.00	440.00	217.00	439.00	217.00	439.00	215.00	438.00	215.00	438.00	214.00	437.00	214.00	437.00	213.00	436.00	213.00	436.00	212.00	435.00	212.00	435.00	211.00	434.00	211.00	434.00	210.00	432.00	210.00	432.00	209.00	431.00	209.00	431.00	208.00	429.00	208.00	429.00	207.00	422.00	207.00	422.00	208.00	409.00	208.00	409.00	211.00	408.00	211.00	408.00	210.00	405.00	210.00	405.00	209.00	403.00	209.00	403.00	208.00	400.00	208.00	400.00	207.00	398.00	207.00	398.00	206.00	397.00	206.00	397.00	205.00	395.00	205.00	395.00	204.00	393.00	204.00	393.00	203.00	392.00	203.00	392.00	202.00	390.00	202.00	390.00	201.00	389.00	201.00	389.00	200.00	388.00	200.00	388.00	199.00	387.00	199.00	387.00	198.00	386.00	198.00	386.00	197.00	384.00	197.00	384.00	196.00	383.00	196.00	383.00	195.00	381.00	195.00	381.00	194.00	380.00	194.00	380.00	193.00	379.00	193.00	379.00	192.00	377.00	192.00	377.00	191.00	375.00	191.00	375.00	190.00	373.00	190.00	373.00	189.00	372.00	189.00	372.00	188.00	371.00	188.00	371.00	187.00	370.00	187.00	370.00	186.00	369.00	186.00	369.00	185.00	368.00	185.00	368.00	184.00	367.00	184.00	367.00	183.00	366.00	183.00	366.00	181.00	365.00	181.00	365.00	180.00	364.00	180.00	364.00	178.00	363.00	178.00	363.00	162.00	364.00	162.00	364.00	158.00	365.00	158.00	365.00	157.00	368.00	157.00	368.00	156.00	369.00	156.00	369.00	155.00	370.00	155.00	370.00	154.00	372.00	154.00	372.00	153.00	373.00	153.00	373.00	151.00	374.00	151.00	374.00	150.00	375.00	150.00	375.00	141.00	374.00	141.00	374.00	139.00	373.00	139.00	373.00	137.00	372.00	137.00	372.00	136.00	371.00	136.00	371.00	135.00	370.00	135.00	370.00	133.00	369.00	133.00	369.00	132.00	367.00	132.00	367.00	131.00	366.00	131.00	366.00	130.00	364.00	130.00	364.00	129.00	363.00	129.00	363.00	127.00	364.00	127.00	364.00	125.00	365.00	125.00	365.00	123.00	366.00	123.00	366.00	121.00	367.00	121.00	367.00	118.00	368.00	118.00	368.00	115.00	370.00	115.00	370.00	113.00	371.00	113.00	371.00	110.00	373.00	110.00	373.00	108.00	374.00	108.00	374.00	106.00	375.00	106.00	375.00	104.00	376.00	104.00	376.00	102.00	377.00	102.00	377.00	100.00	378.00	100.00	378.00	97.00	380.00	97.00	380.00	96.00	381.00	96.00	381.00	94.00	382.00	94.00	382.00	93.00	383.00	93.00	383.00	90.00	385.00	90.00	385.00	89.00	386.00	89.00	386.00	87.00	387.00	87.00	387.00	85.00	389.00	85.00	389.00	81.00	390.00	81.00	390.00	80.00	391.00	80.00	391.00	79.00	393.00	79.00	393.00	78.00	394.00	78.00	394.00	76.00	396.00	76.00	396.00	73.00	397.00	73.00	397.00	72.00	399.00	72.00	399.00	71.00	400.00	71.00	400.00	69.00	401.00	69.00	401.00	68.00	402.00	68.00	402.00	67.00	405.00	67.00	405.00	66.00	406.00	66.00	406.00	65.00	407.00	65.00	407.00	64.00	408.00	64.00	408.00	63.00	410.00	63.00	410.00	61.00	413.00	61.00	413.00	60.00	414.00	60.00	414.00	59.00	416.00	59.00	416.00	58.00	418.00	58.00	418.00	57.00	420.00	57.00	420.00	56.00	422.00	56.00	422.00	55.00	425.00	55.00	425.00	54.00	428.00	54.00	428.00	53.00	434.00	53.00	434.00	59.00	436.00	59.00	436.00	61.00	437.00	61.00	437.00	64.00	438.00	64.00	438.00	66.00	439.00	66.00	439.00	68.00	440.00	68.00	440.00	71.00	441.00	71.00	441.00	73.00	442.00	73.00	442.00	75.00	443.00	75.00	443.00	77.00	444.00	77.00	444.00	80.00	445.00	80.00	445.00	82.00	446.00	82.00	446.00	84.00	447.00	84.00	447.00	86.00	448.00	86.00	448.00	87.00	449.00	87.00	449.00	89.00	450.00	89.00	450.00	92.00	451.00	92.00	451.00	95.00	452.00	95.00	452.00	98.00	453.00	98.00	453.00	101.00	454.00	101.00	454.00	104.00	455.00	104.00	455.00	106.00	456.00	106.00	456.00	110.00	457.00	110.00	457.00	114.00	458.00	114.00	458.00	118.00	459.00	118.00	459.00	121.00	460.00	121.00	460.00	123.00	461.00	123.00	461.00	124.00	462.00	124.00	462.00	126.00	463.00	126.00	463.00	129.00	464.00	129.00	464.00	132.00	465.00	132.00	465.00	135.00	466.00	135.00	466.00	138.00	467.00	138.00	467.00	141.00	468.00	141.00	468.00	143.00	469.00	143.00	469.00	145.00	470.00	145.00	470.00	147.00	471.00	147.00	471.00	148.00	472.00	148.00	472.00	150.00	473.00	150.00	473.00	151.00	474.00	151.00	474.00	153.00	475.00	153.00	475.00	154.00	476.00	154.00	476.00	156.00	477.00	156.00	477.00	158.00	478.00	158.00	478.00	159.00	479.00	159.00	479.00	161.00	480.00	161.00	480.00	163.00	481.00	163.00	481.00	164.00	482.00	164.00	482.00	165.00	483.00	165.00	483.00	167.00	485.00	167.00	485.00	168.00	487.00	168.00	487.00	169.00	490.00	169.00	490.00	170.00	492.00	170.00	492.00	171.00	494.00	171.00	494.00	172.00	496.00	172.00	496.00	173.00	498.00	173.00	498.00	174.00	501.00	174.00	501.00	175.00	502.00	175.00	502.00	176.00	504.00	176.00	504.00	177.00	505.00	177.00	505.00	178.00	506.00	178.00	506.00	179.00	507.00	179.00	507.00	180.00	509.00	180.00	509.00	181.00	510.00	181.00	510.00	182.00	511.00	182.00	511.00	183.00	512.00	183.00	512.00	184.00	514.00	184.00	514.00	185.00	515.00	185.00	515.00	186.00	516.00	186.00	516.00	187.00	517.00	187.00	517.00	188.00	518.00	188.00	518.00	189.00	519.00	189.00	519.00	190.00	521.00	190.00	521.00	191.00	522.00	191.00	522.00	192.00	523.00	192.00	523.00	193.00	524.00	193.00	524.00	194.00	526.00	194.00	526.00	195.00	527.00	195.00	527.00	196.00	529.00	196.00	529.00	197.00	530.00	197.00	530.00	198.00	531.00	198.00	531.00	199.00	533.00	199.00	533.00	200.00	534.00	200.00	534.00	201.00	536.00	201.00	536.00	202.00	537.00	202.00	537.00	203.00	538.00	203.00	538.00	204.00	539.00	204.00	539.00	205.00	541.00	205.00	541.00	206.00	542.00	206.00	542.00	207.00	543.00	207.00	543.00	208.00	544.00	208.00	544.00	209.00	545.00	209.00	545.00	210.00	546.00	210.00	546.00	211.00	547.00	211.00	547.00	212.00	548.00	212.00	548.00	213.00	549.00	213.00
T1_thres.tif	0147-0548	247.50	66.19	4336.60	-27.66	0.0147	659.00	170.00	658.00	170.00	658.00	174.00	657.00	174.00	657.00	179.00	656.00	179.00	656.00	185.00	655.00	185.00	655.00	188.00	654.00	188.00	654.00	189.00	653.00	189.00	653.00	191.00	652.00	191.00	652.00	193.00	651.00	193.00	651.00	195.00	650.00	195.00	650.00	197.00	648.00	197.00	648.00	199.00	647.00	199.00	647.00	201.00	646.00	201.00	646.00	203.00	645.00	203.00	645.00	205.00	644.00	205.00	644.00	206.00	643.00	206.00	643.00	207.00	642.00	207.00	642.00	209.00	640.00	209.00	640.00	210.00	639.00	210.00	639.00	211.00	638.00	211.00	638.00	212.00	637.00	212.00	637.00	213.00	636.00	213.00	636.00	214.00	635.00	214.00	635.00	215.00	634.00	215.00	634.00	216.00	633.00	216.00	633.00	217.00	632.00	217.00	632.00	218.00	631.00	218.00	631.00	219.00	630.00	219.00	630.00	220.00	629.00	220.00	629.00	221.00	628.00	221.00	628.00	222.00	627.00	222.00	627.00	223.00	626.00	223.00	626.00	224.00	625.00	224.00	625.00	225.00	624.00	225.00	624.00	227.00	622.00	227.00	622.00	228.00	621.00	228.00	621.00	229.00	620.00	229.00	620.00	230.00	619.00	230.00	619.00	231.00	618.00	231.00	618.00	232.00	617.00	232.00	617.00	233.00	616.00	233.00	616.00	234.00	614.00	234.00	614.00	235.00	613.00	235.00	613.00	236.00	612.00	236.00	612.00	237.00	611.00	237.00	611.00	238.00	610.00	238.00	610.00	240.00	609.00	240.00	609.00	241.00	608.00	241.00	608.00	242.00	607.00	242.00	607.00	243.00	606.00	243.00	606.00	244.00	605.00	244.00	605.00	245.00	600.00	245.00	600.00	246.00	595.00	246.00	595.00	247.00	591.00	247.00	591.00	248.00	589.00	248.00	589.00	249.00	587.00	249.00	587.00	250.00	585.00	250.00	585.00	251.00	583.00	251.00	583.00	252.00	581.00	252.00	581.00	253.00	579.00	253.00	579.00	254.00	578.00	254.00	578.00	255.00	577.00	255.00	577.00	256.00	576.00	256.00	576.00	257.00	575.00	257.00	575.00	258.00	574.00	258.00	574.00	259.00	572.00	259.00	572.00	260.00	571.00	260.00	571.00	259.00	570.00	259.00	570.00	254.00	569.00	254.00	569.00	248.00	568.00	248.00	568.00	243.00	567.00	243.00	567.00	240.00	566.00	240.00	566.00	237.00	565.00	237.00	565.00	234.00	564.00	234.00	564.00	232.00	563.00	232.00	563.00	229.00	562.00	229.00	562.00	228.00	561.00	228.00	561.00	225.00	560.00	225.00	560.00	224.00	559.00	224.00	559.00	222.00	558.00	222.00	558.00	220.00	557.00	220.00	557.00	219.00	556.00	219.00	556.00	217.00	555.00	217.00	555.00	215.00	554.00	215.00	554.00	214.00	553.00	214.00	553.00	212.00	552.00	212.00	552.00	211.00	551.00	211.00	551.00	209.00	550.00	209.00	550.00	208.00	549.00	208.00	549.00	207.00	548.00	207.00	548.00	206.00	547.00	206.00	547.00	205.00	546.00	205.00	546.00	204.00	545.00	204.00	545.00	203.00	543.00	203.00	543.00	202.00	542.00	202.00	542.00	201.00	541.00	201.00	541.00	200.00	540.00	200.00	540.00	199.00	538.00	199.00	538.00	198.00	537.00	198.00	537.00	197.00	535.00	197.00	535.00	196.00	534.00	196.00	534.00	195.00	533.00	195.00	533.00	194.00	531.00	194.00	531.00	193.00	530.00	193.00	530.00	192.00	528.00	192.00	528.00	191.00	527.00	191.00	527.00	190.00	525.00	190.00	525.00	189.00	524.00	189.00	524.00	188.00	523.00	188.00	523.00	187.00	522.00	187.00	522.00	186.00	521.00	186.00	521.00	185.00	520.00	185.00	520.00	184.00	519.00	184.00	519.00	183.00	518.00	183.00	518.00	182.00	516.00	182.00	516.00	181.00	515.00	181.00	515.00	180.00	514.00	180.00	514.00	179.00	512.00	179.00	512.00	178.00	511.00	178.00	511.00	177.00	510.00	177.00	510.00	176.00	509.00	176.00	509.00	175.00	508.00	175.00	508.00	174.00	506.00	174.00	506.00	173.00	504.00	173.00	504.00	172.00	503.00	172.00	503.00	171.00	501.00	171.00	501.00	170.00	499.00	170.00	499.00	169.00	496.00	169.00	496.00	168.00	495.00	168.00	495.00	167.00	492.00	167.00	492.00	166.00	490.00	166.00	490.00	165.00	487.00	165.00	487.00	164.00	486.00	164.00	486.00	163.00	485.00	163.00	485.00	162.00	484.00	162.00	484.00	161.00	483.00	161.00	483.00	158.00	482.00	158.00	482.00	157.00	481.00	157.00	481.00	155.00	480.00	155.00	480.00	154.00	479.00	154.00	479.00	152.00	478.00	152.00	478.00	150.00	477.00	150.00	477.00	149.00	476.00	149.00	476.00	147.00	475.00	147.00	475.00	146.00	474.00	146.00	474.00	144.00	473.00	144.00	473.00	142.00	472.00	142.00	472.00	141.00	471.00	141.00	471.00	138.00	470.00	138.00	470.00	136.00	469.00	136.00	469.00	133.00	468.00	133.00	468.00	130.00	467.00	130.00	467.00	126.00	466.00	126.00	466.00	124.00	465.00	124.00	465.00	122.00	464.00	122.00	464.00	121.00	463.00	121.00	463.00	119.00	462.00	119.00	462.00	116.00	461.00	116.00	461.00	112.00	460.00	112.00	460.00	108.00	459.00	108.00	459.00	104.00	458.00	104.00	458.00	102.00	457.00	102.00	457.00	99.00	456.00	99.00	456.00	96.00	455.00	96.00	455.00	93.00	454.00	93.00	454.00	90.00	453.00	90.00	453.00	87.00	452.00	87.00	452.00	85.00	451.00	85.00	451.00	84.00	450.00	84.00	450.00	82.00	449.00	82.00	449.00	80.00	448.00	80.00	448.00	78.00	447.00	78.00	447.00	75.00	446.00	75.00	446.00	73.00	445.00	73.00	445.00	71.00	444.00	71.00	444.00	69.00	443.00	69.00	443.00	66.00	442.00	66.00	442.00	63.00	441.00	63.00	441.00	61.00	440.00	61.00	440.00	58.00	439.00	58.00	439.00	56.00	438.00	56.00	438.00	55.00	439.00	55.00	439.00	54.00	440.00	54.00	440.00	53.00	441.00	53.00	441.00	52.00	442.00	52.00	442.00	49.00	444.00	49.00	444.00	48.00	445.00	48.00	445.00	45.00	448.00	45.00	448.00	44.00	449.00	44.00	449.00	43.00	450.00	43.00	450.00	42.00	451.00	42.00	451.00	41.00	453.00	41.00	453.00	40.00	455.00	40.00	455.00	39.00	457.00	39.00	457.00	38.00	460.00	38.00	460.00	37.00	462.00	37.00	462.00	36.00	465.00	36.00	465.00	35.00	472.00	35.00	472.00	34.00	476.00	34.00	476.00	35.00	479.00	35.00	479.00	36.00	482.00	36.00	482.00	37.00	486.00	37.00	486.00	38.00	488.00	38.00	488.00	39.00	492.00	39.00	492.00	40.00	496.00	40.00	496.00	41.00	497.00	41.00	497.00	42.00	498.00	42.00	498.00	43.00	500.00	43.00	500.00	45.00	501.00	45.00	501.00	47.00	502.00	47.00	502.00	49.00	503.00	49.00	503.00	51.00	504.00	51.00	504.00	52.00	505.00	52.00	505.00	54.00	506.00	54.00	506.00	55.00	507.00	55.00	507.00	56.00	508.00	56.00	508.00	58.00	509.00	58.00	509.00	59.00	510.00	59.00	510.00	61.00	511.00	61.00	511.00	63.00	512.00	63.00	512.00	65.00	513.00	65.00	513.00	66.00	514.00	66.00	514.00	68.00	515.00	68.00	515.00	71.00	516.00	71.00	516.00	74.00	517.00	74.00	517.00	76.00	518.00	76.00	518.00	78.00	519.00	78.00	519.00	79.00	520.00	79.00	520.00	81.00	521.00	81.00	521.00	83.00	522.00	83.00	522.00	84.00	523.00	84.00	523.00	85.00	524.00	85.00	524.00	86.00	525.00	86.00	525.00	87.00	527.00	87.00	527.00	88.00	528.00	88.00	528.00	89.00	530.00	89.00	530.00	90.00	532.00	90.00	532.00	91.00	536.00	91.00	536.00	92.00	546.00	92.00	546.00	91.00	552.00	91.00	552.00	90.00	553.00	90.00	553.00	101.00	552.00	101.00	552.00	106.00	553.00	106.00	553.00	110.00	554.00	110.00	554.00	111.00	555.00	111.00	555.00	112.00	563.00	112.00	563.00	111.00	565.00	111.00	565.00	110.00	568.00	110.00	568.00	109.00	570.00	109.00	570.00	107.00	573.00	107.00	573.00	108.00	575.00	108.00	575.00	112.00	576.00	112.00	576.00	116.00	578.00	116.00	578.00	118.00	579.00	118.00	579.00	120.00	581.00	120.00	581.00	122.00	582.00	122.00	582.00	125.00	584.00	125.00	584.00	126.00	585.00	126.00	585.00	128.00	587.00	128.00	587.00	129.00	589.00	129.00	589.00	130.00	590.00	130.00	590.00	131.00	591.00	131.00	591.00	132.00	592.00	132.00	592.00	133.00	593.00	133.00	593.00	134.00	594.00	134.00	594.00	135.00	595.00	135.00	595.00	136.00	596.00	136.00	596.00	137.00	597.00	137.00	597.00	138.00	599.00	138.00	599.00	140.00	600.00	140.00	600.00	141.00	602.00	141.00	602.00	142.00	603.00	142.00	603.00	143.00	606.00	143.00	606.00	144.00	611.00	144.00	611.00	146.00	617.00	146.00	617.00	147.00	644.00	147.00	644.00	146.00	650.00	146.00	650.00	145.00	651.00	145.00	651.00	147.00	652.00	147.00	652.00	150.00	653.00	150.00	653.00	152.00	654.00	152.00	654.00	154.00	655.00	154.00	655.00	155.00	656.00	155.00	656.00	157.00	658.00	157.00	658.00	161.00	659.00	161.00
T1_thres.tif	0440-0644	287.60	200.17	16818.97	-62.53	0.0342	660.00	320.00	659.00	320.00	659.00	324.00	658.00	324.00	658.00	330.00	657.00	330.00	657.00	354.00	658.00	354.00	658.00	364.00	659.00	364.00	659.00	367.00	660.00	367.00	660.00	371.00	661.00	371.00	661.00	373.00	662.00	373.00	662.00	375.00	663.00	375.00	663.00	377.00	664.00	377.00	664.00	379.00	665.00	379.00	665.00	380.00	666.00	380.00	666.00	381.00	668.00	381.00	668.00	382.00	669.00	382.00	669.00	383.00	670.00	383.00	670.00	384.00	672.00	384.00	672.00	385.00	673.00	385.00	673.00	386.00	675.00	386.00	675.00	387.00	676.00	387.00	676.00	388.00	677.00	388.00	677.00	389.00	679.00	389.00	679.00	390.00	681.00	390.00	681.00	391.00	683.00	391.00	683.00	392.00	686.00	392.00	686.00	393.00	687.00	393.00	687.00	394.00	691.00	394.00	691.00	395.00	709.00	395.00	709.00	394.00	711.00	394.00	711.00	395.00	715.00	395.00	715.00	394.00	721.00	394.00	721.00	393.00	723.00	393.00	723.00	392.00	725.00	392.00	725.00	391.00	727.00	391.00	727.00	390.00	729.00	390.00	729.00	389.00	730.00	389.00	730.00	388.00	733.00	388.00	733.00	387.00	738.00	387.00	738.00	386.00	743.00	386.00	743.00	385.00	745.00	385.00	745.00	387.00	744.00	387.00	744.00	389.00	743.00	389.00	743.00	390.00	742.00	390.00	742.00	397.00	741.00	397.00	741.00	401.00	742.00	401.00	742.00	408.00	743.00	408.00	743.00	415.00	744.00	415.00	744.00	418.00	745.00	418.00	745.00	422.00	746.00	422.00	746.00	424.00	747.00	424.00	747.00	427.00	748.00	427.00	748.00	430.00	749.00	430.00	749.00	431.00	750.00	431.00	750.00	432.00	751.00	432.00	751.00	434.00	752.00	434.00	752.00	435.00	753.00	435.00	753.00	437.00	754.00	437.00	754.00	438.00	755.00	438.00	755.00	439.00	756.00	439.00	756.00	440.00	757.00	440.00	757.00	441.00	758.00	441.00	758.00	442.00	759.00	442.00	759.00	443.00	761.00	443.00	761.00	444.00	763.00	444.00	763.00	445.00	765.00	445.00	765.00	446.00	767.00	446.00	767.00	447.00	771.00	447.00	771.00	448.00	777.00	448.00	777.00	449.00	785.00	449.00	785.00	448.00	791.00	448.00	791.00	447.00	796.00	447.00	796.00	446.00	801.00	446.00	801.00	445.00	806.00	445.00	806.00	444.00	808.00	444.00	808.00	443.00	810.00	443.00	810.00	441.00	815.00	441.00	815.00	440.00	816.00	440.00	816.00	439.00	820.00	439.00	820.00	438.00	822.00	438.00	822.00	437.00	823.00	437.00	823.00	436.00	824.00	436.00	824.00	438.00	823.00	438.00	823.00	439.00	822.00	439.00	822.00	442.00	819.00	442.00	819.00	455.00	820.00	455.00	820.00	460.00	821.00	460.00	821.00	464.00	822.00	464.00	822.00	467.00	823.00	467.00	823.00	469.00	824.00	469.00	824.00	472.00	825.00	472.00	825.00	474.00	826.00	474.00	826.00	476.00	827.00	476.00	827.00	478.00	828.00	478.00	828.00	479.00	829.00	479.00	829.00	480.00	831.00	480.00	831.00	481.00	832.00	481.00	832.00	482.00	833.00	482.00	833.00	483.00	834.00	483.00	834.00	484.00	835.00	484.00	835.00	485.00	836.00	485.00	836.00	486.00	838.00	486.00	838.00	487.00	840.00	487.00	840.00	488.00	842.00	488.00	842.00	489.00	845.00	489.00	845.00	490.00	850.00	490.00	850.00	491.00	852.00	491.00	852.00	492.00	853.00	492.00	853.00	493.00	855.00	493.00	855.00	494.00	857.00	494.00	857.00	495.00	859.00	495.00	859.00	496.00	861.00	496.00	861.00	497.00	878.00	497.00	878.00	498.00	879.00	498.00	879.00	504.00	877.00	504.00	877.00	505.00	872.00	505.00	872.00	506.00	868.00	506.00	868.00	507.00	866.00	507.00	866.00	508.00	864.00	508.00	864.00	509.00	863.00	509.00	863.00	510.00	861.00	510.00	861.00	511.00	860.00	511.00	860.00	512.00	859.00	512.00	859.00	513.00	858.00	513.00	858.00	514.00	856.00	514.00	856.00	515.00	854.00	515.00	854.00	516.00	852.00	516.00	852.00	517.00	851.00	517.00	851.00	518.00	848.00	518.00	848.00	519.00	847.00	519.00	847.00	520.00	845.00	520.00	845.00	521.00	843.00	521.00	843.00	522.00	842.00	522.00	842.00	523.00	841.00	523.00	841.00	524.00	840.00	524.00	840.00	525.00	839.00	525.00	839.00	526.00	838.00	526.00	838.00	527.00	837.00	527.00	837.00	528.00	836.00	528.00	836.00	529.00	835.00	529.00	835.00	531.00	834.00	531.00	834.00	533.00	833.00	533.00	833.00	535.00	832.00	535.00	832.00	537.00	831.00	537.00	831.00	540.00	830.00	540.00	830.00	543.00	829.00	543.00	829.00	548.00	828.00	548.00	828.00	556.00	827.00	556.00	827.00	571.00	828.00	571.00	828.00	573.00	827.00	573.00	827.00	575.00	826.00	575.00	826.00	577.00	823.00	577.00	823.00	578.00	819.00	578.00	819.00	579.00	815.00	579.00	815.00	580.00	813.00	580.00	813.00	581.00	811.00	581.00	811.00	582.00	810.00	582.00	810.00	583.00	808.00	583.00	808.00	584.00	807.00	584.00	807.00	585.00	805.00	585.00	805.00	586.00	803.00	586.00	803.00	587.00	802.00	587.00	802.00	588.00	801.00	588.00	801.00	589.00	799.00	589.00	799.00	590.00	797.00	590.00	797.00	591.00	795.00	591.00	795.00	592.00	794.00	592.00	794.00	593.00	793.00	593.00	793.00	594.00	788.00	594.00	788.00	596.00	786.00	596.00	786.00	595.00	785.00	595.00	785.00	593.00	784.00	593.00	784.00	592.00	783.00	592.00	783.00	591.00	782.00	591.00	782.00	589.00	781.00	589.00	781.00	588.00	780.00	588.00	780.00	587.00	779.00	587.00	779.00	586.00	778.00	586.00	778.00	585.00	776.00	585.00	776.00	584.00	774.00	584.00	774.00	583.00	772.00	583.00	772.00	582.00	769.00	582.00	769.00	581.00	767.00	581.00	767.00	580.00	765.00	580.00	765.00	579.00	763.00	579.00	763.00	578.00	762.00	578.00	762.00	577.00	760.00	577.00	760.00	576.00	759.00	576.00	759.00	575.00	758.00	575.00	758.00	574.00	757.00	574.00	757.00	573.00	756.00	573.00	756.00	572.00	754.00	572.00	754.00	571.00	753.00	571.00	753.00	570.00	751.00	570.00	751.00	569.00	750.00	569.00	750.00	568.00	748.00	568.00	748.00	567.00	747.00	567.00	747.00	566.00	745.00	566.00	745.00	565.00	742.00	565.00	742.00	564.00	738.00	564.00	738.00	563.00	734.00	563.00	734.00	564.00	731.00	564.00	731.00	569.00	730.00	569.00	730.00	576.00	729.00	576.00	729.00	579.00	728.00	579.00	728.00	580.00	727.00	580.00	727.00	583.00	726.00	583.00	726.00	585.00	725.00	585.00	725.00	588.00	724.00	588.00	724.00	591.00	723.00	591.00	723.00	594.00	722.00	594.00	722.00	596.00	721.00	596.00	721.00	598.00	720.00	598.00	720.00	601.00	719.00	601.00	719.00	603.00	718.00	603.00	718.00	605.00	717.00	605.00	717.00	608.00	716.00	608.00	716.00	611.00	715.00	611.00	715.00	614.00	714.00	614.00	714.00	616.00	713.00	616.00	713.00	619.00	712.00	619.00	712.00	621.00	711.00	621.00	711.00	623.00	710.00	623.00	710.00	624.00	709.00	624.00	709.00	625.00	708.00	625.00	708.00	627.00	707.00	627.00	707.00	628.00	706.00	628.00	706.00	629.00	704.00	629.00	704.00	630.00	701.00	630.00	701.00	631.00	700.00	631.00	700.00	630.00	698.00	630.00	698.00	629.00	696.00	629.00	696.00	628.00	694.00	628.00	694.00	627.00	692.00	627.00	692.00	626.00	691.00	626.00	691.00	625.00	690.00	625.00	690.00	624.00	688.00	624.00	688.00	623.00	687.00	623.00	687.00	622.00	686.00	622.00	686.00	621.00	684.00	621.00	684.00	620.00	682.00	620.00	682.00	619.00	680.00	619.00	680.00	618.00	678.00	618.00	678.00	617.00	677.00	617.00	677.00	616.00	675.00	616.00	675.00	615.00	671.00	615.00	671.00	614.00	660.00	614.00	660.00	615.00	657.00	615.00	657.00	616.00	654.00	616.00	654.00	617.00	652.00	617.00	652.00	618.00	650.00	618.00	650.00	619.00	648.00	619.00	648.00	620.00	647.00	620.00	647.00	621.00	646.00	621.00	646.00	622.00	644.00	622.00	644.00	623.00	643.00	623.00	643.00	625.00	642.00	625.00	642.00	624.00	641.00	624.00	641.00	623.00	639.00	623.00	639.00	622.00	638.00	622.00	638.00	621.00	635.00	621.00	635.00	620.00	633.00	620.00	633.00	619.00	630.00	619.00	630.00	618.00	615.00	618.00	615.00	619.00	611.00	619.00	611.00	602.00	610.00	602.00	610.00	596.00	609.00	596.00	609.00	592.00	608.00	592.00	608.00	589.00	607.00	589.00	607.00	586.00	606.00	586.00	606.00	584.00	605.00	584.00	605.00	583.00	604.00	583.00	604.00	581.00	603.00	581.00	603.00	580.00	602.00	580.00	602.00	578.00	601.00	578.00	601.00	577.00	600.00	577.00	600.00	576.00	599.00	576.00	599.00	574.00	598.00	574.00	598.00	572.00	597.00	572.00	597.00	571.00	596.00	571.00	596.00	569.00	595.00	569.00	595.00	568.00	594.00	568.00	594.00	567.00	593.00	567.00	593.00	566.00	592.00	566.00	592.00	565.00	591.00	565.00	591.00	564.00	590.00	564.00	590.00	563.00	589.00	563.00	589.00	562.00	588.00	562.00	588.00	561.00	587.00	561.00	587.00	560.00	586.00	560.00	586.00	559.00	585.00	559.00	585.00	557.00	586.00	557.00	586.00	556.00	587.00	556.00	587.00	552.00	588.00	552.00	588.00	551.00	589.00	551.00	589.00	549.00	590.00	549.00	590.00	548.00	591.00	548.00	591.00	546.00	592.00	546.00	592.00	543.00	593.00	543.00	593.00	541.00	594.00	541.00	594.00	539.00	595.00	539.00	595.00	537.00	596.00	537.00	596.00	535.00	597.00	535.00	597.00	533.00	598.00	533.00	598.00	531.00	599.00	531.00	599.00	528.00	600.00	528.00	600.00	524.00	601.00	524.00	601.00	519.00	602.00	519.00	602.00	502.00	601.00	502.00	601.00	498.00	600.00	498.00	600.00	494.00	599.00	494.00	599.00	491.00	598.00	491.00	598.00	490.00	597.00	490.00	597.00	488.00	596.00	488.00	596.00	487.00	595.00	487.00	595.00	485.00	594.00	485.00	594.00	484.00	593.00	484.00	593.00	483.00	592.00	483.00	592.00	482.00	591.00	482.00	591.00	481.00	590.00	481.00	590.00	480.00	589.00	480.00	589.00	479.00	588.00	479.00	588.00	478.00	587.00	478.00	587.00	476.00	585.00	476.00	585.00	475.00	582.00	475.00	582.00	474.00	579.00	474.00	579.00	473.00	575.00	473.00	575.00	472.00	571.00	472.00	571.00	471.00	556.00	471.00	556.00	472.00	551.00	472.00	551.00	473.00	547.00	473.00	547.00	474.00	543.00	474.00	543.00	475.00	537.00	475.00	537.00	476.00	535.00	476.00	535.00	477.00	530.00	477.00	530.00	478.00	527.00	478.00	527.00	479.00	525.00	479.00	525.00	480.00	522.00	480.00	522.00	481.00	519.00	481.00	519.00	482.00	516.00	482.00	516.00	483.00	514.00	483.00	514.00	484.00	512.00	484.00	512.00	485.00	511.00	485.00	511.00	486.00	509.00	486.00	509.00	487.00	506.00	487.00	506.00	488.00	504.00	488.00	504.00	489.00	502.00	489.00	502.00	490.00	501.00	490.00	501.00	491.00	498.00	491.00	498.00	492.00	494.00	492.00	494.00	493.00	490.00	493.00	490.00	494.00	481.00	494.00	481.00	495.00	476.00	495.00	476.00	494.00	471.00	494.00	471.00	493.00	468.00	493.00	468.00	492.00	464.00	492.00	464.00	491.00	461.00	491.00	461.00	489.00	460.00	489.00	460.00	484.00	459.00	484.00	459.00	480.00	458.00	480.00	458.00	476.00	457.00	476.00	457.00	473.00	456.00	473.00	456.00	470.00	455.00	470.00	455.00	467.00	454.00	467.00	454.00	465.00	453.00	465.00	453.00	464.00	452.00	464.00	452.00	462.00	451.00	462.00	451.00	461.00	450.00	461.00	450.00	459.00	449.00	459.00	449.00	458.00	447.00	458.00	447.00	456.00	446.00	456.00	446.00	455.00	445.00	455.00	445.00	454.00	444.00	454.00	444.00	453.00	443.00	453.00	443.00	452.00	442.00	452.00	442.00	451.00	441.00	451.00	441.00	450.00	440.00	450.00	440.00	449.00	439.00	449.00	439.00	448.00	438.00	448.00	438.00	447.00	436.00	447.00	436.00	446.00	434.00	446.00	434.00	445.00	432.00	445.00	432.00	444.00	430.00	444.00	430.00	443.00	429.00	443.00	429.00	442.00	427.00	442.00	427.00	441.00	424.00	441.00	424.00	440.00	421.00	440.00	421.00	439.00	411.00	439.00	411.00	440.00	409.00	440.00	409.00	439.00	410.00	439.00	410.00	438.00	411.00	438.00	411.00	435.00	413.00	435.00	413.00	434.00	414.00	434.00	414.00	433.00	415.00	433.00	415.00	431.00	417.00	431.00	417.00	429.00	419.00	429.00	419.00	428.00	420.00	428.00	420.00	427.00	421.00	427.00	421.00	426.00	422.00	426.00	422.00	424.00	424.00	424.00	424.00	421.00	425.00	421.00	425.00	420.00	426.00	420.00	426.00	419.00	427.00	419.00	427.00	418.00	428.00	418.00	428.00	417.00	429.00	417.00	429.00	416.00	430.00	416.00	430.00	415.00	431.00	415.00	431.00	414.00	432.00	414.00	432.00	413.00	433.00	413.00	433.00	412.00	434.00	412.00	434.00	411.00	437.00	411.00	437.00	409.00	439.00	409.00	439.00	407.00	441.00	407.00	441.00	405.00	444.00	405.00	444.00	404.00	445.00	404.00	445.00	402.00	446.00	402.00	446.00	401.00	449.00	401.00	449.00	400.00	451.00	400.00	451.00	399.00	452.00	399.00	452.00	398.00	453.00	398.00	453.00	397.00	455.00	397.00	455.00	396.00	456.00	396.00	456.00	395.00	458.00	395.00	458.00	393.00	461.00	393.00	461.00	392.00	462.00	392.00	462.00	391.00	464.00	391.00	464.00	390.00	465.00	390.00	465.00	389.00	466.00	389.00	466.00	387.00	469.00	387.00	469.00	386.00	470.00	386.00	470.00	385.00	471.00	385.00	471.00	383.00	474.00	383.00	474.00	381.00	476.00	381.00	476.00	380.00	477.00	380.00	477.00	379.00	478.00	379.00	478.00	378.00	479.00	378.00	479.00	377.00	480.00	377.00	480.00	376.00	481.00	376.00	481.00	375.00	482.00	375.00	482.00	374.00	483.00	374.00	483.00	372.00	484.00	372.00	484.00	371.00	486.00	371.00	486.00	367.00	485.00	367.00	485.00	364.00	484.00	364.00	484.00	362.00	483.00	362.00	483.00	346.00	482.00	346.00	482.00	323.00	481.00	323.00	481.00	322.00	482.00	322.00	482.00	320.00	483.00	320.00	483.00	318.00	484.00	318.00	484.00	316.00	485.00	316.00	485.00	313.00	486.00	313.00	486.00	311.00	487.00	311.00	487.00	307.00	488.00	307.00	488.00	303.00	489.00	303.00	489.00	298.00	490.00	298.00	490.00	294.00	491.00	294.00	491.00	279.00	490.00	279.00	490.00	266.00	492.00	266.00	492.00	267.00	493.00	267.00	493.00	268.00	494.00	268.00	494.00	269.00	496.00	269.00	496.00	270.00	497.00	270.00	497.00	271.00	499.00	271.00	499.00	272.00	501.00	272.00	501.00	273.00	503.00	273.00	503.00	274.00	506.00	274.00	506.00	275.00	509.00	275.00	509.00	276.00	512.00	276.00	512.00	277.00	516.00	277.00	516.00	278.00	520.00	278.00	520.00	279.00	523.00	279.00	523.00	280.00	530.00	280.00	530.00	281.00	534.00	281.00	534.00	280.00	541.00	280.00	541.00	279.00	544.00	279.00	544.00	278.00	548.00	278.00	548.00	277.00	552.00	277.00	552.00	276.00	554.00	276.00	554.00	275.00	557.00	275.00	557.00	274.00	559.00	274.00	559.00	273.00	561.00	273.00	561.00	272.00	563.00	272.00	563.00	271.00	565.00	271.00	565.00	270.00	567.00	270.00	567.00	268.00	568.00	268.00	568.00	267.00	569.00	267.00	569.00	266.00	572.00	266.00	572.00	265.00	573.00	265.00	573.00	263.00	574.00	263.00	574.00	262.00	577.00	262.00	577.00	261.00	578.00	261.00	578.00	260.00	579.00	260.00	579.00	258.00	580.00	258.00	580.00	257.00	581.00	257.00	581.00	256.00	584.00	256.00	584.00	255.00	586.00	255.00	586.00	254.00	588.00	254.00	588.00	253.00	590.00	253.00	590.00	252.00	592.00	252.00	592.00	251.00	594.00	251.00	594.00	250.00	598.00	250.00	598.00	249.00	604.00	249.00	604.00	250.00	607.00	250.00	607.00	249.00	611.00	249.00	611.00	250.00	643.00	250.00	643.00	251.00	664.00	251.00	664.00	252.00	665.00	252.00	665.00	253.00	666.00	253.00	666.00	255.00	667.00	255.00	667.00	256.00	668.00	256.00	668.00	258.00	669.00	258.00	669.00	260.00	670.00	260.00	670.00	262.00	671.00	262.00	671.00	264.00	672.00	264.00	672.00	266.00	673.00	266.00	673.00	268.00	674.00	268.00	674.00	271.00	675.00	271.00	675.00	274.00	676.00	274.00	676.00	277.00	675.00	277.00	675.00	284.00	674.00	284.00	674.00	288.00	673.00	288.00	673.00	290.00	672.00	290.00	672.00	292.00	671.00	292.00	671.00	294.00	670.00	294.00	670.00	296.00	669.00	296.00	669.00	297.00	668.00	297.00	668.00	299.00	667.00	299.00	667.00	301.00	666.00	301.00	666.00	303.00	665.00	303.00	665.00	305.00	664.00	305.00	664.00	308.00	663.00	308.00	663.00	311.00	662.00	311.00	662.00	315.00	661.00	315.00	661.00	317.00	660.00	317.00
T1_thres.tif	0091-0643	290.66	40.52	1974.18	68.29	0.1613	704.00	93.00	703.00	93.00	703.00	95.00	702.00	95.00	702.00	96.00	701.00	96.00	701.00	98.00	700.00	98.00	700.00	99.00	699.00	99.00	699.00	100.00	698.00	100.00	698.00	102.00	697.00	102.00	697.00	103.00	696.00	103.00	696.00	104.00	695.00	104.00	695.00	105.00	693.00	105.00	693.00	104.00	688.00	104.00	688.00	105.00	686.00	105.00	686.00	106.00	685.00	106.00	685.00	107.00	684.00	107.00	684.00	108.00	683.00	108.00	683.00	109.00	681.00	109.00	681.00	110.00	680.00	110.00	680.00	111.00	679.00	111.00	679.00	112.00	678.00	112.00	678.00	113.00	677.00	113.00	677.00	114.00	676.00	114.00	676.00	115.00	675.00	115.00	675.00	116.00	674.00	116.00	674.00	117.00	673.00	117.00	673.00	118.00	672.00	118.00	672.00	119.00	670.00	119.00	670.00	120.00	669.00	120.00	669.00	121.00	666.00	121.00	666.00	122.00	665.00	122.00	665.00	123.00	663.00	123.00	663.00	124.00	662.00	124.00	662.00	125.00	660.00	125.00	660.00	126.00	659.00	126.00	659.00	127.00	658.00	127.00	658.00	129.00	657.00	129.00	657.00	130.00	656.00	130.00	656.00	131.00	655.00	131.00	655.00	132.00	653.00	132.00	653.00	134.00	652.00	134.00	652.00	135.00	651.00	135.00	651.00	137.00	650.00	137.00	650.00	141.00	648.00	141.00	648.00	142.00	647.00	142.00	647.00	143.00	641.00	143.00	641.00	144.00	619.00	144.00	619.00	143.00	614.00	143.00	614.00	141.00	609.00	141.00	609.00	140.00	605.00	140.00	605.00	138.00	602.00	138.00	602.00	135.00	599.00	135.00	599.00	134.00	598.00	134.00	598.00	133.00	597.00	133.00	597.00	132.00	596.00	132.00	596.00	131.00	595.00	131.00	595.00	130.00	594.00	130.00	594.00	129.00	593.00	129.00	593.00	128.00	592.00	128.00	592.00	127.00	591.00	127.00	591.00	126.00	590.00	126.00	590.00	125.00	588.00	125.00	588.00	123.00	587.00	123.00	587.00	122.00	585.00	122.00	585.00	120.00	584.00	120.00	584.00	117.00	582.00	117.00	582.00	116.00	581.00	116.00	581.00	113.00	579.00	113.00	579.00	110.00	578.00	110.00	578.00	105.00	576.00	105.00	576.00	104.00	577.00	104.00	577.00	103.00	578.00	103.00	578.00	102.00	579.00	102.00	579.00	100.00	580.00	100.00	580.00	98.00	581.00	98.00	581.00	96.00	582.00	96.00	582.00	94.00	583.00	94.00	583.00	92.00	584.00	92.00	584.00	77.00	586.00	77.00	586.00	74.00	587.00	74.00	587.00	70.00	588.00	70.00	588.00	67.00	590.00	67.00	590.00	66.00	591.00	66.00	591.00	65.00	592.00	65.00	592.00	64.00	593.00	64.00	593.00	61.00	594.00	61.00	594.00	60.00	595.00	60.00	595.00	59.00	598.00	59.00	598.00	58.00	599.00	58.00	599.00	56.00	602.00	56.00	602.00	55.00	603.00	55.00	603.00	54.00	605.00	54.00	605.00	53.00	607.00	53.00	607.00	52.00	609.00	52.00	609.00	51.00	612.00	51.00	612.00	50.00	616.00	50.00	616.00	49.00	619.00	49.00	619.00	48.00	622.00	48.00	622.00	47.00	630.00	47.00	630.00	46.00	631.00	46.00	631.00	45.00	634.00	45.00	634.00	44.00	644.00	44.00	644.00	47.00	645.00	47.00	645.00	52.00	646.00	52.00	646.00	54.00	647.00	54.00	647.00	55.00	649.00	55.00	649.00	56.00	654.00	56.00	654.00	57.00	662.00	57.00	662.00	56.00	665.00	56.00	665.00	55.00	666.00	55.00	666.00	54.00	668.00	54.00	668.00	53.00	669.00	53.00	669.00	52.00	670.00	52.00	670.00	50.00	671.00	50.00	671.00	47.00	672.00	47.00	672.00	41.00	673.00	41.00	673.00	43.00	676.00	43.00	676.00	41.00	691.00	41.00	691.00	40.00	695.00	40.00	695.00	39.00	698.00	39.00	698.00	38.00	702.00	38.00	702.00	39.00	703.00	39.00	703.00	41.00	704.00	41.00	704.00	42.00	705.00	42.00	705.00	45.00	706.00	45.00	706.00	50.00	707.00	50.00	707.00	53.00	708.00	53.00	708.00	56.00	709.00	56.00	709.00	58.00	710.00	58.00	710.00	64.00	711.00	64.00	711.00	66.00	710.00	66.00	710.00	75.00	709.00	75.00	709.00	78.00	708.00	78.00	708.00	85.00	707.00	85.00	707.00	87.00	706.00	87.00	706.00	89.00	705.00	89.00	705.00	91.00	704.00	91.00
T1_thres.tif	0355-0869	391.00	162.29	4131.53	34.23	0.0531	915.00	391.00	908.00	391.00	908.00	392.00	905.00	392.00	905.00	393.00	900.00	393.00	900.00	394.00	893.00	394.00	893.00	395.00	889.00	395.00	889.00	396.00	885.00	396.00	885.00	397.00	883.00	397.00	883.00	398.00	879.00	398.00	879.00	399.00	877.00	399.00	877.00	400.00	873.00	400.00	873.00	401.00	869.00	401.00	869.00	402.00	867.00	402.00	867.00	403.00	865.00	403.00	865.00	404.00	863.00	404.00	863.00	405.00	861.00	405.00	861.00	406.00	859.00	406.00	859.00	407.00	857.00	407.00	857.00	408.00	855.00	408.00	855.00	409.00	854.00	409.00	854.00	410.00	853.00	410.00	853.00	411.00	852.00	411.00	852.00	412.00	850.00	412.00	850.00	413.00	848.00	413.00	848.00	414.00	847.00	414.00	847.00	415.00	846.00	415.00	846.00	416.00	845.00	416.00	845.00	417.00	843.00	417.00	843.00	418.00	842.00	418.00	842.00	419.00	841.00	419.00	841.00	420.00	840.00	420.00	840.00	421.00	838.00	421.00	838.00	422.00	837.00	422.00	837.00	423.00	836.00	423.00	836.00	424.00	835.00	424.00	835.00	425.00	834.00	425.00	834.00	426.00	833.00	426.00	833.00	427.00	832.00	427.00	832.00	428.00	831.00	428.00	831.00	429.00	830.00	429.00	830.00	430.00	824.00	430.00	824.00	431.00	823.00	431.00	823.00	432.00	822.00	432.00	822.00	433.00	820.00	433.00	820.00	434.00	819.00	434.00	819.00	435.00	817.00	435.00	817.00	436.00	813.00	436.00	813.00	437.00	812.00	437.00	812.00	438.00	808.00	438.00	808.00	439.00	807.00	439.00	807.00	440.00	805.00	440.00	805.00	441.00	803.00	441.00	803.00	442.00	798.00	442.00	798.00	443.00	793.00	443.00	793.00	444.00	788.00	444.00	788.00	445.00	782.00	445.00	782.00	446.00	780.00	446.00	780.00	445.00	774.00	445.00	774.00	444.00	770.00	444.00	770.00	443.00	767.00	443.00	767.00	442.00	765.00	442.00	765.00	441.00	763.00	441.00	763.00	440.00	761.00	440.00	761.00	439.00	760.00	439.00	760.00	438.00	759.00	438.00	759.00	437.00	758.00	437.00	758.00	436.00	757.00	436.00	757.00	434.00	756.00	434.00	756.00	432.00	755.00	432.00	755.00	431.00	754.00	431.00	754.00	430.00	753.00	430.00	753.00	428.00	752.00	428.00	752.00	427.00	751.00	427.00	751.00	425.00	750.00	425.00	750.00	422.00	749.00	422.00	749.00	420.00	748.00	420.00	748.00	416.00	747.00	416.00	747.00	412.00	746.00	412.00	746.00	405.00	745.00	405.00	745.00	393.00	746.00	393.00	746.00	392.00	747.00	392.00	747.00	390.00	748.00	390.00	748.00	388.00	749.00	388.00	749.00	387.00	750.00	387.00	750.00	385.00	753.00	385.00	753.00	381.00	754.00	381.00	754.00	380.00	755.00	380.00	755.00	377.00	757.00	377.00	757.00	376.00	758.00	376.00	758.00	375.00	759.00	375.00	759.00	373.00	760.00	373.00	760.00	372.00	761.00	372.00	761.00	371.00	762.00	371.00	762.00	369.00	763.00	369.00	763.00	368.00	764.00	368.00	764.00	366.00	765.00	366.00	765.00	365.00	766.00	365.00	766.00	363.00	767.00	363.00	767.00	361.00	768.00	361.00	768.00	359.00	769.00	359.00	769.00	358.00	770.00	358.00	770.00	356.00	771.00	356.00	771.00	353.00	773.00	353.00	773.00	352.00	774.00	352.00	774.00	350.00	775.00	350.00	775.00	349.00	776.00	349.00	776.00	347.00	777.00	347.00	777.00	346.00	780.00	346.00	780.00	345.00	781.00	345.00	781.00	344.00	782.00	344.00	782.00	342.00	783.00	342.00	783.00	341.00	785.00	341.00	785.00	340.00	786.00	340.00	786.00	339.00	787.00	339.00	787.00	338.00	788.00	338.00	788.00	337.00	789.00	337.00	789.00	336.00	790.00	336.00	790.00	335.00	791.00	335.00	791.00	334.00	793.00	334.00	793.00	333.00	795.00	333.00	795.00	332.00	796.00	332.00	796.00	331.00	798.00	331.00	798.00	330.00	800.00	330.00	800.00	329.00	802.00	329.00	802.00	328.00	804.00	328.00	804.00	327.00	811.00	327.00	811.00	326.00	812.00	326.00	812.00	327.00	813.00	327.00	813.00	328.00	814.00	328.00	814.00	329.00	816.00	329.00	816.00	330.00	817.00	330.00	817.00	331.00	818.00	331.00	818.00	332.00	819.00	332.00	819.00	333.00	821.00	333.00	821.00	334.00	823.00	334.00	823.00	335.00	825.00	335.00	825.00	336.00	827.00	336.00	827.00	337.00	829.00	337.00	829.00	338.00	831.00	338.00	831.00	339.00	834.00	339.00	834.00	340.00	837.00	340.00	837.00	341.00	843.00	341.00	843.00	340.00	848.00	340.00	848.00	339.00	851.00	339.00	851.00	338.00	854.00	338.00	854.00	337.00	857.00	337.00	857.00	336.00	859.00	336.00	859.00	335.00	860.00	335.00	860.00	334.00	861.00	334.00	861.00	333.00	863.00	333.00	863.00	332.00	865.00	332.00	865.00	331.00	867.00	331.00	867.00	330.00	868.00	330.00	868.00	329.00	870.00	329.00	870.00	328.00	871.00	328.00	871.00	327.00	873.00	327.00	873.00	326.00	875.00	326.00	875.00	325.00	876.00	325.00	876.00	324.00	878.00	324.00	878.00	323.00	879.00	323.00	879.00	322.00	880.00	322.00	880.00	321.00	881.00	321.00	881.00	320.00	883.00	320.00	883.00	319.00	888.00	319.00	888.00	317.00	890.00	317.00	890.00	315.00	891.00	315.00	891.00	308.00	894.00	308.00	894.00	307.00	896.00	307.00	896.00	306.00	897.00	306.00	897.00	305.00	899.00	305.00	899.00	304.00	901.00	304.00	901.00	303.00	903.00	303.00	903.00	302.00	905.00	302.00	905.00	301.00	906.00	301.00	906.00	300.00	907.00	300.00	907.00	298.00	910.00	298.00	910.00	297.00	911.00	297.00	911.00	294.00	912.00	294.00	912.00	295.00	921.00	295.00	921.00	294.00	922.00	294.00	922.00	292.00	923.00	292.00	923.00	282.00	922.00	282.00	922.00	279.00	923.00	279.00	923.00	278.00	926.00	278.00	926.00	277.00	927.00	277.00	927.00	275.00	928.00	275.00	928.00	274.00	930.00	274.00	930.00	273.00	933.00	273.00	933.00	271.00	937.00	271.00	937.00	269.00	940.00	269.00	940.00	268.00	944.00	268.00	944.00	267.00	950.00	267.00	950.00	266.00	956.00	266.00	956.00	265.00	961.00	265.00	961.00	264.00	970.00	264.00	970.00	265.00	973.00	265.00	973.00	266.00	975.00	266.00	975.00	267.00	977.00	267.00	977.00	268.00	979.00	268.00	979.00	269.00	980.00	269.00	980.00	270.00	982.00	270.00	982.00	272.00	983.00	272.00	983.00	273.00	985.00	273.00	985.00	275.00	987.00	275.00	987.00	277.00	988.00	277.00	988.00	278.00	989.00	278.00	989.00	280.00	990.00	280.00	990.00	282.00	991.00	282.00	991.00	284.00	992.00	284.00	992.00	288.00	993.00	288.00	993.00	303.00	992.00	303.00	992.00	307.00	991.00	307.00	991.00	309.00	990.00	309.00	990.00	311.00	989.00	311.00	989.00	313.00	988.00	313.00	988.00	314.00	987.00	314.00	987.00	315.00	986.00	315.00	986.00	317.00	984.00	317.00	984.00	319.00	983.00	319.00	983.00	320.00	982.00	320.00	982.00	321.00	981.00	321.00	981.00	322.00	980.00	322.00	980.00	323.00	979.00	323.00	979.00	324.00	978.00	324.00	978.00	325.00	977.00	325.00	977.00	326.00	976.00	326.00	976.00	327.00	974.00	327.00	974.00	329.00	973.00	329.00	973.00	330.00	972.00	330.00	972.00	331.00	971.00	331.00	971.00	332.00	969.00	332.00	969.00	333.00	968.00	333.00	968.00	334.00	967.00	334.00	967.00	335.00	966.00	335.00	966.00	336.00	965.00	336.00	965.00	337.00	964.00	337.00	964.00	338.00	963.00	338.00	963.00	339.00	962.00	339.00	962.00	341.00	961.00	341.00	961.00	342.00	960.00	342.00	960.00	343.00	958.00	343.00	958.00	344.00	957.00	344.00	957.00	345.00	956.00	345.00	956.00	346.00	955.00	346.00	955.00	347.00	954.00	347.00	954.00	349.00	953.00	349.00	953.00	350.00	952.00	350.00	952.00	351.00	951.00	351.00	951.00	352.00	950.00	352.00	950.00	353.00	949.00	353.00	949.00	354.00	948.00	354.00	948.00	355.00	947.00	355.00	947.00	356.00	946.00	356.00	946.00	357.00	944.00	357.00	944.00	358.00	943.00	358.00	943.00	361.00	938.00	361.00	938.00	362.00	934.00	362.00	934.00	363.00	932.00	363.00	932.00	364.00	928.00	364.00	928.00	365.00	925.00	365.00	925.00	366.00	924.00	366.00	924.00	367.00	922.00	367.00	922.00	368.00	920.00	368.00	920.00	369.00	919.00	369.00	919.00	371.00	918.00	371.00	918.00	372.00	917.00	372.00	917.00	374.00	916.00	374.00	916.00	377.00	915.00	377.00
T1_thres.tif	0290-0838	376.77	132.15	1003.26	-78.22	0.0572	870.00	305.00	871.00	305.00	871.00	308.00	872.00	308.00	872.00	309.00	873.00	309.00	873.00	311.00	874.00	311.00	874.00	312.00	875.00	312.00	875.00	314.00	876.00	314.00	876.00	315.00	877.00	315.00	877.00	317.00	878.00	317.00	878.00	318.00	877.00	318.00	877.00	319.00	876.00	319.00	876.00	320.00	875.00	320.00	875.00	321.00	873.00	321.00	873.00	322.00	872.00	322.00	872.00	323.00	870.00	323.00	870.00	324.00	868.00	324.00	868.00	325.00	867.00	325.00	867.00	326.00	865.00	326.00	865.00	327.00	864.00	327.00	864.00	328.00	862.00	328.00	862.00	329.00	860.00	329.00	860.00	330.00	858.00	330.00	858.00	331.00	857.00	331.00	857.00	332.00	856.00	332.00	856.00	333.00	854.00	333.00	854.00	334.00	851.00	334.00	851.00	335.00	848.00	335.00	848.00	336.00	845.00	336.00	845.00	337.00	840.00	337.00	840.00	338.00	839.00	338.00	839.00	337.00	836.00	337.00	836.00	336.00	834.00	336.00	834.00	335.00	832.00	335.00	832.00	334.00	830.00	334.00	830.00	333.00	828.00	333.00	828.00	332.00	826.00	332.00	826.00	331.00	824.00	331.00	824.00	330.00	822.00	330.00	822.00	329.00	821.00	329.00	821.00	328.00	819.00	328.00	819.00	327.00	818.00	327.00	818.00	326.00	817.00	326.00	817.00	325.00	816.00	325.00	816.00	324.00	815.00	324.00	815.00	323.00	813.00	323.00	813.00	322.00	812.00	322.00	812.00	320.00	811.00	320.00	811.00	319.00	810.00	319.00	810.00	318.00	808.00	318.00	808.00	317.00	807.00	317.00	807.00	315.00	806.00	315.00	806.00	314.00	805.00	314.00	805.00	313.00	804.00	313.00	804.00	311.00	803.00	311.00	803.00	308.00	802.00	308.00	802.00	306.00	801.00	306.00	801.00	302.00	800.00	302.00	800.00	300.00	799.00	300.00	799.00	295.00	798.00	295.00	798.00	290.00	799.00	290.00	799.00	277.00	800.00	277.00	800.00	270.00	801.00	270.00	801.00	267.00	802.00	267.00	802.00	264.00	803.00	264.00	803.00	261.00	804.00	261.00	804.00	259.00	805.00	259.00	805.00	257.00	806.00	257.00	806.00	255.00	807.00	255.00	807.00	254.00	808.00	254.00	808.00	252.00	809.00	252.00	809.00	250.00	810.00	250.00	810.00	249.00	811.00	249.00	811.00	246.00	812.00	246.00	812.00	245.00	813.00	245.00	813.00	244.00	816.00	244.00	816.00	243.00	819.00	243.00	819.00	242.00	828.00	242.00	828.00	243.00	830.00	243.00	830.00	244.00	833.00	244.00	833.00	245.00	835.00	245.00	835.00	246.00	837.00	246.00	837.00	247.00	838.00	247.00	838.00	248.00	839.00	248.00	839.00	249.00	840.00	249.00	840.00	250.00	842.00	250.00	842.00	251.00	843.00	251.00	843.00	252.00	845.00	252.00	845.00	253.00	847.00	253.00	847.00	254.00	848.00	254.00	848.00	255.00	850.00	255.00	850.00	257.00	852.00	257.00	852.00	276.00	853.00	276.00	853.00	280.00	854.00	280.00	854.00	282.00	855.00	282.00	855.00	284.00	856.00	284.00	856.00	285.00	857.00	285.00	857.00	287.00	858.00	287.00	858.00	289.00	859.00	289.00	859.00	290.00	860.00	290.00	860.00	291.00	861.00	291.00	861.00	292.00	862.00	292.00	862.00	293.00	863.00	293.00	863.00	294.00	865.00	294.00	865.00	295.00	866.00	295.00	866.00	296.00	867.00	296.00	867.00	299.00	868.00	299.00	868.00	302.00	869.00	302.00	869.00	304.00	870.00	304.00
T1_thres.tif	0273-0881	399.04	122.68	361.23	-44.41	0.0836	898.00	275.00	899.00	275.00	899.00	278.00	900.00	278.00	900.00	280.00	901.00	280.00	901.00	282.00	902.00	282.00	902.00	284.00	903.00	284.00	903.00	285.00	904.00	285.00	904.00	286.00	905.00	286.00	905.00	288.00	906.00	288.00	906.00	290.00	907.00	290.00	907.00	291.00	908.00	291.00	908.00	294.00	907.00	294.00	907.00	295.00	905.00	295.00	905.00	296.00	904.00	296.00	904.00	297.00	903.00	297.00	903.00	298.00	902.00	298.00	902.00	299.00	900.00	299.00	900.00	300.00	898.00	300.00	898.00	301.00	896.00	301.00	896.00	302.00	894.00	302.00	894.00	303.00	893.00	303.00	893.00	304.00	891.00	304.00	891.00	301.00	890.00	301.00	890.00	297.00	889.00	297.00	889.00	294.00	888.00	294.00	888.00	292.00	887.00	292.00	887.00	291.00	886.00	291.00	886.00	289.00	884.00	289.00	884.00	288.00	883.00	288.00	883.00	287.00	882.00	287.00	882.00	286.00	881.00	286.00	881.00	285.00	879.00	285.00	879.00	284.00	877.00	284.00	877.00	283.00	866.00	283.00	866.00	285.00	865.00	285.00	865.00	290.00	864.00	290.00	864.00	289.00	863.00	289.00	863.00	288.00	862.00	288.00	862.00	286.00	861.00	286.00	861.00	285.00	860.00	285.00	860.00	283.00	859.00	283.00	859.00	281.00	858.00	281.00	858.00	280.00	857.00	280.00	857.00	277.00	856.00	277.00	856.00	274.00	855.00	274.00	855.00	261.00	858.00	261.00	858.00	259.00	859.00	259.00	859.00	258.00	860.00	258.00	860.00	257.00	861.00	257.00	861.00	256.00	863.00	256.00	863.00	255.00	865.00	255.00	865.00	254.00	869.00	254.00	869.00	253.00	873.00	253.00	873.00	252.00	875.00	252.00	875.00	251.00	877.00	251.00	877.00	249.00	880.00	249.00	880.00	248.00	882.00	248.00	882.00	247.00	885.00	247.00	885.00	246.00	886.00	246.00	886.00	245.00	887.00	245.00	887.00	244.00	890.00	244.00	890.00	243.00	893.00	243.00	893.00	244.00	894.00	244.00	894.00	245.00	896.00	245.00	896.00	246.00	897.00	246.00	897.00	247.00	898.00	247.00	898.00	248.00	899.00	248.00	899.00	249.00	900.00	249.00	900.00	250.00	901.00	250.00	901.00	252.00	902.00	252.00	902.00	255.00	903.00	255.00	903.00	257.00	902.00	257.00	902.00	258.00	900.00	258.00	900.00	259.00	898.00	259.00	898.00	260.00	897.00	260.00	897.00	261.00	895.00	261.00	895.00	262.00	894.00	262.00	894.00	266.00	896.00	266.00	896.00	270.00	897.00	270.00	897.00	272.00	898.00	272.00
T1_thres.tif	0441-0908	411.23	198.17	2483.38	26.34	0.0560	994.00	434.00	993.00	434.00	993.00	444.00	992.00	444.00	992.00	447.00	991.00	447.00	991.00	449.00	990.00	449.00	990.00	450.00	989.00	450.00	989.00	452.00	988.00	452.00	988.00	453.00	987.00	453.00	987.00	455.00	986.00	455.00	986.00	456.00	985.00	456.00	985.00	457.00	984.00	457.00	984.00	458.00	983.00	458.00	983.00	459.00	981.00	459.00	981.00	460.00	978.00	460.00	978.00	461.00	975.00	461.00	975.00	462.00	972.00	462.00	972.00	463.00	968.00	463.00	968.00	464.00	960.00	464.00	960.00	465.00	953.00	465.00	953.00	466.00	941.00	466.00	941.00	467.00	933.00	467.00	933.00	468.00	926.00	468.00	926.00	469.00	919.00	469.00	919.00	470.00	915.00	470.00	915.00	471.00	911.00	471.00	911.00	472.00	908.00	472.00	908.00	473.00	905.00	473.00	905.00	474.00	901.00	474.00	901.00	475.00	898.00	475.00	898.00	476.00	897.00	476.00	897.00	477.00	895.00	477.00	895.00	478.00	894.00	478.00	894.00	479.00	892.00	479.00	892.00	480.00	890.00	480.00	890.00	482.00	889.00	482.00	889.00	483.00	888.00	483.00	888.00	484.00	887.00	484.00	887.00	485.00	886.00	485.00	886.00	486.00	885.00	486.00	885.00	487.00	884.00	487.00	884.00	488.00	882.00	488.00	882.00	489.00	881.00	489.00	881.00	491.00	880.00	491.00	880.00	492.00	879.00	492.00	879.00	493.00	874.00	493.00	874.00	494.00	863.00	494.00	863.00	493.00	861.00	493.00	861.00	492.00	859.00	492.00	859.00	491.00	857.00	491.00	857.00	490.00	856.00	490.00	856.00	489.00	854.00	489.00	854.00	488.00	852.00	488.00	852.00	487.00	848.00	487.00	848.00	486.00	845.00	486.00	845.00	485.00	843.00	485.00	843.00	484.00	841.00	484.00	841.00	483.00	839.00	483.00	839.00	482.00	838.00	482.00	838.00	481.00	837.00	481.00	837.00	480.00	836.00	480.00	836.00	479.00	835.00	479.00	835.00	478.00	833.00	478.00	833.00	477.00	832.00	477.00	832.00	476.00	831.00	476.00	831.00	475.00	830.00	475.00	830.00	474.00	829.00	474.00	829.00	472.00	828.00	472.00	828.00	469.00	827.00	469.00	827.00	466.00	826.00	466.00	826.00	464.00	825.00	464.00	825.00	461.00	824.00	461.00	824.00	457.00	823.00	457.00	823.00	453.00	822.00	453.00	822.00	445.00	825.00	445.00	825.00	442.00	826.00	442.00	826.00	441.00	827.00	441.00	827.00	438.00	829.00	438.00	829.00	437.00	830.00	437.00	830.00	434.00	832.00	434.00	832.00	433.00	833.00	433.00	833.00	431.00	834.00	431.00	834.00	430.00	835.00	430.00	835.00	429.00	836.00	429.00	836.00	428.00	837.00	428.00	837.00	427.00	838.00	427.00	838.00	426.00	839.00	426.00	839.00	425.00	840.00	425.00	840.00	424.00	843.00	424.00	843.00	423.00	844.00	423.00	844.00	421.00	845.00	421.00	845.00	420.00	848.00	420.00	848.00	418.00	849.00	418.00	849.00	417.00	850.00	417.00	850.00	416.00	853.00	416.00	853.00	415.00	855.00	415.00	855.00	414.00	856.00	414.00	856.00	413.00	857.00	413.00	857.00	411.00	860.00	411.00	860.00	410.00	862.00	410.00	862.00	409.00	864.00	409.00	864.00	408.00	866.00	408.00	866.00	407.00	868.00	407.00	868.00	406.00	870.00	406.00	870.00	405.00	872.00	405.00	872.00	404.00	876.00	404.00	876.00	403.00	880.00	403.00	880.00	402.00	882.00	402.00	882.00	401.00	886.00	401.00	886.00	400.00	888.00	400.00	888.00	399.00	892.00	399.00	892.00	398.00	896.00	398.00	896.00	397.00	903.00	397.00	903.00	396.00	908.00	396.00	908.00	395.00	911.00	395.00	911.00	394.00	918.00	394.00	918.00	393.00	921.00	393.00	921.00	392.00	925.00	392.00	925.00	391.00	928.00	391.00	928.00	390.00	931.00	390.00	931.00	389.00	935.00	389.00	935.00	388.00	940.00	388.00	940.00	389.00	944.00	389.00	944.00	390.00	948.00	390.00	948.00	391.00	951.00	391.00	951.00	392.00	954.00	392.00	954.00	393.00	959.00	393.00	959.00	394.00	963.00	394.00	963.00	395.00	971.00	395.00	971.00	396.00	975.00	396.00	975.00	397.00	978.00	397.00	978.00	398.00	981.00	398.00	981.00	399.00	984.00	399.00	984.00	400.00	987.00	400.00	987.00	401.00	990.00	401.00	990.00	402.00	993.00	402.00	993.00	403.00	994.00	403.00	994.00	404.00	995.00	404.00	995.00	405.00	994.00	405.00
T1_thres.tif	0750-0789	352.17	341.27	6171.81	-81.10	0.1120	818.00	702.00	819.00	702.00	819.00	706.00	820.00	706.00	820.00	709.00	821.00	709.00	821.00	712.00	822.00	712.00	822.00	717.00	823.00	717.00	823.00	726.00	824.00	726.00	824.00	731.00	825.00	731.00	825.00	734.00	826.00	734.00	826.00	737.00	827.00	737.00	827.00	738.00	826.00	738.00	826.00	744.00	828.00	744.00	828.00	745.00	829.00	745.00	829.00	748.00	830.00	748.00	830.00	751.00	831.00	751.00	831.00	753.00	832.00	753.00	832.00	756.00	833.00	756.00	833.00	758.00	834.00	758.00	834.00	760.00	835.00	760.00	835.00	761.00	836.00	761.00	836.00	763.00	837.00	763.00	837.00	765.00	839.00	765.00	839.00	767.00	840.00	767.00	840.00	768.00	841.00	768.00	841.00	769.00	842.00	769.00	842.00	770.00	843.00	770.00	843.00	771.00	844.00	771.00	844.00	772.00	846.00	772.00	846.00	773.00	847.00	773.00	847.00	774.00	849.00	774.00	849.00	775.00	850.00	775.00	850.00	776.00	851.00	776.00	851.00	777.00	853.00	777.00	853.00	778.00	854.00	778.00	854.00	779.00	856.00	779.00	856.00	780.00	857.00	780.00	857.00	781.00	858.00	781.00	858.00	782.00	859.00	782.00	859.00	783.00	860.00	783.00	860.00	784.00	863.00	784.00	863.00	785.00	865.00	785.00	865.00	786.00	866.00	786.00	866.00	787.00	867.00	787.00	867.00	788.00	868.00	788.00	868.00	791.00	869.00	791.00	869.00	795.00	870.00	795.00	870.00	801.00	869.00	801.00	869.00	810.00	870.00	810.00	870.00	814.00	864.00	814.00	864.00	815.00	858.00	815.00	858.00	816.00	854.00	816.00	854.00	817.00	852.00	817.00	852.00	818.00	851.00	818.00	851.00	819.00	850.00	819.00	850.00	820.00	849.00	820.00	849.00	821.00	847.00	821.00	847.00	822.00	846.00	822.00	846.00	823.00	845.00	823.00	845.00	825.00	844.00	825.00	844.00	826.00	843.00	826.00	843.00	827.00	842.00	827.00	842.00	829.00	841.00	829.00	841.00	830.00	840.00	830.00	840.00	831.00	839.00	831.00	839.00	833.00	838.00	833.00	838.00	834.00	837.00	834.00	837.00	836.00	836.00	836.00	836.00	838.00	835.00	838.00	835.00	839.00	834.00	839.00	834.00	841.00	833.00	841.00	833.00	844.00	832.00	844.00	832.00	847.00	831.00	847.00	831.00	848.00	830.00	848.00	830.00	851.00	829.00	851.00	829.00	853.00	828.00	853.00	828.00	856.00	827.00	856.00	827.00	858.00	826.00	858.00	826.00	860.00	825.00	860.00	825.00	863.00	824.00	863.00	824.00	866.00	823.00	866.00	823.00	869.00	822.00	869.00	822.00	874.00	817.00	874.00	817.00	875.00	815.00	875.00	815.00	876.00	813.00	876.00	813.00	877.00	812.00	877.00	812.00	879.00	811.00	879.00	811.00	881.00	810.00	881.00	810.00	883.00	809.00	883.00	809.00	887.00	808.00	887.00	808.00	898.00	804.00	898.00	804.00	899.00	802.00	899.00	802.00	900.00	801.00	900.00	801.00	901.00	799.00	901.00	799.00	902.00	798.00	902.00	798.00	903.00	796.00	903.00	796.00	904.00	795.00	904.00	795.00	905.00	793.00	905.00	793.00	906.00	792.00	906.00	792.00	907.00	791.00	907.00	791.00	908.00	790.00	908.00	790.00	909.00	788.00	909.00	788.00	910.00	787.00	910.00	787.00	911.00	786.00	911.00	786.00	912.00	785.00	912.00	785.00	913.00	784.00	913.00	784.00	914.00	783.00	914.00	783.00	916.00	782.00	916.00	782.00	917.00	781.00	917.00	781.00	918.00	779.00	918.00	779.00	919.00	778.00	919.00	778.00	920.00	777.00	920.00	777.00	921.00	775.00	921.00	775.00	922.00	774.00	922.00	774.00	924.00	773.00	924.00	773.00	925.00	772.00	925.00	772.00	926.00	771.00	926.00	771.00	927.00	770.00	927.00	770.00	928.00	769.00	928.00	769.00	929.00	768.00	929.00	768.00	931.00	766.00	931.00	766.00	932.00	765.00	932.00	765.00	933.00	764.00	933.00	764.00	934.00	757.00	934.00	757.00	933.00	754.00	933.00	754.00	932.00	752.00	932.00	752.00	931.00	750.00	931.00	750.00	930.00	748.00	930.00	748.00	929.00	746.00	929.00	746.00	928.00	744.00	928.00	744.00	927.00	743.00	927.00	743.00	926.00	742.00	926.00	742.00	925.00	741.00	925.00	741.00	924.00	740.00	924.00	740.00	922.00	739.00	922.00	739.00	920.00	738.00	920.00	738.00	919.00	737.00	919.00	737.00	917.00	736.00	917.00	736.00	915.00	735.00	915.00	735.00	914.00	734.00	914.00	734.00	912.00	733.00	912.00	733.00	911.00	732.00	911.00	732.00	910.00	731.00	910.00	731.00	909.00	730.00	909.00	730.00	907.00	729.00	907.00	729.00	906.00	728.00	906.00	728.00	904.00	727.00	904.00	727.00	903.00	726.00	903.00	726.00	902.00	725.00	902.00	725.00	900.00	724.00	900.00	724.00	899.00	723.00	899.00	723.00	898.00	722.00	898.00	722.00	897.00	721.00	897.00	721.00	896.00	720.00	896.00	720.00	894.00	718.00	894.00	718.00	892.00	717.00	892.00	717.00	886.00	714.00	886.00	714.00	885.00	715.00	885.00	715.00	884.00	716.00	884.00	716.00	882.00	717.00	882.00	717.00	881.00	718.00	881.00	718.00	880.00	719.00	880.00	719.00	879.00	720.00	879.00	720.00	876.00	721.00	876.00	721.00	875.00	722.00	875.00	722.00	874.00	724.00	874.00	724.00	872.00	725.00	872.00	725.00	871.00	726.00	871.00	726.00	870.00	727.00	870.00	727.00	868.00	728.00	868.00	728.00	867.00	729.00	867.00	729.00	865.00	730.00	865.00	730.00	863.00	731.00	863.00	731.00	862.00	732.00	862.00	732.00	861.00	733.00	861.00	733.00	859.00	734.00	859.00	734.00	857.00	735.00	857.00	735.00	855.00	736.00	855.00	736.00	854.00	737.00	854.00	737.00	853.00	738.00	853.00	738.00	851.00	739.00	851.00	739.00	849.00	740.00	849.00	740.00	846.00	741.00	846.00	741.00	843.00	742.00	843.00	742.00	841.00	743.00	841.00	743.00	838.00	744.00	838.00	744.00	836.00	745.00	836.00	745.00	833.00	746.00	833.00	746.00	831.00	747.00	831.00	747.00	827.00	748.00	827.00	748.00	824.00	750.00	824.00	750.00	823.00	751.00	823.00	751.00	821.00	752.00	821.00	752.00	819.00	753.00	819.00	753.00	816.00	754.00	816.00	754.00	813.00	755.00	813.00	755.00	811.00	756.00	811.00	756.00	804.00	757.00	804.00	757.00	787.00	756.00	787.00	756.00	784.00	755.00	784.00	755.00	782.00	754.00	782.00	754.00	779.00	753.00	779.00	753.00	776.00	752.00	776.00	752.00	770.00	753.00	770.00	753.00	745.00	752.00	745.00	752.00	741.00	751.00	741.00	751.00	737.00	750.00	737.00	750.00	735.00	749.00	735.00	749.00	732.00	748.00	732.00	748.00	731.00	747.00	731.00	747.00	729.00	746.00	729.00	746.00	727.00	745.00	727.00	745.00	725.00	744.00	725.00	744.00	723.00	743.00	723.00	743.00	722.00	742.00	722.00	742.00	720.00	741.00	720.00	741.00	718.00	740.00	718.00	740.00	717.00	739.00	717.00	739.00	715.00	738.00	715.00	738.00	714.00	737.00	714.00	737.00	713.00	736.00	713.00	736.00	712.00	735.00	712.00	735.00	710.00	734.00	710.00	734.00	709.00	733.00	709.00	733.00	708.00	732.00	708.00	732.00	707.00	731.00	707.00	731.00	706.00	730.00	706.00	730.00	704.00	729.00	704.00	729.00	703.00	728.00	703.00	728.00	702.00	727.00	702.00	727.00	701.00	726.00	701.00	726.00	699.00	725.00	699.00	725.00	698.00	724.00	698.00	724.00	696.00	723.00	696.00	723.00	692.00	722.00	692.00	722.00	691.00	721.00	691.00	721.00	688.00	720.00	688.00	720.00	680.00	719.00	680.00	719.00	666.00	718.00	666.00	718.00	663.00	717.00	663.00	717.00	662.00	716.00	662.00	716.00	659.00	715.00	659.00	715.00	657.00	714.00	657.00	714.00	655.00	713.00	655.00	713.00	652.00	712.00	652.00	712.00	650.00	711.00	650.00	711.00	648.00	710.00	648.00	710.00	646.00	709.00	646.00	709.00	642.00	708.00	642.00	708.00	632.00	709.00	632.00	709.00	631.00	710.00	631.00	710.00	630.00	711.00	630.00	711.00	627.00	713.00	627.00	713.00	626.00	714.00	626.00	714.00	624.00	715.00	624.00	715.00	622.00	716.00	622.00	716.00	619.00	717.00	619.00	717.00	617.00	718.00	617.00	718.00	614.00	719.00	614.00	719.00	611.00	720.00	611.00	720.00	608.00	721.00	608.00	721.00	606.00	722.00	606.00	722.00	604.00	723.00	604.00	723.00	601.00	724.00	601.00	724.00	599.00	725.00	599.00	725.00	597.00	726.00	597.00	726.00	594.00	727.00	594.00	727.00	591.00	728.00	591.00	728.00	588.00	729.00	588.00	729.00	586.00	730.00	586.00	730.00	583.00	731.00	583.00	731.00	582.00	732.00	582.00	732.00	579.00	733.00	579.00	733.00	572.00	734.00	572.00	734.00	567.00	739.00	567.00	739.00	568.00	742.00	568.00	742.00	569.00	744.00	569.00	744.00	570.00	746.00	570.00	746.00	571.00	748.00	571.00	748.00	572.00	749.00	572.00	749.00	573.00	750.00	573.00	750.00	574.00	752.00	574.00	752.00	575.00	753.00	575.00	753.00	576.00	755.00	576.00	755.00	577.00	756.00	577.00	756.00	578.00	757.00	578.00	757.00	579.00	758.00	579.00	758.00	580.00	760.00	580.00	760.00	581.00	761.00	581.00	761.00	582.00	763.00	582.00	763.00	583.00	765.00	583.00	765.00	584.00	767.00	584.00	767.00	585.00	769.00	585.00	769.00	586.00	772.00	586.00	772.00	587.00	774.00	587.00	774.00	588.00	776.00	588.00	776.00	589.00	777.00	589.00	777.00	590.00	778.00	590.00	778.00	592.00	779.00	592.00	779.00	593.00	780.00	593.00	780.00	594.00	781.00	594.00	781.00	596.00	782.00	596.00	782.00	598.00	783.00	598.00	783.00	599.00	785.00	599.00	785.00	600.00	791.00	600.00	791.00	601.00	792.00	601.00	792.00	602.00	793.00	602.00	793.00	603.00	794.00	603.00	794.00	605.00	795.00	605.00	795.00	606.00	796.00	606.00	796.00	608.00	797.00	608.00	797.00	609.00	798.00	609.00	798.00	612.00	799.00	612.00	799.00	616.00	800.00	616.00	800.00	619.00	801.00	619.00	801.00	623.00	802.00	623.00	802.00	627.00	803.00	627.00	803.00	632.00	804.00	632.00	804.00	635.00	805.00	635.00	805.00	638.00	806.00	638.00	806.00	643.00	807.00	643.00	807.00	647.00	808.00	647.00	808.00	654.00	809.00	654.00	809.00	658.00	810.00	658.00	810.00	662.00	811.00	662.00	811.00	667.00	812.00	667.00	812.00	671.00	813.00	671.00	813.00	676.00	814.00	676.00	814.00	681.00	815.00	681.00	815.00	686.00	816.00	686.00	816.00	691.00	817.00	691.00	817.00	697.00	818.00	697.00
T1_thres.tif	0868-0862	390.85	393.42	1128.10	83.04	0.0282	900.00	871.00	899.00	871.00	899.00	876.00	898.00	876.00	898.00	879.00	897.00	879.00	897.00	882.00	896.00	882.00	896.00	885.00	895.00	885.00	895.00	886.00	894.00	886.00	894.00	888.00	893.00	888.00	893.00	890.00	892.00	890.00	892.00	893.00	891.00	893.00	891.00	895.00	890.00	895.00	890.00	897.00	889.00	897.00	889.00	898.00	888.00	898.00	888.00	900.00	887.00	900.00	887.00	902.00	886.00	902.00	886.00	904.00	885.00	904.00	885.00	907.00	884.00	907.00	884.00	908.00	883.00	908.00	883.00	910.00	882.00	910.00	882.00	912.00	881.00	912.00	881.00	913.00	880.00	913.00	880.00	915.00	879.00	915.00	879.00	916.00	878.00	916.00	878.00	918.00	872.00	918.00	872.00	919.00	850.00	919.00	850.00	918.00	841.00	918.00	841.00	917.00	839.00	917.00	839.00	916.00	836.00	916.00	836.00	914.00	837.00	914.00	837.00	893.00	836.00	893.00	836.00	888.00	835.00	888.00	835.00	885.00	834.00	885.00	834.00	882.00	833.00	882.00	833.00	880.00	832.00	880.00	832.00	879.00	831.00	879.00	831.00	878.00	829.00	878.00	829.00	877.00	828.00	877.00	828.00	876.00	825.00	876.00	825.00	872.00	826.00	872.00	826.00	869.00	827.00	869.00	827.00	866.00	828.00	866.00	828.00	863.00	829.00	863.00	829.00	861.00	830.00	861.00	830.00	859.00	831.00	859.00	831.00	856.00	832.00	856.00	832.00	854.00	833.00	854.00	833.00	850.00	835.00	850.00	835.00	847.00	836.00	847.00	836.00	844.00	837.00	844.00	837.00	842.00	838.00	842.00	838.00	841.00	839.00	841.00	839.00	839.00	840.00	839.00	840.00	837.00	841.00	837.00	841.00	836.00	842.00	836.00	842.00	833.00	843.00	833.00	843.00	832.00	845.00	832.00	845.00	829.00	847.00	829.00	847.00	828.00	848.00	828.00	848.00	825.00	849.00	825.00	849.00	824.00	852.00	824.00	852.00	823.00	853.00	823.00	853.00	822.00	854.00	822.00	854.00	821.00	855.00	821.00	855.00	820.00	857.00	820.00	857.00	819.00	861.00	819.00	861.00	818.00	867.00	818.00	867.00	817.00	872.00	817.00	872.00	818.00	875.00	818.00	875.00	817.00	876.00	817.00	876.00	818.00	877.00	818.00	877.00	819.00	878.00	819.00	878.00	820.00	879.00	820.00	879.00	821.00	880.00	821.00	880.00	824.00	881.00	824.00	881.00	826.00	882.00	826.00	882.00	828.00	883.00	828.00	883.00	829.00	884.00	829.00	884.00	831.00	885.00	831.00	885.00	832.00	886.00	832.00	886.00	833.00	887.00	833.00	887.00	834.00	888.00	834.00	888.00	835.00	889.00	835.00	889.00	837.00	890.00	837.00	890.00	839.00	891.00	839.00	891.00	840.00	892.00	840.00	892.00	841.00	893.00	841.00	893.00	843.00	894.00	843.00	894.00	844.00	895.00	844.00	895.00	845.00	896.00	845.00	896.00	846.00	898.00	846.00	898.00	847.00	899.00	847.00	899.00	849.00	900.00	849.00
T1_thres.tif	0694-0697	312.83	317.08	2119.69	-63.57	0.1032	747.00	740.00	748.00	740.00	748.00	743.00	749.00	743.00	749.00	748.00	750.00	748.00	750.00	754.00	749.00	754.00	749.00	759.00	750.00	759.00	750.00	767.00	749.00	767.00	749.00	770.00	744.00	770.00	744.00	771.00	742.00	771.00	742.00	772.00	723.00	772.00	723.00	771.00	719.00	771.00	719.00	770.00	714.00	770.00	714.00	769.00	704.00	769.00	704.00	770.00	695.00	770.00	695.00	769.00	688.00	769.00	688.00	768.00	683.00	768.00	683.00	767.00	680.00	767.00	680.00	766.00	679.00	766.00	679.00	765.00	678.00	765.00	678.00	763.00	677.00	763.00	677.00	761.00	676.00	761.00	676.00	759.00	675.00	759.00	675.00	758.00	674.00	758.00	674.00	756.00	673.00	756.00	673.00	754.00	672.00	754.00	672.00	750.00	671.00	750.00	671.00	747.00	670.00	747.00	670.00	745.00	669.00	745.00	669.00	742.00	668.00	742.00	668.00	740.00	667.00	740.00	667.00	738.00	666.00	738.00	666.00	737.00	665.00	737.00	665.00	735.00	664.00	735.00	664.00	734.00	663.00	734.00	663.00	733.00	662.00	733.00	662.00	731.00	661.00	731.00	661.00	730.00	660.00	730.00	660.00	729.00	659.00	729.00	659.00	728.00	658.00	728.00	658.00	727.00	657.00	727.00	657.00	726.00	655.00	726.00	655.00	724.00	654.00	724.00	654.00	723.00	653.00	723.00	653.00	721.00	652.00	721.00	652.00	717.00	649.00	717.00	649.00	716.00	650.00	716.00	650.00	713.00	651.00	713.00	651.00	707.00	652.00	707.00	652.00	681.00	651.00	681.00	651.00	678.00	650.00	678.00	650.00	676.00	649.00	676.00	649.00	674.00	648.00	674.00	648.00	669.00	647.00	669.00	647.00	665.00	646.00	665.00	646.00	661.00	645.00	661.00	645.00	654.00	644.00	654.00	644.00	635.00	645.00	635.00	645.00	632.00	646.00	632.00	646.00	630.00	647.00	630.00	647.00	625.00	649.00	625.00	649.00	624.00	650.00	624.00	650.00	622.00	653.00	622.00	653.00	621.00	655.00	621.00	655.00	620.00	657.00	620.00	657.00	619.00	660.00	619.00	660.00	618.00	663.00	618.00	663.00	617.00	669.00	617.00	669.00	618.00	672.00	618.00	672.00	619.00	674.00	619.00	674.00	620.00	676.00	620.00	676.00	621.00	677.00	621.00	677.00	622.00	680.00	622.00	680.00	623.00	681.00	623.00	681.00	624.00	683.00	624.00	683.00	625.00	684.00	625.00	684.00	626.00	686.00	626.00	686.00	627.00	687.00	627.00	687.00	628.00	688.00	628.00	688.00	629.00	690.00	629.00	690.00	630.00	692.00	630.00	692.00	631.00	693.00	631.00	693.00	632.00	695.00	632.00	695.00	633.00	698.00	633.00	698.00	634.00	704.00	634.00	704.00	637.00	705.00	637.00	705.00	645.00	706.00	645.00	706.00	648.00	707.00	648.00	707.00	650.00	708.00	650.00	708.00	652.00	709.00	652.00	709.00	655.00	710.00	655.00	710.00	657.00	711.00	657.00	711.00	660.00	712.00	660.00	712.00	662.00	713.00	662.00	713.00	664.00	714.00	664.00	714.00	666.00	715.00	666.00	715.00	668.00	716.00	668.00	716.00	682.00	717.00	682.00	717.00	690.00	718.00	690.00	718.00	693.00	719.00	693.00	719.00	695.00	720.00	695.00	720.00	699.00	721.00	699.00	721.00	700.00	722.00	700.00	722.00	702.00	723.00	702.00	723.00	703.00	724.00	703.00	724.00	704.00	725.00	704.00	725.00	705.00	726.00	705.00	726.00	707.00	727.00	707.00	727.00	708.00	728.00	708.00	728.00	709.00	729.00	709.00	729.00	711.00	730.00	711.00	730.00	712.00	731.00	712.00	731.00	713.00	732.00	713.00	732.00	714.00	733.00	714.00	733.00	715.00	734.00	715.00	734.00	716.00	735.00	716.00	735.00	717.00	736.00	717.00	736.00	719.00	737.00	719.00	737.00	721.00	738.00	721.00	738.00	722.00	739.00	722.00	739.00	724.00	740.00	724.00	740.00	726.00	741.00	726.00	741.00	727.00	742.00	727.00	742.00	729.00	743.00	729.00	743.00	731.00	744.00	731.00	744.00	733.00	745.00	733.00	745.00	735.00	746.00	735.00	746.00	737.00	747.00	737.00
T1_thres.tif	0770-0591	265.67	349.31	3251.48	31.36	0.0387	678.00	770.00	679.00	770.00	679.00	771.00	676.00	771.00	676.00	773.00	675.00	773.00	675.00	775.00	674.00	775.00	674.00	777.00	673.00	777.00	673.00	779.00	672.00	779.00	672.00	780.00	671.00	780.00	671.00	782.00	670.00	782.00	670.00	784.00	669.00	784.00	669.00	785.00	668.00	785.00	668.00	787.00	667.00	787.00	667.00	788.00	666.00	788.00	666.00	790.00	665.00	790.00	665.00	791.00	664.00	791.00	664.00	793.00	663.00	793.00	663.00	795.00	662.00	795.00	662.00	796.00	661.00	796.00	661.00	797.00	660.00	797.00	660.00	799.00	659.00	799.00	659.00	800.00	658.00	800.00	658.00	802.00	657.00	802.00	657.00	803.00	656.00	803.00	656.00	804.00	655.00	804.00	655.00	805.00	654.00	805.00	654.00	806.00	653.00	806.00	653.00	808.00	652.00	808.00	652.00	809.00	651.00	809.00	651.00	810.00	650.00	810.00	650.00	809.00	649.00	809.00	649.00	808.00	647.00	808.00	647.00	807.00	646.00	807.00	646.00	806.00	645.00	806.00	645.00	805.00	643.00	805.00	643.00	804.00	642.00	804.00	642.00	803.00	640.00	803.00	640.00	802.00	638.00	802.00	638.00	801.00	628.00	801.00	628.00	802.00	627.00	802.00	627.00	803.00	625.00	803.00	625.00	806.00	624.00	806.00	624.00	807.00	623.00	807.00	623.00	810.00	622.00	810.00	622.00	812.00	619.00	812.00	619.00	816.00	620.00	816.00	620.00	820.00	619.00	820.00	619.00	819.00	615.00	819.00	615.00	818.00	605.00	818.00	605.00	817.00	599.00	817.00	599.00	818.00	595.00	818.00	595.00	819.00	593.00	819.00	593.00	820.00	591.00	820.00	591.00	821.00	589.00	821.00	589.00	822.00	587.00	822.00	587.00	823.00	585.00	823.00	585.00	824.00	584.00	824.00	584.00	825.00	583.00	825.00	583.00	826.00	581.00	826.00	581.00	827.00	580.00	827.00	580.00	828.00	579.00	828.00	579.00	829.00	578.00	829.00	578.00	830.00	576.00	830.00	576.00	831.00	575.00	831.00	575.00	832.00	574.00	832.00	574.00	833.00	572.00	833.00	572.00	834.00	571.00	834.00	571.00	835.00	569.00	835.00	569.00	836.00	567.00	836.00	567.00	837.00	565.00	837.00	565.00	838.00	563.00	838.00	563.00	839.00	561.00	839.00	561.00	840.00	559.00	840.00	559.00	841.00	556.00	841.00	556.00	842.00	553.00	842.00	553.00	843.00	550.00	843.00	550.00	844.00	547.00	844.00	547.00	845.00	544.00	845.00	544.00	846.00	536.00	846.00	536.00	845.00	532.00	845.00	532.00	844.00	530.00	844.00	530.00	843.00	528.00	843.00	528.00	842.00	527.00	842.00	527.00	841.00	526.00	841.00	526.00	840.00	525.00	840.00	525.00	839.00	524.00	839.00	524.00	838.00	523.00	838.00	523.00	837.00	522.00	837.00	522.00	836.00	520.00	836.00	520.00	835.00	519.00	835.00	519.00	834.00	518.00	834.00	518.00	833.00	517.00	833.00	517.00	831.00	516.00	831.00	516.00	830.00	515.00	830.00	515.00	828.00	514.00	828.00	514.00	826.00	513.00	826.00	513.00	823.00	512.00	823.00	512.00	805.00	513.00	805.00	513.00	792.00	512.00	792.00	512.00	788.00	511.00	788.00	511.00	786.00	510.00	786.00	510.00	785.00	509.00	785.00	509.00	783.00	508.00	783.00	508.00	781.00	507.00	781.00	507.00	780.00	506.00	780.00	506.00	779.00	505.00	779.00	505.00	777.00	504.00	777.00	504.00	776.00	503.00	776.00	503.00	773.00	506.00	773.00	506.00	772.00	507.00	772.00	507.00	771.00	508.00	771.00	508.00	769.00	509.00	769.00	509.00	768.00	510.00	768.00	510.00	767.00	513.00	767.00	513.00	766.00	514.00	766.00	514.00	765.00	515.00	765.00	515.00	764.00	516.00	764.00	516.00	763.00	517.00	763.00	517.00	762.00	518.00	762.00	518.00	761.00	519.00	761.00	519.00	760.00	520.00	760.00	520.00	758.00	521.00	758.00	521.00	757.00	522.00	757.00	522.00	756.00	524.00	756.00	524.00	755.00	525.00	755.00	525.00	752.00	526.00	752.00	526.00	751.00	528.00	751.00	528.00	750.00	529.00	750.00	529.00	748.00	530.00	748.00	530.00	745.00	531.00	745.00	531.00	742.00	532.00	742.00	532.00	737.00	531.00	737.00	531.00	734.00	533.00	734.00	533.00	732.00	534.00	732.00	534.00	730.00	535.00	730.00	535.00	729.00	536.00	729.00	536.00	728.00	538.00	728.00	538.00	727.00	540.00	727.00	540.00	726.00	543.00	726.00	543.00	725.00	549.00	725.00	549.00	726.00	554.00	726.00	554.00	727.00	558.00	727.00	558.00	728.00	572.00	728.00	572.00	727.00	574.00	727.00	574.00	726.00	575.00	726.00	575.00	725.00	576.00	725.00	576.00	724.00	577.00	724.00	577.00	723.00	578.00	723.00	578.00	722.00	579.00	722.00	579.00	720.00	580.00	720.00	580.00	719.00	581.00	719.00	581.00	718.00	582.00	718.00	582.00	716.00	583.00	716.00	583.00	714.00	584.00	714.00	584.00	712.00	585.00	712.00	585.00	710.00	586.00	710.00	586.00	708.00	587.00	708.00	587.00	706.00	588.00	706.00	588.00	704.00	589.00	704.00	589.00	701.00	590.00	701.00	590.00	700.00	591.00	700.00	591.00	699.00	593.00	699.00	593.00	698.00	594.00	698.00	594.00	697.00	595.00	697.00	595.00	696.00	597.00	696.00	597.00	697.00	600.00	697.00	600.00	695.00	601.00	695.00	601.00	696.00	605.00	696.00	605.00	695.00	609.00	695.00	609.00	696.00	617.00	696.00	617.00	697.00	620.00	697.00	620.00	698.00	624.00	698.00	624.00	696.00	625.00	696.00	625.00	705.00	626.00	705.00	626.00	709.00	627.00	709.00	627.00	710.00	628.00	710.00	628.00	712.00	629.00	712.00	629.00	714.00	630.00	714.00	630.00	715.00	631.00	715.00	631.00	716.00	632.00	716.00	632.00	717.00	633.00	717.00	633.00	718.00	634.00	718.00	634.00	719.00	636.00	719.00	636.00	720.00	637.00	720.00	637.00	721.00	639.00	721.00	639.00	722.00	645.00	722.00	645.00	721.00	647.00	721.00	647.00	720.00	648.00	720.00	648.00	721.00	649.00	721.00	649.00	723.00	650.00	723.00	650.00	725.00	651.00	725.00	651.00	727.00	652.00	727.00	652.00	728.00	653.00	728.00	653.00	729.00	654.00	729.00	654.00	730.00	655.00	730.00	655.00	731.00	656.00	731.00	656.00	732.00	658.00	732.00	658.00	734.00	659.00	734.00	659.00	735.00	660.00	735.00	660.00	736.00	661.00	736.00	661.00	738.00	662.00	738.00	662.00	739.00	663.00	739.00	663.00	740.00	664.00	740.00	664.00	742.00	665.00	742.00	665.00	744.00	666.00	744.00	666.00	747.00	667.00	747.00	667.00	749.00	668.00	749.00	668.00	753.00	669.00	753.00	669.00	757.00	670.00	757.00	670.00	759.00	671.00	759.00	671.00	760.00	672.00	760.00	672.00	762.00	673.00	762.00	673.00	764.00	674.00	764.00	674.00	766.00	675.00	766.00	675.00	767.00	676.00	767.00	676.00	768.00	677.00	768.00	677.00	769.00	678.00	769.00
T1_thres.tif	0859-0691	311.57	385.68	2681.29	43.65	0.0685	717.00	876.00	716.00	876.00	716.00	877.00	715.00	877.00	715.00	878.00	714.00	878.00	714.00	879.00	713.00	879.00	713.00	881.00	712.00	881.00	712.00	882.00	711.00	882.00	711.00	891.00	710.00	891.00	710.00	893.00	709.00	893.00	709.00	894.00	708.00	894.00	708.00	897.00	707.00	897.00	707.00	899.00	706.00	899.00	706.00	900.00	705.00	900.00	705.00	903.00	704.00	903.00	704.00	905.00	703.00	905.00	703.00	908.00	702.00	908.00	702.00	909.00	701.00	909.00	701.00	911.00	700.00	911.00	700.00	913.00	699.00	913.00	699.00	915.00	698.00	915.00	698.00	918.00	697.00	918.00	697.00	919.00	696.00	919.00	696.00	922.00	695.00	922.00	695.00	924.00	694.00	924.00	694.00	927.00	693.00	927.00	693.00	928.00	692.00	928.00	692.00	930.00	691.00	930.00	691.00	933.00	690.00	933.00	690.00	934.00	689.00	934.00	689.00	935.00	688.00	935.00	688.00	937.00	687.00	937.00	687.00	938.00	686.00	938.00	686.00	939.00	685.00	939.00	685.00	940.00	684.00	940.00	684.00	941.00	682.00	941.00	682.00	942.00	680.00	942.00	680.00	943.00	675.00	943.00	675.00	944.00	673.00	944.00	673.00	945.00	670.00	945.00	670.00	946.00	665.00	946.00	665.00	947.00	659.00	947.00	659.00	948.00	657.00	948.00	657.00	947.00	655.00	947.00	655.00	946.00	653.00	946.00	653.00	944.00	652.00	944.00	652.00	943.00	651.00	943.00	651.00	942.00	650.00	942.00	650.00	941.00	649.00	941.00	649.00	939.00	648.00	939.00	648.00	938.00	647.00	938.00	647.00	937.00	646.00	937.00	646.00	936.00	645.00	936.00	645.00	934.00	644.00	934.00	644.00	933.00	643.00	933.00	643.00	932.00	642.00	932.00	642.00	930.00	641.00	930.00	641.00	929.00	640.00	929.00	640.00	927.00	639.00	927.00	639.00	925.00	638.00	925.00	638.00	924.00	637.00	924.00	637.00	922.00	636.00	922.00	636.00	920.00	635.00	920.00	635.00	918.00	634.00	918.00	634.00	916.00	633.00	916.00	633.00	915.00	632.00	915.00	632.00	911.00	631.00	911.00	631.00	906.00	630.00	906.00	630.00	899.00	629.00	899.00	629.00	894.00	630.00	894.00	630.00	889.00	631.00	889.00	631.00	887.00	632.00	887.00	632.00	885.00	633.00	885.00	633.00	883.00	634.00	883.00	634.00	879.00	635.00	879.00	635.00	877.00	636.00	877.00	636.00	873.00	637.00	873.00	637.00	868.00	638.00	868.00	638.00	864.00	639.00	864.00	639.00	861.00	640.00	861.00	640.00	858.00	641.00	858.00	641.00	848.00	640.00	848.00	640.00	846.00	641.00	846.00	641.00	847.00	642.00	847.00	642.00	848.00	643.00	848.00	643.00	849.00	645.00	849.00	645.00	850.00	647.00	850.00	647.00	851.00	649.00	851.00	649.00	852.00	653.00	852.00	653.00	851.00	656.00	851.00	656.00	850.00	657.00	850.00	657.00	849.00	658.00	849.00	658.00	848.00	659.00	848.00	659.00	847.00	660.00	847.00	660.00	845.00	661.00	845.00	661.00	842.00	662.00	842.00	662.00	835.00	661.00	835.00	661.00	829.00	660.00	829.00	660.00	826.00	659.00	826.00	659.00	824.00	658.00	824.00	658.00	822.00	657.00	822.00	657.00	820.00	656.00	820.00	656.00	818.00	655.00	818.00	655.00	816.00	654.00	816.00	654.00	814.00	653.00	814.00	653.00	813.00	654.00	813.00	654.00	812.00	655.00	812.00	655.00	811.00	656.00	811.00	656.00	808.00	657.00	808.00	657.00	807.00	658.00	807.00	658.00	806.00	660.00	806.00	660.00	805.00	661.00	805.00	661.00	803.00	662.00	803.00	662.00	802.00	663.00	802.00	663.00	799.00	665.00	799.00	665.00	798.00	666.00	798.00	666.00	796.00	667.00	796.00	667.00	793.00	669.00	793.00	669.00	790.00	671.00	790.00	671.00	788.00	672.00	788.00	672.00	787.00	673.00	787.00	673.00	785.00	674.00	785.00	674.00	783.00	675.00	783.00	675.00	782.00	676.00	782.00	676.00	780.00	677.00	780.00	677.00	778.00	678.00	778.00	678.00	776.00	679.00	776.00	679.00	772.00	680.00	772.00	680.00	771.00	686.00	771.00	686.00	772.00	693.00	772.00	693.00	773.00	707.00	773.00	707.00	772.00	712.00	772.00	712.00	773.00	716.00	773.00	716.00	774.00	720.00	774.00	720.00	775.00	732.00	775.00	732.00	776.00	742.00	776.00	742.00	775.00	745.00	775.00	745.00	774.00	749.00	774.00	749.00	779.00	750.00	779.00	750.00	782.00	751.00	782.00	751.00	784.00	752.00	784.00	752.00	786.00	753.00	786.00	753.00	789.00	754.00	789.00	754.00	801.00	753.00	801.00	753.00	808.00	752.00	808.00	752.00	810.00	751.00	810.00	751.00	813.00	750.00	813.00	750.00	816.00	749.00	816.00	749.00	818.00	748.00	818.00	748.00	820.00	747.00	820.00	747.00	821.00	746.00	821.00	746.00	822.00	745.00	822.00	745.00	824.00	744.00	824.00	744.00	828.00	743.00	828.00	743.00	830.00	742.00	830.00	742.00	833.00	741.00	833.00	741.00	835.00	740.00	835.00	740.00	838.00	739.00	838.00	739.00	840.00	738.00	840.00	738.00	843.00	737.00	843.00	737.00	846.00	736.00	846.00	736.00	848.00	735.00	848.00	735.00	850.00	734.00	850.00	734.00	851.00	733.00	851.00	733.00	852.00	732.00	852.00	732.00	854.00	731.00	854.00	731.00	856.00	730.00	856.00	730.00	858.00	729.00	858.00	729.00	859.00	728.00	859.00	728.00	860.00	727.00	860.00	727.00	862.00	726.00	862.00	726.00	864.00	725.00	864.00	725.00	865.00	724.00	865.00	724.00	867.00	723.00	867.00	723.00	868.00	722.00	868.00	722.00	869.00	721.00	869.00	721.00	871.00	720.00	871.00	720.00	872.00	719.00	872.00	719.00	873.00	718.00	873.00	718.00	874.00	717.00	874.00
T1_thres.tif	0875-0577	261.68	395.55	1696.65	40.15	0.0310	632.00	876.00	631.00	876.00	631.00	880.00	630.00	880.00	630.00	882.00	629.00	882.00	629.00	884.00	628.00	884.00	628.00	886.00	627.00	886.00	627.00	888.00	626.00	888.00	626.00	889.00	625.00	889.00	625.00	891.00	624.00	891.00	624.00	893.00	623.00	893.00	623.00	894.00	622.00	894.00	622.00	895.00	621.00	895.00	621.00	896.00	620.00	896.00	620.00	897.00	619.00	897.00	619.00	898.00	617.00	898.00	617.00	899.00	615.00	899.00	615.00	900.00	614.00	900.00	614.00	901.00	610.00	901.00	610.00	902.00	607.00	902.00	607.00	903.00	605.00	903.00	605.00	904.00	603.00	904.00	603.00	905.00	600.00	905.00	600.00	906.00	596.00	906.00	596.00	907.00	591.00	907.00	591.00	908.00	584.00	908.00	584.00	909.00	581.00	909.00	581.00	910.00	577.00	910.00	577.00	911.00	575.00	911.00	575.00	912.00	573.00	912.00	573.00	913.00	571.00	913.00	571.00	914.00	570.00	914.00	570.00	915.00	568.00	915.00	568.00	916.00	567.00	916.00	567.00	917.00	566.00	917.00	566.00	918.00	565.00	918.00	565.00	919.00	563.00	919.00	563.00	920.00	562.00	920.00	562.00	921.00	561.00	921.00	561.00	922.00	559.00	922.00	559.00	923.00	558.00	923.00	558.00	924.00	557.00	924.00	557.00	925.00	556.00	925.00	556.00	926.00	554.00	926.00	554.00	927.00	553.00	927.00	553.00	928.00	551.00	928.00	551.00	929.00	548.00	929.00	548.00	930.00	542.00	930.00	542.00	929.00	538.00	929.00	538.00	928.00	536.00	928.00	536.00	926.00	535.00	926.00	535.00	925.00	534.00	925.00	534.00	924.00	533.00	924.00	533.00	923.00	532.00	923.00	532.00	922.00	531.00	922.00	531.00	921.00	530.00	921.00	530.00	920.00	529.00	920.00	529.00	919.00	528.00	919.00	528.00	918.00	527.00	918.00	527.00	917.00	526.00	917.00	526.00	916.00	525.00	916.00	525.00	915.00	524.00	915.00	524.00	913.00	523.00	913.00	523.00	912.00	522.00	912.00	522.00	910.00	521.00	910.00	521.00	908.00	520.00	908.00	520.00	907.00	519.00	907.00	519.00	905.00	518.00	905.00	518.00	903.00	517.00	903.00	517.00	900.00	516.00	900.00	516.00	892.00	517.00	892.00	517.00	889.00	518.00	889.00	518.00	887.00	519.00	887.00	519.00	884.00	520.00	884.00	520.00	883.00	521.00	883.00	521.00	881.00	522.00	881.00	522.00	880.00	523.00	880.00	523.00	878.00	524.00	878.00	524.00	877.00	525.00	877.00	525.00	876.00	526.00	876.00	526.00	874.00	527.00	874.00	527.00	873.00	528.00	873.00	528.00	871.00	529.00	871.00	529.00	870.00	530.00	870.00	530.00	869.00	531.00	869.00	531.00	867.00	532.00	867.00	532.00	865.00	533.00	865.00	533.00	863.00	534.00	863.00	534.00	862.00	535.00	862.00	535.00	860.00	536.00	860.00	536.00	857.00	537.00	857.00	537.00	855.00	538.00	855.00	538.00	853.00	539.00	853.00	539.00	852.00	544.00	852.00	544.00	851.00	545.00	851.00	545.00	849.00	547.00	849.00	547.00	848.00	550.00	848.00	550.00	847.00	553.00	847.00	553.00	846.00	556.00	846.00	556.00	845.00	559.00	845.00	559.00	844.00	562.00	844.00	562.00	843.00	564.00	843.00	564.00	842.00	566.00	842.00	566.00	841.00	568.00	841.00	568.00	840.00	570.00	840.00	570.00	839.00	572.00	839.00	572.00	838.00	574.00	838.00	574.00	837.00	575.00	837.00	575.00	836.00	577.00	836.00	577.00	835.00	578.00	835.00	578.00	833.00	581.00	833.00	581.00	832.00	582.00	832.00	582.00	830.00	583.00	830.00	583.00	829.00	586.00	829.00	586.00	828.00	587.00	828.00	587.00	827.00	588.00	827.00	588.00	826.00	590.00	826.00	590.00	825.00	592.00	825.00	592.00	824.00	594.00	824.00	594.00	823.00	596.00	823.00	596.00	822.00	598.00	822.00	598.00	821.00	602.00	821.00	602.00	820.00	603.00	820.00	603.00	821.00	613.00	821.00	613.00	822.00	617.00	822.00	617.00	823.00	619.00	823.00	619.00	824.00	624.00	824.00	624.00	826.00	625.00	826.00	625.00	827.00	626.00	827.00	626.00	829.00	627.00	829.00	627.00	830.00	628.00	830.00	628.00	833.00	629.00	833.00	629.00	834.00	630.00	834.00	630.00	835.00	631.00	835.00	631.00	837.00	632.00	837.00	632.00	838.00	633.00	838.00	633.00	839.00	634.00	839.00	634.00	840.00	635.00	840.00	635.00	841.00	636.00	841.00	636.00	843.00	637.00	843.00	637.00	844.00	638.00	844.00	638.00	845.00	639.00	845.00	639.00	848.00	638.00	848.00	638.00	855.00	637.00	855.00	637.00	858.00	636.00	858.00	636.00	861.00	635.00	861.00	635.00	865.00	634.00	865.00	634.00	870.00	633.00	870.00	633.00	874.00	632.00	874.00
T1_thres.tif	0708-0420	182.19	321.78	5612.46	-31.66	0.0014	527.00	745.00	526.00	745.00	526.00	747.00	525.00	747.00	525.00	748.00	524.00	748.00	524.00	749.00	523.00	749.00	523.00	750.00	522.00	750.00	522.00	752.00	521.00	752.00	521.00	753.00	520.00	753.00	520.00	754.00	519.00	754.00	519.00	755.00	518.00	755.00	518.00	756.00	517.00	756.00	517.00	757.00	516.00	757.00	516.00	758.00	515.00	758.00	515.00	759.00	514.00	759.00	514.00	760.00	513.00	760.00	513.00	761.00	512.00	761.00	512.00	762.00	511.00	762.00	511.00	763.00	510.00	763.00	510.00	764.00	508.00	764.00	508.00	765.00	507.00	765.00	507.00	766.00	506.00	766.00	506.00	767.00	505.00	767.00	505.00	768.00	504.00	768.00	504.00	769.00	503.00	769.00	503.00	770.00	501.00	770.00	501.00	771.00	500.00	771.00	500.00	772.00	497.00	772.00	497.00	774.00	495.00	774.00	495.00	775.00	493.00	775.00	493.00	776.00	491.00	776.00	491.00	777.00	488.00	777.00	488.00	778.00	474.00	778.00	474.00	777.00	465.00	777.00	465.00	776.00	454.00	776.00	454.00	775.00	447.00	775.00	447.00	774.00	438.00	774.00	438.00	775.00	432.00	775.00	432.00	776.00	429.00	776.00	429.00	777.00	427.00	777.00	427.00	778.00	425.00	778.00	425.00	779.00	423.00	779.00	423.00	780.00	422.00	780.00	422.00	781.00	420.00	781.00	420.00	782.00	419.00	782.00	419.00	783.00	418.00	783.00	418.00	784.00	416.00	784.00	416.00	785.00	415.00	785.00	415.00	786.00	413.00	786.00	413.00	787.00	412.00	787.00	412.00	788.00	410.00	788.00	410.00	789.00	409.00	789.00	409.00	790.00	408.00	790.00	408.00	791.00	406.00	791.00	406.00	792.00	405.00	792.00	405.00	793.00	403.00	793.00	403.00	794.00	402.00	794.00	402.00	795.00	400.00	795.00	400.00	796.00	399.00	796.00	399.00	797.00	398.00	797.00	398.00	798.00	397.00	798.00	397.00	799.00	396.00	799.00	396.00	800.00	395.00	800.00	395.00	801.00	393.00	801.00	393.00	802.00	391.00	802.00	391.00	803.00	390.00	803.00	390.00	804.00	388.00	804.00	388.00	805.00	386.00	805.00	386.00	806.00	383.00	806.00	383.00	807.00	380.00	807.00	380.00	808.00	379.00	808.00	379.00	809.00	377.00	809.00	377.00	810.00	375.00	810.00	375.00	811.00	373.00	811.00	373.00	812.00	372.00	812.00	372.00	813.00	370.00	813.00	370.00	814.00	369.00	814.00	369.00	815.00	367.00	815.00	367.00	816.00	365.00	816.00	365.00	817.00	363.00	817.00	363.00	818.00	361.00	818.00	361.00	819.00	358.00	819.00	358.00	820.00	354.00	820.00	354.00	821.00	348.00	821.00	348.00	820.00	344.00	820.00	344.00	819.00	341.00	819.00	341.00	818.00	338.00	818.00	338.00	817.00	335.00	817.00	335.00	816.00	333.00	816.00	333.00	815.00	331.00	815.00	331.00	814.00	329.00	814.00	329.00	813.00	328.00	813.00	328.00	812.00	326.00	812.00	326.00	811.00	325.00	811.00	325.00	810.00	324.00	810.00	324.00	808.00	323.00	808.00	323.00	806.00	322.00	806.00	322.00	805.00	321.00	805.00	321.00	804.00	320.00	804.00	320.00	803.00	319.00	803.00	319.00	802.00	318.00	802.00	318.00	801.00	317.00	801.00	317.00	800.00	316.00	800.00	316.00	799.00	315.00	799.00	315.00	798.00	314.00	798.00	314.00	797.00	313.00	797.00	313.00	795.00	314.00	795.00	314.00	794.00	315.00	794.00	315.00	793.00	316.00	793.00	316.00	790.00	318.00	790.00	318.00	787.00	320.00	787.00	320.00	786.00	321.00	786.00	321.00	783.00	323.00	783.00	323.00	782.00	324.00	782.00	324.00	780.00	325.00	780.00	325.00	778.00	326.00	778.00	326.00	777.00	327.00	777.00	327.00	775.00	328.00	775.00	328.00	773.00	329.00	773.00	329.00	772.00	330.00	772.00	330.00	770.00	331.00	770.00	331.00	768.00	332.00	768.00	332.00	766.00	333.00	766.00	333.00	764.00	334.00	764.00	334.00	763.00	335.00	763.00	335.00	761.00	336.00	761.00	336.00	759.00	337.00	759.00	337.00	756.00	338.00	756.00	338.00	753.00	339.00	753.00	339.00	748.00	340.00	748.00	340.00	741.00	341.00	741.00	341.00	722.00	340.00	722.00	340.00	720.00	339.00	720.00	339.00	717.00	338.00	717.00	338.00	715.00	337.00	715.00	337.00	712.00	336.00	712.00	336.00	710.00	335.00	710.00	335.00	708.00	334.00	708.00	334.00	706.00	333.00	706.00	333.00	704.00	332.00	704.00	332.00	702.00	331.00	702.00	331.00	700.00	330.00	700.00	330.00	698.00	329.00	698.00	329.00	696.00	328.00	696.00	328.00	694.00	327.00	694.00	327.00	692.00	326.00	692.00	326.00	691.00	325.00	691.00	325.00	689.00	324.00	689.00	324.00	687.00	323.00	687.00	323.00	686.00	322.00	686.00	322.00	685.00	321.00	685.00	321.00	684.00	320.00	684.00	320.00	683.00	318.00	683.00	318.00	682.00	317.00	682.00	317.00	681.00	315.00	681.00	315.00	680.00	314.00	680.00	314.00	676.00	312.00	676.00	312.00	674.00	313.00	674.00	313.00	673.00	314.00	673.00	314.00	671.00	315.00	671.00	315.00	669.00	316.00	669.00	316.00	667.00	317.00	667.00	317.00	664.00	318.00	664.00	318.00	661.00	319.00	661.00	319.00	659.00	320.00	659.00	320.00	655.00	321.00	655.00	321.00	650.00	322.00	650.00	322.00	647.00	323.00	647.00	323.00	644.00	324.00	644.00	324.00	641.00	325.00	641.00	325.00	638.00	326.00	638.00	326.00	635.00	327.00	635.00	327.00	633.00	328.00	633.00	328.00	630.00	329.00	630.00	329.00	628.00	330.00	628.00	330.00	626.00	331.00	626.00	331.00	625.00	332.00	625.00	332.00	624.00	333.00	624.00	333.00	621.00	334.00	621.00	334.00	620.00	335.00	620.00	335.00	619.00	336.00	619.00	336.00	618.00	338.00	618.00	338.00	617.00	339.00	617.00	339.00	616.00	340.00	616.00	340.00	615.00	341.00	615.00	341.00	614.00	342.00	614.00	342.00	613.00	343.00	613.00	343.00	612.00	344.00	612.00	344.00	611.00	346.00	611.00	346.00	610.00	349.00	610.00	349.00	609.00	350.00	609.00	350.00	608.00	353.00	608.00	353.00	607.00	357.00	607.00	357.00	606.00	373.00	606.00	373.00	605.00	386.00	605.00	386.00	604.00	395.00	604.00	395.00	603.00	402.00	603.00	402.00	602.00	409.00	602.00	409.00	601.00	414.00	601.00	414.00	600.00	416.00	600.00	416.00	599.00	419.00	599.00	419.00	598.00	422.00	598.00	422.00	597.00	429.00	597.00	429.00	596.00	444.00	596.00	444.00	597.00	446.00	597.00	446.00	598.00	447.00	598.00	447.00	599.00	450.00	599.00	450.00	600.00	452.00	600.00	452.00	601.00	453.00	601.00	453.00	603.00	452.00	603.00	452.00	604.00	451.00	604.00	451.00	606.00	450.00	606.00	450.00	607.00	449.00	607.00	449.00	610.00	448.00	610.00	448.00	613.00	447.00	613.00	447.00	616.00	446.00	616.00	446.00	619.00	445.00	619.00	445.00	622.00	444.00	622.00	444.00	625.00	443.00	625.00	443.00	626.00	442.00	626.00	442.00	628.00	441.00	628.00	441.00	630.00	440.00	630.00	440.00	631.00	439.00	631.00	439.00	633.00	438.00	633.00	438.00	634.00	437.00	634.00	437.00	635.00	436.00	635.00	436.00	636.00	435.00	636.00	435.00	637.00	434.00	637.00	434.00	638.00	433.00	638.00	433.00	640.00	432.00	640.00	432.00	641.00	431.00	641.00	431.00	642.00	430.00	642.00	430.00	643.00	429.00	643.00	429.00	645.00	428.00	645.00	428.00	646.00	427.00	646.00	427.00	647.00	426.00	647.00	426.00	649.00	425.00	649.00	425.00	651.00	424.00	651.00	424.00	652.00	423.00	652.00	423.00	653.00	422.00	653.00	422.00	655.00	421.00	655.00	421.00	656.00	420.00	656.00	420.00	658.00	419.00	658.00	419.00	660.00	418.00	660.00	418.00	661.00	417.00	661.00	417.00	663.00	416.00	663.00	416.00	666.00	415.00	666.00	415.00	668.00	414.00	668.00	414.00	677.00	415.00	677.00	415.00	682.00	416.00	682.00	416.00	683.00	417.00	683.00	417.00	685.00	418.00	685.00	418.00	686.00	419.00	686.00	419.00	687.00	420.00	687.00	420.00	688.00	421.00	688.00	421.00	689.00	422.00	689.00	422.00	690.00	423.00	690.00	423.00	691.00	424.00	691.00	424.00	692.00	425.00	692.00	425.00	693.00	427.00	693.00	427.00	694.00	428.00	694.00	428.00	695.00	430.00	695.00	430.00	696.00	432.00	696.00	432.00	697.00	436.00	697.00	436.00	698.00	440.00	698.00	440.00	699.00	445.00	699.00	445.00	700.00	450.00	700.00	450.00	701.00	458.00	701.00	458.00	700.00	461.00	700.00	461.00	699.00	464.00	699.00	464.00	698.00	467.00	698.00	467.00	697.00	470.00	697.00	470.00	696.00	473.00	696.00	473.00	695.00	475.00	695.00	475.00	694.00	476.00	694.00	476.00	693.00	478.00	693.00	478.00	692.00	479.00	692.00	479.00	691.00	481.00	691.00	481.00	690.00	482.00	690.00	482.00	689.00	483.00	689.00	483.00	687.00	486.00	687.00	486.00	686.00	487.00	686.00	487.00	685.00	489.00	685.00	489.00	684.00	490.00	684.00	490.00	683.00	492.00	683.00	492.00	682.00	493.00	682.00	493.00	681.00	494.00	681.00	494.00	680.00	497.00	680.00	497.00	681.00	498.00	681.00	498.00	683.00	499.00	683.00	499.00	686.00	500.00	686.00	500.00	688.00	501.00	688.00	501.00	691.00	502.00	691.00	502.00	695.00	503.00	695.00	503.00	697.00	504.00	697.00	504.00	698.00	505.00	698.00	505.00	700.00	506.00	700.00	506.00	703.00	507.00	703.00	507.00	704.00	508.00	704.00	508.00	706.00	509.00	706.00	509.00	707.00	510.00	707.00	510.00	708.00	511.00	708.00	511.00	709.00	512.00	709.00	512.00	710.00	513.00	710.00	513.00	712.00	514.00	712.00	514.00	713.00	515.00	713.00	515.00	714.00	516.00	714.00	516.00	715.00	517.00	715.00	517.00	717.00	518.00	717.00	518.00	718.00	519.00	718.00	519.00	720.00	520.00	720.00	520.00	722.00	521.00	722.00	521.00	723.00	522.00	723.00	522.00	724.00	523.00	724.00	523.00	727.00	524.00	727.00	524.00	729.00	525.00	729.00	525.00	731.00	526.00	731.00	526.00	734.00	527.00	734.00	527.00	736.00	526.00	736.00	526.00	740.00	528.00	740.00	528.00	742.00	527.00	742.00
T1_thres.tif	0649-0460	208.99	296.10	1063.02	40.00	0.0184	495.00	670.00	494.00	670.00	494.00	672.00	493.00	672.00	493.00	674.00	492.00	674.00	492.00	677.00	491.00	677.00	491.00	678.00	490.00	678.00	490.00	679.00	489.00	679.00	489.00	680.00	487.00	680.00	487.00	681.00	486.00	681.00	486.00	682.00	484.00	682.00	484.00	683.00	483.00	683.00	483.00	684.00	481.00	684.00	481.00	685.00	480.00	685.00	480.00	686.00	479.00	686.00	479.00	687.00	478.00	687.00	478.00	688.00	476.00	688.00	476.00	689.00	475.00	689.00	475.00	690.00	473.00	690.00	473.00	691.00	472.00	691.00	472.00	692.00	470.00	692.00	470.00	693.00	467.00	693.00	467.00	694.00	464.00	694.00	464.00	695.00	461.00	695.00	461.00	696.00	458.00	696.00	458.00	697.00	455.00	697.00	455.00	698.00	453.00	698.00	453.00	697.00	448.00	697.00	448.00	696.00	443.00	696.00	443.00	695.00	439.00	695.00	439.00	694.00	435.00	694.00	435.00	693.00	433.00	693.00	433.00	692.00	431.00	692.00	431.00	691.00	429.00	691.00	429.00	690.00	428.00	690.00	428.00	689.00	426.00	689.00	426.00	687.00	424.00	687.00	424.00	686.00	423.00	686.00	423.00	685.00	422.00	685.00	422.00	684.00	421.00	684.00	421.00	682.00	420.00	682.00	420.00	681.00	419.00	681.00	419.00	679.00	418.00	679.00	418.00	675.00	417.00	675.00	417.00	671.00	418.00	671.00	418.00	669.00	419.00	669.00	419.00	666.00	420.00	666.00	420.00	664.00	421.00	664.00	421.00	663.00	422.00	663.00	422.00	661.00	423.00	661.00	423.00	658.00	425.00	658.00	425.00	655.00	427.00	655.00	427.00	654.00	428.00	654.00	428.00	652.00	429.00	652.00	429.00	650.00	430.00	650.00	430.00	649.00	431.00	649.00	431.00	648.00	432.00	648.00	432.00	645.00	434.00	645.00	434.00	644.00	435.00	644.00	435.00	643.00	436.00	643.00	436.00	641.00	437.00	641.00	437.00	640.00	438.00	640.00	438.00	639.00	439.00	639.00	439.00	637.00	441.00	637.00	441.00	636.00	442.00	636.00	442.00	634.00	443.00	634.00	443.00	633.00	444.00	633.00	444.00	631.00	445.00	631.00	445.00	629.00	446.00	629.00	446.00	628.00	447.00	628.00	447.00	625.00	448.00	625.00	448.00	622.00	449.00	622.00	449.00	619.00	450.00	619.00	450.00	616.00	451.00	616.00	451.00	613.00	452.00	613.00	452.00	610.00	453.00	610.00	453.00	609.00	454.00	609.00	454.00	607.00	455.00	607.00	455.00	606.00	456.00	606.00	456.00	603.00	457.00	603.00	457.00	604.00	460.00	604.00	460.00	602.00	461.00	602.00	461.00	601.00	466.00	601.00	466.00	602.00	468.00	602.00	468.00	603.00	469.00	603.00	469.00	604.00	470.00	604.00	470.00	606.00	471.00	606.00	471.00	607.00	472.00	607.00	472.00	608.00	473.00	608.00	473.00	609.00	474.00	609.00	474.00	611.00	475.00	611.00	475.00	612.00	476.00	612.00	476.00	613.00	477.00	613.00	477.00	614.00	478.00	614.00	478.00	615.00	479.00	615.00	479.00	616.00	481.00	616.00	481.00	617.00	482.00	617.00	482.00	618.00	483.00	618.00	483.00	619.00	485.00	619.00	485.00	620.00	487.00	620.00	487.00	621.00	488.00	621.00	488.00	622.00	490.00	622.00	490.00	623.00	492.00	623.00	492.00	624.00	494.00	624.00	494.00	625.00	497.00	625.00	497.00	626.00	503.00	626.00	503.00	627.00	502.00	627.00	502.00	630.00	501.00	630.00	501.00	638.00	502.00	638.00	502.00	645.00	501.00	645.00	501.00	651.00	500.00	651.00	500.00	656.00	499.00	656.00	499.00	660.00	498.00	660.00	498.00	663.00	497.00	663.00	497.00	665.00	496.00	665.00	496.00	668.00	495.00	668.00
T1_thres.tif	0646-0552	249.83	290.06	2763.15	63.99	0.0626	591.00	650.00	590.00	650.00	590.00	667.00	591.00	667.00	591.00	677.00	592.00	677.00	592.00	687.00	593.00	687.00	593.00	690.00	594.00	690.00	594.00	693.00	592.00	693.00	592.00	694.00	591.00	694.00	591.00	695.00	590.00	695.00	590.00	696.00	589.00	696.00	589.00	697.00	588.00	697.00	588.00	698.00	587.00	698.00	587.00	699.00	586.00	699.00	586.00	701.00	585.00	701.00	585.00	703.00	584.00	703.00	584.00	705.00	583.00	705.00	583.00	707.00	582.00	707.00	582.00	709.00	581.00	709.00	581.00	711.00	580.00	711.00	580.00	713.00	579.00	713.00	579.00	715.00	578.00	715.00	578.00	716.00	577.00	716.00	577.00	717.00	576.00	717.00	576.00	719.00	575.00	719.00	575.00	720.00	574.00	720.00	574.00	721.00	573.00	721.00	573.00	722.00	572.00	722.00	572.00	723.00	571.00	723.00	571.00	724.00	569.00	724.00	569.00	725.00	561.00	725.00	561.00	724.00	557.00	724.00	557.00	723.00	551.00	723.00	551.00	722.00	540.00	722.00	540.00	723.00	537.00	723.00	537.00	724.00	535.00	724.00	535.00	725.00	533.00	725.00	533.00	726.00	532.00	726.00	532.00	727.00	531.00	727.00	531.00	729.00	530.00	729.00	530.00	731.00	529.00	731.00	529.00	729.00	528.00	729.00	528.00	727.00	527.00	727.00	527.00	724.00	526.00	724.00	526.00	722.00	525.00	722.00	525.00	721.00	524.00	721.00	524.00	719.00	523.00	719.00	523.00	717.00	522.00	717.00	522.00	716.00	521.00	716.00	521.00	714.00	520.00	714.00	520.00	713.00	519.00	713.00	519.00	712.00	518.00	712.00	518.00	711.00	517.00	711.00	517.00	709.00	516.00	709.00	516.00	708.00	515.00	708.00	515.00	707.00	514.00	707.00	514.00	705.00	513.00	705.00	513.00	704.00	512.00	704.00	512.00	703.00	511.00	703.00	511.00	702.00	510.00	702.00	510.00	700.00	509.00	700.00	509.00	698.00	508.00	698.00	508.00	696.00	507.00	696.00	507.00	694.00	506.00	694.00	506.00	692.00	505.00	692.00	505.00	689.00	504.00	689.00	504.00	686.00	503.00	686.00	503.00	684.00	502.00	684.00	502.00	681.00	501.00	681.00	501.00	679.00	500.00	679.00	500.00	676.00	497.00	676.00	497.00	673.00	498.00	673.00	498.00	671.00	499.00	671.00	499.00	668.00	500.00	668.00	500.00	666.00	501.00	666.00	501.00	663.00	502.00	663.00	502.00	659.00	503.00	659.00	503.00	654.00	504.00	654.00	504.00	648.00	505.00	648.00	505.00	635.00	504.00	635.00	504.00	633.00	505.00	633.00	505.00	629.00	506.00	629.00	506.00	628.00	509.00	628.00	509.00	627.00	510.00	627.00	510.00	624.00	511.00	624.00	511.00	623.00	514.00	623.00	514.00	622.00	515.00	622.00	515.00	621.00	516.00	621.00	516.00	620.00	517.00	620.00	517.00	618.00	518.00	618.00	518.00	616.00	519.00	616.00	519.00	607.00	518.00	607.00	518.00	605.00	517.00	605.00	517.00	603.00	516.00	603.00	516.00	602.00	515.00	602.00	515.00	601.00	514.00	601.00	514.00	600.00	513.00	600.00	513.00	598.00	511.00	598.00	511.00	596.00	510.00	596.00	510.00	595.00	509.00	595.00	509.00	594.00	507.00	594.00	507.00	593.00	506.00	593.00	506.00	592.00	505.00	592.00	505.00	591.00	503.00	591.00	503.00	589.00	502.00	589.00	502.00	588.00	504.00	588.00	504.00	584.00	505.00	584.00	505.00	583.00	506.00	583.00	506.00	580.00	507.00	580.00	507.00	579.00	508.00	579.00	508.00	578.00	509.00	578.00	509.00	577.00	513.00	577.00	513.00	576.00	514.00	576.00	514.00	575.00	517.00	575.00	517.00	574.00	519.00	574.00	519.00	573.00	521.00	573.00	521.00	572.00	523.00	572.00	523.00	571.00	525.00	571.00	525.00	570.00	527.00	570.00	527.00	569.00	530.00	569.00	530.00	568.00	533.00	568.00	533.00	567.00	536.00	567.00	536.00	566.00	540.00	566.00	540.00	565.00	542.00	565.00	542.00	564.00	548.00	564.00	548.00	563.00	554.00	563.00	554.00	562.00	566.00	562.00	566.00	563.00	577.00	563.00	577.00	564.00	585.00	564.00	585.00	565.00	587.00	565.00	587.00	567.00	589.00	567.00	589.00	569.00	591.00	569.00	591.00	570.00	592.00	570.00	592.00	572.00	593.00	572.00	593.00	573.00	594.00	573.00	594.00	575.00	595.00	575.00	595.00	577.00	596.00	577.00	596.00	578.00	597.00	578.00	597.00	580.00	598.00	580.00	598.00	581.00	599.00	581.00	599.00	583.00	600.00	583.00	600.00	584.00	601.00	584.00	601.00	585.00	602.00	585.00	602.00	586.00	603.00	586.00	603.00	588.00	604.00	588.00	604.00	591.00	605.00	591.00	605.00	594.00	606.00	594.00	606.00	599.00	607.00	599.00	607.00	604.00	608.00	604.00	608.00	620.00	607.00	620.00	607.00	622.00	606.00	622.00	606.00	623.00	605.00	623.00	605.00	624.00	604.00	624.00	604.00	625.00	603.00	625.00	603.00	626.00	602.00	626.00	602.00	628.00	601.00	628.00	601.00	629.00	600.00	629.00	600.00	631.00	599.00	631.00	599.00	632.00	598.00	632.00	598.00	634.00	597.00	634.00	597.00	636.00	596.00	636.00	596.00	637.00	595.00	637.00	595.00	639.00	594.00	639.00	594.00	642.00	593.00	642.00	593.00	645.00	592.00	645.00	592.00	647.00	591.00	647.00
T1_thres.tif	0603-0323	132.77	265.53	15969.42	28.61	0.0510	586.00	548.00	585.00	548.00	585.00	549.00	584.00	549.00	584.00	551.00	583.00	551.00	583.00	553.00	582.00	553.00	582.00	554.00	581.00	554.00	581.00	560.00	582.00	560.00	582.00	561.00	580.00	561.00	580.00	560.00	568.00	560.00	568.00	559.00	551.00	559.00	551.00	560.00	545.00	560.00	545.00	561.00	539.00	561.00	539.00	562.00	537.00	562.00	537.00	563.00	533.00	563.00	533.00	564.00	530.00	564.00	530.00	565.00	527.00	565.00	527.00	566.00	524.00	566.00	524.00	567.00	522.00	567.00	522.00	568.00	520.00	568.00	520.00	569.00	518.00	569.00	518.00	570.00	516.00	570.00	516.00	571.00	514.00	571.00	514.00	572.00	511.00	572.00	511.00	573.00	510.00	573.00	510.00	574.00	507.00	574.00	507.00	575.00	506.00	575.00	506.00	576.00	505.00	576.00	505.00	577.00	504.00	577.00	504.00	578.00	503.00	578.00	503.00	580.00	502.00	580.00	502.00	581.00	501.00	581.00	501.00	582.00	500.00	582.00	500.00	585.00	499.00	585.00	499.00	587.00	497.00	587.00	497.00	586.00	495.00	586.00	495.00	585.00	492.00	585.00	492.00	584.00	488.00	584.00	488.00	583.00	477.00	583.00	477.00	584.00	473.00	584.00	473.00	585.00	470.00	585.00	470.00	586.00	469.00	586.00	469.00	588.00	468.00	588.00	468.00	591.00	467.00	591.00	467.00	598.00	458.00	598.00	458.00	599.00	456.00	599.00	456.00	598.00	455.00	598.00	455.00	597.00	453.00	597.00	453.00	596.00	450.00	596.00	450.00	595.00	448.00	595.00	448.00	594.00	446.00	594.00	446.00	593.00	426.00	593.00	426.00	594.00	419.00	594.00	419.00	595.00	416.00	595.00	416.00	596.00	413.00	596.00	413.00	597.00	411.00	597.00	411.00	598.00	406.00	598.00	406.00	599.00	399.00	599.00	399.00	600.00	392.00	600.00	392.00	601.00	383.00	601.00	383.00	602.00	370.00	602.00	370.00	603.00	354.00	603.00	354.00	604.00	350.00	604.00	350.00	605.00	347.00	605.00	347.00	606.00	346.00	606.00	346.00	607.00	343.00	607.00	343.00	608.00	341.00	608.00	341.00	609.00	340.00	609.00	340.00	610.00	339.00	610.00	339.00	611.00	338.00	611.00	338.00	612.00	337.00	612.00	337.00	613.00	336.00	613.00	336.00	614.00	335.00	614.00	335.00	615.00	334.00	615.00	334.00	616.00	333.00	616.00	333.00	617.00	332.00	617.00	332.00	618.00	331.00	618.00	331.00	619.00	330.00	619.00	330.00	621.00	329.00	621.00	329.00	622.00	328.00	622.00	328.00	623.00	327.00	623.00	327.00	625.00	326.00	625.00	326.00	627.00	325.00	627.00	325.00	630.00	324.00	630.00	324.00	632.00	323.00	632.00	323.00	635.00	322.00	635.00	322.00	638.00	321.00	638.00	321.00	641.00	320.00	641.00	320.00	644.00	319.00	644.00	319.00	647.00	318.00	647.00	318.00	652.00	317.00	652.00	317.00	656.00	316.00	656.00	316.00	658.00	315.00	658.00	315.00	661.00	314.00	661.00	314.00	664.00	313.00	664.00	313.00	666.00	312.00	666.00	312.00	668.00	311.00	668.00	311.00	670.00	310.00	670.00	310.00	671.00	309.00	671.00	309.00	676.00	305.00	676.00	305.00	677.00	303.00	677.00	303.00	678.00	300.00	678.00	300.00	679.00	297.00	679.00	297.00	680.00	294.00	680.00	294.00	681.00	292.00	681.00	292.00	682.00	290.00	682.00	290.00	683.00	288.00	683.00	288.00	684.00	287.00	684.00	287.00	685.00	285.00	685.00	285.00	686.00	283.00	686.00	283.00	687.00	281.00	687.00	281.00	688.00	279.00	688.00	279.00	689.00	277.00	689.00	277.00	690.00	276.00	690.00	276.00	691.00	274.00	691.00	274.00	692.00	273.00	692.00	273.00	693.00	272.00	693.00	272.00	694.00	271.00	694.00	271.00	695.00	270.00	695.00	270.00	696.00	269.00	696.00	269.00	698.00	268.00	698.00	268.00	699.00	267.00	699.00	267.00	700.00	266.00	700.00	266.00	701.00	265.00	701.00	265.00	702.00	264.00	702.00	264.00	704.00	263.00	704.00	263.00	705.00	262.00	705.00	262.00	707.00	261.00	707.00	261.00	708.00	260.00	708.00	260.00	709.00	259.00	709.00	259.00	710.00	258.00	710.00	258.00	712.00	257.00	712.00	257.00	713.00	256.00	713.00	256.00	714.00	255.00	714.00	255.00	716.00	254.00	716.00	254.00	717.00	253.00	717.00	253.00	719.00	252.00	719.00	252.00	721.00	251.00	721.00	251.00	723.00	250.00	723.00	250.00	724.00	249.00	724.00	249.00	725.00	248.00	725.00	248.00	727.00	247.00	727.00	247.00	728.00	246.00	728.00	246.00	729.00	245.00	729.00	245.00	731.00	244.00	731.00	244.00	733.00	242.00	733.00	242.00	735.00	241.00	735.00	241.00	737.00	240.00	737.00	240.00	738.00	239.00	738.00	239.00	740.00	238.00	740.00	238.00	741.00	237.00	741.00	237.00	743.00	236.00	743.00	236.00	744.00	235.00	744.00	235.00	746.00	234.00	746.00	234.00	748.00	233.00	748.00	233.00	749.00	231.00	749.00	231.00	750.00	230.00	750.00	230.00	751.00	229.00	751.00	229.00	752.00	227.00	752.00	227.00	753.00	226.00	753.00	226.00	754.00	224.00	754.00	224.00	755.00	223.00	755.00	223.00	756.00	221.00	756.00	221.00	757.00	217.00	757.00	217.00	758.00	213.00	758.00	213.00	759.00	211.00	759.00	211.00	760.00	210.00	760.00	210.00	761.00	209.00	761.00	209.00	762.00	208.00	762.00	208.00	763.00	207.00	763.00	207.00	764.00	206.00	764.00	206.00	765.00	205.00	765.00	205.00	761.00	204.00	761.00	204.00	756.00	203.00	756.00	203.00	749.00	202.00	749.00	202.00	743.00	201.00	743.00	201.00	738.00	200.00	738.00	200.00	731.00	199.00	731.00	199.00	727.00	198.00	727.00	198.00	725.00	197.00	725.00	197.00	722.00	196.00	722.00	196.00	719.00	195.00	719.00	195.00	717.00	194.00	717.00	194.00	715.00	193.00	715.00	193.00	712.00	192.00	712.00	192.00	710.00	191.00	710.00	191.00	709.00	189.00	709.00	189.00	708.00	187.00	708.00	187.00	707.00	185.00	707.00	185.00	706.00	181.00	706.00	181.00	705.00	178.00	705.00	178.00	704.00	164.00	704.00	164.00	705.00	159.00	705.00	159.00	706.00	157.00	706.00	157.00	707.00	155.00	707.00	155.00	708.00	153.00	708.00	153.00	709.00	151.00	709.00	151.00	710.00	150.00	710.00	150.00	711.00	148.00	711.00	148.00	712.00	147.00	712.00	147.00	713.00	146.00	713.00	146.00	714.00	145.00	714.00	145.00	715.00	144.00	715.00	144.00	716.00	142.00	716.00	142.00	717.00	141.00	717.00	141.00	718.00	140.00	718.00	140.00	719.00	139.00	719.00	139.00	720.00	137.00	720.00	137.00	722.00	135.00	722.00	135.00	723.00	134.00	723.00	134.00	724.00	133.00	724.00	133.00	725.00	132.00	725.00	132.00	726.00	130.00	726.00	130.00	727.00	129.00	727.00	129.00	728.00	128.00	728.00	128.00	729.00	126.00	729.00	126.00	730.00	123.00	730.00	123.00	731.00	121.00	731.00	121.00	732.00	120.00	732.00	120.00	733.00	118.00	733.00	118.00	734.00	117.00	734.00	117.00	735.00	115.00	735.00	115.00	736.00	113.00	736.00	113.00	737.00	111.00	737.00	111.00	738.00	97.00	738.00	97.00	737.00	90.00	737.00	90.00	738.00	88.00	738.00	88.00	739.00	87.00	739.00	87.00	740.00	85.00	740.00	85.00	741.00	84.00	741.00	84.00	740.00	83.00	740.00	83.00	736.00	82.00	736.00	82.00	733.00	81.00	733.00	81.00	731.00	80.00	731.00	80.00	728.00	79.00	728.00	79.00	726.00	78.00	726.00	78.00	723.00	77.00	723.00	77.00	721.00	76.00	721.00	76.00	718.00	75.00	718.00	75.00	716.00	74.00	716.00	74.00	714.00	73.00	714.00	73.00	712.00	72.00	712.00	72.00	710.00	71.00	710.00	71.00	708.00	70.00	708.00	70.00	706.00	69.00	706.00	69.00	704.00	68.00	704.00	68.00	702.00	67.00	702.00	67.00	699.00	66.00	699.00	66.00	697.00	65.00	697.00	65.00	695.00	64.00	695.00	64.00	694.00	63.00	694.00	63.00	693.00	62.00	693.00	62.00	691.00	61.00	691.00	61.00	689.00	60.00	689.00	60.00	688.00	59.00	688.00	59.00	687.00	58.00	687.00	58.00	686.00	57.00	686.00	57.00	685.00	56.00	685.00	56.00	684.00	55.00	684.00	55.00	683.00	54.00	683.00	54.00	682.00	53.00	682.00	53.00	681.00	52.00	681.00	52.00	680.00	51.00	680.00	51.00	678.00	50.00	678.00	50.00	677.00	49.00	677.00	49.00	675.00	48.00	675.00	48.00	673.00	47.00	673.00	47.00	666.00	48.00	666.00	48.00	662.00	49.00	662.00	49.00	660.00	50.00	660.00	50.00	658.00	51.00	658.00	51.00	656.00	52.00	656.00	52.00	654.00	53.00	654.00	53.00	652.00	54.00	652.00	54.00	650.00	55.00	650.00	55.00	648.00	56.00	648.00	56.00	645.00	57.00	645.00	57.00	642.00	58.00	642.00	58.00	638.00	59.00	638.00	59.00	635.00	60.00	635.00	60.00	630.00	61.00	630.00	61.00	626.00	62.00	626.00	62.00	621.00	63.00	621.00	63.00	611.00	62.00	611.00	62.00	605.00	61.00	605.00	61.00	602.00	60.00	602.00	60.00	600.00	59.00	600.00	59.00	598.00	58.00	598.00	58.00	597.00	57.00	597.00	57.00	596.00	59.00	596.00	59.00	595.00	63.00	595.00	63.00	594.00	65.00	594.00	65.00	593.00	67.00	593.00	67.00	592.00	68.00	592.00	68.00	591.00	69.00	591.00	69.00	590.00	70.00	590.00	70.00	589.00	71.00	589.00	71.00	588.00	72.00	588.00	72.00	581.00	71.00	581.00	71.00	579.00	73.00	579.00	73.00	578.00	75.00	578.00	75.00	577.00	77.00	577.00	77.00	576.00	79.00	576.00	79.00	575.00	81.00	575.00	81.00	574.00	83.00	574.00	83.00	573.00	85.00	573.00	85.00	572.00	87.00	572.00	87.00	571.00	89.00	571.00	89.00	570.00	91.00	570.00	91.00	569.00	93.00	569.00	93.00	568.00	98.00	568.00	98.00	567.00	119.00	567.00	119.00	566.00	130.00	566.00	130.00	565.00	137.00	565.00	137.00	566.00	142.00	566.00	142.00	567.00	173.00	567.00	173.00	566.00	178.00	566.00	178.00	565.00	182.00	565.00	182.00	564.00	185.00	564.00	185.00	563.00	188.00	563.00	188.00	562.00	189.00	562.00	189.00	561.00	191.00	561.00	191.00	559.00	194.00	559.00	194.00	558.00	195.00	558.00	195.00	557.00	197.00	557.00	197.00	556.00	198.00	556.00	198.00	554.00	201.00	554.00	201.00	553.00	202.00	553.00	202.00	552.00	203.00	552.00	203.00	550.00	205.00	550.00	205.00	549.00	206.00	549.00	206.00	548.00	207.00	548.00	207.00	547.00	208.00	547.00	208.00	546.00	209.00	546.00	209.00	544.00	211.00	544.00	211.00	541.00	212.00	541.00	212.00	540.00	214.00	540.00	214.00	538.00	215.00	538.00	215.00	536.00	216.00	536.00	216.00	533.00	218.00	533.00	218.00	531.00	219.00	531.00	219.00	530.00	220.00	530.00	220.00	528.00	221.00	528.00	221.00	526.00	222.00	526.00	222.00	524.00	223.00	524.00	223.00	522.00	224.00	522.00	224.00	520.00	226.00	520.00	226.00	518.00	227.00	518.00	227.00	517.00	228.00	517.00	228.00	515.00	229.00	515.00	229.00	514.00	230.00	514.00	230.00	512.00	231.00	512.00	231.00	511.00	232.00	511.00	232.00	508.00	233.00	508.00	233.00	507.00	235.00	507.00	235.00	506.00	236.00	506.00	236.00	505.00	237.00	505.00	237.00	504.00	238.00	504.00	238.00	501.00	239.00	501.00	239.00	500.00	240.00	500.00	240.00	499.00	242.00	499.00	242.00	498.00	243.00	498.00	243.00	497.00	244.00	497.00	244.00	495.00	246.00	495.00	246.00	494.00	247.00	494.00	247.00	491.00	248.00	491.00	248.00	490.00	249.00	490.00	249.00	489.00	250.00	489.00	250.00	488.00	251.00	488.00	251.00	487.00	252.00	487.00	252.00	486.00	253.00	486.00	253.00	485.00	255.00	485.00	255.00	484.00	256.00	484.00	256.00	482.00	257.00	482.00	257.00	481.00	258.00	481.00	258.00	480.00	259.00	480.00	259.00	479.00	260.00	479.00	260.00	478.00	261.00	478.00	261.00	477.00	262.00	477.00	262.00	476.00	263.00	476.00	263.00	475.00	264.00	475.00	264.00	474.00	265.00	474.00	265.00	473.00	266.00	473.00	266.00	472.00	267.00	472.00	267.00	471.00	268.00	471.00	268.00	470.00	269.00	470.00	269.00	469.00	270.00	469.00	270.00	468.00	271.00	468.00	271.00	467.00	272.00	467.00	272.00	466.00	273.00	466.00	273.00	465.00	276.00	465.00	276.00	463.00	277.00	463.00	277.00	462.00	278.00	462.00	278.00	461.00	281.00	461.00	281.00	460.00	283.00	460.00	283.00	459.00	285.00	459.00	285.00	458.00	287.00	458.00	287.00	457.00	289.00	457.00	289.00	456.00	292.00	456.00	292.00	455.00	294.00	455.00	294.00	454.00	299.00	454.00	299.00	453.00	300.00	453.00	300.00	454.00	304.00	454.00	304.00	455.00	306.00	455.00	306.00	456.00	308.00	456.00	308.00	457.00	309.00	457.00	309.00	458.00	310.00	458.00	310.00	459.00	311.00	459.00	311.00	460.00	312.00	460.00	312.00	461.00	313.00	461.00	313.00	463.00	314.00	463.00	314.00	464.00	315.00	464.00	315.00	466.00	316.00	466.00	316.00	468.00	317.00	468.00	317.00	469.00	318.00	469.00	318.00	472.00	319.00	472.00	319.00	474.00	320.00	474.00	320.00	477.00	321.00	477.00	321.00	479.00	322.00	479.00	322.00	482.00	323.00	482.00	323.00	486.00	324.00	486.00	324.00	491.00	325.00	491.00	325.00	494.00	326.00	494.00	326.00	496.00	327.00	496.00	327.00	498.00	328.00	498.00	328.00	499.00	329.00	499.00	329.00	500.00	330.00	500.00	330.00	501.00	331.00	501.00	331.00	502.00	333.00	502.00	333.00	503.00	337.00	503.00	337.00	504.00	341.00	504.00	341.00	503.00	347.00	503.00	347.00	502.00	348.00	502.00	348.00	501.00	350.00	501.00	350.00	500.00	352.00	500.00	352.00	499.00	353.00	499.00	353.00	497.00	354.00	497.00	354.00	496.00	357.00	496.00	357.00	495.00	358.00	495.00	358.00	493.00	359.00	493.00	359.00	492.00	360.00	492.00	360.00	491.00	361.00	491.00	361.00	488.00	363.00	488.00	363.00	487.00	364.00	487.00	364.00	486.00	365.00	486.00	365.00	483.00	367.00	483.00	367.00	481.00	368.00	481.00	368.00	480.00	369.00	480.00	369.00	478.00	371.00	478.00	371.00	475.00	372.00	475.00	372.00	474.00	374.00	474.00	374.00	473.00	375.00	473.00	375.00	470.00	377.00	470.00	377.00	469.00	378.00	469.00	378.00	467.00	379.00	467.00	379.00	466.00	380.00	466.00	380.00	463.00	381.00	463.00	381.00	462.00	383.00	462.00	383.00	461.00	384.00	461.00	384.00	459.00	385.00	459.00	385.00	458.00	386.00	458.00	386.00	457.00	389.00	457.00	389.00	456.00	390.00	456.00	390.00	455.00	391.00	455.00	391.00	454.00	393.00	454.00	393.00	453.00	395.00	453.00	395.00	452.00	398.00	452.00	398.00	451.00	399.00	451.00	399.00	450.00	401.00	450.00	401.00	449.00	404.00	449.00	404.00	448.00	406.00	448.00	406.00	447.00	409.00	447.00	409.00	444.00	411.00	444.00	411.00	443.00	414.00	443.00	414.00	442.00	419.00	442.00	419.00	443.00	422.00	443.00	422.00	444.00	424.00	444.00	424.00	445.00	426.00	445.00	426.00	446.00	428.00	446.00	428.00	447.00	430.00	447.00	430.00	448.00	432.00	448.00	432.00	449.00	434.00	449.00	434.00	450.00	435.00	450.00	435.00	451.00	436.00	451.00	436.00	452.00	437.00	452.00	437.00	453.00	439.00	453.00	439.00	454.00	440.00	454.00	440.00	455.00	441.00	455.00	441.00	456.00	442.00	456.00	442.00	458.00	443.00	458.00	443.00	459.00	444.00	459.00	444.00	460.00	445.00	460.00	445.00	461.00	446.00	461.00	446.00	462.00	447.00	462.00	447.00	463.00	448.00	463.00	448.00	465.00	449.00	465.00	449.00	466.00	450.00	466.00	450.00	468.00	451.00	468.00	451.00	469.00	452.00	469.00	452.00	473.00	453.00	473.00	453.00	475.00	454.00	475.00	454.00	479.00	455.00	479.00	455.00	483.00	456.00	483.00	456.00	487.00	457.00	487.00	457.00	491.00	456.00	491.00	456.00	494.00	459.00	494.00	459.00	495.00	465.00	495.00	465.00	496.00	469.00	496.00	469.00	497.00	474.00	497.00	474.00	498.00	484.00	498.00	484.00	497.00	493.00	497.00	493.00	496.00	497.00	496.00	497.00	495.00	501.00	495.00	501.00	494.00	504.00	494.00	504.00	492.00	507.00	492.00	507.00	491.00	509.00	491.00	509.00	490.00	512.00	490.00	512.00	489.00	514.00	489.00	514.00	487.00	517.00	487.00	517.00	486.00	519.00	486.00	519.00	485.00	522.00	485.00	522.00	484.00	525.00	484.00	525.00	483.00	528.00	483.00	528.00	482.00	530.00	482.00	530.00	481.00	533.00	481.00	533.00	480.00	538.00	480.00	538.00	479.00	540.00	479.00	540.00	478.00	546.00	478.00	546.00	477.00	550.00	477.00	550.00	476.00	554.00	476.00	554.00	475.00	559.00	475.00	559.00	474.00	568.00	474.00	568.00	475.00	573.00	475.00	573.00	476.00	576.00	476.00	576.00	477.00	579.00	477.00	579.00	478.00	582.00	478.00	582.00	479.00	583.00	479.00	583.00	480.00	584.00	480.00	584.00	481.00	585.00	481.00	585.00	482.00	586.00	482.00	586.00	483.00	587.00	483.00	587.00	484.00	588.00	484.00	588.00	485.00	589.00	485.00	589.00	486.00	590.00	486.00	590.00	487.00	591.00	487.00	591.00	488.00	592.00	488.00	592.00	489.00	593.00	489.00	593.00	491.00	594.00	491.00	594.00	492.00	595.00	492.00	595.00	494.00	596.00	494.00	596.00	497.00	597.00	497.00	597.00	500.00	598.00	500.00	598.00	504.00	599.00	504.00	599.00	516.00	598.00	516.00	598.00	521.00	597.00	521.00	597.00	525.00	596.00	525.00	596.00	528.00	595.00	528.00	595.00	530.00	594.00	530.00	594.00	532.00	593.00	532.00	593.00	534.00	592.00	534.00	592.00	536.00	591.00	536.00	591.00	538.00	590.00	538.00	590.00	540.00	589.00	540.00	589.00	543.00	588.00	543.00	588.00	545.00	587.00	545.00	587.00	546.00	586.00	546.00
T1_thres.tif	0772-0254	117.22	351.89	3279.72	71.95	0.0512	329.00	765.00	328.00	765.00	328.00	767.00	327.00	767.00	327.00	769.00	326.00	769.00	326.00	770.00	325.00	770.00	325.00	772.00	324.00	772.00	324.00	774.00	323.00	774.00	323.00	775.00	322.00	775.00	322.00	777.00	321.00	777.00	321.00	779.00	320.00	779.00	320.00	780.00	319.00	780.00	319.00	781.00	318.00	781.00	318.00	783.00	317.00	783.00	317.00	784.00	316.00	784.00	316.00	785.00	315.00	785.00	315.00	787.00	314.00	787.00	314.00	788.00	313.00	788.00	313.00	790.00	312.00	790.00	312.00	791.00	311.00	791.00	311.00	792.00	310.00	792.00	310.00	793.00	308.00	793.00	308.00	792.00	304.00	792.00	304.00	793.00	302.00	793.00	302.00	794.00	300.00	794.00	300.00	795.00	299.00	795.00	299.00	796.00	298.00	796.00	298.00	807.00	297.00	807.00	297.00	808.00	296.00	808.00	296.00	809.00	295.00	809.00	295.00	810.00	294.00	810.00	294.00	811.00	293.00	811.00	293.00	812.00	291.00	812.00	291.00	813.00	289.00	813.00	289.00	814.00	288.00	814.00	288.00	815.00	287.00	815.00	287.00	816.00	285.00	816.00	285.00	817.00	284.00	817.00	284.00	818.00	283.00	818.00	283.00	819.00	282.00	819.00	282.00	820.00	280.00	820.00	280.00	821.00	279.00	821.00	279.00	822.00	278.00	822.00	278.00	823.00	276.00	823.00	276.00	824.00	275.00	824.00	275.00	825.00	274.00	825.00	274.00	826.00	273.00	826.00	273.00	827.00	272.00	827.00	272.00	828.00	271.00	828.00	271.00	829.00	270.00	829.00	270.00	830.00	268.00	830.00	268.00	831.00	267.00	831.00	267.00	832.00	266.00	832.00	266.00	833.00	264.00	833.00	264.00	834.00	262.00	834.00	262.00	835.00	261.00	835.00	261.00	836.00	260.00	836.00	260.00	837.00	259.00	837.00	259.00	838.00	258.00	838.00	258.00	839.00	256.00	839.00	256.00	840.00	255.00	840.00	255.00	841.00	253.00	841.00	253.00	842.00	252.00	842.00	252.00	843.00	250.00	843.00	250.00	845.00	249.00	845.00	249.00	846.00	248.00	846.00	248.00	847.00	247.00	847.00	247.00	848.00	246.00	848.00	246.00	849.00	244.00	849.00	244.00	850.00	243.00	850.00	243.00	851.00	242.00	851.00	242.00	852.00	241.00	852.00	241.00	853.00	239.00	853.00	239.00	854.00	238.00	854.00	238.00	855.00	237.00	855.00	237.00	856.00	235.00	856.00	235.00	857.00	234.00	857.00	234.00	858.00	232.00	858.00	232.00	859.00	231.00	859.00	231.00	860.00	229.00	860.00	229.00	861.00	227.00	861.00	227.00	862.00	224.00	862.00	224.00	863.00	222.00	863.00	222.00	864.00	220.00	864.00	220.00	865.00	218.00	865.00	218.00	866.00	206.00	866.00	206.00	865.00	199.00	865.00	199.00	864.00	196.00	864.00	196.00	863.00	194.00	863.00	194.00	862.00	193.00	862.00	193.00	861.00	191.00	861.00	191.00	860.00	189.00	860.00	189.00	859.00	188.00	859.00	188.00	858.00	186.00	858.00	186.00	857.00	185.00	857.00	185.00	856.00	183.00	856.00	183.00	855.00	181.00	855.00	181.00	854.00	180.00	854.00	180.00	853.00	178.00	853.00	178.00	852.00	176.00	852.00	176.00	851.00	175.00	851.00	175.00	850.00	174.00	850.00	174.00	849.00	173.00	849.00	173.00	848.00	172.00	848.00	172.00	846.00	171.00	846.00	171.00	836.00	172.00	836.00	172.00	833.00	173.00	833.00	173.00	831.00	174.00	831.00	174.00	828.00	175.00	828.00	175.00	825.00	176.00	825.00	176.00	822.00	177.00	822.00	177.00	820.00	178.00	820.00	178.00	817.00	179.00	817.00	179.00	815.00	180.00	815.00	180.00	813.00	181.00	813.00	181.00	811.00	182.00	811.00	182.00	809.00	183.00	809.00	183.00	808.00	184.00	808.00	184.00	806.00	185.00	806.00	185.00	804.00	186.00	804.00	186.00	802.00	187.00	802.00	187.00	799.00	189.00	799.00	189.00	796.00	191.00	796.00	191.00	794.00	192.00	794.00	192.00	792.00	193.00	792.00	193.00	790.00	194.00	790.00	194.00	787.00	196.00	787.00	196.00	784.00	198.00	784.00	198.00	782.00	199.00	782.00	199.00	780.00	200.00	780.00	200.00	779.00	201.00	779.00	201.00	777.00	202.00	777.00	202.00	776.00	203.00	776.00	203.00	773.00	204.00	773.00	204.00	772.00	206.00	772.00	206.00	770.00	207.00	770.00	207.00	769.00	208.00	769.00	208.00	768.00	209.00	768.00	209.00	767.00	210.00	767.00	210.00	766.00	211.00	766.00	211.00	765.00	212.00	765.00	212.00	764.00	213.00	764.00	213.00	763.00	214.00	763.00	214.00	762.00	216.00	762.00	216.00	761.00	220.00	761.00	220.00	760.00	224.00	760.00	224.00	759.00	226.00	759.00	226.00	758.00	227.00	758.00	227.00	757.00	229.00	757.00	229.00	756.00	230.00	756.00	230.00	755.00	232.00	755.00	232.00	754.00	233.00	754.00	233.00	752.00	236.00	752.00	236.00	751.00	237.00	751.00	237.00	749.00	238.00	749.00	238.00	747.00	239.00	747.00	239.00	746.00	240.00	746.00	240.00	744.00	241.00	744.00	241.00	743.00	242.00	743.00	242.00	740.00	244.00	740.00	244.00	738.00	245.00	738.00	245.00	736.00	247.00	736.00	247.00	734.00	248.00	734.00	248.00	731.00	250.00	731.00	250.00	730.00	251.00	730.00	251.00	727.00	253.00	727.00	253.00	726.00	254.00	726.00	254.00	724.00	255.00	724.00	255.00	722.00	256.00	722.00	256.00	720.00	257.00	720.00	257.00	719.00	258.00	719.00	258.00	716.00	259.00	716.00	259.00	715.00	261.00	715.00	261.00	712.00	263.00	712.00	263.00	711.00	264.00	711.00	264.00	710.00	265.00	710.00	265.00	708.00	266.00	708.00	266.00	707.00	267.00	707.00	267.00	704.00	269.00	704.00	269.00	703.00	270.00	703.00	270.00	702.00	271.00	702.00	271.00	701.00	272.00	701.00	272.00	698.00	273.00	698.00	273.00	697.00	274.00	697.00	274.00	696.00	275.00	696.00	275.00	695.00	276.00	695.00	276.00	694.00	279.00	694.00	279.00	693.00	280.00	693.00	280.00	692.00	282.00	692.00	282.00	691.00	284.00	691.00	284.00	690.00	286.00	690.00	286.00	689.00	288.00	689.00	288.00	688.00	290.00	688.00	290.00	687.00	291.00	687.00	291.00	686.00	293.00	686.00	293.00	685.00	295.00	685.00	295.00	684.00	297.00	684.00	297.00	683.00	300.00	683.00	300.00	682.00	303.00	682.00	303.00	681.00	306.00	681.00	306.00	680.00	308.00	680.00	308.00	679.00	309.00	679.00	309.00	680.00	310.00	680.00	310.00	681.00	311.00	681.00	311.00	682.00	312.00	682.00	312.00	683.00	313.00	683.00	313.00	684.00	314.00	684.00	314.00	685.00	316.00	685.00	316.00	686.00	317.00	686.00	317.00	687.00	318.00	687.00	318.00	688.00	320.00	688.00	320.00	690.00	321.00	690.00	321.00	691.00	322.00	691.00	322.00	693.00	323.00	693.00	323.00	695.00	324.00	695.00	324.00	696.00	325.00	696.00	325.00	698.00	326.00	698.00	326.00	700.00	327.00	700.00	327.00	702.00	328.00	702.00	328.00	705.00	329.00	705.00	329.00	706.00	330.00	706.00	330.00	708.00	331.00	708.00	331.00	710.00	332.00	710.00	332.00	712.00	333.00	712.00	333.00	715.00	334.00	715.00	334.00	717.00	335.00	717.00	335.00	720.00	336.00	720.00	336.00	722.00	337.00	722.00	337.00	725.00	338.00	725.00	338.00	738.00	337.00	738.00	337.00	745.00	336.00	745.00	336.00	750.00	335.00	750.00	335.00	753.00	334.00	753.00	334.00	756.00	333.00	756.00	333.00	758.00	332.00	758.00	332.00	760.00	331.00	760.00	331.00	761.00	330.00	761.00	330.00	763.00	329.00	763.00
T1_thres.tif	0795-0118	54.29	358.15	3430.96	61.25	0.1043	181.00	805.00	180.00	805.00	180.00	806.00	179.00	806.00	179.00	808.00	178.00	808.00	178.00	810.00	177.00	810.00	177.00	812.00	176.00	812.00	176.00	814.00	175.00	814.00	175.00	817.00	174.00	817.00	174.00	819.00	173.00	819.00	173.00	822.00	172.00	822.00	172.00	825.00	171.00	825.00	171.00	828.00	170.00	828.00	170.00	830.00	169.00	830.00	169.00	833.00	168.00	833.00	168.00	839.00	167.00	839.00	167.00	840.00	146.00	840.00	146.00	839.00	142.00	839.00	142.00	838.00	137.00	838.00	137.00	837.00	129.00	837.00	129.00	838.00	125.00	838.00	125.00	839.00	123.00	839.00	123.00	840.00	122.00	840.00	122.00	841.00	120.00	841.00	120.00	842.00	119.00	842.00	119.00	843.00	117.00	843.00	117.00	844.00	115.00	844.00	115.00	845.00	113.00	845.00	113.00	846.00	112.00	846.00	112.00	847.00	110.00	847.00	110.00	848.00	109.00	848.00	109.00	849.00	107.00	849.00	107.00	850.00	106.00	850.00	106.00	851.00	105.00	851.00	105.00	852.00	104.00	852.00	104.00	853.00	103.00	853.00	103.00	854.00	102.00	854.00	102.00	855.00	101.00	855.00	101.00	856.00	100.00	856.00	100.00	858.00	99.00	858.00	99.00	860.00	98.00	860.00	98.00	863.00	97.00	863.00	97.00	865.00	96.00	865.00	96.00	867.00	95.00	867.00	95.00	870.00	94.00	870.00	94.00	874.00	93.00	874.00	93.00	881.00	92.00	881.00	92.00	880.00	90.00	880.00	90.00	879.00	88.00	879.00	88.00	878.00	79.00	878.00	79.00	879.00	75.00	879.00	75.00	880.00	73.00	880.00	73.00	881.00	72.00	881.00	72.00	882.00	71.00	882.00	71.00	884.00	70.00	884.00	70.00	883.00	69.00	883.00	69.00	881.00	68.00	881.00	68.00	880.00	67.00	880.00	67.00	877.00	66.00	877.00	66.00	875.00	65.00	875.00	65.00	873.00	64.00	873.00	64.00	871.00	63.00	871.00	63.00	869.00	62.00	869.00	62.00	868.00	61.00	868.00	61.00	867.00	60.00	867.00	60.00	866.00	59.00	866.00	59.00	864.00	58.00	864.00	58.00	863.00	57.00	863.00	57.00	862.00	56.00	862.00	56.00	861.00	55.00	861.00	55.00	860.00	54.00	860.00	54.00	859.00	53.00	859.00	53.00	858.00	52.00	858.00	52.00	857.00	51.00	857.00	51.00	855.00	50.00	855.00	50.00	854.00	49.00	854.00	49.00	853.00	48.00	853.00	48.00	852.00	47.00	852.00	47.00	851.00	46.00	851.00	46.00	849.00	45.00	849.00	45.00	847.00	44.00	847.00	44.00	846.00	43.00	846.00	43.00	844.00	42.00	844.00	42.00	843.00	41.00	843.00	41.00	842.00	40.00	842.00	40.00	841.00	39.00	841.00	39.00	839.00	37.00	839.00	37.00	836.00	35.00	836.00	35.00	829.00	36.00	829.00	36.00	825.00	37.00	825.00	37.00	821.00	38.00	821.00	38.00	817.00	39.00	817.00	39.00	813.00	40.00	813.00	40.00	811.00	41.00	811.00	41.00	808.00	42.00	808.00	42.00	806.00	43.00	806.00	43.00	803.00	44.00	803.00	44.00	801.00	45.00	801.00	45.00	799.00	46.00	799.00	46.00	797.00	47.00	797.00	47.00	794.00	49.00	794.00	49.00	792.00	50.00	792.00	50.00	789.00	51.00	789.00	51.00	788.00	53.00	788.00	53.00	784.00	55.00	784.00	55.00	781.00	57.00	781.00	57.00	778.00	58.00	778.00	58.00	777.00	60.00	777.00	60.00	775.00	61.00	775.00	61.00	774.00	62.00	774.00	62.00	771.00	64.00	771.00	64.00	769.00	65.00	769.00	65.00	766.00	66.00	766.00	66.00	765.00	68.00	765.00	68.00	764.00	69.00	764.00	69.00	761.00	70.00	761.00	70.00	760.00	72.00	760.00	72.00	759.00	73.00	759.00	73.00	757.00	75.00	757.00	75.00	756.00	76.00	756.00	76.00	755.00	77.00	755.00	77.00	754.00	78.00	754.00	78.00	753.00	79.00	753.00	79.00	751.00	81.00	751.00	81.00	750.00	82.00	750.00	82.00	749.00	83.00	749.00	83.00	748.00	84.00	748.00	84.00	747.00	85.00	747.00	85.00	746.00	86.00	746.00	86.00	745.00	87.00	745.00	87.00	743.00	90.00	743.00	90.00	742.00	91.00	742.00	91.00	741.00	93.00	741.00	93.00	740.00	94.00	740.00	94.00	741.00	114.00	741.00	114.00	740.00	116.00	740.00	116.00	739.00	118.00	739.00	118.00	738.00	120.00	738.00	120.00	737.00	121.00	737.00	121.00	736.00	123.00	736.00	123.00	735.00	124.00	735.00	124.00	734.00	126.00	734.00	126.00	733.00	129.00	733.00	129.00	732.00	131.00	732.00	131.00	731.00	132.00	731.00	132.00	729.00	135.00	729.00	135.00	728.00	136.00	728.00	136.00	726.00	137.00	726.00	137.00	725.00	140.00	725.00	140.00	723.00	142.00	723.00	142.00	722.00	143.00	722.00	143.00	720.00	144.00	720.00	144.00	719.00	147.00	719.00	147.00	718.00	148.00	718.00	148.00	717.00	149.00	717.00	149.00	716.00	150.00	716.00	150.00	714.00	153.00	714.00	153.00	713.00	154.00	713.00	154.00	712.00	156.00	712.00	156.00	711.00	158.00	711.00	158.00	710.00	160.00	710.00	160.00	709.00	162.00	709.00	162.00	708.00	167.00	708.00	167.00	707.00	176.00	707.00	176.00	708.00	179.00	708.00	179.00	709.00	183.00	709.00	183.00	710.00	185.00	710.00	185.00	711.00	186.00	711.00	186.00	712.00	188.00	712.00	188.00	713.00	189.00	713.00	189.00	715.00	190.00	715.00	190.00	718.00	191.00	718.00	191.00	720.00	192.00	720.00	192.00	721.00	193.00	721.00	193.00	725.00	194.00	725.00	194.00	727.00	195.00	727.00	195.00	730.00	196.00	730.00	196.00	734.00	197.00	734.00	197.00	741.00	198.00	741.00	198.00	746.00	199.00	746.00	199.00	751.00	200.00	751.00	200.00	759.00	201.00	759.00	201.00	764.00	202.00	764.00	202.00	768.00	201.00	768.00	201.00	770.00	200.00	770.00	200.00	773.00	199.00	773.00	199.00	774.00	198.00	774.00	198.00	776.00	197.00	776.00	197.00	777.00	196.00	777.00	196.00	779.00	195.00	779.00	195.00	781.00	194.00	781.00	194.00	782.00	193.00	782.00	193.00	784.00	192.00	784.00	192.00	785.00	191.00	785.00	191.00	787.00	190.00	787.00	190.00	789.00	189.00	789.00	189.00	791.00	188.00	791.00	188.00	793.00	187.00	793.00	187.00	794.00	186.00	794.00	186.00	796.00	185.00	796.00	185.00	797.00	184.00	797.00	184.00	799.00	183.00	799.00	183.00	801.00	182.00	801.00	182.00	803.00	181.00	803.00
T1_thres.tif	0890-0140	61.07	400.75	1253.15	55.41	0.0568	178.00	879.00	177.00	879.00	177.00	881.00	176.00	881.00	176.00	883.00	175.00	883.00	175.00	885.00	174.00	885.00	174.00	887.00	173.00	887.00	173.00	888.00	172.00	888.00	172.00	890.00	171.00	890.00	171.00	891.00	170.00	891.00	170.00	893.00	169.00	893.00	169.00	894.00	168.00	894.00	168.00	896.00	167.00	896.00	167.00	899.00	166.00	899.00	166.00	901.00	165.00	901.00	165.00	904.00	164.00	904.00	164.00	906.00	163.00	906.00	163.00	908.00	162.00	908.00	162.00	909.00	161.00	909.00	161.00	911.00	160.00	911.00	160.00	912.00	159.00	912.00	159.00	913.00	158.00	913.00	158.00	915.00	157.00	915.00	157.00	916.00	156.00	916.00	156.00	918.00	155.00	918.00	155.00	919.00	153.00	919.00	153.00	920.00	152.00	920.00	152.00	921.00	151.00	921.00	151.00	922.00	150.00	922.00	150.00	923.00	148.00	923.00	148.00	924.00	147.00	924.00	147.00	925.00	146.00	925.00	146.00	926.00	145.00	926.00	145.00	927.00	143.00	927.00	143.00	928.00	142.00	928.00	142.00	929.00	141.00	929.00	141.00	930.00	140.00	930.00	140.00	931.00	139.00	931.00	139.00	932.00	137.00	932.00	137.00	933.00	136.00	933.00	136.00	934.00	135.00	934.00	135.00	935.00	132.00	935.00	132.00	936.00	131.00	936.00	131.00	937.00	128.00	937.00	128.00	938.00	125.00	938.00	125.00	939.00	123.00	939.00	123.00	940.00	119.00	940.00	119.00	939.00	117.00	939.00	117.00	938.00	116.00	938.00	116.00	937.00	115.00	937.00	115.00	936.00	114.00	936.00	114.00	935.00	112.00	935.00	112.00	933.00	111.00	933.00	111.00	932.00	110.00	932.00	110.00	931.00	109.00	931.00	109.00	930.00	108.00	930.00	108.00	929.00	107.00	929.00	107.00	927.00	106.00	927.00	106.00	926.00	105.00	926.00	105.00	925.00	104.00	925.00	104.00	924.00	103.00	924.00	103.00	923.00	102.00	923.00	102.00	922.00	101.00	922.00	101.00	921.00	100.00	921.00	100.00	919.00	99.00	919.00	99.00	917.00	98.00	917.00	98.00	914.00	97.00	914.00	97.00	911.00	96.00	911.00	96.00	904.00	95.00	904.00	95.00	886.00	96.00	886.00	96.00	877.00	97.00	877.00	97.00	873.00	98.00	873.00	98.00	870.00	99.00	870.00	99.00	868.00	100.00	868.00	100.00	866.00	101.00	866.00	101.00	863.00	102.00	863.00	102.00	861.00	103.00	861.00	103.00	858.00	105.00	858.00	105.00	857.00	106.00	857.00	106.00	855.00	107.00	855.00	107.00	854.00	108.00	854.00	108.00	853.00	109.00	853.00	109.00	852.00	113.00	852.00	113.00	851.00	114.00	851.00	114.00	850.00	115.00	850.00	115.00	849.00	116.00	849.00	116.00	848.00	118.00	848.00	118.00	847.00	120.00	847.00	120.00	846.00	122.00	846.00	122.00	845.00	123.00	845.00	123.00	844.00	125.00	844.00	125.00	843.00	126.00	843.00	126.00	842.00	128.00	842.00	128.00	841.00	132.00	841.00	132.00	840.00	135.00	840.00	135.00	841.00	140.00	841.00	140.00	842.00	143.00	842.00	143.00	843.00	166.00	843.00	166.00	844.00	167.00	844.00	167.00	846.00	168.00	846.00	168.00	848.00	169.00	848.00	169.00	850.00	170.00	850.00	170.00	851.00	171.00	851.00	171.00	853.00	172.00	853.00	172.00	854.00	174.00	854.00	174.00	855.00	175.00	855.00	175.00	856.00	177.00	856.00	177.00	857.00	179.00	857.00	179.00	858.00	181.00	858.00	181.00	859.00	182.00	859.00	182.00	860.00	183.00	860.00	183.00	861.00	185.00	861.00	185.00	862.00	186.00	862.00	186.00	865.00	185.00	865.00	185.00	866.00	184.00	866.00	184.00	869.00	183.00	869.00	183.00	871.00	182.00	871.00	182.00	873.00	181.00	873.00	181.00	874.00	180.00	874.00	180.00	876.00	179.00	876.00	179.00	877.00	178.00	877.00
T1_thres.tif	0886-0282	130.71	405.11	4077.90	9.99	0.0685	403.00	898.00	402.00	898.00	402.00	901.00	401.00	901.00	401.00	903.00	400.00	903.00	400.00	905.00	399.00	905.00	399.00	907.00	398.00	907.00	398.00	908.00	397.00	908.00	397.00	911.00	396.00	911.00	396.00	913.00	395.00	913.00	395.00	915.00	394.00	915.00	394.00	916.00	393.00	916.00	393.00	918.00	392.00	918.00	392.00	919.00	390.00	919.00	390.00	920.00	388.00	920.00	388.00	921.00	386.00	921.00	386.00	922.00	384.00	922.00	384.00	923.00	382.00	923.00	382.00	924.00	381.00	924.00	381.00	925.00	379.00	925.00	379.00	926.00	378.00	926.00	378.00	927.00	377.00	927.00	377.00	928.00	375.00	928.00	375.00	929.00	374.00	929.00	374.00	930.00	373.00	930.00	373.00	931.00	372.00	931.00	372.00	932.00	371.00	932.00	371.00	933.00	370.00	933.00	370.00	934.00	369.00	934.00	369.00	935.00	367.00	935.00	367.00	936.00	366.00	936.00	366.00	937.00	365.00	937.00	365.00	938.00	364.00	938.00	364.00	940.00	363.00	940.00	363.00	941.00	362.00	941.00	362.00	943.00	360.00	943.00	360.00	945.00	359.00	945.00	359.00	946.00	358.00	946.00	358.00	947.00	357.00	947.00	357.00	949.00	356.00	949.00	356.00	950.00	355.00	950.00	355.00	951.00	354.00	951.00	354.00	952.00	353.00	952.00	353.00	953.00	352.00	953.00	352.00	954.00	350.00	954.00	350.00	955.00	348.00	955.00	348.00	956.00	345.00	956.00	345.00	957.00	342.00	957.00	342.00	958.00	340.00	958.00	340.00	959.00	337.00	959.00	337.00	960.00	328.00	960.00	328.00	959.00	315.00	959.00	315.00	958.00	312.00	958.00	312.00	957.00	309.00	957.00	309.00	956.00	308.00	956.00	308.00	955.00	305.00	955.00	305.00	954.00	303.00	954.00	303.00	953.00	300.00	953.00	300.00	952.00	299.00	952.00	299.00	951.00	298.00	951.00	298.00	950.00	297.00	950.00	297.00	949.00	295.00	949.00	295.00	948.00	294.00	948.00	294.00	947.00	292.00	947.00	292.00	946.00	291.00	946.00	291.00	945.00	290.00	945.00	290.00	944.00	289.00	944.00	289.00	942.00	288.00	942.00	288.00	941.00	287.00	941.00	287.00	940.00	286.00	940.00	286.00	939.00	285.00	939.00	285.00	937.00	284.00	937.00	284.00	936.00	283.00	936.00	283.00	935.00	282.00	935.00	282.00	934.00	281.00	934.00	281.00	933.00	280.00	933.00	280.00	932.00	279.00	932.00	279.00	931.00	278.00	931.00	278.00	930.00	277.00	930.00	277.00	929.00	275.00	929.00	275.00	928.00	274.00	928.00	274.00	927.00	272.00	927.00	272.00	926.00	267.00	926.00	267.00	925.00	247.00	925.00	247.00	926.00	242.00	926.00	242.00	927.00	238.00	927.00	238.00	928.00	233.00	928.00	233.00	929.00	229.00	929.00	229.00	930.00	225.00	930.00	225.00	931.00	223.00	931.00	223.00	932.00	220.00	932.00	220.00	933.00	217.00	933.00	217.00	934.00	214.00	934.00	214.00	935.00	212.00	935.00	212.00	936.00	210.00	936.00	210.00	937.00	208.00	937.00	208.00	938.00	206.00	938.00	206.00	939.00	205.00	939.00	205.00	940.00	203.00	940.00	203.00	941.00	202.00	941.00	202.00	942.00	200.00	942.00	200.00	943.00	198.00	943.00	198.00	944.00	196.00	944.00	196.00	945.00	191.00	945.00	191.00	946.00	190.00	946.00	190.00	945.00	185.00	945.00	185.00	944.00	181.00	944.00	181.00	943.00	178.00	943.00	178.00	942.00	175.00	942.00	175.00	941.00	173.00	941.00	173.00	940.00	172.00	940.00	172.00	939.00	171.00	939.00	171.00	938.00	170.00	938.00	170.00	937.00	169.00	937.00	169.00	936.00	168.00	936.00	168.00	934.00	167.00	934.00	167.00	933.00	166.00	933.00	166.00	931.00	165.00	931.00	165.00	930.00	164.00	930.00	164.00	928.00	163.00	928.00	163.00	925.00	162.00	925.00	162.00	924.00	161.00	924.00	161.00	922.00	163.00	922.00	163.00	919.00	160.00	919.00	160.00	918.00	161.00	918.00	161.00	916.00	162.00	916.00	162.00	915.00	163.00	915.00	163.00	914.00	164.00	914.00	164.00	912.00	165.00	912.00	165.00	911.00	166.00	911.00	166.00	909.00	167.00	909.00	167.00	907.00	168.00	907.00	168.00	904.00	169.00	904.00	169.00	902.00	170.00	902.00	170.00	899.00	171.00	899.00	171.00	897.00	172.00	897.00	172.00	896.00	173.00	896.00	173.00	894.00	174.00	894.00	174.00	893.00	175.00	893.00	175.00	891.00	176.00	891.00	176.00	890.00	177.00	890.00	177.00	888.00	178.00	888.00	178.00	886.00	179.00	886.00	179.00	884.00	180.00	884.00	180.00	882.00	181.00	882.00	181.00	879.00	183.00	879.00	183.00	877.00	184.00	877.00	184.00	876.00	185.00	876.00	185.00	874.00	186.00	874.00	186.00	872.00	187.00	872.00	187.00	869.00	188.00	869.00	188.00	868.00	189.00	868.00	189.00	865.00	192.00	865.00	192.00	866.00	193.00	866.00	193.00	867.00	196.00	867.00	196.00	868.00	203.00	868.00	203.00	869.00	221.00	869.00	221.00	868.00	223.00	868.00	223.00	867.00	225.00	867.00	225.00	866.00	227.00	866.00	227.00	865.00	230.00	865.00	230.00	864.00	232.00	864.00	232.00	863.00	234.00	863.00	234.00	862.00	235.00	862.00	235.00	861.00	237.00	861.00	237.00	860.00	238.00	860.00	238.00	859.00	240.00	859.00	240.00	858.00	241.00	858.00	241.00	856.00	244.00	856.00	244.00	855.00	245.00	855.00	245.00	854.00	246.00	854.00	246.00	852.00	249.00	852.00	249.00	851.00	250.00	851.00	250.00	850.00	251.00	850.00	251.00	849.00	252.00	849.00	252.00	848.00	253.00	848.00	253.00	846.00	255.00	846.00	255.00	845.00	256.00	845.00	256.00	844.00	258.00	844.00	258.00	843.00	259.00	843.00	259.00	842.00	261.00	842.00	261.00	841.00	262.00	841.00	262.00	840.00	263.00	840.00	263.00	839.00	264.00	839.00	264.00	838.00	265.00	838.00	265.00	837.00	267.00	837.00	267.00	836.00	269.00	836.00	269.00	835.00	270.00	835.00	270.00	834.00	271.00	834.00	271.00	833.00	273.00	833.00	273.00	832.00	274.00	832.00	274.00	831.00	275.00	831.00	275.00	830.00	276.00	830.00	276.00	829.00	277.00	829.00	277.00	828.00	278.00	828.00	278.00	826.00	281.00	826.00	281.00	825.00	282.00	825.00	282.00	824.00	283.00	824.00	283.00	823.00	285.00	823.00	285.00	822.00	286.00	822.00	286.00	821.00	287.00	821.00	287.00	819.00	290.00	819.00	290.00	818.00	291.00	818.00	291.00	817.00	292.00	817.00	292.00	816.00	294.00	816.00	294.00	815.00	296.00	815.00	296.00	814.00	297.00	814.00	297.00	813.00	298.00	813.00	298.00	815.00	299.00	815.00	299.00	820.00	300.00	820.00	300.00	823.00	301.00	823.00	301.00	826.00	302.00	826.00	302.00	830.00	303.00	830.00	303.00	832.00	304.00	832.00	304.00	834.00	305.00	834.00	305.00	836.00	306.00	836.00	306.00	837.00	307.00	837.00	307.00	839.00	308.00	839.00	308.00	840.00	309.00	840.00	309.00	842.00	310.00	842.00	310.00	843.00	311.00	843.00	311.00	844.00	312.00	844.00	312.00	846.00	313.00	846.00	313.00	847.00	314.00	847.00	314.00	848.00	315.00	848.00	315.00	849.00	316.00	849.00	316.00	850.00	317.00	850.00	317.00	851.00	318.00	851.00	318.00	852.00	324.00	852.00	324.00	851.00	327.00	851.00	327.00	848.00	329.00	848.00	329.00	847.00	330.00	847.00	330.00	845.00	331.00	845.00	331.00	843.00	337.00	843.00	337.00	844.00	343.00	844.00	343.00	845.00	346.00	845.00	346.00	846.00	347.00	846.00	347.00	847.00	349.00	847.00	349.00	848.00	352.00	848.00	352.00	849.00	354.00	849.00	354.00	850.00	356.00	850.00	356.00	851.00	360.00	851.00	360.00	852.00	363.00	852.00	363.00	853.00	365.00	853.00	365.00	854.00	369.00	854.00	369.00	855.00	371.00	855.00	371.00	856.00	373.00	856.00	373.00	857.00	374.00	857.00	374.00	858.00	376.00	858.00	376.00	859.00	378.00	859.00	378.00	860.00	379.00	860.00	379.00	861.00	381.00	861.00	381.00	862.00	383.00	862.00	383.00	863.00	384.00	863.00	384.00	864.00	386.00	864.00	386.00	865.00	387.00	865.00	387.00	866.00	389.00	866.00	389.00	867.00	390.00	867.00	390.00	868.00	391.00	868.00	391.00	870.00	393.00	870.00	393.00	872.00	394.00	872.00	394.00	873.00	395.00	873.00	395.00	874.00	396.00	874.00	396.00	876.00	397.00	876.00	397.00	877.00	398.00	877.00	398.00	879.00	399.00	879.00	399.00	881.00	400.00	881.00	400.00	882.00	401.00	882.00	401.00	885.00	402.00	885.00	402.00	887.00	403.00	887.00	403.00	889.00	404.00	889.00	404.00	894.00	403.00	894.00
T1_thres.tif	0504-0126	59.91	232.31	3657.53	4.67	0.0817	232.00	504.00	231.00	504.00	231.00	505.00	230.00	505.00	230.00	506.00	229.00	506.00	229.00	508.00	228.00	508.00	228.00	509.00	227.00	509.00	227.00	511.00	226.00	511.00	226.00	512.00	225.00	512.00	225.00	514.00	224.00	514.00	224.00	515.00	223.00	515.00	223.00	517.00	221.00	517.00	221.00	519.00	220.00	519.00	220.00	521.00	219.00	521.00	219.00	523.00	218.00	523.00	218.00	525.00	217.00	525.00	217.00	527.00	216.00	527.00	216.00	528.00	215.00	528.00	215.00	530.00	214.00	530.00	214.00	531.00	213.00	531.00	213.00	533.00	212.00	533.00	212.00	535.00	211.00	535.00	211.00	537.00	210.00	537.00	210.00	538.00	209.00	538.00	209.00	539.00	208.00	539.00	208.00	541.00	206.00	541.00	206.00	543.00	205.00	543.00	205.00	544.00	204.00	544.00	204.00	545.00	203.00	545.00	203.00	546.00	202.00	546.00	202.00	547.00	200.00	547.00	200.00	549.00	199.00	549.00	199.00	550.00	198.00	550.00	198.00	551.00	196.00	551.00	196.00	552.00	195.00	552.00	195.00	553.00	194.00	553.00	194.00	554.00	192.00	554.00	192.00	555.00	191.00	555.00	191.00	556.00	189.00	556.00	189.00	557.00	188.00	557.00	188.00	558.00	186.00	558.00	186.00	559.00	185.00	559.00	185.00	560.00	182.00	560.00	182.00	561.00	179.00	561.00	179.00	562.00	175.00	562.00	175.00	563.00	170.00	563.00	170.00	564.00	144.00	564.00	144.00	563.00	139.00	563.00	139.00	562.00	132.00	562.00	132.00	561.00	124.00	561.00	124.00	563.00	116.00	563.00	116.00	564.00	95.00	564.00	95.00	565.00	90.00	565.00	90.00	566.00	88.00	566.00	88.00	567.00	86.00	567.00	86.00	568.00	84.00	568.00	84.00	569.00	82.00	569.00	82.00	570.00	80.00	570.00	80.00	571.00	78.00	571.00	78.00	572.00	76.00	572.00	76.00	573.00	74.00	573.00	74.00	574.00	72.00	574.00	72.00	575.00	70.00	575.00	70.00	576.00	67.00	576.00	67.00	575.00	65.00	575.00	65.00	574.00	64.00	574.00	64.00	573.00	63.00	573.00	63.00	572.00	61.00	572.00	61.00	571.00	60.00	571.00	60.00	570.00	58.00	570.00	58.00	569.00	57.00	569.00	57.00	568.00	56.00	568.00	56.00	567.00	54.00	567.00	54.00	566.00	53.00	566.00	53.00	565.00	52.00	565.00	52.00	564.00	51.00	564.00	51.00	563.00	49.00	563.00	49.00	562.00	48.00	562.00	48.00	561.00	47.00	561.00	47.00	560.00	45.00	560.00	45.00	559.00	43.00	559.00	43.00	558.00	42.00	558.00	42.00	557.00	41.00	557.00	41.00	556.00	39.00	556.00	39.00	554.00	38.00	554.00	38.00	552.00	37.00	552.00	37.00	551.00	36.00	551.00	36.00	549.00	35.00	549.00	35.00	547.00	34.00	547.00	34.00	545.00	33.00	545.00	33.00	543.00	32.00	543.00	32.00	541.00	31.00	541.00	31.00	540.00	30.00	540.00	30.00	538.00	29.00	538.00	29.00	537.00	28.00	537.00	28.00	535.00	27.00	535.00	27.00	533.00	26.00	533.00	26.00	531.00	25.00	531.00	25.00	529.00	24.00	529.00	24.00	527.00	23.00	527.00	23.00	526.00	22.00	526.00	22.00	524.00	21.00	524.00	21.00	521.00	20.00	521.00	20.00	518.00	19.00	518.00	19.00	514.00	18.00	514.00	18.00	511.00	19.00	511.00	19.00	502.00	20.00	502.00	20.00	496.00	21.00	496.00	21.00	491.00	22.00	491.00	22.00	489.00	23.00	489.00	23.00	487.00	24.00	487.00	24.00	485.00	25.00	485.00	25.00	484.00	26.00	484.00	26.00	482.00	28.00	482.00	28.00	481.00	29.00	481.00	29.00	479.00	32.00	479.00	32.00	478.00	33.00	478.00	33.00	477.00	35.00	477.00	35.00	479.00	39.00	479.00	39.00	478.00	40.00	478.00	40.00	479.00	44.00	479.00	44.00	480.00	49.00	480.00	49.00	481.00	53.00	481.00	53.00	482.00	57.00	482.00	57.00	483.00	61.00	483.00	61.00	484.00	65.00	484.00	65.00	485.00	70.00	485.00	70.00	486.00	73.00	486.00	73.00	487.00	76.00	487.00	76.00	488.00	83.00	488.00	83.00	489.00	100.00	489.00	100.00	488.00	103.00	488.00	103.00	489.00	111.00	489.00	111.00	488.00	120.00	488.00	120.00	487.00	124.00	487.00	124.00	486.00	128.00	486.00	128.00	485.00	130.00	485.00	130.00	484.00	133.00	484.00	133.00	483.00	136.00	483.00	136.00	482.00	139.00	482.00	139.00	481.00	141.00	481.00	141.00	480.00	144.00	480.00	144.00	478.00	148.00	478.00	148.00	477.00	149.00	477.00	149.00	476.00	152.00	476.00	152.00	475.00	154.00	475.00	154.00	474.00	156.00	474.00	156.00	473.00	158.00	473.00	158.00	472.00	159.00	472.00	159.00	471.00	161.00	471.00	161.00	469.00	164.00	469.00	164.00	468.00	166.00	468.00	166.00	466.00	169.00	466.00	169.00	465.00	170.00	465.00	170.00	464.00	172.00	464.00	172.00	462.00	175.00	462.00	175.00	461.00	177.00	461.00	177.00	460.00	179.00	460.00	179.00	458.00	182.00	458.00	182.00	456.00	185.00	456.00	185.00	454.00	188.00	454.00	188.00	453.00	189.00	453.00	189.00	452.00	190.00	452.00	190.00	451.00	192.00	451.00	192.00	450.00	193.00	450.00	193.00	448.00	196.00	448.00	196.00	447.00	197.00	447.00	197.00	446.00	199.00	446.00	199.00	445.00	200.00	445.00	200.00	444.00	202.00	444.00	202.00	443.00	204.00	443.00	204.00	442.00	205.00	442.00	205.00	441.00	207.00	441.00	207.00	440.00	208.00	440.00	208.00	439.00	211.00	439.00	211.00	438.00	212.00	438.00	212.00	437.00	214.00	437.00	214.00	436.00	217.00	436.00	217.00	435.00	220.00	435.00	220.00	434.00	223.00	434.00	223.00	433.00	224.00	433.00	224.00	434.00	226.00	434.00	226.00	436.00	227.00	436.00	227.00	438.00	228.00	438.00	228.00	442.00	229.00	442.00	229.00	444.00	230.00	444.00	230.00	447.00	231.00	447.00	231.00	449.00	232.00	449.00	232.00	453.00	233.00	453.00	233.00	460.00	234.00	460.00	234.00	478.00	233.00	478.00	233.00	486.00	234.00	486.00	234.00	496.00	233.00	496.00	233.00	500.00	235.00	500.00	235.00	501.00	234.00	501.00	234.00	502.00	233.00	502.00	233.00	503.00	232.00	503.00
T1_thres.tif	0433-0089	38.14	194.92	1066.70	62.29	0.1027	100.00	442.00	99.00	442.00	99.00	444.00	98.00	444.00	98.00	445.00	97.00	445.00	97.00	447.00	96.00	447.00	96.00	448.00	95.00	448.00	95.00	450.00	94.00	450.00	94.00	452.00	93.00	452.00	93.00	455.00	92.00	455.00	92.00	458.00	91.00	458.00	91.00	461.00	90.00	461.00	90.00	476.00	91.00	476.00	91.00	480.00	92.00	480.00	92.00	482.00	93.00	482.00	93.00	483.00	94.00	483.00	94.00	485.00	95.00	485.00	95.00	486.00	85.00	486.00	85.00	485.00	78.00	485.00	78.00	484.00	75.00	484.00	75.00	483.00	73.00	483.00	73.00	482.00	68.00	482.00	68.00	481.00	64.00	481.00	64.00	480.00	59.00	480.00	59.00	479.00	55.00	479.00	55.00	478.00	52.00	478.00	52.00	477.00	47.00	477.00	47.00	476.00	43.00	476.00	43.00	475.00	44.00	475.00	44.00	463.00	45.00	463.00	45.00	452.00	46.00	452.00	46.00	443.00	47.00	443.00	47.00	432.00	48.00	432.00	48.00	430.00	49.00	430.00	49.00	427.00	51.00	427.00	51.00	426.00	53.00	426.00	53.00	425.00	54.00	425.00	54.00	424.00	55.00	424.00	55.00	422.00	56.00	422.00	56.00	421.00	57.00	421.00	57.00	420.00	58.00	420.00	58.00	419.00	59.00	419.00	59.00	418.00	60.00	418.00	60.00	417.00	62.00	417.00	62.00	416.00	63.00	416.00	63.00	413.00	66.00	413.00	66.00	410.00	68.00	410.00	68.00	409.00	69.00	409.00	69.00	408.00	70.00	408.00	70.00	407.00	71.00	407.00	71.00	405.00	73.00	405.00	73.00	404.00	74.00	404.00	74.00	403.00	75.00	403.00	75.00	402.00	76.00	402.00	76.00	401.00	77.00	401.00	77.00	399.00	79.00	399.00	79.00	396.00	81.00	396.00	81.00	394.00	82.00	394.00	82.00	393.00	83.00	393.00	83.00	391.00	84.00	391.00	84.00	389.00	85.00	389.00	85.00	388.00	86.00	388.00	86.00	386.00	87.00	386.00	87.00	383.00	89.00	383.00	89.00	382.00	90.00	382.00	90.00	381.00	97.00	381.00	97.00	380.00	119.00	380.00	119.00	382.00	120.00	382.00	120.00	383.00	121.00	383.00	121.00	385.00	122.00	385.00	122.00	386.00	123.00	386.00	123.00	387.00	124.00	387.00	124.00	389.00	125.00	389.00	125.00	391.00	126.00	391.00	126.00	392.00	127.00	392.00	127.00	394.00	128.00	394.00	128.00	395.00	129.00	395.00	129.00	396.00	130.00	396.00	130.00	398.00	131.00	398.00	131.00	400.00	132.00	400.00	132.00	402.00	133.00	402.00	133.00	404.00	134.00	404.00	134.00	406.00	135.00	406.00	135.00	409.00	136.00	409.00	136.00	411.00	135.00	411.00	135.00	414.00	123.00	414.00	123.00	415.00	120.00	415.00	120.00	416.00	119.00	416.00	119.00	417.00	117.00	417.00	117.00	418.00	115.00	418.00	115.00	419.00	114.00	419.00	114.00	420.00	113.00	420.00	113.00	421.00	112.00	421.00	112.00	422.00	111.00	422.00	111.00	423.00	110.00	423.00	110.00	425.00	109.00	425.00	109.00	427.00	108.00	427.00	108.00	431.00	109.00	431.00	109.00	436.00	107.00	436.00	107.00	437.00	105.00	437.00	105.00	438.00	103.00	438.00	103.00	439.00	102.00	439.00	102.00	440.00	101.00	440.00	101.00	441.00	100.00	441.00
T1_thres.tif	0462-0130	56.26	209.65	445.96	0.45	0.1137	167.00	462.00	166.00	462.00	166.00	463.00	164.00	463.00	164.00	464.00	163.00	464.00	163.00	465.00	161.00	465.00	161.00	466.00	159.00	466.00	159.00	467.00	158.00	467.00	158.00	468.00	156.00	468.00	156.00	469.00	155.00	469.00	155.00	470.00	153.00	470.00	153.00	471.00	151.00	471.00	151.00	472.00	149.00	472.00	149.00	473.00	146.00	473.00	146.00	474.00	145.00	474.00	145.00	475.00	142.00	475.00	142.00	476.00	141.00	476.00	141.00	477.00	138.00	477.00	138.00	478.00	136.00	478.00	136.00	479.00	133.00	479.00	133.00	480.00	130.00	480.00	130.00	481.00	127.00	481.00	127.00	482.00	125.00	482.00	125.00	483.00	121.00	483.00	121.00	484.00	117.00	484.00	117.00	485.00	108.00	485.00	108.00	486.00	106.00	486.00	106.00	485.00	99.00	485.00	99.00	483.00	98.00	483.00	98.00	482.00	97.00	482.00	97.00	481.00	96.00	481.00	96.00	480.00	95.00	480.00	95.00	477.00	94.00	477.00	94.00	474.00	93.00	474.00	93.00	464.00	94.00	464.00	94.00	461.00	95.00	461.00	95.00	458.00	96.00	458.00	96.00	455.00	97.00	455.00	97.00	453.00	98.00	453.00	98.00	451.00	99.00	451.00	99.00	450.00	100.00	450.00	100.00	448.00	101.00	448.00	101.00	447.00	102.00	447.00	102.00	444.00	103.00	444.00	103.00	443.00	104.00	443.00	104.00	442.00	105.00	442.00	105.00	441.00	108.00	441.00	108.00	440.00	110.00	440.00	110.00	439.00	111.00	439.00	111.00	441.00	112.00	441.00	112.00	442.00	113.00	442.00	113.00	443.00	115.00	443.00	115.00	444.00	117.00	444.00	117.00	445.00	118.00	445.00	118.00	446.00	121.00	446.00	121.00	447.00	128.00	447.00	128.00	448.00	135.00	448.00	135.00	449.00	140.00	449.00	140.00	448.00	146.00	448.00	146.00	447.00	148.00	447.00	148.00	446.00	151.00	446.00	151.00	447.00	153.00	447.00	153.00	448.00	154.00	448.00	154.00	449.00	155.00	449.00	155.00	450.00	157.00	450.00	157.00	451.00	158.00	451.00	158.00	452.00	159.00	452.00	159.00	453.00	160.00	453.00	160.00	455.00	162.00	455.00	162.00	456.00	163.00	456.00	163.00	457.00	164.00	457.00	164.00	458.00	165.00	458.00	165.00	459.00	166.00	459.00	166.00	460.00	167.00	460.00
T1_thres.tif	0392-0175	81.02	175.18	1919.12	70.26	0.0086	209.00	435.00	208.00	435.00	208.00	436.00	205.00	436.00	205.00	437.00	204.00	437.00	204.00	438.00	202.00	438.00	202.00	439.00	201.00	439.00	201.00	440.00	199.00	440.00	199.00	441.00	197.00	441.00	197.00	442.00	196.00	442.00	196.00	443.00	194.00	443.00	194.00	444.00	193.00	444.00	193.00	445.00	191.00	445.00	191.00	446.00	190.00	446.00	190.00	447.00	189.00	447.00	189.00	448.00	187.00	448.00	187.00	449.00	186.00	449.00	186.00	450.00	185.00	450.00	185.00	451.00	183.00	451.00	183.00	452.00	182.00	452.00	182.00	453.00	180.00	453.00	180.00	454.00	179.00	454.00	179.00	455.00	177.00	455.00	177.00	456.00	176.00	456.00	176.00	457.00	174.00	457.00	174.00	458.00	172.00	458.00	172.00	459.00	170.00	459.00	170.00	458.00	169.00	458.00	169.00	457.00	168.00	457.00	168.00	456.00	167.00	456.00	167.00	455.00	166.00	455.00	166.00	454.00	165.00	454.00	165.00	453.00	164.00	453.00	164.00	452.00	163.00	452.00	163.00	451.00	162.00	451.00	162.00	450.00	161.00	450.00	161.00	449.00	160.00	449.00	160.00	448.00	159.00	448.00	159.00	447.00	158.00	447.00	158.00	446.00	156.00	446.00	156.00	445.00	155.00	445.00	155.00	443.00	154.00	443.00	154.00	442.00	157.00	442.00	157.00	441.00	158.00	441.00	158.00	440.00	159.00	440.00	159.00	438.00	160.00	438.00	160.00	429.00	159.00	429.00	159.00	427.00	158.00	427.00	158.00	425.00	157.00	425.00	157.00	423.00	156.00	423.00	156.00	421.00	155.00	421.00	155.00	420.00	154.00	420.00	154.00	419.00	153.00	419.00	153.00	418.00	152.00	418.00	152.00	417.00	151.00	417.00	151.00	416.00	150.00	416.00	150.00	415.00	147.00	415.00	147.00	414.00	145.00	414.00	145.00	413.00	140.00	413.00	140.00	409.00	139.00	409.00	139.00	407.00	138.00	407.00	138.00	404.00	137.00	404.00	137.00	401.00	136.00	401.00	136.00	399.00	135.00	399.00	135.00	397.00	134.00	397.00	134.00	395.00	133.00	395.00	133.00	394.00	132.00	394.00	132.00	392.00	131.00	392.00	131.00	391.00	130.00	391.00	130.00	390.00	129.00	390.00	129.00	389.00	128.00	389.00	128.00	387.00	127.00	387.00	127.00	385.00	126.00	385.00	126.00	383.00	125.00	383.00	125.00	382.00	124.00	382.00	124.00	381.00	123.00	381.00	123.00	379.00	122.00	379.00	122.00	377.00	121.00	377.00	121.00	376.00	122.00	376.00	122.00	375.00	123.00	375.00	123.00	373.00	124.00	373.00	124.00	371.00	125.00	371.00	125.00	368.00	126.00	368.00	126.00	366.00	127.00	366.00	127.00	364.00	128.00	364.00	128.00	361.00	129.00	361.00	129.00	359.00	130.00	359.00	130.00	356.00	132.00	356.00	132.00	353.00	133.00	353.00	133.00	352.00	134.00	352.00	134.00	351.00	135.00	351.00	135.00	350.00	137.00	350.00	137.00	349.00	138.00	349.00	138.00	347.00	139.00	347.00	139.00	339.00	145.00	339.00	145.00	340.00	151.00	340.00	151.00	339.00	155.00	339.00	155.00	338.00	157.00	338.00	157.00	336.00	158.00	336.00	158.00	334.00	159.00	334.00	159.00	332.00	160.00	332.00	160.00	330.00	162.00	330.00	162.00	329.00	165.00	329.00	165.00	328.00	166.00	328.00	166.00	327.00	169.00	327.00	169.00	326.00	173.00	326.00	173.00	325.00	185.00	325.00	185.00	326.00	188.00	326.00	188.00	327.00	193.00	327.00	193.00	328.00	195.00	328.00	195.00	329.00	196.00	329.00	196.00	330.00	197.00	330.00	197.00	331.00	198.00	331.00	198.00	332.00	200.00	332.00	200.00	333.00	201.00	333.00	201.00	334.00	202.00	334.00	202.00	335.00	203.00	335.00	203.00	337.00	204.00	337.00	204.00	338.00	205.00	338.00	205.00	339.00	206.00	339.00	206.00	340.00	207.00	340.00	207.00	342.00	208.00	342.00	208.00	344.00	209.00	344.00	209.00	345.00	210.00	345.00	210.00	346.00	211.00	346.00	211.00	348.00	212.00	348.00	212.00	349.00	213.00	349.00	213.00	351.00	214.00	351.00	214.00	353.00	215.00	353.00	215.00	355.00	216.00	355.00	216.00	357.00	217.00	357.00	217.00	359.00	218.00	359.00	218.00	361.00	219.00	361.00	219.00	363.00	220.00	363.00	220.00	365.00	221.00	365.00	221.00	369.00	222.00	369.00	222.00	373.00	223.00	373.00	223.00	377.00	224.00	377.00	224.00	379.00	225.00	379.00	225.00	383.00	226.00	383.00	226.00	387.00	227.00	387.00	227.00	390.00	228.00	390.00	228.00	395.00	229.00	395.00	229.00	400.00	230.00	400.00	230.00	413.00	229.00	413.00	229.00	416.00	228.00	416.00	228.00	419.00	227.00	419.00	227.00	422.00	226.00	422.00	226.00	425.00	225.00	425.00	225.00	427.00	224.00	427.00	224.00	429.00	223.00	429.00	223.00	430.00	220.00	430.00	220.00	431.00	217.00	431.00	217.00	432.00	214.00	432.00	214.00	433.00	211.00	433.00	211.00	434.00	209.00	434.00
T1_thres.tif	0330-0090	41.29	148.61	1173.54	-73.15	0.0964	132.00	335.00	133.00	335.00	133.00	336.00	135.00	336.00	135.00	337.00	136.00	337.00	136.00	342.00	135.00	342.00	135.00	346.00	134.00	346.00	134.00	347.00	133.00	347.00	133.00	348.00	132.00	348.00	132.00	349.00	131.00	349.00	131.00	350.00	130.00	350.00	130.00	351.00	129.00	351.00	129.00	353.00	128.00	353.00	128.00	354.00	127.00	354.00	127.00	356.00	126.00	356.00	126.00	358.00	125.00	358.00	125.00	361.00	124.00	361.00	124.00	363.00	123.00	363.00	123.00	365.00	122.00	365.00	122.00	368.00	121.00	368.00	121.00	370.00	120.00	370.00	120.00	372.00	119.00	372.00	119.00	373.00	118.00	373.00	118.00	374.00	116.00	374.00	116.00	377.00	94.00	377.00	94.00	378.00	88.00	378.00	88.00	376.00	87.00	376.00	87.00	375.00	86.00	375.00	86.00	374.00	85.00	374.00	85.00	373.00	84.00	373.00	84.00	372.00	83.00	372.00	83.00	371.00	82.00	371.00	82.00	370.00	81.00	370.00	81.00	369.00	80.00	369.00	80.00	368.00	79.00	368.00	79.00	366.00	78.00	366.00	78.00	365.00	77.00	365.00	77.00	364.00	76.00	364.00	76.00	363.00	75.00	363.00	75.00	362.00	74.00	362.00	74.00	360.00	73.00	360.00	73.00	359.00	72.00	359.00	72.00	357.00	71.00	357.00	71.00	355.00	70.00	355.00	70.00	354.00	69.00	354.00	69.00	352.00	68.00	352.00	68.00	351.00	67.00	351.00	67.00	349.00	66.00	349.00	66.00	348.00	65.00	348.00	65.00	346.00	64.00	346.00	64.00	345.00	63.00	345.00	63.00	343.00	62.00	343.00	62.00	341.00	61.00	341.00	61.00	340.00	60.00	340.00	60.00	339.00	58.00	339.00	58.00	332.00	57.00	332.00	57.00	329.00	56.00	329.00	56.00	327.00	55.00	327.00	55.00	325.00	54.00	325.00	54.00	324.00	53.00	324.00	53.00	323.00	52.00	323.00	52.00	321.00	51.00	321.00	51.00	320.00	50.00	320.00	50.00	319.00	49.00	319.00	49.00	318.00	48.00	318.00	48.00	317.00	47.00	317.00	47.00	315.00	46.00	315.00	46.00	314.00	45.00	314.00	45.00	306.00	46.00	306.00	46.00	304.00	47.00	304.00	47.00	301.00	48.00	301.00	48.00	297.00	50.00	297.00	50.00	295.00	52.00	295.00	52.00	294.00	53.00	294.00	53.00	293.00	54.00	293.00	54.00	292.00	56.00	292.00	56.00	291.00	58.00	291.00	58.00	290.00	60.00	290.00	60.00	289.00	63.00	289.00	63.00	288.00	66.00	288.00	66.00	287.00	69.00	287.00	69.00	286.00	74.00	286.00	74.00	285.00	83.00	285.00	83.00	284.00	94.00	284.00	94.00	283.00	97.00	283.00	97.00	284.00	105.00	284.00	105.00	285.00	106.00	285.00	106.00	288.00	107.00	288.00	107.00	290.00	108.00	290.00	108.00	292.00	109.00	292.00	109.00	294.00	110.00	294.00	110.00	296.00	111.00	296.00	111.00	297.00	112.00	297.00	112.00	298.00	113.00	298.00	113.00	300.00	114.00	300.00	114.00	301.00	115.00	301.00	115.00	303.00	116.00	303.00	116.00	304.00	117.00	304.00	117.00	305.00	118.00	305.00	118.00	306.00	119.00	306.00	119.00	307.00	120.00	307.00	120.00	308.00	121.00	308.00	121.00	309.00	122.00	309.00	122.00	310.00	123.00	310.00	123.00	312.00	125.00	312.00	125.00	324.00	126.00	324.00	126.00	327.00	127.00	327.00	127.00	330.00	128.00	330.00	128.00	331.00	129.00	331.00	129.00	332.00	130.00	332.00	130.00	333.00	131.00	333.00	131.00	334.00	132.00	334.00
T1_thres.tif	0285-0133	61.21	129.03	356.73	-72.25	0.1050	158.00	287.00	159.00	287.00	159.00	291.00	160.00	291.00	160.00	298.00	159.00	298.00	159.00	302.00	158.00	302.00	158.00	305.00	157.00	305.00	157.00	307.00	156.00	307.00	156.00	308.00	155.00	308.00	155.00	309.00	154.00	309.00	154.00	310.00	153.00	310.00	153.00	311.00	152.00	311.00	152.00	312.00	151.00	312.00	151.00	311.00	150.00	311.00	150.00	309.00	149.00	309.00	149.00	308.00	148.00	308.00	148.00	307.00	147.00	307.00	147.00	306.00	145.00	306.00	145.00	305.00	144.00	305.00	144.00	304.00	136.00	304.00	136.00	303.00	135.00	303.00	135.00	302.00	130.00	302.00	130.00	303.00	129.00	303.00	129.00	304.00	128.00	304.00	128.00	305.00	127.00	305.00	127.00	307.00	125.00	307.00	125.00	306.00	124.00	306.00	124.00	305.00	123.00	305.00	123.00	304.00	122.00	304.00	122.00	303.00	121.00	303.00	121.00	302.00	120.00	302.00	120.00	301.00	119.00	301.00	119.00	300.00	118.00	300.00	118.00	299.00	117.00	299.00	117.00	298.00	116.00	298.00	116.00	296.00	115.00	296.00	115.00	295.00	114.00	295.00	114.00	293.00	113.00	293.00	113.00	291.00	112.00	291.00	112.00	290.00	111.00	290.00	111.00	288.00	110.00	288.00	110.00	286.00	109.00	286.00	109.00	283.00	108.00	283.00	108.00	281.00	107.00	281.00	107.00	280.00	108.00	280.00	108.00	279.00	110.00	279.00	110.00	278.00	111.00	278.00	111.00	276.00	113.00	276.00	113.00	275.00	114.00	275.00	114.00	274.00	115.00	274.00	115.00	273.00	116.00	273.00	116.00	272.00	117.00	272.00	117.00	271.00	118.00	271.00	118.00	270.00	119.00	270.00	119.00	269.00	120.00	269.00	120.00	266.00	121.00	266.00	121.00	265.00	122.00	265.00	122.00	264.00	125.00	264.00	125.00	263.00	126.00	263.00	126.00	262.00	128.00	262.00	128.00	261.00	129.00	261.00	129.00	260.00	136.00	260.00	136.00	258.00	137.00	258.00	137.00	259.00	139.00	259.00	139.00	260.00	140.00	260.00	140.00	261.00	141.00	261.00	141.00	262.00	142.00	262.00	142.00	263.00	143.00	263.00	143.00	264.00	144.00	264.00	144.00	265.00	145.00	265.00	145.00	267.00	146.00	267.00	146.00	268.00	147.00	268.00	147.00	270.00	148.00	270.00	148.00	271.00	149.00	271.00	149.00	272.00	150.00	272.00	150.00	273.00	151.00	273.00	151.00	274.00	152.00	274.00	152.00	275.00	153.00	275.00	153.00	276.00	154.00	276.00	154.00	278.00	155.00	278.00	155.00	280.00	156.00	280.00	156.00	282.00	157.00	282.00	157.00	285.00	158.00	285.00
T1_thres.tif	0093-0933	423.93	41.33	3030.44	-33.07	0.0459	978.00	89.00	979.00	89.00	979.00	91.00	980.00	91.00	980.00	93.00	981.00	93.00	981.00	95.00	982.00	95.00	982.00	96.00	983.00	96.00	983.00	97.00	984.00	97.00	984.00	99.00	985.00	99.00	985.00	100.00	987.00	100.00	987.00	101.00	988.00	101.00	988.00	102.00	989.00	102.00	989.00	103.00	990.00	103.00	990.00	104.00	991.00	104.00	991.00	105.00	993.00	105.00	993.00	106.00	994.00	106.00	994.00	107.00	995.00	107.00	995.00	108.00	996.00	108.00	996.00	109.00	998.00	109.00	998.00	110.00	999.00	110.00	999.00	111.00	1000.00	111.00	1000.00	112.00	1001.00	112.00	1001.00	113.00	1002.00	113.00	1002.00	114.00	1003.00	114.00	1003.00	115.00	1004.00	115.00	1004.00	116.00	1005.00	116.00	1005.00	118.00	1006.00	118.00	1006.00	119.00	1007.00	119.00	1007.00	120.00	1008.00	120.00	1008.00	121.00	1009.00	121.00	1009.00	123.00	1010.00	123.00	1010.00	125.00	1011.00	125.00	1011.00	126.00	1012.00	126.00	1012.00	127.00	1013.00	127.00	1013.00	130.00	1015.00	130.00	1015.00	132.00	1017.00	132.00	1017.00	134.00	1018.00	134.00	1018.00	136.00	1017.00	136.00	1017.00	138.00	1015.00	138.00	1015.00	140.00	1014.00	140.00	1014.00	143.00	1013.00	143.00	1013.00	144.00	1012.00	144.00	1012.00	146.00	1011.00	146.00	1011.00	148.00	1010.00	148.00	1010.00	149.00	1009.00	149.00	1009.00	152.00	1008.00	152.00	1008.00	154.00	1007.00	154.00	1007.00	157.00	1006.00	157.00	1006.00	159.00	1005.00	159.00	1005.00	160.00	1004.00	160.00	1004.00	161.00	1003.00	161.00	1003.00	165.00	1002.00	165.00	1002.00	166.00	1001.00	166.00	1001.00	167.00	999.00	167.00	999.00	168.00	998.00	168.00	998.00	169.00	997.00	169.00	997.00	170.00	995.00	170.00	995.00	171.00	993.00	171.00	993.00	172.00	985.00	172.00	985.00	171.00	981.00	171.00	981.00	170.00	976.00	170.00	976.00	169.00	972.00	169.00	972.00	168.00	968.00	168.00	968.00	167.00	965.00	167.00	965.00	166.00	962.00	166.00	962.00	165.00	958.00	165.00	958.00	164.00	956.00	164.00	956.00	163.00	954.00	163.00	954.00	162.00	952.00	162.00	952.00	161.00	951.00	161.00	951.00	160.00	948.00	160.00	948.00	159.00	946.00	159.00	946.00	158.00	944.00	158.00	944.00	157.00	942.00	157.00	942.00	156.00	940.00	156.00	940.00	155.00	938.00	155.00	938.00	154.00	936.00	154.00	936.00	153.00	933.00	153.00	933.00	152.00	930.00	152.00	930.00	151.00	926.00	151.00	926.00	150.00	923.00	150.00	923.00	149.00	922.00	149.00	922.00	147.00	921.00	147.00	921.00	146.00	920.00	146.00	920.00	144.00	919.00	144.00	919.00	142.00	918.00	142.00	918.00	141.00	917.00	141.00	917.00	138.00	916.00	138.00	916.00	136.00	915.00	136.00	915.00	134.00	914.00	134.00	914.00	132.00	913.00	132.00	913.00	131.00	912.00	131.00	912.00	130.00	911.00	130.00	911.00	129.00	910.00	129.00	910.00	127.00	909.00	127.00	909.00	125.00	908.00	125.00	908.00	124.00	907.00	124.00	907.00	122.00	906.00	122.00	906.00	121.00	905.00	121.00	905.00	119.00	904.00	119.00	904.00	118.00	903.00	118.00	903.00	117.00	902.00	117.00	902.00	116.00	901.00	116.00	901.00	115.00	900.00	115.00	900.00	114.00	899.00	114.00	899.00	113.00	898.00	113.00	898.00	112.00	897.00	112.00	897.00	111.00	896.00	111.00	896.00	110.00	895.00	110.00	895.00	109.00	894.00	109.00	894.00	108.00	893.00	108.00	893.00	106.00	891.00	106.00	891.00	105.00	890.00	105.00	890.00	104.00	888.00	104.00	888.00	103.00	887.00	103.00	887.00	102.00	884.00	102.00	884.00	101.00	883.00	101.00	883.00	100.00	882.00	100.00	882.00	99.00	879.00	99.00	879.00	98.00	876.00	98.00	876.00	97.00	870.00	97.00	870.00	96.00	865.00	96.00	865.00	95.00	861.00	95.00	861.00	94.00	859.00	94.00	859.00	93.00	857.00	93.00	857.00	92.00	856.00	92.00	856.00	91.00	854.00	91.00	854.00	89.00	853.00	89.00	853.00	88.00	852.00	88.00	852.00	87.00	851.00	87.00	851.00	85.00	850.00	85.00	850.00	83.00	849.00	83.00	849.00	80.00	848.00	80.00	848.00	78.00	849.00	78.00	849.00	70.00	850.00	70.00	850.00	66.00	851.00	66.00	851.00	63.00	852.00	63.00	852.00	61.00	853.00	61.00	853.00	58.00	854.00	58.00	854.00	57.00	855.00	57.00	855.00	55.00	856.00	55.00	856.00	54.00	857.00	54.00	857.00	53.00	858.00	53.00	858.00	52.00	859.00	52.00	859.00	51.00	860.00	51.00	860.00	50.00	861.00	50.00	861.00	48.00	864.00	48.00	864.00	47.00	866.00	47.00	866.00	46.00	868.00	46.00	868.00	45.00	871.00	45.00	871.00	44.00	873.00	44.00	873.00	43.00	876.00	43.00	876.00	42.00	882.00	42.00	882.00	41.00	887.00	41.00	887.00	40.00	892.00	40.00	892.00	39.00	894.00	39.00	894.00	38.00	896.00	38.00	896.00	37.00	898.00	37.00	898.00	36.00	899.00	36.00	899.00	35.00	901.00	35.00	901.00	34.00	902.00	34.00	902.00	33.00	904.00	33.00	904.00	32.00	905.00	32.00	905.00	31.00	907.00	31.00	907.00	30.00	909.00	30.00	909.00	29.00	910.00	29.00	910.00	27.00	913.00	27.00	913.00	26.00	914.00	26.00	914.00	24.00	917.00	24.00	917.00	21.00	920.00	21.00	920.00	19.00	923.00	19.00	923.00	18.00	925.00	18.00	925.00	17.00	927.00	17.00	927.00	16.00	929.00	16.00	929.00	17.00	933.00	17.00	933.00	16.00	934.00	16.00	934.00	15.00	940.00	15.00	940.00	14.00	945.00	14.00	945.00	15.00	950.00	15.00	950.00	16.00	952.00	16.00	952.00	17.00	954.00	17.00	954.00	18.00	956.00	18.00	956.00	19.00	958.00	19.00	958.00	20.00	960.00	20.00	960.00	21.00	962.00	21.00	962.00	22.00	963.00	22.00	963.00	23.00	966.00	23.00	966.00	24.00	967.00	24.00	967.00	25.00	968.00	25.00	968.00	26.00	969.00	26.00	969.00	28.00	971.00	28.00	971.00	29.00	972.00	29.00	972.00	30.00	973.00	30.00	973.00	31.00	974.00	31.00	974.00	33.00	975.00	33.00	975.00	35.00	976.00	35.00	976.00	37.00	977.00	37.00	977.00	40.00	978.00	40.00	978.00	42.00	979.00	42.00	979.00	43.00	980.00	43.00	980.00	45.00	981.00	45.00	981.00	47.00	982.00	47.00	982.00	49.00	983.00	49.00	983.00	52.00	982.00	52.00	982.00	53.00	978.00	53.00	978.00	57.00	977.00	57.00	977.00	62.00	976.00	62.00	976.00	72.00	975.00	72.00	975.00	81.00	976.00	81.00	976.00	84.00	977.00	84.00	977.00	87.00	978.00	87.00
