# Supplementary material for: Pathogen-derived mechanical cues potentiate the spatio-temporal implementation of plant defense
Source: BMC Biol. 2022 Dec 27;20:292. doi: 10.1186/s12915-022-01495-w (PMC9795618; doi:10.1186/s12915-022-01495-w)
Supplement: Supplementary file 14 — Additional file 14: File S5. Pictures used in this work (raw and analyzed). [file 12915_2022_1495_MOESM14_ESM.xz › Infection/transept/Z2/resultat_final_check.csv]

392.47083084	179.3856981	0.0319	0.0118	75.37	69.92	0.40285874393080423	1.543285402133544	0.20256580207375302	0.5541363512983218	0.0011207485590090257	0.0009746334140256804	-0.0005533236311467765	-0.5163496410652904	-0.00032158558273710926	0.0001587696909660862	0.0002796595649265364	1.0544466857296062	75.04534481386392	80.49534481386392	0.1649534229388699	-0.07809519830077509	0177-0382
501.51005898000005	290.25067889999997	0.0405	0.0196	-78.69	-73.54	0.39713751387418794	-1.985675400228806	0.27767897523135665	-0.9398374256830081	0.0039094996159604505	0.003908901491406532	6.838404546895818e-05	0.017492656303402614	0.00016591344993364536	-2.9021189458249323e-06	0.00016588806640174128	1.5882889830982991	79.69225537865789	74.5422553786579	0.72453128749995	0.022302361836502638	0290-0503
580.21539654	241.81324086000004	0.0289	0.014	-31.14	-63.01	1.236784556784787	-0.7472542807496371	0.31768448799543914	-0.6237600228349648	0.0021149533470109522	0.0019073865430244944	-0.0009137309426313074	-0.4467464819163339	0.0005202340080029382	0.0002247585797545851	0.00046917694307105817	1.1240498448785627	5.5433120738765105	37.41331207387651	0.2488137594376505	0.045034952563929205	0242-0583
389.63321526	319.15476318000003	0.0487	0.0503	45.82	42.13	1.6969875656981266	1.7462697964134712	1.8651861323868915	1.6870997870759241	0.001641524335986494	0.00136344835990396	-0.0009141174517047038	-0.590613973203515	-0.0015220341541574418	0.0008475768235076427	0.001264199942522722	0.9801823535913816	79.65968798601412	75.96968798601412	0.12285687231279101	-0.1704815623493694	0323-0394
301.71112632	268.40763804	0.0252	0.0187	40.17	60.23	0.9628086948161044	0.8127726725145904	0.4642457624156157	0.8116038886545232	0.0033192366346233913	0.0032259807628425095	-0.0007812681706021823	-0.23760527315337815	-0.0004163975732922385	9.800993606053239e-05	0.00040469864279124476	1.3331910536415186	53.783779341741656	73.84377934174165	0.4013304858789836	-0.06044111642104377	0267-0301
197.57723364	186.5347296	0.0232	0.0241	-13.93	-6.28	1.1258850558771292	-0.27925407956295606	1.1977690352763457	-0.1318117526367512	0.00398265417869705	0.002701858990982185	-0.0029260027853612513	-0.8252046478659234	-0.0006447382560944752	-0.0004736805779553204	-0.00043739470611755095	-2.39600097466082	33.35074355729668	41.00074355729668	0.8179801026175475	-0.14947024831741415	0192-0193
152.39535456000002	320.29860822000006	0.0318	0.0226	86.76	80.61	0.0898644698264188	1.5874584646732703	0.18436376058546414	1.1148587371424172	0.004644571883100966	0.003697726292804219	-0.0028104925263726316	-0.6499082545473078	-0.00010833608110349773	6.555561070885911e-05	8.625061375695915e-05	0.9208880722475887	56.00299994372526	62.15299994372526	1.1625733220212666	-0.024320566887495006	0316-0154
385.62975762	384.04597218000004	0.0395	0.0586	24.21	19.96	1.8012959004977478	0.8099123896138448	2.7539983189393418	1.0001966103118325	0.002475466365689129	0.0011204288562311393	-0.002207390519546264	-1.101102554100582	0.0003263609868460733	-0.00029101835448014097	-0.00014771530418617379	-2.6718988808954784	87.29852916103874	83.04852916103874	0.40874116659112336	0.06489721740628095	0389-0377
222.8298126	478.1052297	0.0526	0.0519	66.54	68.1	1.0470259943400144	2.4125995455475624	0.9679032957842248	2.4077350788676974	0.004520651741142119	0.004067358137570581	-0.0019730407865600867	-0.4516498191327581	0.0007352168125024528	0.00032088575742964654	0.0006614953454598671	1.1191465076621385	87.58237154584597	86.02237154584598	0.9124785422842404	0.21282704963525517	0489-0230
382.48418376	530.61211644	0.0013	0.0112	15.98	10.75	0.06248826044246266	0.017894616700979	0.5501722227262854	0.10445346016489138	0.007175260326694498	0.00591821231291661	-0.004056984566778416	-0.6009337381958928	-0.0011032095705267074	0.0006237688944745181	0.0009099361091789685	0.9698625885990038	50.41096696564421	45.18096696564421	1.9914496020826589	-0.17104362698733266	0523-0399
439.50045960000006	476.98338168000004	0.0248	0.0084	70.25	64.53	0.4190167303241256	1.1670582589178995	0.1806161470119725	0.37918044179328336	0.004758677948933218	0.002058931018236958	-0.004290200331430338	-1.123345526921059	-0.0013865774876908503	-0.001250073079347319	-0.0005999286838134862	-2.694141853715956	45.38704237252372	51.10704237252372	0.34219422351186723	-0.2174640902823735	0486-0446
501.11411262	403.64531700000003	0.0103	0.0374	74.64	68.51	0.13641473844033208	0.49660448964568954	0.6850536170427691	1.740000443039202	0.0025440728039163737	0.002481044713706085	-0.0005627819828477167	-0.22305811256110766	-0.0014535271673091642	0.0003215391085042884	0.0014175167821962708	1.347738214233789	87.42028843590552	81.29028843590552	0.28631660417731525	-0.14014362294402635	0399-0498
560.13211728	514.31232462	0.0477	0.0573	79.72	89.63	0.4256241510968233	2.346714529294756	0.018501234145011442	2.8649402619138695	0.0029661691076913756	0.002871829372542557	0.0007421288502844199	0.25288450052374145	-0.0010560806184904971	-0.0002642289993432024	0.001022491715691311	1.823680827318638	65.23078541571576	75.14078541571575	0.5456104754242722	-0.2638977062733244	0514-0551
493.76710794	510.04490274000005	0.0016	0.019	68.29	-79.91	0.02959271326936389	0.07432544195198044	0.1664351504419025	-0.9353070836347713	0.0012820628214241523	0.0012264898096002804	0.00037337357301330947	0.2955110288992032	-0.0011528701616067292	-0.00033574895415918723	0.0011028972070434022	1.8663073556941	51.35846524450716	83.15846524450716	0.12232626217133594	-0.08436958509474458	0508-0494
658.56878178	258.88292838	0.0287	0.0231	-74.23	-70.2	0.3899991247826182	-1.380987213072153	0.39124229788331166	-1.0867172881421305	0.0027781192575041906	0.002433918595012819	-0.0013393979549657603	-0.5030774664726437	-0.0019044031062020843	0.0009181584336192471	0.001668453260264128	1.067718860322253	45.40578440298334	41.37578440298334	0.5281228853572874	-0.595844328940533	0240-0632
707.8421065800001	386.99357286000003	0.0318	0.0539	43.88	44.89	1.1460610459745009	1.1021089233373593	1.909307851742528	1.9019906748652409	0.004045828678820358	0.0034449281026568304	-0.0021216031829469186	-0.5520017706508112	-0.0008846885468089497	0.00046392425034018397	0.0007532915204628481	1.0187945561440854	75.50737174203992	76.51737174203991	0.2812473563557893	-0.11015207780615639	0391-0710
790.0449703200001	281.53985898	0.0642	0.0566	85.76	89.49	0.23732953980262805	3.201214564745242	0.025190004452790977	2.829887888888121	0.0034290999834673784	0.00261770586823819	0.002215026565079372	0.7022668774076636	-0.010367725587387546	-0.006697030622097933	0.00791451291628569	2.2730632042025603	45.5230718327097	49.253071832709686	0.8153472076889715	-1.995910965298577	0277-0786
654.7852943400001	449.33312754	0.0229	0.0304	71.05	44.77	0.3718306319277635	1.0829436648137336	1.0791081689914919	1.0704791261934208	0.004079049778178314	0.0024460709921234774	-0.0032642585366892463	-0.9277115719213215	-0.004882701360843968	-0.003907380509182495	-0.0029279942171473437	-2.498507898716218	55.796042323460966	82.07604232346095	0.646578068320322	-0.6965625621418718	0439-0655
728.16735306	513.14648256	0.1025	0.1155	65.81	63.43	2.1000396421102976	4.674982192646861	2.5831046496180514	5.165093936137232	0.0005090268934105126	-0.0001711330767234354	-0.0004793973803290211	-1.9136717547875923	-0.0021143329002650023	-0.001991261496498311	0.0007108313904902647	2.7987172255970973	4.5446850772767675	6.924685077276763	0.11400765753150359	-0.18193935834723396	0510-0728
848.99698392	394.47255966000006	0.0747	0.0591	62.48	64.14	1.7257874154264594	3.312383250283044	1.288893201264081	2.6590937019471936	0.003927700565145008	0.0027431243587869468	-0.002811067498597307	-0.7976303211697169	0.0007927682570315743	-0.0005673867048413399	-0.0005536730411769807	-2.3684266479646134	71.81914898531087	70.15914898531086	0.691043073706431	0.19837497305791052	0408-0854
931.9037523	460.04567628	0.0584	0.0	15.31	0.0	2.8163731397565366	0.7710008674819429	0.0	0.0	0.0024746711174997126	-0.0005217848949352776	-0.0024190365154756668	-1.7832409564370206	-0.0292567876216363	-0.028599047801455144	0.006168799460803907	2.9291480239476693	62.517819341286426	77.82781934128643	0.3769026225698182	-4.8388982485094525	0454-0926
902.73570378	590.5100019	0.0265	0.0198	-78.9	-80.98	0.25509160564682737	-1.3002127797897247	0.15521143153550343	-0.9777573377483291	0.0011719752079917196	-0.00033875054528814365	-0.0011219509598080566	-1.8640227333501325	-0.017942033040634513	-0.017176200531871647	0.005186008573089008	2.848366247034557	27.900635537402223	25.820635537402225	0.2226109988063162	-3.795078804337823	0598-0892
821.5227059400002	653.3994820800001	0.0263	0.0485	70.75	87.46	0.4335431985205653	1.2414770618165112	0.10746834648905447	2.422617500659753	0.0010468372686084117	-0.00044031916560930383	-0.0009497301192152676	-2.00492332529727	-0.0033863977883184827	-0.003072267363470315	0.0014243817002768148	2.70746565508742	-5.623644786868198	-22.333644786868206	0.20054087371251045	-0.4062538769988989	0656-0813
747.54672768	612.85897422	0.0571	0.0384	74.19	73.57	0.7778395585072466	2.746996654752468	0.543059930380134	1.8415987380576486	0.014417343761881692	0.012242802868839641	0.007614038288779533	0.5563810833034841	-0.006196523226553614	-0.0032724866579815185	0.005261913261405148	2.1271774100983807	42.31171212579368	41.69171212579368	2.442508016569671	-0.8704136154027262	0613-0750
658.17283542	669.1493484	0.0506	0.1061	-78.52	-77.62	0.5035354359898521	-2.4793854207650954	1.1373622450622336	-5.18164376655777	0.003342835485016595	-0.0005955589688037827	-0.003289355346350332	-1.7499123617418362	-0.0017200976892704743	-0.0016925788169376806	0.0003064522949619842	2.9624766186428535	21.74259284557739	22.642592845577383	0.42141575878639637	-0.1659288595163134	0669-0653
561.9138759	742.7513773200001	0.1864	0.1883	-6.84	1.4	9.253665874590665	-1.1099855320841858	9.412189526289838	0.23002895730722941	0.003581284842080819	0.0029422247584313466	-0.0020417920048309136	-0.6066620703126687	-9.956824158758432e-05	5.676667692550291e-05	8.18008503848165e-05	0.964134256482228	27.919176219584717	36.159176219584715	0.704806231304475	-0.012288790043874944	0742-0561
546.625947	857.04789324	0.0617	0.0603	34.89	51.47	2.5304765613660516	1.7646283949820833	1.8781168367352938	2.3585805365879313	0.003727719335225267	0.003716844496632315	-0.0002845319491135879	-0.07640300521210644	0.0015679332568730318	0.00011967829805275296	0.0015633591407554662	1.4943933215827903	39.26756974076973	55.84756974076973	0.8876218171517144	0.2671915579879735	0852-0542
629.57670942	891.73719378	0.0578	0.0821	28.85	44.15	2.5313103580298844	1.3944776338581468	2.945414369892147	2.8592934773529017	0.002569975071538691	0.0023519861780545207	0.0010358247373811796	0.4148455156027967	-0.00012249434214086936	-4.937116751983878e-05	0.00011210420007409349	1.9856418423976934	5.081102806031211	20.38110280603121	0.4853594353389041	-0.014860047012124903	0888-0624
754.12383666	877.15316952	0.0181	0.0045	40.71	-16.99	0.686008563368367	0.5902687955374815	0.2151800482244159	-0.0657460785609153	0.014637548571991194	0.004678652164287923	-0.013869680678480142	-1.2454535628045011	-0.013568480259766057	-0.012856694382235367	-0.0043369420242215274	-2.8162498895993977	67.93076727177046	54.369232728229534	2.0840277712201942	-1.7820436499893206	0880-0753
818.6410963200001	809.13838368	0.0563	0.0526	-9.26	-7.48	2.778315755090528	-0.4529752366473796	2.60761965523414	-0.3423736754433463	0.001474057117996363	0.0010273087420870546	-0.001057109802975669	-0.799694251245636	-0.0026682070462600285	-0.0019134861129425985	-0.0018595428839603273	-2.3704905780405325	36.55910549724942	38.33910549724942	0.16113577481721938	-0.2530055859728937	0811-0815
845.91740112	731.3789179800001	0.0958	0.1044	23.99	19.89	4.376222712461754	1.9475047550478242	4.908614055064438	1.7759245643956438	-3.330926558433537e-05	1.0923504839600701e-05	-3.146719268995899e-05	-1.23667212619535	-0.004652869336365861	-0.0043955558130792565	-0.001525870949785347	-2.8074684529902467	85.1539065275365	89.2539065275365	-0.00275869964704278	-0.7208720961890678	0732-0843
889.38351264	871.8518877000001	0.0239	0.0262	-83.05	-64.19	0.14459874894739638	-1.1862192890873289	0.5703585786948893	-1.179318062148268	0.021266537214670624	0.008412507395602915	-0.019531905294207647	-1.1641026510155814	-0.013506198444646768	-0.012404548340085796	-0.005342712504398253	-2.734898977810478	16.351831176816617	2.5081688231833823	3.920563560214405	-2.730602245049522	0868-0873
474.05777802	790.11096138	0.0486	0.0688	-23.92	-18.62	2.221293322621541	-0.9852694935280154	3.2599401297697517	-1.0983580246516957	0.006328619414388767	0.0058377318028997515	-0.0024438312318143486	-0.396460165591326	-0.0006554285464456097	0.00025309734195497733	0.0006045893771735739	1.1743361612035708	1.2045057665592793	4.095494233440721	1.1229335570081105	-0.059234330349457257	0789-0472
487.95989466000003	672.0309580200001	0.0295	0.0312	44.03	68.24	1.0604895697293066	1.0251765079708712	0.5783224819527741	1.4488419882333556	0.00981800687661456	0.009795566475824465	-0.0006634278008605364	-0.06762408332988033	4.0983091194646124e-05	2.769332147087098e-06	4.0889418720835234e-05	1.5031722434650163	47.90457456824313	72.11457456824313	0.7959939757875308	0.003186223052695205	0673-0489
409.34254518	628.7848167000001	0.016	0.0159	-70.51	-38.94	0.26691386573886583	-0.7541597896177804	0.6183546236028687	-0.4996624455259316	0.007961043068789126	0.007681178042330864	-0.0020922979293421825	-0.26594074641533394	-0.0034106851965565025	0.0008963862540035995	0.0032907848902113098	1.3048555803795627	55.27271762984249	23.702717629842486	1.2272434812223452	-0.34522076847334404	0631-0411
337.28030766000006	671.15107722	0.0399	0.0606	-50.29	-56.82	1.2746096762151258	-1.5347296743396772	1.6582314460058571	-2.5359748562391795	0.005032870070334891	0.004728645597168374	-0.0017232794205388972	-0.34947534044760414	-0.0014519981541047577	0.0004971712964294142	0.001364228478492631	1.2213209863472925	30.266537948454694	36.7965379484547	1.13833451585142	-0.15913176219925984	0668-0348
245.28877002000002	589.7401062000001	0.0077	0.0077	73.56	78.53	0.10895927945988478	0.3692599022634095	0.07655910559843644	0.37731114925213577	0.000988897626923994	0.0009877523239627249	4.758006979968594e-05	0.04813283547518767	-0.0006844693011027118	-3.293272856110551e-05	0.0006836765752470647	1.6189291622700843	70.80219167127419	75.77219167127419	0.19837686004619068	-0.11016263785981306	0594-0260
149.99767938	748.4046114600001	0.0158	0.0164	24.66	28.64	0.7179517490612718	0.32961384379279457	0.7196718286587549	0.3930298449672286	0.014769338715306666	0.012544998589331113	-0.0077946376747823716	-0.55595894855397	-7.555279578091729e-05	3.987359757811937e-05	6.417414718164307e-05	1.0148373782409266	56.51410133467334	60.494101334673346	3.4983741328365876	-0.019996955632542505	0771-0166
310.81789260000005	799.89963528	0.0515	0.0659	-22.24	-23.25	2.383436934670974	-0.9746042163084612	3.0274170374406197	-1.3006810067861605	0.003147359965986515	-0.001790808332067512	-0.0025882195179876477	-2.176070366859816	0.002504917494700568	-0.002059909390980831	0.00142526662635661	2.536318613524874	77.56035205544781	78.57035205544781	0.4500086626776662	0.520492261990732	0795-0321
352.85419782	755.57563998	0.0162	0.0368	69.87	-58.42	0.27876259840502754	0.7605204886986788	0.9635869600903527	-1.5675140096164475	0.004294316758636327	0.0041831566262027576	-0.000970750773453602	-0.22802569578615597	-0.00179999444181421	0.00040689732379178384	0.001753400855039467	1.3427706310087406	82.93490998908078	45.35509001091923	0.4282831873996186	-0.11813407022377032	0756-0352
357.1216197	874.4915301000001	0.1117	0.1248	14.67	11.19	5.402931722843425	1.4144093460848524	6.121371613953714	1.2109539891679169	0.00604366476638207	0.004311765360695561	-0.004234921874452222	-0.7764073797650278	-0.00014328757957881785	0.00010040459366162131	0.00010222645466414637	0.7943889470298687	59.15486604334701	55.67486604334701	0.9823024018062951	-0.028655257304191557	0879-0370
420.95697174000003	951.7670613600001	0.0144	0.0284	2.31	-70.73	0.7194149104152502	0.029020452653559167	0.46862864765786616	-1.340442908368111	0.045424590832395376	0.023971512260851324	-0.038584453504208055	-1.0148809731631427	-0.01047758233322528	-0.008899844356650291	-0.005529240632936361	-2.5856772999580393	60.45839647037784	12.581603529622164	4.757038501766362	-0.7650805755139842	0951-0423
211.83130260000001	931.19984766	0.0187	0.045	-3.46	-11.76	0.9332956587182699	-0.056428834983814714	2.202772309610692	-0.4585784033427406	0.025575449652116125	0.018062036762191418	-0.018107082948646713	-0.7866435949568849	-0.005135399145655542	-0.0036357952477719417	-0.003626750239743376	-2.3574399217517814	41.61135797202812	33.31135797202812	5.1824917049575285	-0.6144383287160713	0915-0222
237.6778011	848.40306438	0.126	0.1542	-84.26	-88.4	0.6300907535225195	-6.268411732035909	0.21527583455871513	-7.706993986961132	0.010363285168563241	0.005402518041881455	-0.008843668825329689	-1.022407171933978	0.001133111412577193	-0.0009669580554853625	-0.0005907060116882578	-2.5932034987288746	25.680384104276754	29.820384104276755	0.738147081249604	0.07611935205655807	0852-0235
204.19833666	890.5493547000001	0.0459	0.1106	-86.08	-80.23	0.1568943335389098	-2.2896307929671504	0.9384051517116666	-5.4497977734261855	0.017886116499264852	0.012256737468306314	-0.01302634062422331	-0.8158282237930028	0.0002884149175715941	-0.00021005068135105187	-0.0001976407749979449	-2.386624550587899	39.33648596900653	33.48648596900654	1.1082353013334174	0.015091967042194421	0887-0205
188.38247928	805.99280982	0.075	0.0543	64.27	89.37	1.6279906047975814	3.378186879183981	0.029852382643536984	2.714835876300905	0.012537501690826444	0.005065286413168257	-0.011468732371105753	-1.1548991097783736	0.006541885313579923	-0.005984217088386271	-0.0026429924886572087	-2.7256954365732704	49.55915524628324	24.459155246283245	1.309556142907542	0.7031460345658767	0810-0201
599.7047562600001	617.63232756	0.0672	0.0724	65.2	70.57	1.409358997019155	3.050132327870573	1.204210942740055	3.4138359663851907	-0.00035344834609713654	0.0002576042845425442	0.0002420036486173817	0.7541825493157251	-0.002940627117621101	-0.002013427137361519	0.002143221642160415	2.324978876110622	21.988522941791878	27.35852294179187	-0.08600025496734603	-0.42017918171724267	0611-0594
