# Supplementary material for: Pathogen-derived mechanical cues potentiate the spatio-temporal implementation of plant defense
Source: BMC Biol. 2022 Dec 27;20:292. doi: 10.1186/s12915-022-01495-w (PMC9795618; doi:10.1186/s12915-022-01495-w)
Supplement: Supplementary file 14 — Additional file 14: File S5. Pictures used in this work (raw and analyzed). [file 12915_2022_1495_MOESM14_ESM.xz › Infection/transept/Z2/24hpi/Log.txt]

T0_thres.tif	0177-0382	178.42	81.55	3508.18	75.37	0.0319	456.00	217.00	455.00	217.00	455.00	220.00	454.00	220.00	454.00	221.00	452.00	221.00	452.00	220.00	450.00	220.00	450.00	219.00	443.00	219.00	443.00	220.00	441.00	220.00	441.00	221.00	440.00	221.00	440.00	222.00	437.00	222.00	437.00	223.00	435.00	223.00	435.00	224.00	433.00	224.00	433.00	225.00	432.00	225.00	432.00	226.00	429.00	226.00	429.00	227.00	427.00	227.00	427.00	228.00	425.00	228.00	425.00	229.00	422.00	229.00	422.00	230.00	421.00	230.00	421.00	231.00	419.00	231.00	419.00	232.00	418.00	232.00	418.00	233.00	416.00	233.00	416.00	234.00	413.00	234.00	413.00	235.00	410.00	235.00	410.00	236.00	409.00	236.00	409.00	237.00	407.00	237.00	407.00	238.00	406.00	238.00	406.00	245.00	407.00	245.00	407.00	247.00	408.00	247.00	408.00	250.00	409.00	250.00	409.00	254.00	410.00	254.00	410.00	256.00	411.00	256.00	411.00	260.00	412.00	260.00	412.00	264.00	413.00	264.00	413.00	266.00	414.00	266.00	414.00	268.00	415.00	268.00	415.00	269.00	416.00	269.00	416.00	272.00	417.00	272.00	417.00	274.00	418.00	274.00	418.00	279.00	419.00	279.00	419.00	281.00	415.00	281.00	415.00	282.00	405.00	282.00	405.00	281.00	402.00	281.00	402.00	280.00	398.00	280.00	398.00	279.00	387.00	279.00	387.00	280.00	386.00	280.00	386.00	281.00	384.00	281.00	384.00	282.00	383.00	282.00	383.00	283.00	381.00	283.00	381.00	284.00	379.00	284.00	379.00	285.00	377.00	285.00	377.00	286.00	376.00	286.00	376.00	287.00	375.00	287.00	375.00	288.00	373.00	288.00	373.00	289.00	371.00	289.00	371.00	290.00	369.00	290.00	369.00	291.00	368.00	291.00	368.00	292.00	366.00	292.00	366.00	293.00	365.00	293.00	365.00	294.00	364.00	294.00	364.00	295.00	363.00	295.00	363.00	296.00	359.00	296.00	359.00	297.00	358.00	297.00	358.00	295.00	356.00	295.00	356.00	292.00	355.00	292.00	355.00	291.00	353.00	291.00	353.00	289.00	352.00	289.00	352.00	288.00	351.00	288.00	351.00	284.00	350.00	284.00	350.00	283.00	349.00	283.00	349.00	282.00	347.00	282.00	347.00	281.00	345.00	281.00	345.00	280.00	344.00	280.00	344.00	279.00	342.00	279.00	342.00	278.00	338.00	278.00	338.00	277.00	330.00	277.00	330.00	276.00	324.00	276.00	324.00	275.00	319.00	275.00	319.00	274.00	313.00	274.00	313.00	273.00	311.00	273.00	311.00	272.00	310.00	272.00	310.00	271.00	309.00	271.00	309.00	270.00	307.00	270.00	307.00	267.00	308.00	267.00	308.00	264.00	309.00	264.00	309.00	263.00	312.00	263.00	312.00	262.00	316.00	262.00	316.00	261.00	318.00	261.00	318.00	260.00	322.00	260.00	322.00	259.00	327.00	259.00	327.00	258.00	330.00	258.00	330.00	257.00	334.00	257.00	334.00	256.00	336.00	256.00	336.00	255.00	338.00	255.00	338.00	254.00	340.00	254.00	340.00	253.00	343.00	253.00	343.00	252.00	344.00	252.00	344.00	251.00	345.00	251.00	345.00	250.00	347.00	250.00	347.00	249.00	349.00	249.00	349.00	248.00	350.00	248.00	350.00	247.00	351.00	247.00	351.00	245.00	353.00	245.00	353.00	244.00	354.00	244.00	354.00	243.00	355.00	243.00	355.00	242.00	356.00	242.00	356.00	241.00	357.00	241.00	357.00	240.00	358.00	240.00	358.00	238.00	359.00	238.00	359.00	237.00	360.00	237.00	360.00	235.00	361.00	235.00	361.00	233.00	362.00	233.00	362.00	230.00	363.00	230.00	363.00	216.00	362.00	216.00	362.00	214.00	361.00	214.00	361.00	211.00	360.00	211.00	360.00	207.00	358.00	207.00	358.00	204.00	357.00	204.00	357.00	203.00	356.00	203.00	356.00	202.00	353.00	202.00	353.00	201.00	352.00	201.00	352.00	199.00	351.00	199.00	351.00	198.00	350.00	198.00	350.00	197.00	349.00	197.00	349.00	196.00	347.00	196.00	347.00	195.00	346.00	195.00	346.00	194.00	345.00	194.00	345.00	193.00	342.00	193.00	342.00	192.00	343.00	192.00	343.00	189.00	344.00	189.00	344.00	170.00	343.00	170.00	343.00	168.00	342.00	168.00	342.00	167.00	340.00	167.00	340.00	166.00	338.00	166.00	338.00	164.00	337.00	164.00	337.00	163.00	336.00	163.00	336.00	162.00	335.00	162.00	335.00	161.00	334.00	161.00	334.00	160.00	333.00	160.00	333.00	158.00	332.00	158.00	332.00	156.00	331.00	156.00	331.00	155.00	330.00	155.00	330.00	153.00	329.00	153.00	329.00	150.00	328.00	150.00	328.00	146.00	329.00	146.00	329.00	144.00	331.00	144.00	331.00	143.00	332.00	143.00	332.00	142.00	334.00	142.00	334.00	141.00	337.00	141.00	337.00	140.00	342.00	140.00	342.00	139.00	348.00	139.00	348.00	138.00	351.00	138.00	351.00	137.00	354.00	137.00	354.00	136.00	357.00	136.00	357.00	135.00	359.00	135.00	359.00	134.00	361.00	134.00	361.00	133.00	363.00	133.00	363.00	131.00	366.00	131.00	366.00	129.00	367.00	129.00	367.00	128.00	369.00	128.00	369.00	127.00	370.00	127.00	370.00	126.00	371.00	126.00	371.00	125.00	372.00	125.00	372.00	123.00	373.00	123.00	373.00	122.00	374.00	122.00	374.00	120.00	375.00	120.00	375.00	118.00	376.00	118.00	376.00	115.00	377.00	115.00	377.00	109.00	378.00	109.00	378.00	99.00	379.00	99.00	379.00	91.00	380.00	91.00	380.00	89.00	381.00	89.00	381.00	87.00	382.00	87.00	382.00	86.00	383.00	86.00	383.00	85.00	384.00	85.00	384.00	83.00	387.00	83.00	387.00	82.00	389.00	82.00	389.00	81.00	391.00	81.00	391.00	80.00	392.00	80.00	392.00	78.00	393.00	78.00	393.00	77.00	395.00	77.00	395.00	76.00	396.00	76.00	396.00	75.00	397.00	75.00	397.00	73.00	398.00	73.00	398.00	71.00	399.00	71.00	399.00	68.00	401.00	68.00	401.00	67.00	402.00	67.00	402.00	66.00	403.00	66.00	403.00	64.00	404.00	64.00	404.00	63.00	405.00	63.00	405.00	62.00	407.00	62.00	407.00	60.00	409.00	60.00	409.00	59.00	415.00	59.00	415.00	61.00	420.00	61.00	420.00	58.00	422.00	58.00	422.00	59.00	424.00	59.00	424.00	60.00	425.00	60.00	425.00	61.00	429.00	61.00	429.00	62.00	431.00	62.00	431.00	64.00	432.00	64.00	432.00	65.00	433.00	65.00	433.00	66.00	434.00	66.00	434.00	67.00	436.00	67.00	436.00	70.00	437.00	70.00	437.00	71.00	438.00	71.00	438.00	72.00	439.00	72.00	439.00	74.00	440.00	74.00	440.00	75.00	441.00	75.00	441.00	77.00	442.00	77.00	442.00	80.00	443.00	80.00	443.00	81.00	445.00	81.00	445.00	84.00	446.00	84.00	446.00	87.00	447.00	87.00	447.00	89.00	448.00	89.00	448.00	91.00	449.00	91.00	449.00	93.00	450.00	93.00	450.00	95.00	451.00	95.00	451.00	97.00	452.00	97.00	452.00	99.00	453.00	99.00	453.00	102.00	454.00	102.00	454.00	105.00	455.00	105.00	455.00	107.00	456.00	107.00	456.00	112.00	457.00	112.00	457.00	118.00	454.00	118.00	454.00	119.00	453.00	119.00	453.00	122.00	452.00	122.00	452.00	123.00	451.00	123.00	451.00	124.00	450.00	124.00	450.00	125.00	449.00	125.00	449.00	126.00	448.00	126.00	448.00	127.00	447.00	127.00	447.00	128.00	445.00	128.00	445.00	130.00	443.00	130.00	443.00	131.00	442.00	131.00	442.00	132.00	441.00	132.00	441.00	133.00	440.00	133.00	440.00	134.00	439.00	134.00	439.00	135.00	438.00	135.00	438.00	136.00	436.00	136.00	436.00	137.00	435.00	137.00	435.00	138.00	434.00	138.00	434.00	139.00	432.00	139.00	432.00	140.00	431.00	140.00	431.00	141.00	429.00	141.00	429.00	142.00	428.00	142.00	428.00	143.00	427.00	143.00	427.00	144.00	425.00	144.00	425.00	145.00	424.00	145.00	424.00	146.00	422.00	146.00	422.00	147.00	420.00	147.00	420.00	148.00	418.00	148.00	418.00	149.00	417.00	149.00	417.00	150.00	415.00	150.00	415.00	151.00	414.00	151.00	414.00	152.00	413.00	152.00	413.00	153.00	411.00	153.00	411.00	154.00	410.00	154.00	410.00	155.00	409.00	155.00	409.00	157.00	407.00	157.00	407.00	158.00	406.00	158.00	406.00	160.00	405.00	160.00	405.00	161.00	404.00	161.00	404.00	163.00	403.00	163.00	403.00	165.00	402.00	165.00	402.00	171.00	403.00	171.00	403.00	173.00	404.00	173.00	404.00	175.00	405.00	175.00	405.00	176.00	406.00	176.00	406.00	177.00	408.00	177.00	408.00	178.00	409.00	178.00	409.00	179.00	410.00	179.00	410.00	180.00	412.00	180.00	412.00	181.00	414.00	181.00	414.00	182.00	418.00	182.00	418.00	183.00	427.00	183.00	427.00	184.00	431.00	184.00	431.00	185.00	436.00	185.00	436.00	186.00	446.00	186.00	446.00	185.00	447.00	185.00	447.00	186.00	450.00	186.00	450.00	187.00	451.00	187.00	451.00	189.00	452.00	189.00	452.00	190.00	453.00	190.00	453.00	191.00	454.00	191.00	454.00	193.00	455.00	193.00	455.00	195.00	456.00	195.00	456.00	198.00	457.00	198.00	457.00	201.00	456.00	201.00	456.00	205.00	457.00	205.00	457.00	212.00	456.00	212.00
T0_thres.tif	0290-0503	227.99	131.95	2772.44	-78.69	0.0405	595.00	310.00	596.00	310.00	596.00	320.00	595.00	320.00	595.00	323.00	594.00	323.00	594.00	326.00	593.00	326.00	593.00	327.00	591.00	327.00	591.00	328.00	589.00	328.00	589.00	329.00	587.00	329.00	587.00	330.00	579.00	330.00	579.00	331.00	565.00	331.00	565.00	330.00	559.00	330.00	559.00	329.00	555.00	329.00	555.00	328.00	537.00	328.00	537.00	329.00	535.00	329.00	535.00	330.00	533.00	330.00	533.00	331.00	532.00	331.00	532.00	332.00	530.00	332.00	530.00	333.00	529.00	333.00	529.00	334.00	528.00	334.00	528.00	335.00	527.00	335.00	527.00	336.00	526.00	336.00	526.00	337.00	525.00	337.00	525.00	339.00	524.00	339.00	524.00	341.00	523.00	341.00	523.00	344.00	522.00	344.00	522.00	349.00	523.00	349.00	523.00	353.00	522.00	353.00	522.00	354.00	519.00	354.00	519.00	355.00	514.00	355.00	514.00	356.00	511.00	356.00	511.00	357.00	504.00	357.00	504.00	356.00	501.00	356.00	501.00	355.00	499.00	355.00	499.00	354.00	497.00	354.00	497.00	352.00	496.00	352.00	496.00	351.00	494.00	351.00	494.00	350.00	492.00	350.00	492.00	349.00	489.00	349.00	489.00	348.00	488.00	348.00	488.00	346.00	487.00	346.00	487.00	345.00	486.00	345.00	486.00	344.00	485.00	344.00	485.00	343.00	484.00	343.00	484.00	342.00	483.00	342.00	483.00	341.00	482.00	341.00	482.00	340.00	480.00	340.00	480.00	339.00	478.00	339.00	478.00	338.00	475.00	338.00	475.00	337.00	472.00	337.00	472.00	336.00	468.00	336.00	468.00	335.00	458.00	335.00	458.00	336.00	456.00	336.00	456.00	337.00	453.00	337.00	453.00	338.00	450.00	338.00	450.00	339.00	448.00	339.00	448.00	338.00	447.00	338.00	447.00	337.00	448.00	337.00	448.00	336.00	449.00	336.00	449.00	332.00	450.00	332.00	450.00	318.00	449.00	318.00	449.00	315.00	448.00	315.00	448.00	314.00	449.00	314.00	449.00	312.00	450.00	312.00	450.00	310.00	451.00	310.00	451.00	309.00	452.00	309.00	452.00	306.00	453.00	306.00	453.00	291.00	452.00	291.00	452.00	289.00	451.00	289.00	451.00	288.00	450.00	288.00	450.00	287.00	449.00	287.00	449.00	286.00	448.00	286.00	448.00	285.00	447.00	285.00	447.00	284.00	446.00	284.00	446.00	283.00	444.00	283.00	444.00	282.00	440.00	282.00	440.00	281.00	424.00	281.00	424.00	280.00	423.00	280.00	423.00	277.00	422.00	277.00	422.00	273.00	421.00	273.00	421.00	270.00	420.00	270.00	420.00	268.00	419.00	268.00	419.00	266.00	418.00	266.00	418.00	264.00	417.00	264.00	417.00	262.00	416.00	262.00	416.00	259.00	415.00	259.00	415.00	255.00	414.00	255.00	414.00	252.00	413.00	252.00	413.00	248.00	412.00	248.00	412.00	245.00	411.00	245.00	411.00	243.00	410.00	243.00	410.00	241.00	411.00	241.00	411.00	240.00	412.00	240.00	412.00	239.00	415.00	239.00	415.00	238.00	418.00	238.00	418.00	237.00	420.00	237.00	420.00	236.00	422.00	236.00	422.00	235.00	423.00	235.00	423.00	234.00	424.00	234.00	424.00	233.00	427.00	233.00	427.00	232.00	429.00	232.00	429.00	231.00	431.00	231.00	431.00	230.00	434.00	230.00	434.00	229.00	435.00	229.00	435.00	228.00	437.00	228.00	437.00	227.00	439.00	227.00	439.00	226.00	442.00	226.00	442.00	225.00	443.00	225.00	443.00	224.00	450.00	224.00	450.00	225.00	453.00	225.00	453.00	227.00	457.00	227.00	457.00	228.00	458.00	228.00	458.00	229.00	459.00	229.00	459.00	230.00	461.00	230.00	461.00	231.00	462.00	231.00	462.00	232.00	463.00	232.00	463.00	233.00	464.00	233.00	464.00	234.00	465.00	234.00	465.00	236.00	466.00	236.00	466.00	237.00	467.00	237.00	467.00	238.00	469.00	238.00	469.00	239.00	470.00	239.00	470.00	240.00	471.00	240.00	471.00	241.00	473.00	241.00	473.00	242.00	474.00	242.00	474.00	243.00	476.00	243.00	476.00	244.00	477.00	244.00	477.00	245.00	478.00	245.00	478.00	246.00	480.00	246.00	480.00	248.00	481.00	248.00	481.00	249.00	482.00	249.00	482.00	251.00	483.00	251.00	483.00	252.00	484.00	252.00	484.00	253.00	485.00	253.00	485.00	254.00	487.00	254.00	487.00	255.00	489.00	255.00	489.00	256.00	495.00	256.00	495.00	255.00	500.00	255.00	500.00	254.00	503.00	254.00	503.00	253.00	505.00	253.00	505.00	252.00	507.00	252.00	507.00	251.00	509.00	251.00	509.00	249.00	512.00	249.00	512.00	248.00	514.00	248.00	514.00	246.00	517.00	246.00	517.00	245.00	519.00	245.00	519.00	244.00	521.00	244.00	521.00	243.00	522.00	243.00	522.00	242.00	524.00	242.00	524.00	241.00	525.00	241.00	525.00	240.00	526.00	240.00	526.00	238.00	528.00	238.00	528.00	237.00	529.00	237.00	529.00	236.00	531.00	236.00	531.00	235.00	536.00	235.00	536.00	236.00	538.00	236.00	538.00	237.00	540.00	237.00	540.00	240.00	541.00	240.00	541.00	242.00	542.00	242.00	542.00	244.00	543.00	244.00	543.00	256.00	542.00	256.00	542.00	268.00	543.00	268.00	543.00	276.00	544.00	276.00	544.00	279.00	545.00	279.00	545.00	281.00	546.00	281.00	546.00	282.00	548.00	282.00	548.00	283.00	549.00	283.00	549.00	284.00	551.00	284.00	551.00	285.00	556.00	285.00	556.00	284.00	559.00	284.00	559.00	283.00	561.00	283.00	561.00	282.00	562.00	282.00	562.00	281.00	564.00	281.00	564.00	280.00	567.00	280.00	567.00	279.00	570.00	279.00	570.00	278.00	572.00	278.00	572.00	277.00	578.00	277.00	578.00	278.00	580.00	278.00	580.00	279.00	582.00	279.00	582.00	280.00	584.00	280.00	584.00	282.00	585.00	282.00	585.00	283.00	586.00	283.00	586.00	284.00	589.00	284.00	589.00	285.00	590.00	285.00	590.00	288.00	591.00	288.00	591.00	289.00	592.00	289.00	592.00	290.00	593.00	290.00	593.00	292.00	594.00	292.00	594.00	295.00	595.00	295.00
T0_thres.tif	0242-0583	263.77	109.93	1206.52	-31.14	0.0289	618.00	241.00	620.00	241.00	620.00	242.00	625.00	242.00	625.00	243.00	632.00	243.00	632.00	244.00	633.00	244.00	633.00	246.00	634.00	246.00	634.00	250.00	635.00	250.00	635.00	252.00	637.00	252.00	637.00	256.00	638.00	256.00	638.00	263.00	637.00	263.00	637.00	267.00	636.00	267.00	636.00	269.00	635.00	269.00	635.00	270.00	634.00	270.00	634.00	271.00	633.00	271.00	633.00	272.00	632.00	272.00	632.00	273.00	631.00	273.00	631.00	274.00	628.00	274.00	628.00	275.00	617.00	275.00	617.00	276.00	613.00	276.00	613.00	277.00	608.00	277.00	608.00	278.00	604.00	278.00	604.00	279.00	602.00	279.00	602.00	280.00	601.00	280.00	601.00	281.00	600.00	281.00	600.00	282.00	599.00	282.00	599.00	283.00	598.00	283.00	598.00	285.00	597.00	285.00	597.00	287.00	596.00	287.00	596.00	285.00	595.00	285.00	595.00	284.00	593.00	284.00	593.00	283.00	592.00	283.00	592.00	282.00	591.00	282.00	591.00	280.00	590.00	280.00	590.00	279.00	589.00	279.00	589.00	278.00	588.00	278.00	588.00	277.00	586.00	277.00	586.00	276.00	584.00	276.00	584.00	275.00	582.00	275.00	582.00	274.00	580.00	274.00	580.00	273.00	577.00	273.00	577.00	272.00	573.00	272.00	573.00	273.00	570.00	273.00	570.00	274.00	568.00	274.00	568.00	275.00	565.00	275.00	565.00	276.00	562.00	276.00	562.00	277.00	560.00	277.00	560.00	278.00	558.00	278.00	558.00	279.00	557.00	279.00	557.00	280.00	554.00	280.00	554.00	281.00	553.00	281.00	553.00	280.00	550.00	280.00	550.00	277.00	549.00	277.00	549.00	275.00	548.00	275.00	548.00	274.00	547.00	274.00	547.00	266.00	546.00	266.00	546.00	258.00	547.00	258.00	547.00	240.00	546.00	240.00	546.00	238.00	545.00	238.00	545.00	236.00	543.00	236.00	543.00	235.00	542.00	235.00	542.00	233.00	540.00	233.00	540.00	232.00	538.00	232.00	538.00	231.00	528.00	231.00	528.00	227.00	529.00	227.00	529.00	223.00	530.00	223.00	530.00	220.00	531.00	220.00	531.00	217.00	532.00	217.00	532.00	215.00	533.00	215.00	533.00	212.00	534.00	212.00	534.00	210.00	536.00	210.00	536.00	208.00	537.00	208.00	537.00	206.00	539.00	206.00	539.00	205.00	540.00	205.00	540.00	204.00	541.00	204.00	541.00	202.00	544.00	202.00	544.00	201.00	547.00	201.00	547.00	200.00	549.00	200.00	549.00	199.00	552.00	199.00	552.00	198.00	558.00	198.00	558.00	197.00	571.00	197.00	571.00	198.00	576.00	198.00	576.00	199.00	580.00	199.00	580.00	200.00	583.00	200.00	583.00	201.00	584.00	201.00	584.00	202.00	586.00	202.00	586.00	203.00	588.00	203.00	588.00	204.00	589.00	204.00	589.00	205.00	590.00	205.00	590.00	206.00	591.00	206.00	591.00	207.00	593.00	207.00	593.00	208.00	594.00	208.00	594.00	210.00	595.00	210.00	595.00	212.00	596.00	212.00	596.00	215.00	597.00	215.00	597.00	218.00	598.00	218.00	598.00	221.00	599.00	221.00	599.00	222.00	600.00	222.00	600.00	224.00	602.00	224.00	602.00	225.00	603.00	225.00	603.00	228.00	604.00	228.00	604.00	229.00	606.00	229.00	606.00	232.00	607.00	232.00	607.00	233.00	608.00	233.00	608.00	235.00	609.00	235.00	609.00	236.00	610.00	236.00	610.00	237.00	611.00	237.00	611.00	238.00	615.00	238.00	615.00	239.00	616.00	239.00	616.00	240.00	618.00	240.00
T0_thres.tif	0323-0394	177.13	145.09	1025.07	45.82	0.0487	425.00	315.00	424.00	315.00	424.00	316.00	422.00	316.00	422.00	317.00	421.00	317.00	421.00	318.00	420.00	318.00	420.00	320.00	419.00	320.00	419.00	321.00	418.00	321.00	418.00	322.00	417.00	322.00	417.00	323.00	416.00	323.00	416.00	324.00	415.00	324.00	415.00	326.00	414.00	326.00	414.00	327.00	413.00	327.00	413.00	329.00	412.00	329.00	412.00	332.00	411.00	332.00	411.00	335.00	410.00	335.00	410.00	340.00	407.00	340.00	407.00	341.00	404.00	341.00	404.00	342.00	402.00	342.00	402.00	343.00	400.00	343.00	400.00	344.00	398.00	344.00	398.00	345.00	397.00	345.00	397.00	346.00	395.00	346.00	395.00	347.00	394.00	347.00	394.00	348.00	393.00	348.00	393.00	349.00	391.00	349.00	391.00	350.00	390.00	350.00	390.00	351.00	389.00	351.00	389.00	352.00	387.00	352.00	387.00	353.00	385.00	353.00	385.00	354.00	383.00	354.00	383.00	355.00	381.00	355.00	381.00	356.00	380.00	356.00	380.00	357.00	379.00	357.00	379.00	358.00	377.00	358.00	377.00	359.00	376.00	359.00	376.00	360.00	373.00	360.00	373.00	361.00	370.00	361.00	370.00	362.00	367.00	362.00	367.00	363.00	362.00	363.00	362.00	362.00	359.00	362.00	359.00	361.00	356.00	361.00	356.00	360.00	354.00	360.00	354.00	359.00	352.00	359.00	352.00	358.00	350.00	358.00	350.00	357.00	349.00	357.00	349.00	356.00	346.00	356.00	346.00	354.00	344.00	354.00	344.00	351.00	343.00	351.00	343.00	349.00	341.00	349.00	341.00	346.00	340.00	346.00	340.00	336.00	341.00	336.00	341.00	334.00	342.00	334.00	342.00	333.00	343.00	333.00	343.00	331.00	344.00	331.00	344.00	330.00	345.00	330.00	345.00	327.00	346.00	327.00	346.00	326.00	347.00	326.00	347.00	325.00	348.00	325.00	348.00	324.00	351.00	324.00	351.00	323.00	352.00	323.00	352.00	321.00	353.00	321.00	353.00	320.00	354.00	320.00	354.00	319.00	355.00	319.00	355.00	317.00	356.00	317.00	356.00	315.00	357.00	315.00	357.00	313.00	358.00	313.00	358.00	311.00	359.00	311.00	359.00	309.00	360.00	309.00	360.00	306.00	361.00	306.00	361.00	302.00	363.00	302.00	363.00	300.00	364.00	300.00	364.00	299.00	365.00	299.00	365.00	298.00	366.00	298.00	366.00	297.00	367.00	297.00	367.00	296.00	370.00	296.00	370.00	295.00	371.00	295.00	371.00	294.00	373.00	294.00	373.00	293.00	375.00	293.00	375.00	292.00	377.00	292.00	377.00	291.00	378.00	291.00	378.00	289.00	381.00	289.00	381.00	288.00	383.00	288.00	383.00	287.00	385.00	287.00	385.00	285.00	388.00	285.00	388.00	284.00	389.00	284.00	389.00	283.00	394.00	283.00	394.00	284.00	398.00	284.00	398.00	285.00	403.00	285.00	403.00	286.00	417.00	286.00	417.00	285.00	438.00	285.00	438.00	286.00	442.00	286.00	442.00	287.00	444.00	287.00	444.00	288.00	445.00	288.00	445.00	289.00	446.00	289.00	446.00	290.00	447.00	290.00	447.00	291.00	448.00	291.00	448.00	293.00	449.00	293.00	449.00	303.00	448.00	303.00	448.00	306.00	447.00	306.00	447.00	308.00	446.00	308.00	446.00	309.00	445.00	309.00	445.00	311.00	442.00	311.00	442.00	310.00	432.00	310.00	432.00	311.00	430.00	311.00	430.00	312.00	427.00	312.00	427.00	313.00	426.00	313.00	426.00	314.00	425.00	314.00
T0_thres.tif	0267-0301	137.16	122.02	2172.90	40.17	0.0252	356.00	307.00	355.00	307.00	355.00	309.00	354.00	309.00	354.00	311.00	353.00	311.00	353.00	313.00	352.00	313.00	352.00	315.00	351.00	315.00	351.00	316.00	350.00	316.00	350.00	318.00	349.00	318.00	349.00	319.00	348.00	319.00	348.00	320.00	347.00	320.00	347.00	321.00	346.00	321.00	346.00	322.00	345.00	322.00	345.00	323.00	344.00	323.00	344.00	324.00	343.00	324.00	343.00	325.00	342.00	325.00	342.00	326.00	341.00	326.00	341.00	328.00	340.00	328.00	340.00	329.00	339.00	329.00	339.00	330.00	338.00	330.00	338.00	332.00	337.00	332.00	337.00	334.00	336.00	334.00	336.00	336.00	330.00	336.00	330.00	335.00	325.00	335.00	325.00	334.00	323.00	334.00	323.00	333.00	321.00	333.00	321.00	332.00	319.00	332.00	319.00	331.00	317.00	331.00	317.00	330.00	315.00	330.00	315.00	329.00	314.00	329.00	314.00	328.00	312.00	328.00	312.00	327.00	311.00	327.00	311.00	326.00	309.00	326.00	309.00	325.00	308.00	325.00	308.00	324.00	298.00	324.00	298.00	325.00	295.00	325.00	295.00	326.00	293.00	326.00	293.00	327.00	288.00	327.00	288.00	328.00	285.00	328.00	285.00	329.00	282.00	329.00	282.00	330.00	277.00	330.00	277.00	331.00	275.00	331.00	275.00	329.00	274.00	329.00	274.00	326.00	272.00	326.00	272.00	324.00	270.00	324.00	270.00	323.00	267.00	323.00	267.00	322.00	265.00	322.00	265.00	321.00	262.00	321.00	262.00	320.00	260.00	320.00	260.00	319.00	258.00	319.00	258.00	318.00	255.00	318.00	255.00	316.00	253.00	316.00	253.00	315.00	251.00	315.00	251.00	314.00	249.00	314.00	249.00	313.00	248.00	313.00	248.00	311.00	247.00	311.00	247.00	310.00	246.00	310.00	246.00	307.00	245.00	307.00	245.00	297.00	246.00	297.00	246.00	292.00	247.00	292.00	247.00	287.00	248.00	287.00	248.00	283.00	249.00	283.00	249.00	270.00	248.00	270.00	248.00	265.00	247.00	265.00	247.00	262.00	246.00	262.00	246.00	261.00	245.00	261.00	245.00	260.00	244.00	260.00	244.00	258.00	246.00	258.00	246.00	257.00	249.00	257.00	249.00	256.00	252.00	256.00	252.00	254.00	255.00	254.00	255.00	252.00	256.00	252.00	256.00	251.00	257.00	251.00	257.00	250.00	260.00	250.00	260.00	248.00	262.00	248.00	262.00	245.00	263.00	245.00	263.00	244.00	264.00	244.00	264.00	243.00	266.00	243.00	266.00	241.00	267.00	241.00	267.00	239.00	268.00	239.00	268.00	236.00	269.00	236.00	269.00	233.00	270.00	233.00	270.00	228.00	271.00	228.00	271.00	224.00	272.00	224.00	272.00	222.00	273.00	222.00	273.00	219.00	274.00	219.00	274.00	216.00	275.00	216.00	275.00	214.00	276.00	214.00	276.00	212.00	277.00	212.00	277.00	210.00	279.00	210.00	279.00	208.00	281.00	208.00	281.00	207.00	283.00	207.00	283.00	206.00	285.00	206.00	285.00	205.00	288.00	205.00	288.00	204.00	308.00	204.00	308.00	203.00	328.00	203.00	328.00	202.00	334.00	202.00	334.00	201.00	337.00	201.00	337.00	200.00	339.00	200.00	339.00	198.00	342.00	198.00	342.00	199.00	345.00	199.00	345.00	201.00	346.00	201.00	346.00	202.00	347.00	202.00	347.00	203.00	350.00	203.00	350.00	204.00	351.00	204.00	351.00	205.00	352.00	205.00	352.00	207.00	353.00	207.00	353.00	208.00	354.00	208.00	354.00	209.00	355.00	209.00	355.00	211.00	356.00	211.00	356.00	213.00	357.00	213.00	357.00	216.00	358.00	216.00	358.00	220.00	359.00	220.00	359.00	228.00	358.00	228.00	358.00	231.00	357.00	231.00	357.00	233.00	356.00	233.00	356.00	235.00	355.00	235.00	355.00	236.00	354.00	236.00	354.00	237.00	353.00	237.00	353.00	239.00	351.00	239.00	351.00	240.00	350.00	240.00	350.00	241.00	349.00	241.00	349.00	242.00	348.00	242.00	348.00	243.00	347.00	243.00	347.00	244.00	346.00	244.00	346.00	245.00	345.00	245.00	345.00	246.00	343.00	246.00	343.00	247.00	341.00	247.00	341.00	248.00	340.00	248.00	340.00	249.00	338.00	249.00	338.00	250.00	335.00	250.00	335.00	251.00	334.00	251.00	334.00	252.00	332.00	252.00	332.00	253.00	327.00	253.00	327.00	254.00	324.00	254.00	324.00	255.00	319.00	255.00	319.00	256.00	316.00	256.00	316.00	257.00	313.00	257.00	313.00	258.00	309.00	258.00	309.00	259.00	308.00	259.00	308.00	260.00	307.00	260.00	307.00	261.00	306.00	261.00	306.00	262.00	305.00	262.00	305.00	263.00	304.00	263.00	304.00	265.00	303.00	265.00	303.00	272.00	304.00	272.00	304.00	274.00	305.00	274.00	305.00	275.00	306.00	275.00	306.00	276.00	309.00	276.00	309.00	277.00	311.00	277.00	311.00	278.00	317.00	278.00	317.00	279.00	322.00	279.00	322.00	280.00	326.00	280.00	326.00	281.00	336.00	281.00	336.00	282.00	338.00	282.00	338.00	283.00	340.00	283.00	340.00	284.00	343.00	284.00	343.00	285.00	345.00	285.00	345.00	287.00	346.00	287.00	346.00	288.00	347.00	288.00	347.00	290.00	349.00	290.00	349.00	293.00	350.00	293.00	350.00	295.00	351.00	295.00	351.00	296.00	352.00	296.00	352.00	297.00	353.00	297.00	353.00	299.00	354.00	299.00	354.00	300.00	356.00	300.00	356.00	301.00	357.00	301.00	357.00	304.00	356.00	304.00
T0_thres.tif	0192-0193	89.82	84.80	4285.66	-13.93	0.0232	266.00	231.00	265.00	231.00	265.00	234.00	264.00	234.00	264.00	237.00	263.00	237.00	263.00	239.00	262.00	239.00	262.00	241.00	261.00	241.00	261.00	242.00	260.00	242.00	260.00	243.00	259.00	243.00	259.00	244.00	258.00	244.00	258.00	245.00	257.00	245.00	257.00	246.00	256.00	246.00	256.00	247.00	255.00	247.00	255.00	248.00	254.00	248.00	254.00	249.00	253.00	249.00	253.00	250.00	251.00	250.00	251.00	251.00	250.00	251.00	250.00	252.00	247.00	252.00	247.00	253.00	244.00	253.00	244.00	254.00	242.00	254.00	242.00	255.00	240.00	255.00	240.00	254.00	239.00	254.00	239.00	253.00	238.00	253.00	238.00	252.00	237.00	252.00	237.00	251.00	236.00	251.00	236.00	250.00	234.00	250.00	234.00	249.00	232.00	249.00	232.00	248.00	229.00	248.00	229.00	247.00	222.00	247.00	222.00	248.00	215.00	248.00	215.00	249.00	210.00	249.00	210.00	250.00	209.00	250.00	209.00	251.00	208.00	251.00	208.00	253.00	207.00	253.00	207.00	254.00	206.00	254.00	206.00	255.00	205.00	255.00	205.00	256.00	204.00	256.00	204.00	258.00	202.00	258.00	202.00	259.00	201.00	259.00	201.00	260.00	199.00	260.00	199.00	261.00	198.00	261.00	198.00	262.00	195.00	262.00	195.00	263.00	194.00	263.00	194.00	264.00	186.00	264.00	186.00	263.00	184.00	263.00	184.00	262.00	183.00	262.00	183.00	261.00	182.00	261.00	182.00	260.00	181.00	260.00	181.00	258.00	180.00	258.00	180.00	254.00	181.00	254.00	181.00	250.00	182.00	250.00	182.00	247.00	183.00	247.00	183.00	245.00	184.00	245.00	184.00	241.00	167.00	241.00	167.00	242.00	165.00	242.00	165.00	243.00	163.00	243.00	163.00	244.00	161.00	244.00	161.00	245.00	159.00	245.00	159.00	246.00	157.00	246.00	157.00	247.00	155.00	247.00	155.00	248.00	152.00	248.00	152.00	249.00	146.00	249.00	146.00	248.00	145.00	248.00	145.00	247.00	144.00	247.00	144.00	246.00	143.00	246.00	143.00	244.00	142.00	244.00	142.00	231.00	143.00	231.00	143.00	227.00	144.00	227.00	144.00	223.00	146.00	223.00	146.00	221.00	147.00	221.00	147.00	219.00	148.00	219.00	148.00	217.00	149.00	217.00	149.00	214.00	150.00	214.00	150.00	211.00	152.00	211.00	152.00	209.00	153.00	209.00	153.00	206.00	154.00	206.00	154.00	204.00	155.00	204.00	155.00	202.00	156.00	202.00	156.00	191.00	155.00	191.00	155.00	190.00	151.00	190.00	151.00	189.00	147.00	189.00	147.00	190.00	143.00	190.00	143.00	191.00	139.00	191.00	139.00	192.00	135.00	192.00	135.00	193.00	132.00	193.00	132.00	194.00	129.00	194.00	129.00	195.00	126.00	195.00	126.00	196.00	122.00	196.00	122.00	197.00	117.00	197.00	117.00	198.00	114.00	198.00	114.00	199.00	112.00	199.00	112.00	200.00	109.00	200.00	109.00	201.00	106.00	201.00	106.00	202.00	102.00	202.00	102.00	203.00	98.00	203.00	98.00	204.00	93.00	204.00	93.00	205.00	91.00	205.00	91.00	206.00	88.00	206.00	88.00	207.00	86.00	207.00	86.00	208.00	84.00	208.00	84.00	207.00	83.00	207.00	83.00	206.00	82.00	206.00	82.00	205.00	80.00	205.00	80.00	204.00	78.00	204.00	78.00	203.00	76.00	203.00	76.00	202.00	73.00	202.00	73.00	201.00	70.00	201.00	70.00	200.00	68.00	200.00	68.00	199.00	65.00	199.00	65.00	198.00	62.00	198.00	62.00	197.00	59.00	197.00	59.00	196.00	56.00	196.00	56.00	195.00	53.00	195.00	53.00	194.00	51.00	194.00	51.00	193.00	50.00	193.00	50.00	192.00	49.00	192.00	49.00	191.00	48.00	191.00	48.00	189.00	47.00	189.00	47.00	186.00	48.00	186.00	48.00	184.00	49.00	184.00	49.00	183.00	50.00	183.00	50.00	182.00	51.00	182.00	51.00	180.00	52.00	180.00	52.00	179.00	55.00	179.00	55.00	178.00	56.00	178.00	56.00	177.00	58.00	177.00	58.00	176.00	59.00	176.00	59.00	175.00	61.00	175.00	61.00	173.00	64.00	173.00	64.00	171.00	67.00	171.00	67.00	170.00	69.00	170.00	69.00	169.00	70.00	169.00	70.00	168.00	72.00	168.00	72.00	167.00	74.00	167.00	74.00	166.00	76.00	166.00	76.00	165.00	78.00	165.00	78.00	164.00	81.00	164.00	81.00	163.00	83.00	163.00	83.00	162.00	86.00	162.00	86.00	161.00	88.00	161.00	88.00	160.00	90.00	160.00	90.00	159.00	92.00	159.00	92.00	158.00	94.00	158.00	94.00	157.00	96.00	157.00	96.00	156.00	98.00	156.00	98.00	155.00	100.00	155.00	100.00	153.00	102.00	153.00	102.00	152.00	103.00	152.00	103.00	151.00	105.00	151.00	105.00	149.00	108.00	149.00	108.00	148.00	109.00	148.00	109.00	147.00	111.00	147.00	111.00	146.00	112.00	146.00	112.00	145.00	113.00	145.00	113.00	143.00	114.00	143.00	114.00	142.00	115.00	142.00	115.00	141.00	117.00	141.00	117.00	140.00	118.00	140.00	118.00	138.00	119.00	138.00	119.00	137.00	122.00	137.00	122.00	136.00	123.00	136.00	123.00	135.00	124.00	135.00	124.00	134.00	125.00	134.00	125.00	133.00	126.00	133.00	126.00	132.00	127.00	132.00	127.00	130.00	128.00	130.00	128.00	128.00	129.00	128.00	129.00	125.00	130.00	125.00	130.00	127.00	131.00	127.00	131.00	128.00	134.00	128.00	134.00	129.00	135.00	129.00	135.00	131.00	138.00	131.00	138.00	132.00	140.00	132.00	140.00	133.00	144.00	133.00	144.00	134.00	150.00	134.00	150.00	133.00	155.00	133.00	155.00	132.00	158.00	132.00	158.00	131.00	161.00	131.00	161.00	130.00	166.00	130.00	166.00	131.00	171.00	131.00	171.00	132.00	174.00	132.00	174.00	133.00	178.00	133.00	178.00	134.00	180.00	134.00	180.00	135.00	184.00	135.00	184.00	136.00	192.00	136.00	192.00	135.00	196.00	135.00	196.00	134.00	198.00	134.00	198.00	133.00	200.00	133.00	200.00	132.00	202.00	132.00	202.00	131.00	204.00	131.00	204.00	130.00	206.00	130.00	206.00	129.00	208.00	129.00	208.00	128.00	210.00	128.00	210.00	127.00	213.00	127.00	213.00	126.00	215.00	126.00	215.00	124.00	219.00	124.00	219.00	123.00	221.00	123.00	221.00	122.00	223.00	122.00	223.00	121.00	227.00	121.00	227.00	120.00	240.00	120.00	240.00	121.00	241.00	121.00	241.00	123.00	242.00	123.00	242.00	125.00	243.00	125.00	243.00	127.00	244.00	127.00	244.00	130.00	245.00	130.00	245.00	134.00	246.00	134.00	246.00	141.00	245.00	141.00	245.00	145.00	244.00	145.00	244.00	149.00	243.00	149.00	243.00	155.00	242.00	155.00	242.00	158.00	241.00	158.00	241.00	162.00	240.00	162.00	240.00	164.00	239.00	164.00	239.00	167.00	238.00	167.00	238.00	169.00	237.00	169.00	237.00	171.00	236.00	171.00	236.00	176.00	235.00	176.00	235.00	179.00	236.00	179.00	236.00	182.00	238.00	182.00	238.00	183.00	245.00	183.00	245.00	182.00	247.00	182.00	247.00	181.00	249.00	181.00	249.00	180.00	252.00	180.00	252.00	179.00	254.00	179.00	254.00	178.00	257.00	178.00	257.00	176.00	261.00	176.00	261.00	175.00	263.00	175.00	263.00	174.00	265.00	174.00	265.00	173.00	267.00	173.00	267.00	171.00	270.00	171.00	270.00	170.00	271.00	170.00	271.00	169.00	272.00	169.00	272.00	167.00	273.00	167.00	273.00	166.00	275.00	166.00	275.00	165.00	276.00	165.00	276.00	162.00	277.00	162.00	277.00	161.00	279.00	161.00	279.00	160.00	280.00	160.00	280.00	158.00	284.00	158.00	284.00	157.00	286.00	157.00	286.00	156.00	289.00	156.00	289.00	155.00	292.00	155.00	292.00	154.00	298.00	154.00	298.00	153.00	302.00	153.00	302.00	152.00	309.00	152.00	309.00	151.00	315.00	151.00	315.00	150.00	321.00	150.00	321.00	149.00	324.00	149.00	324.00	152.00	325.00	152.00	325.00	154.00	326.00	154.00	326.00	156.00	327.00	156.00	327.00	158.00	328.00	158.00	328.00	160.00	329.00	160.00	329.00	161.00	330.00	161.00	330.00	163.00	331.00	163.00	331.00	164.00	332.00	164.00	332.00	165.00	333.00	165.00	333.00	166.00	334.00	166.00	334.00	167.00	335.00	167.00	335.00	168.00	336.00	168.00	336.00	169.00	337.00	169.00	337.00	170.00	339.00	170.00	339.00	171.00	340.00	171.00	340.00	186.00	339.00	186.00	339.00	189.00	338.00	189.00	338.00	192.00	337.00	192.00	337.00	194.00	336.00	194.00	336.00	196.00	335.00	196.00	335.00	197.00	332.00	197.00	332.00	198.00	326.00	198.00	326.00	199.00	306.00	199.00	306.00	200.00	286.00	200.00	286.00	201.00	283.00	201.00	283.00	202.00	281.00	202.00	281.00	203.00	279.00	203.00	279.00	204.00	277.00	204.00	277.00	205.00	276.00	205.00	276.00	206.00	275.00	206.00	275.00	207.00	274.00	207.00	274.00	208.00	273.00	208.00	273.00	209.00	272.00	209.00	272.00	211.00	271.00	211.00	271.00	214.00	270.00	214.00	270.00	217.00	269.00	217.00	269.00	219.00	268.00	219.00	268.00	222.00	267.00	222.00	267.00	226.00	266.00	226.00
T0_thres.tif	0316-0154	69.28	145.61	6296.53	86.76	0.0318	244.00	315.00	246.00	315.00	246.00	318.00	249.00	318.00	249.00	319.00	251.00	319.00	251.00	320.00	253.00	320.00	253.00	321.00	254.00	321.00	254.00	322.00	256.00	322.00	256.00	323.00	258.00	323.00	258.00	324.00	260.00	324.00	260.00	325.00	261.00	325.00	261.00	326.00	263.00	326.00	263.00	327.00	268.00	327.00	268.00	328.00	269.00	328.00	269.00	330.00	270.00	330.00	270.00	333.00	271.00	333.00	271.00	334.00	270.00	334.00	270.00	335.00	269.00	335.00	269.00	338.00	268.00	338.00	268.00	343.00	267.00	343.00	267.00	345.00	266.00	345.00	266.00	349.00	265.00	349.00	265.00	352.00	264.00	352.00	264.00	358.00	256.00	358.00	256.00	359.00	252.00	359.00	252.00	360.00	250.00	360.00	250.00	361.00	248.00	361.00	248.00	362.00	246.00	362.00	246.00	363.00	244.00	363.00	244.00	364.00	243.00	364.00	243.00	365.00	242.00	365.00	242.00	366.00	240.00	366.00	240.00	367.00	239.00	367.00	239.00	368.00	238.00	368.00	238.00	369.00	237.00	369.00	237.00	370.00	235.00	370.00	235.00	372.00	234.00	372.00	234.00	373.00	233.00	373.00	233.00	375.00	232.00	375.00	232.00	377.00	231.00	377.00	231.00	380.00	230.00	380.00	230.00	383.00	229.00	383.00	229.00	385.00	228.00	385.00	228.00	394.00	227.00	394.00	227.00	401.00	228.00	401.00	228.00	406.00	229.00	406.00	229.00	411.00	230.00	411.00	230.00	416.00	231.00	416.00	231.00	417.00	230.00	417.00	230.00	418.00	229.00	418.00	229.00	419.00	228.00	419.00	228.00	420.00	226.00	420.00	226.00	421.00	223.00	421.00	223.00	422.00	217.00	422.00	217.00	423.00	216.00	423.00	216.00	422.00	210.00	422.00	210.00	421.00	206.00	421.00	206.00	420.00	202.00	420.00	202.00	419.00	199.00	419.00	199.00	418.00	197.00	418.00	197.00	417.00	193.00	417.00	193.00	416.00	190.00	416.00	190.00	415.00	187.00	415.00	187.00	414.00	185.00	414.00	185.00	413.00	184.00	413.00	184.00	412.00	183.00	412.00	183.00	409.00	182.00	409.00	182.00	408.00	181.00	408.00	181.00	407.00	180.00	407.00	180.00	406.00	178.00	406.00	178.00	405.00	176.00	405.00	176.00	404.00	174.00	404.00	174.00	403.00	166.00	403.00	166.00	404.00	163.00	404.00	163.00	405.00	162.00	405.00	162.00	406.00	160.00	406.00	160.00	407.00	158.00	407.00	158.00	408.00	156.00	408.00	156.00	409.00	154.00	409.00	154.00	410.00	152.00	410.00	152.00	411.00	151.00	411.00	151.00	412.00	149.00	412.00	149.00	413.00	148.00	413.00	148.00	414.00	147.00	414.00	147.00	416.00	146.00	416.00	146.00	417.00	145.00	417.00	145.00	418.00	144.00	418.00	144.00	419.00	143.00	419.00	143.00	420.00	142.00	420.00	142.00	421.00	141.00	421.00	141.00	422.00	140.00	422.00	140.00	423.00	139.00	423.00	139.00	424.00	138.00	424.00	138.00	426.00	136.00	426.00	136.00	427.00	135.00	427.00	135.00	428.00	134.00	428.00	134.00	429.00	132.00	429.00	132.00	430.00	131.00	430.00	131.00	431.00	130.00	431.00	130.00	432.00	129.00	432.00	129.00	433.00	127.00	433.00	127.00	434.00	125.00	434.00	125.00	435.00	123.00	435.00	123.00	436.00	119.00	436.00	119.00	437.00	117.00	437.00	117.00	438.00	107.00	438.00	107.00	437.00	106.00	437.00	106.00	436.00	105.00	436.00	105.00	435.00	103.00	435.00	103.00	433.00	102.00	433.00	102.00	423.00	103.00	423.00	103.00	419.00	104.00	419.00	104.00	417.00	105.00	417.00	105.00	414.00	106.00	414.00	106.00	413.00	108.00	413.00	108.00	410.00	110.00	410.00	110.00	407.00	112.00	407.00	112.00	406.00	113.00	406.00	113.00	404.00	114.00	404.00	114.00	401.00	116.00	401.00	116.00	398.00	118.00	398.00	118.00	395.00	120.00	395.00	120.00	392.00	122.00	392.00	122.00	390.00	123.00	390.00	123.00	387.00	125.00	387.00	125.00	384.00	127.00	384.00	127.00	380.00	129.00	380.00	129.00	377.00	130.00	377.00	130.00	364.00	129.00	364.00	129.00	363.00	128.00	363.00	128.00	360.00	126.00	360.00	126.00	358.00	125.00	358.00	125.00	357.00	123.00	357.00	123.00	355.00	121.00	355.00	121.00	354.00	108.00	354.00	108.00	355.00	106.00	355.00	106.00	356.00	104.00	356.00	104.00	357.00	101.00	357.00	101.00	358.00	100.00	358.00	100.00	359.00	97.00	359.00	97.00	360.00	96.00	360.00	96.00	361.00	94.00	361.00	94.00	362.00	93.00	362.00	93.00	363.00	92.00	363.00	92.00	364.00	91.00	364.00	91.00	365.00	89.00	365.00	89.00	366.00	88.00	366.00	88.00	367.00	86.00	367.00	86.00	368.00	85.00	368.00	85.00	369.00	84.00	369.00	84.00	370.00	82.00	370.00	82.00	371.00	81.00	371.00	81.00	372.00	80.00	372.00	80.00	373.00	78.00	373.00	78.00	374.00	76.00	374.00	76.00	375.00	75.00	375.00	75.00	376.00	74.00	376.00	74.00	377.00	72.00	377.00	72.00	378.00	71.00	378.00	71.00	379.00	69.00	379.00	69.00	380.00	68.00	380.00	68.00	381.00	66.00	381.00	66.00	382.00	63.00	382.00	63.00	383.00	59.00	383.00	59.00	382.00	54.00	382.00	54.00	381.00	49.00	381.00	49.00	380.00	47.00	380.00	47.00	379.00	45.00	379.00	45.00	378.00	43.00	378.00	43.00	376.00	41.00	376.00	41.00	372.00	40.00	372.00	40.00	370.00	39.00	370.00	39.00	366.00	38.00	366.00	38.00	363.00	39.00	363.00	39.00	360.00	40.00	360.00	40.00	357.00	41.00	357.00	41.00	355.00	42.00	355.00	42.00	354.00	43.00	354.00	43.00	352.00	44.00	352.00	44.00	351.00	45.00	351.00	45.00	349.00	46.00	349.00	46.00	346.00	48.00	346.00	48.00	345.00	49.00	345.00	49.00	344.00	50.00	344.00	50.00	342.00	51.00	342.00	51.00	341.00	52.00	341.00	52.00	340.00	53.00	340.00	53.00	339.00	54.00	339.00	54.00	338.00	55.00	338.00	55.00	337.00	56.00	337.00	56.00	336.00	57.00	336.00	57.00	335.00	58.00	335.00	58.00	332.00	59.00	332.00	59.00	331.00	62.00	331.00	62.00	330.00	63.00	330.00	63.00	329.00	64.00	329.00	64.00	327.00	65.00	327.00	65.00	325.00	66.00	325.00	66.00	311.00	65.00	311.00	65.00	309.00	64.00	309.00	64.00	306.00	63.00	306.00	63.00	305.00	61.00	305.00	61.00	304.00	60.00	304.00	60.00	303.00	58.00	303.00	58.00	301.00	59.00	301.00	59.00	300.00	61.00	300.00	61.00	299.00	63.00	299.00	63.00	298.00	65.00	298.00	65.00	297.00	66.00	297.00	66.00	296.00	68.00	296.00	68.00	295.00	70.00	295.00	70.00	294.00	72.00	294.00	72.00	293.00	73.00	293.00	73.00	292.00	75.00	292.00	75.00	290.00	78.00	290.00	78.00	289.00	79.00	289.00	79.00	288.00	80.00	288.00	80.00	287.00	81.00	287.00	81.00	286.00	82.00	286.00	82.00	283.00	85.00	283.00	85.00	281.00	86.00	281.00	86.00	273.00	85.00	273.00	85.00	269.00	84.00	269.00	84.00	267.00	83.00	267.00	83.00	266.00	82.00	266.00	82.00	264.00	81.00	264.00	81.00	263.00	80.00	263.00	80.00	261.00	79.00	261.00	79.00	260.00	78.00	260.00	78.00	259.00	77.00	259.00	77.00	258.00	76.00	258.00	76.00	257.00	75.00	257.00	75.00	256.00	74.00	256.00	74.00	255.00	73.00	255.00	73.00	254.00	72.00	254.00	72.00	252.00	71.00	252.00	71.00	251.00	70.00	251.00	70.00	249.00	69.00	249.00	69.00	248.00	68.00	248.00	68.00	247.00	67.00	247.00	67.00	246.00	66.00	246.00	66.00	245.00	65.00	245.00	65.00	243.00	64.00	243.00	64.00	241.00	63.00	241.00	63.00	240.00	62.00	240.00	62.00	238.00	61.00	238.00	61.00	230.00	62.00	230.00	62.00	227.00	63.00	227.00	63.00	226.00	64.00	226.00	64.00	223.00	67.00	223.00	67.00	222.00	68.00	222.00	68.00	221.00	70.00	221.00	70.00	220.00	71.00	220.00	71.00	219.00	73.00	219.00	73.00	218.00	75.00	218.00	75.00	217.00	76.00	217.00	76.00	216.00	78.00	216.00	78.00	215.00	81.00	215.00	81.00	214.00	83.00	214.00	83.00	213.00	85.00	213.00	85.00	212.00	88.00	212.00	88.00	211.00	90.00	211.00	90.00	210.00	93.00	210.00	93.00	209.00	95.00	209.00	95.00	208.00	100.00	208.00	100.00	207.00	104.00	207.00	104.00	206.00	108.00	206.00	108.00	205.00	111.00	205.00	111.00	204.00	114.00	204.00	114.00	203.00	116.00	203.00	116.00	202.00	119.00	202.00	119.00	201.00	124.00	201.00	124.00	200.00	128.00	200.00	128.00	199.00	131.00	199.00	131.00	198.00	134.00	198.00	134.00	197.00	137.00	197.00	137.00	196.00	141.00	196.00	141.00	195.00	145.00	195.00	145.00	194.00	151.00	194.00	151.00	195.00	152.00	195.00	152.00	200.00	151.00	200.00	151.00	202.00	150.00	202.00	150.00	204.00	149.00	204.00	149.00	207.00	148.00	207.00	148.00	209.00	147.00	209.00	147.00	210.00	146.00	210.00	146.00	212.00	145.00	212.00	145.00	215.00	144.00	215.00	144.00	217.00	143.00	217.00	143.00	219.00	142.00	219.00	142.00	221.00	141.00	221.00	141.00	222.00	140.00	222.00	140.00	225.00	139.00	225.00	139.00	229.00	138.00	229.00	138.00	246.00	139.00	246.00	139.00	248.00	140.00	248.00	140.00	251.00	141.00	251.00	141.00	252.00	144.00	252.00	144.00	253.00	146.00	253.00	146.00	254.00	150.00	254.00	150.00	253.00	154.00	253.00	154.00	252.00	157.00	252.00	157.00	251.00	159.00	251.00	159.00	250.00	161.00	250.00	161.00	249.00	163.00	249.00	163.00	248.00	165.00	248.00	165.00	247.00	167.00	247.00	167.00	246.00	169.00	246.00	169.00	245.00	178.00	245.00	178.00	247.00	177.00	247.00	177.00	251.00	176.00	251.00	176.00	260.00	177.00	260.00	177.00	262.00	178.00	262.00	178.00	263.00	179.00	263.00	179.00	264.00	180.00	264.00	180.00	265.00	181.00	265.00	181.00	266.00	182.00	266.00	182.00	267.00	184.00	267.00	184.00	268.00	196.00	268.00	196.00	266.00	200.00	266.00	200.00	264.00	203.00	264.00	203.00	263.00	205.00	263.00	205.00	262.00	206.00	262.00	206.00	261.00	207.00	261.00	207.00	260.00	208.00	260.00	208.00	259.00	209.00	259.00	209.00	258.00	210.00	258.00	210.00	255.00	212.00	255.00	212.00	253.00	217.00	253.00	217.00	252.00	224.00	252.00	224.00	251.00	227.00	251.00	227.00	252.00	231.00	252.00	231.00	253.00	233.00	253.00	233.00	254.00	234.00	254.00	234.00	255.00	235.00	255.00	235.00	256.00	236.00	256.00	236.00	257.00	237.00	257.00	237.00	258.00	238.00	258.00	238.00	260.00	240.00	260.00	240.00	261.00	241.00	261.00	241.00	262.00	242.00	262.00	242.00	264.00	243.00	264.00	243.00	267.00	244.00	267.00	244.00	271.00	245.00	271.00	245.00	281.00	244.00	281.00	244.00	285.00	243.00	285.00	243.00	289.00	242.00	289.00	242.00	295.00	241.00	295.00	241.00	302.00	240.00	302.00	240.00	309.00	241.00	309.00	241.00	311.00	242.00	311.00	242.00	312.00	244.00	312.00
T0_thres.tif	0389-0377	175.31	174.59	2776.78	24.21	0.0395	479.00	381.00	478.00	381.00	478.00	382.00	477.00	382.00	477.00	383.00	476.00	383.00	476.00	385.00	475.00	385.00	475.00	386.00	474.00	386.00	474.00	388.00	473.00	388.00	473.00	390.00	472.00	390.00	472.00	391.00	471.00	391.00	471.00	392.00	470.00	392.00	470.00	393.00	469.00	393.00	469.00	394.00	468.00	394.00	468.00	395.00	467.00	395.00	467.00	396.00	466.00	396.00	466.00	397.00	465.00	397.00	465.00	398.00	464.00	398.00	464.00	399.00	463.00	399.00	463.00	400.00	462.00	400.00	462.00	401.00	460.00	401.00	460.00	402.00	459.00	402.00	459.00	403.00	458.00	403.00	458.00	404.00	456.00	404.00	456.00	405.00	455.00	405.00	455.00	406.00	454.00	406.00	454.00	407.00	453.00	407.00	453.00	408.00	452.00	408.00	452.00	410.00	450.00	410.00	450.00	411.00	449.00	411.00	449.00	412.00	447.00	412.00	447.00	413.00	446.00	413.00	446.00	414.00	445.00	414.00	445.00	415.00	444.00	415.00	444.00	416.00	443.00	416.00	443.00	417.00	442.00	417.00	442.00	418.00	441.00	418.00	441.00	420.00	440.00	420.00	440.00	421.00	439.00	421.00	439.00	422.00	438.00	422.00	438.00	423.00	437.00	423.00	437.00	425.00	436.00	425.00	436.00	426.00	435.00	426.00	435.00	428.00	434.00	428.00	434.00	430.00	433.00	430.00	433.00	433.00	432.00	433.00	432.00	436.00	430.00	436.00	430.00	437.00	428.00	437.00	428.00	438.00	426.00	438.00	426.00	439.00	425.00	439.00	425.00	440.00	424.00	440.00	424.00	441.00	423.00	441.00	423.00	442.00	422.00	442.00	422.00	443.00	421.00	443.00	421.00	444.00	420.00	444.00	420.00	445.00	419.00	445.00	419.00	446.00	418.00	446.00	418.00	447.00	417.00	447.00	417.00	448.00	415.00	448.00	415.00	449.00	414.00	449.00	414.00	450.00	411.00	450.00	411.00	451.00	409.00	451.00	409.00	447.00	408.00	447.00	408.00	446.00	406.00	446.00	406.00	444.00	405.00	444.00	405.00	443.00	404.00	443.00	404.00	442.00	402.00	442.00	402.00	441.00	378.00	441.00	378.00	442.00	373.00	442.00	373.00	443.00	370.00	443.00	370.00	444.00	368.00	444.00	368.00	445.00	367.00	445.00	367.00	446.00	365.00	446.00	365.00	447.00	363.00	447.00	363.00	448.00	362.00	448.00	362.00	449.00	360.00	449.00	360.00	450.00	359.00	450.00	359.00	451.00	358.00	451.00	358.00	448.00	357.00	448.00	357.00	442.00	356.00	442.00	356.00	436.00	355.00	436.00	355.00	427.00	354.00	427.00	354.00	422.00	353.00	422.00	353.00	414.00	352.00	414.00	352.00	411.00	351.00	411.00	351.00	403.00	350.00	403.00	350.00	401.00	349.00	401.00	349.00	400.00	348.00	400.00	348.00	399.00	347.00	399.00	347.00	397.00	346.00	397.00	346.00	396.00	345.00	396.00	345.00	395.00	344.00	395.00	344.00	394.00	343.00	394.00	343.00	393.00	341.00	393.00	341.00	392.00	340.00	392.00	340.00	391.00	338.00	391.00	338.00	390.00	334.00	390.00	334.00	389.00	319.00	389.00	319.00	388.00	313.00	388.00	313.00	387.00	310.00	387.00	310.00	386.00	309.00	386.00	309.00	385.00	307.00	385.00	307.00	384.00	302.00	384.00	302.00	383.00	299.00	383.00	299.00	382.00	297.00	382.00	297.00	381.00	295.00	381.00	295.00	380.00	293.00	380.00	293.00	379.00	292.00	379.00	292.00	378.00	291.00	378.00	291.00	377.00	289.00	377.00	289.00	376.00	288.00	376.00	288.00	375.00	287.00	375.00	287.00	374.00	286.00	374.00	286.00	373.00	285.00	373.00	285.00	372.00	284.00	372.00	284.00	371.00	283.00	371.00	283.00	370.00	282.00	370.00	282.00	369.00	281.00	369.00	281.00	368.00	280.00	368.00	280.00	367.00	278.00	367.00	278.00	366.00	277.00	366.00	277.00	365.00	276.00	365.00	276.00	364.00	274.00	364.00	274.00	363.00	273.00	363.00	273.00	362.00	272.00	362.00	272.00	361.00	270.00	361.00	270.00	360.00	268.00	360.00	268.00	355.00	269.00	355.00	269.00	351.00	270.00	351.00	270.00	348.00	271.00	348.00	271.00	345.00	272.00	345.00	272.00	340.00	273.00	340.00	273.00	338.00	274.00	338.00	274.00	337.00	275.00	337.00	275.00	336.00	276.00	336.00	276.00	335.00	279.00	335.00	279.00	334.00	284.00	334.00	284.00	333.00	287.00	333.00	287.00	332.00	290.00	332.00	290.00	331.00	295.00	331.00	295.00	330.00	297.00	330.00	297.00	329.00	300.00	329.00	300.00	328.00	304.00	328.00	304.00	329.00	307.00	329.00	307.00	331.00	310.00	331.00	310.00	333.00	311.00	333.00	311.00	334.00	315.00	334.00	315.00	335.00	317.00	335.00	317.00	337.00	319.00	337.00	319.00	338.00	323.00	338.00	323.00	339.00	328.00	339.00	328.00	340.00	335.00	340.00	335.00	341.00	336.00	341.00	336.00	348.00	337.00	348.00	337.00	351.00	338.00	351.00	338.00	353.00	339.00	353.00	339.00	355.00	340.00	355.00	340.00	356.00	341.00	356.00	341.00	358.00	344.00	358.00	344.00	359.00	345.00	359.00	345.00	361.00	348.00	361.00	348.00	363.00	350.00	363.00	350.00	364.00	352.00	364.00	352.00	365.00	357.00	365.00	357.00	366.00	360.00	366.00	360.00	367.00	369.00	367.00	369.00	366.00	372.00	366.00	372.00	365.00	375.00	365.00	375.00	364.00	378.00	364.00	378.00	363.00	379.00	363.00	379.00	362.00	381.00	362.00	381.00	361.00	382.00	361.00	382.00	359.00	385.00	359.00	385.00	358.00	387.00	358.00	387.00	357.00	389.00	357.00	389.00	356.00	391.00	356.00	391.00	355.00	392.00	355.00	392.00	353.00	395.00	353.00	395.00	352.00	396.00	352.00	396.00	351.00	398.00	351.00	398.00	350.00	399.00	350.00	399.00	349.00	400.00	349.00	400.00	348.00	402.00	348.00	402.00	347.00	404.00	347.00	404.00	346.00	406.00	346.00	406.00	345.00	409.00	345.00	409.00	346.00	410.00	346.00	410.00	351.00	411.00	351.00	411.00	354.00	412.00	354.00	412.00	357.00	413.00	357.00	413.00	359.00	414.00	359.00	414.00	360.00	416.00	360.00	416.00	361.00	417.00	361.00	417.00	362.00	425.00	362.00	425.00	361.00	427.00	361.00	427.00	360.00	428.00	360.00	428.00	358.00	431.00	358.00	431.00	357.00	432.00	357.00	432.00	356.00	433.00	356.00	433.00	355.00	435.00	355.00	435.00	354.00	436.00	354.00	436.00	353.00	437.00	353.00	437.00	351.00	439.00	351.00	439.00	350.00	440.00	350.00	440.00	347.00	442.00	347.00	442.00	346.00	443.00	346.00	443.00	345.00	444.00	345.00	444.00	343.00	445.00	343.00	445.00	342.00	446.00	342.00	446.00	343.00	452.00	343.00	452.00	342.00	456.00	342.00	456.00	341.00	458.00	341.00	458.00	340.00	460.00	340.00	460.00	339.00	466.00	339.00	466.00	340.00	471.00	340.00	471.00	341.00	474.00	341.00	474.00	342.00	477.00	342.00	477.00	343.00	478.00	343.00	478.00	344.00	480.00	344.00	480.00	345.00	482.00	345.00	482.00	346.00	483.00	346.00	483.00	347.00	484.00	347.00	484.00	350.00	485.00	350.00	485.00	353.00	486.00	353.00	486.00	354.00	487.00	354.00	487.00	367.00	486.00	367.00	486.00	369.00	485.00	369.00	485.00	371.00	484.00	371.00	484.00	374.00	483.00	374.00	483.00	375.00	482.00	375.00	482.00	376.00	481.00	376.00	481.00	378.00	480.00	378.00	480.00	379.00	479.00	379.00
T0_thres.tif	0489-0230	101.30	217.35	5063.14	66.54	0.0526	349.00	423.00	350.00	423.00	350.00	428.00	351.00	428.00	351.00	437.00	352.00	437.00	352.00	443.00	353.00	443.00	353.00	449.00	354.00	449.00	354.00	453.00	355.00	453.00	355.00	454.00	353.00	454.00	353.00	455.00	352.00	455.00	352.00	456.00	351.00	456.00	351.00	457.00	349.00	457.00	349.00	458.00	347.00	458.00	347.00	459.00	346.00	459.00	346.00	460.00	344.00	460.00	344.00	461.00	342.00	461.00	342.00	462.00	341.00	462.00	341.00	463.00	339.00	463.00	339.00	464.00	336.00	464.00	336.00	465.00	334.00	465.00	334.00	466.00	333.00	466.00	333.00	467.00	331.00	467.00	331.00	468.00	328.00	468.00	328.00	469.00	327.00	469.00	327.00	468.00	326.00	468.00	326.00	467.00	325.00	467.00	325.00	466.00	322.00	466.00	322.00	465.00	320.00	465.00	320.00	464.00	317.00	464.00	317.00	463.00	314.00	463.00	314.00	462.00	311.00	462.00	311.00	461.00	309.00	461.00	309.00	460.00	308.00	460.00	308.00	459.00	306.00	459.00	306.00	458.00	303.00	458.00	303.00	457.00	300.00	457.00	300.00	456.00	298.00	456.00	298.00	455.00	294.00	455.00	294.00	454.00	289.00	454.00	289.00	453.00	286.00	453.00	286.00	454.00	279.00	454.00	279.00	453.00	274.00	453.00	274.00	454.00	272.00	454.00	272.00	455.00	269.00	455.00	269.00	456.00	267.00	456.00	267.00	457.00	266.00	457.00	266.00	458.00	265.00	458.00	265.00	459.00	264.00	459.00	264.00	460.00	263.00	460.00	263.00	471.00	264.00	471.00	264.00	472.00	265.00	472.00	265.00	474.00	266.00	474.00	266.00	476.00	267.00	476.00	267.00	477.00	268.00	477.00	268.00	478.00	269.00	478.00	269.00	479.00	270.00	479.00	270.00	481.00	271.00	481.00	271.00	483.00	272.00	483.00	272.00	485.00	273.00	485.00	273.00	498.00	272.00	498.00	272.00	505.00	271.00	505.00	271.00	509.00	270.00	509.00	270.00	511.00	269.00	511.00	269.00	514.00	268.00	514.00	268.00	517.00	267.00	517.00	267.00	519.00	266.00	519.00	266.00	521.00	265.00	521.00	265.00	524.00	262.00	524.00	262.00	523.00	258.00	523.00	258.00	524.00	241.00	524.00	241.00	523.00	238.00	523.00	238.00	522.00	236.00	522.00	236.00	521.00	235.00	521.00	235.00	520.00	233.00	520.00	233.00	519.00	232.00	519.00	232.00	518.00	231.00	518.00	231.00	517.00	228.00	517.00	228.00	515.00	227.00	515.00	227.00	514.00	224.00	514.00	224.00	512.00	222.00	512.00	222.00	511.00	220.00	511.00	220.00	510.00	217.00	510.00	217.00	509.00	213.00	509.00	213.00	510.00	209.00	510.00	209.00	511.00	208.00	511.00	208.00	512.00	206.00	512.00	206.00	513.00	205.00	513.00	205.00	514.00	204.00	514.00	204.00	515.00	203.00	515.00	203.00	516.00	202.00	516.00	202.00	517.00	201.00	517.00	201.00	519.00	200.00	519.00	200.00	521.00	199.00	521.00	199.00	522.00	198.00	522.00	198.00	524.00	197.00	524.00	197.00	526.00	196.00	526.00	196.00	529.00	195.00	529.00	195.00	533.00	194.00	533.00	194.00	536.00	193.00	536.00	193.00	539.00	192.00	539.00	192.00	546.00	191.00	546.00	191.00	559.00	190.00	559.00	190.00	570.00	189.00	570.00	189.00	573.00	188.00	573.00	188.00	575.00	187.00	575.00	187.00	577.00	186.00	577.00	186.00	579.00	185.00	579.00	185.00	581.00	184.00	581.00	184.00	582.00	183.00	582.00	183.00	585.00	182.00	585.00	182.00	587.00	181.00	587.00	181.00	589.00	180.00	589.00	180.00	590.00	179.00	590.00	179.00	591.00	178.00	591.00	178.00	592.00	177.00	592.00	177.00	593.00	176.00	593.00	176.00	595.00	175.00	595.00	175.00	596.00	174.00	596.00	174.00	597.00	173.00	597.00	173.00	599.00	172.00	599.00	172.00	600.00	171.00	600.00	171.00	601.00	170.00	601.00	170.00	602.00	169.00	602.00	169.00	603.00	168.00	603.00	168.00	604.00	167.00	604.00	167.00	606.00	166.00	606.00	166.00	607.00	165.00	607.00	165.00	608.00	164.00	608.00	164.00	609.00	163.00	609.00	163.00	610.00	162.00	610.00	162.00	611.00	161.00	611.00	161.00	613.00	160.00	613.00	160.00	614.00	159.00	614.00	159.00	615.00	158.00	615.00	158.00	616.00	157.00	616.00	157.00	615.00	156.00	615.00	156.00	614.00	155.00	614.00	155.00	613.00	154.00	613.00	154.00	612.00	153.00	612.00	153.00	611.00	151.00	611.00	151.00	610.00	150.00	610.00	150.00	609.00	143.00	609.00	143.00	610.00	140.00	610.00	140.00	611.00	139.00	611.00	139.00	612.00	138.00	612.00	138.00	613.00	137.00	613.00	137.00	615.00	136.00	615.00	136.00	616.00	133.00	616.00	133.00	615.00	132.00	615.00	132.00	614.00	130.00	614.00	130.00	613.00	129.00	613.00	129.00	612.00	128.00	612.00	128.00	611.00	126.00	611.00	126.00	610.00	123.00	610.00	123.00	609.00	121.00	609.00	121.00	608.00	117.00	608.00	117.00	606.00	118.00	606.00	118.00	605.00	119.00	605.00	119.00	603.00	120.00	603.00	120.00	601.00	121.00	601.00	121.00	600.00	122.00	600.00	122.00	598.00	123.00	598.00	123.00	595.00	124.00	595.00	124.00	592.00	125.00	592.00	125.00	559.00	124.00	559.00	124.00	549.00	123.00	549.00	123.00	544.00	122.00	544.00	122.00	540.00	121.00	540.00	121.00	534.00	120.00	534.00	120.00	532.00	119.00	532.00	119.00	529.00	118.00	529.00	118.00	527.00	117.00	527.00	117.00	524.00	116.00	524.00	116.00	522.00	115.00	522.00	115.00	520.00	113.00	520.00	113.00	517.00	112.00	517.00	112.00	516.00	111.00	516.00	111.00	515.00	110.00	515.00	110.00	514.00	109.00	514.00	109.00	512.00	108.00	512.00	108.00	510.00	107.00	510.00	107.00	509.00	106.00	509.00	106.00	507.00	107.00	507.00	107.00	504.00	108.00	504.00	108.00	502.00	109.00	502.00	109.00	501.00	110.00	501.00	110.00	500.00	111.00	500.00	111.00	497.00	112.00	497.00	112.00	496.00	113.00	496.00	113.00	495.00	116.00	495.00	116.00	494.00	117.00	494.00	117.00	492.00	120.00	492.00	120.00	491.00	123.00	491.00	123.00	490.00	125.00	490.00	125.00	489.00	130.00	489.00	130.00	488.00	135.00	488.00	135.00	489.00	139.00	489.00	139.00	488.00	145.00	488.00	145.00	489.00	153.00	489.00	153.00	488.00	157.00	488.00	157.00	487.00	160.00	487.00	160.00	486.00	162.00	486.00	162.00	485.00	163.00	485.00	163.00	483.00	164.00	483.00	164.00	482.00	165.00	482.00	165.00	481.00	166.00	481.00	166.00	480.00	167.00	480.00	167.00	479.00	168.00	479.00	168.00	478.00	169.00	478.00	169.00	477.00	172.00	477.00	172.00	475.00	173.00	475.00	173.00	474.00	174.00	474.00	174.00	472.00	175.00	472.00	175.00	471.00	176.00	471.00	176.00	470.00	177.00	470.00	177.00	468.00	178.00	468.00	178.00	465.00	179.00	465.00	179.00	461.00	180.00	461.00	180.00	455.00	181.00	455.00	181.00	449.00	180.00	449.00	180.00	427.00	181.00	427.00	181.00	423.00	182.00	423.00	182.00	419.00	183.00	419.00	183.00	418.00	185.00	418.00	185.00	419.00	186.00	419.00	186.00	420.00	191.00	420.00	191.00	421.00	193.00	421.00	193.00	422.00	197.00	422.00	197.00	423.00	198.00	423.00	198.00	424.00	204.00	424.00	204.00	425.00	208.00	425.00	208.00	426.00	212.00	426.00	212.00	427.00	219.00	427.00	219.00	426.00	225.00	426.00	225.00	425.00	228.00	425.00	228.00	424.00	230.00	424.00	230.00	423.00	232.00	423.00	232.00	422.00	233.00	422.00	233.00	421.00	234.00	421.00	234.00	420.00	235.00	420.00	235.00	415.00	234.00	415.00	234.00	409.00	233.00	409.00	233.00	405.00	232.00	405.00	232.00	400.00	231.00	400.00	231.00	397.00	232.00	397.00	232.00	388.00	233.00	388.00	233.00	385.00	234.00	385.00	234.00	382.00	235.00	382.00	235.00	379.00	236.00	379.00	236.00	377.00	237.00	377.00	237.00	374.00	239.00	374.00	239.00	373.00	240.00	373.00	240.00	371.00	241.00	371.00	241.00	370.00	244.00	370.00	244.00	369.00	245.00	369.00	245.00	367.00	248.00	367.00	248.00	366.00	250.00	366.00	250.00	365.00	252.00	365.00	252.00	364.00	254.00	364.00	254.00	363.00	258.00	363.00	258.00	362.00	263.00	362.00	263.00	363.00	265.00	363.00	265.00	365.00	270.00	365.00	270.00	366.00	271.00	366.00	271.00	367.00	273.00	367.00	273.00	368.00	274.00	368.00	274.00	369.00	275.00	369.00	275.00	370.00	277.00	370.00	277.00	371.00	278.00	371.00	278.00	372.00	280.00	372.00	280.00	374.00	281.00	374.00	281.00	375.00	283.00	375.00	283.00	377.00	284.00	377.00	284.00	378.00	285.00	378.00	285.00	379.00	286.00	379.00	286.00	380.00	288.00	380.00	288.00	381.00	289.00	381.00	289.00	382.00	290.00	382.00	290.00	383.00	292.00	383.00	292.00	384.00	293.00	384.00	293.00	385.00	296.00	385.00	296.00	386.00	298.00	386.00	298.00	387.00	301.00	387.00	301.00	388.00	305.00	388.00	305.00	389.00	307.00	389.00	307.00	390.00	309.00	390.00	309.00	391.00	312.00	391.00	312.00	392.00	317.00	392.00	317.00	393.00	333.00	393.00	333.00	394.00	336.00	394.00	336.00	395.00	338.00	395.00	338.00	396.00	340.00	396.00	340.00	397.00	341.00	397.00	341.00	398.00	342.00	398.00	342.00	399.00	343.00	399.00	343.00	400.00	344.00	400.00	344.00	402.00	345.00	402.00	345.00	403.00	346.00	403.00	346.00	405.00	347.00	405.00	347.00	412.00	348.00	412.00	348.00	415.00	349.00	415.00
T0_thres.tif	0523-0399	173.88	241.22	3565.63	15.98	0.0013	378.00	491.00	377.00	491.00	377.00	492.00	376.00	492.00	376.00	493.00	375.00	493.00	375.00	495.00	374.00	495.00	374.00	496.00	373.00	496.00	373.00	498.00	372.00	498.00	372.00	504.00	371.00	504.00	371.00	510.00	372.00	510.00	372.00	517.00	373.00	517.00	373.00	522.00	374.00	522.00	374.00	525.00	375.00	525.00	375.00	526.00	376.00	526.00	376.00	528.00	379.00	528.00	379.00	529.00	380.00	529.00	380.00	530.00	381.00	530.00	381.00	531.00	383.00	531.00	383.00	532.00	385.00	532.00	385.00	533.00	390.00	533.00	390.00	534.00	391.00	534.00	391.00	535.00	396.00	535.00	396.00	536.00	406.00	536.00	406.00	535.00	410.00	535.00	410.00	534.00	412.00	534.00	412.00	532.00	415.00	532.00	415.00	531.00	416.00	531.00	416.00	530.00	417.00	530.00	417.00	529.00	418.00	529.00	418.00	528.00	419.00	528.00	419.00	527.00	420.00	527.00	420.00	526.00	421.00	526.00	421.00	525.00	422.00	525.00	422.00	526.00	425.00	526.00	425.00	528.00	427.00	528.00	427.00	529.00	429.00	529.00	429.00	530.00	433.00	530.00	433.00	531.00	435.00	531.00	435.00	532.00	437.00	532.00	437.00	533.00	441.00	533.00	441.00	534.00	445.00	534.00	445.00	535.00	450.00	535.00	450.00	541.00	451.00	541.00	451.00	544.00	452.00	544.00	452.00	546.00	453.00	546.00	453.00	547.00	454.00	547.00	454.00	549.00	455.00	549.00	455.00	550.00	456.00	550.00	456.00	551.00	457.00	551.00	457.00	552.00	458.00	552.00	458.00	553.00	461.00	553.00	461.00	554.00	462.00	554.00	462.00	556.00	465.00	556.00	465.00	557.00	468.00	557.00	468.00	558.00	474.00	558.00	474.00	557.00	483.00	557.00	483.00	556.00	485.00	556.00	485.00	555.00	488.00	555.00	488.00	554.00	491.00	554.00	491.00	553.00	492.00	553.00	492.00	552.00	494.00	552.00	494.00	551.00	496.00	551.00	496.00	550.00	497.00	550.00	497.00	549.00	498.00	549.00	498.00	548.00	499.00	548.00	499.00	547.00	501.00	547.00	501.00	546.00	502.00	546.00	502.00	545.00	504.00	545.00	504.00	544.00	507.00	544.00	507.00	543.00	509.00	543.00	509.00	542.00	510.00	542.00	510.00	541.00	513.00	541.00	513.00	542.00	515.00	542.00	515.00	543.00	518.00	543.00	518.00	544.00	519.00	544.00	519.00	545.00	520.00	545.00	520.00	546.00	521.00	546.00	521.00	547.00	523.00	547.00	523.00	548.00	524.00	548.00	524.00	549.00	525.00	549.00	525.00	550.00	526.00	550.00	526.00	551.00	527.00	551.00	527.00	552.00	528.00	552.00	528.00	553.00	529.00	553.00	529.00	554.00	530.00	554.00	530.00	557.00	531.00	557.00	531.00	559.00	532.00	559.00	532.00	563.00	531.00	563.00	531.00	566.00	530.00	566.00	530.00	567.00	529.00	567.00	529.00	569.00	528.00	569.00	528.00	570.00	527.00	570.00	527.00	572.00	525.00	572.00	525.00	573.00	524.00	573.00	524.00	574.00	523.00	574.00	523.00	575.00	522.00	575.00	522.00	576.00	519.00	576.00	519.00	577.00	518.00	577.00	518.00	578.00	516.00	578.00	516.00	579.00	513.00	579.00	513.00	580.00	511.00	580.00	511.00	581.00	510.00	581.00	510.00	582.00	509.00	582.00	509.00	583.00	506.00	583.00	506.00	584.00	505.00	584.00	505.00	585.00	504.00	585.00	504.00	586.00	503.00	586.00	503.00	587.00	502.00	587.00	502.00	588.00	500.00	588.00	500.00	589.00	498.00	589.00	498.00	590.00	496.00	590.00	496.00	591.00	493.00	591.00	493.00	592.00	489.00	592.00	489.00	593.00	486.00	593.00	486.00	594.00	484.00	594.00	484.00	595.00	482.00	595.00	482.00	596.00	480.00	596.00	480.00	597.00	478.00	597.00	478.00	598.00	476.00	598.00	476.00	599.00	473.00	599.00	473.00	600.00	472.00	600.00	472.00	601.00	469.00	601.00	469.00	602.00	466.00	602.00	466.00	601.00	453.00	601.00	453.00	600.00	450.00	600.00	450.00	599.00	449.00	599.00	449.00	598.00	448.00	598.00	448.00	597.00	446.00	597.00	446.00	596.00	445.00	596.00	445.00	594.00	444.00	594.00	444.00	593.00	443.00	593.00	443.00	592.00	442.00	592.00	442.00	591.00	440.00	591.00	440.00	590.00	439.00	590.00	439.00	589.00	438.00	589.00	438.00	588.00	437.00	588.00	437.00	587.00	436.00	587.00	436.00	586.00	435.00	586.00	435.00	585.00	434.00	585.00	434.00	584.00	432.00	584.00	432.00	583.00	431.00	583.00	431.00	582.00	429.00	582.00	429.00	581.00	426.00	581.00	426.00	580.00	423.00	580.00	423.00	579.00	417.00	579.00	417.00	580.00	414.00	580.00	414.00	581.00	411.00	581.00	411.00	582.00	408.00	582.00	408.00	583.00	402.00	583.00	402.00	584.00	401.00	584.00	401.00	585.00	399.00	585.00	399.00	586.00	398.00	586.00	398.00	587.00	397.00	587.00	397.00	588.00	396.00	588.00	396.00	590.00	395.00	590.00	395.00	591.00	394.00	591.00	394.00	592.00	393.00	592.00	393.00	593.00	392.00	593.00	392.00	594.00	391.00	594.00	391.00	595.00	390.00	595.00	390.00	596.00	388.00	596.00	388.00	597.00	387.00	597.00	387.00	598.00	385.00	598.00	385.00	599.00	382.00	599.00	382.00	600.00	379.00	600.00	379.00	601.00	374.00	601.00	374.00	602.00	358.00	602.00	358.00	601.00	355.00	601.00	355.00	600.00	354.00	600.00	354.00	597.00	356.00	597.00	356.00	595.00	357.00	595.00	357.00	593.00	358.00	593.00	358.00	592.00	359.00	592.00	359.00	588.00	361.00	588.00	361.00	585.00	362.00	585.00	362.00	581.00	363.00	581.00	363.00	565.00	362.00	565.00	362.00	562.00	360.00	562.00	360.00	560.00	359.00	560.00	359.00	557.00	357.00	557.00	357.00	556.00	355.00	556.00	355.00	555.00	352.00	555.00	352.00	554.00	349.00	554.00	349.00	553.00	344.00	553.00	344.00	552.00	333.00	552.00	333.00	553.00	322.00	553.00	322.00	552.00	321.00	552.00	321.00	550.00	320.00	550.00	320.00	549.00	319.00	549.00	319.00	548.00	318.00	548.00	318.00	547.00	317.00	547.00	317.00	546.00	316.00	546.00	316.00	545.00	315.00	545.00	315.00	544.00	314.00	544.00	314.00	543.00	311.00	543.00	311.00	542.00	310.00	542.00	310.00	539.00	308.00	539.00	308.00	537.00	307.00	537.00	307.00	534.00	305.00	534.00	305.00	531.00	304.00	531.00	304.00	530.00	303.00	530.00	303.00	529.00	301.00	529.00	301.00	528.00	300.00	528.00	300.00	527.00	297.00	527.00	297.00	526.00	292.00	526.00	292.00	525.00	275.00	525.00	275.00	526.00	272.00	526.00	272.00	525.00	269.00	525.00	269.00	523.00	270.00	523.00	270.00	521.00	271.00	521.00	271.00	519.00	272.00	519.00	272.00	516.00	273.00	516.00	273.00	513.00	274.00	513.00	274.00	511.00	275.00	511.00	275.00	507.00	276.00	507.00	276.00	500.00	277.00	500.00	277.00	481.00	276.00	481.00	276.00	479.00	275.00	479.00	275.00	477.00	273.00	477.00	273.00	474.00	272.00	474.00	272.00	473.00	271.00	473.00	271.00	472.00	269.00	472.00	269.00	468.00	268.00	468.00	268.00	467.00	267.00	467.00	267.00	461.00	268.00	461.00	268.00	460.00	271.00	460.00	271.00	459.00	274.00	459.00	274.00	458.00	277.00	458.00	277.00	457.00	278.00	457.00	278.00	458.00	293.00	458.00	293.00	459.00	297.00	459.00	297.00	460.00	299.00	460.00	299.00	461.00	302.00	461.00	302.00	462.00	304.00	462.00	304.00	463.00	307.00	463.00	307.00	464.00	308.00	464.00	308.00	465.00	310.00	465.00	310.00	466.00	312.00	466.00	312.00	467.00	316.00	467.00	316.00	468.00	318.00	468.00	318.00	469.00	320.00	469.00	320.00	470.00	323.00	470.00	323.00	471.00	325.00	471.00	325.00	473.00	330.00	473.00	330.00	472.00	333.00	472.00	333.00	471.00	335.00	471.00	335.00	470.00	336.00	470.00	336.00	469.00	338.00	469.00	338.00	468.00	341.00	468.00	341.00	467.00	343.00	467.00	343.00	465.00	346.00	465.00	346.00	464.00	348.00	464.00	348.00	462.00	351.00	462.00	351.00	461.00	353.00	461.00	353.00	460.00	354.00	460.00	354.00	459.00	356.00	459.00	356.00	458.00	357.00	458.00	357.00	457.00	358.00	457.00	358.00	456.00	360.00	456.00	360.00	455.00	361.00	455.00	361.00	453.00	364.00	453.00	364.00	451.00	367.00	451.00	367.00	450.00	369.00	450.00	369.00	449.00	370.00	449.00	370.00	448.00	372.00	448.00	372.00	447.00	375.00	447.00	375.00	446.00	380.00	446.00	380.00	445.00	400.00	445.00	400.00	447.00	401.00	447.00	401.00	448.00	402.00	448.00	402.00	449.00	404.00	449.00	404.00	450.00	403.00	450.00	403.00	452.00	402.00	452.00	402.00	457.00	401.00	457.00	401.00	465.00	400.00	465.00	400.00	468.00	399.00	468.00	399.00	471.00	398.00	471.00	398.00	473.00	397.00	473.00	397.00	474.00	396.00	474.00	396.00	475.00	395.00	475.00	395.00	476.00	394.00	476.00	394.00	477.00	392.00	477.00	392.00	478.00	391.00	478.00	391.00	479.00	390.00	479.00	390.00	480.00	389.00	480.00	389.00	481.00	388.00	481.00	388.00	482.00	386.00	482.00	386.00	483.00	385.00	483.00	385.00	484.00	384.00	484.00	384.00	485.00	383.00	485.00	383.00	486.00	382.00	486.00	382.00	487.00	381.00	487.00	381.00	488.00	380.00	488.00	380.00	489.00	379.00	489.00	379.00	490.00	378.00	490.00
T0_thres.tif	0486-0446	199.80	216.84	1234.42	70.25	0.0248	509.00	474.00	507.00	474.00	507.00	475.00	505.00	475.00	505.00	476.00	503.00	476.00	503.00	477.00	475.00	477.00	475.00	478.00	469.00	478.00	469.00	479.00	466.00	479.00	466.00	480.00	464.00	480.00	464.00	481.00	462.00	481.00	462.00	482.00	460.00	482.00	460.00	483.00	459.00	483.00	459.00	484.00	458.00	484.00	458.00	485.00	457.00	485.00	457.00	486.00	456.00	486.00	456.00	487.00	455.00	487.00	455.00	488.00	454.00	488.00	454.00	489.00	453.00	489.00	453.00	490.00	452.00	490.00	452.00	491.00	451.00	491.00	451.00	493.00	449.00	493.00	449.00	494.00	448.00	494.00	448.00	496.00	446.00	496.00	446.00	495.00	443.00	495.00	443.00	494.00	437.00	494.00	437.00	493.00	433.00	493.00	433.00	494.00	429.00	494.00	429.00	495.00	427.00	495.00	427.00	496.00	425.00	496.00	425.00	497.00	420.00	497.00	420.00	498.00	418.00	498.00	418.00	499.00	417.00	499.00	417.00	500.00	416.00	500.00	416.00	502.00	415.00	502.00	415.00	503.00	414.00	503.00	414.00	505.00	413.00	505.00	413.00	507.00	412.00	507.00	412.00	515.00	413.00	515.00	413.00	517.00	414.00	517.00	414.00	519.00	416.00	519.00	416.00	521.00	417.00	521.00	417.00	523.00	416.00	523.00	416.00	525.00	414.00	525.00	414.00	527.00	412.00	527.00	412.00	528.00	411.00	528.00	411.00	529.00	410.00	529.00	410.00	530.00	408.00	530.00	408.00	531.00	404.00	531.00	404.00	532.00	398.00	532.00	398.00	531.00	395.00	531.00	395.00	530.00	392.00	530.00	392.00	529.00	389.00	529.00	389.00	528.00	387.00	528.00	387.00	527.00	385.00	527.00	385.00	526.00	381.00	526.00	381.00	524.00	379.00	524.00	379.00	521.00	378.00	521.00	378.00	520.00	377.00	520.00	377.00	513.00	376.00	513.00	376.00	508.00	375.00	508.00	375.00	506.00	376.00	506.00	376.00	500.00	377.00	500.00	377.00	498.00	378.00	498.00	378.00	497.00	379.00	497.00	379.00	496.00	380.00	496.00	380.00	495.00	381.00	495.00	381.00	492.00	382.00	492.00	382.00	491.00	383.00	491.00	383.00	490.00	384.00	490.00	384.00	489.00	385.00	489.00	385.00	488.00	388.00	488.00	388.00	487.00	389.00	487.00	389.00	486.00	390.00	486.00	390.00	484.00	393.00	484.00	393.00	483.00	394.00	483.00	394.00	482.00	395.00	482.00	395.00	481.00	396.00	481.00	396.00	480.00	398.00	480.00	398.00	479.00	399.00	479.00	399.00	478.00	400.00	478.00	400.00	477.00	401.00	477.00	401.00	475.00	402.00	475.00	402.00	473.00	403.00	473.00	403.00	470.00	404.00	470.00	404.00	467.00	405.00	467.00	405.00	459.00	406.00	459.00	406.00	454.00	407.00	454.00	407.00	455.00	413.00	455.00	413.00	454.00	416.00	454.00	416.00	453.00	417.00	453.00	417.00	452.00	419.00	452.00	419.00	451.00	420.00	451.00	420.00	450.00	422.00	450.00	422.00	449.00	423.00	449.00	423.00	446.00	424.00	446.00	424.00	445.00	425.00	445.00	425.00	444.00	426.00	444.00	426.00	443.00	429.00	443.00	429.00	442.00	430.00	442.00	430.00	441.00	432.00	441.00	432.00	443.00	436.00	443.00	436.00	441.00	446.00	441.00	446.00	442.00	448.00	442.00	448.00	443.00	458.00	443.00	458.00	444.00	472.00	444.00	472.00	445.00	482.00	445.00	482.00	446.00	496.00	446.00	496.00	447.00	501.00	447.00	501.00	446.00	504.00	446.00	504.00	445.00	513.00	445.00	513.00	444.00	514.00	444.00	514.00	446.00	515.00	446.00	515.00	448.00	516.00	448.00	516.00	452.00	517.00	452.00	517.00	459.00	518.00	459.00	518.00	466.00	517.00	466.00	517.00	467.00	516.00	467.00	516.00	469.00	515.00	469.00	515.00	470.00	514.00	470.00	514.00	471.00	513.00	471.00	513.00	472.00	511.00	472.00	511.00	473.00	509.00	473.00
T0_thres.tif	0399-0498	227.81	183.50	1182.55	74.64	0.0103	552.00	405.00	551.00	405.00	551.00	406.00	550.00	406.00	550.00	407.00	549.00	407.00	549.00	408.00	548.00	408.00	548.00	409.00	546.00	409.00	546.00	410.00	545.00	410.00	545.00	411.00	543.00	411.00	543.00	412.00	540.00	412.00	540.00	413.00	536.00	413.00	536.00	414.00	533.00	414.00	533.00	415.00	531.00	415.00	531.00	416.00	529.00	416.00	529.00	417.00	527.00	417.00	527.00	418.00	526.00	418.00	526.00	419.00	525.00	419.00	525.00	420.00	523.00	420.00	523.00	421.00	522.00	421.00	522.00	422.00	520.00	422.00	520.00	424.00	519.00	424.00	519.00	425.00	518.00	425.00	518.00	426.00	517.00	426.00	517.00	428.00	516.00	428.00	516.00	429.00	515.00	429.00	515.00	430.00	514.00	430.00	514.00	432.00	513.00	432.00	513.00	436.00	512.00	436.00	512.00	440.00	511.00	440.00	511.00	441.00	502.00	441.00	502.00	442.00	499.00	442.00	499.00	443.00	498.00	443.00	498.00	442.00	484.00	442.00	484.00	441.00	476.00	441.00	476.00	440.00	460.00	440.00	460.00	439.00	452.00	439.00	452.00	438.00	448.00	438.00	448.00	437.00	437.00	437.00	437.00	436.00	436.00	436.00	436.00	435.00	437.00	435.00	437.00	432.00	438.00	432.00	438.00	430.00	439.00	430.00	439.00	427.00	441.00	427.00	441.00	426.00	442.00	426.00	442.00	425.00	443.00	425.00	443.00	422.00	445.00	422.00	445.00	421.00	446.00	421.00	446.00	420.00	447.00	420.00	447.00	419.00	448.00	419.00	448.00	418.00	449.00	418.00	449.00	417.00	450.00	417.00	450.00	416.00	451.00	416.00	451.00	415.00	452.00	415.00	452.00	414.00	454.00	414.00	454.00	413.00	455.00	413.00	455.00	412.00	456.00	412.00	456.00	411.00	457.00	411.00	457.00	410.00	458.00	410.00	458.00	408.00	460.00	408.00	460.00	407.00	461.00	407.00	461.00	405.00	464.00	405.00	464.00	404.00	466.00	404.00	466.00	403.00	467.00	403.00	467.00	402.00	468.00	402.00	468.00	401.00	469.00	401.00	469.00	400.00	470.00	400.00	470.00	399.00	471.00	399.00	471.00	398.00	472.00	398.00	472.00	397.00	473.00	397.00	473.00	394.00	474.00	394.00	474.00	393.00	475.00	393.00	475.00	392.00	477.00	392.00	477.00	391.00	478.00	391.00	478.00	389.00	479.00	389.00	479.00	387.00	480.00	387.00	480.00	386.00	481.00	386.00	481.00	383.00	483.00	383.00	483.00	382.00	484.00	382.00	484.00	380.00	485.00	380.00	485.00	377.00	486.00	377.00	486.00	376.00	488.00	376.00	488.00	374.00	489.00	374.00	489.00	372.00	490.00	372.00	490.00	370.00	491.00	370.00	491.00	355.00	492.00	355.00	492.00	356.00	494.00	356.00	494.00	358.00	495.00	358.00	495.00	359.00	497.00	359.00	497.00	360.00	500.00	360.00	500.00	361.00	513.00	361.00	513.00	360.00	516.00	360.00	516.00	359.00	521.00	359.00	521.00	358.00	525.00	358.00	525.00	361.00	526.00	361.00	526.00	363.00	527.00	363.00	527.00	364.00	528.00	364.00	528.00	365.00	529.00	365.00	529.00	366.00	530.00	366.00	530.00	367.00	531.00	367.00	531.00	368.00	532.00	368.00	532.00	369.00	533.00	369.00	533.00	370.00	534.00	370.00	534.00	371.00	535.00	371.00	535.00	372.00	536.00	372.00	536.00	373.00	537.00	373.00	537.00	374.00	539.00	374.00	539.00	375.00	540.00	375.00	540.00	376.00	541.00	376.00	541.00	377.00	542.00	377.00	542.00	378.00	543.00	378.00	543.00	379.00	546.00	379.00	546.00	380.00	547.00	380.00	547.00	381.00	549.00	381.00	549.00	382.00	551.00	382.00	551.00	383.00	552.00	383.00	552.00	384.00	553.00	384.00	553.00	385.00	555.00	385.00	555.00	386.00	557.00	386.00	557.00	387.00	560.00	387.00	560.00	388.00	561.00	388.00	561.00	391.00	560.00	391.00	560.00	394.00	559.00	394.00	559.00	396.00	558.00	396.00	558.00	397.00	557.00	397.00	557.00	399.00	556.00	399.00	556.00	400.00	555.00	400.00	555.00	401.00	554.00	401.00	554.00	402.00	553.00	402.00	553.00	403.00	552.00	403.00
T0_thres.tif	0514-0551	254.64	233.81	3809.29	79.72	0.0477	624.00	435.00	623.00	435.00	623.00	439.00	622.00	439.00	622.00	442.00	621.00	442.00	621.00	443.00	620.00	443.00	620.00	444.00	618.00	444.00	618.00	445.00	617.00	445.00	617.00	446.00	616.00	446.00	616.00	447.00	614.00	447.00	614.00	448.00	612.00	448.00	612.00	449.00	609.00	449.00	609.00	450.00	607.00	450.00	607.00	451.00	603.00	451.00	603.00	452.00	594.00	452.00	594.00	453.00	590.00	453.00	590.00	454.00	588.00	454.00	588.00	455.00	586.00	455.00	586.00	457.00	585.00	457.00	585.00	459.00	584.00	459.00	584.00	460.00	583.00	460.00	583.00	463.00	582.00	463.00	582.00	466.00	581.00	466.00	581.00	469.00	580.00	469.00	580.00	474.00	579.00	474.00	579.00	478.00	578.00	478.00	578.00	483.00	579.00	483.00	579.00	485.00	580.00	485.00	580.00	486.00	581.00	486.00	581.00	487.00	582.00	487.00	582.00	488.00	583.00	488.00	583.00	490.00	586.00	490.00	586.00	493.00	588.00	493.00	588.00	494.00	589.00	494.00	589.00	495.00	592.00	495.00	592.00	496.00	593.00	496.00	593.00	498.00	594.00	498.00	594.00	499.00	597.00	499.00	597.00	500.00	599.00	500.00	599.00	502.00	602.00	502.00	602.00	504.00	605.00	504.00	605.00	506.00	607.00	506.00	607.00	507.00	609.00	507.00	609.00	508.00	612.00	508.00	612.00	515.00	611.00	515.00	611.00	519.00	612.00	519.00	612.00	522.00	611.00	522.00	611.00	527.00	610.00	527.00	610.00	530.00	609.00	530.00	609.00	533.00	608.00	533.00	608.00	535.00	607.00	535.00	607.00	537.00	606.00	537.00	606.00	538.00	605.00	538.00	605.00	540.00	604.00	540.00	604.00	542.00	603.00	542.00	603.00	543.00	602.00	543.00	602.00	545.00	601.00	545.00	601.00	547.00	600.00	547.00	600.00	549.00	599.00	549.00	599.00	550.00	598.00	550.00	598.00	551.00	597.00	551.00	597.00	553.00	596.00	553.00	596.00	555.00	595.00	555.00	595.00	558.00	594.00	558.00	594.00	561.00	593.00	561.00	593.00	563.00	592.00	563.00	592.00	566.00	591.00	566.00	591.00	570.00	590.00	570.00	590.00	576.00	591.00	576.00	591.00	579.00	592.00	579.00	592.00	581.00	593.00	581.00	593.00	584.00	594.00	584.00	594.00	587.00	593.00	587.00	593.00	592.00	592.00	592.00	592.00	594.00	591.00	594.00	591.00	595.00	590.00	595.00	590.00	596.00	589.00	596.00	589.00	598.00	588.00	598.00	588.00	599.00	587.00	599.00	587.00	600.00	586.00	600.00	586.00	601.00	585.00	601.00	585.00	602.00	584.00	602.00	584.00	603.00	583.00	603.00	583.00	604.00	581.00	604.00	581.00	605.00	580.00	605.00	580.00	606.00	579.00	606.00	579.00	607.00	578.00	607.00	578.00	608.00	577.00	608.00	577.00	609.00	575.00	609.00	575.00	610.00	574.00	610.00	574.00	611.00	572.00	611.00	572.00	612.00	570.00	612.00	570.00	613.00	569.00	613.00	569.00	614.00	568.00	614.00	568.00	615.00	567.00	615.00	567.00	616.00	565.00	616.00	565.00	617.00	564.00	617.00	564.00	618.00	563.00	618.00	563.00	620.00	562.00	620.00	562.00	621.00	561.00	621.00	561.00	622.00	560.00	622.00	560.00	623.00	559.00	623.00	559.00	625.00	558.00	625.00	558.00	626.00	557.00	626.00	557.00	627.00	556.00	627.00	556.00	628.00	555.00	628.00	555.00	629.00	554.00	629.00	554.00	631.00	553.00	631.00	553.00	632.00	552.00	632.00	552.00	633.00	551.00	633.00	551.00	635.00	550.00	635.00	550.00	636.00	549.00	636.00	549.00	637.00	548.00	637.00	548.00	639.00	547.00	639.00	547.00	640.00	546.00	640.00	546.00	641.00	545.00	641.00	545.00	642.00	544.00	642.00	544.00	643.00	543.00	643.00	543.00	644.00	542.00	644.00	542.00	645.00	541.00	645.00	541.00	646.00	539.00	646.00	539.00	647.00	538.00	647.00	538.00	648.00	536.00	648.00	536.00	649.00	534.00	649.00	534.00	650.00	533.00	650.00	533.00	651.00	532.00	651.00	532.00	652.00	531.00	652.00	531.00	651.00	530.00	651.00	530.00	648.00	527.00	648.00	527.00	646.00	525.00	646.00	525.00	645.00	523.00	645.00	523.00	644.00	522.00	644.00	522.00	643.00	518.00	643.00	518.00	642.00	516.00	642.00	516.00	641.00	514.00	641.00	514.00	640.00	513.00	640.00	513.00	639.00	511.00	639.00	511.00	638.00	508.00	638.00	508.00	637.00	506.00	637.00	506.00	636.00	503.00	636.00	503.00	635.00	501.00	635.00	501.00	634.00	497.00	634.00	497.00	633.00	494.00	633.00	494.00	632.00	492.00	632.00	492.00	625.00	491.00	625.00	491.00	621.00	490.00	621.00	490.00	619.00	489.00	619.00	489.00	617.00	488.00	617.00	488.00	615.00	487.00	615.00	487.00	613.00	486.00	613.00	486.00	611.00	485.00	611.00	485.00	610.00	484.00	610.00	484.00	608.00	483.00	608.00	483.00	606.00	482.00	606.00	482.00	605.00	481.00	605.00	481.00	604.00	480.00	604.00	480.00	603.00	479.00	603.00	479.00	602.00	480.00	602.00	480.00	601.00	483.00	601.00	483.00	600.00	484.00	600.00	484.00	599.00	487.00	599.00	487.00	598.00	489.00	598.00	489.00	597.00	492.00	597.00	492.00	596.00	495.00	596.00	495.00	595.00	498.00	595.00	498.00	594.00	500.00	594.00	500.00	593.00	502.00	593.00	502.00	592.00	504.00	592.00	504.00	591.00	506.00	591.00	506.00	590.00	507.00	590.00	507.00	589.00	508.00	589.00	508.00	588.00	509.00	588.00	509.00	587.00	511.00	587.00	511.00	586.00	513.00	586.00	513.00	585.00	514.00	585.00	514.00	584.00	516.00	584.00	516.00	583.00	519.00	583.00	519.00	582.00	520.00	582.00	520.00	581.00	522.00	581.00	522.00	580.00	524.00	580.00	524.00	579.00	526.00	579.00	526.00	578.00	527.00	578.00	527.00	577.00	528.00	577.00	528.00	576.00	529.00	576.00	529.00	575.00	530.00	575.00	530.00	574.00	531.00	574.00	531.00	573.00	532.00	573.00	532.00	571.00	533.00	571.00	533.00	569.00	534.00	569.00	534.00	568.00	535.00	568.00	535.00	565.00	536.00	565.00	536.00	557.00	535.00	557.00	535.00	553.00	534.00	553.00	534.00	551.00	531.00	551.00	531.00	550.00	530.00	550.00	530.00	549.00	529.00	549.00	529.00	548.00	528.00	548.00	528.00	547.00	527.00	547.00	527.00	546.00	526.00	546.00	526.00	545.00	525.00	545.00	525.00	543.00	522.00	543.00	522.00	542.00	521.00	542.00	521.00	541.00	520.00	541.00	520.00	539.00	519.00	539.00	519.00	538.00	517.00	538.00	517.00	536.00	518.00	536.00	518.00	535.00	519.00	535.00	519.00	533.00	521.00	533.00	521.00	532.00	522.00	532.00	522.00	530.00	523.00	530.00	523.00	529.00	524.00	529.00	524.00	528.00	525.00	528.00	525.00	526.00	526.00	526.00	526.00	524.00	527.00	524.00	527.00	522.00	528.00	522.00	528.00	520.00	529.00	520.00	529.00	518.00	530.00	518.00	530.00	515.00	531.00	515.00	531.00	513.00	532.00	513.00	532.00	511.00	533.00	511.00	533.00	509.00	534.00	509.00	534.00	507.00	535.00	507.00	535.00	505.00	536.00	505.00	536.00	503.00	537.00	503.00	537.00	501.00	538.00	501.00	538.00	498.00	539.00	498.00	539.00	496.00	540.00	496.00	540.00	492.00	541.00	492.00	541.00	481.00	540.00	481.00	540.00	478.00	539.00	478.00	539.00	476.00	538.00	476.00	538.00	474.00	537.00	474.00	537.00	472.00	536.00	472.00	536.00	471.00	535.00	471.00	535.00	469.00	534.00	469.00	534.00	468.00	532.00	468.00	532.00	467.00	531.00	467.00	531.00	466.00	530.00	466.00	530.00	465.00	529.00	465.00	529.00	464.00	528.00	464.00	528.00	463.00	527.00	463.00	527.00	462.00	526.00	462.00	526.00	461.00	525.00	461.00	525.00	460.00	524.00	460.00	524.00	459.00	522.00	459.00	522.00	457.00	521.00	457.00	521.00	450.00	520.00	450.00	520.00	446.00	519.00	446.00	519.00	444.00	518.00	444.00	518.00	440.00	517.00	440.00	517.00	439.00	516.00	439.00	516.00	438.00	517.00	438.00	517.00	435.00	518.00	435.00	518.00	433.00	519.00	433.00	519.00	430.00	521.00	430.00	521.00	429.00	522.00	429.00	522.00	428.00	523.00	428.00	523.00	426.00	524.00	426.00	524.00	425.00	525.00	425.00	525.00	424.00	527.00	424.00	527.00	423.00	528.00	423.00	528.00	421.00	531.00	421.00	531.00	420.00	533.00	420.00	533.00	419.00	535.00	419.00	535.00	418.00	538.00	418.00	538.00	417.00	542.00	417.00	542.00	416.00	545.00	416.00	545.00	415.00	547.00	415.00	547.00	414.00	548.00	414.00	548.00	413.00	550.00	413.00	550.00	412.00	551.00	412.00	551.00	410.00	552.00	410.00	552.00	409.00	553.00	409.00	553.00	408.00	554.00	408.00	554.00	407.00	556.00	407.00	556.00	406.00	557.00	406.00	557.00	405.00	558.00	405.00	558.00	404.00	559.00	404.00	559.00	401.00	561.00	401.00	561.00	400.00	562.00	400.00	562.00	398.00	563.00	398.00	563.00	396.00	564.00	396.00	564.00	393.00	565.00	393.00	565.00	390.00	566.00	390.00	566.00	388.00	570.00	388.00	570.00	387.00	575.00	387.00	575.00	386.00	576.00	386.00	576.00	384.00	579.00	384.00	579.00	383.00	581.00	383.00	581.00	382.00	584.00	382.00	584.00	381.00	586.00	381.00	586.00	380.00	590.00	380.00	590.00	379.00	593.00	379.00	593.00	378.00	599.00	378.00	599.00	377.00	604.00	377.00	604.00	376.00	605.00	376.00	605.00	377.00	607.00	377.00	607.00	378.00	608.00	378.00	608.00	379.00	609.00	379.00	609.00	380.00	610.00	380.00	610.00	382.00	611.00	382.00	611.00	386.00	612.00	386.00	612.00	389.00	613.00	389.00	613.00	393.00	614.00	393.00	614.00	397.00	615.00	397.00	615.00	401.00	616.00	401.00	616.00	405.00	617.00	405.00	617.00	410.00	618.00	410.00	618.00	413.00	619.00	413.00	619.00	417.00	620.00	417.00	620.00	419.00	621.00	419.00	621.00	422.00	622.00	422.00	622.00	426.00	623.00	426.00	623.00	431.00	624.00	431.00
T0_thres.tif	0508-0494	224.47	231.87	938.89	68.29	0.0016	530.00	507.00	529.00	507.00	529.00	509.00	528.00	509.00	528.00	511.00	527.00	511.00	527.00	513.00	526.00	513.00	526.00	515.00	525.00	515.00	525.00	518.00	524.00	518.00	524.00	520.00	523.00	520.00	523.00	522.00	522.00	522.00	522.00	524.00	521.00	524.00	521.00	525.00	520.00	525.00	520.00	526.00	519.00	526.00	519.00	528.00	518.00	528.00	518.00	529.00	517.00	529.00	517.00	531.00	516.00	531.00	516.00	532.00	514.00	532.00	514.00	533.00	513.00	533.00	513.00	534.00	512.00	534.00	512.00	535.00	511.00	535.00	511.00	536.00	510.00	536.00	510.00	537.00	508.00	537.00	508.00	538.00	507.00	538.00	507.00	539.00	505.00	539.00	505.00	540.00	502.00	540.00	502.00	541.00	500.00	541.00	500.00	542.00	499.00	542.00	499.00	543.00	497.00	543.00	497.00	544.00	496.00	544.00	496.00	545.00	494.00	545.00	494.00	546.00	493.00	546.00	493.00	547.00	492.00	547.00	492.00	548.00	490.00	548.00	490.00	549.00	488.00	549.00	488.00	550.00	486.00	550.00	486.00	551.00	483.00	551.00	483.00	552.00	481.00	552.00	481.00	553.00	469.00	553.00	469.00	552.00	466.00	552.00	466.00	551.00	463.00	551.00	463.00	549.00	462.00	549.00	462.00	548.00	461.00	548.00	461.00	547.00	460.00	547.00	460.00	546.00	459.00	546.00	459.00	545.00	457.00	545.00	457.00	542.00	456.00	542.00	456.00	540.00	455.00	540.00	455.00	537.00	454.00	537.00	454.00	535.00	455.00	535.00	455.00	534.00	458.00	534.00	458.00	532.00	461.00	532.00	461.00	530.00	462.00	530.00	462.00	529.00	463.00	529.00	463.00	528.00	465.00	528.00	465.00	527.00	466.00	527.00	466.00	518.00	465.00	518.00	465.00	516.00	464.00	516.00	464.00	514.00	463.00	514.00	463.00	512.00	462.00	512.00	462.00	511.00	461.00	511.00	461.00	510.00	460.00	510.00	460.00	508.00	459.00	508.00	459.00	507.00	458.00	507.00	458.00	506.00	457.00	506.00	457.00	504.00	456.00	504.00	456.00	503.00	455.00	503.00	455.00	502.00	454.00	502.00	454.00	501.00	453.00	501.00	453.00	500.00	451.00	500.00	451.00	498.00	452.00	498.00	452.00	497.00	454.00	497.00	454.00	495.00	455.00	495.00	455.00	493.00	457.00	493.00	457.00	492.00	458.00	492.00	458.00	490.00	460.00	490.00	460.00	489.00	461.00	489.00	461.00	488.00	462.00	488.00	462.00	487.00	463.00	487.00	463.00	486.00	465.00	486.00	465.00	485.00	466.00	485.00	466.00	484.00	468.00	484.00	468.00	483.00	471.00	483.00	471.00	482.00	478.00	482.00	478.00	481.00	505.00	481.00	505.00	480.00	507.00	480.00	507.00	479.00	510.00	479.00	510.00	478.00	512.00	478.00	512.00	477.00	514.00	477.00	514.00	476.00	515.00	476.00	515.00	474.00	518.00	474.00	518.00	473.00	519.00	473.00	519.00	471.00	520.00	471.00	520.00	470.00	521.00	470.00	521.00	469.00	522.00	469.00	522.00	464.00	523.00	464.00	523.00	465.00	524.00	465.00	524.00	466.00	525.00	466.00	525.00	467.00	526.00	467.00	526.00	468.00	527.00	468.00	527.00	469.00	528.00	469.00	528.00	470.00	529.00	470.00	529.00	471.00	531.00	471.00	531.00	472.00	532.00	472.00	532.00	474.00	533.00	474.00	533.00	475.00	534.00	475.00	534.00	477.00	535.00	477.00	535.00	480.00	536.00	480.00	536.00	482.00	537.00	482.00	537.00	489.00	536.00	489.00	536.00	494.00	535.00	494.00	535.00	496.00	534.00	496.00	534.00	499.00	533.00	499.00	533.00	501.00	532.00	501.00	532.00	503.00	531.00	503.00	531.00	505.00	530.00	505.00
T0_thres.tif	0240-0632	299.39	117.69	4875.28	-74.23	0.0287	694.00	354.00	691.00	354.00	691.00	355.00	689.00	355.00	689.00	356.00	687.00	356.00	687.00	357.00	685.00	357.00	685.00	358.00	683.00	358.00	683.00	359.00	682.00	359.00	682.00	360.00	681.00	360.00	681.00	361.00	678.00	361.00	678.00	362.00	676.00	362.00	676.00	363.00	672.00	363.00	672.00	362.00	671.00	362.00	671.00	361.00	669.00	361.00	669.00	360.00	666.00	360.00	666.00	359.00	663.00	359.00	663.00	358.00	661.00	358.00	661.00	357.00	657.00	357.00	657.00	356.00	651.00	356.00	651.00	355.00	640.00	355.00	640.00	356.00	637.00	356.00	637.00	357.00	634.00	357.00	634.00	358.00	632.00	358.00	632.00	359.00	631.00	359.00	631.00	360.00	629.00	360.00	629.00	361.00	628.00	361.00	628.00	362.00	626.00	362.00	626.00	363.00	624.00	363.00	624.00	364.00	623.00	364.00	623.00	365.00	622.00	365.00	622.00	366.00	620.00	366.00	620.00	367.00	619.00	367.00	619.00	368.00	618.00	368.00	618.00	369.00	617.00	369.00	617.00	370.00	616.00	370.00	616.00	371.00	614.00	371.00	614.00	373.00	613.00	373.00	613.00	374.00	612.00	374.00	612.00	376.00	611.00	376.00	611.00	375.00	610.00	375.00	610.00	374.00	608.00	374.00	608.00	373.00	607.00	373.00	607.00	372.00	602.00	372.00	602.00	373.00	596.00	373.00	596.00	374.00	591.00	374.00	591.00	375.00	588.00	375.00	588.00	376.00	584.00	376.00	584.00	377.00	581.00	377.00	581.00	378.00	579.00	378.00	579.00	379.00	577.00	379.00	577.00	380.00	575.00	380.00	575.00	381.00	574.00	381.00	574.00	382.00	572.00	382.00	572.00	383.00	568.00	383.00	568.00	384.00	562.00	384.00	562.00	383.00	559.00	383.00	559.00	382.00	557.00	382.00	557.00	381.00	555.00	381.00	555.00	380.00	553.00	380.00	553.00	379.00	552.00	379.00	552.00	378.00	550.00	378.00	550.00	377.00	548.00	377.00	548.00	376.00	547.00	376.00	547.00	375.00	545.00	375.00	545.00	374.00	544.00	374.00	544.00	373.00	543.00	373.00	543.00	372.00	542.00	372.00	542.00	371.00	540.00	371.00	540.00	370.00	539.00	370.00	539.00	369.00	538.00	369.00	538.00	368.00	537.00	368.00	537.00	367.00	535.00	367.00	535.00	366.00	534.00	366.00	534.00	364.00	533.00	364.00	533.00	363.00	532.00	363.00	532.00	362.00	531.00	362.00	531.00	361.00	530.00	361.00	530.00	360.00	529.00	360.00	529.00	356.00	528.00	356.00	528.00	352.00	527.00	352.00	527.00	348.00	526.00	348.00	526.00	347.00	527.00	347.00	527.00	344.00	528.00	344.00	528.00	341.00	529.00	341.00	529.00	340.00	530.00	340.00	530.00	337.00	533.00	337.00	533.00	336.00	534.00	336.00	534.00	335.00	535.00	335.00	535.00	334.00	537.00	334.00	537.00	333.00	539.00	333.00	539.00	332.00	553.00	332.00	553.00	333.00	555.00	333.00	555.00	334.00	563.00	334.00	563.00	335.00	581.00	335.00	581.00	334.00	589.00	334.00	589.00	333.00	591.00	333.00	591.00	332.00	593.00	332.00	593.00	331.00	595.00	331.00	595.00	329.00	596.00	329.00	596.00	328.00	598.00	328.00	598.00	326.00	599.00	326.00	599.00	323.00	600.00	323.00	600.00	309.00	599.00	309.00	599.00	294.00	600.00	294.00	600.00	289.00	601.00	289.00	601.00	287.00	602.00	287.00	602.00	286.00	603.00	286.00	603.00	284.00	605.00	284.00	605.00	283.00	606.00	283.00	606.00	282.00	610.00	282.00	610.00	281.00	615.00	281.00	615.00	280.00	619.00	280.00	619.00	279.00	630.00	279.00	630.00	278.00	633.00	278.00	633.00	277.00	635.00	277.00	635.00	276.00	636.00	276.00	636.00	275.00	637.00	275.00	637.00	274.00	638.00	274.00	638.00	273.00	639.00	273.00	639.00	272.00	640.00	272.00	640.00	269.00	641.00	269.00	641.00	266.00	642.00	266.00	642.00	254.00	641.00	254.00	641.00	251.00	640.00	251.00	640.00	247.00	639.00	247.00	639.00	245.00	638.00	245.00	638.00	244.00	637.00	244.00	637.00	242.00	639.00	242.00	639.00	241.00	641.00	241.00	641.00	240.00	642.00	240.00	642.00	239.00	643.00	239.00	643.00	237.00	644.00	237.00	644.00	235.00	645.00	235.00	645.00	224.00	644.00	224.00	644.00	220.00	643.00	220.00	643.00	217.00	642.00	217.00	642.00	216.00	641.00	216.00	641.00	213.00	651.00	213.00	651.00	212.00	661.00	212.00	661.00	211.00	667.00	211.00	667.00	210.00	672.00	210.00	672.00	209.00	674.00	209.00	674.00	208.00	676.00	208.00	676.00	207.00	678.00	207.00	678.00	206.00	682.00	206.00	682.00	205.00	684.00	205.00	684.00	204.00	686.00	204.00	686.00	203.00	688.00	203.00	688.00	202.00	690.00	202.00	690.00	201.00	692.00	201.00	692.00	200.00	693.00	200.00	693.00	199.00	695.00	199.00	695.00	198.00	696.00	198.00	696.00	197.00	697.00	197.00	697.00	196.00	698.00	196.00	698.00	195.00	699.00	195.00	699.00	193.00	700.00	193.00	700.00	191.00	701.00	191.00	701.00	188.00	702.00	188.00	702.00	181.00	701.00	181.00	701.00	176.00	700.00	176.00	700.00	174.00	699.00	174.00	699.00	173.00	698.00	173.00	698.00	171.00	697.00	171.00	697.00	170.00	696.00	170.00	696.00	169.00	695.00	169.00	695.00	168.00	694.00	168.00	694.00	167.00	693.00	167.00	693.00	166.00	692.00	166.00	692.00	165.00	691.00	165.00	691.00	164.00	690.00	164.00	690.00	163.00	689.00	163.00	689.00	162.00	687.00	162.00	687.00	161.00	686.00	161.00	686.00	160.00	685.00	160.00	685.00	159.00	683.00	159.00	683.00	158.00	681.00	158.00	681.00	157.00	678.00	157.00	678.00	156.00	674.00	156.00	674.00	155.00	669.00	155.00	669.00	154.00	662.00	154.00	662.00	153.00	656.00	153.00	656.00	154.00	641.00	154.00	641.00	153.00	639.00	153.00	639.00	152.00	637.00	152.00	637.00	151.00	636.00	151.00	636.00	150.00	635.00	150.00	635.00	149.00	634.00	149.00	634.00	148.00	633.00	148.00	633.00	147.00	631.00	147.00	631.00	146.00	630.00	146.00	630.00	145.00	629.00	145.00	629.00	144.00	628.00	144.00	628.00	143.00	627.00	143.00	627.00	142.00	626.00	142.00	626.00	140.00	625.00	140.00	625.00	138.00	624.00	138.00	624.00	135.00	623.00	135.00	623.00	133.00	622.00	133.00	622.00	129.00	621.00	129.00	621.00	127.00	622.00	127.00	622.00	124.00	624.00	124.00	624.00	123.00	625.00	123.00	625.00	122.00	626.00	122.00	626.00	121.00	628.00	121.00	628.00	120.00	630.00	120.00	630.00	119.00	632.00	119.00	632.00	118.00	634.00	118.00	634.00	117.00	636.00	117.00	636.00	116.00	645.00	116.00	645.00	117.00	651.00	117.00	651.00	116.00	655.00	116.00	655.00	115.00	659.00	115.00	659.00	114.00	660.00	114.00	660.00	113.00	662.00	113.00	662.00	112.00	664.00	112.00	664.00	110.00	667.00	110.00	667.00	109.00	668.00	109.00	668.00	107.00	670.00	107.00	670.00	106.00	671.00	106.00	671.00	105.00	672.00	105.00	672.00	104.00	673.00	104.00	673.00	103.00	674.00	103.00	674.00	101.00	677.00	101.00	677.00	100.00	678.00	100.00	678.00	98.00	681.00	98.00	681.00	97.00	683.00	97.00	683.00	96.00	685.00	96.00	685.00	97.00	686.00	97.00	686.00	98.00	687.00	98.00	687.00	99.00	688.00	99.00	688.00	101.00	689.00	101.00	689.00	103.00	690.00	103.00	690.00	104.00	691.00	104.00	691.00	105.00	692.00	105.00	692.00	106.00	694.00	106.00	694.00	108.00	697.00	108.00	697.00	110.00	700.00	110.00	700.00	111.00	704.00	111.00	704.00	116.00	708.00	116.00	708.00	114.00	714.00	114.00	714.00	115.00	715.00	115.00	715.00	116.00	716.00	116.00	716.00	117.00	717.00	117.00	717.00	118.00	718.00	118.00	718.00	119.00	719.00	119.00	719.00	120.00	720.00	120.00	720.00	122.00	721.00	122.00	721.00	124.00	722.00	124.00	722.00	126.00	723.00	126.00	723.00	129.00	724.00	129.00	724.00	131.00	725.00	131.00	725.00	134.00	726.00	134.00	726.00	135.00	727.00	135.00	727.00	137.00	728.00	137.00	728.00	139.00	729.00	139.00	729.00	141.00	730.00	141.00	730.00	143.00	731.00	143.00	731.00	145.00	732.00	145.00	732.00	149.00	733.00	149.00	733.00	153.00	734.00	153.00	734.00	162.00	735.00	162.00	735.00	173.00	736.00	173.00	736.00	179.00	735.00	179.00	735.00	187.00	736.00	187.00	736.00	188.00	735.00	188.00	735.00	189.00	734.00	189.00	734.00	191.00	733.00	191.00	733.00	193.00	732.00	193.00	732.00	194.00	731.00	194.00	731.00	198.00	730.00	198.00	730.00	211.00	731.00	211.00	731.00	214.00	732.00	214.00	732.00	218.00	733.00	218.00	733.00	220.00	734.00	220.00	734.00	221.00	735.00	221.00	735.00	222.00	736.00	222.00	736.00	224.00	737.00	224.00	737.00	226.00	738.00	226.00	738.00	228.00	737.00	228.00	737.00	230.00	736.00	230.00	736.00	232.00	735.00	232.00	735.00	236.00	734.00	236.00	734.00	239.00	733.00	239.00	733.00	242.00	732.00	242.00	732.00	246.00	731.00	246.00	731.00	249.00	730.00	249.00	730.00	252.00	729.00	252.00	729.00	254.00	728.00	254.00	728.00	257.00	727.00	257.00	727.00	258.00	726.00	258.00	726.00	260.00	725.00	260.00	725.00	262.00	724.00	262.00	724.00	263.00	723.00	263.00	723.00	264.00	722.00	264.00	722.00	265.00	721.00	265.00	721.00	266.00	720.00	266.00	720.00	267.00	719.00	267.00	719.00	268.00	718.00	268.00	718.00	269.00	717.00	269.00	717.00	270.00	716.00	270.00	716.00	271.00	714.00	271.00	714.00	272.00	713.00	272.00	713.00	273.00	712.00	273.00	712.00	274.00	711.00	274.00	711.00	275.00	709.00	275.00	709.00	276.00	708.00	276.00	708.00	277.00	706.00	277.00	706.00	278.00	704.00	278.00	704.00	279.00	703.00	279.00	703.00	280.00	701.00	280.00	701.00	281.00	700.00	281.00	700.00	282.00	699.00	282.00	699.00	283.00	696.00	283.00	696.00	284.00	695.00	284.00	695.00	285.00	694.00	285.00	694.00	286.00	693.00	286.00	693.00	287.00	692.00	287.00	692.00	288.00	691.00	288.00	691.00	290.00	690.00	290.00	690.00	291.00	689.00	291.00	689.00	293.00	688.00	293.00	688.00	295.00	687.00	295.00	687.00	305.00	688.00	305.00	688.00	308.00	689.00	308.00	689.00	310.00	690.00	310.00	690.00	312.00	692.00	312.00	692.00	315.00	693.00	315.00	693.00	316.00	694.00	316.00	694.00	318.00	695.00	318.00	695.00	319.00	696.00	319.00	696.00	320.00	697.00	320.00	697.00	322.00	700.00	322.00	700.00	324.00	702.00	324.00	702.00	325.00	703.00	325.00	703.00	326.00	706.00	326.00	706.00	328.00	711.00	328.00	711.00	329.00	712.00	329.00	712.00	330.00	714.00	330.00	714.00	331.00	716.00	331.00	716.00	332.00	718.00	332.00	718.00	333.00	719.00	333.00	719.00	334.00	720.00	334.00	720.00	335.00	721.00	335.00	721.00	336.00	722.00	336.00	722.00	337.00	721.00	337.00	721.00	338.00	720.00	338.00	720.00	339.00	719.00	339.00	719.00	340.00	718.00	340.00	718.00	341.00	716.00	341.00	716.00	342.00	714.00	342.00	714.00	343.00	713.00	343.00	713.00	344.00	711.00	344.00	711.00	345.00	709.00	345.00	709.00	346.00	708.00	346.00	708.00	347.00	705.00	347.00	705.00	348.00	704.00	348.00	704.00	349.00	702.00	349.00	702.00	350.00	700.00	350.00	700.00	351.00	698.00	351.00	698.00	352.00	696.00	352.00	696.00	353.00	694.00	353.00
T0_thres.tif	0391-0710	321.79	175.93	1067.02	43.88	0.0318	748.00	384.00	747.00	384.00	747.00	385.00	746.00	385.00	746.00	387.00	745.00	387.00	745.00	388.00	744.00	388.00	744.00	389.00	742.00	389.00	742.00	390.00	741.00	390.00	741.00	391.00	739.00	391.00	739.00	392.00	737.00	392.00	737.00	393.00	736.00	393.00	736.00	394.00	735.00	394.00	735.00	395.00	733.00	395.00	733.00	396.00	732.00	396.00	732.00	397.00	731.00	397.00	731.00	398.00	729.00	398.00	729.00	399.00	728.00	399.00	728.00	400.00	727.00	400.00	727.00	401.00	726.00	401.00	726.00	402.00	725.00	402.00	725.00	403.00	724.00	403.00	724.00	404.00	717.00	404.00	717.00	405.00	714.00	405.00	714.00	406.00	711.00	406.00	711.00	407.00	709.00	407.00	709.00	408.00	707.00	408.00	707.00	409.00	705.00	409.00	705.00	410.00	704.00	410.00	704.00	411.00	703.00	411.00	703.00	412.00	702.00	412.00	702.00	413.00	701.00	413.00	701.00	414.00	700.00	414.00	700.00	416.00	699.00	416.00	699.00	418.00	698.00	418.00	698.00	421.00	697.00	421.00	697.00	427.00	698.00	427.00	698.00	430.00	699.00	430.00	699.00	431.00	700.00	431.00	700.00	432.00	701.00	432.00	701.00	433.00	703.00	433.00	703.00	435.00	702.00	435.00	702.00	437.00	701.00	437.00	701.00	440.00	700.00	440.00	700.00	442.00	699.00	442.00	699.00	443.00	698.00	443.00	698.00	444.00	696.00	444.00	696.00	445.00	693.00	445.00	693.00	446.00	688.00	446.00	688.00	445.00	684.00	445.00	684.00	444.00	681.00	444.00	681.00	443.00	676.00	443.00	676.00	442.00	673.00	442.00	673.00	441.00	671.00	441.00	671.00	440.00	669.00	440.00	669.00	439.00	668.00	439.00	668.00	438.00	667.00	438.00	667.00	437.00	665.00	437.00	665.00	431.00	664.00	431.00	664.00	425.00	665.00	425.00	665.00	422.00	666.00	422.00	666.00	420.00	667.00	420.00	667.00	418.00	668.00	418.00	668.00	416.00	669.00	416.00	669.00	415.00	670.00	415.00	670.00	413.00	671.00	413.00	671.00	411.00	672.00	411.00	672.00	407.00	673.00	407.00	673.00	401.00	674.00	401.00	674.00	398.00	675.00	398.00	675.00	392.00	676.00	392.00	676.00	385.00	677.00	385.00	677.00	376.00	678.00	376.00	678.00	372.00	677.00	372.00	677.00	367.00	679.00	367.00	679.00	366.00	681.00	366.00	681.00	365.00	683.00	365.00	683.00	364.00	685.00	364.00	685.00	363.00	686.00	363.00	686.00	362.00	688.00	362.00	688.00	361.00	689.00	361.00	689.00	360.00	692.00	360.00	692.00	359.00	694.00	359.00	694.00	358.00	696.00	358.00	696.00	357.00	699.00	357.00	699.00	356.00	700.00	356.00	700.00	355.00	702.00	355.00	702.00	354.00	704.00	354.00	704.00	353.00	706.00	353.00	706.00	352.00	708.00	352.00	708.00	351.00	710.00	351.00	710.00	350.00	712.00	350.00	712.00	349.00	714.00	349.00	714.00	348.00	715.00	348.00	715.00	347.00	717.00	347.00	717.00	346.00	718.00	346.00	718.00	345.00	720.00	345.00	720.00	343.00	723.00	343.00	723.00	342.00	724.00	342.00	724.00	341.00	725.00	341.00	725.00	340.00	727.00	340.00	727.00	339.00	728.00	339.00	728.00	338.00	730.00	338.00	730.00	337.00	733.00	337.00	733.00	338.00	737.00	338.00	737.00	339.00	741.00	339.00	741.00	340.00	742.00	340.00	742.00	341.00	745.00	341.00	745.00	342.00	746.00	342.00	746.00	343.00	747.00	343.00	747.00	344.00	748.00	344.00	748.00	345.00	749.00	345.00	749.00	346.00	750.00	346.00	750.00	347.00	751.00	347.00	751.00	349.00	752.00	349.00	752.00	350.00	753.00	350.00	753.00	352.00	754.00	352.00	754.00	354.00	755.00	354.00	755.00	356.00	756.00	356.00	756.00	360.00	757.00	360.00	757.00	362.00	756.00	362.00	756.00	365.00	755.00	365.00	755.00	369.00	754.00	369.00	754.00	371.00	753.00	371.00	753.00	373.00	752.00	373.00	752.00	375.00	751.00	375.00	751.00	377.00	750.00	377.00	750.00	379.00	749.00	379.00	749.00	381.00	748.00	381.00
T0_thres.tif	0277-0786	359.16	127.99	4555.16	85.76	0.0642	796.00	311.00	797.00	311.00	797.00	315.00	798.00	315.00	798.00	316.00	799.00	316.00	799.00	318.00	800.00	318.00	800.00	319.00	801.00	319.00	801.00	320.00	802.00	320.00	802.00	321.00	803.00	321.00	803.00	323.00	804.00	323.00	804.00	325.00	805.00	325.00	805.00	326.00	806.00	326.00	806.00	328.00	807.00	328.00	807.00	330.00	808.00	330.00	808.00	331.00	809.00	331.00	809.00	333.00	810.00	333.00	810.00	334.00	811.00	334.00	811.00	335.00	812.00	335.00	812.00	336.00	813.00	336.00	813.00	337.00	814.00	337.00	814.00	338.00	815.00	338.00	815.00	340.00	816.00	340.00	816.00	343.00	817.00	343.00	817.00	346.00	818.00	346.00	818.00	355.00	817.00	355.00	817.00	362.00	816.00	362.00	816.00	364.00	815.00	364.00	815.00	367.00	814.00	367.00	814.00	371.00	813.00	371.00	813.00	373.00	812.00	373.00	812.00	375.00	811.00	375.00	811.00	377.00	810.00	377.00	810.00	378.00	809.00	378.00	809.00	381.00	808.00	381.00	808.00	383.00	807.00	383.00	807.00	385.00	806.00	385.00	806.00	387.00	805.00	387.00	805.00	388.00	804.00	388.00	804.00	390.00	803.00	390.00	803.00	392.00	802.00	392.00	802.00	393.00	801.00	393.00	801.00	394.00	800.00	394.00	800.00	396.00	799.00	396.00	799.00	397.00	798.00	397.00	798.00	398.00	797.00	398.00	797.00	400.00	796.00	400.00	796.00	401.00	795.00	401.00	795.00	402.00	794.00	402.00	794.00	404.00	792.00	404.00	792.00	406.00	790.00	406.00	790.00	407.00	786.00	407.00	786.00	408.00	780.00	408.00	780.00	409.00	778.00	409.00	778.00	410.00	773.00	410.00	773.00	411.00	770.00	411.00	770.00	412.00	767.00	412.00	767.00	413.00	763.00	413.00	763.00	414.00	759.00	414.00	759.00	415.00	756.00	415.00	756.00	416.00	754.00	416.00	754.00	417.00	751.00	417.00	751.00	418.00	748.00	418.00	748.00	417.00	747.00	417.00	747.00	416.00	746.00	416.00	746.00	415.00	745.00	415.00	745.00	414.00	744.00	414.00	744.00	413.00	743.00	413.00	743.00	412.00	742.00	412.00	742.00	411.00	740.00	411.00	740.00	410.00	739.00	410.00	739.00	409.00	737.00	409.00	737.00	408.00	735.00	408.00	735.00	407.00	733.00	407.00	733.00	406.00	732.00	406.00	732.00	405.00	730.00	405.00	730.00	404.00	731.00	404.00	731.00	403.00	732.00	403.00	732.00	402.00	733.00	402.00	733.00	401.00	734.00	401.00	734.00	399.00	737.00	399.00	737.00	398.00	738.00	398.00	738.00	396.00	741.00	396.00	741.00	395.00	743.00	395.00	743.00	394.00	744.00	394.00	744.00	393.00	747.00	393.00	747.00	392.00	748.00	392.00	748.00	391.00	749.00	391.00	749.00	390.00	750.00	390.00	750.00	388.00	751.00	388.00	751.00	386.00	752.00	386.00	752.00	384.00	753.00	384.00	753.00	382.00	754.00	382.00	754.00	379.00	755.00	379.00	755.00	378.00	756.00	378.00	756.00	376.00	757.00	376.00	757.00	374.00	758.00	374.00	758.00	372.00	759.00	372.00	759.00	368.00	760.00	368.00	760.00	364.00	761.00	364.00	761.00	358.00	760.00	358.00	760.00	354.00	759.00	354.00	759.00	352.00	758.00	352.00	758.00	350.00	757.00	350.00	757.00	349.00	756.00	349.00	756.00	347.00	755.00	347.00	755.00	346.00	754.00	346.00	754.00	344.00	753.00	344.00	753.00	343.00	752.00	343.00	752.00	342.00	751.00	342.00	751.00	341.00	750.00	341.00	750.00	340.00	748.00	340.00	748.00	339.00	747.00	339.00	747.00	338.00	746.00	338.00	746.00	337.00	744.00	337.00	744.00	336.00	742.00	336.00	742.00	335.00	739.00	335.00	739.00	334.00	735.00	334.00	735.00	333.00	728.00	333.00	728.00	334.00	726.00	334.00	726.00	332.00	725.00	332.00	725.00	331.00	724.00	331.00	724.00	330.00	723.00	330.00	723.00	329.00	722.00	329.00	722.00	328.00	720.00	328.00	720.00	327.00	718.00	327.00	718.00	326.00	716.00	326.00	716.00	325.00	713.00	325.00	713.00	324.00	710.00	324.00	710.00	323.00	708.00	323.00	708.00	322.00	707.00	322.00	707.00	321.00	706.00	321.00	706.00	320.00	704.00	320.00	704.00	319.00	702.00	319.00	702.00	318.00	700.00	318.00	700.00	315.00	699.00	315.00	699.00	314.00	697.00	314.00	697.00	311.00	695.00	311.00	695.00	310.00	694.00	310.00	694.00	308.00	693.00	308.00	693.00	304.00	692.00	304.00	692.00	303.00	691.00	303.00	691.00	297.00	692.00	297.00	692.00	295.00	693.00	295.00	693.00	293.00	694.00	293.00	694.00	292.00	695.00	292.00	695.00	291.00	696.00	291.00	696.00	290.00	697.00	290.00	697.00	289.00	698.00	289.00	698.00	288.00	699.00	288.00	699.00	287.00	701.00	287.00	701.00	285.00	702.00	285.00	702.00	284.00	705.00	284.00	705.00	282.00	708.00	282.00	708.00	281.00	710.00	281.00	710.00	280.00	712.00	280.00	712.00	279.00	713.00	279.00	713.00	277.00	716.00	277.00	716.00	275.00	718.00	275.00	718.00	273.00	719.00	273.00	719.00	272.00	722.00	272.00	722.00	271.00	723.00	271.00	723.00	270.00	724.00	270.00	724.00	267.00	725.00	267.00	725.00	266.00	726.00	266.00	726.00	265.00	728.00	265.00	728.00	264.00	729.00	264.00	729.00	262.00	730.00	262.00	730.00	260.00	731.00	260.00	731.00	259.00	732.00	259.00	732.00	256.00	733.00	256.00	733.00	254.00	734.00	254.00	734.00	251.00	735.00	251.00	735.00	248.00	736.00	248.00	736.00	244.00	737.00	244.00	737.00	241.00	738.00	241.00	738.00	238.00	739.00	238.00	739.00	234.00	740.00	234.00	740.00	232.00	741.00	232.00	741.00	231.00	742.00	231.00	742.00	232.00	743.00	232.00	743.00	233.00	744.00	233.00	744.00	234.00	745.00	234.00	745.00	235.00	746.00	235.00	746.00	236.00	747.00	236.00	747.00	237.00	748.00	237.00	748.00	238.00	751.00	238.00	751.00	240.00	752.00	240.00	752.00	241.00	754.00	241.00	754.00	242.00	757.00	242.00	757.00	243.00	767.00	243.00	767.00	241.00	770.00	241.00	770.00	239.00	771.00	239.00	771.00	236.00	772.00	236.00	772.00	221.00	771.00	221.00	771.00	217.00	770.00	217.00	770.00	212.00	769.00	212.00	769.00	209.00	768.00	209.00	768.00	206.00	770.00	206.00	770.00	205.00	773.00	205.00	773.00	204.00	790.00	204.00	790.00	203.00	792.00	203.00	792.00	202.00	794.00	202.00	794.00	201.00	796.00	201.00	796.00	200.00	797.00	200.00	797.00	199.00	798.00	199.00	798.00	197.00	799.00	197.00	799.00	195.00	800.00	195.00	800.00	193.00	801.00	193.00	801.00	189.00	802.00	189.00	802.00	184.00	803.00	184.00	803.00	163.00	804.00	163.00	804.00	158.00	805.00	158.00	805.00	155.00	806.00	155.00	806.00	151.00	807.00	151.00	807.00	148.00	808.00	148.00	808.00	145.00	809.00	145.00	809.00	143.00	810.00	143.00	810.00	140.00	812.00	140.00	812.00	139.00	813.00	139.00	813.00	138.00	816.00	138.00	816.00	137.00	821.00	137.00	821.00	139.00	822.00	139.00	822.00	141.00	823.00	141.00	823.00	143.00	824.00	143.00	824.00	145.00	825.00	145.00	825.00	146.00	826.00	146.00	826.00	148.00	827.00	148.00	827.00	150.00	828.00	150.00	828.00	152.00	829.00	152.00	829.00	154.00	830.00	154.00	830.00	156.00	831.00	156.00	831.00	158.00	832.00	158.00	832.00	160.00	833.00	160.00	833.00	163.00	834.00	163.00	834.00	166.00	835.00	166.00	835.00	167.00	836.00	167.00	836.00	169.00	837.00	169.00	837.00	170.00	838.00	170.00	838.00	172.00	839.00	172.00	839.00	173.00	840.00	173.00	840.00	174.00	843.00	174.00	843.00	175.00	844.00	175.00	844.00	177.00	845.00	177.00	845.00	178.00	846.00	178.00	846.00	179.00	847.00	179.00	847.00	180.00	848.00	180.00	848.00	181.00	849.00	181.00	849.00	183.00	852.00	183.00	852.00	184.00	854.00	184.00	854.00	186.00	857.00	186.00	857.00	187.00	859.00	187.00	859.00	190.00	858.00	190.00	858.00	191.00	857.00	191.00	857.00	194.00	856.00	194.00	856.00	197.00	855.00	197.00	855.00	199.00	854.00	199.00	854.00	202.00	853.00	202.00	853.00	205.00	852.00	205.00	852.00	209.00	851.00	209.00	851.00	213.00	850.00	213.00	850.00	232.00	851.00	232.00	851.00	235.00	852.00	235.00	852.00	238.00	853.00	238.00	853.00	239.00	856.00	239.00	856.00	240.00	857.00	240.00	857.00	241.00	858.00	241.00	858.00	242.00	867.00	242.00	867.00	243.00	876.00	243.00	876.00	244.00	877.00	244.00	877.00	245.00	878.00	245.00	878.00	246.00	879.00	246.00	879.00	248.00	880.00	248.00	880.00	249.00	881.00	249.00	881.00	250.00	880.00	250.00	880.00	253.00	879.00	253.00	879.00	256.00	878.00	256.00	878.00	259.00	877.00	259.00	877.00	261.00	876.00	261.00	876.00	263.00	875.00	263.00	875.00	267.00	874.00	267.00	874.00	272.00	873.00	272.00	873.00	278.00	872.00	278.00	872.00	287.00	871.00	287.00	871.00	289.00	870.00	289.00	870.00	291.00	869.00	291.00	869.00	292.00	868.00	292.00	868.00	295.00	867.00	295.00	867.00	296.00	866.00	296.00	866.00	297.00	865.00	297.00	865.00	298.00	864.00	298.00	864.00	299.00	862.00	299.00	862.00	300.00	859.00	300.00	859.00	301.00	852.00	301.00	852.00	300.00	848.00	300.00	848.00	299.00	845.00	299.00	845.00	298.00	843.00	298.00	843.00	297.00	841.00	297.00	841.00	296.00	838.00	296.00	838.00	295.00	836.00	295.00	836.00	294.00	834.00	294.00	834.00	293.00	831.00	293.00	831.00	292.00	829.00	292.00	829.00	291.00	826.00	291.00	826.00	290.00	823.00	290.00	823.00	289.00	820.00	289.00	820.00	288.00	818.00	288.00	818.00	287.00	809.00	287.00	809.00	288.00	807.00	288.00	807.00	289.00	805.00	289.00	805.00	290.00	803.00	290.00	803.00	291.00	802.00	291.00	802.00	292.00	800.00	292.00	800.00	293.00	799.00	293.00	799.00	294.00	798.00	294.00	798.00	295.00	797.00	295.00	797.00	296.00	796.00	296.00	796.00	299.00	795.00	299.00	795.00	305.00	796.00	305.00
T0_thres.tif	0439-0655	297.67	204.27	2282.85	71.05	0.0229	722.00	471.00	721.00	471.00	721.00	477.00	720.00	477.00	720.00	482.00	719.00	482.00	719.00	486.00	718.00	486.00	718.00	490.00	717.00	490.00	717.00	492.00	716.00	492.00	716.00	494.00	715.00	494.00	715.00	495.00	714.00	495.00	714.00	498.00	713.00	498.00	713.00	499.00	712.00	499.00	712.00	500.00	711.00	500.00	711.00	501.00	710.00	501.00	710.00	502.00	709.00	502.00	709.00	503.00	708.00	503.00	708.00	504.00	706.00	504.00	706.00	505.00	705.00	505.00	705.00	506.00	704.00	506.00	704.00	507.00	702.00	507.00	702.00	508.00	699.00	508.00	699.00	509.00	697.00	509.00	697.00	510.00	694.00	510.00	694.00	511.00	693.00	511.00	693.00	512.00	691.00	512.00	691.00	513.00	690.00	513.00	690.00	514.00	688.00	514.00	688.00	515.00	686.00	515.00	686.00	516.00	684.00	516.00	684.00	517.00	683.00	517.00	683.00	518.00	680.00	518.00	680.00	519.00	679.00	519.00	679.00	518.00	678.00	518.00	678.00	517.00	677.00	517.00	677.00	516.00	676.00	516.00	676.00	514.00	675.00	514.00	675.00	513.00	674.00	513.00	674.00	512.00	673.00	512.00	673.00	511.00	672.00	511.00	672.00	510.00	671.00	510.00	671.00	509.00	670.00	509.00	670.00	508.00	668.00	508.00	668.00	507.00	667.00	507.00	667.00	506.00	665.00	506.00	665.00	504.00	664.00	504.00	664.00	503.00	663.00	503.00	663.00	502.00	662.00	502.00	662.00	501.00	660.00	501.00	660.00	500.00	659.00	500.00	659.00	499.00	658.00	499.00	658.00	498.00	657.00	498.00	657.00	497.00	655.00	497.00	655.00	496.00	653.00	496.00	653.00	495.00	645.00	495.00	645.00	494.00	643.00	494.00	643.00	493.00	638.00	493.00	638.00	494.00	635.00	494.00	635.00	495.00	633.00	495.00	633.00	496.00	630.00	496.00	630.00	497.00	627.00	497.00	627.00	498.00	625.00	498.00	625.00	499.00	622.00	499.00	622.00	500.00	620.00	500.00	620.00	501.00	618.00	501.00	618.00	502.00	616.00	502.00	616.00	503.00	615.00	503.00	615.00	504.00	613.00	504.00	613.00	503.00	611.00	503.00	611.00	502.00	609.00	502.00	609.00	501.00	607.00	501.00	607.00	500.00	606.00	500.00	606.00	499.00	604.00	499.00	604.00	498.00	603.00	498.00	603.00	497.00	601.00	497.00	601.00	496.00	599.00	496.00	599.00	495.00	598.00	495.00	598.00	494.00	597.00	494.00	597.00	493.00	594.00	493.00	594.00	491.00	593.00	491.00	593.00	490.00	592.00	490.00	592.00	489.00	589.00	489.00	589.00	488.00	588.00	488.00	588.00	486.00	586.00	486.00	586.00	483.00	585.00	483.00	585.00	482.00	584.00	482.00	584.00	481.00	582.00	481.00	582.00	480.00	583.00	480.00	583.00	476.00	584.00	476.00	584.00	471.00	585.00	471.00	585.00	468.00	586.00	468.00	586.00	465.00	587.00	465.00	587.00	462.00	588.00	462.00	588.00	461.00	589.00	461.00	589.00	459.00	590.00	459.00	590.00	458.00	593.00	458.00	593.00	457.00	596.00	457.00	596.00	456.00	605.00	456.00	605.00	455.00	609.00	455.00	609.00	454.00	611.00	454.00	611.00	453.00	614.00	453.00	614.00	452.00	617.00	452.00	617.00	451.00	618.00	451.00	618.00	450.00	620.00	450.00	620.00	449.00	621.00	449.00	621.00	448.00	622.00	448.00	622.00	446.00	623.00	446.00	623.00	445.00	625.00	445.00	625.00	444.00	626.00	444.00	626.00	441.00	627.00	441.00	627.00	437.00	628.00	437.00	628.00	429.00	627.00	429.00	627.00	424.00	626.00	424.00	626.00	420.00	625.00	420.00	625.00	417.00	624.00	417.00	624.00	413.00	623.00	413.00	623.00	411.00	622.00	411.00	622.00	408.00	621.00	408.00	621.00	401.00	620.00	401.00	620.00	399.00	619.00	399.00	619.00	395.00	618.00	395.00	618.00	389.00	617.00	389.00	617.00	387.00	616.00	387.00	616.00	384.00	615.00	384.00	615.00	379.00	616.00	379.00	616.00	376.00	617.00	376.00	617.00	375.00	618.00	375.00	618.00	373.00	619.00	373.00	619.00	372.00	620.00	372.00	620.00	371.00	623.00	371.00	623.00	370.00	624.00	370.00	624.00	369.00	626.00	369.00	626.00	368.00	627.00	368.00	627.00	367.00	628.00	367.00	628.00	366.00	630.00	366.00	630.00	364.00	633.00	364.00	633.00	363.00	635.00	363.00	635.00	362.00	637.00	362.00	637.00	361.00	639.00	361.00	639.00	360.00	642.00	360.00	642.00	359.00	646.00	359.00	646.00	360.00	655.00	360.00	655.00	361.00	659.00	361.00	659.00	362.00	661.00	362.00	661.00	363.00	665.00	363.00	665.00	364.00	668.00	364.00	668.00	365.00	669.00	365.00	669.00	366.00	671.00	366.00	671.00	367.00	672.00	367.00	672.00	368.00	673.00	368.00	673.00	382.00	672.00	382.00	672.00	389.00	671.00	389.00	671.00	395.00	670.00	395.00	670.00	399.00	669.00	399.00	669.00	404.00	668.00	404.00	668.00	408.00	667.00	408.00	667.00	410.00	666.00	410.00	666.00	412.00	665.00	412.00	665.00	414.00	664.00	414.00	664.00	416.00	663.00	416.00	663.00	417.00	662.00	417.00	662.00	419.00	661.00	419.00	661.00	422.00	660.00	422.00	660.00	437.00	661.00	437.00	661.00	439.00	662.00	439.00	662.00	441.00	663.00	441.00	663.00	442.00	664.00	442.00	664.00	443.00	665.00	443.00	665.00	444.00	667.00	444.00	667.00	445.00	669.00	445.00	669.00	446.00	674.00	446.00	674.00	447.00	677.00	447.00	677.00	448.00	682.00	448.00	682.00	449.00	686.00	449.00	686.00	450.00	695.00	450.00	695.00	449.00	699.00	449.00	699.00	448.00	700.00	448.00	700.00	447.00	701.00	447.00	701.00	446.00	703.00	446.00	703.00	444.00	704.00	444.00	704.00	442.00	705.00	442.00	705.00	440.00	706.00	440.00	706.00	438.00	707.00	438.00	707.00	437.00	709.00	437.00	709.00	438.00	711.00	438.00	711.00	439.00	713.00	439.00	713.00	440.00	721.00	440.00	721.00	441.00	726.00	441.00	726.00	440.00	729.00	440.00	729.00	442.00	728.00	442.00	728.00	445.00	727.00	445.00	727.00	448.00	726.00	448.00	726.00	451.00	725.00	451.00	725.00	454.00	724.00	454.00	724.00	458.00	723.00	458.00	723.00	465.00	722.00	465.00
T0_thres.tif	0510-0728	331.03	233.28	2314.05	65.81	0.1025	773.00	496.00	772.00	496.00	772.00	505.00	773.00	505.00	773.00	513.00	772.00	513.00	772.00	514.00	771.00	514.00	771.00	515.00	769.00	515.00	769.00	516.00	767.00	516.00	767.00	517.00	766.00	517.00	766.00	518.00	764.00	518.00	764.00	519.00	763.00	519.00	763.00	520.00	761.00	520.00	761.00	521.00	760.00	521.00	760.00	522.00	758.00	522.00	758.00	523.00	757.00	523.00	757.00	524.00	756.00	524.00	756.00	525.00	755.00	525.00	755.00	526.00	754.00	526.00	754.00	527.00	752.00	527.00	752.00	528.00	751.00	528.00	751.00	529.00	750.00	529.00	750.00	530.00	749.00	530.00	749.00	531.00	748.00	531.00	748.00	532.00	747.00	532.00	747.00	533.00	745.00	533.00	745.00	534.00	744.00	534.00	744.00	535.00	743.00	535.00	743.00	536.00	742.00	536.00	742.00	537.00	741.00	537.00	741.00	538.00	740.00	538.00	740.00	539.00	739.00	539.00	739.00	540.00	738.00	540.00	738.00	541.00	737.00	541.00	737.00	542.00	736.00	542.00	736.00	543.00	735.00	543.00	735.00	545.00	734.00	545.00	734.00	546.00	733.00	546.00	733.00	549.00	732.00	549.00	732.00	552.00	731.00	552.00	731.00	556.00	730.00	556.00	730.00	562.00	729.00	562.00	729.00	575.00	728.00	575.00	728.00	577.00	727.00	577.00	727.00	579.00	726.00	579.00	726.00	581.00	725.00	581.00	725.00	582.00	723.00	582.00	723.00	583.00	722.00	583.00	722.00	584.00	721.00	584.00	721.00	585.00	720.00	585.00	720.00	586.00	719.00	586.00	719.00	587.00	718.00	587.00	718.00	588.00	717.00	588.00	717.00	589.00	716.00	589.00	716.00	590.00	715.00	590.00	715.00	591.00	714.00	591.00	714.00	593.00	713.00	593.00	713.00	594.00	712.00	594.00	712.00	595.00	711.00	595.00	711.00	596.00	710.00	596.00	710.00	597.00	709.00	597.00	709.00	598.00	708.00	598.00	708.00	599.00	707.00	599.00	707.00	601.00	706.00	601.00	706.00	602.00	704.00	602.00	704.00	603.00	703.00	603.00	703.00	604.00	702.00	604.00	702.00	605.00	701.00	605.00	701.00	606.00	700.00	606.00	700.00	607.00	699.00	607.00	699.00	608.00	698.00	608.00	698.00	610.00	697.00	610.00	697.00	611.00	691.00	611.00	691.00	610.00	687.00	610.00	687.00	609.00	683.00	609.00	683.00	608.00	682.00	608.00	682.00	607.00	680.00	607.00	680.00	606.00	678.00	606.00	678.00	605.00	676.00	605.00	676.00	604.00	673.00	604.00	673.00	603.00	669.00	603.00	669.00	602.00	665.00	602.00	665.00	601.00	662.00	601.00	662.00	600.00	661.00	600.00	661.00	599.00	660.00	599.00	660.00	593.00	659.00	593.00	659.00	577.00	660.00	577.00	660.00	572.00	661.00	572.00	661.00	570.00	662.00	570.00	662.00	568.00	663.00	568.00	663.00	567.00	664.00	567.00	664.00	565.00	665.00	565.00	665.00	563.00	666.00	563.00	666.00	561.00	667.00	561.00	667.00	559.00	668.00	559.00	668.00	557.00	669.00	557.00	669.00	555.00	670.00	555.00	670.00	554.00	671.00	554.00	671.00	552.00	672.00	552.00	672.00	550.00	673.00	550.00	673.00	547.00	674.00	547.00	674.00	545.00	675.00	545.00	675.00	542.00	676.00	542.00	676.00	540.00	677.00	540.00	677.00	538.00	678.00	538.00	678.00	535.00	679.00	535.00	679.00	527.00	680.00	527.00	680.00	523.00	682.00	523.00	682.00	522.00	685.00	522.00	685.00	521.00	686.00	521.00	686.00	520.00	688.00	520.00	688.00	519.00	690.00	519.00	690.00	518.00	692.00	518.00	692.00	516.00	695.00	516.00	695.00	515.00	696.00	515.00	696.00	514.00	699.00	514.00	699.00	513.00	701.00	513.00	701.00	512.00	704.00	512.00	704.00	511.00	706.00	511.00	706.00	510.00	707.00	510.00	707.00	508.00	710.00	508.00	710.00	507.00	711.00	507.00	711.00	506.00	713.00	506.00	713.00	505.00	714.00	505.00	714.00	504.00	715.00	504.00	715.00	501.00	716.00	501.00	716.00	500.00	718.00	500.00	718.00	498.00	719.00	498.00	719.00	496.00	720.00	496.00	720.00	495.00	721.00	495.00	721.00	492.00	722.00	492.00	722.00	488.00	723.00	488.00	723.00	484.00	724.00	484.00	724.00	480.00	725.00	480.00	725.00	473.00	726.00	473.00	726.00	468.00	727.00	468.00	727.00	461.00	728.00	461.00	728.00	457.00	729.00	457.00	729.00	454.00	730.00	454.00	730.00	450.00	731.00	450.00	731.00	447.00	732.00	447.00	732.00	445.00	733.00	445.00	733.00	440.00	734.00	440.00	734.00	436.00	737.00	436.00	737.00	435.00	739.00	435.00	739.00	434.00	740.00	434.00	740.00	432.00	743.00	432.00	743.00	431.00	745.00	431.00	745.00	430.00	746.00	430.00	746.00	429.00	747.00	429.00	747.00	427.00	748.00	427.00	748.00	425.00	749.00	425.00	749.00	422.00	753.00	422.00	753.00	421.00	756.00	421.00	756.00	420.00	758.00	420.00	758.00	419.00	761.00	419.00	761.00	418.00	765.00	418.00	765.00	417.00	769.00	417.00	769.00	416.00	772.00	416.00	772.00	415.00	775.00	415.00	775.00	414.00	780.00	414.00	780.00	413.00	782.00	413.00	782.00	412.00	788.00	412.00	788.00	411.00	792.00	411.00	792.00	410.00	793.00	410.00	793.00	414.00	794.00	414.00	794.00	417.00	795.00	417.00	795.00	420.00	796.00	420.00	796.00	422.00	797.00	422.00	797.00	425.00	798.00	425.00	798.00	434.00	797.00	434.00	797.00	437.00	796.00	437.00	796.00	440.00	795.00	440.00	795.00	442.00	794.00	442.00	794.00	443.00	793.00	443.00	793.00	444.00	792.00	444.00	792.00	446.00	791.00	446.00	791.00	448.00	790.00	448.00	790.00	450.00	789.00	450.00	789.00	452.00	788.00	452.00	788.00	454.00	787.00	454.00	787.00	455.00	786.00	455.00	786.00	457.00	785.00	457.00	785.00	459.00	784.00	459.00	784.00	460.00	783.00	460.00	783.00	461.00	782.00	461.00	782.00	463.00	781.00	463.00	781.00	465.00	780.00	465.00	780.00	466.00	779.00	466.00	779.00	468.00	778.00	468.00	778.00	471.00	777.00	471.00	777.00	474.00	776.00	474.00	776.00	477.00	775.00	477.00	775.00	483.00	774.00	483.00	774.00	489.00	773.00	489.00
T0_thres.tif	0408-0854	385.96	179.33	3966.36	62.48	0.0747	846.00	458.00	845.00	458.00	845.00	459.00	844.00	459.00	844.00	461.00	843.00	461.00	843.00	462.00	842.00	462.00	842.00	463.00	841.00	463.00	841.00	465.00	840.00	465.00	840.00	467.00	839.00	467.00	839.00	469.00	838.00	469.00	838.00	472.00	837.00	472.00	837.00	473.00	836.00	473.00	836.00	476.00	835.00	476.00	835.00	478.00	834.00	478.00	834.00	481.00	833.00	481.00	833.00	484.00	832.00	484.00	832.00	489.00	831.00	489.00	831.00	495.00	830.00	495.00	830.00	505.00	831.00	505.00	831.00	514.00	830.00	514.00	830.00	515.00	829.00	515.00	829.00	516.00	827.00	516.00	827.00	517.00	826.00	517.00	826.00	518.00	824.00	518.00	824.00	519.00	822.00	519.00	822.00	520.00	820.00	520.00	820.00	521.00	818.00	521.00	818.00	522.00	816.00	522.00	816.00	523.00	815.00	523.00	815.00	524.00	813.00	524.00	813.00	525.00	810.00	525.00	810.00	526.00	808.00	526.00	808.00	527.00	806.00	527.00	806.00	528.00	804.00	528.00	804.00	529.00	803.00	529.00	803.00	530.00	800.00	530.00	800.00	531.00	799.00	531.00	799.00	532.00	798.00	532.00	798.00	531.00	796.00	531.00	796.00	530.00	794.00	530.00	794.00	529.00	792.00	529.00	792.00	528.00	789.00	528.00	789.00	527.00	788.00	527.00	788.00	526.00	787.00	526.00	787.00	524.00	786.00	524.00	786.00	523.00	785.00	523.00	785.00	522.00	784.00	522.00	784.00	521.00	782.00	521.00	782.00	518.00	780.00	518.00	780.00	515.00	778.00	515.00	778.00	511.00	777.00	511.00	777.00	501.00	776.00	501.00	776.00	498.00	777.00	498.00	777.00	491.00	778.00	491.00	778.00	485.00	779.00	485.00	779.00	479.00	780.00	479.00	780.00	476.00	781.00	476.00	781.00	473.00	782.00	473.00	782.00	470.00	783.00	470.00	783.00	468.00	784.00	468.00	784.00	467.00	785.00	467.00	785.00	465.00	786.00	465.00	786.00	464.00	787.00	464.00	787.00	461.00	789.00	461.00	789.00	459.00	790.00	459.00	790.00	457.00	791.00	457.00	791.00	456.00	792.00	456.00	792.00	454.00	793.00	454.00	793.00	452.00	794.00	452.00	794.00	450.00	795.00	450.00	795.00	448.00	796.00	448.00	796.00	445.00	798.00	445.00	798.00	444.00	799.00	444.00	799.00	442.00	800.00	442.00	800.00	439.00	801.00	439.00	801.00	436.00	802.00	436.00	802.00	423.00	801.00	423.00	801.00	420.00	800.00	420.00	800.00	418.00	799.00	418.00	799.00	415.00	798.00	415.00	798.00	410.00	797.00	410.00	797.00	406.00	798.00	406.00	798.00	405.00	799.00	405.00	799.00	404.00	800.00	404.00	800.00	402.00	801.00	402.00	801.00	401.00	802.00	401.00	802.00	400.00	803.00	400.00	803.00	398.00	804.00	398.00	804.00	397.00	805.00	397.00	805.00	394.00	807.00	394.00	807.00	392.00	808.00	392.00	808.00	389.00	810.00	389.00	810.00	387.00	811.00	387.00	811.00	385.00	812.00	385.00	812.00	383.00	813.00	383.00	813.00	381.00	814.00	381.00	814.00	379.00	815.00	379.00	815.00	377.00	816.00	377.00	816.00	376.00	817.00	376.00	817.00	373.00	818.00	373.00	818.00	369.00	819.00	369.00	819.00	367.00	820.00	367.00	820.00	364.00	821.00	364.00	821.00	358.00	822.00	358.00	822.00	345.00	821.00	345.00	821.00	342.00	820.00	342.00	820.00	339.00	819.00	339.00	819.00	337.00	818.00	337.00	818.00	336.00	817.00	336.00	817.00	335.00	816.00	335.00	816.00	334.00	815.00	334.00	815.00	332.00	814.00	332.00	814.00	331.00	813.00	331.00	813.00	330.00	812.00	330.00	812.00	328.00	811.00	328.00	811.00	326.00	810.00	326.00	810.00	325.00	809.00	325.00	809.00	323.00	808.00	323.00	808.00	321.00	807.00	321.00	807.00	320.00	806.00	320.00	806.00	319.00	805.00	319.00	805.00	317.00	804.00	317.00	804.00	316.00	803.00	316.00	803.00	315.00	802.00	315.00	802.00	313.00	801.00	313.00	801.00	310.00	800.00	310.00	800.00	304.00	799.00	304.00	799.00	301.00	800.00	301.00	800.00	299.00	801.00	299.00	801.00	298.00	802.00	298.00	802.00	296.00	804.00	296.00	804.00	295.00	805.00	295.00	805.00	294.00	807.00	294.00	807.00	293.00	809.00	293.00	809.00	292.00	811.00	292.00	811.00	291.00	816.00	291.00	816.00	292.00	818.00	292.00	818.00	293.00	819.00	293.00	819.00	294.00	822.00	294.00	822.00	295.00	825.00	295.00	825.00	296.00	827.00	296.00	827.00	297.00	830.00	297.00	830.00	298.00	834.00	298.00	834.00	299.00	836.00	299.00	836.00	300.00	837.00	300.00	837.00	301.00	841.00	301.00	841.00	302.00	843.00	302.00	843.00	303.00	844.00	303.00	844.00	304.00	850.00	304.00	850.00	305.00	861.00	305.00	861.00	304.00	864.00	304.00	864.00	303.00	866.00	303.00	866.00	302.00	868.00	302.00	868.00	301.00	869.00	301.00	869.00	300.00	870.00	300.00	870.00	299.00	871.00	299.00	871.00	297.00	872.00	297.00	872.00	295.00	873.00	295.00	873.00	293.00	874.00	293.00	874.00	291.00	875.00	291.00	875.00	290.00	876.00	290.00	876.00	288.00	877.00	288.00	877.00	284.00	880.00	284.00	880.00	285.00	884.00	285.00	884.00	286.00	888.00	286.00	888.00	287.00	890.00	287.00	890.00	288.00	893.00	288.00	893.00	289.00	895.00	289.00	895.00	290.00	897.00	290.00	897.00	291.00	898.00	291.00	898.00	292.00	901.00	292.00	901.00	293.00	904.00	293.00	904.00	294.00	907.00	294.00	907.00	295.00	908.00	295.00	908.00	296.00	910.00	296.00	910.00	297.00	911.00	297.00	911.00	298.00	912.00	298.00	912.00	300.00	913.00	300.00	913.00	301.00	914.00	301.00	914.00	303.00	915.00	303.00	915.00	304.00	916.00	304.00	916.00	305.00	917.00	305.00	917.00	306.00	918.00	306.00	918.00	307.00	919.00	307.00	919.00	308.00	920.00	308.00	920.00	309.00	921.00	309.00	921.00	310.00	922.00	310.00	922.00	311.00	923.00	311.00	923.00	313.00	924.00	313.00	924.00	314.00	925.00	314.00	925.00	316.00	926.00	316.00	926.00	317.00	927.00	317.00	927.00	319.00	928.00	319.00	928.00	320.00	929.00	320.00	929.00	321.00	930.00	321.00	930.00	323.00	931.00	323.00	931.00	326.00	932.00	326.00	932.00	328.00	933.00	328.00	933.00	333.00	932.00	333.00	932.00	334.00	930.00	334.00	930.00	335.00	928.00	335.00	928.00	336.00	926.00	336.00	926.00	337.00	924.00	337.00	924.00	338.00	923.00	338.00	923.00	339.00	920.00	339.00	920.00	340.00	918.00	340.00	918.00	341.00	916.00	341.00	916.00	342.00	914.00	342.00	914.00	343.00	913.00	343.00	913.00	344.00	912.00	344.00	912.00	345.00	911.00	345.00	911.00	346.00	909.00	346.00	909.00	347.00	908.00	347.00	908.00	348.00	907.00	348.00	907.00	349.00	906.00	349.00	906.00	350.00	904.00	350.00	904.00	351.00	903.00	351.00	903.00	352.00	901.00	352.00	901.00	353.00	900.00	353.00	900.00	354.00	897.00	354.00	897.00	355.00	894.00	355.00	894.00	356.00	893.00	356.00	893.00	357.00	890.00	357.00	890.00	358.00	886.00	358.00	886.00	359.00	882.00	359.00	882.00	360.00	879.00	360.00	879.00	361.00	878.00	361.00	878.00	362.00	876.00	362.00	876.00	364.00	875.00	364.00	875.00	365.00	874.00	365.00	874.00	367.00	873.00	367.00	873.00	368.00	872.00	368.00	872.00	370.00	871.00	370.00	871.00	377.00	873.00	377.00	873.00	378.00	874.00	378.00	874.00	379.00	875.00	379.00	875.00	380.00	881.00	380.00	881.00	381.00	906.00	381.00	906.00	382.00	908.00	382.00	908.00	383.00	909.00	383.00	909.00	384.00	911.00	384.00	911.00	386.00	912.00	386.00	912.00	387.00	913.00	387.00	913.00	388.00	914.00	388.00	914.00	389.00	916.00	389.00	916.00	392.00	917.00	392.00	917.00	394.00	918.00	394.00	918.00	396.00	919.00	396.00	919.00	398.00	920.00	398.00	920.00	400.00	921.00	400.00	921.00	402.00	922.00	402.00	922.00	404.00	923.00	404.00	923.00	405.00	924.00	405.00	924.00	407.00	925.00	407.00	925.00	410.00	926.00	410.00	926.00	413.00	925.00	413.00	925.00	414.00	924.00	414.00	924.00	416.00	923.00	416.00	923.00	418.00	922.00	418.00	922.00	419.00	921.00	419.00	921.00	420.00	920.00	420.00	920.00	422.00	919.00	422.00	919.00	423.00	918.00	423.00	918.00	424.00	917.00	424.00	917.00	425.00	916.00	425.00	916.00	427.00	915.00	427.00	915.00	428.00	914.00	428.00	914.00	429.00	913.00	429.00	913.00	430.00	911.00	430.00	911.00	431.00	910.00	431.00	910.00	432.00	908.00	432.00	908.00	433.00	906.00	433.00	906.00	434.00	903.00	434.00	903.00	435.00	900.00	435.00	900.00	436.00	898.00	436.00	898.00	437.00	874.00	437.00	874.00	438.00	867.00	438.00	867.00	439.00	864.00	439.00	864.00	440.00	861.00	440.00	861.00	441.00	859.00	441.00	859.00	442.00	858.00	442.00	858.00	443.00	857.00	443.00	857.00	445.00	855.00	445.00	855.00	447.00	854.00	447.00	854.00	448.00	853.00	448.00	853.00	449.00	852.00	449.00	852.00	450.00	851.00	450.00	851.00	451.00	850.00	451.00	850.00	453.00	849.00	453.00	849.00	454.00	848.00	454.00	848.00	455.00	847.00	455.00	847.00	456.00	846.00	456.00
T0_thres.tif	0454-0926	423.65	209.14	2808.82	15.31	0.0584	1007.00	480.00	1006.00	480.00	1006.00	481.00	1005.00	481.00	1005.00	482.00	1003.00	482.00	1003.00	483.00	1002.00	483.00	1002.00	484.00	1001.00	484.00	1001.00	485.00	1000.00	485.00	1000.00	486.00	999.00	486.00	999.00	487.00	997.00	487.00	997.00	488.00	996.00	488.00	996.00	489.00	995.00	489.00	995.00	490.00	993.00	490.00	993.00	491.00	992.00	491.00	992.00	492.00	990.00	492.00	990.00	493.00	989.00	493.00	989.00	494.00	988.00	494.00	988.00	495.00	987.00	495.00	987.00	496.00	985.00	496.00	985.00	497.00	984.00	497.00	984.00	498.00	983.00	498.00	983.00	499.00	980.00	499.00	980.00	500.00	979.00	500.00	979.00	501.00	977.00	501.00	977.00	502.00	974.00	502.00	974.00	503.00	962.00	503.00	962.00	502.00	958.00	502.00	958.00	499.00	957.00	499.00	957.00	498.00	956.00	498.00	956.00	497.00	955.00	497.00	955.00	496.00	953.00	496.00	953.00	495.00	950.00	495.00	950.00	494.00	947.00	494.00	947.00	495.00	945.00	495.00	945.00	496.00	944.00	496.00	944.00	497.00	942.00	497.00	942.00	498.00	940.00	498.00	940.00	499.00	938.00	499.00	938.00	500.00	936.00	500.00	936.00	501.00	935.00	501.00	935.00	502.00	933.00	502.00	933.00	503.00	932.00	503.00	932.00	504.00	930.00	504.00	930.00	505.00	929.00	505.00	929.00	506.00	928.00	506.00	928.00	507.00	927.00	507.00	927.00	505.00	926.00	505.00	926.00	500.00	925.00	500.00	925.00	499.00	924.00	499.00	924.00	497.00	911.00	497.00	911.00	498.00	909.00	498.00	909.00	499.00	906.00	499.00	906.00	500.00	903.00	500.00	903.00	501.00	901.00	501.00	901.00	502.00	899.00	502.00	899.00	503.00	896.00	503.00	896.00	504.00	893.00	504.00	893.00	505.00	892.00	505.00	892.00	506.00	890.00	506.00	890.00	507.00	888.00	507.00	888.00	508.00	885.00	508.00	885.00	509.00	882.00	509.00	882.00	510.00	880.00	510.00	880.00	511.00	877.00	511.00	877.00	512.00	873.00	512.00	873.00	513.00	870.00	513.00	870.00	514.00	866.00	514.00	866.00	515.00	862.00	515.00	862.00	516.00	858.00	516.00	858.00	517.00	843.00	517.00	843.00	516.00	839.00	516.00	839.00	515.00	837.00	515.00	837.00	514.00	835.00	514.00	835.00	503.00	834.00	503.00	834.00	497.00	835.00	497.00	835.00	491.00	836.00	491.00	836.00	486.00	837.00	486.00	837.00	483.00	838.00	483.00	838.00	480.00	839.00	480.00	839.00	478.00	840.00	478.00	840.00	476.00	841.00	476.00	841.00	474.00	842.00	474.00	842.00	472.00	843.00	472.00	843.00	470.00	844.00	470.00	844.00	468.00	845.00	468.00	845.00	466.00	846.00	466.00	846.00	463.00	848.00	463.00	848.00	460.00	850.00	460.00	850.00	459.00	851.00	459.00	851.00	458.00	852.00	458.00	852.00	455.00	854.00	455.00	854.00	454.00	855.00	454.00	855.00	453.00	856.00	453.00	856.00	452.00	857.00	452.00	857.00	451.00	858.00	451.00	858.00	449.00	859.00	449.00	859.00	448.00	860.00	448.00	860.00	447.00	861.00	447.00	861.00	446.00	862.00	446.00	862.00	445.00	863.00	445.00	863.00	444.00	866.00	444.00	866.00	443.00	869.00	443.00	869.00	442.00	876.00	442.00	876.00	441.00	900.00	441.00	900.00	440.00	902.00	440.00	902.00	439.00	905.00	439.00	905.00	438.00	908.00	438.00	908.00	437.00	910.00	437.00	910.00	436.00	912.00	436.00	912.00	435.00	913.00	435.00	913.00	434.00	915.00	434.00	915.00	433.00	916.00	433.00	916.00	431.00	917.00	431.00	917.00	430.00	918.00	430.00	918.00	429.00	920.00	429.00	920.00	428.00	921.00	428.00	921.00	425.00	922.00	425.00	922.00	424.00	924.00	424.00	924.00	423.00	925.00	423.00	925.00	420.00	927.00	420.00	927.00	418.00	928.00	418.00	928.00	417.00	929.00	417.00	929.00	415.00	930.00	415.00	930.00	413.00	931.00	413.00	931.00	412.00	932.00	412.00	932.00	410.00	933.00	410.00	933.00	409.00	934.00	409.00	934.00	408.00	935.00	408.00	935.00	407.00	936.00	407.00	936.00	406.00	939.00	406.00	939.00	405.00	942.00	405.00	942.00	404.00	946.00	404.00	946.00	403.00	949.00	403.00	949.00	402.00	954.00	402.00	954.00	401.00	962.00	401.00	962.00	400.00	966.00	400.00	966.00	401.00	969.00	401.00	969.00	400.00	980.00	400.00	980.00	399.00	984.00	399.00	984.00	398.00	988.00	398.00	988.00	397.00	991.00	397.00	991.00	396.00	993.00	396.00	993.00	395.00	995.00	395.00	995.00	394.00	996.00	394.00	996.00	392.00	999.00	392.00	999.00	393.00	1000.00	393.00	1000.00	396.00	1001.00	396.00	1001.00	398.00	1002.00	398.00	1002.00	400.00	1003.00	400.00	1003.00	402.00	1004.00	402.00	1004.00	403.00	1005.00	403.00	1005.00	404.00	1007.00	404.00	1007.00	405.00	1008.00	405.00	1008.00	406.00	1009.00	406.00	1009.00	407.00	1010.00	407.00	1010.00	408.00	1011.00	408.00	1011.00	410.00	1014.00	410.00	1014.00	411.00	1015.00	411.00	1015.00	412.00	1016.00	412.00	1016.00	413.00	1017.00	413.00	1017.00	417.00	1018.00	417.00	1018.00	421.00	1017.00	421.00	1017.00	423.00	1016.00	423.00	1016.00	425.00	1015.00	425.00	1015.00	426.00	1014.00	426.00	1014.00	428.00	1013.00	428.00	1013.00	429.00	1012.00	429.00	1012.00	431.00	1011.00	431.00	1011.00	432.00	1010.00	432.00	1010.00	434.00	1009.00	434.00	1009.00	437.00	1008.00	437.00	1008.00	440.00	1007.00	440.00	1007.00	443.00	1006.00	443.00	1006.00	446.00	1005.00	446.00	1005.00	449.00	1004.00	449.00	1004.00	453.00	1003.00	453.00	1003.00	457.00	1004.00	457.00	1004.00	463.00	1005.00	463.00	1005.00	466.00	1006.00	466.00	1006.00	468.00	1007.00	468.00	1007.00	470.00	1008.00	470.00	1008.00	474.00	1009.00	474.00	1009.00	477.00	1010.00	477.00	1010.00	478.00	1009.00	478.00	1009.00	479.00	1007.00	479.00
T0_thres.tif	0598-0892	410.39	268.45	3777.88	-78.90	0.0265	970.00	574.00	969.00	574.00	969.00	577.00	968.00	577.00	968.00	579.00	967.00	579.00	967.00	583.00	966.00	583.00	966.00	595.00	967.00	595.00	967.00	599.00	968.00	599.00	968.00	602.00	969.00	602.00	969.00	604.00	970.00	604.00	970.00	607.00	971.00	607.00	971.00	609.00	972.00	609.00	972.00	611.00	973.00	611.00	973.00	613.00	974.00	613.00	974.00	615.00	975.00	615.00	975.00	616.00	976.00	616.00	976.00	619.00	977.00	619.00	977.00	622.00	978.00	622.00	978.00	624.00	979.00	624.00	979.00	627.00	980.00	627.00	980.00	628.00	981.00	628.00	981.00	631.00	982.00	631.00	982.00	634.00	983.00	634.00	983.00	637.00	984.00	637.00	984.00	641.00	985.00	641.00	985.00	646.00	986.00	646.00	986.00	653.00	987.00	653.00	987.00	662.00	986.00	662.00	986.00	664.00	981.00	664.00	981.00	665.00	975.00	665.00	975.00	666.00	968.00	666.00	968.00	667.00	963.00	667.00	963.00	668.00	960.00	668.00	960.00	669.00	957.00	669.00	957.00	670.00	952.00	670.00	952.00	671.00	948.00	671.00	948.00	672.00	946.00	672.00	946.00	673.00	944.00	673.00	944.00	674.00	942.00	674.00	942.00	675.00	941.00	675.00	941.00	676.00	939.00	676.00	939.00	677.00	938.00	677.00	938.00	678.00	936.00	678.00	936.00	679.00	935.00	679.00	935.00	680.00	933.00	680.00	933.00	681.00	932.00	681.00	932.00	682.00	930.00	682.00	930.00	683.00	929.00	683.00	929.00	684.00	927.00	684.00	927.00	685.00	926.00	685.00	926.00	686.00	924.00	686.00	924.00	687.00	923.00	687.00	923.00	688.00	922.00	688.00	922.00	689.00	920.00	689.00	920.00	690.00	918.00	690.00	918.00	691.00	917.00	691.00	917.00	692.00	916.00	692.00	916.00	693.00	914.00	693.00	914.00	694.00	910.00	694.00	910.00	695.00	907.00	695.00	907.00	694.00	905.00	694.00	905.00	693.00	902.00	693.00	902.00	692.00	898.00	692.00	898.00	691.00	894.00	691.00	894.00	690.00	891.00	690.00	891.00	689.00	890.00	689.00	890.00	688.00	888.00	688.00	888.00	687.00	887.00	687.00	887.00	686.00	884.00	686.00	884.00	685.00	882.00	685.00	882.00	669.00	883.00	669.00	883.00	661.00	884.00	661.00	884.00	658.00	885.00	658.00	885.00	656.00	886.00	656.00	886.00	654.00	887.00	654.00	887.00	652.00	888.00	652.00	888.00	650.00	889.00	650.00	889.00	649.00	890.00	649.00	890.00	648.00	891.00	648.00	891.00	645.00	893.00	645.00	893.00	644.00	894.00	644.00	894.00	641.00	895.00	641.00	895.00	637.00	896.00	637.00	896.00	609.00	895.00	609.00	895.00	589.00	894.00	589.00	894.00	583.00	893.00	583.00	893.00	579.00	891.00	579.00	891.00	576.00	889.00	576.00	889.00	575.00	887.00	575.00	887.00	574.00	871.00	574.00	871.00	575.00	867.00	575.00	867.00	576.00	862.00	576.00	862.00	577.00	857.00	577.00	857.00	578.00	854.00	578.00	854.00	579.00	852.00	579.00	852.00	580.00	849.00	580.00	849.00	581.00	847.00	581.00	847.00	582.00	845.00	582.00	845.00	583.00	843.00	583.00	843.00	584.00	841.00	584.00	841.00	585.00	839.00	585.00	839.00	586.00	837.00	586.00	837.00	587.00	835.00	587.00	835.00	588.00	833.00	588.00	833.00	589.00	831.00	589.00	831.00	590.00	828.00	590.00	828.00	591.00	824.00	591.00	824.00	592.00	814.00	592.00	814.00	593.00	812.00	593.00	812.00	592.00	809.00	592.00	809.00	591.00	806.00	591.00	806.00	590.00	805.00	590.00	805.00	587.00	804.00	587.00	804.00	585.00	802.00	585.00	802.00	584.00	801.00	584.00	801.00	582.00	800.00	582.00	800.00	579.00	799.00	579.00	799.00	576.00	798.00	576.00	798.00	573.00	797.00	573.00	797.00	560.00	798.00	560.00	798.00	553.00	799.00	553.00	799.00	546.00	800.00	546.00	800.00	540.00	801.00	540.00	801.00	537.00	802.00	537.00	802.00	535.00	803.00	535.00	803.00	534.00	805.00	534.00	805.00	533.00	806.00	533.00	806.00	532.00	808.00	532.00	808.00	531.00	810.00	531.00	810.00	530.00	812.00	530.00	812.00	529.00	815.00	529.00	815.00	528.00	817.00	528.00	817.00	527.00	818.00	527.00	818.00	526.00	820.00	526.00	820.00	525.00	822.00	525.00	822.00	524.00	824.00	524.00	824.00	523.00	826.00	523.00	826.00	522.00	828.00	522.00	828.00	521.00	829.00	521.00	829.00	520.00	831.00	520.00	831.00	519.00	837.00	519.00	837.00	520.00	839.00	520.00	839.00	521.00	860.00	521.00	860.00	520.00	864.00	520.00	864.00	519.00	868.00	519.00	868.00	518.00	872.00	518.00	872.00	517.00	875.00	517.00	875.00	516.00	879.00	516.00	879.00	515.00	882.00	515.00	882.00	514.00	884.00	514.00	884.00	513.00	887.00	513.00	887.00	512.00	890.00	512.00	890.00	511.00	892.00	511.00	892.00	510.00	894.00	510.00	894.00	508.00	898.00	508.00	898.00	507.00	901.00	507.00	901.00	506.00	903.00	506.00	903.00	505.00	905.00	505.00	905.00	504.00	908.00	504.00	908.00	503.00	911.00	503.00	911.00	502.00	913.00	502.00	913.00	501.00	922.00	501.00	922.00	507.00	923.00	507.00	923.00	513.00	922.00	513.00	922.00	514.00	921.00	514.00	921.00	517.00	920.00	517.00	920.00	519.00	919.00	519.00	919.00	521.00	918.00	521.00	918.00	524.00	917.00	524.00	917.00	528.00	918.00	528.00	918.00	533.00	919.00	533.00	919.00	534.00	922.00	534.00	922.00	535.00	924.00	535.00	924.00	536.00	931.00	536.00	931.00	535.00	934.00	535.00	934.00	534.00	937.00	534.00	937.00	533.00	940.00	533.00	940.00	534.00	941.00	534.00	941.00	535.00	942.00	535.00	942.00	536.00	943.00	536.00	943.00	537.00	946.00	537.00	946.00	538.00	947.00	538.00	947.00	539.00	948.00	539.00	948.00	540.00	949.00	540.00	949.00	541.00	950.00	541.00	950.00	542.00	951.00	542.00	951.00	543.00	952.00	543.00	952.00	544.00	953.00	544.00	953.00	545.00	954.00	545.00	954.00	548.00	957.00	548.00	957.00	549.00	958.00	549.00	958.00	551.00	959.00	551.00	959.00	552.00	960.00	552.00	960.00	553.00	961.00	553.00	961.00	554.00	963.00	554.00	963.00	555.00	964.00	555.00	964.00	556.00	965.00	556.00	965.00	559.00	966.00	559.00	966.00	561.00	967.00	561.00	967.00	563.00	968.00	563.00	968.00	565.00	969.00	565.00	969.00	569.00	970.00	569.00
T0_thres.tif	0656-0813	373.47	297.04	2752.81	70.75	0.0263	889.00	643.00	888.00	643.00	888.00	644.00	887.00	644.00	887.00	645.00	886.00	645.00	886.00	647.00	885.00	647.00	885.00	648.00	884.00	648.00	884.00	650.00	883.00	650.00	883.00	652.00	882.00	652.00	882.00	654.00	881.00	654.00	881.00	656.00	880.00	656.00	880.00	659.00	879.00	659.00	879.00	667.00	878.00	667.00	878.00	685.00	862.00	685.00	862.00	686.00	855.00	686.00	855.00	687.00	850.00	687.00	850.00	688.00	847.00	688.00	847.00	689.00	845.00	689.00	845.00	690.00	842.00	690.00	842.00	691.00	839.00	691.00	839.00	692.00	836.00	692.00	836.00	693.00	833.00	693.00	833.00	694.00	830.00	694.00	830.00	695.00	828.00	695.00	828.00	696.00	826.00	696.00	826.00	697.00	823.00	697.00	823.00	698.00	820.00	698.00	820.00	699.00	818.00	699.00	818.00	700.00	816.00	700.00	816.00	701.00	815.00	701.00	815.00	702.00	812.00	702.00	812.00	703.00	810.00	703.00	810.00	704.00	808.00	704.00	808.00	705.00	807.00	705.00	807.00	706.00	805.00	706.00	805.00	707.00	803.00	707.00	803.00	708.00	802.00	708.00	802.00	709.00	801.00	709.00	801.00	710.00	799.00	710.00	799.00	711.00	797.00	711.00	797.00	712.00	795.00	712.00	795.00	713.00	794.00	713.00	794.00	714.00	793.00	714.00	793.00	715.00	792.00	715.00	792.00	716.00	791.00	716.00	791.00	717.00	790.00	717.00	790.00	718.00	788.00	718.00	788.00	719.00	787.00	719.00	787.00	720.00	786.00	720.00	786.00	721.00	785.00	721.00	785.00	722.00	784.00	722.00	784.00	723.00	783.00	723.00	783.00	724.00	781.00	724.00	781.00	725.00	780.00	725.00	780.00	726.00	779.00	726.00	779.00	727.00	778.00	727.00	778.00	728.00	776.00	728.00	776.00	730.00	775.00	730.00	775.00	731.00	774.00	731.00	774.00	732.00	772.00	732.00	772.00	733.00	771.00	733.00	771.00	734.00	770.00	734.00	770.00	735.00	767.00	735.00	767.00	734.00	765.00	734.00	765.00	733.00	764.00	733.00	764.00	732.00	762.00	732.00	762.00	731.00	759.00	731.00	759.00	729.00	758.00	729.00	758.00	728.00	757.00	728.00	757.00	727.00	756.00	727.00	756.00	726.00	754.00	726.00	754.00	725.00	753.00	725.00	753.00	724.00	752.00	724.00	752.00	723.00	750.00	723.00	750.00	722.00	749.00	722.00	749.00	721.00	748.00	721.00	748.00	720.00	745.00	720.00	745.00	719.00	744.00	719.00	744.00	717.00	742.00	717.00	742.00	716.00	741.00	716.00	741.00	715.00	738.00	715.00	738.00	713.00	737.00	713.00	737.00	712.00	736.00	712.00	736.00	711.00	735.00	711.00	735.00	708.00	736.00	708.00	736.00	707.00	737.00	707.00	737.00	704.00	738.00	704.00	738.00	703.00	739.00	703.00	739.00	702.00	740.00	702.00	740.00	700.00	741.00	700.00	741.00	698.00	742.00	698.00	742.00	696.00	743.00	696.00	743.00	694.00	744.00	694.00	744.00	691.00	746.00	691.00	746.00	689.00	747.00	689.00	747.00	687.00	748.00	687.00	748.00	685.00	749.00	685.00	749.00	684.00	750.00	684.00	750.00	681.00	752.00	681.00	752.00	678.00	753.00	678.00	753.00	677.00	754.00	677.00	754.00	674.00	756.00	674.00	756.00	672.00	757.00	672.00	757.00	671.00	758.00	671.00	758.00	669.00	759.00	669.00	759.00	668.00	760.00	668.00	760.00	666.00	761.00	666.00	761.00	663.00	763.00	663.00	763.00	660.00	765.00	660.00	765.00	658.00	766.00	658.00	766.00	657.00	767.00	657.00	767.00	654.00	768.00	654.00	768.00	653.00	770.00	653.00	770.00	650.00	772.00	650.00	772.00	647.00	773.00	647.00	773.00	646.00	775.00	646.00	775.00	643.00	777.00	643.00	777.00	641.00	778.00	641.00	778.00	640.00	779.00	640.00	779.00	638.00	780.00	638.00	780.00	637.00	781.00	637.00	781.00	635.00	782.00	635.00	782.00	632.00	784.00	632.00	784.00	631.00	785.00	631.00	785.00	629.00	786.00	629.00	786.00	627.00	787.00	627.00	787.00	626.00	788.00	626.00	788.00	625.00	789.00	625.00	789.00	623.00	790.00	623.00	790.00	621.00	791.00	621.00	791.00	618.00	792.00	618.00	792.00	617.00	793.00	617.00	793.00	616.00	794.00	616.00	794.00	615.00	796.00	615.00	796.00	614.00	797.00	614.00	797.00	612.00	798.00	612.00	798.00	611.00	799.00	611.00	799.00	609.00	800.00	609.00	800.00	608.00	801.00	608.00	801.00	607.00	802.00	607.00	802.00	605.00	803.00	605.00	803.00	604.00	804.00	604.00	804.00	602.00	805.00	602.00	805.00	601.00	806.00	601.00	806.00	600.00	807.00	600.00	807.00	596.00	808.00	596.00	808.00	597.00	816.00	597.00	816.00	596.00	826.00	596.00	826.00	595.00	830.00	595.00	830.00	594.00	833.00	594.00	833.00	593.00	835.00	593.00	835.00	592.00	837.00	592.00	837.00	591.00	839.00	591.00	839.00	590.00	841.00	590.00	841.00	589.00	843.00	589.00	843.00	588.00	845.00	588.00	845.00	587.00	847.00	587.00	847.00	586.00	849.00	586.00	849.00	585.00	851.00	585.00	851.00	584.00	854.00	584.00	854.00	583.00	856.00	583.00	856.00	582.00	859.00	582.00	859.00	581.00	864.00	581.00	864.00	580.00	869.00	580.00	869.00	579.00	873.00	579.00	873.00	578.00	883.00	578.00	883.00	579.00	887.00	579.00	887.00	581.00	888.00	581.00	888.00	583.00	889.00	583.00	889.00	585.00	890.00	585.00	890.00	591.00	891.00	591.00	891.00	613.00	892.00	613.00	892.00	635.00	891.00	635.00	891.00	639.00	890.00	639.00	890.00	642.00	889.00	642.00
T0_thres.tif	0613-0750	339.84	278.61	2303.51	74.19	0.0571	792.00	613.00	791.00	613.00	791.00	614.00	790.00	614.00	790.00	615.00	789.00	615.00	789.00	616.00	788.00	616.00	788.00	617.00	787.00	617.00	787.00	619.00	786.00	619.00	786.00	620.00	785.00	620.00	785.00	622.00	784.00	622.00	784.00	623.00	783.00	623.00	783.00	625.00	782.00	625.00	782.00	627.00	781.00	627.00	781.00	628.00	780.00	628.00	780.00	630.00	779.00	630.00	779.00	631.00	778.00	631.00	778.00	633.00	777.00	633.00	777.00	634.00	776.00	634.00	776.00	636.00	775.00	636.00	775.00	637.00	774.00	637.00	774.00	639.00	773.00	639.00	773.00	641.00	772.00	641.00	772.00	642.00	771.00	642.00	771.00	644.00	770.00	644.00	770.00	645.00	769.00	645.00	769.00	646.00	768.00	646.00	768.00	648.00	767.00	648.00	767.00	649.00	766.00	649.00	766.00	651.00	765.00	651.00	765.00	652.00	764.00	652.00	764.00	653.00	763.00	653.00	763.00	654.00	762.00	654.00	762.00	656.00	761.00	656.00	761.00	658.00	760.00	658.00	760.00	659.00	759.00	659.00	759.00	661.00	758.00	661.00	758.00	662.00	757.00	662.00	757.00	664.00	756.00	664.00	756.00	665.00	755.00	665.00	755.00	667.00	754.00	667.00	754.00	668.00	753.00	668.00	753.00	670.00	752.00	670.00	752.00	672.00	751.00	672.00	751.00	673.00	750.00	673.00	750.00	675.00	749.00	675.00	749.00	676.00	748.00	676.00	748.00	679.00	747.00	679.00	747.00	680.00	746.00	680.00	746.00	681.00	745.00	681.00	745.00	683.00	744.00	683.00	744.00	685.00	743.00	685.00	743.00	686.00	742.00	686.00	742.00	689.00	741.00	689.00	741.00	690.00	740.00	690.00	740.00	692.00	739.00	692.00	739.00	694.00	738.00	694.00	738.00	696.00	737.00	696.00	737.00	698.00	736.00	698.00	736.00	699.00	735.00	699.00	735.00	700.00	734.00	700.00	734.00	702.00	733.00	702.00	733.00	704.00	732.00	704.00	732.00	706.00	731.00	706.00	731.00	708.00	725.00	708.00	725.00	709.00	714.00	709.00	714.00	710.00	712.00	710.00	712.00	709.00	708.00	709.00	708.00	708.00	703.00	708.00	703.00	700.00	704.00	700.00	704.00	681.00	703.00	681.00	703.00	674.00	702.00	674.00	702.00	661.00	701.00	661.00	701.00	659.00	702.00	659.00	702.00	654.00	701.00	654.00	701.00	636.00	700.00	636.00	700.00	624.00	699.00	624.00	699.00	618.00	698.00	618.00	698.00	616.00	699.00	616.00	699.00	615.00	700.00	615.00	700.00	614.00	701.00	614.00	701.00	612.00	702.00	612.00	702.00	611.00	703.00	611.00	703.00	610.00	704.00	610.00	704.00	607.00	707.00	607.00	707.00	606.00	708.00	606.00	708.00	605.00	709.00	605.00	709.00	603.00	711.00	603.00	711.00	602.00	712.00	602.00	712.00	601.00	713.00	601.00	713.00	599.00	715.00	599.00	715.00	596.00	716.00	596.00	716.00	595.00	718.00	595.00	718.00	594.00	719.00	594.00	719.00	593.00	720.00	593.00	720.00	590.00	723.00	590.00	723.00	589.00	724.00	589.00	724.00	588.00	725.00	588.00	725.00	587.00	726.00	587.00	726.00	586.00	727.00	586.00	727.00	585.00	728.00	585.00	728.00	583.00	730.00	583.00	730.00	582.00	731.00	582.00	731.00	580.00	732.00	580.00	732.00	577.00	733.00	577.00	733.00	565.00	734.00	565.00	734.00	558.00	735.00	558.00	735.00	554.00	736.00	554.00	736.00	551.00	737.00	551.00	737.00	549.00	738.00	549.00	738.00	547.00	739.00	547.00	739.00	546.00	740.00	546.00	740.00	545.00	741.00	545.00	741.00	542.00	742.00	542.00	742.00	541.00	743.00	541.00	743.00	540.00	744.00	540.00	744.00	539.00	747.00	539.00	747.00	538.00	748.00	538.00	748.00	537.00	749.00	537.00	749.00	536.00	750.00	536.00	750.00	535.00	752.00	535.00	752.00	532.00	755.00	532.00	755.00	531.00	756.00	531.00	756.00	530.00	757.00	530.00	757.00	529.00	759.00	529.00	759.00	528.00	760.00	528.00	760.00	527.00	761.00	527.00	761.00	526.00	762.00	526.00	762.00	525.00	764.00	525.00	764.00	524.00	765.00	524.00	765.00	523.00	766.00	523.00	766.00	522.00	768.00	522.00	768.00	521.00	769.00	521.00	769.00	520.00	771.00	520.00	771.00	519.00	773.00	519.00	773.00	518.00	774.00	518.00	774.00	517.00	775.00	517.00	775.00	519.00	776.00	519.00	776.00	520.00	777.00	520.00	777.00	522.00	778.00	522.00	778.00	523.00	779.00	523.00	779.00	525.00	780.00	525.00	780.00	526.00	781.00	526.00	781.00	527.00	782.00	527.00	782.00	528.00	785.00	528.00	785.00	529.00	786.00	529.00	786.00	530.00	787.00	530.00	787.00	531.00	788.00	531.00	788.00	533.00	792.00	533.00	792.00	534.00	794.00	534.00	794.00	536.00	797.00	536.00	797.00	538.00	796.00	538.00	796.00	544.00	795.00	544.00	795.00	551.00	794.00	551.00	794.00	558.00	793.00	558.00	793.00	575.00	794.00	575.00	794.00	580.00	795.00	580.00	795.00	583.00	796.00	583.00	796.00	584.00	797.00	584.00	797.00	586.00	799.00	586.00	799.00	589.00	800.00	589.00	800.00	591.00	801.00	591.00	801.00	592.00	803.00	592.00	803.00	596.00	802.00	596.00	802.00	597.00	801.00	597.00	801.00	599.00	800.00	599.00	800.00	600.00	799.00	600.00	799.00	601.00	798.00	601.00	798.00	604.00	797.00	604.00	797.00	605.00	796.00	605.00	796.00	607.00	795.00	607.00	795.00	608.00	794.00	608.00	794.00	610.00	793.00	610.00	793.00	611.00	792.00	611.00
T0_thres.tif	0669-0653	299.21	304.20	1823.01	-78.52	0.0506	698.00	675.00	699.00	675.00	699.00	682.00	700.00	682.00	700.00	697.00	699.00	697.00	699.00	711.00	697.00	711.00	697.00	712.00	696.00	712.00	696.00	713.00	695.00	713.00	695.00	714.00	694.00	714.00	694.00	715.00	693.00	715.00	693.00	716.00	692.00	716.00	692.00	717.00	691.00	717.00	691.00	719.00	689.00	719.00	689.00	720.00	688.00	720.00	688.00	721.00	687.00	721.00	687.00	722.00	686.00	722.00	686.00	723.00	685.00	723.00	685.00	724.00	684.00	724.00	684.00	726.00	683.00	726.00	683.00	727.00	682.00	727.00	682.00	728.00	681.00	728.00	681.00	729.00	680.00	729.00	680.00	730.00	679.00	730.00	679.00	731.00	677.00	731.00	677.00	732.00	675.00	732.00	675.00	733.00	673.00	733.00	673.00	734.00	670.00	734.00	670.00	732.00	668.00	732.00	668.00	731.00	666.00	731.00	666.00	730.00	665.00	730.00	665.00	729.00	662.00	729.00	662.00	728.00	660.00	728.00	660.00	727.00	658.00	727.00	658.00	726.00	656.00	726.00	656.00	725.00	654.00	725.00	654.00	724.00	651.00	724.00	651.00	723.00	649.00	723.00	649.00	722.00	646.00	722.00	646.00	721.00	644.00	721.00	644.00	720.00	641.00	720.00	641.00	719.00	639.00	719.00	639.00	718.00	638.00	718.00	638.00	717.00	636.00	717.00	636.00	716.00	635.00	716.00	635.00	715.00	633.00	715.00	633.00	714.00	632.00	714.00	632.00	713.00	631.00	713.00	631.00	712.00	629.00	712.00	629.00	711.00	628.00	711.00	628.00	710.00	626.00	710.00	626.00	709.00	624.00	709.00	624.00	708.00	622.00	708.00	622.00	707.00	620.00	707.00	620.00	706.00	619.00	706.00	619.00	705.00	617.00	705.00	617.00	704.00	615.00	704.00	615.00	703.00	613.00	703.00	613.00	702.00	612.00	702.00	612.00	701.00	611.00	701.00	611.00	700.00	610.00	700.00	610.00	699.00	608.00	699.00	608.00	697.00	607.00	697.00	607.00	694.00	606.00	694.00	606.00	683.00	607.00	683.00	607.00	680.00	608.00	680.00	608.00	678.00	609.00	678.00	609.00	675.00	610.00	675.00	610.00	673.00	611.00	673.00	611.00	670.00	612.00	670.00	612.00	667.00	613.00	667.00	613.00	664.00	614.00	664.00	614.00	661.00	615.00	661.00	615.00	659.00	616.00	659.00	616.00	657.00	617.00	657.00	617.00	656.00	618.00	656.00	618.00	654.00	619.00	654.00	619.00	651.00	620.00	651.00	620.00	649.00	621.00	649.00	621.00	647.00	622.00	647.00	622.00	644.00	623.00	644.00	623.00	642.00	624.00	642.00	624.00	639.00	625.00	639.00	625.00	637.00	626.00	637.00	626.00	634.00	627.00	634.00	627.00	631.00	628.00	631.00	628.00	629.00	629.00	629.00	629.00	626.00	630.00	626.00	630.00	624.00	631.00	624.00	631.00	621.00	632.00	621.00	632.00	619.00	633.00	619.00	633.00	618.00	634.00	618.00	634.00	617.00	635.00	617.00	635.00	616.00	636.00	616.00	636.00	615.00	638.00	615.00	638.00	614.00	639.00	614.00	639.00	613.00	641.00	613.00	641.00	612.00	643.00	612.00	643.00	611.00	644.00	611.00	644.00	610.00	646.00	610.00	646.00	609.00	649.00	609.00	649.00	608.00	651.00	608.00	651.00	607.00	653.00	607.00	653.00	606.00	655.00	606.00	655.00	605.00	663.00	605.00	663.00	606.00	665.00	606.00	665.00	607.00	671.00	607.00	671.00	608.00	672.00	608.00	672.00	609.00	676.00	609.00	676.00	610.00	678.00	610.00	678.00	612.00	681.00	612.00	681.00	613.00	683.00	613.00	683.00	614.00	689.00	614.00	689.00	615.00	694.00	615.00	694.00	620.00	695.00	620.00	695.00	626.00	696.00	626.00	696.00	638.00	697.00	638.00	697.00	655.00	698.00	655.00	698.00	656.00	697.00	656.00	697.00	662.00	698.00	662.00
T0_thres.tif	0742-0561	255.45	337.66	2209.48	-6.84	0.1864	663.00	756.00	662.00	756.00	662.00	758.00	661.00	758.00	661.00	760.00	660.00	760.00	660.00	761.00	659.00	761.00	659.00	763.00	658.00	763.00	658.00	765.00	657.00	765.00	657.00	768.00	656.00	768.00	656.00	770.00	654.00	770.00	654.00	771.00	651.00	771.00	651.00	772.00	627.00	772.00	627.00	773.00	608.00	773.00	608.00	774.00	598.00	774.00	598.00	775.00	583.00	775.00	583.00	774.00	576.00	774.00	576.00	775.00	572.00	775.00	572.00	776.00	570.00	776.00	570.00	777.00	569.00	777.00	569.00	778.00	567.00	778.00	567.00	779.00	566.00	779.00	566.00	780.00	565.00	780.00	565.00	779.00	562.00	779.00	562.00	778.00	558.00	778.00	558.00	777.00	550.00	777.00	550.00	776.00	547.00	776.00	547.00	775.00	544.00	775.00	544.00	774.00	540.00	774.00	540.00	773.00	537.00	773.00	537.00	772.00	533.00	772.00	533.00	771.00	530.00	771.00	530.00	770.00	525.00	770.00	525.00	769.00	520.00	769.00	520.00	768.00	517.00	768.00	517.00	767.00	515.00	767.00	515.00	766.00	511.00	766.00	511.00	765.00	499.00	765.00	499.00	764.00	495.00	764.00	495.00	763.00	492.00	763.00	492.00	762.00	491.00	762.00	491.00	761.00	489.00	761.00	489.00	760.00	488.00	760.00	488.00	759.00	485.00	759.00	485.00	758.00	484.00	758.00	484.00	756.00	482.00	756.00	482.00	755.00	481.00	755.00	481.00	754.00	480.00	754.00	480.00	753.00	478.00	753.00	478.00	752.00	475.00	752.00	475.00	751.00	474.00	751.00	474.00	750.00	473.00	750.00	473.00	749.00	472.00	749.00	472.00	748.00	471.00	748.00	471.00	747.00	470.00	747.00	470.00	746.00	468.00	746.00	468.00	745.00	467.00	745.00	467.00	744.00	464.00	744.00	464.00	743.00	463.00	743.00	463.00	740.00	461.00	740.00	461.00	739.00	460.00	739.00	460.00	738.00	457.00	738.00	457.00	737.00	456.00	737.00	456.00	736.00	455.00	736.00	455.00	734.00	454.00	734.00	454.00	733.00	451.00	733.00	451.00	732.00	452.00	732.00	452.00	729.00	453.00	729.00	453.00	725.00	454.00	725.00	454.00	720.00	455.00	720.00	455.00	715.00	456.00	715.00	456.00	714.00	457.00	714.00	457.00	715.00	470.00	715.00	470.00	714.00	473.00	714.00	473.00	713.00	476.00	713.00	476.00	712.00	479.00	712.00	479.00	711.00	482.00	711.00	482.00	710.00	485.00	710.00	485.00	709.00	489.00	709.00	489.00	708.00	492.00	708.00	492.00	707.00	495.00	707.00	495.00	706.00	499.00	706.00	499.00	705.00	504.00	705.00	504.00	704.00	505.00	704.00	505.00	706.00	514.00	706.00	514.00	707.00	518.00	707.00	518.00	708.00	522.00	708.00	522.00	709.00	526.00	709.00	526.00	711.00	528.00	711.00	528.00	712.00	531.00	712.00	531.00	713.00	533.00	713.00	533.00	714.00	535.00	714.00	535.00	715.00	537.00	715.00	537.00	716.00	538.00	716.00	538.00	718.00	541.00	718.00	541.00	719.00	542.00	719.00	542.00	721.00	545.00	721.00	545.00	723.00	548.00	723.00	548.00	725.00	551.00	725.00	551.00	727.00	554.00	727.00	554.00	728.00	557.00	728.00	557.00	729.00	566.00	729.00	566.00	728.00	568.00	728.00	568.00	727.00	570.00	727.00	570.00	726.00	572.00	726.00	572.00	725.00	575.00	725.00	575.00	724.00	577.00	724.00	577.00	723.00	579.00	723.00	579.00	722.00	581.00	722.00	581.00	721.00	582.00	721.00	582.00	720.00	584.00	720.00	584.00	719.00	586.00	719.00	586.00	718.00	588.00	718.00	588.00	717.00	590.00	717.00	590.00	716.00	592.00	716.00	592.00	715.00	593.00	715.00	593.00	714.00	596.00	714.00	596.00	713.00	598.00	713.00	598.00	712.00	611.00	712.00	611.00	713.00	616.00	713.00	616.00	714.00	620.00	714.00	620.00	715.00	625.00	715.00	625.00	716.00	627.00	716.00	627.00	717.00	628.00	717.00	628.00	718.00	631.00	718.00	631.00	720.00	634.00	720.00	634.00	722.00	637.00	722.00	637.00	723.00	639.00	723.00	639.00	724.00	640.00	724.00	640.00	725.00	644.00	725.00	644.00	726.00	645.00	726.00	645.00	727.00	649.00	727.00	649.00	728.00	650.00	728.00	650.00	729.00	654.00	729.00	654.00	730.00	656.00	730.00	656.00	731.00	658.00	731.00	658.00	732.00	660.00	732.00	660.00	733.00	661.00	733.00	661.00	734.00	664.00	734.00	664.00	735.00	666.00	735.00	666.00	736.00	668.00	736.00	668.00	737.00	669.00	737.00	669.00	739.00	671.00	739.00	671.00	740.00	670.00	740.00	670.00	742.00	669.00	742.00	669.00	744.00	668.00	744.00	668.00	745.00	667.00	745.00	667.00	748.00	666.00	748.00	666.00	750.00	665.00	750.00	665.00	752.00	664.00	752.00	664.00	754.00	663.00	754.00
T0_thres.tif	0852-0542	248.50	389.62	3687.57	34.89	0.0617	654.00	821.00	653.00	821.00	653.00	822.00	652.00	822.00	652.00	824.00	651.00	824.00	651.00	825.00	650.00	825.00	650.00	826.00	649.00	826.00	649.00	827.00	648.00	827.00	648.00	828.00	647.00	828.00	647.00	829.00	645.00	829.00	645.00	830.00	644.00	830.00	644.00	831.00	643.00	831.00	643.00	832.00	641.00	832.00	641.00	833.00	640.00	833.00	640.00	834.00	639.00	834.00	639.00	835.00	638.00	835.00	638.00	836.00	636.00	836.00	636.00	837.00	635.00	837.00	635.00	838.00	634.00	838.00	634.00	839.00	633.00	839.00	633.00	840.00	632.00	840.00	632.00	841.00	630.00	841.00	630.00	842.00	629.00	842.00	629.00	843.00	628.00	843.00	628.00	844.00	627.00	844.00	627.00	845.00	626.00	845.00	626.00	846.00	625.00	846.00	625.00	847.00	624.00	847.00	624.00	848.00	623.00	848.00	623.00	849.00	622.00	849.00	622.00	850.00	620.00	850.00	620.00	851.00	619.00	851.00	619.00	852.00	618.00	852.00	618.00	853.00	617.00	853.00	617.00	854.00	615.00	854.00	615.00	855.00	614.00	855.00	614.00	856.00	612.00	856.00	612.00	857.00	611.00	857.00	611.00	858.00	610.00	858.00	610.00	859.00	609.00	859.00	609.00	860.00	608.00	860.00	608.00	861.00	606.00	861.00	606.00	862.00	605.00	862.00	605.00	863.00	604.00	863.00	604.00	864.00	603.00	864.00	603.00	866.00	602.00	866.00	602.00	867.00	601.00	867.00	601.00	868.00	600.00	868.00	600.00	869.00	599.00	869.00	599.00	870.00	598.00	870.00	598.00	871.00	597.00	871.00	597.00	872.00	596.00	872.00	596.00	873.00	595.00	873.00	595.00	874.00	594.00	874.00	594.00	875.00	593.00	875.00	593.00	876.00	591.00	876.00	591.00	877.00	590.00	877.00	590.00	878.00	588.00	878.00	588.00	879.00	587.00	879.00	587.00	880.00	585.00	880.00	585.00	881.00	584.00	881.00	584.00	882.00	583.00	882.00	583.00	883.00	582.00	883.00	582.00	884.00	581.00	884.00	581.00	885.00	580.00	885.00	580.00	886.00	578.00	886.00	578.00	887.00	576.00	887.00	576.00	888.00	575.00	888.00	575.00	889.00	573.00	889.00	573.00	890.00	572.00	890.00	572.00	891.00	570.00	891.00	570.00	892.00	569.00	892.00	569.00	893.00	567.00	893.00	567.00	894.00	565.00	894.00	565.00	895.00	563.00	895.00	563.00	896.00	562.00	896.00	562.00	897.00	560.00	897.00	560.00	898.00	559.00	898.00	559.00	899.00	558.00	899.00	558.00	900.00	557.00	900.00	557.00	901.00	556.00	901.00	556.00	902.00	555.00	902.00	555.00	903.00	554.00	903.00	554.00	905.00	553.00	905.00	553.00	906.00	552.00	906.00	552.00	908.00	551.00	908.00	551.00	910.00	550.00	910.00	550.00	913.00	549.00	913.00	549.00	915.00	548.00	915.00	548.00	918.00	547.00	918.00	547.00	920.00	546.00	920.00	546.00	923.00	545.00	923.00	545.00	927.00	544.00	927.00	544.00	929.00	539.00	929.00	539.00	928.00	535.00	928.00	535.00	927.00	530.00	927.00	530.00	926.00	520.00	926.00	520.00	925.00	518.00	925.00	518.00	924.00	513.00	924.00	513.00	923.00	504.00	923.00	504.00	924.00	501.00	924.00	501.00	925.00	493.00	925.00	493.00	924.00	484.00	924.00	484.00	925.00	480.00	925.00	480.00	926.00	477.00	926.00	477.00	927.00	475.00	927.00	475.00	928.00	473.00	928.00	473.00	929.00	469.00	929.00	469.00	930.00	468.00	930.00	468.00	929.00	464.00	929.00	464.00	930.00	452.00	930.00	452.00	929.00	446.00	929.00	446.00	928.00	443.00	928.00	443.00	927.00	440.00	927.00	440.00	926.00	437.00	926.00	437.00	925.00	433.00	925.00	433.00	924.00	432.00	924.00	432.00	923.00	430.00	923.00	430.00	922.00	428.00	922.00	428.00	920.00	427.00	920.00	427.00	919.00	425.00	919.00	425.00	918.00	424.00	918.00	424.00	916.00	423.00	916.00	423.00	914.00	422.00	914.00	422.00	909.00	421.00	909.00	421.00	907.00	420.00	907.00	420.00	899.00	421.00	899.00	421.00	896.00	422.00	896.00	422.00	894.00	423.00	894.00	423.00	892.00	424.00	892.00	424.00	889.00	425.00	889.00	425.00	888.00	426.00	888.00	426.00	887.00	427.00	887.00	427.00	884.00	429.00	884.00	429.00	883.00	430.00	883.00	430.00	880.00	433.00	880.00	433.00	879.00	434.00	879.00	434.00	878.00	436.00	878.00	436.00	877.00	438.00	877.00	438.00	876.00	441.00	876.00	441.00	875.00	443.00	875.00	443.00	874.00	447.00	874.00	447.00	873.00	450.00	873.00	450.00	872.00	452.00	872.00	452.00	871.00	454.00	871.00	454.00	870.00	455.00	870.00	455.00	869.00	456.00	869.00	456.00	868.00	458.00	868.00	458.00	867.00	460.00	867.00	460.00	866.00	462.00	866.00	462.00	865.00	467.00	865.00	467.00	864.00	471.00	864.00	471.00	863.00	474.00	863.00	474.00	862.00	476.00	862.00	476.00	860.00	479.00	860.00	479.00	859.00	481.00	859.00	481.00	858.00	482.00	858.00	482.00	857.00	484.00	857.00	484.00	856.00	485.00	856.00	485.00	855.00	487.00	855.00	487.00	854.00	489.00	854.00	489.00	853.00	490.00	853.00	490.00	852.00	492.00	852.00	492.00	853.00	493.00	853.00	493.00	854.00	497.00	854.00	497.00	853.00	498.00	853.00	498.00	852.00	509.00	852.00	509.00	851.00	512.00	851.00	512.00	850.00	515.00	850.00	515.00	849.00	517.00	849.00	517.00	848.00	520.00	848.00	520.00	847.00	522.00	847.00	522.00	846.00	524.00	846.00	524.00	845.00	526.00	845.00	526.00	844.00	528.00	844.00	528.00	843.00	530.00	843.00	530.00	842.00	531.00	842.00	531.00	841.00	532.00	841.00	532.00	838.00	534.00	838.00	534.00	837.00	535.00	837.00	535.00	836.00	536.00	836.00	536.00	834.00	538.00	834.00	538.00	832.00	539.00	832.00	539.00	831.00	540.00	831.00	540.00	830.00	541.00	830.00	541.00	829.00	542.00	829.00	542.00	828.00	543.00	828.00	543.00	826.00	544.00	826.00	544.00	825.00	545.00	825.00	545.00	823.00	546.00	823.00	546.00	821.00	547.00	821.00	547.00	819.00	548.00	819.00	548.00	816.00	549.00	816.00	549.00	814.00	550.00	814.00	550.00	812.00	551.00	812.00	551.00	809.00	552.00	809.00	552.00	806.00	553.00	806.00	553.00	803.00	554.00	803.00	554.00	801.00	555.00	801.00	555.00	798.00	559.00	798.00	559.00	794.00	560.00	794.00	560.00	791.00	561.00	791.00	561.00	790.00	563.00	790.00	563.00	787.00	564.00	787.00	564.00	786.00	565.00	786.00	565.00	785.00	569.00	785.00	569.00	782.00	571.00	782.00	571.00	781.00	572.00	781.00	572.00	780.00	574.00	780.00	574.00	779.00	578.00	779.00	578.00	778.00	581.00	778.00	581.00	779.00	600.00	779.00	600.00	778.00	610.00	778.00	610.00	777.00	629.00	777.00	629.00	776.00	653.00	776.00	653.00	775.00	656.00	775.00	656.00	780.00	657.00	780.00	657.00	784.00	658.00	784.00	658.00	788.00	659.00	788.00	659.00	792.00	660.00	792.00	660.00	794.00	661.00	794.00	661.00	797.00	662.00	797.00	662.00	800.00	663.00	800.00	663.00	804.00	664.00	804.00	664.00	806.00	665.00	806.00	665.00	808.00	664.00	808.00	664.00	809.00	663.00	809.00	663.00	810.00	662.00	810.00	662.00	811.00	661.00	811.00	661.00	813.00	660.00	813.00	660.00	814.00	659.00	814.00	659.00	815.00	658.00	815.00	658.00	816.00	657.00	816.00	657.00	817.00	656.00	817.00	656.00	819.00	655.00	819.00	655.00	820.00	654.00	820.00
T0_thres.tif	0888-0624	286.21	405.39	2329.35	28.85	0.0578	691.00	859.00	690.00	859.00	690.00	862.00	689.00	862.00	689.00	866.00	688.00	866.00	688.00	877.00	687.00	877.00	687.00	883.00	686.00	883.00	686.00	901.00	685.00	901.00	685.00	903.00	684.00	903.00	684.00	904.00	683.00	904.00	683.00	905.00	682.00	905.00	682.00	906.00	680.00	906.00	680.00	907.00	679.00	907.00	679.00	908.00	677.00	908.00	677.00	909.00	676.00	909.00	676.00	910.00	675.00	910.00	675.00	911.00	674.00	911.00	674.00	912.00	673.00	912.00	673.00	914.00	672.00	914.00	672.00	915.00	671.00	915.00	671.00	918.00	670.00	918.00	670.00	920.00	669.00	920.00	669.00	923.00	668.00	923.00	668.00	925.00	667.00	925.00	667.00	926.00	666.00	926.00	666.00	928.00	665.00	928.00	665.00	930.00	664.00	930.00	664.00	931.00	663.00	931.00	663.00	933.00	662.00	933.00	662.00	934.00	661.00	934.00	661.00	935.00	660.00	935.00	660.00	936.00	659.00	936.00	659.00	938.00	658.00	938.00	658.00	939.00	657.00	939.00	657.00	940.00	656.00	940.00	656.00	942.00	655.00	942.00	655.00	943.00	654.00	943.00	654.00	945.00	653.00	945.00	653.00	947.00	652.00	947.00	652.00	949.00	651.00	949.00	651.00	951.00	650.00	951.00	650.00	950.00	649.00	950.00	649.00	948.00	648.00	948.00	648.00	946.00	647.00	946.00	647.00	944.00	645.00	944.00	645.00	943.00	644.00	943.00	644.00	940.00	643.00	940.00	643.00	939.00	641.00	939.00	641.00	937.00	640.00	937.00	640.00	936.00	638.00	936.00	638.00	935.00	637.00	935.00	637.00	934.00	636.00	934.00	636.00	933.00	634.00	933.00	634.00	932.00	631.00	932.00	631.00	931.00	626.00	931.00	626.00	930.00	621.00	930.00	621.00	929.00	614.00	929.00	614.00	930.00	610.00	930.00	610.00	931.00	608.00	931.00	608.00	932.00	606.00	932.00	606.00	933.00	604.00	933.00	604.00	934.00	603.00	934.00	603.00	935.00	602.00	935.00	602.00	936.00	600.00	936.00	600.00	937.00	598.00	937.00	598.00	938.00	597.00	938.00	597.00	939.00	596.00	939.00	596.00	940.00	595.00	940.00	595.00	941.00	594.00	941.00	594.00	942.00	593.00	942.00	593.00	943.00	592.00	943.00	592.00	944.00	591.00	944.00	591.00	945.00	590.00	945.00	590.00	946.00	589.00	946.00	589.00	947.00	588.00	947.00	588.00	948.00	587.00	948.00	587.00	949.00	586.00	949.00	586.00	950.00	585.00	950.00	585.00	951.00	584.00	951.00	584.00	952.00	583.00	952.00	583.00	953.00	582.00	953.00	582.00	954.00	581.00	954.00	581.00	955.00	580.00	955.00	580.00	956.00	579.00	956.00	579.00	957.00	577.00	957.00	577.00	958.00	575.00	958.00	575.00	959.00	573.00	959.00	573.00	960.00	570.00	960.00	570.00	961.00	568.00	961.00	568.00	962.00	566.00	962.00	566.00	963.00	564.00	963.00	564.00	964.00	561.00	964.00	561.00	965.00	559.00	965.00	559.00	964.00	558.00	964.00	558.00	963.00	556.00	963.00	556.00	955.00	555.00	955.00	555.00	952.00	554.00	952.00	554.00	951.00	553.00	951.00	553.00	948.00	552.00	948.00	552.00	944.00	551.00	944.00	551.00	943.00	550.00	943.00	550.00	939.00	549.00	939.00	549.00	938.00	548.00	938.00	548.00	935.00	549.00	935.00	549.00	925.00	550.00	925.00	550.00	922.00	551.00	922.00	551.00	920.00	552.00	920.00	552.00	918.00	553.00	918.00	553.00	915.00	554.00	915.00	554.00	913.00	555.00	913.00	555.00	910.00	556.00	910.00	556.00	909.00	557.00	909.00	557.00	907.00	558.00	907.00	558.00	906.00	559.00	906.00	559.00	905.00	560.00	905.00	560.00	904.00	561.00	904.00	561.00	901.00	564.00	901.00	564.00	900.00	565.00	900.00	565.00	899.00	567.00	899.00	567.00	898.00	569.00	898.00	569.00	897.00	571.00	897.00	571.00	896.00	573.00	896.00	573.00	895.00	574.00	895.00	574.00	894.00	575.00	894.00	575.00	893.00	577.00	893.00	577.00	892.00	578.00	892.00	578.00	891.00	580.00	891.00	580.00	890.00	582.00	890.00	582.00	889.00	583.00	889.00	583.00	887.00	584.00	887.00	584.00	886.00	585.00	886.00	585.00	885.00	586.00	885.00	586.00	884.00	589.00	884.00	589.00	882.00	592.00	882.00	592.00	881.00	593.00	881.00	593.00	880.00	595.00	880.00	595.00	879.00	596.00	879.00	596.00	878.00	598.00	878.00	598.00	875.00	601.00	875.00	601.00	874.00	602.00	874.00	602.00	872.00	604.00	872.00	604.00	869.00	605.00	869.00	605.00	868.00	607.00	868.00	607.00	867.00	608.00	867.00	608.00	866.00	609.00	866.00	609.00	865.00	610.00	865.00	610.00	864.00	611.00	864.00	611.00	862.00	612.00	862.00	612.00	861.00	615.00	861.00	615.00	860.00	616.00	860.00	616.00	859.00	617.00	859.00	617.00	858.00	619.00	858.00	619.00	857.00	620.00	857.00	620.00	855.00	621.00	855.00	621.00	854.00	624.00	854.00	624.00	853.00	625.00	853.00	625.00	851.00	626.00	851.00	626.00	850.00	627.00	850.00	627.00	849.00	628.00	849.00	628.00	848.00	631.00	848.00	631.00	845.00	634.00	845.00	634.00	844.00	635.00	844.00	635.00	842.00	638.00	842.00	638.00	841.00	639.00	841.00	639.00	840.00	640.00	840.00	640.00	839.00	641.00	839.00	641.00	837.00	642.00	837.00	642.00	836.00	645.00	836.00	645.00	835.00	646.00	835.00	646.00	834.00	648.00	834.00	648.00	833.00	649.00	833.00	649.00	832.00	650.00	832.00	650.00	830.00	651.00	830.00	651.00	829.00	652.00	829.00	652.00	828.00	653.00	828.00	653.00	827.00	654.00	827.00	654.00	826.00	656.00	826.00	656.00	825.00	657.00	825.00	657.00	824.00	658.00	824.00	658.00	821.00	660.00	821.00	660.00	820.00	661.00	820.00	661.00	819.00	662.00	819.00	662.00	818.00	663.00	818.00	663.00	815.00	665.00	815.00	665.00	814.00	666.00	814.00	666.00	813.00	667.00	813.00	667.00	812.00	668.00	812.00	668.00	811.00	671.00	811.00	671.00	812.00	673.00	812.00	673.00	813.00	675.00	813.00	675.00	814.00	677.00	814.00	677.00	815.00	679.00	815.00	679.00	816.00	682.00	816.00	682.00	817.00	684.00	817.00	684.00	818.00	686.00	818.00	686.00	819.00	688.00	819.00	688.00	820.00	689.00	820.00	689.00	821.00	690.00	821.00	690.00	822.00	692.00	822.00	692.00	823.00	694.00	823.00	694.00	824.00	695.00	824.00	695.00	825.00	696.00	825.00	696.00	826.00	698.00	826.00	698.00	827.00	699.00	827.00	699.00	828.00	700.00	828.00	700.00	831.00	699.00	831.00	699.00	833.00	698.00	833.00	698.00	835.00	697.00	835.00	697.00	837.00	696.00	837.00	696.00	839.00	695.00	839.00	695.00	843.00	694.00	843.00	694.00	846.00	693.00	846.00	693.00	850.00	692.00	850.00	692.00	853.00	691.00	853.00
T0_thres.tif	0880-0753	342.83	398.76	2316.12	40.71	0.0181	813.00	858.00	815.00	858.00	815.00	859.00	816.00	859.00	816.00	862.00	817.00	862.00	817.00	872.00	816.00	872.00	816.00	879.00	815.00	879.00	815.00	883.00	814.00	883.00	814.00	888.00	813.00	888.00	813.00	892.00	812.00	892.00	812.00	896.00	811.00	896.00	811.00	899.00	810.00	899.00	810.00	902.00	809.00	902.00	809.00	904.00	808.00	904.00	808.00	907.00	807.00	907.00	807.00	909.00	806.00	909.00	806.00	912.00	805.00	912.00	805.00	915.00	804.00	915.00	804.00	917.00	803.00	917.00	803.00	919.00	802.00	919.00	802.00	921.00	801.00	921.00	801.00	922.00	800.00	922.00	800.00	924.00	799.00	924.00	799.00	926.00	798.00	926.00	798.00	927.00	797.00	927.00	797.00	929.00	796.00	929.00	796.00	930.00	795.00	930.00	795.00	932.00	794.00	932.00	794.00	933.00	793.00	933.00	793.00	934.00	792.00	934.00	792.00	935.00	791.00	935.00	791.00	936.00	790.00	936.00	790.00	937.00	789.00	937.00	789.00	938.00	788.00	938.00	788.00	939.00	787.00	939.00	787.00	940.00	786.00	940.00	786.00	941.00	785.00	941.00	785.00	942.00	784.00	942.00	784.00	943.00	783.00	943.00	783.00	944.00	782.00	944.00	782.00	945.00	780.00	945.00	780.00	946.00	779.00	946.00	779.00	947.00	777.00	947.00	777.00	948.00	776.00	948.00	776.00	949.00	773.00	949.00	773.00	950.00	766.00	950.00	766.00	949.00	764.00	949.00	764.00	948.00	763.00	948.00	763.00	947.00	761.00	947.00	761.00	946.00	760.00	946.00	760.00	945.00	759.00	945.00	759.00	944.00	758.00	944.00	758.00	941.00	756.00	941.00	756.00	940.00	755.00	940.00	755.00	937.00	753.00	937.00	753.00	936.00	752.00	936.00	752.00	934.00	751.00	934.00	751.00	931.00	750.00	931.00	750.00	930.00	749.00	930.00	749.00	929.00	747.00	929.00	747.00	924.00	746.00	924.00	746.00	922.00	744.00	922.00	744.00	921.00	743.00	921.00	743.00	920.00	742.00	920.00	742.00	919.00	741.00	919.00	741.00	918.00	740.00	918.00	740.00	917.00	738.00	917.00	738.00	916.00	736.00	916.00	736.00	915.00	734.00	915.00	734.00	914.00	731.00	914.00	731.00	913.00	730.00	913.00	730.00	912.00	728.00	912.00	728.00	911.00	727.00	911.00	727.00	910.00	725.00	910.00	725.00	909.00	724.00	909.00	724.00	908.00	722.00	908.00	722.00	907.00	720.00	907.00	720.00	906.00	718.00	906.00	718.00	905.00	715.00	905.00	715.00	904.00	713.00	904.00	713.00	903.00	707.00	903.00	707.00	902.00	703.00	902.00	703.00	901.00	700.00	901.00	700.00	900.00	697.00	900.00	697.00	899.00	692.00	899.00	692.00	898.00	691.00	898.00	691.00	897.00	690.00	897.00	690.00	885.00	691.00	885.00	691.00	879.00	692.00	879.00	692.00	868.00	693.00	868.00	693.00	865.00	694.00	865.00	694.00	861.00	695.00	861.00	695.00	855.00	696.00	855.00	696.00	852.00	697.00	852.00	697.00	848.00	698.00	848.00	698.00	845.00	699.00	845.00	699.00	842.00	700.00	842.00	700.00	839.00	701.00	839.00	701.00	838.00	702.00	838.00	702.00	835.00	703.00	835.00	703.00	833.00	704.00	833.00	704.00	831.00	705.00	831.00	705.00	830.00	706.00	830.00	706.00	828.00	707.00	828.00	707.00	827.00	709.00	827.00	709.00	826.00	711.00	826.00	711.00	825.00	714.00	825.00	714.00	824.00	716.00	824.00	716.00	823.00	717.00	823.00	717.00	822.00	719.00	822.00	719.00	821.00	721.00	821.00	721.00	820.00	723.00	820.00	723.00	819.00	724.00	819.00	724.00	818.00	726.00	818.00	726.00	817.00	728.00	817.00	728.00	816.00	730.00	816.00	730.00	815.00	735.00	815.00	735.00	814.00	741.00	814.00	741.00	813.00	745.00	813.00	745.00	812.00	749.00	812.00	749.00	811.00	752.00	811.00	752.00	810.00	753.00	810.00	753.00	811.00	754.00	811.00	754.00	813.00	755.00	813.00	755.00	815.00	756.00	815.00	756.00	816.00	758.00	816.00	758.00	817.00	759.00	817.00	759.00	818.00	760.00	818.00	760.00	819.00	761.00	819.00	761.00	820.00	762.00	820.00	762.00	821.00	763.00	821.00	763.00	823.00	766.00	823.00	766.00	824.00	767.00	824.00	767.00	826.00	768.00	826.00	768.00	827.00	771.00	827.00	771.00	830.00	774.00	830.00	774.00	832.00	777.00	832.00	777.00	833.00	778.00	833.00	778.00	835.00	780.00	835.00	780.00	836.00	781.00	836.00	781.00	838.00	782.00	838.00	782.00	839.00	783.00	839.00	783.00	840.00	785.00	840.00	785.00	841.00	786.00	841.00	786.00	842.00	787.00	842.00	787.00	843.00	788.00	843.00	788.00	845.00	790.00	845.00	790.00	847.00	793.00	847.00	793.00	849.00	795.00	849.00	795.00	850.00	797.00	850.00	797.00	851.00	800.00	851.00	800.00	852.00	802.00	852.00	802.00	853.00	804.00	853.00	804.00	854.00	807.00	854.00	807.00	856.00	809.00	856.00	809.00	857.00	813.00	857.00
T0_thres.tif	0811-0815	372.16	367.84	1518.59	-9.26	0.0563	873.00	816.00	872.00	816.00	872.00	822.00	871.00	822.00	871.00	825.00	870.00	825.00	870.00	827.00	869.00	827.00	869.00	828.00	868.00	828.00	868.00	830.00	867.00	830.00	867.00	832.00	866.00	832.00	866.00	833.00	865.00	833.00	865.00	834.00	864.00	834.00	864.00	836.00	863.00	836.00	863.00	837.00	862.00	837.00	862.00	838.00	861.00	838.00	861.00	839.00	860.00	839.00	860.00	840.00	859.00	840.00	859.00	841.00	858.00	841.00	858.00	842.00	857.00	842.00	857.00	843.00	856.00	843.00	856.00	844.00	855.00	844.00	855.00	845.00	854.00	845.00	854.00	846.00	853.00	846.00	853.00	847.00	851.00	847.00	851.00	848.00	850.00	848.00	850.00	849.00	848.00	849.00	848.00	850.00	846.00	850.00	846.00	851.00	843.00	851.00	843.00	852.00	840.00	852.00	840.00	853.00	837.00	853.00	837.00	854.00	835.00	854.00	835.00	855.00	831.00	855.00	831.00	856.00	830.00	856.00	830.00	855.00	819.00	855.00	819.00	854.00	815.00	854.00	815.00	853.00	813.00	853.00	813.00	852.00	811.00	852.00	811.00	851.00	809.00	851.00	809.00	850.00	806.00	850.00	806.00	849.00	804.00	849.00	804.00	848.00	802.00	848.00	802.00	847.00	801.00	847.00	801.00	846.00	799.00	846.00	799.00	845.00	797.00	845.00	797.00	844.00	795.00	844.00	795.00	843.00	793.00	843.00	793.00	841.00	792.00	841.00	792.00	840.00	789.00	840.00	789.00	839.00	788.00	839.00	788.00	838.00	787.00	838.00	787.00	835.00	786.00	835.00	786.00	834.00	785.00	834.00	785.00	833.00	782.00	833.00	782.00	830.00	779.00	830.00	779.00	828.00	778.00	828.00	778.00	827.00	776.00	827.00	776.00	826.00	774.00	826.00	774.00	825.00	773.00	825.00	773.00	823.00	772.00	823.00	772.00	822.00	771.00	822.00	771.00	821.00	768.00	821.00	768.00	819.00	767.00	819.00	767.00	818.00	764.00	818.00	764.00	817.00	763.00	817.00	763.00	816.00	762.00	816.00	762.00	815.00	761.00	815.00	761.00	814.00	760.00	814.00	760.00	811.00	758.00	811.00	758.00	808.00	760.00	808.00	760.00	807.00	761.00	807.00	761.00	804.00	763.00	804.00	763.00	802.00	764.00	802.00	764.00	800.00	765.00	800.00	765.00	798.00	766.00	798.00	766.00	795.00	767.00	795.00	767.00	793.00	768.00	793.00	768.00	790.00	769.00	790.00	769.00	788.00	770.00	788.00	770.00	786.00	771.00	786.00	771.00	784.00	772.00	784.00	772.00	783.00	773.00	783.00	773.00	780.00	774.00	780.00	774.00	778.00	775.00	778.00	775.00	775.00	776.00	775.00	776.00	769.00	779.00	769.00	779.00	768.00	782.00	768.00	782.00	767.00	787.00	767.00	787.00	768.00	803.00	768.00	803.00	769.00	818.00	769.00	818.00	770.00	823.00	770.00	823.00	771.00	833.00	771.00	833.00	772.00	837.00	772.00	837.00	773.00	840.00	773.00	840.00	774.00	845.00	774.00	845.00	775.00	849.00	775.00	849.00	776.00	853.00	776.00	853.00	777.00	855.00	777.00	855.00	778.00	857.00	778.00	857.00	779.00	858.00	779.00	858.00	780.00	859.00	780.00	859.00	781.00	860.00	781.00	860.00	782.00	861.00	782.00	861.00	783.00	862.00	783.00	862.00	784.00	863.00	784.00	863.00	785.00	864.00	785.00	864.00	787.00	865.00	787.00	865.00	789.00	866.00	789.00	866.00	790.00	867.00	790.00	867.00	792.00	868.00	792.00	868.00	794.00	869.00	794.00	869.00	797.00	870.00	797.00	870.00	800.00	871.00	800.00	871.00	805.00	872.00	805.00	872.00	811.00	873.00	811.00
T0_thres.tif	0732-0843	384.56	332.49	1711.21	23.99	0.0958	890.00	747.00	888.00	747.00	888.00	748.00	887.00	748.00	887.00	749.00	886.00	749.00	886.00	751.00	885.00	751.00	885.00	752.00	884.00	752.00	884.00	753.00	883.00	753.00	883.00	754.00	882.00	754.00	882.00	756.00	881.00	756.00	881.00	757.00	880.00	757.00	880.00	759.00	879.00	759.00	879.00	760.00	878.00	760.00	878.00	762.00	877.00	762.00	877.00	764.00	876.00	764.00	876.00	766.00	875.00	766.00	875.00	769.00	874.00	769.00	874.00	770.00	873.00	770.00	873.00	771.00	870.00	771.00	870.00	772.00	867.00	772.00	867.00	773.00	865.00	773.00	865.00	774.00	863.00	774.00	863.00	775.00	858.00	775.00	858.00	774.00	857.00	774.00	857.00	773.00	855.00	773.00	855.00	772.00	851.00	772.00	851.00	771.00	847.00	771.00	847.00	770.00	842.00	770.00	842.00	769.00	839.00	769.00	839.00	768.00	834.00	768.00	834.00	767.00	824.00	767.00	824.00	766.00	820.00	766.00	820.00	765.00	813.00	765.00	813.00	764.00	810.00	764.00	810.00	765.00	805.00	765.00	805.00	764.00	789.00	764.00	789.00	763.00	780.00	763.00	780.00	764.00	776.00	764.00	776.00	765.00	774.00	765.00	774.00	761.00	773.00	761.00	773.00	757.00	772.00	757.00	772.00	752.00	771.00	752.00	771.00	745.00	770.00	745.00	770.00	741.00	771.00	741.00	771.00	740.00	772.00	740.00	772.00	739.00	773.00	739.00	773.00	738.00	774.00	738.00	774.00	737.00	775.00	737.00	775.00	736.00	776.00	736.00	776.00	735.00	777.00	735.00	777.00	733.00	778.00	733.00	778.00	732.00	780.00	732.00	780.00	731.00	781.00	731.00	781.00	729.00	784.00	729.00	784.00	728.00	785.00	728.00	785.00	727.00	786.00	727.00	786.00	726.00	788.00	726.00	788.00	725.00	789.00	725.00	789.00	724.00	790.00	724.00	790.00	723.00	791.00	723.00	791.00	722.00	792.00	722.00	792.00	721.00	793.00	721.00	793.00	719.00	794.00	719.00	794.00	718.00	795.00	718.00	795.00	717.00	796.00	717.00	796.00	716.00	799.00	716.00	799.00	715.00	801.00	715.00	801.00	714.00	803.00	714.00	803.00	713.00	804.00	713.00	804.00	711.00	807.00	711.00	807.00	710.00	809.00	710.00	809.00	709.00	810.00	709.00	810.00	708.00	812.00	708.00	812.00	707.00	814.00	707.00	814.00	706.00	817.00	706.00	817.00	705.00	818.00	705.00	818.00	704.00	820.00	704.00	820.00	703.00	822.00	703.00	822.00	702.00	825.00	702.00	825.00	701.00	828.00	701.00	828.00	700.00	830.00	700.00	830.00	699.00	832.00	699.00	832.00	698.00	835.00	698.00	835.00	697.00	838.00	697.00	838.00	696.00	841.00	696.00	841.00	695.00	844.00	695.00	844.00	694.00	847.00	694.00	847.00	693.00	849.00	693.00	849.00	692.00	852.00	692.00	852.00	691.00	857.00	691.00	857.00	690.00	864.00	690.00	864.00	689.00	882.00	689.00	882.00	690.00	883.00	690.00	883.00	691.00	886.00	691.00	886.00	693.00	889.00	693.00	889.00	694.00	890.00	694.00	890.00	695.00	894.00	695.00	894.00	696.00	898.00	696.00	898.00	697.00	901.00	697.00	901.00	698.00	905.00	698.00	905.00	699.00	912.00	699.00	912.00	698.00	915.00	698.00	915.00	701.00	916.00	701.00	916.00	704.00	917.00	704.00	917.00	714.00	916.00	714.00	916.00	718.00	915.00	718.00	915.00	721.00	914.00	721.00	914.00	723.00	913.00	723.00	913.00	726.00	912.00	726.00	912.00	727.00	911.00	727.00	911.00	728.00	910.00	728.00	910.00	729.00	909.00	729.00	909.00	730.00	908.00	730.00	908.00	731.00	907.00	731.00	907.00	732.00	906.00	732.00	906.00	733.00	905.00	733.00	905.00	734.00	903.00	734.00	903.00	735.00	902.00	735.00	902.00	736.00	901.00	736.00	901.00	737.00	899.00	737.00	899.00	738.00	898.00	738.00	898.00	739.00	897.00	739.00	897.00	740.00	896.00	740.00	896.00	741.00	895.00	741.00	895.00	743.00	894.00	743.00	894.00	744.00	893.00	744.00	893.00	745.00	892.00	745.00	892.00	746.00	890.00	746.00
T0_thres.tif	0868-0873	404.32	396.35	3297.38	-83.05	0.0239	950.00	866.00	951.00	866.00	951.00	875.00	950.00	875.00	950.00	878.00	949.00	878.00	949.00	882.00	948.00	882.00	948.00	885.00	947.00	885.00	947.00	887.00	946.00	887.00	946.00	889.00	945.00	889.00	945.00	890.00	944.00	890.00	944.00	892.00	943.00	892.00	943.00	893.00	942.00	893.00	942.00	895.00	941.00	895.00	941.00	898.00	940.00	898.00	940.00	919.00	941.00	919.00	941.00	929.00	940.00	929.00	940.00	932.00	939.00	932.00	939.00	934.00	938.00	934.00	938.00	935.00	937.00	935.00	937.00	937.00	935.00	937.00	935.00	938.00	934.00	938.00	934.00	939.00	933.00	939.00	933.00	941.00	931.00	941.00	931.00	942.00	930.00	942.00	930.00	943.00	929.00	943.00	929.00	944.00	928.00	944.00	928.00	945.00	926.00	945.00	926.00	946.00	925.00	946.00	925.00	947.00	923.00	947.00	923.00	948.00	922.00	948.00	922.00	949.00	921.00	949.00	921.00	950.00	920.00	950.00	920.00	951.00	919.00	951.00	919.00	952.00	918.00	952.00	918.00	953.00	917.00	953.00	917.00	954.00	916.00	954.00	916.00	955.00	914.00	955.00	914.00	956.00	913.00	956.00	913.00	957.00	912.00	957.00	912.00	958.00	910.00	958.00	910.00	959.00	908.00	959.00	908.00	960.00	906.00	960.00	906.00	961.00	903.00	961.00	903.00	962.00	900.00	962.00	900.00	963.00	898.00	963.00	898.00	964.00	893.00	964.00	893.00	963.00	891.00	963.00	891.00	962.00	889.00	962.00	889.00	961.00	887.00	961.00	887.00	960.00	885.00	960.00	885.00	959.00	884.00	959.00	884.00	957.00	883.00	957.00	883.00	955.00	882.00	955.00	882.00	953.00	881.00	953.00	881.00	952.00	880.00	952.00	880.00	950.00	879.00	950.00	879.00	948.00	878.00	948.00	878.00	945.00	877.00	945.00	877.00	938.00	876.00	938.00	876.00	935.00	875.00	935.00	875.00	932.00	874.00	932.00	874.00	930.00	873.00	930.00	873.00	928.00	872.00	928.00	872.00	927.00	871.00	927.00	871.00	925.00	870.00	925.00	870.00	924.00	868.00	924.00	868.00	923.00	867.00	923.00	867.00	922.00	866.00	922.00	866.00	921.00	864.00	921.00	864.00	920.00	863.00	920.00	863.00	919.00	859.00	919.00	859.00	918.00	857.00	918.00	857.00	917.00	847.00	917.00	847.00	918.00	846.00	918.00	846.00	919.00	843.00	919.00	843.00	920.00	841.00	920.00	841.00	921.00	840.00	921.00	840.00	922.00	839.00	922.00	839.00	923.00	837.00	923.00	837.00	924.00	835.00	924.00	835.00	925.00	834.00	925.00	834.00	926.00	832.00	926.00	832.00	927.00	831.00	927.00	831.00	928.00	829.00	928.00	829.00	929.00	828.00	929.00	828.00	930.00	826.00	930.00	826.00	931.00	821.00	931.00	821.00	932.00	819.00	932.00	819.00	933.00	816.00	933.00	816.00	934.00	813.00	934.00	813.00	935.00	812.00	935.00	812.00	936.00	808.00	936.00	808.00	937.00	806.00	937.00	806.00	938.00	803.00	938.00	803.00	939.00	795.00	939.00	795.00	938.00	796.00	938.00	796.00	936.00	798.00	936.00	798.00	934.00	799.00	934.00	799.00	933.00	800.00	933.00	800.00	931.00	801.00	931.00	801.00	930.00	802.00	930.00	802.00	928.00	803.00	928.00	803.00	927.00	804.00	927.00	804.00	925.00	805.00	925.00	805.00	923.00	806.00	923.00	806.00	921.00	807.00	921.00	807.00	920.00	808.00	920.00	808.00	917.00	809.00	917.00	809.00	914.00	810.00	914.00	810.00	912.00	811.00	912.00	811.00	909.00	812.00	909.00	812.00	906.00	813.00	906.00	813.00	904.00	814.00	904.00	814.00	901.00	815.00	901.00	815.00	898.00	816.00	898.00	816.00	895.00	817.00	895.00	817.00	890.00	818.00	890.00	818.00	885.00	819.00	885.00	819.00	881.00	820.00	881.00	820.00	874.00	821.00	874.00	821.00	860.00	820.00	860.00	820.00	859.00	826.00	859.00	826.00	860.00	833.00	860.00	833.00	859.00	837.00	859.00	837.00	858.00	839.00	858.00	839.00	857.00	842.00	857.00	842.00	856.00	845.00	856.00	845.00	855.00	848.00	855.00	848.00	854.00	850.00	854.00	850.00	853.00	852.00	853.00	852.00	852.00	853.00	852.00	853.00	851.00	855.00	851.00	855.00	850.00	856.00	850.00	856.00	849.00	858.00	849.00	858.00	848.00	859.00	848.00	859.00	847.00	860.00	847.00	860.00	846.00	861.00	846.00	861.00	844.00	863.00	844.00	863.00	841.00	864.00	841.00	864.00	840.00	865.00	840.00	865.00	839.00	866.00	839.00	866.00	838.00	868.00	838.00	868.00	837.00	869.00	837.00	869.00	836.00	870.00	836.00	870.00	834.00	871.00	834.00	871.00	833.00	872.00	833.00	872.00	831.00	873.00	831.00	873.00	830.00	874.00	830.00	874.00	827.00	875.00	827.00	875.00	825.00	876.00	825.00	876.00	818.00	877.00	818.00	877.00	810.00	876.00	810.00	876.00	803.00	875.00	803.00	875.00	798.00	874.00	798.00	874.00	796.00	873.00	796.00	873.00	793.00	872.00	793.00	872.00	790.00	871.00	790.00	871.00	788.00	870.00	788.00	870.00	787.00	869.00	787.00	869.00	785.00	868.00	785.00	868.00	784.00	867.00	784.00	867.00	783.00	866.00	783.00	866.00	782.00	865.00	782.00	865.00	780.00	864.00	780.00	864.00	779.00	866.00	779.00	866.00	778.00	868.00	778.00	868.00	777.00	870.00	777.00	870.00	776.00	873.00	776.00	873.00	775.00	875.00	775.00	875.00	774.00	877.00	774.00	877.00	773.00	880.00	773.00	880.00	774.00	882.00	774.00	882.00	775.00	889.00	775.00	889.00	776.00	905.00	776.00	905.00	775.00	918.00	775.00	918.00	776.00	921.00	776.00	921.00	777.00	926.00	777.00	926.00	778.00	928.00	778.00	928.00	779.00	930.00	779.00	930.00	780.00	932.00	780.00	932.00	781.00	934.00	781.00	934.00	782.00	935.00	782.00	935.00	783.00	936.00	783.00	936.00	784.00	937.00	784.00	937.00	785.00	939.00	785.00	939.00	787.00	940.00	787.00	940.00	788.00	941.00	788.00	941.00	789.00	942.00	789.00	942.00	791.00	943.00	791.00	943.00	792.00	944.00	792.00	944.00	793.00	945.00	793.00	945.00	794.00	947.00	794.00	947.00	796.00	948.00	796.00	948.00	797.00	949.00	797.00	949.00	799.00	950.00	799.00	950.00	802.00	949.00	802.00	949.00	805.00	948.00	805.00	948.00	807.00	947.00	807.00	947.00	808.00	946.00	808.00	946.00	810.00	945.00	810.00	945.00	812.00	944.00	812.00	944.00	814.00	943.00	814.00	943.00	815.00	942.00	815.00	942.00	816.00	941.00	816.00	941.00	817.00	940.00	817.00	940.00	818.00	939.00	818.00	939.00	819.00	938.00	819.00	938.00	820.00	937.00	820.00	937.00	821.00	936.00	821.00	936.00	823.00	935.00	823.00	935.00	824.00	933.00	824.00	933.00	826.00	931.00	826.00	931.00	828.00	930.00	828.00	930.00	829.00	929.00	829.00	929.00	830.00	928.00	830.00	928.00	832.00	927.00	832.00	927.00	833.00	926.00	833.00	926.00	834.00	925.00	834.00	925.00	836.00	924.00	836.00	924.00	838.00	923.00	838.00	923.00	841.00	922.00	841.00	922.00	849.00	923.00	849.00	923.00	851.00	924.00	851.00	924.00	852.00	926.00	852.00	926.00	853.00	927.00	853.00	927.00	854.00	928.00	854.00	928.00	856.00	931.00	856.00	931.00	857.00	932.00	857.00	932.00	858.00	935.00	858.00	935.00	859.00	939.00	859.00	939.00	860.00	942.00	860.00	942.00	862.00	945.00	862.00	945.00	863.00	947.00	863.00	947.00	864.00	950.00	864.00
T0_thres.tif	0789-0472	215.51	359.19	2160.50	-23.92	0.0486	547.00	809.00	546.00	809.00	546.00	811.00	545.00	811.00	545.00	814.00	544.00	814.00	544.00	817.00	543.00	817.00	543.00	819.00	542.00	819.00	542.00	820.00	541.00	820.00	541.00	822.00	540.00	822.00	540.00	824.00	539.00	824.00	539.00	825.00	538.00	825.00	538.00	826.00	537.00	826.00	537.00	827.00	536.00	827.00	536.00	828.00	535.00	828.00	535.00	830.00	534.00	830.00	534.00	831.00	533.00	831.00	533.00	832.00	532.00	832.00	532.00	833.00	531.00	833.00	531.00	834.00	530.00	834.00	530.00	836.00	529.00	836.00	529.00	837.00	528.00	837.00	528.00	838.00	527.00	838.00	527.00	839.00	526.00	839.00	526.00	840.00	524.00	840.00	524.00	841.00	522.00	841.00	522.00	842.00	520.00	842.00	520.00	843.00	518.00	843.00	518.00	844.00	515.00	844.00	515.00	845.00	513.00	845.00	513.00	846.00	510.00	846.00	510.00	847.00	507.00	847.00	507.00	848.00	496.00	848.00	496.00	849.00	494.00	849.00	494.00	847.00	491.00	847.00	491.00	846.00	490.00	846.00	490.00	845.00	487.00	845.00	487.00	844.00	485.00	844.00	485.00	843.00	484.00	843.00	484.00	842.00	481.00	842.00	481.00	841.00	480.00	841.00	480.00	840.00	478.00	840.00	478.00	839.00	475.00	839.00	475.00	838.00	473.00	838.00	473.00	837.00	471.00	837.00	471.00	836.00	469.00	836.00	469.00	835.00	467.00	835.00	467.00	834.00	465.00	834.00	465.00	833.00	463.00	833.00	463.00	832.00	460.00	832.00	460.00	831.00	458.00	831.00	458.00	830.00	456.00	830.00	456.00	829.00	454.00	829.00	454.00	828.00	453.00	828.00	453.00	827.00	451.00	827.00	451.00	826.00	449.00	826.00	449.00	825.00	448.00	825.00	448.00	824.00	446.00	824.00	446.00	823.00	444.00	823.00	444.00	822.00	442.00	822.00	442.00	821.00	440.00	821.00	440.00	820.00	438.00	820.00	438.00	819.00	436.00	819.00	436.00	818.00	433.00	818.00	433.00	817.00	431.00	817.00	431.00	816.00	425.00	816.00	425.00	813.00	427.00	813.00	427.00	811.00	428.00	811.00	428.00	810.00	429.00	810.00	429.00	808.00	430.00	808.00	430.00	806.00	431.00	806.00	431.00	803.00	432.00	803.00	432.00	795.00	431.00	795.00	431.00	789.00	430.00	789.00	430.00	786.00	429.00	786.00	429.00	784.00	428.00	784.00	428.00	783.00	427.00	783.00	427.00	782.00	426.00	782.00	426.00	781.00	425.00	781.00	425.00	780.00	423.00	780.00	423.00	779.00	422.00	779.00	422.00	778.00	421.00	778.00	421.00	777.00	420.00	777.00	420.00	776.00	418.00	776.00	418.00	775.00	416.00	775.00	416.00	774.00	413.00	774.00	413.00	773.00	411.00	773.00	411.00	772.00	406.00	772.00	406.00	771.00	402.00	771.00	402.00	770.00	401.00	770.00	401.00	769.00	399.00	769.00	399.00	768.00	398.00	768.00	398.00	767.00	397.00	767.00	397.00	766.00	396.00	766.00	396.00	765.00	395.00	765.00	395.00	763.00	394.00	763.00	394.00	762.00	393.00	762.00	393.00	761.00	392.00	761.00	392.00	760.00	391.00	760.00	391.00	759.00	390.00	759.00	390.00	758.00	389.00	758.00	389.00	757.00	388.00	757.00	388.00	755.00	387.00	755.00	387.00	752.00	386.00	752.00	386.00	749.00	385.00	749.00	385.00	744.00	387.00	744.00	387.00	743.00	392.00	743.00	392.00	742.00	395.00	742.00	395.00	741.00	399.00	741.00	399.00	740.00	402.00	740.00	402.00	739.00	406.00	739.00	406.00	738.00	410.00	738.00	410.00	737.00	414.00	737.00	414.00	736.00	418.00	736.00	418.00	735.00	421.00	735.00	421.00	734.00	426.00	734.00	426.00	733.00	429.00	733.00	429.00	732.00	434.00	732.00	434.00	731.00	443.00	731.00	443.00	730.00	444.00	730.00	444.00	732.00	445.00	732.00	445.00	733.00	446.00	733.00	446.00	734.00	448.00	734.00	448.00	735.00	449.00	735.00	449.00	736.00	450.00	736.00	450.00	738.00	453.00	738.00	453.00	739.00	454.00	739.00	454.00	740.00	455.00	740.00	455.00	741.00	456.00	741.00	456.00	743.00	459.00	743.00	459.00	745.00	461.00	745.00	461.00	746.00	462.00	746.00	462.00	747.00	463.00	747.00	463.00	749.00	464.00	749.00	464.00	750.00	466.00	750.00	466.00	751.00	467.00	751.00	467.00	752.00	468.00	752.00	468.00	753.00	469.00	753.00	469.00	754.00	470.00	754.00	470.00	755.00	473.00	755.00	473.00	756.00	474.00	756.00	474.00	757.00	476.00	757.00	476.00	758.00	477.00	758.00	477.00	759.00	480.00	759.00	480.00	760.00	482.00	760.00	482.00	761.00	483.00	761.00	483.00	762.00	484.00	762.00	484.00	764.00	485.00	764.00	485.00	765.00	487.00	765.00	487.00	766.00	490.00	766.00	490.00	767.00	493.00	767.00	493.00	768.00	497.00	768.00	497.00	769.00	509.00	769.00	509.00	770.00	511.00	770.00	511.00	771.00	515.00	771.00	515.00	772.00	518.00	772.00	518.00	773.00	521.00	773.00	521.00	774.00	528.00	774.00	528.00	775.00	531.00	775.00	531.00	776.00	533.00	776.00	533.00	777.00	538.00	777.00	538.00	778.00	540.00	778.00	540.00	779.00	543.00	779.00	543.00	780.00	548.00	780.00	548.00	781.00	554.00	781.00	554.00	782.00	558.00	782.00	558.00	783.00	560.00	783.00	560.00	784.00	559.00	784.00	559.00	785.00	558.00	785.00	558.00	787.00	557.00	787.00	557.00	788.00	556.00	788.00	556.00	789.00	555.00	789.00	555.00	790.00	554.00	790.00	554.00	791.00	553.00	791.00	553.00	793.00	552.00	793.00	552.00	795.00	551.00	795.00	551.00	799.00	550.00	799.00	550.00	801.00	549.00	801.00	549.00	804.00	548.00	804.00	548.00	806.00	547.00	806.00
T0_thres.tif	0673-0489	221.83	305.51	746.48	44.03	0.0295	517.00	677.00	516.00	677.00	516.00	678.00	515.00	678.00	515.00	680.00	514.00	680.00	514.00	682.00	513.00	682.00	513.00	684.00	512.00	684.00	512.00	687.00	511.00	687.00	511.00	689.00	510.00	689.00	510.00	692.00	509.00	692.00	509.00	694.00	508.00	694.00	508.00	698.00	507.00	698.00	507.00	700.00	502.00	700.00	502.00	701.00	497.00	701.00	497.00	702.00	493.00	702.00	493.00	703.00	490.00	703.00	490.00	704.00	487.00	704.00	487.00	705.00	483.00	705.00	483.00	706.00	480.00	706.00	480.00	707.00	477.00	707.00	477.00	708.00	474.00	708.00	474.00	709.00	471.00	709.00	471.00	710.00	468.00	710.00	468.00	711.00	461.00	711.00	461.00	710.00	459.00	710.00	459.00	709.00	457.00	709.00	457.00	708.00	456.00	708.00	456.00	707.00	455.00	707.00	455.00	705.00	454.00	705.00	454.00	703.00	453.00	703.00	453.00	701.00	452.00	701.00	452.00	699.00	451.00	699.00	451.00	695.00	450.00	695.00	450.00	689.00	449.00	689.00	449.00	688.00	450.00	688.00	450.00	686.00	461.00	686.00	461.00	685.00	464.00	685.00	464.00	684.00	466.00	684.00	466.00	683.00	468.00	683.00	468.00	682.00	469.00	682.00	469.00	680.00	471.00	680.00	471.00	679.00	472.00	679.00	472.00	676.00	473.00	676.00	473.00	664.00	472.00	664.00	472.00	662.00	471.00	662.00	471.00	660.00	470.00	660.00	470.00	658.00	469.00	658.00	469.00	657.00	468.00	657.00	468.00	655.00	467.00	655.00	467.00	654.00	465.00	654.00	465.00	653.00	464.00	653.00	464.00	652.00	462.00	652.00	462.00	651.00	460.00	651.00	460.00	650.00	455.00	650.00	455.00	649.00	449.00	649.00	449.00	648.00	451.00	648.00	451.00	647.00	454.00	647.00	454.00	646.00	455.00	646.00	455.00	645.00	458.00	645.00	458.00	644.00	461.00	644.00	461.00	643.00	464.00	643.00	464.00	642.00	467.00	642.00	467.00	641.00	469.00	641.00	469.00	640.00	471.00	640.00	471.00	639.00	474.00	639.00	474.00	638.00	477.00	638.00	477.00	637.00	478.00	637.00	478.00	636.00	480.00	636.00	480.00	635.00	488.00	635.00	488.00	636.00	492.00	636.00	492.00	637.00	495.00	637.00	495.00	638.00	499.00	638.00	499.00	639.00	501.00	639.00	501.00	640.00	504.00	640.00	504.00	641.00	506.00	641.00	506.00	642.00	509.00	642.00	509.00	644.00	512.00	644.00	512.00	646.00	514.00	646.00	514.00	647.00	518.00	647.00	518.00	648.00	521.00	648.00	521.00	650.00	525.00	650.00	525.00	651.00	526.00	651.00	526.00	653.00	528.00	653.00	528.00	654.00	529.00	654.00	529.00	655.00	528.00	655.00	528.00	657.00	527.00	657.00	527.00	658.00	526.00	658.00	526.00	660.00	525.00	660.00	525.00	662.00	524.00	662.00	524.00	663.00	523.00	663.00	523.00	665.00	522.00	665.00	522.00	667.00	521.00	667.00	521.00	669.00	520.00	669.00	520.00	671.00	519.00	671.00	519.00	673.00	518.00	673.00	518.00	675.00	517.00	675.00
T0_thres.tif	0631-0411	186.09	285.85	1588.24	-70.51	0.0160	487.00	627.00	488.00	627.00	488.00	630.00	486.00	630.00	486.00	631.00	478.00	631.00	478.00	632.00	476.00	632.00	476.00	633.00	475.00	633.00	475.00	634.00	472.00	634.00	472.00	635.00	469.00	635.00	469.00	636.00	467.00	636.00	467.00	637.00	465.00	637.00	465.00	638.00	462.00	638.00	462.00	639.00	459.00	639.00	459.00	640.00	456.00	640.00	456.00	641.00	453.00	641.00	453.00	642.00	452.00	642.00	452.00	643.00	449.00	643.00	449.00	644.00	446.00	644.00	446.00	645.00	445.00	645.00	445.00	647.00	440.00	647.00	440.00	648.00	433.00	648.00	433.00	649.00	427.00	649.00	427.00	650.00	425.00	650.00	425.00	651.00	424.00	651.00	424.00	652.00	423.00	652.00	423.00	653.00	422.00	653.00	422.00	655.00	421.00	655.00	421.00	656.00	420.00	656.00	420.00	657.00	419.00	657.00	419.00	660.00	418.00	660.00	418.00	670.00	419.00	670.00	419.00	672.00	418.00	672.00	418.00	673.00	417.00	673.00	417.00	674.00	414.00	674.00	414.00	675.00	411.00	675.00	411.00	676.00	405.00	676.00	405.00	677.00	402.00	677.00	402.00	678.00	397.00	678.00	397.00	679.00	395.00	679.00	395.00	678.00	387.00	678.00	387.00	677.00	384.00	677.00	384.00	676.00	379.00	676.00	379.00	675.00	377.00	675.00	377.00	674.00	375.00	674.00	375.00	673.00	374.00	673.00	374.00	672.00	372.00	672.00	372.00	671.00	371.00	671.00	371.00	670.00	370.00	670.00	370.00	669.00	369.00	669.00	369.00	668.00	368.00	668.00	368.00	667.00	367.00	667.00	367.00	665.00	366.00	665.00	366.00	662.00	365.00	662.00	365.00	659.00	364.00	659.00	364.00	656.00	363.00	656.00	363.00	653.00	362.00	653.00	362.00	649.00	361.00	649.00	361.00	646.00	360.00	646.00	360.00	643.00	359.00	643.00	359.00	637.00	358.00	637.00	358.00	635.00	357.00	635.00	357.00	634.00	356.00	634.00	356.00	632.00	355.00	632.00	355.00	631.00	354.00	631.00	354.00	628.00	353.00	628.00	353.00	627.00	352.00	627.00	352.00	626.00	351.00	626.00	351.00	625.00	349.00	625.00	349.00	623.00	348.00	623.00	348.00	622.00	347.00	622.00	347.00	621.00	346.00	621.00	346.00	620.00	344.00	620.00	344.00	618.00	343.00	618.00	343.00	617.00	342.00	617.00	342.00	616.00	341.00	616.00	341.00	615.00	340.00	615.00	340.00	614.00	338.00	614.00	338.00	611.00	337.00	611.00	337.00	610.00	335.00	610.00	335.00	608.00	337.00	608.00	337.00	607.00	340.00	607.00	340.00	606.00	344.00	606.00	344.00	605.00	346.00	605.00	346.00	604.00	348.00	604.00	348.00	605.00	354.00	605.00	354.00	606.00	376.00	606.00	376.00	605.00	381.00	605.00	381.00	604.00	384.00	604.00	384.00	603.00	387.00	603.00	387.00	602.00	389.00	602.00	389.00	601.00	390.00	601.00	390.00	600.00	392.00	600.00	392.00	599.00	393.00	599.00	393.00	597.00	394.00	597.00	394.00	596.00	395.00	596.00	395.00	595.00	398.00	595.00	398.00	594.00	399.00	594.00	399.00	592.00	400.00	592.00	400.00	591.00	401.00	591.00	401.00	590.00	402.00	590.00	402.00	589.00	403.00	589.00	403.00	588.00	404.00	588.00	404.00	587.00	405.00	587.00	405.00	588.00	411.00	588.00	411.00	586.00	413.00	586.00	413.00	585.00	416.00	585.00	416.00	584.00	419.00	584.00	419.00	583.00	422.00	583.00	422.00	584.00	425.00	584.00	425.00	585.00	427.00	585.00	427.00	586.00	429.00	586.00	429.00	587.00	431.00	587.00	431.00	588.00	432.00	588.00	432.00	589.00	433.00	589.00	433.00	590.00	434.00	590.00	434.00	591.00	436.00	591.00	436.00	592.00	437.00	592.00	437.00	593.00	438.00	593.00	438.00	594.00	439.00	594.00	439.00	595.00	440.00	595.00	440.00	596.00	441.00	596.00	441.00	597.00	442.00	597.00	442.00	598.00	443.00	598.00	443.00	599.00	444.00	599.00	444.00	600.00	445.00	600.00	445.00	601.00	446.00	601.00	446.00	602.00	447.00	602.00	447.00	603.00	449.00	603.00	449.00	604.00	452.00	604.00	452.00	605.00	464.00	605.00	464.00	606.00	471.00	606.00	471.00	605.00	474.00	605.00	474.00	604.00	475.00	604.00	475.00	605.00	476.00	605.00	476.00	606.00	477.00	606.00	477.00	607.00	478.00	607.00	478.00	608.00	479.00	608.00	479.00	609.00	480.00	609.00	480.00	611.00	481.00	611.00	481.00	613.00	482.00	613.00	482.00	615.00	483.00	615.00	483.00	617.00	484.00	617.00	484.00	619.00	485.00	619.00	485.00	621.00	486.00	621.00	486.00	623.00	487.00	623.00
T0_thres.tif	0668-0348	153.33	305.11	2958.24	-50.29	0.0399	371.00	678.00	373.00	678.00	373.00	679.00	375.00	679.00	375.00	680.00	380.00	680.00	380.00	681.00	385.00	681.00	385.00	682.00	391.00	682.00	391.00	683.00	399.00	683.00	399.00	682.00	404.00	682.00	404.00	681.00	407.00	681.00	407.00	680.00	413.00	680.00	413.00	679.00	416.00	679.00	416.00	678.00	419.00	678.00	419.00	677.00	424.00	677.00	424.00	676.00	425.00	676.00	425.00	678.00	426.00	678.00	426.00	679.00	430.00	679.00	430.00	681.00	433.00	681.00	433.00	682.00	437.00	682.00	437.00	683.00	440.00	683.00	440.00	684.00	441.00	684.00	441.00	685.00	446.00	685.00	446.00	686.00	445.00	686.00	445.00	691.00	446.00	691.00	446.00	699.00	447.00	699.00	447.00	703.00	448.00	703.00	448.00	705.00	449.00	705.00	449.00	707.00	450.00	707.00	450.00	709.00	451.00	709.00	451.00	711.00	452.00	711.00	452.00	713.00	451.00	713.00	451.00	718.00	450.00	718.00	450.00	723.00	449.00	723.00	449.00	727.00	448.00	727.00	448.00	726.00	441.00	726.00	441.00	727.00	432.00	727.00	432.00	728.00	427.00	728.00	427.00	729.00	424.00	729.00	424.00	730.00	419.00	730.00	419.00	731.00	416.00	731.00	416.00	732.00	412.00	732.00	412.00	733.00	408.00	733.00	408.00	734.00	404.00	734.00	404.00	735.00	400.00	735.00	400.00	736.00	397.00	736.00	397.00	737.00	393.00	737.00	393.00	738.00	390.00	738.00	390.00	739.00	385.00	739.00	385.00	738.00	384.00	738.00	384.00	737.00	382.00	737.00	382.00	736.00	381.00	736.00	381.00	735.00	380.00	735.00	380.00	734.00	379.00	734.00	379.00	733.00	376.00	733.00	376.00	732.00	375.00	732.00	375.00	731.00	374.00	731.00	374.00	729.00	373.00	729.00	373.00	728.00	371.00	728.00	371.00	726.00	369.00	726.00	369.00	725.00	368.00	725.00	368.00	724.00	367.00	724.00	367.00	723.00	365.00	723.00	365.00	722.00	362.00	722.00	362.00	721.00	360.00	721.00	360.00	720.00	356.00	720.00	356.00	719.00	354.00	719.00	354.00	718.00	350.00	718.00	350.00	717.00	344.00	717.00	344.00	716.00	333.00	716.00	333.00	717.00	330.00	717.00	330.00	718.00	325.00	718.00	325.00	719.00	323.00	719.00	323.00	720.00	319.00	720.00	319.00	721.00	317.00	721.00	317.00	720.00	316.00	720.00	316.00	719.00	315.00	719.00	315.00	718.00	314.00	718.00	314.00	717.00	313.00	717.00	313.00	716.00	311.00	716.00	311.00	715.00	310.00	715.00	310.00	712.00	309.00	712.00	309.00	711.00	307.00	711.00	307.00	709.00	306.00	709.00	306.00	707.00	305.00	707.00	305.00	704.00	304.00	704.00	304.00	702.00	303.00	702.00	303.00	700.00	302.00	700.00	302.00	697.00	301.00	697.00	301.00	696.00	300.00	696.00	300.00	694.00	299.00	694.00	299.00	690.00	298.00	690.00	298.00	689.00	296.00	689.00	296.00	688.00	295.00	688.00	295.00	686.00	292.00	686.00	292.00	684.00	290.00	684.00	290.00	683.00	288.00	683.00	288.00	682.00	285.00	682.00	285.00	681.00	282.00	681.00	282.00	679.00	281.00	679.00	281.00	678.00	279.00	678.00	279.00	677.00	276.00	677.00	276.00	676.00	274.00	676.00	274.00	675.00	267.00	675.00	267.00	674.00	262.00	674.00	262.00	673.00	258.00	673.00	258.00	672.00	245.00	672.00	245.00	670.00	246.00	670.00	246.00	668.00	247.00	668.00	247.00	663.00	248.00	663.00	248.00	660.00	249.00	660.00	249.00	652.00	250.00	652.00	250.00	638.00	249.00	638.00	249.00	635.00	250.00	635.00	250.00	616.00	251.00	616.00	251.00	613.00	252.00	613.00	252.00	610.00	253.00	610.00	253.00	606.00	255.00	606.00	255.00	605.00	256.00	605.00	256.00	604.00	258.00	604.00	258.00	601.00	259.00	601.00	259.00	600.00	260.00	600.00	260.00	599.00	261.00	599.00	261.00	598.00	265.00	598.00	265.00	597.00	275.00	597.00	275.00	598.00	278.00	598.00	278.00	599.00	281.00	599.00	281.00	600.00	286.00	600.00	286.00	601.00	291.00	601.00	291.00	602.00	296.00	602.00	296.00	603.00	306.00	603.00	306.00	604.00	310.00	604.00	310.00	605.00	319.00	605.00	319.00	606.00	322.00	606.00	322.00	607.00	324.00	607.00	324.00	608.00	326.00	608.00	326.00	609.00	330.00	609.00	330.00	611.00	331.00	611.00	331.00	612.00	332.00	612.00	332.00	614.00	333.00	614.00	333.00	615.00	334.00	615.00	334.00	616.00	335.00	616.00	335.00	618.00	336.00	618.00	336.00	619.00	337.00	619.00	337.00	620.00	338.00	620.00	338.00	621.00	339.00	621.00	339.00	622.00	340.00	622.00	340.00	623.00	342.00	623.00	342.00	625.00	343.00	625.00	343.00	626.00	344.00	626.00	344.00	627.00	346.00	627.00	346.00	629.00	347.00	629.00	347.00	630.00	348.00	630.00	348.00	631.00	349.00	631.00	349.00	632.00	350.00	632.00	350.00	633.00	352.00	633.00	352.00	636.00	353.00	636.00	353.00	639.00	354.00	639.00	354.00	641.00	355.00	641.00	355.00	645.00	356.00	645.00	356.00	648.00	357.00	648.00	357.00	651.00	358.00	651.00	358.00	655.00	359.00	655.00	359.00	660.00	360.00	660.00	360.00	663.00	361.00	663.00	361.00	666.00	362.00	666.00	362.00	669.00	363.00	669.00	363.00	671.00	364.00	671.00	364.00	672.00	365.00	672.00	365.00	673.00	366.00	673.00	366.00	674.00	367.00	674.00	367.00	675.00	368.00	675.00	368.00	676.00	370.00	676.00	370.00	677.00	371.00	677.00
T0_thres.tif	0594-0260	111.51	268.10	3279.40	73.56	0.0077	355.00	590.00	354.00	590.00	354.00	591.00	353.00	591.00	353.00	593.00	352.00	593.00	352.00	595.00	351.00	595.00	351.00	596.00	350.00	596.00	350.00	598.00	349.00	598.00	349.00	599.00	346.00	599.00	346.00	600.00	344.00	600.00	344.00	601.00	342.00	601.00	342.00	602.00	338.00	602.00	338.00	603.00	335.00	603.00	335.00	604.00	331.00	604.00	331.00	605.00	330.00	605.00	330.00	604.00	328.00	604.00	328.00	603.00	326.00	603.00	326.00	602.00	321.00	602.00	321.00	601.00	314.00	601.00	314.00	600.00	310.00	600.00	310.00	599.00	300.00	599.00	300.00	598.00	293.00	598.00	293.00	597.00	290.00	597.00	290.00	596.00	285.00	596.00	285.00	595.00	282.00	595.00	282.00	594.00	279.00	594.00	279.00	593.00	275.00	593.00	275.00	592.00	270.00	592.00	270.00	593.00	263.00	593.00	263.00	594.00	260.00	594.00	260.00	595.00	259.00	595.00	259.00	596.00	258.00	596.00	258.00	597.00	257.00	597.00	257.00	598.00	256.00	598.00	256.00	599.00	255.00	599.00	255.00	600.00	254.00	600.00	254.00	601.00	253.00	601.00	253.00	602.00	251.00	602.00	251.00	604.00	250.00	604.00	250.00	605.00	249.00	605.00	249.00	607.00	248.00	607.00	248.00	610.00	247.00	610.00	247.00	613.00	246.00	613.00	246.00	633.00	245.00	633.00	245.00	639.00	246.00	639.00	246.00	650.00	245.00	650.00	245.00	658.00	244.00	658.00	244.00	661.00	243.00	661.00	243.00	665.00	242.00	665.00	242.00	668.00	241.00	668.00	241.00	670.00	240.00	670.00	240.00	673.00	223.00	673.00	223.00	674.00	218.00	674.00	218.00	675.00	207.00	675.00	207.00	674.00	201.00	674.00	201.00	673.00	199.00	673.00	199.00	672.00	197.00	672.00	197.00	671.00	194.00	671.00	194.00	670.00	192.00	670.00	192.00	669.00	190.00	669.00	190.00	668.00	187.00	668.00	187.00	667.00	184.00	667.00	184.00	666.00	182.00	666.00	182.00	665.00	181.00	665.00	181.00	664.00	180.00	664.00	180.00	663.00	178.00	663.00	178.00	662.00	177.00	662.00	177.00	661.00	175.00	661.00	175.00	660.00	174.00	660.00	174.00	659.00	172.00	659.00	172.00	658.00	171.00	658.00	171.00	647.00	170.00	647.00	170.00	642.00	169.00	642.00	169.00	636.00	168.00	636.00	168.00	633.00	167.00	633.00	167.00	630.00	166.00	630.00	166.00	628.00	165.00	628.00	165.00	627.00	164.00	627.00	164.00	624.00	163.00	624.00	163.00	622.00	162.00	622.00	162.00	621.00	161.00	621.00	161.00	617.00	162.00	617.00	162.00	616.00	163.00	616.00	163.00	615.00	165.00	615.00	165.00	614.00	166.00	614.00	166.00	611.00	167.00	611.00	167.00	610.00	168.00	610.00	168.00	609.00	169.00	609.00	169.00	608.00	171.00	608.00	171.00	605.00	172.00	605.00	172.00	604.00	175.00	604.00	175.00	601.00	177.00	601.00	177.00	599.00	179.00	599.00	179.00	597.00	180.00	597.00	180.00	596.00	181.00	596.00	181.00	595.00	182.00	595.00	182.00	594.00	183.00	594.00	183.00	591.00	185.00	591.00	185.00	589.00	186.00	589.00	186.00	587.00	187.00	587.00	187.00	585.00	188.00	585.00	188.00	583.00	189.00	583.00	189.00	581.00	190.00	581.00	190.00	580.00	191.00	580.00	191.00	577.00	192.00	577.00	192.00	575.00	193.00	575.00	193.00	572.00	194.00	572.00	194.00	561.00	195.00	561.00	195.00	548.00	196.00	548.00	196.00	542.00	197.00	542.00	197.00	539.00	198.00	539.00	198.00	536.00	199.00	536.00	199.00	532.00	200.00	532.00	200.00	528.00	201.00	528.00	201.00	526.00	202.00	526.00	202.00	523.00	204.00	523.00	204.00	522.00	205.00	522.00	205.00	520.00	206.00	520.00	206.00	519.00	207.00	519.00	207.00	518.00	208.00	518.00	208.00	517.00	209.00	517.00	209.00	516.00	210.00	516.00	210.00	515.00	211.00	515.00	211.00	514.00	216.00	514.00	216.00	515.00	220.00	515.00	220.00	516.00	222.00	516.00	222.00	517.00	223.00	517.00	223.00	519.00	226.00	519.00	226.00	520.00	227.00	520.00	227.00	522.00	228.00	522.00	228.00	523.00	231.00	523.00	231.00	525.00	234.00	525.00	234.00	527.00	237.00	527.00	237.00	528.00	264.00	528.00	264.00	529.00	270.00	529.00	270.00	530.00	277.00	530.00	277.00	529.00	290.00	529.00	290.00	530.00	293.00	530.00	293.00	531.00	296.00	531.00	296.00	532.00	299.00	532.00	299.00	534.00	300.00	534.00	300.00	535.00	301.00	535.00	301.00	536.00	302.00	536.00	302.00	538.00	303.00	538.00	303.00	539.00	304.00	539.00	304.00	541.00	305.00	541.00	305.00	543.00	306.00	543.00	306.00	544.00	308.00	544.00	308.00	545.00	309.00	545.00	309.00	546.00	310.00	546.00	310.00	548.00	311.00	548.00	311.00	549.00	312.00	549.00	312.00	550.00	313.00	550.00	313.00	551.00	314.00	551.00	314.00	552.00	315.00	552.00	315.00	553.00	316.00	553.00	316.00	554.00	317.00	554.00	317.00	556.00	318.00	556.00	318.00	557.00	335.00	557.00	335.00	556.00	342.00	556.00	342.00	557.00	345.00	557.00	345.00	558.00	350.00	558.00	350.00	559.00	353.00	559.00	353.00	560.00	355.00	560.00	355.00	562.00	356.00	562.00	356.00	564.00	357.00	564.00	357.00	566.00	358.00	566.00	358.00	569.00	359.00	569.00	359.00	579.00	358.00	579.00	358.00	583.00	357.00	583.00	357.00	586.00	356.00	586.00	356.00	587.00	355.00	587.00
T0_thres.tif	0771-0166	68.19	340.23	5343.80	24.66	0.0158	303.00	713.00	304.00	713.00	304.00	715.00	305.00	715.00	305.00	716.00	306.00	716.00	306.00	717.00	308.00	717.00	308.00	720.00	309.00	720.00	309.00	721.00	310.00	721.00	310.00	722.00	311.00	722.00	311.00	724.00	310.00	724.00	310.00	725.00	309.00	725.00	309.00	726.00	308.00	726.00	308.00	727.00	307.00	727.00	307.00	728.00	306.00	728.00	306.00	729.00	305.00	729.00	305.00	730.00	303.00	730.00	303.00	733.00	302.00	733.00	302.00	732.00	301.00	732.00	301.00	731.00	299.00	731.00	299.00	730.00	297.00	730.00	297.00	729.00	291.00	729.00	291.00	730.00	289.00	730.00	289.00	731.00	287.00	731.00	287.00	733.00	286.00	733.00	286.00	734.00	285.00	734.00	285.00	735.00	284.00	735.00	284.00	736.00	283.00	736.00	283.00	738.00	282.00	738.00	282.00	740.00	281.00	740.00	281.00	747.00	279.00	747.00	279.00	746.00	277.00	746.00	277.00	745.00	275.00	745.00	275.00	744.00	273.00	744.00	273.00	743.00	272.00	743.00	272.00	742.00	270.00	742.00	270.00	741.00	269.00	741.00	269.00	740.00	267.00	740.00	267.00	739.00	266.00	739.00	266.00	738.00	264.00	738.00	264.00	737.00	262.00	737.00	262.00	736.00	260.00	736.00	260.00	735.00	256.00	735.00	256.00	734.00	253.00	734.00	253.00	733.00	250.00	733.00	250.00	732.00	243.00	732.00	243.00	731.00	237.00	731.00	237.00	732.00	227.00	732.00	227.00	733.00	225.00	733.00	225.00	734.00	223.00	734.00	223.00	735.00	222.00	735.00	222.00	736.00	220.00	736.00	220.00	738.00	218.00	738.00	218.00	740.00	217.00	740.00	217.00	741.00	216.00	741.00	216.00	742.00	215.00	742.00	215.00	743.00	214.00	743.00	214.00	746.00	213.00	746.00	213.00	748.00	212.00	748.00	212.00	750.00	211.00	750.00	211.00	753.00	210.00	753.00	210.00	772.00	205.00	772.00	205.00	773.00	203.00	773.00	203.00	774.00	200.00	774.00	200.00	775.00	197.00	775.00	197.00	774.00	193.00	774.00	193.00	772.00	192.00	772.00	192.00	771.00	191.00	771.00	191.00	768.00	190.00	768.00	190.00	767.00	189.00	767.00	189.00	766.00	187.00	766.00	187.00	765.00	186.00	765.00	186.00	762.00	185.00	762.00	185.00	761.00	182.00	761.00	182.00	759.00	181.00	759.00	181.00	758.00	180.00	758.00	180.00	757.00	178.00	757.00	178.00	756.00	176.00	756.00	176.00	755.00	175.00	755.00	175.00	754.00	173.00	754.00	173.00	753.00	164.00	753.00	164.00	754.00	162.00	754.00	162.00	755.00	161.00	755.00	161.00	756.00	160.00	756.00	160.00	757.00	159.00	757.00	159.00	758.00	158.00	758.00	158.00	760.00	157.00	760.00	157.00	762.00	156.00	762.00	156.00	764.00	155.00	764.00	155.00	768.00	154.00	768.00	154.00	774.00	153.00	774.00	153.00	779.00	152.00	779.00	152.00	783.00	151.00	783.00	151.00	788.00	150.00	788.00	150.00	791.00	149.00	791.00	149.00	795.00	148.00	795.00	148.00	798.00	147.00	798.00	147.00	804.00	146.00	804.00	146.00	812.00	147.00	812.00	147.00	816.00	146.00	816.00	146.00	825.00	145.00	825.00	145.00	835.00	143.00	835.00	143.00	837.00	142.00	837.00	142.00	838.00	141.00	838.00	141.00	840.00	140.00	840.00	140.00	842.00	139.00	842.00	139.00	845.00	138.00	845.00	138.00	849.00	137.00	849.00	137.00	855.00	136.00	855.00	136.00	860.00	135.00	860.00	135.00	869.00	134.00	869.00	134.00	877.00	133.00	877.00	133.00	884.00	131.00	884.00	131.00	883.00	124.00	883.00	124.00	884.00	121.00	884.00	121.00	885.00	118.00	885.00	118.00	886.00	117.00	886.00	117.00	887.00	114.00	887.00	114.00	886.00	113.00	886.00	113.00	883.00	111.00	883.00	111.00	882.00	110.00	882.00	110.00	881.00	108.00	881.00	108.00	880.00	107.00	880.00	107.00	879.00	105.00	879.00	105.00	878.00	104.00	878.00	104.00	877.00	103.00	877.00	103.00	876.00	102.00	876.00	102.00	875.00	100.00	875.00	100.00	873.00	99.00	873.00	99.00	872.00	97.00	872.00	97.00	870.00	95.00	870.00	95.00	869.00	94.00	869.00	94.00	866.00	92.00	866.00	92.00	863.00	91.00	863.00	91.00	861.00	90.00	861.00	90.00	859.00	89.00	859.00	89.00	857.00	88.00	857.00	88.00	855.00	87.00	855.00	87.00	854.00	86.00	854.00	86.00	852.00	85.00	852.00	85.00	850.00	84.00	850.00	84.00	847.00	83.00	847.00	83.00	845.00	81.00	845.00	81.00	842.00	79.00	842.00	79.00	841.00	78.00	841.00	78.00	839.00	77.00	839.00	77.00	838.00	76.00	838.00	76.00	837.00	74.00	837.00	74.00	836.00	73.00	836.00	73.00	835.00	70.00	835.00	70.00	834.00	69.00	834.00	69.00	832.00	67.00	832.00	67.00	831.00	65.00	831.00	65.00	830.00	62.00	830.00	62.00	829.00	63.00	829.00	63.00	827.00	64.00	827.00	64.00	825.00	65.00	825.00	65.00	824.00	66.00	824.00	66.00	822.00	67.00	822.00	67.00	821.00	68.00	821.00	68.00	819.00	69.00	819.00	69.00	817.00	70.00	817.00	70.00	816.00	71.00	816.00	71.00	814.00	72.00	814.00	72.00	813.00	73.00	813.00	73.00	811.00	74.00	811.00	74.00	810.00	75.00	810.00	75.00	807.00	77.00	807.00	77.00	806.00	78.00	806.00	78.00	804.00	79.00	804.00	79.00	803.00	80.00	803.00	80.00	801.00	81.00	801.00	81.00	800.00	82.00	800.00	82.00	798.00	83.00	798.00	83.00	796.00	84.00	796.00	84.00	794.00	85.00	794.00	85.00	791.00	86.00	791.00	86.00	789.00	87.00	789.00	87.00	774.00	86.00	774.00	86.00	772.00	85.00	772.00	85.00	770.00	83.00	770.00	83.00	769.00	79.00	769.00	79.00	768.00	75.00	768.00	75.00	769.00	67.00	769.00	67.00	770.00	63.00	770.00	63.00	771.00	59.00	771.00	59.00	772.00	57.00	772.00	57.00	773.00	56.00	773.00	56.00	774.00	52.00	774.00	52.00	775.00	50.00	775.00	50.00	776.00	48.00	776.00	48.00	777.00	46.00	777.00	46.00	778.00	37.00	778.00	37.00	777.00	35.00	777.00	35.00	776.00	34.00	776.00	34.00	775.00	32.00	775.00	32.00	774.00	31.00	774.00	31.00	773.00	30.00	773.00	30.00	772.00	29.00	772.00	29.00	771.00	28.00	771.00	28.00	770.00	27.00	770.00	27.00	769.00	26.00	769.00	26.00	768.00	25.00	768.00	25.00	766.00	24.00	766.00	24.00	763.00	23.00	763.00	23.00	760.00	22.00	760.00	22.00	747.00	23.00	747.00	23.00	743.00	24.00	743.00	24.00	741.00	25.00	741.00	25.00	740.00	26.00	740.00	26.00	737.00	27.00	737.00	27.00	736.00	28.00	736.00	28.00	735.00	31.00	735.00	31.00	734.00	32.00	734.00	32.00	732.00	36.00	732.00	36.00	731.00	38.00	731.00	38.00	729.00	39.00	729.00	39.00	728.00	42.00	728.00	42.00	727.00	44.00	727.00	44.00	726.00	46.00	726.00	46.00	725.00	48.00	725.00	48.00	724.00	50.00	724.00	50.00	722.00	52.00	722.00	52.00	721.00	54.00	721.00	54.00	720.00	56.00	720.00	56.00	719.00	58.00	719.00	58.00	718.00	60.00	718.00	60.00	717.00	62.00	717.00	62.00	716.00	64.00	716.00	64.00	715.00	67.00	715.00	67.00	714.00	70.00	714.00	70.00	713.00	75.00	713.00	75.00	712.00	83.00	712.00	83.00	711.00	95.00	711.00	95.00	710.00	102.00	710.00	102.00	709.00	109.00	709.00	109.00	708.00	111.00	708.00	111.00	706.00	112.00	706.00	112.00	705.00	113.00	705.00	113.00	704.00	114.00	704.00	114.00	703.00	116.00	703.00	116.00	702.00	117.00	702.00	117.00	701.00	118.00	701.00	118.00	699.00	119.00	699.00	119.00	696.00	120.00	696.00	120.00	693.00	121.00	693.00	121.00	691.00	122.00	691.00	122.00	686.00	123.00	686.00	123.00	682.00	124.00	682.00	124.00	679.00	125.00	679.00	125.00	676.00	126.00	676.00	126.00	673.00	127.00	673.00	127.00	671.00	128.00	671.00	128.00	669.00	129.00	669.00	129.00	666.00	130.00	666.00	130.00	664.00	131.00	664.00	131.00	663.00	132.00	663.00	132.00	661.00	133.00	661.00	133.00	658.00	136.00	658.00	136.00	657.00	137.00	657.00	137.00	656.00	138.00	656.00	138.00	655.00	140.00	655.00	140.00	657.00	141.00	657.00	141.00	658.00	142.00	658.00	142.00	660.00	145.00	660.00	145.00	661.00	146.00	661.00	146.00	663.00	148.00	663.00	148.00	664.00	150.00	664.00	150.00	666.00	154.00	666.00	154.00	667.00	156.00	667.00	156.00	668.00	164.00	668.00	164.00	667.00	167.00	667.00	167.00	666.00	168.00	666.00	168.00	664.00	171.00	664.00	171.00	665.00	173.00	665.00	173.00	666.00	176.00	666.00	176.00	668.00	177.00	668.00	177.00	669.00	180.00	669.00	180.00	670.00	182.00	670.00	182.00	671.00	183.00	671.00	183.00	672.00	186.00	672.00	186.00	673.00	188.00	673.00	188.00	674.00	190.00	674.00	190.00	675.00	193.00	675.00	193.00	676.00	197.00	676.00	197.00	677.00	199.00	677.00	199.00	678.00	203.00	678.00	203.00	679.00	220.00	679.00	220.00	678.00	225.00	678.00	225.00	677.00	245.00	677.00	245.00	676.00	248.00	676.00	248.00	677.00	253.00	677.00	253.00	676.00	256.00	676.00	256.00	677.00	260.00	677.00	260.00	678.00	263.00	678.00	263.00	679.00	270.00	679.00	270.00	680.00	274.00	680.00	274.00	681.00	275.00	681.00	275.00	682.00	277.00	682.00	277.00	683.00	280.00	683.00	280.00	684.00	281.00	684.00	281.00	685.00	283.00	685.00	283.00	686.00	284.00	686.00	284.00	687.00	288.00	687.00	288.00	688.00	290.00	688.00	290.00	689.00	291.00	689.00	291.00	690.00	293.00	690.00	293.00	693.00	294.00	693.00	294.00	694.00	295.00	694.00	295.00	696.00	296.00	696.00	296.00	698.00	297.00	698.00	297.00	701.00	298.00	701.00	298.00	704.00	299.00	704.00	299.00	706.00	300.00	706.00	300.00	708.00	301.00	708.00	301.00	709.00	302.00	709.00	302.00	711.00	303.00	711.00
T0_thres.tif	0795-0321	141.30	363.64	2584.17	-22.24	0.0515	355.00	794.00	358.00	794.00	358.00	795.00	359.00	795.00	359.00	796.00	372.00	796.00	372.00	795.00	377.00	795.00	377.00	794.00	380.00	794.00	380.00	793.00	383.00	793.00	383.00	792.00	384.00	792.00	384.00	791.00	386.00	791.00	386.00	790.00	389.00	790.00	389.00	789.00	391.00	789.00	391.00	788.00	392.00	788.00	392.00	787.00	393.00	787.00	393.00	786.00	394.00	786.00	394.00	784.00	397.00	784.00	397.00	781.00	398.00	781.00	398.00	780.00	400.00	780.00	400.00	779.00	401.00	779.00	401.00	778.00	402.00	778.00	402.00	777.00	403.00	777.00	403.00	776.00	404.00	776.00	404.00	775.00	405.00	775.00	405.00	776.00	409.00	776.00	409.00	777.00	412.00	777.00	412.00	778.00	415.00	778.00	415.00	779.00	416.00	779.00	416.00	780.00	418.00	780.00	418.00	781.00	420.00	781.00	420.00	782.00	421.00	782.00	421.00	783.00	422.00	783.00	422.00	784.00	423.00	784.00	423.00	785.00	424.00	785.00	424.00	786.00	425.00	786.00	425.00	788.00	426.00	788.00	426.00	790.00	427.00	790.00	427.00	797.00	428.00	797.00	428.00	800.00	427.00	800.00	427.00	804.00	426.00	804.00	426.00	806.00	425.00	806.00	425.00	807.00	424.00	807.00	424.00	809.00	423.00	809.00	423.00	811.00	422.00	811.00	422.00	812.00	421.00	812.00	421.00	813.00	420.00	813.00	420.00	817.00	419.00	817.00	419.00	818.00	417.00	818.00	417.00	819.00	414.00	819.00	414.00	820.00	411.00	820.00	411.00	821.00	409.00	821.00	409.00	822.00	407.00	822.00	407.00	823.00	404.00	823.00	404.00	824.00	400.00	824.00	400.00	825.00	398.00	825.00	398.00	826.00	394.00	826.00	394.00	827.00	389.00	827.00	389.00	828.00	386.00	828.00	386.00	829.00	384.00	829.00	384.00	830.00	380.00	830.00	380.00	831.00	376.00	831.00	376.00	832.00	373.00	832.00	373.00	833.00	370.00	833.00	370.00	834.00	367.00	834.00	367.00	835.00	364.00	835.00	364.00	836.00	361.00	836.00	361.00	837.00	360.00	837.00	360.00	838.00	358.00	838.00	358.00	839.00	356.00	839.00	356.00	840.00	354.00	840.00	354.00	841.00	352.00	841.00	352.00	842.00	351.00	842.00	351.00	843.00	350.00	843.00	350.00	844.00	348.00	844.00	348.00	845.00	347.00	845.00	347.00	846.00	346.00	846.00	346.00	847.00	344.00	847.00	344.00	848.00	343.00	848.00	343.00	849.00	342.00	849.00	342.00	850.00	340.00	850.00	340.00	851.00	339.00	851.00	339.00	852.00	337.00	852.00	337.00	853.00	334.00	853.00	334.00	854.00	332.00	854.00	332.00	855.00	322.00	855.00	322.00	854.00	320.00	854.00	320.00	853.00	317.00	853.00	317.00	851.00	316.00	851.00	316.00	850.00	314.00	850.00	314.00	849.00	313.00	849.00	313.00	848.00	312.00	848.00	312.00	847.00	311.00	847.00	311.00	846.00	307.00	846.00	307.00	847.00	306.00	847.00	306.00	848.00	304.00	848.00	304.00	849.00	297.00	849.00	297.00	848.00	292.00	848.00	292.00	847.00	283.00	847.00	283.00	848.00	281.00	848.00	281.00	847.00	275.00	847.00	275.00	846.00	269.00	846.00	269.00	845.00	264.00	845.00	264.00	844.00	261.00	844.00	261.00	843.00	260.00	843.00	260.00	842.00	258.00	842.00	258.00	841.00	257.00	841.00	257.00	838.00	255.00	838.00	255.00	837.00	254.00	837.00	254.00	833.00	255.00	833.00	255.00	830.00	257.00	830.00	257.00	828.00	258.00	828.00	258.00	827.00	259.00	827.00	259.00	825.00	260.00	825.00	260.00	824.00	261.00	824.00	261.00	822.00	262.00	822.00	262.00	821.00	263.00	821.00	263.00	814.00	262.00	814.00	262.00	810.00	261.00	810.00	261.00	808.00	260.00	808.00	260.00	806.00	259.00	806.00	259.00	804.00	258.00	804.00	258.00	803.00	257.00	803.00	257.00	801.00	256.00	801.00	256.00	797.00	255.00	797.00	255.00	793.00	252.00	793.00	252.00	792.00	247.00	792.00	247.00	791.00	241.00	791.00	241.00	790.00	236.00	790.00	236.00	789.00	233.00	789.00	233.00	788.00	231.00	788.00	231.00	787.00	230.00	787.00	230.00	786.00	229.00	786.00	229.00	785.00	228.00	785.00	228.00	784.00	227.00	784.00	227.00	783.00	225.00	783.00	225.00	780.00	222.00	780.00	222.00	777.00	219.00	777.00	219.00	775.00	217.00	775.00	217.00	774.00	216.00	774.00	216.00	772.00	215.00	772.00	215.00	770.00	214.00	770.00	214.00	755.00	215.00	755.00	215.00	753.00	216.00	753.00	216.00	750.00	217.00	750.00	217.00	748.00	218.00	748.00	218.00	746.00	219.00	746.00	219.00	745.00	220.00	745.00	220.00	742.00	222.00	742.00	222.00	741.00	223.00	741.00	223.00	740.00	224.00	740.00	224.00	739.00	225.00	739.00	225.00	738.00	227.00	738.00	227.00	737.00	229.00	737.00	229.00	736.00	246.00	736.00	246.00	737.00	251.00	737.00	251.00	738.00	254.00	738.00	254.00	739.00	256.00	739.00	256.00	740.00	260.00	740.00	260.00	741.00	262.00	741.00	262.00	743.00	263.00	743.00	263.00	744.00	265.00	744.00	265.00	745.00	266.00	745.00	266.00	746.00	268.00	746.00	268.00	747.00	271.00	747.00	271.00	749.00	275.00	749.00	275.00	750.00	277.00	750.00	277.00	752.00	279.00	752.00	279.00	753.00	280.00	753.00	280.00	754.00	282.00	754.00	282.00	755.00	286.00	755.00	286.00	756.00	287.00	756.00	287.00	757.00	288.00	757.00	288.00	758.00	289.00	758.00	289.00	760.00	291.00	760.00	291.00	762.00	292.00	762.00	292.00	763.00	294.00	763.00	294.00	765.00	297.00	765.00	297.00	767.00	299.00	767.00	299.00	769.00	301.00	769.00	301.00	770.00	302.00	770.00	302.00	771.00	305.00	771.00	305.00	773.00	306.00	773.00	306.00	774.00	307.00	774.00	307.00	775.00	310.00	775.00	310.00	776.00	312.00	776.00	312.00	778.00	315.00	778.00	315.00	779.00	325.00	779.00	325.00	780.00	326.00	780.00	326.00	781.00	328.00	781.00	328.00	782.00	331.00	782.00	331.00	784.00	334.00	784.00	334.00	785.00	335.00	785.00	335.00	786.00	337.00	786.00	337.00	787.00	339.00	787.00	339.00	788.00	340.00	788.00	340.00	789.00	344.00	789.00	344.00	790.00	346.00	790.00	346.00	791.00	350.00	791.00	350.00	792.00	353.00	792.00	353.00	793.00	355.00	793.00
T0_thres.tif	0756-0352	160.41	343.49	823.98	69.87	0.0162	381.00	751.00	382.00	751.00	382.00	753.00	383.00	753.00	383.00	756.00	384.00	756.00	384.00	758.00	385.00	758.00	385.00	759.00	386.00	759.00	386.00	761.00	387.00	761.00	387.00	762.00	388.00	762.00	388.00	763.00	389.00	763.00	389.00	764.00	390.00	764.00	390.00	765.00	391.00	765.00	391.00	766.00	392.00	766.00	392.00	767.00	393.00	767.00	393.00	768.00	394.00	768.00	394.00	769.00	395.00	769.00	395.00	770.00	396.00	770.00	396.00	771.00	397.00	771.00	397.00	772.00	398.00	772.00	398.00	773.00	399.00	773.00	399.00	774.00	398.00	774.00	398.00	776.00	396.00	776.00	396.00	778.00	395.00	778.00	395.00	779.00	394.00	779.00	394.00	780.00	393.00	780.00	393.00	781.00	392.00	781.00	392.00	782.00	391.00	782.00	391.00	783.00	389.00	783.00	389.00	784.00	388.00	784.00	388.00	785.00	387.00	785.00	387.00	786.00	384.00	786.00	384.00	787.00	382.00	787.00	382.00	788.00	381.00	788.00	381.00	789.00	378.00	789.00	378.00	790.00	375.00	790.00	375.00	791.00	370.00	791.00	370.00	792.00	363.00	792.00	363.00	791.00	360.00	791.00	360.00	790.00	357.00	790.00	357.00	789.00	355.00	789.00	355.00	788.00	354.00	788.00	354.00	787.00	350.00	787.00	350.00	786.00	346.00	786.00	346.00	785.00	344.00	785.00	344.00	784.00	343.00	784.00	343.00	783.00	341.00	783.00	341.00	782.00	339.00	782.00	339.00	781.00	336.00	781.00	336.00	780.00	335.00	780.00	335.00	779.00	333.00	779.00	333.00	778.00	332.00	778.00	332.00	777.00	330.00	777.00	330.00	767.00	329.00	767.00	329.00	765.00	328.00	765.00	328.00	764.00	327.00	764.00	327.00	762.00	326.00	762.00	326.00	761.00	325.00	761.00	325.00	759.00	324.00	759.00	324.00	758.00	323.00	758.00	323.00	757.00	322.00	757.00	322.00	756.00	321.00	756.00	321.00	755.00	320.00	755.00	320.00	753.00	319.00	753.00	319.00	752.00	318.00	752.00	318.00	751.00	317.00	751.00	317.00	749.00	316.00	749.00	316.00	748.00	315.00	748.00	315.00	746.00	314.00	746.00	314.00	745.00	313.00	745.00	313.00	742.00	312.00	742.00	312.00	741.00	311.00	741.00	311.00	740.00	310.00	740.00	310.00	739.00	309.00	739.00	309.00	738.00	308.00	738.00	308.00	737.00	307.00	737.00	307.00	736.00	306.00	736.00	306.00	735.00	307.00	735.00	307.00	733.00	309.00	733.00	309.00	732.00	310.00	732.00	310.00	731.00	311.00	731.00	311.00	730.00	312.00	730.00	312.00	729.00	313.00	729.00	313.00	728.00	314.00	728.00	314.00	727.00	315.00	727.00	315.00	726.00	319.00	726.00	319.00	725.00	321.00	725.00	321.00	724.00	325.00	724.00	325.00	723.00	327.00	723.00	327.00	722.00	332.00	722.00	332.00	721.00	335.00	721.00	335.00	720.00	338.00	720.00	338.00	721.00	348.00	721.00	348.00	722.00	352.00	722.00	352.00	724.00	356.00	724.00	356.00	725.00	360.00	725.00	360.00	726.00	361.00	726.00	361.00	727.00	363.00	727.00	363.00	728.00	364.00	728.00	364.00	729.00	367.00	729.00	367.00	731.00	369.00	731.00	369.00	733.00	372.00	733.00	372.00	734.00	373.00	734.00	373.00	735.00	374.00	735.00	374.00	736.00	375.00	736.00	375.00	738.00	376.00	738.00	376.00	739.00	377.00	739.00	377.00	740.00	380.00	740.00	380.00	742.00	381.00	742.00
T0_thres.tif	0879-0370	162.35	397.55	2763.97	14.67	0.1117	472.00	859.00	469.00	859.00	469.00	860.00	465.00	860.00	465.00	861.00	460.00	861.00	460.00	862.00	458.00	862.00	458.00	863.00	456.00	863.00	456.00	864.00	454.00	864.00	454.00	865.00	453.00	865.00	453.00	866.00	451.00	866.00	451.00	867.00	450.00	867.00	450.00	868.00	448.00	868.00	448.00	869.00	445.00	869.00	445.00	870.00	441.00	870.00	441.00	871.00	439.00	871.00	439.00	872.00	436.00	872.00	436.00	873.00	434.00	873.00	434.00	874.00	432.00	874.00	432.00	875.00	431.00	875.00	431.00	876.00	429.00	876.00	429.00	877.00	428.00	877.00	428.00	878.00	427.00	878.00	427.00	879.00	426.00	879.00	426.00	880.00	425.00	880.00	425.00	882.00	424.00	882.00	424.00	883.00	423.00	883.00	423.00	884.00	422.00	884.00	422.00	885.00	421.00	885.00	421.00	887.00	420.00	887.00	420.00	889.00	419.00	889.00	419.00	891.00	418.00	891.00	418.00	894.00	417.00	894.00	417.00	897.00	416.00	897.00	416.00	900.00	415.00	900.00	415.00	899.00	410.00	899.00	410.00	898.00	406.00	898.00	406.00	899.00	399.00	899.00	399.00	900.00	396.00	900.00	396.00	901.00	393.00	901.00	393.00	902.00	392.00	902.00	392.00	903.00	390.00	903.00	390.00	905.00	388.00	905.00	388.00	906.00	386.00	906.00	386.00	907.00	385.00	907.00	385.00	908.00	384.00	908.00	384.00	910.00	383.00	910.00	383.00	911.00	381.00	911.00	381.00	912.00	380.00	912.00	380.00	913.00	379.00	913.00	379.00	912.00	378.00	912.00	378.00	911.00	376.00	911.00	376.00	910.00	373.00	910.00	373.00	909.00	371.00	909.00	371.00	908.00	370.00	908.00	370.00	907.00	368.00	907.00	368.00	906.00	367.00	906.00	367.00	905.00	357.00	905.00	357.00	906.00	355.00	906.00	355.00	907.00	353.00	907.00	353.00	908.00	352.00	908.00	352.00	909.00	351.00	909.00	351.00	910.00	350.00	910.00	350.00	911.00	349.00	911.00	349.00	912.00	348.00	912.00	348.00	913.00	347.00	913.00	347.00	914.00	346.00	914.00	346.00	915.00	345.00	915.00	345.00	916.00	344.00	916.00	344.00	917.00	343.00	917.00	343.00	918.00	342.00	918.00	342.00	920.00	341.00	920.00	341.00	923.00	340.00	923.00	340.00	924.00	339.00	924.00	339.00	926.00	336.00	926.00	336.00	925.00	330.00	925.00	330.00	924.00	323.00	924.00	323.00	925.00	316.00	925.00	316.00	926.00	314.00	926.00	314.00	927.00	312.00	927.00	312.00	928.00	311.00	928.00	311.00	929.00	310.00	929.00	310.00	930.00	308.00	930.00	308.00	933.00	307.00	933.00	307.00	935.00	306.00	935.00	306.00	939.00	305.00	939.00	305.00	937.00	304.00	937.00	304.00	935.00	303.00	935.00	303.00	934.00	302.00	934.00	302.00	933.00	301.00	933.00	301.00	932.00	300.00	932.00	300.00	931.00	299.00	931.00	299.00	930.00	298.00	930.00	298.00	929.00	297.00	929.00	297.00	928.00	296.00	928.00	296.00	927.00	295.00	927.00	295.00	926.00	292.00	926.00	292.00	925.00	290.00	925.00	290.00	924.00	289.00	924.00	289.00	923.00	288.00	923.00	288.00	922.00	287.00	922.00	287.00	921.00	285.00	921.00	285.00	920.00	279.00	920.00	279.00	919.00	277.00	919.00	277.00	918.00	275.00	918.00	275.00	917.00	273.00	917.00	273.00	916.00	272.00	916.00	272.00	915.00	271.00	915.00	271.00	914.00	270.00	914.00	270.00	912.00	269.00	912.00	269.00	911.00	268.00	911.00	268.00	910.00	267.00	910.00	267.00	908.00	266.00	908.00	266.00	907.00	265.00	907.00	265.00	905.00	264.00	905.00	264.00	903.00	263.00	903.00	263.00	901.00	262.00	901.00	262.00	897.00	261.00	897.00	261.00	896.00	260.00	896.00	260.00	894.00	259.00	894.00	259.00	891.00	258.00	891.00	258.00	889.00	257.00	889.00	257.00	887.00	256.00	887.00	256.00	885.00	255.00	885.00	255.00	884.00	254.00	884.00	254.00	879.00	255.00	879.00	255.00	874.00	256.00	874.00	256.00	870.00	257.00	870.00	257.00	866.00	258.00	866.00	258.00	859.00	259.00	859.00	259.00	852.00	260.00	852.00	260.00	849.00	267.00	849.00	267.00	850.00	274.00	850.00	274.00	851.00	279.00	851.00	279.00	852.00	286.00	852.00	286.00	851.00	290.00	851.00	290.00	852.00	296.00	852.00	296.00	853.00	306.00	853.00	306.00	852.00	309.00	852.00	309.00	853.00	310.00	853.00	310.00	854.00	312.00	854.00	312.00	855.00	315.00	855.00	315.00	856.00	316.00	856.00	316.00	858.00	318.00	858.00	318.00	859.00	322.00	859.00	322.00	860.00	328.00	860.00	328.00	859.00	334.00	859.00	334.00	858.00	336.00	858.00	336.00	857.00	339.00	857.00	339.00	856.00	341.00	856.00	341.00	855.00	342.00	855.00	342.00	854.00	344.00	854.00	344.00	852.00	347.00	852.00	347.00	851.00	348.00	851.00	348.00	850.00	349.00	850.00	349.00	848.00	352.00	848.00	352.00	847.00	353.00	847.00	353.00	845.00	356.00	845.00	356.00	844.00	358.00	844.00	358.00	843.00	360.00	843.00	360.00	842.00	362.00	842.00	362.00	841.00	363.00	841.00	363.00	840.00	366.00	840.00	366.00	839.00	369.00	839.00	369.00	838.00	372.00	838.00	372.00	837.00	375.00	837.00	375.00	836.00	378.00	836.00	378.00	835.00	382.00	835.00	382.00	834.00	386.00	834.00	386.00	833.00	388.00	833.00	388.00	832.00	391.00	832.00	391.00	831.00	396.00	831.00	396.00	830.00	400.00	830.00	400.00	829.00	402.00	829.00	402.00	828.00	406.00	828.00	406.00	827.00	409.00	827.00	409.00	826.00	411.00	826.00	411.00	825.00	413.00	825.00	413.00	824.00	416.00	824.00	416.00	823.00	419.00	823.00	419.00	822.00	421.00	822.00	421.00	821.00	424.00	821.00	424.00	820.00	429.00	820.00	429.00	821.00	432.00	821.00	432.00	822.00	434.00	822.00	434.00	823.00	437.00	823.00	437.00	824.00	438.00	824.00	438.00	825.00	441.00	825.00	441.00	826.00	443.00	826.00	443.00	827.00	444.00	827.00	444.00	828.00	446.00	828.00	446.00	829.00	448.00	829.00	448.00	830.00	450.00	830.00	450.00	831.00	451.00	831.00	451.00	832.00	453.00	832.00	453.00	833.00	455.00	833.00	455.00	834.00	457.00	834.00	457.00	835.00	458.00	835.00	458.00	836.00	461.00	836.00	461.00	837.00	464.00	837.00	464.00	838.00	465.00	838.00	465.00	839.00	468.00	839.00	468.00	840.00	470.00	840.00	470.00	841.00	471.00	841.00	471.00	842.00	474.00	842.00	474.00	843.00	477.00	843.00	477.00	844.00	479.00	844.00	479.00	845.00	480.00	845.00	480.00	846.00	482.00	846.00	482.00	847.00	483.00	847.00	483.00	848.00	486.00	848.00	486.00	849.00	487.00	849.00	487.00	850.00	485.00	850.00	485.00	851.00	483.00	851.00	483.00	852.00	482.00	852.00	482.00	853.00	480.00	853.00	480.00	854.00	479.00	854.00	479.00	855.00	477.00	855.00	477.00	856.00	475.00	856.00	475.00	857.00	474.00	857.00	474.00	858.00	472.00	858.00
T0_thres.tif	0951-0423	191.37	432.68	1020.11	2.31	0.0144	461.00	961.00	462.00	961.00	462.00	964.00	463.00	964.00	463.00	965.00	464.00	965.00	464.00	967.00	465.00	967.00	465.00	970.00	466.00	970.00	466.00	972.00	467.00	972.00	467.00	973.00	465.00	973.00	465.00	974.00	464.00	974.00	464.00	976.00	463.00	976.00	463.00	977.00	462.00	977.00	462.00	979.00	461.00	979.00	461.00	982.00	460.00	982.00	460.00	984.00	459.00	984.00	459.00	985.00	458.00	985.00	458.00	986.00	457.00	986.00	457.00	987.00	456.00	987.00	456.00	988.00	455.00	988.00	455.00	990.00	454.00	990.00	454.00	991.00	453.00	991.00	453.00	992.00	452.00	992.00	452.00	993.00	451.00	993.00	451.00	994.00	449.00	994.00	449.00	995.00	448.00	995.00	448.00	996.00	446.00	996.00	446.00	997.00	444.00	997.00	444.00	998.00	441.00	998.00	441.00	999.00	438.00	999.00	438.00	1000.00	432.00	1000.00	432.00	999.00	427.00	999.00	427.00	998.00	425.00	998.00	425.00	997.00	424.00	997.00	424.00	996.00	423.00	996.00	423.00	995.00	422.00	995.00	422.00	992.00	418.00	992.00	418.00	993.00	417.00	993.00	417.00	989.00	416.00	989.00	416.00	985.00	415.00	985.00	415.00	982.00	414.00	982.00	414.00	980.00	413.00	980.00	413.00	977.00	412.00	977.00	412.00	974.00	410.00	974.00	410.00	973.00	409.00	973.00	409.00	972.00	408.00	972.00	408.00	969.00	406.00	969.00	406.00	966.00	405.00	966.00	405.00	965.00	404.00	965.00	404.00	964.00	402.00	964.00	402.00	962.00	401.00	962.00	401.00	961.00	398.00	961.00	398.00	960.00	389.00	960.00	389.00	959.00	385.00	959.00	385.00	960.00	380.00	960.00	380.00	938.00	379.00	938.00	379.00	925.00	380.00	925.00	380.00	921.00	382.00	921.00	382.00	917.00	381.00	917.00	381.00	916.00	384.00	916.00	384.00	915.00	385.00	915.00	385.00	913.00	387.00	913.00	387.00	912.00	388.00	912.00	388.00	911.00	389.00	911.00	389.00	910.00	391.00	910.00	391.00	909.00	392.00	909.00	392.00	908.00	393.00	908.00	393.00	907.00	395.00	907.00	395.00	906.00	396.00	906.00	396.00	905.00	399.00	905.00	399.00	904.00	402.00	904.00	402.00	903.00	413.00	903.00	413.00	904.00	415.00	904.00	415.00	906.00	416.00	906.00	416.00	909.00	417.00	909.00	417.00	913.00	418.00	913.00	418.00	916.00	419.00	916.00	419.00	918.00	420.00	918.00	420.00	920.00	422.00	920.00	422.00	923.00	423.00	923.00	423.00	924.00	425.00	924.00	425.00	926.00	426.00	926.00	426.00	927.00	428.00	927.00	428.00	928.00	431.00	928.00	431.00	929.00	435.00	929.00	435.00	930.00	438.00	930.00	438.00	931.00	441.00	931.00	441.00	932.00	442.00	932.00	442.00	933.00	448.00	933.00	448.00	934.00	449.00	934.00	449.00	935.00	450.00	935.00	450.00	937.00	451.00	937.00	451.00	940.00	452.00	940.00	452.00	942.00	453.00	942.00	453.00	944.00	454.00	944.00	454.00	946.00	455.00	946.00	455.00	948.00	456.00	948.00	456.00	951.00	457.00	951.00	457.00	954.00	458.00	954.00	458.00	957.00	459.00	957.00	459.00	958.00	461.00	958.00
T0_thres.tif	0915-0222	96.30	423.33	2512.25	-3.46	0.0187	307.00	960.00	306.00	960.00	306.00	962.00	305.00	962.00	305.00	964.00	303.00	964.00	303.00	965.00	302.00	965.00	302.00	966.00	301.00	966.00	301.00	967.00	300.00	967.00	300.00	968.00	298.00	968.00	298.00	969.00	297.00	969.00	297.00	970.00	296.00	970.00	296.00	971.00	295.00	971.00	295.00	972.00	294.00	972.00	294.00	974.00	293.00	974.00	293.00	975.00	292.00	975.00	292.00	978.00	291.00	978.00	291.00	982.00	287.00	982.00	287.00	981.00	281.00	981.00	281.00	980.00	279.00	980.00	279.00	979.00	276.00	979.00	276.00	978.00	274.00	978.00	274.00	977.00	272.00	977.00	272.00	976.00	269.00	976.00	269.00	975.00	265.00	975.00	265.00	974.00	261.00	974.00	261.00	973.00	253.00	973.00	253.00	972.00	240.00	972.00	240.00	973.00	237.00	973.00	237.00	974.00	235.00	974.00	235.00	975.00	233.00	975.00	233.00	976.00	231.00	976.00	231.00	977.00	229.00	977.00	229.00	978.00	228.00	978.00	228.00	979.00	226.00	979.00	226.00	980.00	225.00	980.00	225.00	981.00	223.00	981.00	223.00	982.00	222.00	982.00	222.00	983.00	221.00	983.00	221.00	984.00	220.00	984.00	220.00	985.00	219.00	985.00	219.00	986.00	218.00	986.00	218.00	987.00	216.00	987.00	216.00	988.00	215.00	988.00	215.00	989.00	214.00	989.00	214.00	990.00	212.00	990.00	212.00	991.00	211.00	991.00	211.00	992.00	209.00	992.00	209.00	993.00	208.00	993.00	208.00	994.00	206.00	994.00	206.00	995.00	205.00	995.00	205.00	996.00	201.00	996.00	201.00	995.00	199.00	995.00	199.00	994.00	197.00	994.00	197.00	993.00	195.00	993.00	195.00	992.00	194.00	992.00	194.00	991.00	192.00	991.00	192.00	990.00	191.00	990.00	191.00	989.00	190.00	989.00	190.00	988.00	189.00	988.00	189.00	987.00	187.00	987.00	187.00	986.00	185.00	986.00	185.00	985.00	184.00	985.00	184.00	984.00	183.00	984.00	183.00	983.00	182.00	983.00	182.00	980.00	180.00	980.00	180.00	979.00	179.00	979.00	179.00	978.00	178.00	978.00	178.00	975.00	175.00	975.00	175.00	973.00	173.00	973.00	173.00	971.00	172.00	971.00	172.00	970.00	171.00	970.00	171.00	969.00	170.00	969.00	170.00	968.00	169.00	968.00	169.00	967.00	168.00	967.00	168.00	966.00	166.00	966.00	166.00	963.00	164.00	963.00	164.00	961.00	163.00	961.00	163.00	957.00	162.00	957.00	162.00	955.00	161.00	955.00	161.00	953.00	159.00	953.00	159.00	951.00	158.00	951.00	158.00	948.00	156.00	948.00	156.00	946.00	154.00	946.00	154.00	943.00	153.00	943.00	153.00	942.00	151.00	942.00	151.00	941.00	150.00	941.00	150.00	940.00	149.00	940.00	149.00	939.00	148.00	939.00	148.00	938.00	149.00	938.00	149.00	934.00	150.00	934.00	150.00	924.00	149.00	924.00	149.00	919.00	148.00	919.00	148.00	914.00	147.00	914.00	147.00	912.00	146.00	912.00	146.00	908.00	145.00	908.00	145.00	905.00	144.00	905.00	144.00	901.00	143.00	901.00	143.00	899.00	142.00	899.00	142.00	897.00	141.00	897.00	141.00	895.00	140.00	895.00	140.00	893.00	139.00	893.00	139.00	892.00	138.00	892.00	138.00	886.00	137.00	886.00	137.00	879.00	138.00	879.00	138.00	871.00	139.00	871.00	139.00	862.00	140.00	862.00	140.00	857.00	141.00	857.00	141.00	851.00	142.00	851.00	142.00	847.00	143.00	847.00	143.00	844.00	144.00	844.00	144.00	842.00	145.00	842.00	145.00	840.00	146.00	840.00	146.00	839.00	147.00	839.00	147.00	838.00	148.00	838.00	148.00	837.00	150.00	837.00	150.00	836.00	151.00	836.00	151.00	835.00	156.00	835.00	156.00	836.00	158.00	836.00	158.00	837.00	159.00	837.00	159.00	838.00	160.00	838.00	160.00	839.00	161.00	839.00	161.00	840.00	162.00	840.00	162.00	841.00	163.00	841.00	163.00	843.00	164.00	843.00	164.00	844.00	165.00	844.00	165.00	845.00	166.00	845.00	166.00	847.00	167.00	847.00	167.00	849.00	168.00	849.00	168.00	851.00	169.00	851.00	169.00	853.00	170.00	853.00	170.00	855.00	171.00	855.00	171.00	858.00	172.00	858.00	172.00	860.00	173.00	860.00	173.00	863.00	174.00	863.00	174.00	866.00	175.00	866.00	175.00	868.00	176.00	868.00	176.00	872.00	177.00	872.00	177.00	878.00	178.00	878.00	178.00	884.00	179.00	884.00	179.00	889.00	180.00	889.00	180.00	893.00	181.00	893.00	181.00	897.00	182.00	897.00	182.00	902.00	183.00	902.00	183.00	905.00	184.00	905.00	184.00	908.00	185.00	908.00	185.00	910.00	186.00	910.00	186.00	911.00	187.00	911.00	187.00	913.00	188.00	913.00	188.00	914.00	189.00	914.00	189.00	915.00	190.00	915.00	190.00	916.00	191.00	916.00	191.00	917.00	192.00	917.00	192.00	918.00	194.00	918.00	194.00	919.00	196.00	919.00	196.00	920.00	201.00	920.00	201.00	921.00	217.00	921.00	217.00	920.00	220.00	920.00	220.00	919.00	222.00	919.00	222.00	917.00	223.00	917.00	223.00	916.00	224.00	916.00	224.00	915.00	226.00	915.00	226.00	914.00	227.00	914.00	227.00	913.00	228.00	913.00	228.00	912.00	229.00	912.00	229.00	909.00	231.00	909.00	231.00	907.00	232.00	907.00	232.00	905.00	233.00	905.00	233.00	904.00	234.00	904.00	234.00	903.00	235.00	903.00	235.00	902.00	236.00	902.00	236.00	901.00	237.00	901.00	237.00	900.00	238.00	900.00	238.00	898.00	241.00	898.00	241.00	897.00	242.00	897.00	242.00	896.00	243.00	896.00	243.00	895.00	244.00	895.00	244.00	894.00	245.00	894.00	245.00	893.00	246.00	893.00	246.00	891.00	249.00	891.00	249.00	890.00	254.00	890.00	254.00	893.00	255.00	893.00	255.00	895.00	256.00	895.00	256.00	897.00	257.00	897.00	257.00	899.00	258.00	899.00	258.00	903.00	259.00	903.00	259.00	905.00	260.00	905.00	260.00	907.00	261.00	907.00	261.00	908.00	262.00	908.00	262.00	910.00	263.00	910.00	263.00	911.00	264.00	911.00	264.00	912.00	265.00	912.00	265.00	914.00	266.00	914.00	266.00	915.00	267.00	915.00	267.00	916.00	268.00	916.00	268.00	918.00	269.00	918.00	269.00	919.00	271.00	919.00	271.00	920.00	272.00	920.00	272.00	921.00	273.00	921.00	273.00	922.00	276.00	922.00	276.00	923.00	278.00	923.00	278.00	924.00	284.00	924.00	284.00	925.00	285.00	925.00	285.00	926.00	287.00	926.00	287.00	927.00	288.00	927.00	288.00	928.00	289.00	928.00	289.00	929.00	290.00	929.00	290.00	930.00	293.00	930.00	293.00	931.00	295.00	931.00	295.00	932.00	296.00	932.00	296.00	933.00	297.00	933.00	297.00	935.00	298.00	935.00	298.00	936.00	299.00	936.00	299.00	937.00	300.00	937.00	300.00	939.00	301.00	939.00	301.00	940.00	302.00	940.00	302.00	942.00	303.00	942.00	303.00	944.00	304.00	944.00	304.00	945.00	305.00	945.00	305.00	947.00	306.00	947.00	306.00	950.00	307.00	950.00
T0_thres.tif	0852-0235	108.05	385.69	491.04	-84.26	0.1260	254.00	864.00	253.00	864.00	253.00	868.00	252.00	868.00	252.00	872.00	251.00	872.00	251.00	877.00	250.00	877.00	250.00	884.00	249.00	884.00	249.00	885.00	248.00	885.00	248.00	886.00	247.00	886.00	247.00	887.00	245.00	887.00	245.00	888.00	244.00	888.00	244.00	889.00	243.00	889.00	243.00	890.00	241.00	890.00	241.00	891.00	240.00	891.00	240.00	892.00	239.00	892.00	239.00	893.00	238.00	893.00	238.00	894.00	237.00	894.00	237.00	895.00	236.00	895.00	236.00	896.00	232.00	896.00	232.00	894.00	231.00	894.00	231.00	889.00	230.00	889.00	230.00	888.00	229.00	888.00	229.00	883.00	228.00	883.00	228.00	874.00	227.00	874.00	227.00	868.00	226.00	868.00	226.00	867.00	225.00	867.00	225.00	864.00	224.00	864.00	224.00	863.00	223.00	863.00	223.00	862.00	222.00	862.00	222.00	854.00	221.00	854.00	221.00	850.00	220.00	850.00	220.00	845.00	219.00	845.00	219.00	843.00	218.00	843.00	218.00	841.00	217.00	841.00	217.00	839.00	216.00	839.00	216.00	838.00	215.00	838.00	215.00	837.00	214.00	837.00	214.00	834.00	211.00	834.00	211.00	833.00	212.00	833.00	212.00	832.00	213.00	832.00	213.00	829.00	214.00	829.00	214.00	828.00	215.00	828.00	215.00	827.00	216.00	827.00	216.00	826.00	217.00	826.00	217.00	825.00	220.00	825.00	220.00	823.00	221.00	823.00	221.00	822.00	224.00	822.00	224.00	821.00	226.00	821.00	226.00	820.00	228.00	820.00	228.00	819.00	229.00	819.00	229.00	818.00	231.00	818.00	231.00	817.00	232.00	817.00	232.00	816.00	235.00	816.00	235.00	815.00	237.00	815.00	237.00	814.00	239.00	814.00	239.00	813.00	242.00	813.00	242.00	812.00	245.00	812.00	245.00	811.00	248.00	811.00	248.00	810.00	250.00	810.00	250.00	809.00	253.00	809.00	253.00	808.00	256.00	808.00	256.00	810.00	257.00	810.00	257.00	814.00	258.00	814.00	258.00	816.00	259.00	816.00	259.00	818.00	258.00	818.00	258.00	820.00	257.00	820.00	257.00	822.00	256.00	822.00	256.00	823.00	255.00	823.00	255.00	825.00	254.00	825.00	254.00	826.00	253.00	826.00	253.00	828.00	252.00	828.00	252.00	829.00	251.00	829.00	251.00	831.00	250.00	831.00	250.00	839.00	252.00	839.00	252.00	842.00	253.00	842.00	253.00	843.00	255.00	843.00	255.00	846.00	256.00	846.00	256.00	850.00	255.00	850.00	255.00	857.00	254.00	857.00
T0_thres.tif	0887-0205	92.83	404.85	393.49	-86.08	0.0459	226.00	893.00	227.00	893.00	227.00	896.00	228.00	896.00	228.00	898.00	229.00	898.00	229.00	900.00	230.00	900.00	230.00	902.00	229.00	902.00	229.00	903.00	228.00	903.00	228.00	905.00	227.00	905.00	227.00	907.00	226.00	907.00	226.00	908.00	225.00	908.00	225.00	909.00	224.00	909.00	224.00	910.00	223.00	910.00	223.00	912.00	222.00	912.00	222.00	913.00	221.00	913.00	221.00	914.00	220.00	914.00	220.00	915.00	218.00	915.00	218.00	916.00	215.00	916.00	215.00	917.00	203.00	917.00	203.00	916.00	198.00	916.00	198.00	915.00	196.00	915.00	196.00	914.00	194.00	914.00	194.00	913.00	193.00	913.00	193.00	912.00	192.00	912.00	192.00	911.00	191.00	911.00	191.00	910.00	190.00	910.00	190.00	908.00	189.00	908.00	189.00	906.00	188.00	906.00	188.00	904.00	187.00	904.00	187.00	901.00	186.00	901.00	186.00	895.00	185.00	895.00	185.00	891.00	184.00	891.00	184.00	888.00	183.00	888.00	183.00	882.00	182.00	882.00	182.00	876.00	181.00	876.00	181.00	869.00	182.00	869.00	182.00	868.00	183.00	868.00	183.00	865.00	184.00	865.00	184.00	864.00	185.00	864.00	185.00	863.00	186.00	863.00	186.00	862.00	188.00	862.00	188.00	861.00	189.00	861.00	189.00	860.00	190.00	860.00	190.00	859.00	191.00	859.00	191.00	858.00	193.00	858.00	193.00	857.00	195.00	857.00	195.00	861.00	196.00	861.00	196.00	864.00	197.00	864.00	197.00	866.00	198.00	866.00	198.00	868.00	199.00	868.00	199.00	871.00	200.00	871.00	200.00	872.00	201.00	872.00	201.00	873.00	202.00	873.00	202.00	874.00	203.00	874.00	203.00	875.00	211.00	875.00	211.00	874.00	213.00	874.00	213.00	873.00	214.00	873.00	214.00	872.00	215.00	872.00	215.00	869.00	217.00	869.00	217.00	868.00	218.00	868.00	218.00	867.00	220.00	867.00	220.00	868.00	221.00	868.00	221.00	869.00	222.00	869.00	222.00	872.00	223.00	872.00	223.00	878.00	224.00	878.00	224.00	887.00	225.00	887.00	225.00	890.00	226.00	890.00
T0_thres.tif	0810-0201	85.64	366.41	1069.50	64.27	0.0750	246.00	807.00	243.00	807.00	243.00	808.00	240.00	808.00	240.00	809.00	237.00	809.00	237.00	810.00	235.00	810.00	235.00	811.00	233.00	811.00	233.00	812.00	230.00	812.00	230.00	813.00	229.00	813.00	229.00	814.00	227.00	814.00	227.00	815.00	225.00	815.00	225.00	816.00	224.00	816.00	224.00	817.00	222.00	817.00	222.00	818.00	220.00	818.00	220.00	819.00	219.00	819.00	219.00	820.00	218.00	820.00	218.00	821.00	216.00	821.00	216.00	822.00	215.00	822.00	215.00	823.00	214.00	823.00	214.00	824.00	213.00	824.00	213.00	825.00	212.00	825.00	212.00	826.00	211.00	826.00	211.00	827.00	210.00	827.00	210.00	828.00	209.00	828.00	209.00	829.00	208.00	829.00	208.00	831.00	207.00	831.00	207.00	830.00	201.00	830.00	201.00	831.00	199.00	831.00	199.00	832.00	197.00	832.00	197.00	833.00	196.00	833.00	196.00	834.00	195.00	834.00	195.00	835.00	193.00	835.00	193.00	836.00	192.00	836.00	192.00	847.00	193.00	847.00	193.00	851.00	194.00	851.00	194.00	853.00	191.00	853.00	191.00	854.00	189.00	854.00	189.00	855.00	188.00	855.00	188.00	856.00	186.00	856.00	186.00	857.00	185.00	857.00	185.00	858.00	184.00	858.00	184.00	860.00	183.00	860.00	183.00	861.00	182.00	861.00	182.00	862.00	181.00	862.00	181.00	863.00	180.00	863.00	180.00	864.00	178.00	864.00	178.00	861.00	177.00	861.00	177.00	858.00	176.00	858.00	176.00	856.00	175.00	856.00	175.00	854.00	174.00	854.00	174.00	851.00	173.00	851.00	173.00	849.00	172.00	849.00	172.00	847.00	171.00	847.00	171.00	845.00	170.00	845.00	170.00	843.00	169.00	843.00	169.00	842.00	168.00	842.00	168.00	841.00	167.00	841.00	167.00	840.00	166.00	840.00	166.00	839.00	165.00	839.00	165.00	837.00	164.00	837.00	164.00	836.00	163.00	836.00	163.00	835.00	162.00	835.00	162.00	834.00	161.00	834.00	161.00	833.00	159.00	833.00	159.00	832.00	158.00	832.00	158.00	831.00	149.00	831.00	149.00	827.00	150.00	827.00	150.00	818.00	151.00	818.00	151.00	811.00	150.00	811.00	150.00	806.00	151.00	806.00	151.00	800.00	152.00	800.00	152.00	797.00	153.00	797.00	153.00	793.00	154.00	793.00	154.00	790.00	155.00	790.00	155.00	785.00	156.00	785.00	156.00	781.00	157.00	781.00	157.00	777.00	158.00	777.00	158.00	770.00	159.00	770.00	159.00	767.00	160.00	767.00	160.00	765.00	161.00	765.00	161.00	763.00	162.00	763.00	162.00	761.00	163.00	761.00	163.00	759.00	165.00	759.00	165.00	758.00	166.00	758.00	166.00	757.00	169.00	757.00	169.00	758.00	171.00	758.00	171.00	759.00	174.00	759.00	174.00	760.00	176.00	760.00	176.00	762.00	177.00	762.00	177.00	763.00	180.00	763.00	180.00	764.00	181.00	764.00	181.00	766.00	182.00	766.00	182.00	767.00	184.00	767.00	184.00	770.00	185.00	770.00	185.00	771.00	186.00	771.00	186.00	772.00	187.00	772.00	187.00	773.00	189.00	773.00	189.00	776.00	191.00	776.00	191.00	777.00	192.00	777.00	192.00	778.00	195.00	778.00	195.00	779.00	202.00	779.00	202.00	778.00	205.00	778.00	205.00	777.00	207.00	777.00	207.00	776.00	210.00	776.00	210.00	777.00	212.00	777.00	212.00	778.00	215.00	778.00	215.00	779.00	217.00	779.00	217.00	780.00	218.00	780.00	218.00	782.00	220.00	782.00	220.00	783.00	221.00	783.00	221.00	785.00	222.00	785.00	222.00	787.00	223.00	787.00	223.00	788.00	224.00	788.00	224.00	789.00	225.00	789.00	225.00	790.00	226.00	790.00	226.00	791.00	227.00	791.00	227.00	792.00	229.00	792.00	229.00	793.00	234.00	793.00	234.00	794.00	237.00	794.00	237.00	795.00	245.00	795.00	245.00	796.00	250.00	796.00	250.00	799.00	251.00	799.00	251.00	801.00	252.00	801.00	252.00	803.00	253.00	803.00	253.00	804.00	251.00	804.00	251.00	805.00	248.00	805.00	248.00	806.00	246.00	806.00
T0_thres.tif	0611-0594	272.63	280.78	2958.65	65.20	0.0672	656.00	575.00	655.00	575.00	655.00	595.00	656.00	595.00	656.00	600.00	655.00	600.00	655.00	601.00	653.00	601.00	653.00	602.00	651.00	602.00	651.00	603.00	649.00	603.00	649.00	604.00	646.00	604.00	646.00	605.00	643.00	605.00	643.00	606.00	642.00	606.00	642.00	607.00	640.00	607.00	640.00	608.00	638.00	608.00	638.00	609.00	636.00	609.00	636.00	610.00	635.00	610.00	635.00	611.00	634.00	611.00	634.00	612.00	632.00	612.00	632.00	613.00	631.00	613.00	631.00	614.00	630.00	614.00	630.00	615.00	629.00	615.00	629.00	617.00	628.00	617.00	628.00	619.00	627.00	619.00	627.00	622.00	626.00	622.00	626.00	624.00	625.00	624.00	625.00	627.00	624.00	627.00	624.00	629.00	623.00	629.00	623.00	632.00	622.00	632.00	622.00	635.00	621.00	635.00	621.00	637.00	620.00	637.00	620.00	640.00	619.00	640.00	619.00	642.00	618.00	642.00	618.00	645.00	617.00	645.00	617.00	647.00	616.00	647.00	616.00	649.00	615.00	649.00	615.00	652.00	614.00	652.00	614.00	654.00	613.00	654.00	613.00	655.00	612.00	655.00	612.00	657.00	611.00	657.00	611.00	659.00	610.00	659.00	610.00	662.00	609.00	662.00	609.00	665.00	608.00	665.00	608.00	668.00	607.00	668.00	607.00	671.00	606.00	671.00	606.00	673.00	605.00	673.00	605.00	676.00	604.00	676.00	604.00	678.00	603.00	678.00	603.00	681.00	602.00	681.00	602.00	696.00	603.00	696.00	603.00	699.00	604.00	699.00	604.00	701.00	605.00	701.00	605.00	703.00	606.00	703.00	606.00	704.00	607.00	704.00	607.00	705.00	608.00	705.00	608.00	706.00	611.00	706.00	611.00	708.00	596.00	708.00	596.00	709.00	594.00	709.00	594.00	710.00	591.00	710.00	591.00	711.00	590.00	711.00	590.00	712.00	588.00	712.00	588.00	713.00	586.00	713.00	586.00	714.00	584.00	714.00	584.00	715.00	582.00	715.00	582.00	716.00	580.00	716.00	580.00	717.00	579.00	717.00	579.00	718.00	577.00	718.00	577.00	719.00	575.00	719.00	575.00	720.00	573.00	720.00	573.00	721.00	570.00	721.00	570.00	722.00	568.00	722.00	568.00	723.00	566.00	723.00	566.00	724.00	564.00	724.00	564.00	725.00	559.00	725.00	559.00	724.00	556.00	724.00	556.00	723.00	555.00	723.00	555.00	722.00	553.00	722.00	553.00	721.00	552.00	721.00	552.00	720.00	550.00	720.00	550.00	719.00	549.00	719.00	549.00	718.00	547.00	718.00	547.00	717.00	546.00	717.00	546.00	716.00	543.00	716.00	543.00	714.00	542.00	714.00	542.00	713.00	539.00	713.00	539.00	711.00	537.00	711.00	537.00	710.00	535.00	710.00	535.00	709.00	533.00	709.00	533.00	708.00	532.00	708.00	532.00	707.00	530.00	707.00	530.00	706.00	528.00	706.00	528.00	705.00	524.00	705.00	524.00	704.00	520.00	704.00	520.00	703.00	516.00	703.00	516.00	702.00	512.00	702.00	512.00	697.00	513.00	697.00	513.00	694.00	514.00	694.00	514.00	692.00	515.00	692.00	515.00	689.00	516.00	689.00	516.00	686.00	517.00	686.00	517.00	684.00	518.00	684.00	518.00	682.00	519.00	682.00	519.00	681.00	520.00	681.00	520.00	679.00	521.00	679.00	521.00	677.00	522.00	677.00	522.00	675.00	523.00	675.00	523.00	673.00	524.00	673.00	524.00	671.00	525.00	671.00	525.00	670.00	526.00	670.00	526.00	667.00	527.00	667.00	527.00	666.00	528.00	666.00	528.00	665.00	529.00	665.00	529.00	662.00	530.00	662.00	530.00	661.00	531.00	661.00	531.00	659.00	532.00	659.00	532.00	658.00	533.00	658.00	533.00	657.00	534.00	657.00	534.00	654.00	535.00	654.00	535.00	653.00	538.00	653.00	538.00	652.00	540.00	652.00	540.00	651.00	541.00	651.00	541.00	650.00	543.00	650.00	543.00	649.00	545.00	649.00	545.00	648.00	546.00	648.00	546.00	647.00	547.00	647.00	547.00	646.00	548.00	646.00	548.00	645.00	549.00	645.00	549.00	644.00	550.00	644.00	550.00	643.00	551.00	643.00	551.00	641.00	552.00	641.00	552.00	640.00	553.00	640.00	553.00	639.00	554.00	639.00	554.00	637.00	555.00	637.00	555.00	636.00	556.00	636.00	556.00	633.00	558.00	633.00	558.00	632.00	559.00	632.00	559.00	631.00	560.00	631.00	560.00	628.00	561.00	628.00	561.00	627.00	563.00	627.00	563.00	626.00	564.00	626.00	564.00	623.00	565.00	623.00	565.00	622.00	567.00	622.00	567.00	621.00	568.00	621.00	568.00	620.00	569.00	620.00	569.00	619.00	570.00	619.00	570.00	617.00	571.00	617.00	571.00	616.00	574.00	616.00	574.00	615.00	576.00	615.00	576.00	614.00	577.00	614.00	577.00	613.00	579.00	613.00	579.00	612.00	580.00	612.00	580.00	610.00	581.00	610.00	581.00	609.00	582.00	609.00	582.00	608.00	585.00	608.00	585.00	606.00	588.00	606.00	588.00	605.00	589.00	605.00	589.00	604.00	590.00	604.00	590.00	603.00	591.00	603.00	591.00	602.00	592.00	602.00	592.00	600.00	593.00	600.00	593.00	599.00	594.00	599.00	594.00	598.00	595.00	598.00	595.00	596.00	596.00	596.00	596.00	594.00	597.00	594.00	597.00	589.00	598.00	589.00	598.00	582.00	597.00	582.00	597.00	579.00	596.00	579.00	596.00	578.00	595.00	578.00	595.00	575.00	594.00	575.00	594.00	573.00	595.00	573.00	595.00	568.00	596.00	568.00	596.00	566.00	597.00	566.00	597.00	563.00	598.00	563.00	598.00	560.00	599.00	560.00	599.00	558.00	600.00	558.00	600.00	556.00	601.00	556.00	601.00	554.00	602.00	554.00	602.00	551.00	604.00	551.00	604.00	549.00	605.00	549.00	605.00	547.00	606.00	547.00	606.00	546.00	607.00	546.00	607.00	544.00	608.00	544.00	608.00	542.00	609.00	542.00	609.00	541.00	610.00	541.00	610.00	539.00	611.00	539.00	611.00	538.00	612.00	538.00	612.00	535.00	613.00	535.00	613.00	533.00	614.00	533.00	614.00	529.00	615.00	529.00	615.00	525.00	616.00	525.00	616.00	508.00	617.00	508.00	617.00	507.00	618.00	507.00	618.00	506.00	620.00	506.00	620.00	505.00	622.00	505.00	622.00	504.00	624.00	504.00	624.00	503.00	627.00	503.00	627.00	502.00	629.00	502.00	629.00	501.00	632.00	501.00	632.00	500.00	635.00	500.00	635.00	499.00	637.00	499.00	637.00	498.00	643.00	498.00	643.00	499.00	651.00	499.00	651.00	500.00	653.00	500.00	653.00	501.00	655.00	501.00	655.00	502.00	656.00	502.00	656.00	503.00	658.00	503.00	658.00	504.00	659.00	504.00	659.00	505.00	660.00	505.00	660.00	506.00	661.00	506.00	661.00	507.00	662.00	507.00	662.00	508.00	663.00	508.00	663.00	509.00	664.00	509.00	664.00	510.00	665.00	510.00	665.00	511.00	666.00	511.00	666.00	512.00	668.00	512.00	668.00	513.00	669.00	513.00	669.00	514.00	670.00	514.00	670.00	515.00	671.00	515.00	671.00	516.00	672.00	516.00	672.00	517.00	673.00	517.00	673.00	518.00	674.00	518.00	674.00	520.00	675.00	520.00	675.00	521.00	676.00	521.00	676.00	525.00	675.00	525.00	675.00	533.00	674.00	533.00	674.00	536.00	673.00	536.00	673.00	538.00	672.00	538.00	672.00	540.00	671.00	540.00	671.00	543.00	670.00	543.00	670.00	545.00	669.00	545.00	669.00	548.00	668.00	548.00	668.00	550.00	667.00	550.00	667.00	552.00	666.00	552.00	666.00	553.00	665.00	553.00	665.00	555.00	664.00	555.00	664.00	557.00	663.00	557.00	663.00	559.00	662.00	559.00	662.00	561.00	661.00	561.00	661.00	563.00	660.00	563.00	660.00	565.00	659.00	565.00	659.00	566.00	658.00	566.00	658.00	568.00	657.00	568.00	657.00	570.00	656.00	570.00
