# Supplementary material for: Pathogen-derived mechanical cues potentiate the spatio-temporal implementation of plant defense
Source: BMC Biol. 2022 Dec 27;20:292. doi: 10.1186/s12915-022-01495-w (PMC9795618; doi:10.1186/s12915-022-01495-w)
Supplement: Supplementary file 14 — Additional file 14: File S5. Pictures used in this work (raw and analyzed). [file 12915_2022_1495_MOESM14_ESM.xz › Infection/transept/Z2/26hpi/Log.txt]

T2_thres.tif	0176-0387	179.40	81.43	3603.66	69.92	0.0118	460.00	213.00	459.00	213.00	459.00	215.00	453.00	215.00	453.00	216.00	451.00	216.00	451.00	217.00	449.00	217.00	449.00	218.00	447.00	218.00	447.00	219.00	446.00	219.00	446.00	220.00	444.00	220.00	444.00	221.00	441.00	221.00	441.00	222.00	438.00	222.00	438.00	223.00	436.00	223.00	436.00	224.00	434.00	224.00	434.00	225.00	432.00	225.00	432.00	226.00	429.00	226.00	429.00	227.00	428.00	227.00	428.00	228.00	426.00	228.00	426.00	229.00	423.00	229.00	423.00	230.00	420.00	230.00	420.00	231.00	417.00	231.00	417.00	232.00	415.00	232.00	415.00	233.00	414.00	233.00	414.00	234.00	413.00	234.00	413.00	241.00	414.00	241.00	414.00	249.00	415.00	249.00	415.00	254.00	416.00	254.00	416.00	258.00	417.00	258.00	417.00	261.00	418.00	261.00	418.00	264.00	419.00	264.00	419.00	266.00	420.00	266.00	420.00	270.00	421.00	270.00	421.00	274.00	422.00	274.00	422.00	278.00	420.00	278.00	420.00	279.00	416.00	279.00	416.00	280.00	411.00	280.00	411.00	279.00	397.00	279.00	397.00	280.00	391.00	280.00	391.00	281.00	389.00	281.00	389.00	282.00	386.00	282.00	386.00	283.00	384.00	283.00	384.00	284.00	381.00	284.00	381.00	285.00	379.00	285.00	379.00	286.00	377.00	286.00	377.00	287.00	375.00	287.00	375.00	288.00	374.00	288.00	374.00	289.00	371.00	289.00	371.00	290.00	369.00	290.00	369.00	291.00	367.00	291.00	367.00	292.00	366.00	292.00	366.00	293.00	364.00	293.00	364.00	294.00	363.00	294.00	363.00	295.00	362.00	295.00	362.00	289.00	361.00	289.00	361.00	288.00	360.00	288.00	360.00	287.00	358.00	287.00	358.00	286.00	357.00	286.00	357.00	285.00	355.00	285.00	355.00	284.00	353.00	284.00	353.00	283.00	351.00	283.00	351.00	282.00	349.00	282.00	349.00	281.00	347.00	281.00	347.00	280.00	345.00	280.00	345.00	279.00	342.00	279.00	342.00	278.00	336.00	278.00	336.00	277.00	332.00	277.00	332.00	276.00	330.00	276.00	330.00	275.00	325.00	275.00	325.00	274.00	322.00	274.00	322.00	273.00	320.00	273.00	320.00	272.00	319.00	272.00	319.00	271.00	318.00	271.00	318.00	270.00	317.00	270.00	317.00	269.00	316.00	269.00	316.00	268.00	315.00	268.00	315.00	266.00	314.00	266.00	314.00	262.00	315.00	262.00	315.00	259.00	316.00	259.00	316.00	258.00	319.00	258.00	319.00	257.00	320.00	257.00	320.00	256.00	323.00	256.00	323.00	255.00	326.00	255.00	326.00	254.00	328.00	254.00	328.00	253.00	329.00	253.00	329.00	252.00	331.00	252.00	331.00	251.00	335.00	251.00	335.00	250.00	337.00	250.00	337.00	249.00	338.00	249.00	338.00	248.00	342.00	248.00	342.00	247.00	345.00	247.00	345.00	246.00	347.00	246.00	347.00	245.00	350.00	245.00	350.00	244.00	351.00	244.00	351.00	243.00	353.00	243.00	353.00	242.00	355.00	242.00	355.00	241.00	356.00	241.00	356.00	239.00	357.00	239.00	357.00	238.00	358.00	238.00	358.00	237.00	359.00	237.00	359.00	236.00	361.00	236.00	361.00	234.00	362.00	234.00	362.00	233.00	363.00	233.00	363.00	232.00	364.00	232.00	364.00	231.00	365.00	231.00	365.00	229.00	366.00	229.00	366.00	220.00	365.00	220.00	365.00	218.00	364.00	218.00	364.00	215.00	363.00	215.00	363.00	214.00	362.00	214.00	362.00	212.00	360.00	212.00	360.00	210.00	359.00	210.00	359.00	209.00	358.00	209.00	358.00	208.00	357.00	208.00	357.00	205.00	354.00	205.00	354.00	204.00	353.00	204.00	353.00	201.00	351.00	201.00	351.00	200.00	350.00	200.00	350.00	199.00	348.00	199.00	348.00	198.00	347.00	198.00	347.00	197.00	346.00	197.00	346.00	196.00	347.00	196.00	347.00	182.00	346.00	182.00	346.00	173.00	345.00	173.00	345.00	168.00	344.00	168.00	344.00	166.00	343.00	166.00	343.00	163.00	342.00	163.00	342.00	161.00	341.00	161.00	341.00	159.00	340.00	159.00	340.00	158.00	339.00	158.00	339.00	155.00	336.00	155.00	336.00	153.00	335.00	153.00	335.00	152.00	334.00	152.00	334.00	149.00	333.00	149.00	333.00	148.00	331.00	148.00	331.00	147.00	330.00	147.00	330.00	145.00	332.00	145.00	332.00	143.00	333.00	143.00	333.00	142.00	334.00	142.00	334.00	141.00	335.00	141.00	335.00	140.00	337.00	140.00	337.00	139.00	338.00	139.00	338.00	138.00	340.00	138.00	340.00	137.00	342.00	137.00	342.00	136.00	344.00	136.00	344.00	135.00	348.00	135.00	348.00	134.00	350.00	134.00	350.00	133.00	356.00	133.00	356.00	132.00	360.00	132.00	360.00	131.00	363.00	131.00	363.00	130.00	367.00	130.00	367.00	129.00	373.00	129.00	373.00	128.00	375.00	128.00	375.00	127.00	377.00	127.00	377.00	126.00	378.00	126.00	378.00	124.00	379.00	124.00	379.00	122.00	380.00	122.00	380.00	120.00	381.00	120.00	381.00	108.00	380.00	108.00	380.00	103.00	379.00	103.00	379.00	96.00	378.00	96.00	378.00	91.00	379.00	91.00	379.00	88.00	380.00	88.00	380.00	87.00	383.00	87.00	383.00	86.00	384.00	86.00	384.00	85.00	386.00	85.00	386.00	84.00	387.00	84.00	387.00	82.00	390.00	82.00	390.00	81.00	391.00	81.00	391.00	80.00	392.00	80.00	392.00	79.00	393.00	79.00	393.00	77.00	394.00	77.00	394.00	76.00	395.00	76.00	395.00	75.00	398.00	75.00	398.00	73.00	399.00	73.00	399.00	71.00	400.00	71.00	400.00	69.00	401.00	69.00	401.00	67.00	402.00	67.00	402.00	65.00	403.00	65.00	403.00	64.00	404.00	64.00	404.00	62.00	406.00	62.00	406.00	61.00	408.00	61.00	408.00	60.00	414.00	60.00	414.00	57.00	424.00	57.00	424.00	58.00	430.00	58.00	430.00	59.00	433.00	59.00	433.00	60.00	435.00	60.00	435.00	61.00	436.00	61.00	436.00	63.00	437.00	63.00	437.00	64.00	438.00	64.00	438.00	66.00	439.00	66.00	439.00	69.00	440.00	69.00	440.00	70.00	441.00	70.00	441.00	72.00	442.00	72.00	442.00	75.00	443.00	75.00	443.00	76.00	444.00	76.00	444.00	77.00	445.00	77.00	445.00	79.00	446.00	79.00	446.00	81.00	447.00	81.00	447.00	83.00	448.00	83.00	448.00	85.00	449.00	85.00	449.00	87.00	450.00	87.00	450.00	89.00	451.00	89.00	451.00	91.00	452.00	91.00	452.00	92.00	453.00	92.00	453.00	94.00	454.00	94.00	454.00	96.00	455.00	96.00	455.00	99.00	456.00	99.00	456.00	102.00	457.00	102.00	457.00	106.00	458.00	106.00	458.00	109.00	459.00	109.00	459.00	115.00	458.00	115.00	458.00	117.00	457.00	117.00	457.00	119.00	456.00	119.00	456.00	120.00	455.00	120.00	455.00	121.00	454.00	121.00	454.00	123.00	452.00	123.00	452.00	124.00	451.00	124.00	451.00	125.00	450.00	125.00	450.00	126.00	449.00	126.00	449.00	127.00	448.00	127.00	448.00	128.00	447.00	128.00	447.00	129.00	446.00	129.00	446.00	130.00	444.00	130.00	444.00	131.00	442.00	131.00	442.00	132.00	440.00	132.00	440.00	133.00	438.00	133.00	438.00	134.00	436.00	134.00	436.00	135.00	435.00	135.00	435.00	136.00	433.00	136.00	433.00	137.00	431.00	137.00	431.00	138.00	430.00	138.00	430.00	139.00	428.00	139.00	428.00	140.00	426.00	140.00	426.00	141.00	425.00	141.00	425.00	142.00	423.00	142.00	423.00	143.00	422.00	143.00	422.00	144.00	421.00	144.00	421.00	145.00	420.00	145.00	420.00	146.00	419.00	146.00	419.00	147.00	418.00	147.00	418.00	148.00	417.00	148.00	417.00	149.00	416.00	149.00	416.00	150.00	415.00	150.00	415.00	151.00	414.00	151.00	414.00	153.00	413.00	153.00	413.00	154.00	412.00	154.00	412.00	155.00	411.00	155.00	411.00	157.00	410.00	157.00	410.00	159.00	409.00	159.00	409.00	161.00	408.00	161.00	408.00	176.00	409.00	176.00	409.00	177.00	410.00	177.00	410.00	178.00	412.00	178.00	412.00	179.00	414.00	179.00	414.00	180.00	416.00	180.00	416.00	181.00	418.00	181.00	418.00	182.00	422.00	182.00	422.00	183.00	436.00	183.00	436.00	182.00	439.00	182.00	439.00	181.00	444.00	181.00	444.00	180.00	450.00	180.00	450.00	181.00	452.00	181.00	452.00	182.00	454.00	182.00	454.00	184.00	455.00	184.00	455.00	185.00	456.00	185.00	456.00	187.00	457.00	187.00	457.00	190.00	458.00	190.00	458.00	192.00	459.00	192.00	459.00	202.00	460.00	202.00	460.00	207.00	461.00	207.00	461.00	210.00	460.00	210.00
T2_thres.tif	0286-0509	230.63	130.33	2827.42	-73.54	0.0196	601.00	306.00	600.00	306.00	600.00	309.00	599.00	309.00	599.00	311.00	598.00	311.00	598.00	313.00	597.00	313.00	597.00	316.00	596.00	316.00	596.00	318.00	595.00	318.00	595.00	319.00	594.00	319.00	594.00	321.00	593.00	321.00	593.00	322.00	592.00	322.00	592.00	323.00	590.00	323.00	590.00	324.00	589.00	324.00	589.00	325.00	586.00	325.00	586.00	326.00	584.00	326.00	584.00	327.00	580.00	327.00	580.00	328.00	575.00	328.00	575.00	327.00	572.00	327.00	572.00	326.00	565.00	326.00	565.00	325.00	554.00	325.00	554.00	326.00	547.00	326.00	547.00	327.00	543.00	327.00	543.00	328.00	540.00	328.00	540.00	329.00	538.00	329.00	538.00	330.00	536.00	330.00	536.00	331.00	534.00	331.00	534.00	332.00	533.00	332.00	533.00	333.00	532.00	333.00	532.00	334.00	531.00	334.00	531.00	335.00	530.00	335.00	530.00	336.00	529.00	336.00	529.00	338.00	528.00	338.00	528.00	339.00	527.00	339.00	527.00	349.00	526.00	349.00	526.00	351.00	523.00	351.00	523.00	352.00	519.00	352.00	519.00	353.00	514.00	353.00	514.00	354.00	505.00	354.00	505.00	353.00	502.00	353.00	502.00	352.00	496.00	352.00	496.00	351.00	494.00	351.00	494.00	350.00	493.00	350.00	493.00	348.00	492.00	348.00	492.00	346.00	491.00	346.00	491.00	344.00	490.00	344.00	490.00	343.00	489.00	343.00	489.00	342.00	488.00	342.00	488.00	340.00	487.00	340.00	487.00	339.00	486.00	339.00	486.00	338.00	485.00	338.00	485.00	337.00	484.00	337.00	484.00	336.00	482.00	336.00	482.00	335.00	481.00	335.00	481.00	334.00	478.00	334.00	478.00	333.00	476.00	333.00	476.00	332.00	463.00	332.00	463.00	333.00	458.00	333.00	458.00	334.00	456.00	334.00	456.00	335.00	454.00	335.00	454.00	336.00	453.00	336.00	453.00	332.00	454.00	332.00	454.00	330.00	455.00	330.00	455.00	315.00	454.00	315.00	454.00	313.00	453.00	313.00	453.00	312.00	452.00	312.00	452.00	310.00	454.00	310.00	454.00	309.00	455.00	309.00	455.00	307.00	456.00	307.00	456.00	305.00	457.00	305.00	457.00	303.00	458.00	303.00	458.00	299.00	459.00	299.00	459.00	286.00	458.00	286.00	458.00	282.00	455.00	282.00	455.00	280.00	454.00	280.00	454.00	279.00	452.00	279.00	452.00	278.00	450.00	278.00	450.00	277.00	448.00	277.00	448.00	276.00	445.00	276.00	445.00	275.00	442.00	275.00	442.00	274.00	440.00	274.00	440.00	273.00	434.00	273.00	434.00	274.00	431.00	274.00	431.00	275.00	428.00	275.00	428.00	276.00	427.00	276.00	427.00	275.00	426.00	275.00	426.00	272.00	425.00	272.00	425.00	269.00	424.00	269.00	424.00	265.00	423.00	265.00	423.00	263.00	422.00	263.00	422.00	260.00	421.00	260.00	421.00	256.00	420.00	256.00	420.00	253.00	419.00	253.00	419.00	248.00	418.00	248.00	418.00	240.00	417.00	240.00	417.00	237.00	418.00	237.00	418.00	236.00	419.00	236.00	419.00	235.00	422.00	235.00	422.00	234.00	425.00	234.00	425.00	233.00	429.00	233.00	429.00	232.00	430.00	232.00	430.00	231.00	431.00	231.00	431.00	230.00	434.00	230.00	434.00	229.00	436.00	229.00	436.00	228.00	438.00	228.00	438.00	227.00	440.00	227.00	440.00	226.00	443.00	226.00	443.00	225.00	446.00	225.00	446.00	224.00	448.00	224.00	448.00	223.00	449.00	223.00	449.00	222.00	451.00	222.00	451.00	221.00	453.00	221.00	453.00	220.00	455.00	220.00	455.00	219.00	464.00	219.00	464.00	220.00	465.00	220.00	465.00	223.00	466.00	223.00	466.00	224.00	467.00	224.00	467.00	225.00	469.00	225.00	469.00	226.00	470.00	226.00	470.00	229.00	471.00	229.00	471.00	230.00	472.00	230.00	472.00	232.00	473.00	232.00	473.00	233.00	474.00	233.00	474.00	234.00	476.00	234.00	476.00	236.00	478.00	236.00	478.00	237.00	481.00	237.00	481.00	238.00	482.00	238.00	482.00	239.00	483.00	239.00	483.00	240.00	484.00	240.00	484.00	242.00	485.00	242.00	485.00	243.00	487.00	243.00	487.00	245.00	488.00	245.00	488.00	247.00	490.00	247.00	490.00	248.00	492.00	248.00	492.00	249.00	497.00	249.00	497.00	248.00	502.00	248.00	502.00	247.00	505.00	247.00	505.00	246.00	509.00	246.00	509.00	245.00	511.00	245.00	511.00	244.00	514.00	244.00	514.00	243.00	517.00	243.00	517.00	242.00	519.00	242.00	519.00	241.00	522.00	241.00	522.00	240.00	525.00	240.00	525.00	239.00	527.00	239.00	527.00	238.00	529.00	238.00	529.00	237.00	534.00	237.00	534.00	236.00	535.00	236.00	535.00	235.00	540.00	235.00	540.00	236.00	541.00	236.00	541.00	237.00	543.00	237.00	543.00	238.00	544.00	238.00	544.00	239.00	545.00	239.00	545.00	240.00	546.00	240.00	546.00	242.00	547.00	242.00	547.00	243.00	548.00	243.00	548.00	245.00	549.00	245.00	549.00	248.00	550.00	248.00	550.00	252.00	549.00	252.00	549.00	254.00	548.00	254.00	548.00	256.00	547.00	256.00	547.00	272.00	548.00	272.00	548.00	275.00	549.00	275.00	549.00	277.00	550.00	277.00	550.00	278.00	552.00	278.00	552.00	279.00	555.00	279.00	555.00	280.00	562.00	280.00	562.00	279.00	565.00	279.00	565.00	278.00	567.00	278.00	567.00	277.00	569.00	277.00	569.00	276.00	571.00	276.00	571.00	275.00	573.00	275.00	573.00	274.00	576.00	274.00	576.00	273.00	580.00	273.00	580.00	272.00	590.00	272.00	590.00	273.00	593.00	273.00	593.00	274.00	596.00	274.00	596.00	276.00	599.00	276.00	599.00	278.00	600.00	278.00	600.00	279.00	601.00	279.00	601.00	290.00	602.00	290.00	602.00	302.00	601.00	302.00
T2_thres.tif	0317-0399	180.01	143.56	1023.21	42.13	0.0503	452.00	305.00	451.00	305.00	451.00	307.00	450.00	307.00	450.00	308.00	449.00	308.00	449.00	309.00	448.00	309.00	448.00	310.00	447.00	310.00	447.00	309.00	434.00	309.00	434.00	310.00	429.00	310.00	429.00	311.00	424.00	311.00	424.00	312.00	423.00	312.00	423.00	313.00	422.00	313.00	422.00	314.00	421.00	314.00	421.00	315.00	420.00	315.00	420.00	316.00	419.00	316.00	419.00	318.00	418.00	318.00	418.00	320.00	417.00	320.00	417.00	323.00	416.00	323.00	416.00	327.00	415.00	327.00	415.00	330.00	414.00	330.00	414.00	333.00	413.00	333.00	413.00	338.00	412.00	338.00	412.00	339.00	411.00	339.00	411.00	340.00	409.00	340.00	409.00	342.00	408.00	342.00	408.00	343.00	407.00	343.00	407.00	344.00	405.00	344.00	405.00	345.00	404.00	345.00	404.00	346.00	403.00	346.00	403.00	347.00	401.00	347.00	401.00	348.00	400.00	348.00	400.00	349.00	398.00	349.00	398.00	350.00	397.00	350.00	397.00	351.00	395.00	351.00	395.00	352.00	392.00	352.00	392.00	353.00	390.00	353.00	390.00	354.00	387.00	354.00	387.00	355.00	385.00	355.00	385.00	356.00	382.00	356.00	382.00	357.00	376.00	357.00	376.00	358.00	368.00	358.00	368.00	357.00	364.00	357.00	364.00	356.00	362.00	356.00	362.00	355.00	361.00	355.00	361.00	354.00	359.00	354.00	359.00	353.00	358.00	353.00	358.00	352.00	357.00	352.00	357.00	351.00	355.00	351.00	355.00	350.00	354.00	350.00	354.00	349.00	352.00	349.00	352.00	348.00	351.00	348.00	351.00	347.00	350.00	347.00	350.00	346.00	349.00	346.00	349.00	345.00	348.00	345.00	348.00	343.00	347.00	343.00	347.00	342.00	346.00	342.00	346.00	340.00	345.00	340.00	345.00	338.00	344.00	338.00	344.00	337.00	343.00	337.00	343.00	334.00	344.00	334.00	344.00	333.00	345.00	333.00	345.00	331.00	348.00	331.00	348.00	330.00	349.00	330.00	349.00	328.00	350.00	328.00	350.00	327.00	351.00	327.00	351.00	326.00	352.00	326.00	352.00	325.00	353.00	325.00	353.00	324.00	355.00	324.00	355.00	323.00	356.00	323.00	356.00	322.00	357.00	322.00	357.00	319.00	358.00	319.00	358.00	317.00	359.00	317.00	359.00	314.00	360.00	314.00	360.00	311.00	361.00	311.00	361.00	309.00	362.00	309.00	362.00	306.00	363.00	306.00	363.00	302.00	364.00	302.00	364.00	301.00	365.00	301.00	365.00	299.00	366.00	299.00	366.00	298.00	367.00	298.00	367.00	297.00	368.00	297.00	368.00	296.00	369.00	296.00	369.00	295.00	371.00	295.00	371.00	294.00	373.00	294.00	373.00	293.00	376.00	293.00	376.00	292.00	377.00	292.00	377.00	291.00	379.00	291.00	379.00	290.00	381.00	290.00	381.00	289.00	383.00	289.00	383.00	288.00	386.00	288.00	386.00	287.00	388.00	287.00	388.00	286.00	391.00	286.00	391.00	285.00	393.00	285.00	393.00	284.00	399.00	284.00	399.00	283.00	409.00	283.00	409.00	284.00	418.00	284.00	418.00	283.00	422.00	283.00	422.00	282.00	425.00	282.00	425.00	281.00	428.00	281.00	428.00	280.00	430.00	280.00	430.00	279.00	433.00	279.00	433.00	278.00	436.00	278.00	436.00	277.00	438.00	277.00	438.00	279.00	443.00	279.00	443.00	280.00	444.00	280.00	444.00	281.00	448.00	281.00	448.00	282.00	450.00	282.00	450.00	284.00	453.00	284.00	453.00	285.00	454.00	285.00	454.00	288.00	455.00	288.00	455.00	297.00	454.00	297.00	454.00	301.00	453.00	301.00	453.00	303.00	452.00	303.00
T2_thres.tif	0264-0303	137.73	121.56	2067.29	60.23	0.0187	359.00	304.00	358.00	304.00	358.00	307.00	357.00	307.00	357.00	308.00	356.00	308.00	356.00	312.00	355.00	312.00	355.00	315.00	354.00	315.00	354.00	316.00	353.00	316.00	353.00	319.00	352.00	319.00	352.00	320.00	351.00	320.00	351.00	322.00	350.00	322.00	350.00	323.00	349.00	323.00	349.00	324.00	348.00	324.00	348.00	325.00	347.00	325.00	347.00	326.00	346.00	326.00	346.00	327.00	344.00	327.00	344.00	328.00	343.00	328.00	343.00	329.00	342.00	329.00	342.00	330.00	340.00	330.00	340.00	331.00	338.00	331.00	338.00	330.00	335.00	330.00	335.00	329.00	333.00	329.00	333.00	328.00	331.00	328.00	331.00	327.00	329.00	327.00	329.00	326.00	327.00	326.00	327.00	325.00	325.00	325.00	325.00	324.00	322.00	324.00	322.00	323.00	321.00	323.00	321.00	322.00	319.00	322.00	319.00	321.00	316.00	321.00	316.00	320.00	311.00	320.00	311.00	319.00	307.00	319.00	307.00	320.00	302.00	320.00	302.00	321.00	300.00	321.00	300.00	322.00	297.00	322.00	297.00	323.00	294.00	323.00	294.00	324.00	291.00	324.00	291.00	325.00	285.00	325.00	285.00	326.00	281.00	326.00	281.00	327.00	279.00	327.00	279.00	328.00	278.00	328.00	278.00	327.00	276.00	327.00	276.00	324.00	275.00	324.00	275.00	323.00	273.00	323.00	273.00	321.00	272.00	321.00	272.00	320.00	271.00	320.00	271.00	319.00	270.00	319.00	270.00	318.00	269.00	318.00	269.00	317.00	268.00	317.00	268.00	316.00	267.00	316.00	267.00	315.00	265.00	315.00	265.00	314.00	263.00	314.00	263.00	313.00	261.00	313.00	261.00	312.00	260.00	312.00	260.00	311.00	257.00	311.00	257.00	310.00	255.00	310.00	255.00	309.00	253.00	309.00	253.00	308.00	252.00	308.00	252.00	307.00	249.00	307.00	249.00	304.00	247.00	304.00	247.00	301.00	246.00	301.00	246.00	296.00	245.00	296.00	245.00	288.00	246.00	288.00	246.00	284.00	247.00	284.00	247.00	265.00	246.00	265.00	246.00	260.00	245.00	260.00	245.00	257.00	244.00	257.00	244.00	256.00	246.00	256.00	246.00	255.00	248.00	255.00	248.00	254.00	251.00	254.00	251.00	253.00	253.00	253.00	253.00	252.00	255.00	252.00	255.00	251.00	256.00	251.00	256.00	250.00	258.00	250.00	258.00	249.00	259.00	249.00	259.00	248.00	261.00	248.00	261.00	247.00	263.00	247.00	263.00	246.00	265.00	246.00	265.00	245.00	266.00	245.00	266.00	244.00	267.00	244.00	267.00	243.00	268.00	243.00	268.00	242.00	269.00	242.00	269.00	241.00	270.00	241.00	270.00	238.00	272.00	238.00	272.00	237.00	273.00	237.00	273.00	235.00	274.00	235.00	274.00	233.00	275.00	233.00	275.00	231.00	276.00	231.00	276.00	228.00	277.00	228.00	277.00	225.00	278.00	225.00	278.00	223.00	279.00	223.00	279.00	221.00	280.00	221.00	280.00	218.00	281.00	218.00	281.00	216.00	282.00	216.00	282.00	212.00	283.00	212.00	283.00	210.00	284.00	210.00	284.00	208.00	285.00	208.00	285.00	207.00	286.00	207.00	286.00	206.00	287.00	206.00	287.00	205.00	288.00	205.00	288.00	204.00	289.00	204.00	289.00	203.00	291.00	203.00	291.00	202.00	297.00	202.00	297.00	203.00	301.00	203.00	301.00	204.00	304.00	204.00	304.00	205.00	314.00	205.00	314.00	204.00	324.00	204.00	324.00	203.00	326.00	203.00	326.00	202.00	330.00	202.00	330.00	201.00	334.00	201.00	334.00	200.00	336.00	200.00	336.00	199.00	339.00	199.00	339.00	198.00	341.00	198.00	341.00	200.00	342.00	200.00	342.00	201.00	343.00	201.00	343.00	202.00	346.00	202.00	346.00	204.00	349.00	204.00	349.00	206.00	351.00	206.00	351.00	207.00	352.00	207.00	352.00	208.00	353.00	208.00	353.00	210.00	355.00	210.00	355.00	211.00	356.00	211.00	356.00	214.00	357.00	214.00	357.00	216.00	358.00	216.00	358.00	218.00	359.00	218.00	359.00	219.00	360.00	219.00	360.00	220.00	361.00	220.00	361.00	222.00	362.00	222.00	362.00	227.00	361.00	227.00	361.00	228.00	360.00	228.00	360.00	229.00	359.00	229.00	359.00	231.00	358.00	231.00	358.00	232.00	357.00	232.00	357.00	234.00	356.00	234.00	356.00	235.00	355.00	235.00	355.00	236.00	354.00	236.00	354.00	237.00	352.00	237.00	352.00	238.00	351.00	238.00	351.00	239.00	349.00	239.00	349.00	240.00	347.00	240.00	347.00	241.00	345.00	241.00	345.00	242.00	343.00	242.00	343.00	243.00	340.00	243.00	340.00	244.00	336.00	244.00	336.00	245.00	334.00	245.00	334.00	246.00	332.00	246.00	332.00	247.00	329.00	247.00	329.00	248.00	327.00	248.00	327.00	249.00	325.00	249.00	325.00	250.00	323.00	250.00	323.00	251.00	320.00	251.00	320.00	252.00	318.00	252.00	318.00	253.00	316.00	253.00	316.00	254.00	315.00	254.00	315.00	255.00	314.00	255.00	314.00	256.00	313.00	256.00	313.00	257.00	312.00	257.00	312.00	258.00	311.00	258.00	311.00	260.00	310.00	260.00	310.00	270.00	311.00	270.00	311.00	272.00	312.00	272.00	312.00	273.00	313.00	273.00	313.00	274.00	314.00	274.00	314.00	275.00	315.00	275.00	315.00	276.00	318.00	276.00	318.00	277.00	320.00	277.00	320.00	278.00	321.00	278.00	321.00	279.00	326.00	279.00	326.00	280.00	328.00	280.00	328.00	281.00	334.00	281.00	334.00	282.00	338.00	282.00	338.00	283.00	343.00	283.00	343.00	285.00	347.00	285.00	347.00	286.00	349.00	286.00	349.00	287.00	351.00	287.00	351.00	288.00	353.00	288.00	353.00	290.00	356.00	290.00	356.00	292.00	357.00	292.00	357.00	293.00	358.00	293.00	358.00	297.00	361.00	297.00	361.00	298.00	360.00	298.00	360.00	300.00	359.00	300.00
T2_thres.tif	0186-0199	93.01	83.18	4098.21	-6.28	0.0241	276.00	219.00	275.00	219.00	275.00	221.00	274.00	221.00	274.00	223.00	273.00	223.00	273.00	226.00	272.00	226.00	272.00	228.00	271.00	228.00	271.00	231.00	270.00	231.00	270.00	233.00	269.00	233.00	269.00	234.00	268.00	234.00	268.00	236.00	267.00	236.00	267.00	237.00	266.00	237.00	266.00	238.00	265.00	238.00	265.00	239.00	264.00	239.00	264.00	240.00	263.00	240.00	263.00	241.00	262.00	241.00	262.00	242.00	261.00	242.00	261.00	243.00	259.00	243.00	259.00	244.00	257.00	244.00	257.00	245.00	255.00	245.00	255.00	246.00	254.00	246.00	254.00	247.00	252.00	247.00	252.00	248.00	251.00	248.00	251.00	249.00	249.00	249.00	249.00	250.00	246.00	250.00	246.00	251.00	244.00	251.00	244.00	252.00	242.00	252.00	242.00	253.00	241.00	253.00	241.00	252.00	240.00	252.00	240.00	251.00	237.00	251.00	237.00	249.00	236.00	249.00	236.00	248.00	234.00	248.00	234.00	247.00	233.00	247.00	233.00	246.00	230.00	246.00	230.00	245.00	228.00	245.00	228.00	244.00	217.00	244.00	217.00	245.00	215.00	245.00	215.00	246.00	214.00	246.00	214.00	247.00	212.00	247.00	212.00	248.00	211.00	248.00	211.00	249.00	210.00	249.00	210.00	250.00	208.00	250.00	208.00	251.00	207.00	251.00	207.00	252.00	206.00	252.00	206.00	253.00	205.00	253.00	205.00	254.00	204.00	254.00	204.00	255.00	203.00	255.00	203.00	256.00	201.00	256.00	201.00	258.00	200.00	258.00	200.00	259.00	197.00	259.00	197.00	255.00	196.00	255.00	196.00	248.00	195.00	248.00	195.00	242.00	194.00	242.00	194.00	240.00	193.00	240.00	193.00	238.00	192.00	238.00	192.00	236.00	191.00	236.00	191.00	234.00	190.00	234.00	190.00	233.00	189.00	233.00	189.00	232.00	188.00	232.00	188.00	231.00	187.00	231.00	187.00	230.00	185.00	230.00	185.00	229.00	180.00	229.00	180.00	230.00	176.00	230.00	176.00	231.00	174.00	231.00	174.00	232.00	173.00	232.00	173.00	233.00	171.00	233.00	171.00	234.00	170.00	234.00	170.00	235.00	169.00	235.00	169.00	236.00	168.00	236.00	168.00	238.00	167.00	238.00	167.00	241.00	166.00	241.00	166.00	244.00	165.00	244.00	165.00	245.00	164.00	245.00	164.00	246.00	163.00	246.00	163.00	247.00	161.00	247.00	161.00	248.00	160.00	248.00	160.00	249.00	158.00	249.00	158.00	250.00	153.00	250.00	153.00	249.00	151.00	249.00	151.00	248.00	150.00	248.00	150.00	247.00	149.00	247.00	149.00	245.00	148.00	245.00	148.00	244.00	149.00	244.00	149.00	239.00	150.00	239.00	150.00	234.00	151.00	234.00	151.00	232.00	152.00	232.00	152.00	229.00	153.00	229.00	153.00	226.00	154.00	226.00	154.00	223.00	155.00	223.00	155.00	220.00	156.00	220.00	156.00	217.00	157.00	217.00	157.00	212.00	158.00	212.00	158.00	195.00	157.00	195.00	157.00	192.00	155.00	192.00	155.00	189.00	154.00	189.00	154.00	188.00	153.00	188.00	153.00	187.00	151.00	187.00	151.00	186.00	150.00	186.00	150.00	185.00	145.00	185.00	145.00	184.00	138.00	184.00	138.00	185.00	134.00	185.00	134.00	186.00	130.00	186.00	130.00	187.00	127.00	187.00	127.00	188.00	123.00	188.00	123.00	189.00	120.00	189.00	120.00	190.00	118.00	190.00	118.00	191.00	115.00	191.00	115.00	192.00	114.00	192.00	114.00	193.00	112.00	193.00	112.00	194.00	109.00	194.00	109.00	195.00	106.00	195.00	106.00	196.00	104.00	196.00	104.00	197.00	100.00	197.00	100.00	198.00	95.00	198.00	95.00	199.00	92.00	199.00	92.00	200.00	91.00	200.00	91.00	199.00	74.00	199.00	74.00	198.00	71.00	198.00	71.00	197.00	69.00	197.00	69.00	196.00	67.00	196.00	67.00	195.00	65.00	195.00	65.00	194.00	63.00	194.00	63.00	193.00	62.00	193.00	62.00	192.00	60.00	192.00	60.00	191.00	59.00	191.00	59.00	190.00	58.00	190.00	58.00	189.00	57.00	189.00	57.00	187.00	56.00	187.00	56.00	185.00	55.00	185.00	55.00	179.00	56.00	179.00	56.00	178.00	57.00	178.00	57.00	176.00	58.00	176.00	58.00	173.00	59.00	173.00	59.00	172.00	60.00	172.00	60.00	171.00	63.00	171.00	63.00	170.00	64.00	170.00	64.00	169.00	67.00	169.00	67.00	168.00	69.00	168.00	69.00	167.00	71.00	167.00	71.00	166.00	73.00	166.00	73.00	165.00	77.00	165.00	77.00	164.00	80.00	164.00	80.00	163.00	83.00	163.00	83.00	162.00	86.00	162.00	86.00	161.00	87.00	161.00	87.00	160.00	90.00	160.00	90.00	159.00	93.00	159.00	93.00	158.00	95.00	158.00	95.00	157.00	96.00	157.00	96.00	156.00	98.00	156.00	98.00	154.00	101.00	154.00	101.00	153.00	103.00	153.00	103.00	152.00	104.00	152.00	104.00	151.00	106.00	151.00	106.00	150.00	107.00	150.00	107.00	148.00	108.00	148.00	108.00	147.00	111.00	147.00	111.00	145.00	114.00	145.00	114.00	144.00	115.00	144.00	115.00	142.00	116.00	142.00	116.00	141.00	119.00	141.00	119.00	140.00	120.00	140.00	120.00	139.00	122.00	139.00	122.00	138.00	123.00	138.00	123.00	137.00	125.00	137.00	125.00	136.00	126.00	136.00	126.00	135.00	127.00	135.00	127.00	134.00	128.00	134.00	128.00	133.00	130.00	133.00	130.00	132.00	131.00	132.00	131.00	131.00	132.00	131.00	132.00	130.00	133.00	130.00	133.00	129.00	135.00	129.00	135.00	128.00	136.00	128.00	136.00	126.00	137.00	126.00	137.00	127.00	139.00	127.00	139.00	128.00	140.00	128.00	140.00	129.00	142.00	129.00	142.00	130.00	145.00	130.00	145.00	131.00	155.00	131.00	155.00	130.00	159.00	130.00	159.00	129.00	161.00	129.00	161.00	128.00	164.00	128.00	164.00	127.00	171.00	127.00	171.00	128.00	173.00	128.00	173.00	129.00	177.00	129.00	177.00	130.00	179.00	130.00	179.00	132.00	181.00	132.00	181.00	133.00	184.00	133.00	184.00	134.00	200.00	134.00	200.00	133.00	203.00	133.00	203.00	132.00	206.00	132.00	206.00	131.00	208.00	131.00	208.00	130.00	210.00	130.00	210.00	129.00	212.00	129.00	212.00	128.00	214.00	128.00	214.00	127.00	216.00	127.00	216.00	126.00	217.00	126.00	217.00	125.00	219.00	125.00	219.00	124.00	220.00	124.00	220.00	123.00	222.00	123.00	222.00	122.00	224.00	122.00	224.00	121.00	226.00	121.00	226.00	120.00	228.00	120.00	228.00	119.00	231.00	119.00	231.00	118.00	233.00	118.00	233.00	117.00	235.00	117.00	235.00	116.00	238.00	116.00	238.00	115.00	240.00	115.00	240.00	114.00	243.00	114.00	243.00	116.00	244.00	116.00	244.00	119.00	245.00	119.00	245.00	123.00	246.00	123.00	246.00	127.00	247.00	127.00	247.00	133.00	246.00	133.00	246.00	139.00	245.00	139.00	245.00	143.00	244.00	143.00	244.00	146.00	243.00	146.00	243.00	148.00	242.00	148.00	242.00	151.00	241.00	151.00	241.00	154.00	240.00	154.00	240.00	158.00	239.00	158.00	239.00	163.00	238.00	163.00	238.00	171.00	237.00	171.00	237.00	176.00	238.00	176.00	238.00	178.00	241.00	178.00	241.00	179.00	248.00	179.00	248.00	178.00	251.00	178.00	251.00	177.00	254.00	177.00	254.00	176.00	256.00	176.00	256.00	175.00	258.00	175.00	258.00	173.00	261.00	173.00	261.00	172.00	263.00	172.00	263.00	170.00	266.00	170.00	266.00	169.00	268.00	169.00	268.00	168.00	269.00	168.00	269.00	167.00	271.00	167.00	271.00	166.00	272.00	166.00	272.00	165.00	274.00	165.00	274.00	164.00	276.00	164.00	276.00	163.00	277.00	163.00	277.00	161.00	278.00	161.00	278.00	160.00	279.00	160.00	279.00	159.00	282.00	159.00	282.00	158.00	283.00	158.00	283.00	157.00	284.00	157.00	284.00	156.00	285.00	156.00	285.00	155.00	287.00	155.00	287.00	154.00	289.00	154.00	289.00	153.00	292.00	153.00	292.00	152.00	298.00	152.00	298.00	151.00	303.00	151.00	303.00	150.00	307.00	150.00	307.00	149.00	311.00	149.00	311.00	148.00	314.00	148.00	314.00	147.00	317.00	147.00	317.00	146.00	319.00	146.00	319.00	145.00	321.00	145.00	321.00	144.00	326.00	144.00	326.00	150.00	328.00	150.00	328.00	152.00	329.00	152.00	329.00	153.00	330.00	153.00	330.00	154.00	332.00	154.00	332.00	157.00	334.00	157.00	334.00	158.00	335.00	158.00	335.00	160.00	337.00	160.00	337.00	163.00	338.00	163.00	338.00	165.00	339.00	165.00	339.00	168.00	340.00	168.00	340.00	172.00	341.00	172.00	341.00	175.00	342.00	175.00	342.00	184.00	343.00	184.00	343.00	190.00	342.00	190.00	342.00	193.00	339.00	193.00	339.00	194.00	337.00	194.00	337.00	195.00	334.00	195.00	334.00	196.00	332.00	196.00	332.00	197.00	328.00	197.00	328.00	198.00	324.00	198.00	324.00	199.00	322.00	199.00	322.00	200.00	312.00	200.00	312.00	201.00	306.00	201.00	306.00	200.00	303.00	200.00	303.00	199.00	299.00	199.00	299.00	198.00	289.00	198.00	289.00	199.00	287.00	199.00	287.00	200.00	285.00	200.00	285.00	201.00	284.00	201.00	284.00	202.00	283.00	202.00	283.00	203.00	282.00	203.00	282.00	204.00	281.00	204.00	281.00	206.00	280.00	206.00	280.00	207.00	279.00	207.00	279.00	210.00	278.00	210.00	278.00	213.00	277.00	213.00	277.00	216.00	276.00	216.00
T2_thres.tif	0311-0158	70.35	144.61	6225.44	80.61	0.0226	272.00	338.00	271.00	338.00	271.00	344.00	270.00	344.00	270.00	348.00	269.00	348.00	269.00	352.00	268.00	352.00	268.00	354.00	267.00	354.00	267.00	356.00	266.00	356.00	266.00	358.00	265.00	358.00	265.00	359.00	262.00	359.00	262.00	360.00	260.00	360.00	260.00	361.00	257.00	361.00	257.00	362.00	256.00	362.00	256.00	363.00	254.00	363.00	254.00	364.00	252.00	364.00	252.00	365.00	249.00	365.00	249.00	366.00	246.00	366.00	246.00	367.00	245.00	367.00	245.00	368.00	243.00	368.00	243.00	369.00	242.00	369.00	242.00	370.00	240.00	370.00	240.00	371.00	239.00	371.00	239.00	372.00	238.00	372.00	238.00	373.00	237.00	373.00	237.00	376.00	236.00	376.00	236.00	380.00	235.00	380.00	235.00	386.00	234.00	386.00	234.00	391.00	235.00	391.00	235.00	396.00	234.00	396.00	234.00	406.00	233.00	406.00	233.00	409.00	232.00	409.00	232.00	411.00	231.00	411.00	231.00	412.00	230.00	412.00	230.00	414.00	228.00	414.00	228.00	415.00	227.00	415.00	227.00	416.00	225.00	416.00	225.00	417.00	223.00	417.00	223.00	418.00	220.00	418.00	220.00	419.00	215.00	419.00	215.00	420.00	214.00	420.00	214.00	419.00	209.00	419.00	209.00	418.00	205.00	418.00	205.00	417.00	198.00	417.00	198.00	418.00	197.00	418.00	197.00	416.00	196.00	416.00	196.00	415.00	195.00	415.00	195.00	413.00	194.00	413.00	194.00	411.00	193.00	411.00	193.00	407.00	191.00	407.00	191.00	404.00	189.00	404.00	189.00	403.00	188.00	403.00	188.00	401.00	187.00	401.00	187.00	400.00	184.00	400.00	184.00	398.00	183.00	398.00	183.00	397.00	174.00	397.00	174.00	398.00	171.00	398.00	171.00	399.00	169.00	399.00	169.00	400.00	168.00	400.00	168.00	401.00	167.00	401.00	167.00	402.00	165.00	402.00	165.00	403.00	164.00	403.00	164.00	404.00	162.00	404.00	162.00	405.00	161.00	405.00	161.00	406.00	159.00	406.00	159.00	407.00	158.00	407.00	158.00	408.00	156.00	408.00	156.00	409.00	155.00	409.00	155.00	410.00	154.00	410.00	154.00	411.00	152.00	411.00	152.00	412.00	151.00	412.00	151.00	413.00	149.00	413.00	149.00	414.00	148.00	414.00	148.00	415.00	147.00	415.00	147.00	416.00	145.00	416.00	145.00	417.00	144.00	417.00	144.00	418.00	143.00	418.00	143.00	419.00	142.00	419.00	142.00	420.00	141.00	420.00	141.00	421.00	140.00	421.00	140.00	422.00	138.00	422.00	138.00	423.00	137.00	423.00	137.00	424.00	135.00	424.00	135.00	425.00	134.00	425.00	134.00	426.00	133.00	426.00	133.00	427.00	131.00	427.00	131.00	428.00	130.00	428.00	130.00	429.00	129.00	429.00	129.00	430.00	127.00	430.00	127.00	431.00	124.00	431.00	124.00	432.00	123.00	432.00	123.00	433.00	119.00	433.00	119.00	434.00	114.00	434.00	114.00	433.00	111.00	433.00	111.00	432.00	108.00	432.00	108.00	431.00	107.00	431.00	107.00	430.00	106.00	430.00	106.00	429.00	105.00	429.00	105.00	427.00	104.00	427.00	104.00	418.00	105.00	418.00	105.00	415.00	106.00	415.00	106.00	413.00	107.00	413.00	107.00	412.00	108.00	412.00	108.00	409.00	109.00	409.00	109.00	408.00	112.00	408.00	112.00	407.00	114.00	407.00	114.00	404.00	115.00	404.00	115.00	402.00	116.00	402.00	116.00	401.00	117.00	401.00	117.00	400.00	118.00	400.00	118.00	398.00	119.00	398.00	119.00	397.00	120.00	397.00	120.00	395.00	121.00	395.00	121.00	394.00	122.00	394.00	122.00	391.00	124.00	391.00	124.00	390.00	125.00	390.00	125.00	387.00	126.00	387.00	126.00	386.00	127.00	386.00	127.00	385.00	129.00	385.00	129.00	383.00	130.00	383.00	130.00	382.00	131.00	382.00	131.00	379.00	133.00	379.00	133.00	377.00	134.00	377.00	134.00	375.00	135.00	375.00	135.00	372.00	136.00	372.00	136.00	362.00	135.00	362.00	135.00	358.00	134.00	358.00	134.00	357.00	133.00	357.00	133.00	356.00	132.00	356.00	132.00	354.00	131.00	354.00	131.00	353.00	129.00	353.00	129.00	352.00	124.00	352.00	124.00	353.00	119.00	353.00	119.00	354.00	117.00	354.00	117.00	355.00	114.00	355.00	114.00	356.00	113.00	356.00	113.00	357.00	111.00	357.00	111.00	358.00	109.00	358.00	109.00	359.00	108.00	359.00	108.00	360.00	107.00	360.00	107.00	361.00	105.00	361.00	105.00	362.00	103.00	362.00	103.00	363.00	102.00	363.00	102.00	364.00	100.00	364.00	100.00	365.00	99.00	365.00	99.00	366.00	97.00	366.00	97.00	367.00	94.00	367.00	94.00	368.00	92.00	368.00	92.00	369.00	90.00	369.00	90.00	370.00	89.00	370.00	89.00	371.00	87.00	371.00	87.00	372.00	86.00	372.00	86.00	373.00	83.00	373.00	83.00	374.00	82.00	374.00	82.00	375.00	79.00	375.00	79.00	376.00	77.00	376.00	77.00	377.00	76.00	377.00	76.00	378.00	73.00	378.00	73.00	379.00	71.00	379.00	71.00	380.00	70.00	380.00	70.00	381.00	68.00	381.00	68.00	382.00	66.00	382.00	66.00	383.00	61.00	383.00	61.00	384.00	58.00	384.00	58.00	383.00	55.00	383.00	55.00	382.00	53.00	382.00	53.00	381.00	52.00	381.00	52.00	380.00	51.00	380.00	51.00	379.00	50.00	379.00	50.00	378.00	49.00	378.00	49.00	377.00	48.00	377.00	48.00	376.00	47.00	376.00	47.00	374.00	46.00	374.00	46.00	372.00	45.00	372.00	45.00	370.00	44.00	370.00	44.00	367.00	43.00	367.00	43.00	355.00	44.00	355.00	44.00	353.00	45.00	353.00	45.00	351.00	46.00	351.00	46.00	348.00	47.00	348.00	47.00	346.00	48.00	346.00	48.00	345.00	49.00	345.00	49.00	344.00	50.00	344.00	50.00	343.00	51.00	343.00	51.00	342.00	52.00	342.00	52.00	341.00	53.00	341.00	53.00	340.00	54.00	340.00	54.00	339.00	55.00	339.00	55.00	338.00	56.00	338.00	56.00	337.00	57.00	337.00	57.00	336.00	58.00	336.00	58.00	335.00	59.00	335.00	59.00	334.00	60.00	334.00	60.00	333.00	61.00	333.00	61.00	332.00	62.00	332.00	62.00	331.00	63.00	331.00	63.00	330.00	64.00	330.00	64.00	329.00	65.00	329.00	65.00	326.00	67.00	326.00	67.00	325.00	68.00	325.00	68.00	323.00	69.00	323.00	69.00	303.00	68.00	303.00	68.00	301.00	69.00	301.00	69.00	297.00	70.00	297.00	70.00	296.00	71.00	296.00	71.00	294.00	73.00	294.00	73.00	293.00	74.00	293.00	74.00	292.00	75.00	292.00	75.00	291.00	77.00	291.00	77.00	289.00	79.00	289.00	79.00	288.00	80.00	288.00	80.00	287.00	81.00	287.00	81.00	285.00	82.00	285.00	82.00	284.00	83.00	284.00	83.00	282.00	84.00	282.00	84.00	280.00	85.00	280.00	85.00	278.00	86.00	278.00	86.00	275.00	87.00	275.00	87.00	272.00	88.00	272.00	88.00	260.00	87.00	260.00	87.00	257.00	86.00	257.00	86.00	255.00	85.00	255.00	85.00	253.00	84.00	253.00	84.00	252.00	82.00	252.00	82.00	249.00	81.00	249.00	81.00	248.00	80.00	248.00	80.00	247.00	78.00	247.00	78.00	244.00	76.00	244.00	76.00	243.00	75.00	243.00	75.00	242.00	74.00	242.00	74.00	241.00	72.00	241.00	72.00	240.00	71.00	240.00	71.00	239.00	68.00	239.00	68.00	236.00	67.00	236.00	67.00	235.00	66.00	235.00	66.00	228.00	67.00	228.00	67.00	226.00	68.00	226.00	68.00	224.00	69.00	224.00	69.00	222.00	70.00	222.00	70.00	219.00	72.00	219.00	72.00	216.00	73.00	216.00	73.00	215.00	76.00	215.00	76.00	213.00	78.00	213.00	78.00	211.00	80.00	211.00	80.00	210.00	81.00	210.00	81.00	209.00	82.00	209.00	82.00	207.00	85.00	207.00	85.00	206.00	93.00	206.00	93.00	204.00	94.00	204.00	94.00	203.00	97.00	203.00	97.00	202.00	102.00	202.00	102.00	201.00	106.00	201.00	106.00	200.00	108.00	200.00	108.00	199.00	111.00	199.00	111.00	198.00	114.00	198.00	114.00	197.00	116.00	197.00	116.00	196.00	117.00	196.00	117.00	195.00	120.00	195.00	120.00	194.00	122.00	194.00	122.00	193.00	125.00	193.00	125.00	192.00	129.00	192.00	129.00	191.00	132.00	191.00	132.00	190.00	136.00	190.00	136.00	189.00	140.00	189.00	140.00	188.00	143.00	188.00	143.00	189.00	146.00	189.00	146.00	190.00	149.00	190.00	149.00	192.00	150.00	192.00	150.00	193.00	151.00	193.00	151.00	194.00	152.00	194.00	152.00	196.00	153.00	196.00	153.00	197.00	154.00	197.00	154.00	210.00	153.00	210.00	153.00	215.00	152.00	215.00	152.00	218.00	151.00	218.00	151.00	221.00	150.00	221.00	150.00	224.00	149.00	224.00	149.00	227.00	148.00	227.00	148.00	230.00	147.00	230.00	147.00	232.00	146.00	232.00	146.00	237.00	145.00	237.00	145.00	242.00	144.00	242.00	144.00	249.00	145.00	249.00	145.00	251.00	146.00	251.00	146.00	252.00	147.00	252.00	147.00	253.00	149.00	253.00	149.00	254.00	160.00	254.00	160.00	253.00	162.00	253.00	162.00	252.00	163.00	252.00	163.00	251.00	164.00	251.00	164.00	270.00	165.00	270.00	165.00	274.00	166.00	274.00	166.00	276.00	167.00	276.00	167.00	278.00	168.00	278.00	168.00	279.00	171.00	279.00	171.00	280.00	183.00	280.00	183.00	279.00	186.00	279.00	186.00	278.00	188.00	278.00	188.00	277.00	189.00	277.00	189.00	275.00	192.00	275.00	192.00	274.00	193.00	274.00	193.00	273.00	194.00	273.00	194.00	271.00	195.00	271.00	195.00	269.00	196.00	269.00	196.00	265.00	197.00	265.00	197.00	264.00	198.00	264.00	198.00	265.00	202.00	265.00	202.00	261.00	203.00	261.00	203.00	260.00	205.00	260.00	205.00	259.00	206.00	259.00	206.00	257.00	207.00	257.00	207.00	256.00	208.00	256.00	208.00	255.00	209.00	255.00	209.00	254.00	212.00	254.00	212.00	252.00	213.00	252.00	213.00	251.00	216.00	251.00	216.00	249.00	219.00	249.00	219.00	248.00	224.00	248.00	224.00	249.00	228.00	249.00	228.00	250.00	229.00	250.00	229.00	251.00	232.00	251.00	232.00	253.00	235.00	253.00	235.00	254.00	236.00	254.00	236.00	256.00	237.00	256.00	237.00	257.00	239.00	257.00	239.00	258.00	241.00	258.00	241.00	264.00	242.00	264.00	242.00	267.00	243.00	267.00	243.00	282.00	242.00	282.00	242.00	286.00	241.00	286.00	241.00	298.00	242.00	298.00	242.00	303.00	243.00	303.00	243.00	306.00	244.00	306.00	244.00	308.00	245.00	308.00	245.00	309.00	247.00	309.00	247.00	310.00	248.00	310.00	248.00	312.00	249.00	312.00	249.00	313.00	251.00	313.00	251.00	314.00	255.00	314.00	255.00	315.00	256.00	315.00	256.00	316.00	259.00	316.00	259.00	318.00	263.00	318.00	263.00	320.00	264.00	320.00	264.00	321.00	265.00	321.00	265.00	322.00	266.00	322.00	266.00	323.00	267.00	323.00	267.00	324.00	268.00	324.00	268.00	325.00	269.00	325.00	269.00	326.00	271.00	326.00	271.00	328.00	272.00	328.00	272.00	329.00	273.00	329.00	273.00	332.00	274.00	332.00	274.00	334.00	273.00	334.00	273.00	335.00	272.00	335.00
T2_thres.tif	0490-0234	102.57	215.75	4860.40	68.10	0.0519	354.00	438.00	355.00	438.00	355.00	442.00	356.00	442.00	356.00	446.00	357.00	446.00	357.00	448.00	359.00	448.00	359.00	449.00	360.00	449.00	360.00	450.00	359.00	450.00	359.00	451.00	358.00	451.00	358.00	452.00	356.00	452.00	356.00	453.00	354.00	453.00	354.00	454.00	353.00	454.00	353.00	455.00	352.00	455.00	352.00	456.00	350.00	456.00	350.00	457.00	348.00	457.00	348.00	458.00	346.00	458.00	346.00	459.00	343.00	459.00	343.00	460.00	340.00	460.00	340.00	461.00	338.00	461.00	338.00	462.00	333.00	462.00	333.00	461.00	316.00	461.00	316.00	460.00	314.00	460.00	314.00	459.00	313.00	459.00	313.00	458.00	311.00	458.00	311.00	457.00	310.00	457.00	310.00	456.00	308.00	456.00	308.00	455.00	307.00	455.00	307.00	454.00	306.00	454.00	306.00	453.00	305.00	453.00	305.00	452.00	303.00	452.00	303.00	451.00	302.00	451.00	302.00	450.00	301.00	450.00	301.00	449.00	299.00	449.00	299.00	448.00	297.00	448.00	297.00	447.00	294.00	447.00	294.00	446.00	292.00	446.00	292.00	445.00	291.00	445.00	291.00	444.00	288.00	444.00	288.00	443.00	281.00	443.00	281.00	444.00	280.00	444.00	280.00	445.00	278.00	445.00	278.00	446.00	277.00	446.00	277.00	447.00	275.00	447.00	275.00	448.00	274.00	448.00	274.00	449.00	272.00	449.00	272.00	451.00	271.00	451.00	271.00	452.00	270.00	452.00	270.00	453.00	269.00	453.00	269.00	454.00	268.00	454.00	268.00	456.00	267.00	456.00	267.00	458.00	266.00	458.00	266.00	460.00	265.00	460.00	265.00	472.00	266.00	472.00	266.00	478.00	267.00	478.00	267.00	483.00	268.00	483.00	268.00	491.00	269.00	491.00	269.00	495.00	268.00	495.00	268.00	503.00	267.00	503.00	267.00	506.00	266.00	506.00	266.00	509.00	265.00	509.00	265.00	513.00	264.00	513.00	264.00	515.00	263.00	515.00	263.00	517.00	262.00	517.00	262.00	519.00	258.00	519.00	258.00	520.00	256.00	520.00	256.00	521.00	251.00	521.00	251.00	520.00	247.00	520.00	247.00	519.00	243.00	519.00	243.00	518.00	241.00	518.00	241.00	517.00	240.00	517.00	240.00	516.00	238.00	516.00	238.00	515.00	236.00	515.00	236.00	514.00	235.00	514.00	235.00	513.00	233.00	513.00	233.00	512.00	232.00	512.00	232.00	511.00	231.00	511.00	231.00	510.00	229.00	510.00	229.00	509.00	227.00	509.00	227.00	508.00	223.00	508.00	223.00	507.00	218.00	507.00	218.00	508.00	213.00	508.00	213.00	509.00	212.00	509.00	212.00	510.00	210.00	510.00	210.00	511.00	209.00	511.00	209.00	512.00	208.00	512.00	208.00	513.00	207.00	513.00	207.00	514.00	206.00	514.00	206.00	515.00	205.00	515.00	205.00	516.00	204.00	516.00	204.00	517.00	203.00	517.00	203.00	518.00	202.00	518.00	202.00	520.00	201.00	520.00	201.00	522.00	200.00	522.00	200.00	524.00	199.00	524.00	199.00	527.00	198.00	527.00	198.00	530.00	197.00	530.00	197.00	533.00	196.00	533.00	196.00	548.00	195.00	548.00	195.00	553.00	196.00	553.00	196.00	561.00	197.00	561.00	197.00	570.00	195.00	570.00	195.00	571.00	194.00	571.00	194.00	572.00	193.00	572.00	193.00	574.00	192.00	574.00	192.00	575.00	191.00	575.00	191.00	577.00	189.00	577.00	189.00	579.00	187.00	579.00	187.00	580.00	186.00	580.00	186.00	581.00	185.00	581.00	185.00	582.00	183.00	582.00	183.00	584.00	182.00	584.00	182.00	585.00	181.00	585.00	181.00	586.00	180.00	586.00	180.00	587.00	179.00	587.00	179.00	588.00	178.00	588.00	178.00	590.00	176.00	590.00	176.00	592.00	175.00	592.00	175.00	593.00	174.00	593.00	174.00	594.00	173.00	594.00	173.00	595.00	171.00	595.00	171.00	597.00	170.00	597.00	170.00	599.00	169.00	599.00	169.00	600.00	168.00	600.00	168.00	602.00	167.00	602.00	167.00	605.00	166.00	605.00	166.00	607.00	165.00	607.00	165.00	609.00	164.00	609.00	164.00	612.00	163.00	612.00	163.00	614.00	162.00	614.00	162.00	618.00	161.00	618.00	161.00	617.00	159.00	617.00	159.00	616.00	158.00	616.00	158.00	615.00	157.00	615.00	157.00	614.00	156.00	614.00	156.00	613.00	155.00	613.00	155.00	612.00	154.00	612.00	154.00	611.00	152.00	611.00	152.00	610.00	151.00	610.00	151.00	609.00	150.00	609.00	150.00	608.00	149.00	608.00	149.00	607.00	147.00	607.00	147.00	606.00	145.00	606.00	145.00	605.00	143.00	605.00	143.00	603.00	142.00	603.00	142.00	601.00	141.00	601.00	141.00	599.00	140.00	599.00	140.00	596.00	139.00	596.00	139.00	595.00	138.00	595.00	138.00	593.00	137.00	593.00	137.00	591.00	135.00	591.00	135.00	588.00	134.00	588.00	134.00	587.00	133.00	587.00	133.00	584.00	132.00	584.00	132.00	579.00	131.00	579.00	131.00	577.00	130.00	577.00	130.00	572.00	129.00	572.00	129.00	568.00	128.00	568.00	128.00	561.00	127.00	561.00	127.00	547.00	126.00	547.00	126.00	542.00	125.00	542.00	125.00	539.00	124.00	539.00	124.00	535.00	123.00	535.00	123.00	532.00	122.00	532.00	122.00	531.00	121.00	531.00	121.00	528.00	120.00	528.00	120.00	524.00	119.00	524.00	119.00	523.00	118.00	523.00	118.00	521.00	117.00	521.00	117.00	518.00	115.00	518.00	115.00	515.00	113.00	515.00	113.00	514.00	112.00	514.00	112.00	512.00	111.00	512.00	111.00	509.00	110.00	509.00	110.00	508.00	109.00	508.00	109.00	505.00	108.00	505.00	108.00	501.00	109.00	501.00	109.00	499.00	110.00	499.00	110.00	497.00	111.00	497.00	111.00	496.00	112.00	496.00	112.00	495.00	113.00	495.00	113.00	494.00	114.00	494.00	114.00	493.00	115.00	493.00	115.00	491.00	116.00	491.00	116.00	490.00	119.00	490.00	119.00	489.00	121.00	489.00	121.00	488.00	124.00	488.00	124.00	487.00	127.00	487.00	127.00	488.00	132.00	488.00	132.00	487.00	134.00	487.00	134.00	486.00	141.00	486.00	141.00	485.00	147.00	485.00	147.00	484.00	150.00	484.00	150.00	483.00	154.00	483.00	154.00	482.00	156.00	482.00	156.00	481.00	159.00	481.00	159.00	480.00	161.00	480.00	161.00	478.00	165.00	478.00	165.00	477.00	166.00	477.00	166.00	476.00	168.00	476.00	168.00	475.00	169.00	475.00	169.00	474.00	171.00	474.00	171.00	472.00	174.00	472.00	174.00	471.00	175.00	471.00	175.00	470.00	176.00	470.00	176.00	469.00	177.00	469.00	177.00	467.00	179.00	467.00	179.00	464.00	180.00	464.00	180.00	463.00	182.00	463.00	182.00	460.00	183.00	460.00	183.00	444.00	182.00	444.00	182.00	442.00	183.00	442.00	183.00	436.00	184.00	436.00	184.00	434.00	185.00	434.00	185.00	431.00	187.00	431.00	187.00	428.00	188.00	428.00	188.00	427.00	191.00	427.00	191.00	426.00	192.00	426.00	192.00	424.00	195.00	424.00	195.00	423.00	199.00	423.00	199.00	422.00	200.00	422.00	200.00	421.00	203.00	421.00	203.00	422.00	207.00	422.00	207.00	423.00	210.00	423.00	210.00	424.00	217.00	424.00	217.00	423.00	222.00	423.00	222.00	422.00	225.00	422.00	225.00	421.00	227.00	421.00	227.00	420.00	229.00	420.00	229.00	418.00	232.00	418.00	232.00	417.00	233.00	417.00	233.00	416.00	234.00	416.00	234.00	415.00	235.00	415.00	235.00	413.00	236.00	413.00	236.00	411.00	237.00	411.00	237.00	408.00	238.00	408.00	238.00	398.00	239.00	398.00	239.00	390.00	238.00	390.00	238.00	389.00	239.00	389.00	239.00	383.00	240.00	383.00	240.00	379.00	241.00	379.00	241.00	376.00	242.00	376.00	242.00	375.00	243.00	375.00	243.00	374.00	244.00	374.00	244.00	373.00	245.00	373.00	245.00	372.00	247.00	372.00	247.00	371.00	248.00	371.00	248.00	370.00	251.00	370.00	251.00	369.00	254.00	369.00	254.00	368.00	256.00	368.00	256.00	367.00	258.00	367.00	258.00	366.00	259.00	366.00	259.00	365.00	262.00	365.00	262.00	364.00	264.00	364.00	264.00	363.00	267.00	363.00	267.00	362.00	270.00	362.00	270.00	363.00	272.00	363.00	272.00	364.00	274.00	364.00	274.00	366.00	275.00	366.00	275.00	367.00	276.00	367.00	276.00	368.00	279.00	368.00	279.00	370.00	280.00	370.00	280.00	371.00	281.00	371.00	281.00	372.00	282.00	372.00	282.00	373.00	284.00	373.00	284.00	374.00	285.00	374.00	285.00	375.00	288.00	375.00	288.00	376.00	289.00	376.00	289.00	378.00	291.00	378.00	291.00	379.00	295.00	379.00	295.00	380.00	297.00	380.00	297.00	381.00	299.00	381.00	299.00	382.00	303.00	382.00	303.00	383.00	308.00	383.00	308.00	384.00	311.00	384.00	311.00	385.00	312.00	385.00	312.00	386.00	316.00	386.00	316.00	387.00	323.00	387.00	323.00	388.00	333.00	388.00	333.00	389.00	339.00	389.00	339.00	390.00	343.00	390.00	343.00	395.00	344.00	395.00	344.00	397.00	345.00	397.00	345.00	398.00	346.00	398.00	346.00	400.00	347.00	400.00	347.00	402.00	348.00	402.00	348.00	404.00	349.00	404.00	349.00	406.00	350.00	406.00	350.00	408.00	351.00	408.00	351.00	411.00	352.00	411.00	352.00	414.00	353.00	414.00	353.00	419.00	354.00	419.00
T2_thres.tif	0385-0381	175.82	173.18	2723.05	19.96	0.0586	443.00	415.00	442.00	415.00	442.00	418.00	441.00	418.00	441.00	420.00	440.00	420.00	440.00	422.00	439.00	422.00	439.00	424.00	438.00	424.00	438.00	431.00	437.00	431.00	437.00	432.00	435.00	432.00	435.00	433.00	433.00	433.00	433.00	434.00	432.00	434.00	432.00	435.00	431.00	435.00	431.00	436.00	429.00	436.00	429.00	437.00	428.00	437.00	428.00	438.00	427.00	438.00	427.00	439.00	426.00	439.00	426.00	440.00	424.00	440.00	424.00	441.00	422.00	441.00	422.00	442.00	421.00	442.00	421.00	443.00	419.00	443.00	419.00	444.00	416.00	444.00	416.00	445.00	413.00	445.00	413.00	446.00	410.00	446.00	410.00	445.00	408.00	445.00	408.00	444.00	407.00	444.00	407.00	441.00	405.00	441.00	405.00	440.00	378.00	440.00	378.00	441.00	373.00	441.00	373.00	442.00	369.00	442.00	369.00	443.00	367.00	443.00	367.00	444.00	365.00	444.00	365.00	445.00	362.00	445.00	362.00	446.00	361.00	446.00	361.00	442.00	360.00	442.00	360.00	440.00	359.00	440.00	359.00	436.00	358.00	436.00	358.00	417.00	357.00	417.00	357.00	412.00	356.00	412.00	356.00	407.00	355.00	407.00	355.00	406.00	354.00	406.00	354.00	402.00	353.00	402.00	353.00	400.00	352.00	400.00	352.00	398.00	350.00	398.00	350.00	396.00	349.00	396.00	349.00	393.00	348.00	393.00	348.00	387.00	347.00	387.00	347.00	386.00	343.00	386.00	343.00	385.00	335.00	385.00	335.00	384.00	325.00	384.00	325.00	383.00	320.00	383.00	320.00	382.00	316.00	382.00	316.00	381.00	313.00	381.00	313.00	380.00	310.00	380.00	310.00	379.00	307.00	379.00	307.00	378.00	303.00	378.00	303.00	377.00	301.00	377.00	301.00	376.00	297.00	376.00	297.00	375.00	295.00	375.00	295.00	374.00	293.00	374.00	293.00	373.00	290.00	373.00	290.00	371.00	289.00	371.00	289.00	370.00	288.00	370.00	288.00	369.00	286.00	369.00	286.00	368.00	285.00	368.00	285.00	367.00	284.00	367.00	284.00	366.00	283.00	366.00	283.00	365.00	281.00	365.00	281.00	364.00	280.00	364.00	280.00	363.00	279.00	363.00	279.00	362.00	277.00	362.00	277.00	360.00	276.00	360.00	276.00	359.00	274.00	359.00	274.00	358.00	271.00	358.00	271.00	357.00	272.00	357.00	272.00	354.00	273.00	354.00	273.00	350.00	274.00	350.00	274.00	346.00	275.00	346.00	275.00	340.00	276.00	340.00	276.00	338.00	277.00	338.00	277.00	336.00	278.00	336.00	278.00	335.00	279.00	335.00	279.00	333.00	280.00	333.00	280.00	332.00	281.00	332.00	281.00	331.00	283.00	331.00	283.00	330.00	287.00	330.00	287.00	329.00	293.00	329.00	293.00	328.00	296.00	328.00	296.00	327.00	299.00	327.00	299.00	326.00	302.00	326.00	302.00	325.00	304.00	325.00	304.00	324.00	312.00	324.00	312.00	325.00	315.00	325.00	315.00	326.00	317.00	326.00	317.00	327.00	320.00	327.00	320.00	328.00	321.00	328.00	321.00	329.00	323.00	329.00	323.00	330.00	325.00	330.00	325.00	331.00	327.00	331.00	327.00	332.00	331.00	332.00	331.00	333.00	333.00	333.00	333.00	334.00	334.00	334.00	334.00	335.00	336.00	335.00	336.00	336.00	339.00	336.00	339.00	338.00	340.00	338.00	340.00	340.00	341.00	340.00	341.00	342.00	342.00	342.00	342.00	344.00	343.00	344.00	343.00	345.00	344.00	345.00	344.00	346.00	345.00	346.00	345.00	348.00	346.00	348.00	346.00	349.00	347.00	349.00	347.00	350.00	348.00	350.00	348.00	351.00	349.00	351.00	349.00	352.00	351.00	352.00	351.00	353.00	352.00	353.00	352.00	354.00	354.00	354.00	354.00	355.00	355.00	355.00	355.00	356.00	357.00	356.00	357.00	357.00	358.00	357.00	358.00	358.00	359.00	358.00	359.00	359.00	360.00	359.00	360.00	360.00	362.00	360.00	362.00	361.00	366.00	361.00	366.00	362.00	379.00	362.00	379.00	361.00	385.00	361.00	385.00	360.00	387.00	360.00	387.00	359.00	390.00	359.00	390.00	358.00	392.00	358.00	392.00	357.00	394.00	357.00	394.00	356.00	397.00	356.00	397.00	355.00	399.00	355.00	399.00	354.00	401.00	354.00	401.00	353.00	402.00	353.00	402.00	352.00	404.00	352.00	404.00	351.00	406.00	351.00	406.00	350.00	407.00	350.00	407.00	349.00	408.00	349.00	408.00	348.00	409.00	348.00	409.00	346.00	410.00	346.00	410.00	345.00	412.00	345.00	412.00	350.00	413.00	350.00	413.00	358.00	414.00	358.00	414.00	360.00	416.00	360.00	416.00	361.00	417.00	361.00	417.00	362.00	418.00	362.00	418.00	363.00	426.00	363.00	426.00	362.00	428.00	362.00	428.00	361.00	430.00	361.00	430.00	360.00	431.00	360.00	431.00	359.00	434.00	359.00	434.00	358.00	435.00	358.00	435.00	357.00	436.00	357.00	436.00	356.00	437.00	356.00	437.00	355.00	438.00	355.00	438.00	354.00	439.00	354.00	439.00	353.00	440.00	353.00	440.00	352.00	441.00	352.00	441.00	351.00	442.00	351.00	442.00	350.00	443.00	350.00	443.00	349.00	444.00	349.00	444.00	347.00	446.00	347.00	446.00	344.00	447.00	344.00	447.00	343.00	449.00	343.00	449.00	342.00	454.00	342.00	454.00	341.00	455.00	341.00	455.00	340.00	457.00	340.00	457.00	339.00	458.00	339.00	458.00	338.00	460.00	338.00	460.00	337.00	466.00	337.00	466.00	336.00	475.00	336.00	475.00	337.00	477.00	337.00	477.00	338.00	479.00	338.00	479.00	339.00	481.00	339.00	481.00	340.00	482.00	340.00	482.00	341.00	483.00	341.00	483.00	342.00	484.00	342.00	484.00	344.00	485.00	344.00	485.00	345.00	486.00	345.00	486.00	346.00	487.00	346.00	487.00	348.00	488.00	348.00	488.00	349.00	489.00	349.00	489.00	352.00	490.00	352.00	490.00	355.00	491.00	355.00	491.00	358.00	490.00	358.00	490.00	362.00	489.00	362.00	489.00	363.00	488.00	363.00	488.00	366.00	487.00	366.00	487.00	368.00	486.00	368.00	486.00	370.00	485.00	370.00	485.00	372.00	484.00	372.00	484.00	374.00	483.00	374.00	483.00	375.00	482.00	375.00	482.00	376.00	481.00	376.00	481.00	377.00	480.00	377.00	480.00	378.00	479.00	378.00	479.00	379.00	478.00	379.00	478.00	381.00	477.00	381.00	477.00	382.00	476.00	382.00	476.00	383.00	475.00	383.00	475.00	384.00	473.00	384.00	473.00	386.00	471.00	386.00	471.00	387.00	470.00	387.00	470.00	388.00	469.00	388.00	469.00	390.00	467.00	390.00	467.00	391.00	466.00	391.00	466.00	392.00	464.00	392.00	464.00	393.00	463.00	393.00	463.00	394.00	462.00	394.00	462.00	395.00	461.00	395.00	461.00	396.00	460.00	396.00	460.00	397.00	459.00	397.00	459.00	398.00	458.00	398.00	458.00	399.00	457.00	399.00	457.00	400.00	456.00	400.00	456.00	401.00	455.00	401.00	455.00	402.00	454.00	402.00	454.00	403.00	453.00	403.00	453.00	404.00	451.00	404.00	451.00	406.00	450.00	406.00	450.00	407.00	448.00	407.00	448.00	409.00	447.00	409.00	447.00	410.00	445.00	410.00	445.00	412.00	444.00	412.00	444.00	413.00	443.00	413.00
T2_thres.tif	0398-0503	228.50	182.38	1191.23	68.51	0.0374	564.00	392.00	563.00	392.00	563.00	394.00	562.00	394.00	562.00	397.00	561.00	397.00	561.00	398.00	560.00	398.00	560.00	400.00	559.00	400.00	559.00	401.00	558.00	401.00	558.00	402.00	557.00	402.00	557.00	404.00	556.00	404.00	556.00	405.00	555.00	405.00	555.00	406.00	554.00	406.00	554.00	407.00	553.00	407.00	553.00	408.00	550.00	408.00	550.00	409.00	545.00	409.00	545.00	410.00	542.00	410.00	542.00	411.00	540.00	411.00	540.00	412.00	538.00	412.00	538.00	413.00	536.00	413.00	536.00	414.00	534.00	414.00	534.00	415.00	531.00	415.00	531.00	416.00	530.00	416.00	530.00	417.00	528.00	417.00	528.00	418.00	527.00	418.00	527.00	419.00	526.00	419.00	526.00	420.00	524.00	420.00	524.00	421.00	523.00	421.00	523.00	422.00	522.00	422.00	522.00	424.00	520.00	424.00	520.00	426.00	518.00	426.00	518.00	428.00	517.00	428.00	517.00	429.00	516.00	429.00	516.00	430.00	515.00	430.00	515.00	431.00	514.00	431.00	514.00	437.00	509.00	437.00	509.00	438.00	504.00	438.00	504.00	439.00	499.00	439.00	499.00	440.00	494.00	440.00	494.00	441.00	485.00	441.00	485.00	440.00	483.00	440.00	483.00	439.00	480.00	439.00	480.00	438.00	477.00	438.00	477.00	437.00	475.00	437.00	475.00	436.00	470.00	436.00	470.00	435.00	464.00	435.00	464.00	434.00	450.00	434.00	450.00	433.00	446.00	433.00	446.00	432.00	442.00	432.00	442.00	427.00	443.00	427.00	443.00	424.00	444.00	424.00	444.00	422.00	445.00	422.00	445.00	420.00	446.00	420.00	446.00	418.00	447.00	418.00	447.00	414.00	449.00	414.00	449.00	413.00	450.00	413.00	450.00	411.00	452.00	411.00	452.00	410.00	453.00	410.00	453.00	408.00	455.00	408.00	455.00	407.00	456.00	407.00	456.00	405.00	457.00	405.00	457.00	404.00	458.00	404.00	458.00	403.00	459.00	403.00	459.00	402.00	460.00	402.00	460.00	401.00	461.00	401.00	461.00	400.00	464.00	400.00	464.00	398.00	466.00	398.00	466.00	397.00	467.00	397.00	467.00	396.00	468.00	396.00	468.00	395.00	469.00	395.00	469.00	394.00	471.00	394.00	471.00	393.00	472.00	393.00	472.00	392.00	473.00	392.00	473.00	391.00	474.00	391.00	474.00	390.00	475.00	390.00	475.00	389.00	476.00	389.00	476.00	388.00	477.00	388.00	477.00	387.00	478.00	387.00	478.00	385.00	479.00	385.00	479.00	384.00	480.00	384.00	480.00	383.00	482.00	383.00	482.00	382.00	483.00	382.00	483.00	381.00	484.00	381.00	484.00	379.00	486.00	379.00	486.00	376.00	488.00	376.00	488.00	374.00	489.00	374.00	489.00	372.00	490.00	372.00	490.00	371.00	491.00	371.00	491.00	368.00	492.00	368.00	492.00	366.00	493.00	366.00	493.00	364.00	494.00	364.00	494.00	360.00	495.00	360.00	495.00	356.00	498.00	356.00	498.00	357.00	503.00	357.00	503.00	358.00	516.00	358.00	516.00	357.00	521.00	357.00	521.00	356.00	525.00	356.00	525.00	355.00	528.00	355.00	528.00	356.00	529.00	356.00	529.00	358.00	530.00	358.00	530.00	360.00	531.00	360.00	531.00	363.00	532.00	363.00	532.00	365.00	533.00	365.00	533.00	366.00	534.00	366.00	534.00	368.00	535.00	368.00	535.00	369.00	537.00	369.00	537.00	372.00	538.00	372.00	538.00	374.00	539.00	374.00	539.00	375.00	541.00	375.00	541.00	376.00	542.00	376.00	542.00	377.00	543.00	377.00	543.00	378.00	544.00	378.00	544.00	379.00	545.00	379.00	545.00	380.00	546.00	380.00	546.00	381.00	547.00	381.00	547.00	382.00	548.00	382.00	548.00	384.00	550.00	384.00	550.00	387.00	552.00	387.00	552.00	388.00	556.00	388.00	556.00	389.00	557.00	389.00	557.00	390.00	564.00	390.00
T2_thres.tif	0240-0634	300.52	116.69	5026.98	-70.20	0.0231	694.00	352.00	693.00	352.00	693.00	353.00	692.00	353.00	692.00	354.00	690.00	354.00	690.00	355.00	689.00	355.00	689.00	356.00	687.00	356.00	687.00	357.00	686.00	357.00	686.00	358.00	685.00	358.00	685.00	359.00	684.00	359.00	684.00	360.00	683.00	360.00	683.00	361.00	682.00	361.00	682.00	362.00	678.00	362.00	678.00	360.00	676.00	360.00	676.00	359.00	673.00	359.00	673.00	358.00	670.00	358.00	670.00	357.00	669.00	357.00	669.00	356.00	666.00	356.00	666.00	355.00	664.00	355.00	664.00	354.00	646.00	354.00	646.00	355.00	642.00	355.00	642.00	356.00	638.00	356.00	638.00	357.00	636.00	357.00	636.00	358.00	633.00	358.00	633.00	359.00	632.00	359.00	632.00	360.00	630.00	360.00	630.00	361.00	628.00	361.00	628.00	362.00	627.00	362.00	627.00	363.00	625.00	363.00	625.00	364.00	624.00	364.00	624.00	365.00	622.00	365.00	622.00	366.00	621.00	366.00	621.00	367.00	620.00	367.00	620.00	368.00	618.00	368.00	618.00	369.00	617.00	369.00	617.00	371.00	616.00	371.00	616.00	372.00	615.00	372.00	615.00	373.00	614.00	373.00	614.00	375.00	613.00	375.00	613.00	374.00	612.00	374.00	612.00	373.00	610.00	373.00	610.00	372.00	598.00	372.00	598.00	373.00	595.00	373.00	595.00	374.00	589.00	374.00	589.00	375.00	587.00	375.00	587.00	376.00	584.00	376.00	584.00	377.00	583.00	377.00	583.00	378.00	581.00	378.00	581.00	379.00	579.00	379.00	579.00	380.00	577.00	380.00	577.00	381.00	575.00	381.00	575.00	382.00	573.00	382.00	573.00	383.00	571.00	383.00	571.00	384.00	569.00	384.00	569.00	383.00	565.00	383.00	565.00	386.00	561.00	386.00	561.00	385.00	558.00	385.00	558.00	384.00	556.00	384.00	556.00	383.00	553.00	383.00	553.00	382.00	552.00	382.00	552.00	379.00	549.00	379.00	549.00	378.00	548.00	378.00	548.00	377.00	547.00	377.00	547.00	376.00	546.00	376.00	546.00	375.00	545.00	375.00	545.00	374.00	544.00	374.00	544.00	373.00	543.00	373.00	543.00	370.00	542.00	370.00	542.00	368.00	540.00	368.00	540.00	367.00	539.00	367.00	539.00	364.00	537.00	364.00	537.00	361.00	536.00	361.00	536.00	359.00	535.00	359.00	535.00	358.00	534.00	358.00	534.00	356.00	533.00	356.00	533.00	352.00	531.00	352.00	531.00	341.00	532.00	341.00	532.00	340.00	533.00	340.00	533.00	339.00	534.00	339.00	534.00	338.00	535.00	338.00	535.00	336.00	537.00	336.00	537.00	335.00	539.00	335.00	539.00	334.00	540.00	334.00	540.00	333.00	542.00	333.00	542.00	332.00	545.00	332.00	545.00	331.00	550.00	331.00	550.00	330.00	556.00	330.00	556.00	329.00	564.00	329.00	564.00	330.00	570.00	330.00	570.00	331.00	574.00	331.00	574.00	332.00	586.00	332.00	586.00	331.00	587.00	331.00	587.00	330.00	588.00	330.00	588.00	329.00	591.00	329.00	591.00	327.00	594.00	327.00	594.00	325.00	595.00	325.00	595.00	324.00	596.00	324.00	596.00	323.00	598.00	323.00	598.00	320.00	600.00	320.00	600.00	318.00	601.00	318.00	601.00	315.00	602.00	315.00	602.00	313.00	603.00	313.00	603.00	311.00	604.00	311.00	604.00	309.00	605.00	309.00	605.00	304.00	606.00	304.00	606.00	288.00	605.00	288.00	605.00	280.00	606.00	280.00	606.00	279.00	607.00	279.00	607.00	278.00	624.00	278.00	624.00	277.00	628.00	277.00	628.00	276.00	631.00	276.00	631.00	275.00	633.00	275.00	633.00	274.00	634.00	274.00	634.00	273.00	635.00	273.00	635.00	272.00	637.00	272.00	637.00	271.00	638.00	271.00	638.00	270.00	639.00	270.00	639.00	269.00	640.00	269.00	640.00	267.00	641.00	267.00	641.00	262.00	642.00	262.00	642.00	251.00	643.00	251.00	643.00	244.00	642.00	244.00	642.00	230.00	643.00	230.00	643.00	224.00	644.00	224.00	644.00	217.00	645.00	217.00	645.00	216.00	646.00	216.00	646.00	212.00	645.00	212.00	645.00	210.00	649.00	210.00	649.00	209.00	660.00	209.00	660.00	208.00	664.00	208.00	664.00	207.00	671.00	207.00	671.00	206.00	674.00	206.00	674.00	205.00	679.00	205.00	679.00	204.00	682.00	204.00	682.00	203.00	685.00	203.00	685.00	202.00	687.00	202.00	687.00	201.00	689.00	201.00	689.00	200.00	690.00	200.00	690.00	199.00	692.00	199.00	692.00	197.00	695.00	197.00	695.00	196.00	697.00	196.00	697.00	195.00	698.00	195.00	698.00	194.00	699.00	194.00	699.00	191.00	701.00	191.00	701.00	188.00	702.00	188.00	702.00	185.00	703.00	185.00	703.00	176.00	702.00	176.00	702.00	174.00	701.00	174.00	701.00	172.00	700.00	172.00	700.00	171.00	699.00	171.00	699.00	169.00	698.00	169.00	698.00	168.00	697.00	168.00	697.00	167.00	696.00	167.00	696.00	166.00	695.00	166.00	695.00	165.00	694.00	165.00	694.00	164.00	693.00	164.00	693.00	163.00	692.00	163.00	692.00	162.00	690.00	162.00	690.00	161.00	689.00	161.00	689.00	160.00	687.00	160.00	687.00	159.00	683.00	159.00	683.00	158.00	680.00	158.00	680.00	157.00	673.00	157.00	673.00	156.00	664.00	156.00	664.00	155.00	651.00	155.00	651.00	154.00	648.00	154.00	648.00	153.00	645.00	153.00	645.00	152.00	644.00	152.00	644.00	151.00	643.00	151.00	643.00	150.00	642.00	150.00	642.00	149.00	640.00	149.00	640.00	148.00	639.00	148.00	639.00	147.00	638.00	147.00	638.00	146.00	636.00	146.00	636.00	145.00	635.00	145.00	635.00	144.00	634.00	144.00	634.00	143.00	633.00	143.00	633.00	142.00	632.00	142.00	632.00	141.00	631.00	141.00	631.00	140.00	630.00	140.00	630.00	138.00	629.00	138.00	629.00	136.00	628.00	136.00	628.00	133.00	627.00	133.00	627.00	124.00	628.00	124.00	628.00	123.00	629.00	123.00	629.00	120.00	634.00	120.00	634.00	119.00	635.00	119.00	635.00	120.00	647.00	120.00	647.00	119.00	651.00	119.00	651.00	118.00	653.00	118.00	653.00	117.00	655.00	117.00	655.00	116.00	657.00	116.00	657.00	115.00	658.00	115.00	658.00	114.00	659.00	114.00	659.00	112.00	660.00	112.00	660.00	111.00	661.00	111.00	661.00	110.00	662.00	110.00	662.00	109.00	663.00	109.00	663.00	108.00	665.00	108.00	665.00	107.00	666.00	107.00	666.00	106.00	667.00	106.00	667.00	103.00	668.00	103.00	668.00	102.00	670.00	102.00	670.00	101.00	671.00	101.00	671.00	100.00	672.00	100.00	672.00	99.00	673.00	99.00	673.00	98.00	674.00	98.00	674.00	97.00	677.00	97.00	677.00	96.00	681.00	96.00	681.00	95.00	683.00	95.00	683.00	96.00	686.00	96.00	686.00	97.00	688.00	97.00	688.00	98.00	690.00	98.00	690.00	99.00	692.00	99.00	692.00	101.00	693.00	101.00	693.00	102.00	697.00	102.00	697.00	101.00	698.00	101.00	698.00	102.00	700.00	102.00	700.00	103.00	701.00	103.00	701.00	104.00	707.00	104.00	707.00	105.00	711.00	105.00	711.00	106.00	712.00	106.00	712.00	107.00	714.00	107.00	714.00	108.00	715.00	108.00	715.00	109.00	716.00	109.00	716.00	110.00	717.00	110.00	717.00	111.00	718.00	111.00	718.00	112.00	719.00	112.00	719.00	113.00	720.00	113.00	720.00	115.00	721.00	115.00	721.00	117.00	722.00	117.00	722.00	119.00	723.00	119.00	723.00	121.00	724.00	121.00	724.00	123.00	725.00	123.00	725.00	125.00	726.00	125.00	726.00	127.00	727.00	127.00	727.00	128.00	728.00	128.00	728.00	129.00	729.00	129.00	729.00	130.00	730.00	130.00	730.00	132.00	731.00	132.00	731.00	133.00	732.00	133.00	732.00	135.00	733.00	135.00	733.00	137.00	734.00	137.00	734.00	140.00	735.00	140.00	735.00	143.00	736.00	143.00	736.00	146.00	737.00	146.00	737.00	152.00	738.00	152.00	738.00	169.00	737.00	169.00	737.00	171.00	736.00	171.00	736.00	177.00	735.00	177.00	735.00	194.00	736.00	194.00	736.00	208.00	737.00	208.00	737.00	218.00	738.00	218.00	738.00	228.00	737.00	228.00	737.00	231.00	738.00	231.00	738.00	233.00	736.00	233.00	736.00	234.00	735.00	234.00	735.00	236.00	734.00	236.00	734.00	238.00	733.00	238.00	733.00	240.00	732.00	240.00	732.00	244.00	731.00	244.00	731.00	249.00	730.00	249.00	730.00	252.00	729.00	252.00	729.00	253.00	728.00	253.00	728.00	255.00	727.00	255.00	727.00	257.00	726.00	257.00	726.00	258.00	725.00	258.00	725.00	260.00	724.00	260.00	724.00	261.00	723.00	261.00	723.00	262.00	722.00	262.00	722.00	263.00	721.00	263.00	721.00	264.00	720.00	264.00	720.00	265.00	718.00	265.00	718.00	266.00	717.00	266.00	717.00	267.00	715.00	267.00	715.00	268.00	714.00	268.00	714.00	269.00	712.00	269.00	712.00	270.00	710.00	270.00	710.00	271.00	709.00	271.00	709.00	272.00	708.00	272.00	708.00	273.00	706.00	273.00	706.00	274.00	704.00	274.00	704.00	275.00	703.00	275.00	703.00	276.00	702.00	276.00	702.00	277.00	700.00	277.00	700.00	278.00	699.00	278.00	699.00	279.00	698.00	279.00	698.00	280.00	697.00	280.00	697.00	281.00	696.00	281.00	696.00	282.00	695.00	282.00	695.00	284.00	694.00	284.00	694.00	286.00	693.00	286.00	693.00	295.00	694.00	295.00	694.00	297.00	695.00	297.00	695.00	300.00	696.00	300.00	696.00	302.00	697.00	302.00	697.00	304.00	698.00	304.00	698.00	306.00	699.00	306.00	699.00	307.00	700.00	307.00	700.00	309.00	701.00	309.00	701.00	310.00	702.00	310.00	702.00	312.00	703.00	312.00	703.00	314.00	704.00	314.00	704.00	316.00	705.00	316.00	705.00	317.00	706.00	317.00	706.00	318.00	707.00	318.00	707.00	319.00	708.00	319.00	708.00	320.00	709.00	320.00	709.00	322.00	710.00	322.00	710.00	323.00	711.00	323.00	711.00	324.00	712.00	324.00	712.00	325.00	713.00	325.00	713.00	326.00	714.00	326.00	714.00	327.00	715.00	327.00	715.00	328.00	716.00	328.00	716.00	330.00	717.00	330.00	717.00	331.00	718.00	331.00	718.00	332.00	719.00	332.00	719.00	333.00	720.00	333.00	720.00	334.00	721.00	334.00	721.00	335.00	722.00	335.00	722.00	336.00	723.00	336.00	723.00	338.00	721.00	338.00	721.00	339.00	718.00	339.00	718.00	340.00	715.00	340.00	715.00	341.00	713.00	341.00	713.00	342.00	711.00	342.00	711.00	343.00	709.00	343.00	709.00	344.00	707.00	344.00	707.00	345.00	704.00	345.00	704.00	346.00	703.00	346.00	703.00	347.00	701.00	347.00	701.00	348.00	699.00	348.00	699.00	349.00	697.00	349.00	697.00	350.00	696.00	350.00	696.00	351.00	694.00	351.00
T2_thres.tif	0236-0584	265.89	108.49	1146.38	-63.01	0.0140	638.00	260.00	637.00	260.00	637.00	265.00	636.00	265.00	636.00	266.00	635.00	266.00	635.00	268.00	633.00	268.00	633.00	269.00	632.00	269.00	632.00	270.00	630.00	270.00	630.00	271.00	629.00	271.00	629.00	272.00	626.00	272.00	626.00	273.00	622.00	273.00	622.00	274.00	605.00	274.00	605.00	275.00	604.00	275.00	604.00	274.00	603.00	274.00	603.00	273.00	601.00	273.00	601.00	272.00	600.00	272.00	600.00	271.00	598.00	271.00	598.00	270.00	595.00	270.00	595.00	269.00	592.00	269.00	592.00	268.00	586.00	268.00	586.00	267.00	583.00	267.00	583.00	268.00	578.00	268.00	578.00	269.00	574.00	269.00	574.00	270.00	571.00	270.00	571.00	271.00	569.00	271.00	569.00	272.00	567.00	272.00	567.00	273.00	565.00	273.00	565.00	274.00	563.00	274.00	563.00	275.00	560.00	275.00	560.00	276.00	557.00	276.00	557.00	275.00	556.00	275.00	556.00	274.00	554.00	274.00	554.00	273.00	552.00	273.00	552.00	268.00	551.00	268.00	551.00	258.00	554.00	258.00	554.00	244.00	553.00	244.00	553.00	243.00	552.00	243.00	552.00	239.00	551.00	239.00	551.00	238.00	549.00	238.00	549.00	235.00	548.00	235.00	548.00	234.00	547.00	234.00	547.00	233.00	545.00	233.00	545.00	232.00	542.00	232.00	542.00	231.00	534.00	231.00	534.00	229.00	533.00	229.00	533.00	228.00	532.00	228.00	532.00	226.00	531.00	226.00	531.00	225.00	530.00	225.00	530.00	221.00	529.00	221.00	529.00	217.00	530.00	217.00	530.00	215.00	531.00	215.00	531.00	214.00	532.00	214.00	532.00	213.00	534.00	213.00	534.00	212.00	535.00	212.00	535.00	211.00	536.00	211.00	536.00	210.00	538.00	210.00	538.00	209.00	539.00	209.00	539.00	207.00	542.00	207.00	542.00	205.00	545.00	205.00	545.00	204.00	547.00	204.00	547.00	203.00	548.00	203.00	548.00	202.00	550.00	202.00	550.00	200.00	553.00	200.00	553.00	199.00	555.00	199.00	555.00	198.00	558.00	198.00	558.00	197.00	561.00	197.00	561.00	196.00	567.00	196.00	567.00	197.00	568.00	197.00	568.00	198.00	571.00	198.00	571.00	200.00	574.00	200.00	574.00	201.00	576.00	201.00	576.00	203.00	578.00	203.00	578.00	204.00	580.00	204.00	580.00	205.00	583.00	205.00	583.00	206.00	585.00	206.00	585.00	207.00	589.00	207.00	589.00	208.00	590.00	208.00	590.00	209.00	595.00	209.00	595.00	210.00	596.00	210.00	596.00	211.00	600.00	211.00	600.00	212.00	602.00	212.00	602.00	213.00	605.00	213.00	605.00	215.00	606.00	215.00	606.00	216.00	607.00	216.00	607.00	218.00	608.00	218.00	608.00	220.00	609.00	220.00	609.00	221.00	610.00	221.00	610.00	222.00	611.00	222.00	611.00	223.00	613.00	223.00	613.00	225.00	614.00	225.00	614.00	226.00	615.00	226.00	615.00	227.00	618.00	227.00	618.00	229.00	619.00	229.00	619.00	230.00	620.00	230.00	620.00	231.00	623.00	231.00	623.00	232.00	626.00	232.00	626.00	233.00	635.00	233.00	635.00	232.00	637.00	232.00	637.00	231.00	638.00	231.00	638.00	246.00	639.00	246.00	639.00	249.00	638.00	249.00
T2_thres.tif	0151-0602	271.19	70.38	2233.45	1.32	0.0250	634.00	150.00	636.00	150.00	636.00	151.00	637.00	151.00	637.00	152.00	639.00	152.00	639.00	153.00	640.00	153.00	640.00	154.00	641.00	154.00	641.00	155.00	642.00	155.00	642.00	156.00	643.00	156.00	643.00	157.00	647.00	157.00	647.00	158.00	650.00	158.00	650.00	159.00	662.00	159.00	662.00	160.00	672.00	160.00	672.00	161.00	678.00	161.00	678.00	162.00	682.00	162.00	682.00	163.00	685.00	163.00	685.00	164.00	687.00	164.00	687.00	165.00	689.00	165.00	689.00	166.00	691.00	166.00	691.00	167.00	692.00	167.00	692.00	168.00	693.00	168.00	693.00	170.00	694.00	170.00	694.00	171.00	695.00	171.00	695.00	172.00	696.00	172.00	696.00	174.00	697.00	174.00	697.00	176.00	698.00	176.00	698.00	178.00	699.00	178.00	699.00	182.00	698.00	182.00	698.00	186.00	697.00	186.00	697.00	189.00	696.00	189.00	696.00	190.00	695.00	190.00	695.00	191.00	694.00	191.00	694.00	192.00	693.00	192.00	693.00	193.00	691.00	193.00	691.00	194.00	690.00	194.00	690.00	195.00	688.00	195.00	688.00	196.00	687.00	196.00	687.00	197.00	685.00	197.00	685.00	198.00	683.00	198.00	683.00	199.00	680.00	199.00	680.00	200.00	677.00	200.00	677.00	201.00	672.00	201.00	672.00	202.00	669.00	202.00	669.00	203.00	662.00	203.00	662.00	204.00	658.00	204.00	658.00	205.00	647.00	205.00	647.00	206.00	643.00	206.00	643.00	207.00	641.00	207.00	641.00	209.00	640.00	209.00	640.00	207.00	639.00	207.00	639.00	206.00	638.00	206.00	638.00	205.00	637.00	205.00	637.00	203.00	636.00	203.00	636.00	200.00	635.00	200.00	635.00	199.00	634.00	199.00	634.00	198.00	633.00	198.00	633.00	197.00	632.00	197.00	632.00	196.00	631.00	196.00	631.00	195.00	630.00	195.00	630.00	194.00	628.00	194.00	628.00	193.00	627.00	193.00	627.00	192.00	623.00	192.00	623.00	191.00	621.00	191.00	621.00	190.00	618.00	190.00	618.00	189.00	614.00	189.00	614.00	190.00	612.00	190.00	612.00	191.00	610.00	191.00	610.00	192.00	609.00	192.00	609.00	193.00	607.00	193.00	607.00	194.00	606.00	194.00	606.00	195.00	605.00	195.00	605.00	197.00	604.00	197.00	604.00	200.00	603.00	200.00	603.00	208.00	602.00	208.00	602.00	207.00	600.00	207.00	600.00	206.00	597.00	206.00	597.00	205.00	594.00	205.00	594.00	204.00	591.00	204.00	591.00	203.00	589.00	203.00	589.00	202.00	587.00	202.00	587.00	201.00	584.00	201.00	584.00	200.00	582.00	200.00	582.00	199.00	580.00	199.00	580.00	198.00	578.00	198.00	578.00	197.00	576.00	197.00	576.00	196.00	575.00	196.00	575.00	195.00	573.00	195.00	573.00	194.00	572.00	194.00	572.00	193.00	569.00	193.00	569.00	192.00	568.00	192.00	568.00	191.00	567.00	191.00	567.00	187.00	566.00	187.00	566.00	184.00	565.00	184.00	565.00	180.00	564.00	180.00	564.00	177.00	563.00	177.00	563.00	174.00	562.00	174.00	562.00	172.00	561.00	172.00	561.00	171.00	560.00	171.00	560.00	170.00	559.00	170.00	559.00	169.00	558.00	169.00	558.00	167.00	557.00	167.00	557.00	166.00	556.00	166.00	556.00	164.00	555.00	164.00	555.00	163.00	554.00	163.00	554.00	162.00	553.00	162.00	553.00	161.00	552.00	161.00	552.00	160.00	551.00	160.00	551.00	159.00	550.00	159.00	550.00	158.00	549.00	158.00	549.00	157.00	546.00	157.00	546.00	156.00	545.00	156.00	545.00	155.00	543.00	155.00	543.00	154.00	541.00	154.00	541.00	153.00	539.00	153.00	539.00	152.00	537.00	152.00	537.00	151.00	536.00	151.00	536.00	150.00	535.00	150.00	535.00	149.00	533.00	149.00	533.00	148.00	532.00	148.00	532.00	147.00	529.00	147.00	529.00	146.00	527.00	146.00	527.00	145.00	525.00	145.00	525.00	144.00	523.00	144.00	523.00	143.00	522.00	143.00	522.00	142.00	520.00	142.00	520.00	141.00	519.00	141.00	519.00	140.00	518.00	140.00	518.00	139.00	516.00	139.00	516.00	138.00	515.00	138.00	515.00	137.00	514.00	137.00	514.00	136.00	513.00	136.00	513.00	135.00	511.00	135.00	511.00	132.00	509.00	132.00	509.00	130.00	508.00	130.00	508.00	127.00	507.00	127.00	507.00	122.00	506.00	122.00	506.00	119.00	507.00	119.00	507.00	113.00	508.00	113.00	508.00	109.00	509.00	109.00	509.00	107.00	510.00	107.00	510.00	105.00	511.00	105.00	511.00	103.00	512.00	103.00	512.00	102.00	513.00	102.00	513.00	100.00	514.00	100.00	514.00	99.00	515.00	99.00	515.00	98.00	518.00	98.00	518.00	97.00	519.00	97.00	519.00	95.00	522.00	95.00	522.00	94.00	525.00	94.00	525.00	93.00	534.00	93.00	534.00	95.00	538.00	95.00	538.00	94.00	540.00	94.00	540.00	95.00	542.00	95.00	542.00	96.00	544.00	96.00	544.00	97.00	546.00	97.00	546.00	98.00	547.00	98.00	547.00	99.00	548.00	99.00	548.00	100.00	549.00	100.00	549.00	101.00	551.00	101.00	551.00	102.00	554.00	102.00	554.00	103.00	556.00	103.00	556.00	104.00	557.00	104.00	557.00	105.00	559.00	105.00	559.00	106.00	560.00	106.00	560.00	107.00	562.00	107.00	562.00	108.00	564.00	108.00	564.00	109.00	566.00	109.00	566.00	110.00	567.00	110.00	567.00	111.00	569.00	111.00	569.00	112.00	570.00	112.00	570.00	113.00	572.00	113.00	572.00	114.00	574.00	114.00	574.00	115.00	575.00	115.00	575.00	117.00	578.00	117.00	578.00	118.00	590.00	118.00	590.00	117.00	604.00	117.00	604.00	118.00	611.00	118.00	611.00	119.00	614.00	119.00	614.00	120.00	617.00	120.00	617.00	121.00	621.00	121.00	621.00	122.00	623.00	122.00	623.00	134.00	624.00	134.00	624.00	138.00	625.00	138.00	625.00	140.00	626.00	140.00	626.00	142.00	627.00	142.00	627.00	143.00	628.00	143.00	628.00	144.00	629.00	144.00	629.00	145.00	630.00	145.00	630.00	146.00	631.00	146.00	631.00	147.00	632.00	147.00	632.00	148.00	633.00	148.00	633.00	149.00	634.00	149.00
T2_thres.tif	0436-0659	299.81	203.87	2271.48	44.77	0.0304	666.00	406.00	665.00	406.00	665.00	409.00	664.00	409.00	664.00	411.00	663.00	411.00	663.00	423.00	664.00	423.00	664.00	426.00	665.00	426.00	665.00	428.00	666.00	428.00	666.00	430.00	667.00	430.00	667.00	433.00	668.00	433.00	668.00	434.00	669.00	434.00	669.00	436.00	670.00	436.00	670.00	438.00	671.00	438.00	671.00	439.00	672.00	439.00	672.00	440.00	674.00	440.00	674.00	441.00	675.00	441.00	675.00	442.00	677.00	442.00	677.00	444.00	680.00	444.00	680.00	445.00	682.00	445.00	682.00	446.00	691.00	446.00	691.00	445.00	696.00	445.00	696.00	444.00	699.00	444.00	699.00	443.00	702.00	443.00	702.00	442.00	703.00	442.00	703.00	440.00	704.00	440.00	704.00	439.00	705.00	439.00	705.00	438.00	707.00	438.00	707.00	437.00	708.00	437.00	708.00	436.00	709.00	436.00	709.00	435.00	710.00	435.00	710.00	434.00	711.00	434.00	711.00	433.00	713.00	433.00	713.00	434.00	715.00	434.00	715.00	435.00	718.00	435.00	718.00	436.00	722.00	436.00	722.00	437.00	730.00	437.00	730.00	441.00	729.00	441.00	729.00	454.00	728.00	454.00	728.00	465.00	727.00	465.00	727.00	468.00	726.00	468.00	726.00	472.00	725.00	472.00	725.00	475.00	724.00	475.00	724.00	478.00	723.00	478.00	723.00	482.00	722.00	482.00	722.00	486.00	721.00	486.00	721.00	489.00	720.00	489.00	720.00	491.00	719.00	491.00	719.00	493.00	718.00	493.00	718.00	495.00	717.00	495.00	717.00	497.00	716.00	497.00	716.00	499.00	715.00	499.00	715.00	500.00	714.00	500.00	714.00	501.00	713.00	501.00	713.00	502.00	712.00	502.00	712.00	503.00	711.00	503.00	711.00	504.00	710.00	504.00	710.00	505.00	709.00	505.00	709.00	506.00	707.00	506.00	707.00	507.00	706.00	507.00	706.00	508.00	704.00	508.00	704.00	509.00	702.00	509.00	702.00	510.00	700.00	510.00	700.00	511.00	698.00	511.00	698.00	512.00	696.00	512.00	696.00	513.00	691.00	513.00	691.00	514.00	688.00	514.00	688.00	515.00	685.00	515.00	685.00	514.00	684.00	514.00	684.00	513.00	683.00	513.00	683.00	510.00	682.00	510.00	682.00	509.00	680.00	509.00	680.00	507.00	678.00	507.00	678.00	506.00	677.00	506.00	677.00	505.00	675.00	505.00	675.00	504.00	674.00	504.00	674.00	503.00	672.00	503.00	672.00	502.00	670.00	502.00	670.00	501.00	669.00	501.00	669.00	500.00	668.00	500.00	668.00	499.00	666.00	499.00	666.00	498.00	664.00	498.00	664.00	497.00	661.00	497.00	661.00	496.00	657.00	496.00	657.00	495.00	648.00	495.00	648.00	494.00	642.00	494.00	642.00	495.00	639.00	495.00	639.00	496.00	636.00	496.00	636.00	497.00	634.00	497.00	634.00	498.00	632.00	498.00	632.00	499.00	628.00	499.00	628.00	500.00	626.00	500.00	626.00	501.00	624.00	501.00	624.00	502.00	621.00	502.00	621.00	503.00	619.00	503.00	619.00	502.00	617.00	502.00	617.00	500.00	615.00	500.00	615.00	498.00	614.00	498.00	614.00	497.00	611.00	497.00	611.00	494.00	610.00	494.00	610.00	493.00	609.00	493.00	609.00	492.00	607.00	492.00	607.00	491.00	605.00	491.00	605.00	490.00	603.00	490.00	603.00	489.00	602.00	489.00	602.00	488.00	599.00	488.00	599.00	487.00	597.00	487.00	597.00	486.00	595.00	486.00	595.00	485.00	594.00	485.00	594.00	484.00	591.00	484.00	591.00	482.00	589.00	482.00	589.00	481.00	588.00	481.00	588.00	470.00	589.00	470.00	589.00	465.00	590.00	465.00	590.00	462.00	591.00	462.00	591.00	460.00	592.00	460.00	592.00	459.00	593.00	459.00	593.00	458.00	594.00	458.00	594.00	457.00	595.00	457.00	595.00	456.00	596.00	456.00	596.00	455.00	598.00	455.00	598.00	454.00	600.00	454.00	600.00	453.00	608.00	453.00	608.00	452.00	610.00	452.00	610.00	451.00	616.00	451.00	616.00	450.00	618.00	450.00	618.00	449.00	620.00	449.00	620.00	448.00	622.00	448.00	622.00	446.00	625.00	446.00	625.00	445.00	626.00	445.00	626.00	444.00	627.00	444.00	627.00	443.00	628.00	443.00	628.00	442.00	629.00	442.00	629.00	441.00	630.00	441.00	630.00	439.00	631.00	439.00	631.00	438.00	632.00	438.00	632.00	435.00	633.00	435.00	633.00	428.00	632.00	428.00	632.00	418.00	631.00	418.00	631.00	415.00	630.00	415.00	630.00	412.00	629.00	412.00	629.00	405.00	628.00	405.00	628.00	399.00	627.00	399.00	627.00	397.00	626.00	397.00	626.00	395.00	625.00	395.00	625.00	393.00	624.00	393.00	624.00	391.00	623.00	391.00	623.00	389.00	622.00	389.00	622.00	387.00	621.00	387.00	621.00	385.00	620.00	385.00	620.00	382.00	619.00	382.00	619.00	377.00	618.00	377.00	618.00	376.00	619.00	376.00	619.00	375.00	620.00	375.00	620.00	373.00	621.00	373.00	621.00	372.00	622.00	372.00	622.00	371.00	623.00	371.00	623.00	369.00	626.00	369.00	626.00	368.00	627.00	368.00	627.00	367.00	629.00	367.00	629.00	366.00	630.00	366.00	630.00	365.00	632.00	365.00	632.00	364.00	634.00	364.00	634.00	362.00	638.00	362.00	638.00	361.00	640.00	361.00	640.00	360.00	644.00	360.00	644.00	359.00	648.00	359.00	648.00	358.00	660.00	358.00	660.00	359.00	664.00	359.00	664.00	360.00	665.00	360.00	665.00	361.00	668.00	361.00	668.00	362.00	669.00	362.00	669.00	363.00	674.00	363.00	674.00	366.00	677.00	366.00	677.00	368.00	676.00	368.00	676.00	373.00	675.00	373.00	675.00	378.00	674.00	378.00	674.00	383.00	673.00	383.00	673.00	387.00	672.00	387.00	672.00	391.00	671.00	391.00	671.00	394.00	670.00	394.00	670.00	397.00	669.00	397.00	669.00	401.00	668.00	401.00	668.00	403.00	667.00	403.00	667.00	404.00	666.00	404.00
T2_thres.tif	0389-0712	323.18	174.78	1101.74	44.89	0.0539	756.00	373.00	755.00	373.00	755.00	377.00	754.00	377.00	754.00	379.00	753.00	379.00	753.00	380.00	752.00	380.00	752.00	382.00	751.00	382.00	751.00	383.00	750.00	383.00	750.00	385.00	748.00	385.00	748.00	387.00	746.00	387.00	746.00	388.00	745.00	388.00	745.00	389.00	744.00	389.00	744.00	390.00	743.00	390.00	743.00	391.00	742.00	391.00	742.00	392.00	741.00	392.00	741.00	393.00	740.00	393.00	740.00	394.00	739.00	394.00	739.00	395.00	737.00	395.00	737.00	396.00	735.00	396.00	735.00	397.00	734.00	397.00	734.00	398.00	733.00	398.00	733.00	399.00	731.00	399.00	731.00	400.00	721.00	400.00	721.00	401.00	720.00	401.00	720.00	402.00	717.00	402.00	717.00	403.00	716.00	403.00	716.00	404.00	714.00	404.00	714.00	405.00	713.00	405.00	713.00	406.00	712.00	406.00	712.00	407.00	711.00	407.00	711.00	408.00	710.00	408.00	710.00	409.00	709.00	409.00	709.00	410.00	708.00	410.00	708.00	411.00	707.00	411.00	707.00	413.00	706.00	413.00	706.00	415.00	705.00	415.00	705.00	425.00	706.00	425.00	706.00	428.00	707.00	428.00	707.00	431.00	706.00	431.00	706.00	432.00	705.00	432.00	705.00	433.00	704.00	433.00	704.00	434.00	703.00	434.00	703.00	436.00	702.00	436.00	702.00	437.00	701.00	437.00	701.00	438.00	700.00	438.00	700.00	439.00	697.00	439.00	697.00	440.00	694.00	440.00	694.00	441.00	689.00	441.00	689.00	442.00	686.00	442.00	686.00	441.00	682.00	441.00	682.00	440.00	681.00	440.00	681.00	439.00	679.00	439.00	679.00	438.00	676.00	438.00	676.00	435.00	675.00	435.00	675.00	434.00	674.00	434.00	674.00	432.00	673.00	432.00	673.00	430.00	672.00	430.00	672.00	429.00	671.00	429.00	671.00	428.00	670.00	428.00	670.00	424.00	669.00	424.00	669.00	422.00	668.00	422.00	668.00	421.00	667.00	421.00	667.00	413.00	668.00	413.00	668.00	411.00	669.00	411.00	669.00	408.00	670.00	408.00	670.00	406.00	671.00	406.00	671.00	405.00	672.00	405.00	672.00	403.00	673.00	403.00	673.00	399.00	674.00	399.00	674.00	396.00	675.00	396.00	675.00	393.00	676.00	393.00	676.00	389.00	677.00	389.00	677.00	385.00	678.00	385.00	678.00	380.00	679.00	380.00	679.00	375.00	680.00	375.00	680.00	370.00	681.00	370.00	681.00	367.00	683.00	367.00	683.00	366.00	684.00	366.00	684.00	365.00	685.00	365.00	685.00	363.00	686.00	363.00	686.00	362.00	687.00	362.00	687.00	361.00	690.00	361.00	690.00	360.00	691.00	360.00	691.00	359.00	693.00	359.00	693.00	358.00	694.00	358.00	694.00	357.00	695.00	357.00	695.00	355.00	698.00	355.00	698.00	353.00	701.00	353.00	701.00	352.00	703.00	352.00	703.00	351.00	705.00	351.00	705.00	350.00	706.00	350.00	706.00	349.00	709.00	349.00	709.00	348.00	711.00	348.00	711.00	347.00	713.00	347.00	713.00	346.00	715.00	346.00	715.00	345.00	717.00	345.00	717.00	344.00	720.00	344.00	720.00	343.00	723.00	343.00	723.00	342.00	725.00	342.00	725.00	341.00	727.00	341.00	727.00	340.00	729.00	340.00	729.00	339.00	731.00	339.00	731.00	338.00	738.00	338.00	738.00	337.00	748.00	337.00	748.00	338.00	749.00	338.00	749.00	339.00	750.00	339.00	750.00	340.00	751.00	340.00	751.00	341.00	752.00	341.00	752.00	342.00	754.00	342.00	754.00	343.00	755.00	343.00	755.00	344.00	756.00	344.00	756.00	346.00	757.00	346.00	757.00	349.00	758.00	349.00	758.00	365.00	757.00	365.00	757.00	370.00	756.00	370.00
T2_thres.tif	0277-0792	360.75	126.67	4552.06	89.49	0.0566	808.00	380.00	806.00	380.00	806.00	382.00	805.00	382.00	805.00	383.00	804.00	383.00	804.00	385.00	803.00	385.00	803.00	386.00	802.00	386.00	802.00	388.00	801.00	388.00	801.00	390.00	800.00	390.00	800.00	392.00	799.00	392.00	799.00	393.00	798.00	393.00	798.00	395.00	797.00	395.00	797.00	397.00	796.00	397.00	796.00	400.00	795.00	400.00	795.00	402.00	794.00	402.00	794.00	404.00	793.00	404.00	793.00	405.00	786.00	405.00	786.00	406.00	782.00	406.00	782.00	407.00	780.00	407.00	780.00	408.00	776.00	408.00	776.00	409.00	770.00	409.00	770.00	410.00	767.00	410.00	767.00	411.00	764.00	411.00	764.00	412.00	760.00	412.00	760.00	413.00	756.00	413.00	756.00	414.00	753.00	414.00	753.00	415.00	751.00	415.00	751.00	414.00	750.00	414.00	750.00	413.00	749.00	413.00	749.00	412.00	747.00	412.00	747.00	411.00	746.00	411.00	746.00	410.00	745.00	410.00	745.00	409.00	742.00	409.00	742.00	408.00	741.00	408.00	741.00	407.00	739.00	407.00	739.00	406.00	738.00	406.00	738.00	405.00	737.00	405.00	737.00	404.00	735.00	404.00	735.00	403.00	736.00	403.00	736.00	402.00	737.00	402.00	737.00	400.00	739.00	400.00	739.00	399.00	741.00	399.00	741.00	398.00	743.00	398.00	743.00	397.00	744.00	397.00	744.00	396.00	745.00	396.00	745.00	395.00	746.00	395.00	746.00	394.00	747.00	394.00	747.00	392.00	749.00	392.00	749.00	391.00	750.00	391.00	750.00	390.00	751.00	390.00	751.00	389.00	752.00	389.00	752.00	388.00	753.00	388.00	753.00	387.00	754.00	387.00	754.00	386.00	755.00	386.00	755.00	385.00	756.00	385.00	756.00	383.00	757.00	383.00	757.00	381.00	758.00	381.00	758.00	379.00	759.00	379.00	759.00	375.00	760.00	375.00	760.00	372.00	761.00	372.00	761.00	367.00	762.00	367.00	762.00	347.00	761.00	347.00	761.00	345.00	760.00	345.00	760.00	343.00	759.00	343.00	759.00	342.00	758.00	342.00	758.00	341.00	757.00	341.00	757.00	340.00	756.00	340.00	756.00	339.00	755.00	339.00	755.00	338.00	754.00	338.00	754.00	337.00	753.00	337.00	753.00	336.00	752.00	336.00	752.00	335.00	751.00	335.00	751.00	334.00	750.00	334.00	750.00	333.00	735.00	333.00	735.00	334.00	726.00	334.00	726.00	333.00	725.00	333.00	725.00	332.00	724.00	332.00	724.00	331.00	723.00	331.00	723.00	330.00	722.00	330.00	722.00	329.00	721.00	329.00	721.00	328.00	720.00	328.00	720.00	327.00	719.00	327.00	719.00	325.00	718.00	325.00	718.00	324.00	717.00	324.00	717.00	323.00	715.00	323.00	715.00	321.00	714.00	321.00	714.00	320.00	713.00	320.00	713.00	319.00	712.00	319.00	712.00	318.00	711.00	318.00	711.00	316.00	710.00	316.00	710.00	315.00	709.00	315.00	709.00	314.00	708.00	314.00	708.00	313.00	707.00	313.00	707.00	311.00	706.00	311.00	706.00	309.00	705.00	309.00	705.00	307.00	704.00	307.00	704.00	306.00	703.00	306.00	703.00	304.00	702.00	304.00	702.00	303.00	701.00	303.00	701.00	301.00	700.00	301.00	700.00	298.00	699.00	298.00	699.00	295.00	698.00	295.00	698.00	294.00	697.00	294.00	697.00	288.00	698.00	288.00	698.00	286.00	699.00	286.00	699.00	285.00	700.00	285.00	700.00	282.00	703.00	282.00	703.00	281.00	704.00	281.00	704.00	280.00	705.00	280.00	705.00	278.00	708.00	278.00	708.00	277.00	710.00	277.00	710.00	276.00	711.00	276.00	711.00	274.00	714.00	274.00	714.00	273.00	716.00	273.00	716.00	272.00	717.00	272.00	717.00	271.00	719.00	271.00	719.00	270.00	720.00	270.00	720.00	269.00	722.00	269.00	722.00	268.00	723.00	268.00	723.00	266.00	726.00	266.00	726.00	265.00	727.00	265.00	727.00	262.00	729.00	262.00	729.00	261.00	730.00	261.00	730.00	259.00	731.00	259.00	731.00	257.00	732.00	257.00	732.00	256.00	733.00	256.00	733.00	254.00	734.00	254.00	734.00	251.00	735.00	251.00	735.00	246.00	736.00	246.00	736.00	243.00	737.00	243.00	737.00	241.00	738.00	241.00	738.00	238.00	739.00	238.00	739.00	237.00	740.00	237.00	740.00	236.00	741.00	236.00	741.00	235.00	742.00	235.00	742.00	234.00	745.00	234.00	745.00	235.00	750.00	235.00	750.00	236.00	751.00	236.00	751.00	237.00	753.00	237.00	753.00	238.00	766.00	238.00	766.00	237.00	768.00	237.00	768.00	236.00	769.00	236.00	769.00	233.00	771.00	233.00	771.00	231.00	772.00	231.00	772.00	229.00	773.00	229.00	773.00	226.00	774.00	226.00	774.00	219.00	775.00	219.00	775.00	216.00	776.00	216.00	776.00	213.00	777.00	213.00	777.00	211.00	778.00	211.00	778.00	210.00	779.00	210.00	779.00	208.00	780.00	208.00	780.00	207.00	781.00	207.00	781.00	206.00	785.00	206.00	785.00	207.00	797.00	207.00	797.00	206.00	799.00	206.00	799.00	205.00	800.00	205.00	800.00	202.00	802.00	202.00	802.00	200.00	803.00	200.00	803.00	193.00	804.00	193.00	804.00	189.00	803.00	189.00	803.00	177.00	804.00	177.00	804.00	174.00	805.00	174.00	805.00	164.00	804.00	164.00	804.00	163.00	805.00	163.00	805.00	160.00	806.00	160.00	806.00	158.00	807.00	158.00	807.00	156.00	808.00	156.00	808.00	154.00	809.00	154.00	809.00	153.00	810.00	153.00	810.00	151.00	811.00	151.00	811.00	150.00	812.00	150.00	812.00	148.00	813.00	148.00	813.00	145.00	814.00	145.00	814.00	144.00	817.00	144.00	817.00	143.00	818.00	143.00	818.00	142.00	819.00	142.00	819.00	141.00	821.00	141.00	821.00	140.00	822.00	140.00	822.00	139.00	826.00	139.00	826.00	140.00	829.00	140.00	829.00	141.00	830.00	141.00	830.00	144.00	831.00	144.00	831.00	145.00	832.00	145.00	832.00	147.00	833.00	147.00	833.00	149.00	834.00	149.00	834.00	151.00	835.00	151.00	835.00	153.00	836.00	153.00	836.00	155.00	837.00	155.00	837.00	157.00	838.00	157.00	838.00	159.00	839.00	159.00	839.00	161.00	840.00	161.00	840.00	163.00	841.00	163.00	841.00	165.00	842.00	165.00	842.00	166.00	843.00	166.00	843.00	168.00	844.00	168.00	844.00	169.00	845.00	169.00	845.00	171.00	846.00	171.00	846.00	173.00	847.00	173.00	847.00	175.00	848.00	175.00	848.00	177.00	849.00	177.00	849.00	178.00	851.00	178.00	851.00	180.00	854.00	180.00	854.00	182.00	858.00	182.00	858.00	183.00	860.00	183.00	860.00	184.00	862.00	184.00	862.00	187.00	861.00	187.00	861.00	190.00	860.00	190.00	860.00	194.00	859.00	194.00	859.00	198.00	858.00	198.00	858.00	201.00	857.00	201.00	857.00	204.00	856.00	204.00	856.00	210.00	855.00	210.00	855.00	214.00	854.00	214.00	854.00	216.00	853.00	216.00	853.00	224.00	854.00	224.00	854.00	228.00	855.00	228.00	855.00	231.00	856.00	231.00	856.00	233.00	857.00	233.00	857.00	234.00	858.00	234.00	858.00	236.00	859.00	236.00	859.00	237.00	860.00	237.00	860.00	238.00	861.00	238.00	861.00	239.00	864.00	239.00	864.00	240.00	866.00	240.00	866.00	241.00	870.00	241.00	870.00	242.00	874.00	242.00	874.00	241.00	877.00	241.00	877.00	242.00	884.00	242.00	884.00	243.00	887.00	243.00	887.00	244.00	888.00	244.00	888.00	249.00	887.00	249.00	887.00	250.00	886.00	250.00	886.00	252.00	885.00	252.00	885.00	253.00	884.00	253.00	884.00	255.00	883.00	255.00	883.00	258.00	882.00	258.00	882.00	261.00	881.00	261.00	881.00	263.00	880.00	263.00	880.00	266.00	879.00	266.00	879.00	271.00	878.00	271.00	878.00	276.00	877.00	276.00	877.00	279.00	876.00	279.00	876.00	282.00	875.00	282.00	875.00	284.00	874.00	284.00	874.00	286.00	873.00	286.00	873.00	287.00	872.00	287.00	872.00	289.00	871.00	289.00	871.00	290.00	870.00	290.00	870.00	291.00	869.00	291.00	869.00	292.00	868.00	292.00	868.00	293.00	866.00	293.00	866.00	294.00	861.00	294.00	861.00	295.00	856.00	295.00	856.00	294.00	848.00	294.00	848.00	293.00	844.00	293.00	844.00	292.00	840.00	292.00	840.00	291.00	835.00	291.00	835.00	290.00	828.00	290.00	828.00	289.00	821.00	289.00	821.00	288.00	806.00	288.00	806.00	289.00	804.00	289.00	804.00	290.00	803.00	290.00	803.00	291.00	802.00	291.00	802.00	292.00	801.00	292.00	801.00	293.00	800.00	293.00	800.00	305.00	801.00	305.00	801.00	308.00	802.00	308.00	802.00	310.00	803.00	310.00	803.00	313.00	804.00	313.00	804.00	315.00	805.00	315.00	805.00	317.00	806.00	317.00	806.00	319.00	807.00	319.00	807.00	321.00	808.00	321.00	808.00	323.00	809.00	323.00	809.00	324.00	810.00	324.00	810.00	325.00	811.00	325.00	811.00	327.00	812.00	327.00	812.00	329.00	813.00	329.00	813.00	330.00	814.00	330.00	814.00	332.00	815.00	332.00	815.00	334.00	816.00	334.00	816.00	336.00	817.00	336.00	817.00	337.00	818.00	337.00	818.00	338.00	819.00	338.00	819.00	340.00	820.00	340.00	820.00	342.00	821.00	342.00	821.00	347.00	822.00	347.00	822.00	358.00	821.00	358.00	821.00	361.00	820.00	361.00	820.00	363.00	819.00	363.00	819.00	365.00	818.00	365.00	818.00	366.00	817.00	366.00	817.00	368.00	816.00	368.00	816.00	369.00	815.00	369.00	815.00	370.00	814.00	370.00	814.00	372.00	813.00	372.00	813.00	373.00	812.00	373.00	812.00	375.00	811.00	375.00	811.00	376.00	810.00	376.00	810.00	377.00	809.00	377.00	809.00	378.00	808.00	378.00
T2_thres.tif	0509-0732	333.20	232.33	2339.89	63.43	0.1155	789.00	462.00	788.00	462.00	788.00	465.00	787.00	465.00	787.00	467.00	786.00	467.00	786.00	469.00	785.00	469.00	785.00	471.00	784.00	471.00	784.00	473.00	783.00	473.00	783.00	475.00	782.00	475.00	782.00	476.00	781.00	476.00	781.00	478.00	780.00	478.00	780.00	482.00	779.00	482.00	779.00	487.00	778.00	487.00	778.00	509.00	777.00	509.00	777.00	512.00	775.00	512.00	775.00	513.00	773.00	513.00	773.00	514.00	771.00	514.00	771.00	515.00	769.00	515.00	769.00	516.00	768.00	516.00	768.00	517.00	766.00	517.00	766.00	518.00	765.00	518.00	765.00	519.00	763.00	519.00	763.00	520.00	761.00	520.00	761.00	521.00	760.00	521.00	760.00	522.00	759.00	522.00	759.00	523.00	758.00	523.00	758.00	524.00	757.00	524.00	757.00	525.00	755.00	525.00	755.00	526.00	754.00	526.00	754.00	527.00	753.00	527.00	753.00	528.00	752.00	528.00	752.00	529.00	751.00	529.00	751.00	530.00	750.00	530.00	750.00	531.00	749.00	531.00	749.00	532.00	748.00	532.00	748.00	533.00	747.00	533.00	747.00	534.00	746.00	534.00	746.00	535.00	745.00	535.00	745.00	536.00	744.00	536.00	744.00	537.00	743.00	537.00	743.00	538.00	742.00	538.00	742.00	540.00	741.00	540.00	741.00	541.00	740.00	541.00	740.00	543.00	739.00	543.00	739.00	546.00	738.00	546.00	738.00	548.00	737.00	548.00	737.00	551.00	736.00	551.00	736.00	554.00	735.00	554.00	735.00	557.00	734.00	557.00	734.00	562.00	733.00	562.00	733.00	565.00	732.00	565.00	732.00	570.00	731.00	570.00	731.00	574.00	730.00	574.00	730.00	577.00	729.00	577.00	729.00	580.00	728.00	580.00	728.00	581.00	727.00	581.00	727.00	583.00	726.00	583.00	726.00	585.00	725.00	585.00	725.00	586.00	724.00	586.00	724.00	588.00	723.00	588.00	723.00	590.00	722.00	590.00	722.00	591.00	721.00	591.00	721.00	593.00	719.00	593.00	719.00	594.00	718.00	594.00	718.00	595.00	717.00	595.00	717.00	596.00	716.00	596.00	716.00	597.00	715.00	597.00	715.00	598.00	714.00	598.00	714.00	599.00	713.00	599.00	713.00	600.00	712.00	600.00	712.00	601.00	711.00	601.00	711.00	602.00	710.00	602.00	710.00	603.00	708.00	603.00	708.00	604.00	707.00	604.00	707.00	605.00	706.00	605.00	706.00	606.00	705.00	606.00	705.00	607.00	703.00	607.00	703.00	608.00	702.00	608.00	702.00	609.00	701.00	609.00	701.00	610.00	699.00	610.00	699.00	609.00	698.00	609.00	698.00	608.00	695.00	608.00	695.00	607.00	691.00	607.00	691.00	606.00	689.00	606.00	689.00	605.00	683.00	605.00	683.00	604.00	678.00	604.00	678.00	603.00	671.00	603.00	671.00	602.00	666.00	602.00	666.00	601.00	665.00	601.00	665.00	600.00	664.00	600.00	664.00	595.00	665.00	595.00	665.00	584.00	666.00	584.00	666.00	577.00	667.00	577.00	667.00	570.00	668.00	570.00	668.00	567.00	669.00	567.00	669.00	564.00	670.00	564.00	670.00	561.00	671.00	561.00	671.00	559.00	672.00	559.00	672.00	557.00	673.00	557.00	673.00	555.00	674.00	555.00	674.00	552.00	675.00	552.00	675.00	550.00	676.00	550.00	676.00	548.00	677.00	548.00	677.00	545.00	678.00	545.00	678.00	543.00	679.00	543.00	679.00	541.00	680.00	541.00	680.00	538.00	681.00	538.00	681.00	534.00	682.00	534.00	682.00	531.00	683.00	531.00	683.00	528.00	684.00	528.00	684.00	524.00	685.00	524.00	685.00	520.00	686.00	520.00	686.00	519.00	690.00	519.00	690.00	518.00	693.00	518.00	693.00	517.00	698.00	517.00	698.00	516.00	700.00	516.00	700.00	515.00	702.00	515.00	702.00	514.00	704.00	514.00	704.00	513.00	706.00	513.00	706.00	512.00	708.00	512.00	708.00	511.00	709.00	511.00	709.00	510.00	711.00	510.00	711.00	509.00	712.00	509.00	712.00	508.00	714.00	508.00	714.00	505.00	715.00	505.00	715.00	504.00	718.00	504.00	718.00	501.00	720.00	501.00	720.00	500.00	721.00	500.00	721.00	498.00	722.00	498.00	722.00	495.00	723.00	495.00	723.00	493.00	724.00	493.00	724.00	491.00	725.00	491.00	725.00	488.00	726.00	488.00	726.00	484.00	727.00	484.00	727.00	481.00	728.00	481.00	728.00	478.00	729.00	478.00	729.00	474.00	730.00	474.00	730.00	471.00	731.00	471.00	731.00	468.00	732.00	468.00	732.00	457.00	733.00	457.00	733.00	443.00	734.00	443.00	734.00	437.00	736.00	437.00	736.00	436.00	738.00	436.00	738.00	435.00	740.00	435.00	740.00	434.00	742.00	434.00	742.00	433.00	744.00	433.00	744.00	432.00	745.00	432.00	745.00	431.00	747.00	431.00	747.00	430.00	748.00	430.00	748.00	429.00	749.00	429.00	749.00	428.00	750.00	428.00	750.00	427.00	751.00	427.00	751.00	425.00	752.00	425.00	752.00	423.00	753.00	423.00	753.00	419.00	755.00	419.00	755.00	418.00	758.00	418.00	758.00	417.00	762.00	417.00	762.00	416.00	766.00	416.00	766.00	415.00	769.00	415.00	769.00	414.00	772.00	414.00	772.00	413.00	778.00	413.00	778.00	412.00	782.00	412.00	782.00	411.00	784.00	411.00	784.00	410.00	788.00	410.00	788.00	409.00	791.00	409.00	791.00	410.00	793.00	410.00	793.00	412.00	795.00	412.00	795.00	414.00	796.00	414.00	796.00	416.00	797.00	416.00	797.00	417.00	798.00	417.00	798.00	419.00	799.00	419.00	799.00	424.00	800.00	424.00	800.00	430.00	799.00	430.00	799.00	434.00	800.00	434.00	800.00	436.00	799.00	436.00	799.00	442.00	798.00	442.00	798.00	445.00	797.00	445.00	797.00	448.00	796.00	448.00	796.00	450.00	795.00	450.00	795.00	452.00	794.00	452.00	794.00	453.00	793.00	453.00	793.00	455.00	792.00	455.00	792.00	456.00	791.00	456.00	791.00	458.00	790.00	458.00	790.00	460.00	789.00	460.00
T2_thres.tif	0607-0597	274.51	279.52	3036.36	70.57	0.0724	671.00	550.00	670.00	550.00	670.00	552.00	669.00	552.00	669.00	554.00	668.00	554.00	668.00	556.00	667.00	556.00	667.00	559.00	666.00	559.00	666.00	562.00	665.00	562.00	665.00	565.00	664.00	565.00	664.00	568.00	663.00	568.00	663.00	575.00	662.00	575.00	662.00	582.00	661.00	582.00	661.00	592.00	660.00	592.00	660.00	601.00	657.00	601.00	657.00	602.00	653.00	602.00	653.00	603.00	650.00	603.00	650.00	604.00	648.00	604.00	648.00	605.00	646.00	605.00	646.00	606.00	645.00	606.00	645.00	607.00	643.00	607.00	643.00	608.00	641.00	608.00	641.00	609.00	640.00	609.00	640.00	610.00	639.00	610.00	639.00	611.00	638.00	611.00	638.00	612.00	637.00	612.00	637.00	613.00	636.00	613.00	636.00	614.00	635.00	614.00	635.00	615.00	634.00	615.00	634.00	617.00	633.00	617.00	633.00	618.00	632.00	618.00	632.00	620.00	631.00	620.00	631.00	621.00	630.00	621.00	630.00	623.00	629.00	623.00	629.00	625.00	628.00	625.00	628.00	626.00	627.00	626.00	627.00	628.00	626.00	628.00	626.00	631.00	625.00	631.00	625.00	633.00	624.00	633.00	624.00	635.00	623.00	635.00	623.00	639.00	622.00	639.00	622.00	642.00	621.00	642.00	621.00	649.00	620.00	649.00	620.00	651.00	619.00	651.00	619.00	652.00	618.00	652.00	618.00	655.00	617.00	655.00	617.00	657.00	616.00	657.00	616.00	659.00	615.00	659.00	615.00	661.00	614.00	661.00	614.00	663.00	613.00	663.00	613.00	665.00	612.00	665.00	612.00	667.00	611.00	667.00	611.00	669.00	610.00	669.00	610.00	673.00	609.00	673.00	609.00	677.00	608.00	677.00	608.00	686.00	607.00	686.00	607.00	690.00	608.00	690.00	608.00	696.00	609.00	696.00	609.00	700.00	610.00	700.00	610.00	704.00	611.00	704.00	611.00	706.00	608.00	706.00	608.00	707.00	603.00	707.00	603.00	708.00	599.00	708.00	599.00	709.00	595.00	709.00	595.00	710.00	590.00	710.00	590.00	711.00	588.00	711.00	588.00	712.00	584.00	712.00	584.00	713.00	581.00	713.00	581.00	714.00	578.00	714.00	578.00	715.00	575.00	715.00	575.00	716.00	572.00	716.00	572.00	717.00	559.00	717.00	559.00	716.00	555.00	716.00	555.00	715.00	552.00	715.00	552.00	714.00	549.00	714.00	549.00	713.00	546.00	713.00	546.00	712.00	544.00	712.00	544.00	711.00	542.00	711.00	542.00	710.00	541.00	710.00	541.00	709.00	538.00	709.00	538.00	708.00	536.00	708.00	536.00	707.00	535.00	707.00	535.00	706.00	534.00	706.00	534.00	705.00	532.00	705.00	532.00	704.00	529.00	704.00	529.00	703.00	526.00	703.00	526.00	702.00	524.00	702.00	524.00	701.00	521.00	701.00	521.00	700.00	518.00	700.00	518.00	699.00	514.00	699.00	514.00	698.00	515.00	698.00	515.00	696.00	516.00	696.00	516.00	693.00	517.00	693.00	517.00	691.00	518.00	691.00	518.00	689.00	519.00	689.00	519.00	687.00	520.00	687.00	520.00	685.00	521.00	685.00	521.00	683.00	522.00	683.00	522.00	681.00	523.00	681.00	523.00	678.00	525.00	678.00	525.00	677.00	526.00	677.00	526.00	674.00	527.00	674.00	527.00	673.00	528.00	673.00	528.00	671.00	529.00	671.00	529.00	669.00	530.00	669.00	530.00	667.00	531.00	667.00	531.00	665.00	532.00	665.00	532.00	663.00	533.00	663.00	533.00	661.00	534.00	661.00	534.00	657.00	535.00	657.00	535.00	655.00	536.00	655.00	536.00	654.00	537.00	654.00	537.00	653.00	538.00	653.00	538.00	652.00	539.00	652.00	539.00	651.00	540.00	651.00	540.00	649.00	541.00	649.00	541.00	648.00	542.00	648.00	542.00	647.00	543.00	647.00	543.00	646.00	545.00	646.00	545.00	645.00	546.00	645.00	546.00	644.00	547.00	644.00	547.00	642.00	549.00	642.00	549.00	639.00	550.00	639.00	550.00	638.00	551.00	638.00	551.00	637.00	553.00	637.00	553.00	634.00	555.00	634.00	555.00	633.00	556.00	633.00	556.00	632.00	557.00	632.00	557.00	629.00	558.00	629.00	558.00	628.00	560.00	628.00	560.00	627.00	561.00	627.00	561.00	626.00	562.00	626.00	562.00	623.00	563.00	623.00	563.00	622.00	564.00	622.00	564.00	621.00	567.00	621.00	567.00	620.00	568.00	620.00	568.00	619.00	569.00	619.00	569.00	618.00	570.00	618.00	570.00	617.00	571.00	617.00	571.00	616.00	572.00	616.00	572.00	615.00	573.00	615.00	573.00	614.00	575.00	614.00	575.00	613.00	576.00	613.00	576.00	612.00	578.00	612.00	578.00	610.00	581.00	610.00	581.00	609.00	585.00	609.00	585.00	608.00	587.00	608.00	587.00	607.00	589.00	607.00	589.00	604.00	592.00	604.00	592.00	603.00	593.00	603.00	593.00	601.00	594.00	601.00	594.00	599.00	595.00	599.00	595.00	597.00	596.00	597.00	596.00	595.00	597.00	595.00	597.00	593.00	598.00	593.00	598.00	591.00	599.00	591.00	599.00	587.00	600.00	587.00	600.00	575.00	599.00	575.00	599.00	571.00	598.00	571.00	598.00	564.00	597.00	564.00	597.00	555.00	598.00	555.00	598.00	554.00	599.00	554.00	599.00	553.00	600.00	553.00	600.00	552.00	602.00	552.00	602.00	551.00	604.00	551.00	604.00	550.00	605.00	550.00	605.00	548.00	608.00	548.00	608.00	547.00	609.00	547.00	609.00	546.00	610.00	546.00	610.00	544.00	611.00	544.00	611.00	543.00	612.00	543.00	612.00	541.00	613.00	541.00	613.00	539.00	614.00	539.00	614.00	536.00	615.00	536.00	615.00	532.00	616.00	532.00	616.00	524.00	617.00	524.00	617.00	518.00	618.00	518.00	618.00	512.00	619.00	512.00	619.00	509.00	621.00	509.00	621.00	507.00	622.00	507.00	622.00	506.00	626.00	506.00	626.00	505.00	628.00	505.00	628.00	504.00	630.00	504.00	630.00	503.00	634.00	503.00	634.00	502.00	636.00	502.00	636.00	501.00	638.00	501.00	638.00	500.00	641.00	500.00	641.00	499.00	644.00	499.00	644.00	498.00	646.00	498.00	646.00	499.00	653.00	499.00	653.00	500.00	657.00	500.00	657.00	501.00	660.00	501.00	660.00	502.00	664.00	502.00	664.00	504.00	665.00	504.00	665.00	505.00	668.00	505.00	668.00	507.00	670.00	507.00	670.00	508.00	673.00	508.00	673.00	510.00	676.00	510.00	676.00	512.00	678.00	512.00	678.00	514.00	679.00	514.00	679.00	519.00	681.00	519.00	681.00	521.00	680.00	521.00	680.00	525.00	679.00	525.00	679.00	529.00	678.00	529.00	678.00	532.00	677.00	532.00	677.00	536.00	676.00	536.00	676.00	538.00	675.00	538.00	675.00	540.00	674.00	540.00	674.00	543.00	673.00	543.00	673.00	546.00	672.00	546.00	672.00	548.00	671.00	548.00
T2_thres.tif	0668-0660	301.61	303.43	1841.20	-77.62	0.1061	705.00	675.00	706.00	675.00	706.00	682.00	707.00	682.00	707.00	687.00	708.00	687.00	708.00	704.00	707.00	704.00	707.00	707.00	706.00	707.00	706.00	708.00	704.00	708.00	704.00	709.00	703.00	709.00	703.00	710.00	701.00	710.00	701.00	711.00	699.00	711.00	699.00	712.00	698.00	712.00	698.00	713.00	696.00	713.00	696.00	714.00	695.00	714.00	695.00	715.00	694.00	715.00	694.00	716.00	693.00	716.00	693.00	717.00	692.00	717.00	692.00	718.00	691.00	718.00	691.00	719.00	690.00	719.00	690.00	720.00	688.00	720.00	688.00	721.00	687.00	721.00	687.00	722.00	686.00	722.00	686.00	723.00	685.00	723.00	685.00	724.00	684.00	724.00	684.00	725.00	683.00	725.00	683.00	726.00	682.00	726.00	682.00	727.00	681.00	727.00	681.00	728.00	680.00	728.00	680.00	729.00	679.00	729.00	679.00	730.00	678.00	730.00	678.00	732.00	675.00	732.00	675.00	731.00	673.00	731.00	673.00	730.00	671.00	730.00	671.00	729.00	669.00	729.00	669.00	728.00	668.00	728.00	668.00	727.00	667.00	727.00	667.00	726.00	665.00	726.00	665.00	725.00	663.00	725.00	663.00	724.00	662.00	724.00	662.00	723.00	661.00	723.00	661.00	722.00	660.00	722.00	660.00	721.00	658.00	721.00	658.00	720.00	657.00	720.00	657.00	719.00	654.00	719.00	654.00	718.00	652.00	718.00	652.00	717.00	650.00	717.00	650.00	716.00	647.00	716.00	647.00	715.00	644.00	715.00	644.00	714.00	641.00	714.00	641.00	713.00	639.00	713.00	639.00	712.00	637.00	712.00	637.00	711.00	635.00	711.00	635.00	710.00	633.00	710.00	633.00	709.00	631.00	709.00	631.00	708.00	628.00	708.00	628.00	707.00	623.00	707.00	623.00	706.00	615.00	706.00	615.00	703.00	614.00	703.00	614.00	699.00	613.00	699.00	613.00	695.00	612.00	695.00	612.00	679.00	613.00	679.00	613.00	675.00	614.00	675.00	614.00	672.00	615.00	672.00	615.00	669.00	616.00	669.00	616.00	667.00	617.00	667.00	617.00	665.00	618.00	665.00	618.00	663.00	619.00	663.00	619.00	661.00	620.00	661.00	620.00	659.00	621.00	659.00	621.00	657.00	622.00	657.00	622.00	655.00	623.00	655.00	623.00	653.00	624.00	653.00	624.00	651.00	625.00	651.00	625.00	645.00	626.00	645.00	626.00	641.00	627.00	641.00	627.00	638.00	628.00	638.00	628.00	636.00	629.00	636.00	629.00	633.00	630.00	633.00	630.00	631.00	631.00	631.00	631.00	629.00	632.00	629.00	632.00	627.00	633.00	627.00	633.00	625.00	634.00	625.00	634.00	624.00	635.00	624.00	635.00	622.00	636.00	622.00	636.00	621.00	637.00	621.00	637.00	619.00	638.00	619.00	638.00	618.00	639.00	618.00	639.00	615.00	640.00	615.00	640.00	614.00	641.00	614.00	641.00	613.00	644.00	613.00	644.00	612.00	645.00	612.00	645.00	611.00	647.00	611.00	647.00	610.00	648.00	610.00	648.00	609.00	650.00	609.00	650.00	608.00	652.00	608.00	652.00	607.00	655.00	607.00	655.00	606.00	659.00	606.00	659.00	605.00	664.00	605.00	664.00	606.00	670.00	606.00	670.00	607.00	676.00	607.00	676.00	608.00	682.00	608.00	682.00	609.00	688.00	609.00	688.00	610.00	690.00	610.00	690.00	611.00	693.00	611.00	693.00	612.00	696.00	612.00	696.00	613.00	697.00	613.00	697.00	620.00	698.00	620.00	698.00	624.00	699.00	624.00	699.00	628.00	700.00	628.00	700.00	632.00	701.00	632.00	701.00	635.00	702.00	635.00	702.00	637.00	703.00	637.00	703.00	642.00	704.00	642.00	704.00	646.00	705.00	646.00
T2_thres.tif	0611-0754	342.91	276.68	2325.01	73.57	0.0384	784.00	635.00	783.00	635.00	783.00	637.00	782.00	637.00	782.00	638.00	781.00	638.00	781.00	640.00	780.00	640.00	780.00	641.00	779.00	641.00	779.00	643.00	778.00	643.00	778.00	644.00	777.00	644.00	777.00	646.00	775.00	646.00	775.00	648.00	774.00	648.00	774.00	649.00	773.00	649.00	773.00	650.00	772.00	650.00	772.00	651.00	771.00	651.00	771.00	653.00	770.00	653.00	770.00	654.00	769.00	654.00	769.00	655.00	768.00	655.00	768.00	656.00	767.00	656.00	767.00	657.00	766.00	657.00	766.00	658.00	765.00	658.00	765.00	659.00	764.00	659.00	764.00	660.00	763.00	660.00	763.00	661.00	762.00	661.00	762.00	663.00	761.00	663.00	761.00	664.00	760.00	664.00	760.00	666.00	759.00	666.00	759.00	667.00	758.00	667.00	758.00	668.00	757.00	668.00	757.00	670.00	756.00	670.00	756.00	671.00	755.00	671.00	755.00	673.00	754.00	673.00	754.00	674.00	753.00	674.00	753.00	675.00	752.00	675.00	752.00	677.00	751.00	677.00	751.00	678.00	750.00	678.00	750.00	680.00	749.00	680.00	749.00	682.00	748.00	682.00	748.00	683.00	747.00	683.00	747.00	685.00	746.00	685.00	746.00	687.00	745.00	687.00	745.00	688.00	744.00	688.00	744.00	690.00	743.00	690.00	743.00	693.00	742.00	693.00	742.00	694.00	741.00	694.00	741.00	696.00	740.00	696.00	740.00	698.00	739.00	698.00	739.00	699.00	738.00	699.00	738.00	701.00	737.00	701.00	737.00	702.00	736.00	702.00	736.00	705.00	725.00	705.00	725.00	706.00	718.00	706.00	718.00	707.00	715.00	707.00	715.00	706.00	712.00	706.00	712.00	685.00	711.00	685.00	711.00	678.00	710.00	678.00	710.00	673.00	709.00	673.00	709.00	644.00	708.00	644.00	708.00	640.00	707.00	640.00	707.00	635.00	706.00	635.00	706.00	631.00	705.00	631.00	705.00	630.00	704.00	630.00	704.00	626.00	703.00	626.00	703.00	620.00	702.00	620.00	702.00	615.00	703.00	615.00	703.00	613.00	705.00	613.00	705.00	612.00	706.00	612.00	706.00	611.00	707.00	611.00	707.00	610.00	708.00	610.00	708.00	608.00	709.00	608.00	709.00	607.00	712.00	607.00	712.00	606.00	713.00	606.00	713.00	604.00	716.00	604.00	716.00	603.00	717.00	603.00	717.00	600.00	720.00	600.00	720.00	597.00	723.00	597.00	723.00	595.00	725.00	595.00	725.00	592.00	727.00	592.00	727.00	590.00	728.00	590.00	728.00	589.00	729.00	589.00	729.00	587.00	730.00	587.00	730.00	585.00	731.00	585.00	731.00	584.00	732.00	584.00	732.00	583.00	733.00	583.00	733.00	580.00	734.00	580.00	734.00	577.00	735.00	577.00	735.00	573.00	736.00	573.00	736.00	568.00	737.00	568.00	737.00	564.00	738.00	564.00	738.00	559.00	739.00	559.00	739.00	556.00	740.00	556.00	740.00	553.00	741.00	553.00	741.00	551.00	742.00	551.00	742.00	549.00	743.00	549.00	743.00	546.00	744.00	546.00	744.00	544.00	745.00	544.00	745.00	542.00	746.00	542.00	746.00	541.00	747.00	541.00	747.00	540.00	748.00	540.00	748.00	539.00	749.00	539.00	749.00	538.00	750.00	538.00	750.00	537.00	751.00	537.00	751.00	536.00	752.00	536.00	752.00	535.00	753.00	535.00	753.00	534.00	754.00	534.00	754.00	533.00	755.00	533.00	755.00	532.00	756.00	532.00	756.00	531.00	757.00	531.00	757.00	530.00	758.00	530.00	758.00	529.00	759.00	529.00	759.00	528.00	760.00	528.00	760.00	526.00	761.00	526.00	761.00	525.00	762.00	525.00	762.00	524.00	765.00	524.00	765.00	523.00	767.00	523.00	767.00	522.00	768.00	522.00	768.00	521.00	770.00	521.00	770.00	520.00	771.00	520.00	771.00	519.00	773.00	519.00	773.00	518.00	775.00	518.00	775.00	517.00	777.00	517.00	777.00	516.00	779.00	516.00	779.00	515.00	781.00	515.00	781.00	516.00	782.00	516.00	782.00	517.00	783.00	517.00	783.00	518.00	785.00	518.00	785.00	519.00	786.00	519.00	786.00	520.00	787.00	520.00	787.00	521.00	788.00	521.00	788.00	522.00	789.00	522.00	789.00	523.00	790.00	523.00	790.00	524.00	791.00	524.00	791.00	525.00	792.00	525.00	792.00	526.00	795.00	526.00	795.00	527.00	797.00	527.00	797.00	528.00	798.00	528.00	798.00	529.00	800.00	529.00	800.00	530.00	801.00	530.00	801.00	531.00	802.00	531.00	802.00	532.00	803.00	532.00	803.00	540.00	802.00	540.00	802.00	549.00	801.00	549.00	801.00	555.00	800.00	555.00	800.00	562.00	799.00	562.00	799.00	575.00	800.00	575.00	800.00	579.00	801.00	579.00	801.00	581.00	802.00	581.00	802.00	584.00	803.00	584.00	803.00	586.00	804.00	586.00	804.00	588.00	805.00	588.00	805.00	590.00	806.00	590.00	806.00	593.00	805.00	593.00	805.00	596.00	804.00	596.00	804.00	599.00	803.00	599.00	803.00	602.00	802.00	602.00	802.00	604.00	801.00	604.00	801.00	606.00	800.00	606.00	800.00	608.00	799.00	608.00	799.00	610.00	798.00	610.00	798.00	611.00	797.00	611.00	797.00	613.00	796.00	613.00	796.00	615.00	795.00	615.00	795.00	617.00	794.00	617.00	794.00	618.00	793.00	618.00	793.00	620.00	792.00	620.00	792.00	621.00	791.00	621.00	791.00	624.00	790.00	624.00	790.00	625.00	789.00	625.00	789.00	627.00	788.00	627.00	788.00	629.00	787.00	629.00	787.00	630.00	786.00	630.00	786.00	632.00	785.00	632.00	785.00	633.00	784.00	633.00
T2_thres.tif	0653-0819	376.15	296.01	2713.96	87.46	0.0485	888.00	650.00	887.00	650.00	887.00	652.00	886.00	652.00	886.00	653.00	885.00	653.00	885.00	656.00	884.00	656.00	884.00	658.00	883.00	658.00	883.00	667.00	882.00	667.00	882.00	684.00	863.00	684.00	863.00	685.00	857.00	685.00	857.00	686.00	852.00	686.00	852.00	687.00	848.00	687.00	848.00	688.00	843.00	688.00	843.00	689.00	839.00	689.00	839.00	690.00	837.00	690.00	837.00	691.00	834.00	691.00	834.00	692.00	832.00	692.00	832.00	693.00	830.00	693.00	830.00	694.00	828.00	694.00	828.00	695.00	825.00	695.00	825.00	696.00	823.00	696.00	823.00	697.00	821.00	697.00	821.00	698.00	819.00	698.00	819.00	699.00	817.00	699.00	817.00	700.00	815.00	700.00	815.00	701.00	812.00	701.00	812.00	702.00	811.00	702.00	811.00	703.00	810.00	703.00	810.00	704.00	808.00	704.00	808.00	705.00	806.00	705.00	806.00	706.00	805.00	706.00	805.00	707.00	804.00	707.00	804.00	708.00	802.00	708.00	802.00	709.00	801.00	709.00	801.00	710.00	799.00	710.00	799.00	711.00	798.00	711.00	798.00	712.00	796.00	712.00	796.00	713.00	795.00	713.00	795.00	714.00	794.00	714.00	794.00	715.00	793.00	715.00	793.00	716.00	791.00	716.00	791.00	717.00	790.00	717.00	790.00	718.00	789.00	718.00	789.00	719.00	788.00	719.00	788.00	720.00	787.00	720.00	787.00	721.00	785.00	721.00	785.00	722.00	784.00	722.00	784.00	723.00	782.00	723.00	782.00	724.00	780.00	724.00	780.00	725.00	779.00	725.00	779.00	726.00	777.00	726.00	777.00	727.00	776.00	727.00	776.00	728.00	775.00	728.00	775.00	729.00	774.00	729.00	774.00	730.00	772.00	730.00	772.00	732.00	771.00	732.00	771.00	733.00	768.00	733.00	768.00	732.00	766.00	732.00	766.00	731.00	764.00	731.00	764.00	730.00	762.00	730.00	762.00	729.00	760.00	729.00	760.00	728.00	759.00	728.00	759.00	727.00	758.00	727.00	758.00	726.00	757.00	726.00	757.00	725.00	756.00	725.00	756.00	724.00	755.00	724.00	755.00	723.00	754.00	723.00	754.00	722.00	753.00	722.00	753.00	720.00	752.00	720.00	752.00	719.00	751.00	719.00	751.00	718.00	750.00	718.00	750.00	716.00	749.00	716.00	749.00	715.00	748.00	715.00	748.00	714.00	746.00	714.00	746.00	713.00	745.00	713.00	745.00	712.00	744.00	712.00	744.00	711.00	743.00	711.00	743.00	710.00	742.00	710.00	742.00	709.00	741.00	709.00	741.00	707.00	740.00	707.00	740.00	705.00	741.00	705.00	741.00	703.00	742.00	703.00	742.00	700.00	744.00	700.00	744.00	699.00	745.00	699.00	745.00	697.00	746.00	697.00	746.00	695.00	747.00	695.00	747.00	693.00	748.00	693.00	748.00	689.00	750.00	689.00	750.00	687.00	751.00	687.00	751.00	686.00	752.00	686.00	752.00	684.00	753.00	684.00	753.00	682.00	754.00	682.00	754.00	681.00	755.00	681.00	755.00	679.00	756.00	679.00	756.00	678.00	757.00	678.00	757.00	677.00	758.00	677.00	758.00	675.00	759.00	675.00	759.00	674.00	760.00	674.00	760.00	672.00	761.00	672.00	761.00	671.00	762.00	671.00	762.00	668.00	764.00	668.00	764.00	667.00	765.00	667.00	765.00	665.00	766.00	665.00	766.00	664.00	767.00	664.00	767.00	663.00	768.00	663.00	768.00	662.00	769.00	662.00	769.00	659.00	770.00	659.00	770.00	658.00	771.00	658.00	771.00	657.00	772.00	657.00	772.00	656.00	773.00	656.00	773.00	655.00	775.00	655.00	775.00	654.00	776.00	654.00	776.00	652.00	778.00	652.00	778.00	650.00	779.00	650.00	779.00	649.00	780.00	649.00	780.00	648.00	781.00	648.00	781.00	645.00	783.00	645.00	783.00	644.00	784.00	644.00	784.00	642.00	785.00	642.00	785.00	639.00	787.00	639.00	787.00	637.00	788.00	637.00	788.00	636.00	789.00	636.00	789.00	634.00	790.00	634.00	790.00	633.00	791.00	633.00	791.00	631.00	792.00	631.00	792.00	629.00	793.00	629.00	793.00	626.00	795.00	626.00	795.00	624.00	796.00	624.00	796.00	622.00	797.00	622.00	797.00	619.00	799.00	619.00	799.00	617.00	800.00	617.00	800.00	615.00	801.00	615.00	801.00	614.00	802.00	614.00	802.00	612.00	803.00	612.00	803.00	611.00	804.00	611.00	804.00	609.00	805.00	609.00	805.00	606.00	806.00	606.00	806.00	604.00	807.00	604.00	807.00	602.00	808.00	602.00	808.00	599.00	809.00	599.00	809.00	595.00	810.00	595.00	810.00	596.00	815.00	596.00	815.00	597.00	819.00	597.00	819.00	598.00	827.00	598.00	827.00	597.00	831.00	597.00	831.00	596.00	833.00	596.00	833.00	595.00	834.00	595.00	834.00	594.00	837.00	594.00	837.00	593.00	838.00	593.00	838.00	592.00	839.00	592.00	839.00	591.00	841.00	591.00	841.00	590.00	842.00	590.00	842.00	589.00	844.00	589.00	844.00	588.00	845.00	588.00	845.00	587.00	847.00	587.00	847.00	586.00	850.00	586.00	850.00	585.00	852.00	585.00	852.00	584.00	854.00	584.00	854.00	583.00	855.00	583.00	855.00	582.00	857.00	582.00	857.00	581.00	860.00	581.00	860.00	580.00	865.00	580.00	865.00	579.00	868.00	579.00	868.00	578.00	870.00	578.00	870.00	577.00	874.00	577.00	874.00	576.00	879.00	576.00	879.00	575.00	883.00	575.00	883.00	574.00	890.00	574.00	890.00	575.00	891.00	575.00	891.00	576.00	892.00	576.00	892.00	578.00	893.00	578.00	893.00	579.00	894.00	579.00	894.00	581.00	895.00	581.00	895.00	584.00	896.00	584.00	896.00	586.00	897.00	586.00	897.00	590.00	898.00	590.00	898.00	624.00	897.00	624.00	897.00	630.00	896.00	630.00	896.00	636.00	895.00	636.00	895.00	639.00	894.00	639.00	894.00	642.00	893.00	642.00	893.00	643.00	892.00	643.00	892.00	644.00	891.00	644.00	891.00	645.00	890.00	645.00	890.00	647.00	889.00	647.00	889.00	648.00	888.00	648.00
T2_thres.tif	0730-0848	385.59	331.28	1653.55	19.89	0.1044	908.00	726.00	906.00	726.00	906.00	727.00	905.00	727.00	905.00	728.00	903.00	728.00	903.00	729.00	902.00	729.00	902.00	730.00	900.00	730.00	900.00	731.00	899.00	731.00	899.00	732.00	897.00	732.00	897.00	733.00	896.00	733.00	896.00	734.00	895.00	734.00	895.00	735.00	894.00	735.00	894.00	736.00	893.00	736.00	893.00	738.00	892.00	738.00	892.00	739.00	891.00	739.00	891.00	740.00	890.00	740.00	890.00	741.00	889.00	741.00	889.00	743.00	888.00	743.00	888.00	744.00	887.00	744.00	887.00	746.00	886.00	746.00	886.00	748.00	885.00	748.00	885.00	751.00	884.00	751.00	884.00	753.00	883.00	753.00	883.00	756.00	882.00	756.00	882.00	758.00	881.00	758.00	881.00	763.00	880.00	763.00	880.00	764.00	878.00	764.00	878.00	765.00	876.00	765.00	876.00	766.00	874.00	766.00	874.00	767.00	873.00	767.00	873.00	768.00	871.00	768.00	871.00	769.00	870.00	769.00	870.00	770.00	869.00	770.00	869.00	771.00	868.00	771.00	868.00	772.00	866.00	772.00	866.00	771.00	864.00	771.00	864.00	770.00	861.00	770.00	861.00	769.00	857.00	769.00	857.00	768.00	851.00	768.00	851.00	767.00	845.00	767.00	845.00	766.00	841.00	766.00	841.00	765.00	838.00	765.00	838.00	764.00	831.00	764.00	831.00	763.00	828.00	763.00	828.00	764.00	823.00	764.00	823.00	763.00	809.00	763.00	809.00	764.00	808.00	764.00	808.00	763.00	799.00	763.00	799.00	762.00	782.00	762.00	782.00	759.00	780.00	759.00	780.00	757.00	779.00	757.00	779.00	753.00	778.00	753.00	778.00	749.00	777.00	749.00	777.00	746.00	776.00	746.00	776.00	742.00	775.00	742.00	775.00	738.00	774.00	738.00	774.00	736.00	775.00	736.00	775.00	734.00	776.00	734.00	776.00	732.00	777.00	732.00	777.00	731.00	780.00	731.00	780.00	730.00	781.00	730.00	781.00	729.00	782.00	729.00	782.00	728.00	784.00	728.00	784.00	727.00	786.00	727.00	786.00	726.00	787.00	726.00	787.00	725.00	789.00	725.00	789.00	724.00	790.00	724.00	790.00	722.00	791.00	722.00	791.00	721.00	794.00	721.00	794.00	720.00	795.00	720.00	795.00	719.00	796.00	719.00	796.00	717.00	799.00	717.00	799.00	716.00	800.00	716.00	800.00	715.00	802.00	715.00	802.00	714.00	803.00	714.00	803.00	713.00	804.00	713.00	804.00	712.00	806.00	712.00	806.00	711.00	807.00	711.00	807.00	709.00	810.00	709.00	810.00	708.00	812.00	708.00	812.00	707.00	813.00	707.00	813.00	705.00	817.00	705.00	817.00	704.00	819.00	704.00	819.00	703.00	821.00	703.00	821.00	702.00	823.00	702.00	823.00	701.00	825.00	701.00	825.00	700.00	827.00	700.00	827.00	699.00	830.00	699.00	830.00	698.00	832.00	698.00	832.00	697.00	834.00	697.00	834.00	696.00	836.00	696.00	836.00	695.00	839.00	695.00	839.00	694.00	841.00	694.00	841.00	693.00	845.00	693.00	845.00	692.00	850.00	692.00	850.00	691.00	854.00	691.00	854.00	690.00	859.00	690.00	859.00	689.00	865.00	689.00	865.00	688.00	880.00	688.00	880.00	689.00	882.00	689.00	882.00	690.00	890.00	690.00	890.00	691.00	895.00	691.00	895.00	692.00	899.00	692.00	899.00	693.00	903.00	693.00	903.00	694.00	907.00	694.00	907.00	695.00	908.00	695.00	908.00	696.00	913.00	696.00	913.00	697.00	916.00	697.00	916.00	698.00	918.00	698.00	918.00	699.00	919.00	699.00	919.00	700.00	922.00	700.00	922.00	710.00	921.00	710.00	921.00	715.00	920.00	715.00	920.00	716.00	919.00	716.00	919.00	717.00	917.00	717.00	917.00	718.00	916.00	718.00	916.00	719.00	915.00	719.00	915.00	720.00	914.00	720.00	914.00	721.00	913.00	721.00	913.00	722.00	912.00	722.00	912.00	723.00	911.00	723.00	911.00	724.00	910.00	724.00	910.00	725.00	908.00	725.00
T2_thres.tif	0886-0629	288.99	404.73	2265.90	44.15	0.0821	693.00	898.00	694.00	898.00	694.00	899.00	691.00	899.00	691.00	900.00	690.00	900.00	690.00	901.00	688.00	901.00	688.00	902.00	687.00	902.00	687.00	903.00	685.00	903.00	685.00	904.00	684.00	904.00	684.00	905.00	683.00	905.00	683.00	906.00	682.00	906.00	682.00	907.00	681.00	907.00	681.00	908.00	680.00	908.00	680.00	909.00	679.00	909.00	679.00	910.00	678.00	910.00	678.00	912.00	677.00	912.00	677.00	913.00	676.00	913.00	676.00	915.00	675.00	915.00	675.00	916.00	674.00	916.00	674.00	918.00	673.00	918.00	673.00	919.00	672.00	919.00	672.00	921.00	671.00	921.00	671.00	923.00	670.00	923.00	670.00	926.00	669.00	926.00	669.00	928.00	668.00	928.00	668.00	930.00	667.00	930.00	667.00	932.00	666.00	932.00	666.00	935.00	665.00	935.00	665.00	938.00	664.00	938.00	664.00	939.00	663.00	939.00	663.00	941.00	662.00	941.00	662.00	943.00	660.00	943.00	660.00	944.00	656.00	944.00	656.00	943.00	654.00	943.00	654.00	942.00	652.00	942.00	652.00	941.00	651.00	941.00	651.00	940.00	649.00	940.00	649.00	939.00	648.00	939.00	648.00	938.00	645.00	938.00	645.00	936.00	644.00	936.00	644.00	935.00	642.00	935.00	642.00	934.00	641.00	934.00	641.00	933.00	640.00	933.00	640.00	932.00	638.00	932.00	638.00	931.00	635.00	931.00	635.00	930.00	632.00	930.00	632.00	929.00	630.00	929.00	630.00	928.00	625.00	928.00	625.00	927.00	621.00	927.00	621.00	928.00	617.00	928.00	617.00	929.00	613.00	929.00	613.00	930.00	611.00	930.00	611.00	931.00	609.00	931.00	609.00	932.00	607.00	932.00	607.00	933.00	606.00	933.00	606.00	934.00	605.00	934.00	605.00	935.00	604.00	935.00	604.00	936.00	603.00	936.00	603.00	937.00	602.00	937.00	602.00	938.00	601.00	938.00	601.00	939.00	600.00	939.00	600.00	940.00	599.00	940.00	599.00	941.00	598.00	941.00	598.00	942.00	597.00	942.00	597.00	943.00	596.00	943.00	596.00	944.00	595.00	944.00	595.00	946.00	594.00	946.00	594.00	947.00	593.00	947.00	593.00	948.00	592.00	948.00	592.00	950.00	591.00	950.00	591.00	951.00	589.00	951.00	589.00	952.00	588.00	952.00	588.00	954.00	586.00	954.00	586.00	955.00	585.00	955.00	585.00	956.00	584.00	956.00	584.00	957.00	583.00	957.00	583.00	958.00	582.00	958.00	582.00	959.00	579.00	959.00	579.00	960.00	577.00	960.00	577.00	961.00	572.00	961.00	572.00	962.00	567.00	962.00	567.00	961.00	566.00	961.00	566.00	960.00	565.00	960.00	565.00	959.00	564.00	959.00	564.00	957.00	563.00	957.00	563.00	954.00	562.00	954.00	562.00	952.00	561.00	952.00	561.00	949.00	560.00	949.00	560.00	945.00	559.00	945.00	559.00	943.00	558.00	943.00	558.00	940.00	557.00	940.00	557.00	938.00	556.00	938.00	556.00	936.00	555.00	936.00	555.00	933.00	554.00	933.00	554.00	926.00	555.00	926.00	555.00	923.00	556.00	923.00	556.00	921.00	557.00	921.00	557.00	919.00	558.00	919.00	558.00	917.00	559.00	917.00	559.00	915.00	560.00	915.00	560.00	914.00	561.00	914.00	561.00	911.00	563.00	911.00	563.00	910.00	564.00	910.00	564.00	909.00	565.00	909.00	565.00	908.00	566.00	908.00	566.00	906.00	569.00	906.00	569.00	905.00	570.00	905.00	570.00	904.00	571.00	904.00	571.00	903.00	572.00	903.00	572.00	901.00	575.00	901.00	575.00	899.00	576.00	899.00	576.00	898.00	579.00	898.00	579.00	897.00	580.00	897.00	580.00	896.00	582.00	896.00	582.00	894.00	585.00	894.00	585.00	893.00	586.00	893.00	586.00	891.00	588.00	891.00	588.00	890.00	589.00	890.00	589.00	888.00	591.00	888.00	591.00	887.00	593.00	887.00	593.00	886.00	594.00	886.00	594.00	885.00	595.00	885.00	595.00	883.00	597.00	883.00	597.00	882.00	598.00	882.00	598.00	881.00	599.00	881.00	599.00	878.00	600.00	878.00	600.00	877.00	603.00	877.00	603.00	874.00	604.00	874.00	604.00	873.00	605.00	873.00	605.00	872.00	606.00	872.00	606.00	871.00	607.00	871.00	607.00	870.00	610.00	870.00	610.00	869.00	611.00	869.00	611.00	867.00	612.00	867.00	612.00	866.00	613.00	866.00	613.00	865.00	614.00	865.00	614.00	864.00	615.00	864.00	615.00	863.00	616.00	863.00	616.00	862.00	617.00	862.00	617.00	861.00	618.00	861.00	618.00	860.00	621.00	860.00	621.00	858.00	623.00	858.00	623.00	856.00	625.00	856.00	625.00	855.00	626.00	855.00	626.00	853.00	627.00	853.00	627.00	852.00	630.00	852.00	630.00	850.00	632.00	850.00	632.00	849.00	633.00	849.00	633.00	847.00	634.00	847.00	634.00	846.00	635.00	846.00	635.00	845.00	638.00	845.00	638.00	843.00	641.00	843.00	641.00	842.00	642.00	842.00	642.00	841.00	643.00	841.00	643.00	839.00	644.00	839.00	644.00	838.00	647.00	838.00	647.00	836.00	649.00	836.00	649.00	834.00	650.00	834.00	650.00	833.00	653.00	833.00	653.00	832.00	654.00	832.00	654.00	830.00	657.00	830.00	657.00	829.00	658.00	829.00	658.00	828.00	659.00	828.00	659.00	827.00	660.00	827.00	660.00	824.00	661.00	824.00	661.00	823.00	662.00	823.00	662.00	822.00	663.00	822.00	663.00	821.00	664.00	821.00	664.00	820.00	665.00	820.00	665.00	819.00	666.00	819.00	666.00	818.00	667.00	818.00	667.00	817.00	670.00	817.00	670.00	816.00	671.00	816.00	671.00	815.00	673.00	815.00	673.00	814.00	674.00	814.00	674.00	813.00	675.00	813.00	675.00	812.00	677.00	812.00	677.00	811.00	679.00	811.00	679.00	810.00	680.00	810.00	680.00	811.00	681.00	811.00	681.00	812.00	684.00	812.00	684.00	813.00	686.00	813.00	686.00	814.00	688.00	814.00	688.00	815.00	691.00	815.00	691.00	816.00	692.00	816.00	692.00	817.00	693.00	817.00	693.00	818.00	695.00	818.00	695.00	819.00	698.00	819.00	698.00	821.00	701.00	821.00	701.00	823.00	702.00	823.00	702.00	824.00	704.00	824.00	704.00	825.00	703.00	825.00	703.00	827.00	702.00	827.00	702.00	831.00	701.00	831.00	701.00	834.00	700.00	834.00	700.00	838.00	699.00	838.00	699.00	841.00	698.00	841.00	698.00	843.00	697.00	843.00	697.00	848.00	696.00	848.00	696.00	852.00	695.00	852.00	695.00	855.00	694.00	855.00	694.00	860.00	693.00	860.00
T2_thres.tif	0810-0820	374.30	366.71	1503.51	-7.48	0.0526	876.00	819.00	875.00	819.00	875.00	824.00	874.00	824.00	874.00	827.00	873.00	827.00	873.00	829.00	872.00	829.00	872.00	831.00	871.00	831.00	871.00	832.00	870.00	832.00	870.00	834.00	869.00	834.00	869.00	835.00	868.00	835.00	868.00	836.00	867.00	836.00	867.00	837.00	866.00	837.00	866.00	838.00	865.00	838.00	865.00	839.00	864.00	839.00	864.00	840.00	863.00	840.00	863.00	841.00	862.00	841.00	862.00	842.00	861.00	842.00	861.00	843.00	860.00	843.00	860.00	844.00	857.00	844.00	857.00	845.00	855.00	845.00	855.00	846.00	849.00	846.00	849.00	847.00	845.00	847.00	845.00	848.00	841.00	848.00	841.00	849.00	837.00	849.00	837.00	850.00	834.00	850.00	834.00	851.00	830.00	851.00	830.00	852.00	828.00	852.00	828.00	851.00	824.00	851.00	824.00	852.00	821.00	852.00	821.00	853.00	818.00	853.00	818.00	854.00	817.00	854.00	817.00	853.00	816.00	853.00	816.00	852.00	814.00	852.00	814.00	851.00	813.00	851.00	813.00	850.00	812.00	850.00	812.00	849.00	810.00	849.00	810.00	848.00	809.00	848.00	809.00	847.00	808.00	847.00	808.00	846.00	806.00	846.00	806.00	845.00	805.00	845.00	805.00	843.00	803.00	843.00	803.00	842.00	802.00	842.00	802.00	841.00	801.00	841.00	801.00	840.00	799.00	840.00	799.00	838.00	797.00	838.00	797.00	837.00	796.00	837.00	796.00	836.00	795.00	836.00	795.00	835.00	794.00	835.00	794.00	834.00	792.00	834.00	792.00	833.00	791.00	833.00	791.00	832.00	789.00	832.00	789.00	831.00	788.00	831.00	788.00	830.00	787.00	830.00	787.00	829.00	785.00	829.00	785.00	828.00	784.00	828.00	784.00	827.00	783.00	827.00	783.00	826.00	782.00	826.00	782.00	825.00	781.00	825.00	781.00	824.00	780.00	824.00	780.00	823.00	779.00	823.00	779.00	822.00	778.00	822.00	778.00	821.00	777.00	821.00	777.00	820.00	776.00	820.00	776.00	819.00	775.00	819.00	775.00	818.00	774.00	818.00	774.00	817.00	773.00	817.00	773.00	816.00	772.00	816.00	772.00	815.00	771.00	815.00	771.00	814.00	770.00	814.00	770.00	813.00	769.00	813.00	769.00	811.00	768.00	811.00	768.00	810.00	767.00	810.00	767.00	809.00	766.00	809.00	766.00	808.00	765.00	808.00	765.00	803.00	766.00	803.00	766.00	801.00	767.00	801.00	767.00	798.00	768.00	798.00	768.00	796.00	769.00	796.00	769.00	794.00	770.00	794.00	770.00	791.00	771.00	791.00	771.00	789.00	772.00	789.00	772.00	787.00	773.00	787.00	773.00	784.00	775.00	784.00	775.00	782.00	776.00	782.00	776.00	780.00	777.00	780.00	777.00	777.00	778.00	777.00	778.00	775.00	779.00	775.00	779.00	773.00	780.00	773.00	780.00	771.00	781.00	771.00	781.00	768.00	782.00	768.00	782.00	766.00	797.00	766.00	797.00	767.00	804.00	767.00	804.00	768.00	811.00	768.00	811.00	767.00	821.00	767.00	821.00	768.00	836.00	768.00	836.00	769.00	839.00	769.00	839.00	770.00	841.00	770.00	841.00	771.00	847.00	771.00	847.00	772.00	855.00	772.00	855.00	773.00	857.00	773.00	857.00	774.00	860.00	774.00	860.00	775.00	862.00	775.00	862.00	776.00	863.00	776.00	863.00	777.00	864.00	777.00	864.00	778.00	866.00	778.00	866.00	780.00	867.00	780.00	867.00	782.00	868.00	782.00	868.00	784.00	869.00	784.00	869.00	785.00	870.00	785.00	870.00	787.00	871.00	787.00	871.00	788.00	872.00	788.00	872.00	790.00	873.00	790.00	873.00	794.00	874.00	794.00	874.00	799.00	875.00	799.00	875.00	805.00	876.00	805.00
T2_thres.tif	0879-0759	344.47	397.33	2277.27	-16.99	0.0045	811.00	854.00	812.00	854.00	812.00	855.00	814.00	855.00	814.00	857.00	816.00	857.00	816.00	858.00	818.00	858.00	818.00	859.00	819.00	859.00	819.00	865.00	820.00	865.00	820.00	872.00	821.00	872.00	821.00	891.00	820.00	891.00	820.00	892.00	819.00	892.00	819.00	893.00	817.00	893.00	817.00	894.00	816.00	894.00	816.00	896.00	815.00	896.00	815.00	897.00	814.00	897.00	814.00	898.00	813.00	898.00	813.00	900.00	812.00	900.00	812.00	901.00	811.00	901.00	811.00	903.00	810.00	903.00	810.00	905.00	809.00	905.00	809.00	908.00	808.00	908.00	808.00	910.00	807.00	910.00	807.00	913.00	806.00	913.00	806.00	915.00	805.00	915.00	805.00	917.00	804.00	917.00	804.00	919.00	803.00	919.00	803.00	920.00	802.00	920.00	802.00	923.00	801.00	923.00	801.00	925.00	800.00	925.00	800.00	927.00	799.00	927.00	799.00	929.00	798.00	929.00	798.00	931.00	797.00	931.00	797.00	932.00	796.00	932.00	796.00	934.00	795.00	934.00	795.00	933.00	794.00	933.00	794.00	932.00	793.00	932.00	793.00	931.00	792.00	931.00	792.00	930.00	790.00	930.00	790.00	929.00	789.00	929.00	789.00	928.00	780.00	928.00	780.00	929.00	778.00	929.00	778.00	930.00	777.00	930.00	777.00	931.00	776.00	931.00	776.00	932.00	775.00	932.00	775.00	933.00	774.00	933.00	774.00	934.00	773.00	934.00	773.00	935.00	772.00	935.00	772.00	937.00	771.00	937.00	771.00	939.00	770.00	939.00	770.00	941.00	769.00	941.00	769.00	944.00	768.00	944.00	768.00	947.00	765.00	947.00	765.00	946.00	763.00	946.00	763.00	945.00	760.00	945.00	760.00	944.00	759.00	944.00	759.00	942.00	758.00	942.00	758.00	940.00	757.00	940.00	757.00	938.00	756.00	938.00	756.00	933.00	755.00	933.00	755.00	931.00	754.00	931.00	754.00	930.00	753.00	930.00	753.00	928.00	752.00	928.00	752.00	926.00	751.00	926.00	751.00	925.00	750.00	925.00	750.00	924.00	749.00	924.00	749.00	923.00	748.00	923.00	748.00	922.00	747.00	922.00	747.00	921.00	746.00	921.00	746.00	920.00	745.00	920.00	745.00	919.00	744.00	919.00	744.00	918.00	743.00	918.00	743.00	917.00	741.00	917.00	741.00	916.00	740.00	916.00	740.00	915.00	738.00	915.00	738.00	914.00	736.00	914.00	736.00	913.00	735.00	913.00	735.00	912.00	733.00	912.00	733.00	911.00	729.00	911.00	729.00	910.00	726.00	910.00	726.00	909.00	723.00	909.00	723.00	908.00	721.00	908.00	721.00	907.00	719.00	907.00	719.00	906.00	716.00	906.00	716.00	905.00	713.00	905.00	713.00	904.00	711.00	904.00	711.00	903.00	709.00	903.00	709.00	902.00	706.00	902.00	706.00	901.00	703.00	901.00	703.00	900.00	702.00	900.00	702.00	899.00	700.00	899.00	700.00	898.00	698.00	898.00	698.00	893.00	697.00	893.00	697.00	862.00	698.00	862.00	698.00	857.00	699.00	857.00	699.00	854.00	700.00	854.00	700.00	850.00	701.00	850.00	701.00	845.00	702.00	845.00	702.00	843.00	703.00	843.00	703.00	840.00	704.00	840.00	704.00	836.00	705.00	836.00	705.00	833.00	706.00	833.00	706.00	829.00	707.00	829.00	707.00	827.00	708.00	827.00	708.00	826.00	711.00	826.00	711.00	825.00	712.00	825.00	712.00	824.00	716.00	824.00	716.00	823.00	718.00	823.00	718.00	822.00	722.00	822.00	722.00	821.00	727.00	821.00	727.00	820.00	730.00	820.00	730.00	819.00	734.00	819.00	734.00	818.00	737.00	818.00	737.00	817.00	740.00	817.00	740.00	816.00	744.00	816.00	744.00	815.00	747.00	815.00	747.00	814.00	750.00	814.00	750.00	813.00	752.00	813.00	752.00	812.00	759.00	812.00	759.00	811.00	763.00	811.00	763.00	812.00	764.00	812.00	764.00	813.00	765.00	813.00	765.00	814.00	766.00	814.00	766.00	815.00	767.00	815.00	767.00	816.00	768.00	816.00	768.00	817.00	769.00	817.00	769.00	818.00	770.00	818.00	770.00	819.00	771.00	819.00	771.00	821.00	772.00	821.00	772.00	822.00	774.00	822.00	774.00	824.00	776.00	824.00	776.00	825.00	777.00	825.00	777.00	826.00	778.00	826.00	778.00	827.00	779.00	827.00	779.00	828.00	780.00	828.00	780.00	829.00	781.00	829.00	781.00	830.00	782.00	830.00	782.00	831.00	783.00	831.00	783.00	832.00	785.00	832.00	785.00	833.00	786.00	833.00	786.00	834.00	787.00	834.00	787.00	835.00	789.00	835.00	789.00	836.00	790.00	836.00	790.00	837.00	791.00	837.00	791.00	838.00	792.00	838.00	792.00	839.00	794.00	839.00	794.00	840.00	795.00	840.00	795.00	841.00	796.00	841.00	796.00	842.00	797.00	842.00	797.00	843.00	799.00	843.00	799.00	844.00	800.00	844.00	800.00	846.00	802.00	846.00	802.00	847.00	803.00	847.00	803.00	848.00	804.00	848.00	804.00	849.00	806.00	849.00	806.00	850.00	807.00	850.00	807.00	851.00	808.00	851.00	808.00	852.00	810.00	852.00	810.00	853.00	811.00	853.00
T2_thres.tif	0863-0888	408.38	392.44	2993.78	-64.19	0.0262	951.00	862.00	952.00	862.00	952.00	863.00	953.00	863.00	953.00	866.00	954.00	866.00	954.00	871.00	953.00	871.00	953.00	874.00	952.00	874.00	952.00	876.00	951.00	876.00	951.00	878.00	950.00	878.00	950.00	880.00	949.00	880.00	949.00	883.00	948.00	883.00	948.00	885.00	947.00	885.00	947.00	888.00	946.00	888.00	946.00	890.00	945.00	890.00	945.00	893.00	944.00	893.00	944.00	898.00	943.00	898.00	943.00	906.00	942.00	906.00	942.00	911.00	943.00	911.00	943.00	917.00	944.00	917.00	944.00	926.00	943.00	926.00	943.00	927.00	942.00	927.00	942.00	928.00	940.00	928.00	940.00	930.00	938.00	930.00	938.00	931.00	937.00	931.00	937.00	932.00	936.00	932.00	936.00	933.00	935.00	933.00	935.00	934.00	934.00	934.00	934.00	935.00	933.00	935.00	933.00	936.00	932.00	936.00	932.00	937.00	931.00	937.00	931.00	939.00	930.00	939.00	930.00	941.00	929.00	941.00	929.00	942.00	928.00	942.00	928.00	944.00	927.00	944.00	927.00	945.00	926.00	945.00	926.00	946.00	925.00	946.00	925.00	948.00	924.00	948.00	924.00	949.00	923.00	949.00	923.00	951.00	922.00	951.00	922.00	952.00	920.00	952.00	920.00	953.00	919.00	953.00	919.00	954.00	918.00	954.00	918.00	955.00	917.00	955.00	917.00	956.00	915.00	956.00	915.00	957.00	914.00	957.00	914.00	958.00	912.00	958.00	912.00	959.00	905.00	959.00	905.00	958.00	902.00	958.00	902.00	957.00	899.00	957.00	899.00	956.00	896.00	956.00	896.00	955.00	895.00	955.00	895.00	954.00	894.00	954.00	894.00	953.00	893.00	953.00	893.00	950.00	892.00	950.00	892.00	949.00	891.00	949.00	891.00	945.00	890.00	945.00	890.00	943.00	889.00	943.00	889.00	941.00	888.00	941.00	888.00	939.00	887.00	939.00	887.00	937.00	886.00	937.00	886.00	933.00	885.00	933.00	885.00	931.00	884.00	931.00	884.00	929.00	883.00	929.00	883.00	926.00	882.00	926.00	882.00	925.00	881.00	925.00	881.00	924.00	878.00	924.00	878.00	922.00	876.00	922.00	876.00	921.00	874.00	921.00	874.00	919.00	871.00	919.00	871.00	918.00	870.00	918.00	870.00	917.00	869.00	917.00	869.00	916.00	867.00	916.00	867.00	915.00	866.00	915.00	866.00	914.00	865.00	914.00	865.00	913.00	863.00	913.00	863.00	912.00	859.00	912.00	859.00	911.00	852.00	911.00	852.00	910.00	850.00	910.00	850.00	909.00	848.00	909.00	848.00	908.00	846.00	908.00	846.00	907.00	844.00	907.00	844.00	906.00	842.00	906.00	842.00	905.00	840.00	905.00	840.00	904.00	839.00	904.00	839.00	903.00	838.00	903.00	838.00	902.00	837.00	902.00	837.00	900.00	836.00	900.00	836.00	898.00	835.00	898.00	835.00	897.00	834.00	897.00	834.00	896.00	833.00	896.00	833.00	895.00	832.00	895.00	832.00	894.00	831.00	894.00	831.00	893.00	830.00	893.00	830.00	892.00	828.00	892.00	828.00	891.00	826.00	891.00	826.00	890.00	825.00	890.00	825.00	870.00	824.00	870.00	824.00	863.00	823.00	863.00	823.00	860.00	824.00	860.00	824.00	857.00	823.00	857.00	823.00	856.00	832.00	856.00	832.00	855.00	836.00	855.00	836.00	854.00	839.00	854.00	839.00	853.00	843.00	853.00	843.00	852.00	847.00	852.00	847.00	851.00	851.00	851.00	851.00	850.00	857.00	850.00	857.00	849.00	859.00	849.00	859.00	848.00	862.00	848.00	862.00	847.00	863.00	847.00	863.00	846.00	865.00	846.00	865.00	845.00	866.00	845.00	866.00	844.00	867.00	844.00	867.00	843.00	868.00	843.00	868.00	842.00	869.00	842.00	869.00	841.00	870.00	841.00	870.00	840.00	871.00	840.00	871.00	839.00	872.00	839.00	872.00	838.00	873.00	838.00	873.00	836.00	874.00	836.00	874.00	835.00	875.00	835.00	875.00	834.00	876.00	834.00	876.00	832.00	877.00	832.00	877.00	830.00	878.00	830.00	878.00	827.00	879.00	827.00	879.00	821.00	880.00	821.00	880.00	804.00	879.00	804.00	879.00	798.00	878.00	798.00	878.00	792.00	877.00	792.00	877.00	789.00	876.00	789.00	876.00	786.00	875.00	786.00	875.00	785.00	874.00	785.00	874.00	784.00	873.00	784.00	873.00	782.00	872.00	782.00	872.00	781.00	871.00	781.00	871.00	778.00	870.00	778.00	870.00	776.00	869.00	776.00	869.00	775.00	870.00	775.00	870.00	774.00	871.00	774.00	871.00	773.00	872.00	773.00	872.00	772.00	875.00	772.00	875.00	771.00	876.00	771.00	876.00	770.00	878.00	770.00	878.00	769.00	880.00	769.00	880.00	768.00	885.00	768.00	885.00	769.00	891.00	769.00	891.00	770.00	898.00	770.00	898.00	771.00	907.00	771.00	907.00	772.00	917.00	772.00	917.00	773.00	924.00	773.00	924.00	774.00	928.00	774.00	928.00	775.00	931.00	775.00	931.00	776.00	934.00	776.00	934.00	777.00	935.00	777.00	935.00	778.00	937.00	778.00	937.00	779.00	938.00	779.00	938.00	780.00	939.00	780.00	939.00	781.00	940.00	781.00	940.00	782.00	941.00	782.00	941.00	783.00	942.00	783.00	942.00	784.00	943.00	784.00	943.00	785.00	945.00	785.00	945.00	786.00	946.00	786.00	946.00	787.00	947.00	787.00	947.00	788.00	949.00	788.00	949.00	789.00	950.00	789.00	950.00	790.00	951.00	790.00	951.00	797.00	950.00	797.00	950.00	801.00	949.00	801.00	949.00	804.00	948.00	804.00	948.00	809.00	947.00	809.00	947.00	811.00	946.00	811.00	946.00	812.00	945.00	812.00	945.00	814.00	944.00	814.00	944.00	815.00	943.00	815.00	943.00	817.00	942.00	817.00	942.00	818.00	941.00	818.00	941.00	820.00	940.00	820.00	940.00	821.00	939.00	821.00	939.00	822.00	938.00	822.00	938.00	823.00	937.00	823.00	937.00	824.00	936.00	824.00	936.00	825.00	935.00	825.00	935.00	826.00	934.00	826.00	934.00	827.00	933.00	827.00	933.00	828.00	932.00	828.00	932.00	829.00	931.00	829.00	931.00	830.00	930.00	830.00	930.00	831.00	929.00	831.00	929.00	832.00	927.00	832.00	927.00	834.00	926.00	834.00	926.00	835.00	925.00	835.00	925.00	836.00	924.00	836.00	924.00	837.00	923.00	837.00	923.00	840.00	924.00	840.00	924.00	841.00	925.00	841.00	925.00	842.00	927.00	842.00	927.00	843.00	929.00	843.00	929.00	844.00	931.00	844.00	931.00	845.00	933.00	845.00	933.00	846.00	934.00	846.00	934.00	847.00	935.00	847.00	935.00	848.00	936.00	848.00	936.00	849.00	937.00	849.00	937.00	850.00	939.00	850.00	939.00	851.00	940.00	851.00	940.00	852.00	941.00	852.00	941.00	853.00	942.00	853.00	942.00	854.00	943.00	854.00	943.00	855.00	944.00	855.00	944.00	856.00	945.00	856.00	945.00	857.00	946.00	857.00	946.00	858.00	948.00	858.00	948.00	859.00	949.00	859.00	949.00	860.00	950.00	860.00	950.00	861.00	951.00	861.00
T2_thres.tif	0852-0548	250.80	389.08	3754.32	51.47	0.0603	581.00	891.00	580.00	891.00	580.00	892.00	578.00	892.00	578.00	893.00	577.00	893.00	577.00	894.00	575.00	894.00	575.00	895.00	574.00	895.00	574.00	896.00	573.00	896.00	573.00	897.00	571.00	897.00	571.00	898.00	570.00	898.00	570.00	899.00	569.00	899.00	569.00	900.00	567.00	900.00	567.00	901.00	566.00	901.00	566.00	902.00	565.00	902.00	565.00	903.00	564.00	903.00	564.00	904.00	563.00	904.00	563.00	905.00	561.00	905.00	561.00	906.00	560.00	906.00	560.00	907.00	559.00	907.00	559.00	909.00	558.00	909.00	558.00	910.00	557.00	910.00	557.00	911.00	556.00	911.00	556.00	912.00	555.00	912.00	555.00	915.00	554.00	915.00	554.00	917.00	553.00	917.00	553.00	918.00	552.00	918.00	552.00	921.00	551.00	921.00	551.00	923.00	550.00	923.00	550.00	926.00	548.00	926.00	548.00	925.00	546.00	925.00	546.00	924.00	543.00	924.00	543.00	923.00	539.00	923.00	539.00	922.00	527.00	922.00	527.00	921.00	511.00	921.00	511.00	922.00	494.00	922.00	494.00	923.00	486.00	923.00	486.00	924.00	483.00	924.00	483.00	925.00	478.00	925.00	478.00	926.00	475.00	926.00	475.00	927.00	471.00	927.00	471.00	928.00	463.00	928.00	463.00	929.00	459.00	929.00	459.00	928.00	456.00	928.00	456.00	927.00	452.00	927.00	452.00	926.00	444.00	926.00	444.00	925.00	441.00	925.00	441.00	924.00	439.00	924.00	439.00	923.00	437.00	923.00	437.00	922.00	436.00	922.00	436.00	921.00	434.00	921.00	434.00	920.00	433.00	920.00	433.00	919.00	432.00	919.00	432.00	918.00	431.00	918.00	431.00	917.00	429.00	917.00	429.00	914.00	428.00	914.00	428.00	913.00	427.00	913.00	427.00	911.00	426.00	911.00	426.00	909.00	425.00	909.00	425.00	907.00	424.00	907.00	424.00	905.00	423.00	905.00	423.00	901.00	422.00	901.00	422.00	899.00	423.00	899.00	423.00	897.00	424.00	897.00	424.00	895.00	425.00	895.00	425.00	893.00	426.00	893.00	426.00	891.00	427.00	891.00	427.00	889.00	428.00	889.00	428.00	887.00	429.00	887.00	429.00	886.00	430.00	886.00	430.00	885.00	431.00	885.00	431.00	884.00	432.00	884.00	432.00	883.00	433.00	883.00	433.00	882.00	434.00	882.00	434.00	881.00	435.00	881.00	435.00	879.00	438.00	879.00	438.00	878.00	439.00	878.00	439.00	877.00	442.00	877.00	442.00	876.00	443.00	876.00	443.00	875.00	445.00	875.00	445.00	874.00	447.00	874.00	447.00	873.00	449.00	873.00	449.00	872.00	453.00	872.00	453.00	871.00	456.00	871.00	456.00	870.00	463.00	870.00	463.00	869.00	467.00	869.00	467.00	868.00	470.00	868.00	470.00	867.00	472.00	867.00	472.00	866.00	474.00	866.00	474.00	865.00	476.00	865.00	476.00	864.00	477.00	864.00	477.00	863.00	478.00	863.00	478.00	861.00	481.00	861.00	481.00	860.00	482.00	860.00	482.00	857.00	483.00	857.00	483.00	856.00	484.00	856.00	484.00	855.00	485.00	855.00	485.00	854.00	486.00	854.00	486.00	853.00	487.00	853.00	487.00	852.00	489.00	852.00	489.00	851.00	490.00	851.00	490.00	850.00	492.00	850.00	492.00	849.00	493.00	849.00	493.00	848.00	495.00	848.00	495.00	847.00	516.00	847.00	516.00	846.00	522.00	846.00	522.00	845.00	524.00	845.00	524.00	844.00	526.00	844.00	526.00	843.00	527.00	843.00	527.00	842.00	528.00	842.00	528.00	840.00	531.00	840.00	531.00	838.00	533.00	838.00	533.00	837.00	534.00	837.00	534.00	836.00	535.00	836.00	535.00	835.00	536.00	835.00	536.00	834.00	537.00	834.00	537.00	833.00	538.00	833.00	538.00	832.00	539.00	832.00	539.00	830.00	540.00	830.00	540.00	829.00	541.00	829.00	541.00	828.00	542.00	828.00	542.00	827.00	543.00	827.00	543.00	824.00	544.00	824.00	544.00	823.00	545.00	823.00	545.00	822.00	547.00	822.00	547.00	819.00	548.00	819.00	548.00	818.00	549.00	818.00	549.00	817.00	551.00	817.00	551.00	816.00	552.00	816.00	552.00	814.00	553.00	814.00	553.00	813.00	554.00	813.00	554.00	811.00	555.00	811.00	555.00	808.00	557.00	808.00	557.00	807.00	558.00	807.00	558.00	805.00	559.00	805.00	559.00	803.00	560.00	803.00	560.00	801.00	561.00	801.00	561.00	799.00	562.00	799.00	562.00	797.00	563.00	797.00	563.00	794.00	564.00	794.00	564.00	792.00	565.00	792.00	565.00	789.00	566.00	789.00	566.00	784.00	567.00	784.00	567.00	782.00	568.00	782.00	568.00	780.00	602.00	780.00	602.00	779.00	613.00	779.00	613.00	778.00	647.00	778.00	647.00	777.00	659.00	777.00	659.00	776.00	662.00	776.00	662.00	775.00	663.00	775.00	663.00	779.00	664.00	779.00	664.00	782.00	665.00	782.00	665.00	785.00	666.00	785.00	666.00	788.00	667.00	788.00	667.00	791.00	668.00	791.00	668.00	794.00	669.00	794.00	669.00	797.00	670.00	797.00	670.00	799.00	671.00	799.00	671.00	802.00	672.00	802.00	672.00	804.00	673.00	804.00	673.00	806.00	674.00	806.00	674.00	808.00	673.00	808.00	673.00	809.00	672.00	809.00	672.00	810.00	670.00	810.00	670.00	811.00	669.00	811.00	669.00	812.00	668.00	812.00	668.00	813.00	666.00	813.00	666.00	814.00	665.00	814.00	665.00	815.00	664.00	815.00	664.00	816.00	663.00	816.00	663.00	817.00	662.00	817.00	662.00	818.00	661.00	818.00	661.00	819.00	660.00	819.00	660.00	820.00	659.00	820.00	659.00	821.00	658.00	821.00	658.00	822.00	657.00	822.00	657.00	823.00	656.00	823.00	656.00	824.00	655.00	824.00	655.00	825.00	654.00	825.00	654.00	826.00	653.00	826.00	653.00	827.00	652.00	827.00	652.00	828.00	651.00	828.00	651.00	829.00	649.00	829.00	649.00	830.00	648.00	830.00	648.00	831.00	647.00	831.00	647.00	832.00	645.00	832.00	645.00	833.00	644.00	833.00	644.00	834.00	643.00	834.00	643.00	835.00	642.00	835.00	642.00	836.00	641.00	836.00	641.00	837.00	640.00	837.00	640.00	838.00	638.00	838.00	638.00	839.00	637.00	839.00	637.00	840.00	636.00	840.00	636.00	841.00	634.00	841.00	634.00	842.00	633.00	842.00	633.00	843.00	632.00	843.00	632.00	844.00	631.00	844.00	631.00	845.00	630.00	845.00	630.00	846.00	628.00	846.00	628.00	847.00	627.00	847.00	627.00	848.00	626.00	848.00	626.00	849.00	625.00	849.00	625.00	850.00	624.00	850.00	624.00	851.00	623.00	851.00	623.00	852.00	621.00	852.00	621.00	854.00	619.00	854.00	619.00	855.00	618.00	855.00	618.00	856.00	617.00	856.00	617.00	857.00	616.00	857.00	616.00	858.00	615.00	858.00	615.00	859.00	614.00	859.00	614.00	860.00	613.00	860.00	613.00	861.00	612.00	861.00	612.00	862.00	611.00	862.00	611.00	863.00	610.00	863.00	610.00	864.00	609.00	864.00	609.00	865.00	608.00	865.00	608.00	866.00	606.00	866.00	606.00	867.00	605.00	867.00	605.00	868.00	604.00	868.00	604.00	869.00	603.00	869.00	603.00	870.00	602.00	870.00	602.00	871.00	601.00	871.00	601.00	872.00	600.00	872.00	600.00	873.00	599.00	873.00	599.00	874.00	598.00	874.00	598.00	875.00	597.00	875.00	597.00	876.00	596.00	876.00	596.00	877.00	595.00	877.00	595.00	878.00	594.00	878.00	594.00	879.00	593.00	879.00	593.00	881.00	592.00	881.00	592.00	882.00	590.00	882.00	590.00	883.00	589.00	883.00	589.00	884.00	587.00	884.00	587.00	885.00	586.00	885.00	586.00	886.00	585.00	886.00	585.00	887.00	584.00	887.00	584.00	888.00	583.00	888.00	583.00	889.00	582.00	889.00	582.00	890.00	581.00	890.00
T2_thres.tif	0786-0475	217.53	357.09	2278.30	-18.62	0.0688	556.00	801.00	555.00	801.00	555.00	803.00	554.00	803.00	554.00	804.00	553.00	804.00	553.00	806.00	552.00	806.00	552.00	807.00	551.00	807.00	551.00	808.00	550.00	808.00	550.00	810.00	549.00	810.00	549.00	812.00	548.00	812.00	548.00	813.00	547.00	813.00	547.00	815.00	546.00	815.00	546.00	816.00	545.00	816.00	545.00	817.00	544.00	817.00	544.00	818.00	543.00	818.00	543.00	820.00	542.00	820.00	542.00	821.00	541.00	821.00	541.00	822.00	540.00	822.00	540.00	823.00	539.00	823.00	539.00	824.00	538.00	824.00	538.00	825.00	537.00	825.00	537.00	826.00	536.00	826.00	536.00	828.00	535.00	828.00	535.00	829.00	534.00	829.00	534.00	830.00	533.00	830.00	533.00	831.00	532.00	831.00	532.00	832.00	531.00	832.00	531.00	833.00	530.00	833.00	530.00	834.00	529.00	834.00	529.00	835.00	528.00	835.00	528.00	836.00	527.00	836.00	527.00	837.00	526.00	837.00	526.00	838.00	525.00	838.00	525.00	839.00	523.00	839.00	523.00	840.00	522.00	840.00	522.00	841.00	520.00	841.00	520.00	842.00	514.00	842.00	514.00	843.00	493.00	843.00	493.00	844.00	492.00	844.00	492.00	843.00	490.00	843.00	490.00	842.00	489.00	842.00	489.00	841.00	488.00	841.00	488.00	840.00	487.00	840.00	487.00	839.00	484.00	839.00	484.00	837.00	483.00	837.00	483.00	836.00	481.00	836.00	481.00	835.00	479.00	835.00	479.00	834.00	477.00	834.00	477.00	833.00	475.00	833.00	475.00	832.00	473.00	832.00	473.00	831.00	470.00	831.00	470.00	830.00	469.00	830.00	469.00	829.00	467.00	829.00	467.00	828.00	466.00	828.00	466.00	827.00	464.00	827.00	464.00	826.00	462.00	826.00	462.00	825.00	460.00	825.00	460.00	824.00	457.00	824.00	457.00	823.00	454.00	823.00	454.00	822.00	452.00	822.00	452.00	821.00	449.00	821.00	449.00	820.00	445.00	820.00	445.00	819.00	441.00	819.00	441.00	818.00	437.00	818.00	437.00	817.00	430.00	817.00	430.00	814.00	429.00	814.00	429.00	807.00	430.00	807.00	430.00	804.00	431.00	804.00	431.00	801.00	432.00	801.00	432.00	799.00	433.00	799.00	433.00	797.00	434.00	797.00	434.00	794.00	435.00	794.00	435.00	791.00	436.00	791.00	436.00	788.00	437.00	788.00	437.00	783.00	436.00	783.00	436.00	782.00	435.00	782.00	435.00	781.00	434.00	781.00	434.00	780.00	432.00	780.00	432.00	779.00	431.00	779.00	431.00	778.00	429.00	778.00	429.00	777.00	427.00	777.00	427.00	776.00	424.00	776.00	424.00	775.00	422.00	775.00	422.00	774.00	420.00	774.00	420.00	773.00	418.00	773.00	418.00	772.00	415.00	772.00	415.00	771.00	412.00	771.00	412.00	770.00	410.00	770.00	410.00	769.00	409.00	769.00	409.00	768.00	406.00	768.00	406.00	767.00	405.00	767.00	405.00	766.00	404.00	766.00	404.00	765.00	403.00	765.00	403.00	764.00	402.00	764.00	402.00	763.00	401.00	763.00	401.00	762.00	400.00	762.00	400.00	759.00	399.00	759.00	399.00	758.00	398.00	758.00	398.00	757.00	396.00	757.00	396.00	754.00	394.00	754.00	394.00	752.00	393.00	752.00	393.00	751.00	392.00	751.00	392.00	748.00	391.00	748.00	391.00	747.00	390.00	747.00	390.00	745.00	388.00	745.00	388.00	742.00	390.00	742.00	390.00	741.00	391.00	741.00	391.00	740.00	392.00	740.00	392.00	739.00	393.00	739.00	393.00	738.00	395.00	738.00	395.00	737.00	397.00	737.00	397.00	736.00	399.00	736.00	399.00	734.00	403.00	734.00	403.00	733.00	409.00	733.00	409.00	732.00	418.00	732.00	418.00	731.00	441.00	731.00	441.00	730.00	445.00	730.00	445.00	729.00	446.00	729.00	446.00	730.00	449.00	730.00	449.00	731.00	451.00	731.00	451.00	732.00	454.00	732.00	454.00	733.00	456.00	733.00	456.00	734.00	459.00	734.00	459.00	736.00	461.00	736.00	461.00	737.00	462.00	737.00	462.00	738.00	466.00	738.00	466.00	739.00	467.00	739.00	467.00	741.00	469.00	741.00	469.00	742.00	470.00	742.00	470.00	743.00	473.00	743.00	473.00	744.00	474.00	744.00	474.00	745.00	475.00	745.00	475.00	747.00	477.00	747.00	477.00	748.00	481.00	748.00	481.00	749.00	482.00	749.00	482.00	750.00	484.00	750.00	484.00	751.00	485.00	751.00	485.00	752.00	487.00	752.00	487.00	753.00	489.00	753.00	489.00	754.00	491.00	754.00	491.00	755.00	495.00	755.00	495.00	756.00	500.00	756.00	500.00	757.00	501.00	757.00	501.00	758.00	506.00	758.00	506.00	759.00	509.00	759.00	509.00	760.00	510.00	760.00	510.00	761.00	514.00	761.00	514.00	762.00	517.00	762.00	517.00	764.00	519.00	764.00	519.00	765.00	521.00	765.00	521.00	766.00	525.00	766.00	525.00	767.00	527.00	767.00	527.00	768.00	530.00	768.00	530.00	769.00	533.00	769.00	533.00	770.00	537.00	770.00	537.00	771.00	539.00	771.00	539.00	772.00	543.00	772.00	543.00	773.00	547.00	773.00	547.00	774.00	549.00	774.00	549.00	775.00	552.00	775.00	552.00	776.00	555.00	776.00	555.00	777.00	556.00	777.00	556.00	778.00	559.00	778.00	559.00	779.00	560.00	779.00	560.00	780.00	563.00	780.00	563.00	782.00	562.00	782.00	562.00	786.00	561.00	786.00	561.00	789.00	560.00	789.00	560.00	792.00	559.00	792.00	559.00	794.00	558.00	794.00	558.00	796.00	557.00	796.00	557.00	799.00	556.00	799.00
T2_thres.tif	0740-0563	259.14	336.41	2228.91	1.40	0.1883	670.00	750.00	669.00	750.00	669.00	753.00	668.00	753.00	668.00	755.00	667.00	755.00	667.00	757.00	666.00	757.00	666.00	760.00	665.00	760.00	665.00	763.00	664.00	763.00	664.00	766.00	663.00	766.00	663.00	767.00	662.00	767.00	662.00	771.00	660.00	771.00	660.00	772.00	657.00	772.00	657.00	773.00	645.00	773.00	645.00	774.00	611.00	774.00	611.00	775.00	600.00	775.00	600.00	776.00	598.00	776.00	598.00	775.00	594.00	775.00	594.00	776.00	565.00	776.00	565.00	778.00	564.00	778.00	564.00	777.00	563.00	777.00	563.00	775.00	561.00	775.00	561.00	774.00	560.00	774.00	560.00	773.00	557.00	773.00	557.00	772.00	556.00	772.00	556.00	771.00	553.00	771.00	553.00	770.00	551.00	770.00	551.00	769.00	547.00	769.00	547.00	768.00	543.00	768.00	543.00	767.00	539.00	767.00	539.00	766.00	537.00	766.00	537.00	765.00	534.00	765.00	534.00	764.00	531.00	764.00	531.00	763.00	527.00	763.00	527.00	762.00	525.00	762.00	525.00	761.00	523.00	761.00	523.00	760.00	521.00	760.00	521.00	759.00	519.00	759.00	519.00	758.00	516.00	758.00	516.00	757.00	514.00	757.00	514.00	756.00	511.00	756.00	511.00	755.00	508.00	755.00	508.00	754.00	505.00	754.00	505.00	753.00	502.00	753.00	502.00	752.00	499.00	752.00	499.00	751.00	495.00	751.00	495.00	750.00	493.00	750.00	493.00	749.00	491.00	749.00	491.00	748.00	489.00	748.00	489.00	747.00	486.00	747.00	486.00	746.00	483.00	746.00	483.00	744.00	481.00	744.00	481.00	743.00	479.00	743.00	479.00	742.00	476.00	742.00	476.00	741.00	475.00	741.00	475.00	739.00	474.00	739.00	474.00	738.00	473.00	738.00	473.00	737.00	471.00	737.00	471.00	736.00	468.00	736.00	468.00	734.00	466.00	734.00	466.00	733.00	465.00	733.00	465.00	732.00	463.00	732.00	463.00	731.00	461.00	731.00	461.00	730.00	458.00	730.00	458.00	729.00	456.00	729.00	456.00	728.00	455.00	728.00	455.00	727.00	453.00	727.00	453.00	726.00	452.00	726.00	452.00	725.00	453.00	725.00	453.00	722.00	454.00	722.00	454.00	720.00	455.00	720.00	455.00	719.00	456.00	719.00	456.00	716.00	457.00	716.00	457.00	714.00	458.00	714.00	458.00	711.00	459.00	711.00	459.00	710.00	464.00	710.00	464.00	709.00	470.00	709.00	470.00	708.00	475.00	708.00	475.00	707.00	479.00	707.00	479.00	706.00	483.00	706.00	483.00	705.00	496.00	705.00	496.00	704.00	500.00	704.00	500.00	703.00	516.00	703.00	516.00	704.00	519.00	704.00	519.00	705.00	520.00	705.00	520.00	706.00	524.00	706.00	524.00	707.00	527.00	707.00	527.00	708.00	528.00	708.00	528.00	709.00	530.00	709.00	530.00	710.00	531.00	710.00	531.00	711.00	534.00	711.00	534.00	712.00	536.00	712.00	536.00	713.00	537.00	713.00	537.00	714.00	540.00	714.00	540.00	716.00	544.00	716.00	544.00	717.00	547.00	717.00	547.00	718.00	550.00	718.00	550.00	719.00	553.00	719.00	553.00	720.00	557.00	720.00	557.00	721.00	574.00	721.00	574.00	720.00	577.00	720.00	577.00	719.00	580.00	719.00	580.00	718.00	583.00	718.00	583.00	717.00	586.00	717.00	586.00	716.00	590.00	716.00	590.00	715.00	592.00	715.00	592.00	714.00	597.00	714.00	597.00	713.00	601.00	713.00	601.00	712.00	605.00	712.00	605.00	711.00	610.00	711.00	610.00	710.00	621.00	710.00	621.00	711.00	624.00	711.00	624.00	712.00	627.00	712.00	627.00	713.00	631.00	713.00	631.00	714.00	633.00	714.00	633.00	715.00	635.00	715.00	635.00	716.00	637.00	716.00	637.00	718.00	642.00	718.00	642.00	719.00	645.00	719.00	645.00	720.00	648.00	720.00	648.00	721.00	650.00	721.00	650.00	723.00	653.00	723.00	653.00	724.00	656.00	724.00	656.00	726.00	657.00	726.00	657.00	727.00	658.00	727.00	658.00	728.00	661.00	728.00	661.00	730.00	663.00	730.00	663.00	731.00	664.00	731.00	664.00	732.00	667.00	732.00	667.00	734.00	671.00	734.00	671.00	736.00	673.00	736.00	673.00	737.00	675.00	737.00	675.00	738.00	674.00	738.00	674.00	740.00	673.00	740.00	673.00	743.00	672.00	743.00	672.00	745.00	671.00	745.00	671.00	748.00	670.00	748.00
T2_thres.tif	0670-0491	223.96	304.47	702.88	68.24	0.0312	526.00	666.00	525.00	666.00	525.00	668.00	524.00	668.00	524.00	670.00	523.00	670.00	523.00	672.00	522.00	672.00	522.00	674.00	521.00	674.00	521.00	676.00	520.00	676.00	520.00	677.00	519.00	677.00	519.00	679.00	518.00	679.00	518.00	681.00	517.00	681.00	517.00	683.00	516.00	683.00	516.00	685.00	515.00	685.00	515.00	686.00	514.00	686.00	514.00	689.00	513.00	689.00	513.00	691.00	512.00	691.00	512.00	694.00	511.00	694.00	511.00	695.00	510.00	695.00	510.00	697.00	509.00	697.00	509.00	698.00	508.00	698.00	508.00	699.00	498.00	699.00	498.00	700.00	494.00	700.00	494.00	701.00	481.00	701.00	481.00	702.00	477.00	702.00	477.00	703.00	473.00	703.00	473.00	704.00	468.00	704.00	468.00	705.00	462.00	705.00	462.00	706.00	458.00	706.00	458.00	699.00	457.00	699.00	457.00	697.00	456.00	697.00	456.00	694.00	455.00	694.00	455.00	690.00	454.00	690.00	454.00	687.00	453.00	687.00	453.00	685.00	452.00	685.00	452.00	684.00	464.00	684.00	464.00	683.00	468.00	683.00	468.00	682.00	469.00	682.00	469.00	681.00	471.00	681.00	471.00	680.00	472.00	680.00	472.00	679.00	474.00	679.00	474.00	678.00	475.00	678.00	475.00	677.00	476.00	677.00	476.00	674.00	477.00	674.00	477.00	664.00	476.00	664.00	476.00	662.00	475.00	662.00	475.00	659.00	474.00	659.00	474.00	657.00	473.00	657.00	473.00	656.00	472.00	656.00	472.00	655.00	471.00	655.00	471.00	654.00	470.00	654.00	470.00	653.00	469.00	653.00	469.00	652.00	468.00	652.00	468.00	651.00	467.00	651.00	467.00	650.00	466.00	650.00	466.00	649.00	464.00	649.00	464.00	648.00	462.00	648.00	462.00	647.00	461.00	647.00	461.00	646.00	460.00	646.00	460.00	645.00	461.00	645.00	461.00	644.00	462.00	644.00	462.00	643.00	463.00	643.00	463.00	642.00	465.00	642.00	465.00	641.00	469.00	641.00	469.00	640.00	473.00	640.00	473.00	639.00	477.00	639.00	477.00	638.00	482.00	638.00	482.00	637.00	486.00	637.00	486.00	636.00	490.00	636.00	490.00	635.00	498.00	635.00	498.00	637.00	500.00	637.00	500.00	638.00	502.00	638.00	502.00	639.00	505.00	639.00	505.00	640.00	508.00	640.00	508.00	641.00	510.00	641.00	510.00	642.00	513.00	642.00	513.00	643.00	517.00	643.00	517.00	644.00	521.00	644.00	521.00	646.00	523.00	646.00	523.00	647.00	526.00	647.00	526.00	648.00	528.00	648.00	528.00	650.00	531.00	650.00	531.00	655.00	530.00	655.00	530.00	658.00	529.00	658.00	529.00	661.00	528.00	661.00	528.00	663.00	527.00	663.00	527.00	665.00	526.00	665.00
T2_thres.tif	0512-0556	256.50	232.23	3733.86	89.63	0.0573	594.00	572.00	595.00	572.00	595.00	576.00	596.00	576.00	596.00	584.00	595.00	584.00	595.00	588.00	594.00	588.00	594.00	591.00	593.00	591.00	593.00	593.00	592.00	593.00	592.00	595.00	591.00	595.00	591.00	596.00	590.00	596.00	590.00	599.00	589.00	599.00	589.00	600.00	588.00	600.00	588.00	601.00	587.00	601.00	587.00	602.00	586.00	602.00	586.00	603.00	585.00	603.00	585.00	604.00	583.00	604.00	583.00	605.00	579.00	605.00	579.00	606.00	577.00	606.00	577.00	607.00	576.00	607.00	576.00	608.00	574.00	608.00	574.00	609.00	573.00	609.00	573.00	610.00	571.00	610.00	571.00	611.00	570.00	611.00	570.00	612.00	568.00	612.00	568.00	613.00	567.00	613.00	567.00	614.00	566.00	614.00	566.00	615.00	565.00	615.00	565.00	616.00	564.00	616.00	564.00	617.00	563.00	617.00	563.00	618.00	562.00	618.00	562.00	619.00	561.00	619.00	561.00	620.00	560.00	620.00	560.00	621.00	559.00	621.00	559.00	622.00	558.00	622.00	558.00	623.00	557.00	623.00	557.00	624.00	556.00	624.00	556.00	626.00	555.00	626.00	555.00	627.00	554.00	627.00	554.00	628.00	553.00	628.00	553.00	630.00	551.00	630.00	551.00	632.00	550.00	632.00	550.00	633.00	549.00	633.00	549.00	635.00	548.00	635.00	548.00	636.00	547.00	636.00	547.00	637.00	546.00	637.00	546.00	638.00	545.00	638.00	545.00	639.00	544.00	639.00	544.00	640.00	543.00	640.00	543.00	641.00	542.00	641.00	542.00	642.00	541.00	642.00	541.00	644.00	540.00	644.00	540.00	645.00	539.00	645.00	539.00	646.00	538.00	646.00	538.00	647.00	537.00	647.00	537.00	648.00	535.00	648.00	535.00	647.00	533.00	647.00	533.00	646.00	532.00	646.00	532.00	645.00	530.00	645.00	530.00	644.00	528.00	644.00	528.00	643.00	527.00	643.00	527.00	642.00	525.00	642.00	525.00	641.00	523.00	641.00	523.00	640.00	521.00	640.00	521.00	639.00	517.00	639.00	517.00	638.00	514.00	638.00	514.00	637.00	512.00	637.00	512.00	636.00	509.00	636.00	509.00	635.00	506.00	635.00	506.00	634.00	504.00	634.00	504.00	633.00	502.00	633.00	502.00	632.00	500.00	632.00	500.00	631.00	499.00	631.00	499.00	626.00	498.00	626.00	498.00	625.00	497.00	625.00	497.00	622.00	496.00	622.00	496.00	621.00	495.00	621.00	495.00	617.00	493.00	617.00	493.00	615.00	492.00	615.00	492.00	614.00	491.00	614.00	491.00	611.00	490.00	611.00	490.00	610.00	489.00	610.00	489.00	608.00	487.00	608.00	487.00	607.00	486.00	607.00	486.00	604.00	484.00	604.00	484.00	602.00	485.00	602.00	485.00	599.00	487.00	599.00	487.00	598.00	488.00	598.00	488.00	597.00	489.00	597.00	489.00	596.00	490.00	596.00	490.00	595.00	493.00	595.00	493.00	594.00	494.00	594.00	494.00	593.00	496.00	593.00	496.00	592.00	498.00	592.00	498.00	591.00	501.00	591.00	501.00	590.00	505.00	590.00	505.00	589.00	509.00	589.00	509.00	588.00	511.00	588.00	511.00	587.00	513.00	587.00	513.00	586.00	515.00	586.00	515.00	585.00	517.00	585.00	517.00	584.00	519.00	584.00	519.00	582.00	522.00	582.00	522.00	581.00	523.00	581.00	523.00	580.00	524.00	580.00	524.00	579.00	526.00	579.00	526.00	578.00	528.00	578.00	528.00	577.00	531.00	577.00	531.00	576.00	532.00	576.00	532.00	575.00	533.00	575.00	533.00	574.00	534.00	574.00	534.00	573.00	535.00	573.00	535.00	572.00	536.00	572.00	536.00	571.00	537.00	571.00	537.00	569.00	538.00	569.00	538.00	568.00	539.00	568.00	539.00	566.00	540.00	566.00	540.00	563.00	541.00	563.00	541.00	553.00	540.00	553.00	540.00	551.00	539.00	551.00	539.00	549.00	538.00	549.00	538.00	548.00	536.00	548.00	536.00	547.00	535.00	547.00	535.00	546.00	534.00	546.00	534.00	545.00	533.00	545.00	533.00	544.00	532.00	544.00	532.00	543.00	531.00	543.00	531.00	542.00	530.00	542.00	530.00	541.00	529.00	541.00	529.00	540.00	528.00	540.00	528.00	539.00	526.00	539.00	526.00	538.00	524.00	538.00	524.00	537.00	523.00	537.00	523.00	536.00	520.00	536.00	520.00	535.00	521.00	535.00	521.00	534.00	522.00	534.00	522.00	533.00	524.00	533.00	524.00	531.00	525.00	531.00	525.00	530.00	526.00	530.00	526.00	529.00	529.00	529.00	529.00	528.00	530.00	528.00	530.00	526.00	531.00	526.00	531.00	525.00	532.00	525.00	532.00	524.00	533.00	524.00	533.00	522.00	534.00	522.00	534.00	520.00	535.00	520.00	535.00	518.00	536.00	518.00	536.00	515.00	537.00	515.00	537.00	513.00	538.00	513.00	538.00	510.00	539.00	510.00	539.00	507.00	540.00	507.00	540.00	503.00	541.00	503.00	541.00	500.00	542.00	500.00	542.00	497.00	543.00	497.00	543.00	494.00	544.00	494.00	544.00	492.00	545.00	492.00	545.00	479.00	544.00	479.00	544.00	476.00	543.00	476.00	543.00	473.00	542.00	473.00	542.00	471.00	541.00	471.00	541.00	470.00	540.00	470.00	540.00	468.00	539.00	468.00	539.00	467.00	538.00	467.00	538.00	465.00	537.00	465.00	537.00	464.00	536.00	464.00	536.00	463.00	534.00	463.00	534.00	462.00	532.00	462.00	532.00	461.00	528.00	461.00	528.00	455.00	527.00	455.00	527.00	453.00	526.00	453.00	526.00	450.00	525.00	450.00	525.00	446.00	524.00	446.00	524.00	444.00	523.00	444.00	523.00	443.00	522.00	443.00	522.00	442.00	521.00	442.00	521.00	439.00	519.00	439.00	519.00	436.00	518.00	436.00	518.00	432.00	519.00	432.00	519.00	431.00	521.00	431.00	521.00	430.00	522.00	430.00	522.00	429.00	523.00	429.00	523.00	428.00	524.00	428.00	524.00	427.00	525.00	427.00	525.00	426.00	526.00	426.00	526.00	425.00	527.00	425.00	527.00	424.00	528.00	424.00	528.00	422.00	531.00	422.00	531.00	421.00	532.00	421.00	532.00	420.00	534.00	420.00	534.00	419.00	536.00	419.00	536.00	418.00	538.00	418.00	538.00	417.00	540.00	417.00	540.00	416.00	542.00	416.00	542.00	415.00	544.00	415.00	544.00	414.00	548.00	414.00	548.00	413.00	552.00	413.00	552.00	412.00	555.00	412.00	555.00	411.00	557.00	411.00	557.00	410.00	558.00	410.00	558.00	409.00	559.00	409.00	559.00	407.00	560.00	407.00	560.00	406.00	561.00	406.00	561.00	405.00	562.00	405.00	562.00	404.00	563.00	404.00	563.00	402.00	564.00	402.00	564.00	400.00	565.00	400.00	565.00	399.00	566.00	399.00	566.00	396.00	567.00	396.00	567.00	394.00	568.00	394.00	568.00	390.00	569.00	390.00	569.00	389.00	570.00	389.00	570.00	388.00	573.00	388.00	573.00	387.00	575.00	387.00	575.00	386.00	577.00	386.00	577.00	385.00	579.00	385.00	579.00	384.00	581.00	384.00	581.00	383.00	583.00	383.00	583.00	382.00	585.00	382.00	585.00	380.00	589.00	380.00	589.00	379.00	591.00	379.00	591.00	378.00	597.00	378.00	597.00	377.00	600.00	377.00	600.00	376.00	608.00	376.00	608.00	378.00	609.00	378.00	609.00	379.00	610.00	379.00	610.00	380.00	613.00	380.00	613.00	381.00	615.00	381.00	615.00	384.00	616.00	384.00	616.00	387.00	617.00	387.00	617.00	389.00	618.00	389.00	618.00	391.00	619.00	391.00	619.00	393.00	620.00	393.00	620.00	395.00	621.00	395.00	621.00	397.00	622.00	397.00	622.00	399.00	623.00	399.00	623.00	401.00	624.00	401.00	624.00	407.00	625.00	407.00	625.00	414.00	626.00	414.00	626.00	417.00	627.00	417.00	627.00	420.00	628.00	420.00	628.00	430.00	629.00	430.00	629.00	433.00	628.00	433.00	628.00	436.00	627.00	436.00	627.00	437.00	626.00	437.00	626.00	438.00	625.00	438.00	625.00	439.00	624.00	439.00	624.00	440.00	623.00	440.00	623.00	441.00	622.00	441.00	622.00	442.00	621.00	442.00	621.00	443.00	620.00	443.00	620.00	444.00	618.00	444.00	618.00	445.00	616.00	445.00	616.00	446.00	614.00	446.00	614.00	447.00	608.00	447.00	608.00	448.00	606.00	448.00	606.00	449.00	597.00	449.00	597.00	450.00	595.00	450.00	595.00	451.00	593.00	451.00	593.00	452.00	592.00	452.00	592.00	453.00	591.00	453.00	591.00	454.00	590.00	454.00	590.00	455.00	589.00	455.00	589.00	457.00	588.00	457.00	588.00	458.00	587.00	458.00	587.00	460.00	586.00	460.00	586.00	463.00	585.00	463.00	585.00	468.00	584.00	468.00	584.00	477.00	583.00	477.00	583.00	480.00	584.00	480.00	584.00	483.00	586.00	483.00	586.00	486.00	589.00	486.00	589.00	487.00	590.00	487.00	590.00	489.00	593.00	489.00	593.00	490.00	595.00	490.00	595.00	491.00	597.00	491.00	597.00	492.00	598.00	492.00	598.00	493.00	601.00	493.00	601.00	494.00	603.00	494.00	603.00	496.00	605.00	496.00	605.00	497.00	606.00	497.00	606.00	498.00	607.00	498.00	607.00	499.00	609.00	499.00	609.00	500.00	610.00	500.00	610.00	502.00	612.00	502.00	612.00	504.00	614.00	504.00	614.00	506.00	615.00	506.00	615.00	507.00	616.00	507.00	616.00	508.00	615.00	508.00	615.00	509.00	614.00	509.00	614.00	516.00	613.00	516.00	613.00	522.00	612.00	522.00	612.00	530.00	611.00	530.00	611.00	534.00	610.00	534.00	610.00	536.00	609.00	536.00	609.00	539.00	608.00	539.00	608.00	540.00	607.00	540.00	607.00	542.00	606.00	542.00	606.00	543.00	605.00	543.00	605.00	544.00	604.00	544.00	604.00	545.00	603.00	545.00	603.00	546.00	602.00	546.00	602.00	547.00	600.00	547.00	600.00	548.00	598.00	548.00	598.00	549.00	597.00	549.00	597.00	550.00	595.00	550.00	595.00	551.00	594.00	551.00	594.00	552.00	593.00	552.00	593.00	566.00	594.00	566.00
T2_thres.tif	0630-0418	188.67	284.70	1625.65	-38.94	0.0159	491.00	623.00	492.00	623.00	492.00	626.00	493.00	626.00	493.00	627.00	494.00	627.00	494.00	630.00	493.00	630.00	493.00	631.00	488.00	631.00	488.00	632.00	484.00	632.00	484.00	633.00	480.00	633.00	480.00	634.00	475.00	634.00	475.00	635.00	471.00	635.00	471.00	636.00	467.00	636.00	467.00	637.00	463.00	637.00	463.00	638.00	461.00	638.00	461.00	639.00	459.00	639.00	459.00	640.00	458.00	640.00	458.00	641.00	457.00	641.00	457.00	643.00	456.00	643.00	456.00	644.00	444.00	644.00	444.00	645.00	437.00	645.00	437.00	646.00	435.00	646.00	435.00	647.00	434.00	647.00	434.00	648.00	433.00	648.00	433.00	649.00	431.00	649.00	431.00	651.00	430.00	651.00	430.00	652.00	429.00	652.00	429.00	653.00	428.00	653.00	428.00	654.00	427.00	654.00	427.00	655.00	426.00	655.00	426.00	657.00	425.00	657.00	425.00	659.00	424.00	659.00	424.00	661.00	423.00	661.00	423.00	668.00	424.00	668.00	424.00	670.00	425.00	670.00	425.00	672.00	424.00	672.00	424.00	674.00	423.00	674.00	423.00	675.00	421.00	675.00	421.00	676.00	419.00	676.00	419.00	677.00	416.00	677.00	416.00	678.00	406.00	678.00	406.00	679.00	399.00	679.00	399.00	678.00	397.00	678.00	397.00	677.00	394.00	677.00	394.00	676.00	393.00	676.00	393.00	675.00	391.00	675.00	391.00	674.00	390.00	674.00	390.00	673.00	389.00	673.00	389.00	672.00	388.00	672.00	388.00	671.00	387.00	671.00	387.00	670.00	385.00	670.00	385.00	669.00	384.00	669.00	384.00	668.00	383.00	668.00	383.00	667.00	380.00	667.00	380.00	666.00	378.00	666.00	378.00	665.00	377.00	665.00	377.00	664.00	375.00	664.00	375.00	663.00	374.00	663.00	374.00	662.00	373.00	662.00	373.00	661.00	372.00	661.00	372.00	660.00	371.00	660.00	371.00	659.00	370.00	659.00	370.00	656.00	369.00	656.00	369.00	648.00	368.00	648.00	368.00	642.00	367.00	642.00	367.00	638.00	366.00	638.00	366.00	637.00	365.00	637.00	365.00	634.00	364.00	634.00	364.00	633.00	363.00	633.00	363.00	631.00	362.00	631.00	362.00	628.00	361.00	628.00	361.00	626.00	360.00	626.00	360.00	624.00	359.00	624.00	359.00	622.00	358.00	622.00	358.00	621.00	357.00	621.00	357.00	619.00	356.00	619.00	356.00	617.00	355.00	617.00	355.00	616.00	354.00	616.00	354.00	615.00	352.00	615.00	352.00	614.00	351.00	614.00	351.00	613.00	350.00	613.00	350.00	612.00	349.00	612.00	349.00	611.00	347.00	611.00	347.00	610.00	346.00	610.00	346.00	609.00	345.00	609.00	345.00	608.00	344.00	608.00	344.00	607.00	343.00	607.00	343.00	606.00	342.00	606.00	342.00	604.00	344.00	604.00	344.00	603.00	348.00	603.00	348.00	602.00	349.00	602.00	349.00	601.00	351.00	601.00	351.00	600.00	352.00	600.00	352.00	599.00	354.00	599.00	354.00	597.00	356.00	597.00	356.00	598.00	357.00	598.00	357.00	599.00	387.00	599.00	387.00	598.00	393.00	598.00	393.00	597.00	396.00	597.00	396.00	596.00	398.00	596.00	398.00	595.00	399.00	595.00	399.00	594.00	400.00	594.00	400.00	593.00	401.00	593.00	401.00	592.00	402.00	592.00	402.00	591.00	403.00	591.00	403.00	590.00	404.00	590.00	404.00	589.00	405.00	589.00	405.00	588.00	406.00	588.00	406.00	587.00	408.00	587.00	408.00	586.00	409.00	586.00	409.00	585.00	411.00	585.00	411.00	584.00	415.00	584.00	415.00	583.00	418.00	583.00	418.00	582.00	423.00	582.00	423.00	581.00	428.00	581.00	428.00	582.00	429.00	582.00	429.00	583.00	431.00	583.00	431.00	584.00	432.00	584.00	432.00	585.00	433.00	585.00	433.00	586.00	436.00	586.00	436.00	587.00	437.00	587.00	437.00	589.00	439.00	589.00	439.00	591.00	440.00	591.00	440.00	592.00	441.00	592.00	441.00	593.00	444.00	593.00	444.00	594.00	446.00	594.00	446.00	596.00	448.00	596.00	448.00	597.00	451.00	597.00	451.00	598.00	455.00	598.00	455.00	599.00	458.00	599.00	458.00	600.00	459.00	600.00	459.00	601.00	462.00	601.00	462.00	602.00	476.00	602.00	476.00	601.00	478.00	601.00	478.00	600.00	479.00	600.00	479.00	605.00	481.00	605.00	481.00	608.00	482.00	608.00	482.00	609.00	484.00	609.00	484.00	612.00	485.00	612.00	485.00	614.00	486.00	614.00	486.00	615.00	487.00	615.00	487.00	616.00	489.00	616.00	489.00	619.00	490.00	619.00	490.00	621.00	491.00	621.00
T2_thres.tif	0521-0399	174.12	239.29	3825.83	10.75	0.0112	533.00	568.00	532.00	568.00	532.00	570.00	530.00	570.00	530.00	571.00	529.00	571.00	529.00	572.00	528.00	572.00	528.00	573.00	526.00	573.00	526.00	574.00	524.00	574.00	524.00	575.00	522.00	575.00	522.00	576.00	521.00	576.00	521.00	577.00	519.00	577.00	519.00	578.00	518.00	578.00	518.00	579.00	517.00	579.00	517.00	580.00	515.00	580.00	515.00	581.00	513.00	581.00	513.00	582.00	511.00	582.00	511.00	583.00	509.00	583.00	509.00	584.00	507.00	584.00	507.00	585.00	503.00	585.00	503.00	586.00	499.00	586.00	499.00	587.00	496.00	587.00	496.00	588.00	494.00	588.00	494.00	589.00	492.00	589.00	492.00	590.00	491.00	590.00	491.00	591.00	488.00	591.00	488.00	592.00	487.00	592.00	487.00	593.00	485.00	593.00	485.00	594.00	484.00	594.00	484.00	595.00	483.00	595.00	483.00	596.00	476.00	596.00	476.00	597.00	474.00	597.00	474.00	598.00	466.00	598.00	466.00	597.00	463.00	597.00	463.00	596.00	460.00	596.00	460.00	595.00	457.00	595.00	457.00	594.00	455.00	594.00	455.00	593.00	452.00	593.00	452.00	592.00	450.00	592.00	450.00	591.00	448.00	591.00	448.00	590.00	446.00	590.00	446.00	589.00	445.00	589.00	445.00	588.00	444.00	588.00	444.00	587.00	443.00	587.00	443.00	586.00	441.00	586.00	441.00	584.00	438.00	584.00	438.00	582.00	437.00	582.00	437.00	581.00	436.00	581.00	436.00	580.00	435.00	580.00	435.00	579.00	433.00	579.00	433.00	578.00	430.00	578.00	430.00	577.00	421.00	577.00	421.00	578.00	416.00	578.00	416.00	579.00	413.00	579.00	413.00	580.00	409.00	580.00	409.00	581.00	407.00	581.00	407.00	582.00	406.00	582.00	406.00	583.00	404.00	583.00	404.00	584.00	403.00	584.00	403.00	585.00	401.00	585.00	401.00	586.00	400.00	586.00	400.00	587.00	399.00	587.00	399.00	588.00	398.00	588.00	398.00	589.00	397.00	589.00	397.00	590.00	396.00	590.00	396.00	591.00	395.00	591.00	395.00	592.00	394.00	592.00	394.00	593.00	391.00	593.00	391.00	594.00	385.00	594.00	385.00	595.00	361.00	595.00	361.00	594.00	358.00	594.00	358.00	593.00	359.00	593.00	359.00	592.00	360.00	592.00	360.00	590.00	361.00	590.00	361.00	589.00	362.00	589.00	362.00	586.00	363.00	586.00	363.00	583.00	364.00	583.00	364.00	563.00	363.00	563.00	363.00	560.00	362.00	560.00	362.00	558.00	361.00	558.00	361.00	557.00	360.00	557.00	360.00	556.00	359.00	556.00	359.00	555.00	358.00	555.00	358.00	554.00	357.00	554.00	357.00	553.00	356.00	553.00	356.00	552.00	353.00	552.00	353.00	551.00	349.00	551.00	349.00	552.00	342.00	552.00	342.00	553.00	338.00	553.00	338.00	554.00	329.00	554.00	329.00	553.00	326.00	553.00	326.00	552.00	324.00	552.00	324.00	551.00	322.00	551.00	322.00	550.00	321.00	550.00	321.00	549.00	320.00	549.00	320.00	548.00	319.00	548.00	319.00	547.00	318.00	547.00	318.00	546.00	317.00	546.00	317.00	545.00	316.00	545.00	316.00	544.00	315.00	544.00	315.00	542.00	314.00	542.00	314.00	541.00	313.00	541.00	313.00	540.00	312.00	540.00	312.00	538.00	311.00	538.00	311.00	537.00	310.00	537.00	310.00	535.00	309.00	535.00	309.00	533.00	308.00	533.00	308.00	531.00	307.00	531.00	307.00	530.00	306.00	530.00	306.00	529.00	305.00	529.00	305.00	528.00	304.00	528.00	304.00	527.00	303.00	527.00	303.00	526.00	301.00	526.00	301.00	525.00	298.00	525.00	298.00	524.00	282.00	524.00	282.00	525.00	264.00	525.00	264.00	524.00	262.00	524.00	262.00	523.00	265.00	523.00	265.00	521.00	266.00	521.00	266.00	519.00	267.00	519.00	267.00	517.00	268.00	517.00	268.00	515.00	269.00	515.00	269.00	511.00	270.00	511.00	270.00	508.00	271.00	508.00	271.00	505.00	272.00	505.00	272.00	497.00	273.00	497.00	273.00	487.00	272.00	487.00	272.00	479.00	271.00	479.00	271.00	474.00	270.00	474.00	270.00	468.00	269.00	468.00	269.00	462.00	270.00	462.00	270.00	460.00	271.00	460.00	271.00	459.00	273.00	459.00	273.00	456.00	274.00	456.00	274.00	454.00	275.00	454.00	275.00	453.00	276.00	453.00	276.00	452.00	278.00	452.00	278.00	451.00	279.00	451.00	279.00	450.00	281.00	450.00	281.00	449.00	282.00	449.00	282.00	448.00	284.00	448.00	284.00	447.00	286.00	447.00	286.00	448.00	289.00	448.00	289.00	449.00	291.00	449.00	291.00	450.00	293.00	450.00	293.00	451.00	295.00	451.00	295.00	452.00	297.00	452.00	297.00	453.00	299.00	453.00	299.00	454.00	301.00	454.00	301.00	455.00	302.00	455.00	302.00	456.00	303.00	456.00	303.00	457.00	304.00	457.00	304.00	458.00	305.00	458.00	305.00	459.00	307.00	459.00	307.00	460.00	308.00	460.00	308.00	461.00	310.00	461.00	310.00	462.00	311.00	462.00	311.00	463.00	313.00	463.00	313.00	464.00	314.00	464.00	314.00	465.00	321.00	465.00	321.00	466.00	325.00	466.00	325.00	465.00	331.00	465.00	331.00	466.00	332.00	466.00	332.00	467.00	338.00	467.00	338.00	466.00	340.00	466.00	340.00	465.00	342.00	465.00	342.00	464.00	345.00	464.00	345.00	463.00	348.00	463.00	348.00	462.00	350.00	462.00	350.00	461.00	352.00	461.00	352.00	460.00	354.00	460.00	354.00	459.00	355.00	459.00	355.00	458.00	357.00	458.00	357.00	457.00	358.00	457.00	358.00	456.00	360.00	456.00	360.00	455.00	361.00	455.00	361.00	454.00	363.00	454.00	363.00	453.00	364.00	453.00	364.00	451.00	365.00	451.00	365.00	449.00	367.00	449.00	367.00	448.00	369.00	448.00	369.00	447.00	371.00	447.00	371.00	446.00	375.00	446.00	375.00	445.00	380.00	445.00	380.00	444.00	401.00	444.00	401.00	445.00	403.00	445.00	403.00	446.00	405.00	446.00	405.00	448.00	403.00	448.00	403.00	453.00	405.00	453.00	405.00	464.00	404.00	464.00	404.00	470.00	403.00	470.00	403.00	472.00	402.00	472.00	402.00	475.00	401.00	475.00	401.00	476.00	400.00	476.00	400.00	477.00	399.00	477.00	399.00	478.00	398.00	478.00	398.00	479.00	397.00	479.00	397.00	480.00	395.00	480.00	395.00	481.00	394.00	481.00	394.00	482.00	393.00	482.00	393.00	483.00	392.00	483.00	392.00	484.00	391.00	484.00	391.00	485.00	389.00	485.00	389.00	486.00	388.00	486.00	388.00	487.00	387.00	487.00	387.00	489.00	386.00	489.00	386.00	490.00	385.00	490.00	385.00	491.00	383.00	491.00	383.00	493.00	382.00	493.00	382.00	494.00	381.00	494.00	381.00	496.00	380.00	496.00	380.00	497.00	379.00	497.00	379.00	499.00	378.00	499.00	378.00	515.00	379.00	515.00	379.00	519.00	380.00	519.00	380.00	521.00	381.00	521.00	381.00	522.00	382.00	522.00	382.00	524.00	383.00	524.00	383.00	525.00	384.00	525.00	384.00	527.00	385.00	527.00	385.00	528.00	387.00	528.00	387.00	529.00	389.00	529.00	389.00	530.00	391.00	530.00	391.00	531.00	404.00	531.00	404.00	530.00	405.00	530.00	405.00	531.00	410.00	531.00	410.00	530.00	414.00	530.00	414.00	529.00	417.00	529.00	417.00	528.00	419.00	528.00	419.00	527.00	426.00	527.00	426.00	529.00	437.00	529.00	437.00	530.00	452.00	530.00	452.00	529.00	457.00	529.00	457.00	537.00	458.00	537.00	458.00	540.00	459.00	540.00	459.00	543.00	460.00	543.00	460.00	545.00	461.00	545.00	461.00	547.00	462.00	547.00	462.00	548.00	465.00	548.00	465.00	549.00	466.00	549.00	466.00	550.00	467.00	550.00	467.00	551.00	468.00	551.00	468.00	552.00	483.00	552.00	483.00	551.00	486.00	551.00	486.00	550.00	488.00	550.00	488.00	549.00	490.00	549.00	490.00	548.00	493.00	548.00	493.00	547.00	495.00	547.00	495.00	546.00	497.00	546.00	497.00	545.00	499.00	545.00	499.00	544.00	500.00	544.00	500.00	543.00	503.00	543.00	503.00	542.00	506.00	542.00	506.00	541.00	508.00	541.00	508.00	540.00	510.00	540.00	510.00	539.00	512.00	539.00	512.00	538.00	514.00	538.00	514.00	540.00	518.00	540.00	518.00	539.00	519.00	539.00	519.00	540.00	521.00	540.00	521.00	541.00	523.00	541.00	523.00	542.00	525.00	542.00	525.00	543.00	526.00	543.00	526.00	544.00	527.00	544.00	527.00	545.00	528.00	545.00	528.00	546.00	529.00	546.00	529.00	547.00	530.00	547.00	530.00	548.00	531.00	548.00	531.00	549.00	532.00	549.00	532.00	550.00	533.00	550.00	533.00	551.00	535.00	551.00	535.00	552.00	536.00	552.00	536.00	555.00	537.00	555.00	537.00	561.00	536.00	561.00	536.00	563.00	535.00	563.00	535.00	565.00	534.00	565.00	534.00	567.00	533.00	567.00
T2_thres.tif	0506-0498	226.82	230.23	927.11	-79.91	0.0190	529.00	521.00	528.00	521.00	528.00	522.00	527.00	522.00	527.00	524.00	526.00	524.00	526.00	525.00	525.00	525.00	525.00	526.00	524.00	526.00	524.00	527.00	523.00	527.00	523.00	528.00	522.00	528.00	522.00	529.00	520.00	529.00	520.00	530.00	519.00	530.00	519.00	531.00	516.00	531.00	516.00	532.00	515.00	532.00	515.00	533.00	512.00	533.00	512.00	534.00	510.00	534.00	510.00	535.00	508.00	535.00	508.00	536.00	506.00	536.00	506.00	537.00	504.00	537.00	504.00	538.00	501.00	538.00	501.00	539.00	498.00	539.00	498.00	540.00	497.00	540.00	497.00	541.00	495.00	541.00	495.00	542.00	493.00	542.00	493.00	543.00	491.00	543.00	491.00	544.00	488.00	544.00	488.00	545.00	486.00	545.00	486.00	546.00	484.00	546.00	484.00	547.00	481.00	547.00	481.00	548.00	472.00	548.00	472.00	547.00	468.00	547.00	468.00	546.00	467.00	546.00	467.00	544.00	466.00	544.00	466.00	543.00	464.00	543.00	464.00	539.00	463.00	539.00	463.00	538.00	462.00	538.00	462.00	535.00	461.00	535.00	461.00	528.00	465.00	528.00	465.00	527.00	466.00	527.00	466.00	526.00	468.00	526.00	468.00	525.00	469.00	525.00	469.00	524.00	470.00	524.00	470.00	518.00	469.00	518.00	469.00	515.00	468.00	515.00	468.00	513.00	467.00	513.00	467.00	512.00	466.00	512.00	466.00	511.00	465.00	511.00	465.00	510.00	463.00	510.00	463.00	509.00	462.00	509.00	462.00	508.00	461.00	508.00	461.00	507.00	459.00	507.00	459.00	506.00	456.00	506.00	456.00	502.00	455.00	502.00	455.00	499.00	456.00	499.00	456.00	496.00	457.00	496.00	457.00	494.00	458.00	494.00	458.00	493.00	459.00	493.00	459.00	492.00	460.00	492.00	460.00	491.00	461.00	491.00	461.00	490.00	462.00	490.00	462.00	489.00	465.00	489.00	465.00	488.00	467.00	488.00	467.00	487.00	470.00	487.00	470.00	486.00	472.00	486.00	472.00	485.00	476.00	485.00	476.00	484.00	478.00	484.00	478.00	483.00	480.00	483.00	480.00	482.00	482.00	482.00	482.00	481.00	487.00	481.00	487.00	480.00	489.00	480.00	489.00	479.00	493.00	479.00	493.00	478.00	497.00	478.00	497.00	477.00	507.00	477.00	507.00	476.00	509.00	476.00	509.00	475.00	512.00	475.00	512.00	474.00	514.00	474.00	514.00	473.00	515.00	473.00	515.00	472.00	517.00	472.00	517.00	471.00	518.00	471.00	518.00	470.00	520.00	470.00	520.00	469.00	521.00	469.00	521.00	468.00	522.00	468.00	522.00	467.00	524.00	467.00	524.00	466.00	527.00	466.00	527.00	465.00	531.00	465.00	531.00	466.00	532.00	466.00	532.00	467.00	534.00	467.00	534.00	468.00	535.00	468.00	535.00	469.00	536.00	469.00	536.00	471.00	537.00	471.00	537.00	472.00	538.00	472.00	538.00	475.00	539.00	475.00	539.00	478.00	540.00	478.00	540.00	481.00	541.00	481.00	541.00	489.00	540.00	489.00	540.00	491.00	539.00	491.00	539.00	494.00	538.00	494.00	538.00	498.00	537.00	498.00	537.00	500.00	536.00	500.00	536.00	504.00	535.00	504.00	535.00	507.00	534.00	507.00	534.00	510.00	533.00	510.00	533.00	513.00	532.00	513.00	532.00	516.00	531.00	516.00	531.00	518.00	530.00	518.00	530.00	519.00	529.00	519.00
T2_thres.tif	0481-0453	202.14	215.52	1277.20	64.53	0.0084	524.00	460.00	523.00	460.00	523.00	461.00	522.00	461.00	522.00	462.00	521.00	462.00	521.00	463.00	520.00	463.00	520.00	464.00	518.00	464.00	518.00	465.00	517.00	465.00	517.00	466.00	516.00	466.00	516.00	467.00	514.00	467.00	514.00	468.00	513.00	468.00	513.00	469.00	511.00	469.00	511.00	470.00	510.00	470.00	510.00	471.00	507.00	471.00	507.00	472.00	504.00	472.00	504.00	473.00	495.00	473.00	495.00	474.00	490.00	474.00	490.00	475.00	487.00	475.00	487.00	476.00	484.00	476.00	484.00	477.00	479.00	477.00	479.00	478.00	477.00	478.00	477.00	479.00	476.00	479.00	476.00	480.00	473.00	480.00	473.00	481.00	470.00	481.00	470.00	482.00	468.00	482.00	468.00	483.00	464.00	483.00	464.00	484.00	462.00	484.00	462.00	485.00	460.00	485.00	460.00	486.00	458.00	486.00	458.00	487.00	457.00	487.00	457.00	488.00	456.00	488.00	456.00	489.00	455.00	489.00	455.00	491.00	454.00	491.00	454.00	492.00	453.00	492.00	453.00	494.00	452.00	494.00	452.00	497.00	451.00	497.00	451.00	502.00	449.00	502.00	449.00	501.00	448.00	501.00	448.00	500.00	447.00	500.00	447.00	499.00	433.00	499.00	433.00	500.00	430.00	500.00	430.00	501.00	428.00	501.00	428.00	502.00	426.00	502.00	426.00	503.00	424.00	503.00	424.00	504.00	423.00	504.00	423.00	505.00	422.00	505.00	422.00	507.00	421.00	507.00	421.00	508.00	420.00	508.00	420.00	510.00	419.00	510.00	419.00	511.00	418.00	511.00	418.00	520.00	419.00	520.00	419.00	522.00	420.00	522.00	420.00	523.00	417.00	523.00	417.00	524.00	415.00	524.00	415.00	525.00	412.00	525.00	412.00	526.00	408.00	526.00	408.00	527.00	407.00	527.00	407.00	526.00	402.00	526.00	402.00	527.00	395.00	527.00	395.00	526.00	393.00	526.00	393.00	525.00	391.00	525.00	391.00	524.00	389.00	524.00	389.00	523.00	387.00	523.00	387.00	520.00	385.00	520.00	385.00	517.00	384.00	517.00	384.00	515.00	383.00	515.00	383.00	513.00	382.00	513.00	382.00	501.00	383.00	501.00	383.00	499.00	384.00	499.00	384.00	498.00	385.00	498.00	385.00	496.00	386.00	496.00	386.00	495.00	387.00	495.00	387.00	493.00	388.00	493.00	388.00	492.00	390.00	492.00	390.00	491.00	391.00	491.00	391.00	490.00	392.00	490.00	392.00	489.00	393.00	489.00	393.00	487.00	394.00	487.00	394.00	486.00	395.00	486.00	395.00	485.00	396.00	485.00	396.00	484.00	399.00	484.00	399.00	482.00	402.00	482.00	402.00	481.00	403.00	481.00	403.00	478.00	405.00	478.00	405.00	477.00	406.00	477.00	406.00	474.00	407.00	474.00	407.00	472.00	408.00	472.00	408.00	466.00	409.00	466.00	409.00	452.00	411.00	452.00	411.00	450.00	415.00	450.00	415.00	449.00	418.00	449.00	418.00	448.00	421.00	448.00	421.00	447.00	423.00	447.00	423.00	446.00	424.00	446.00	424.00	445.00	426.00	445.00	426.00	444.00	428.00	444.00	428.00	443.00	429.00	443.00	429.00	441.00	432.00	441.00	432.00	440.00	433.00	440.00	433.00	439.00	435.00	439.00	435.00	437.00	437.00	437.00	437.00	436.00	442.00	436.00	442.00	437.00	448.00	437.00	448.00	438.00	462.00	438.00	462.00	439.00	466.00	439.00	466.00	440.00	471.00	440.00	471.00	441.00	475.00	441.00	475.00	442.00	476.00	442.00	476.00	443.00	479.00	443.00	479.00	444.00	483.00	444.00	483.00	445.00	496.00	445.00	496.00	444.00	501.00	444.00	501.00	443.00	506.00	443.00	506.00	442.00	511.00	442.00	511.00	441.00	516.00	441.00	516.00	443.00	517.00	443.00	517.00	444.00	519.00	444.00	519.00	448.00	520.00	448.00	520.00	450.00	521.00	450.00	521.00	452.00	522.00	452.00	522.00	455.00	523.00	455.00	523.00	459.00	524.00	459.00
T2_thres.tif	0666-0357	159.63	304.83	2610.62	-56.82	0.0606	359.00	634.00	360.00	634.00	360.00	636.00	361.00	636.00	361.00	638.00	362.00	638.00	362.00	640.00	363.00	640.00	363.00	643.00	364.00	643.00	364.00	650.00	365.00	650.00	365.00	657.00	366.00	657.00	366.00	661.00	367.00	661.00	367.00	662.00	368.00	662.00	368.00	663.00	369.00	663.00	369.00	664.00	370.00	664.00	370.00	665.00	371.00	665.00	371.00	666.00	373.00	666.00	373.00	667.00	374.00	667.00	374.00	668.00	375.00	668.00	375.00	669.00	376.00	669.00	376.00	670.00	379.00	670.00	379.00	671.00	381.00	671.00	381.00	672.00	382.00	672.00	382.00	673.00	384.00	673.00	384.00	674.00	385.00	674.00	385.00	675.00	386.00	675.00	386.00	676.00	387.00	676.00	387.00	677.00	388.00	677.00	388.00	678.00	389.00	678.00	389.00	679.00	391.00	679.00	391.00	680.00	393.00	680.00	393.00	681.00	395.00	681.00	395.00	682.00	398.00	682.00	398.00	683.00	409.00	683.00	409.00	682.00	418.00	682.00	418.00	681.00	421.00	681.00	421.00	680.00	423.00	680.00	423.00	679.00	426.00	679.00	426.00	677.00	427.00	677.00	427.00	676.00	428.00	676.00	428.00	675.00	431.00	675.00	431.00	676.00	434.00	676.00	434.00	677.00	436.00	677.00	436.00	678.00	438.00	678.00	438.00	679.00	440.00	679.00	440.00	680.00	441.00	680.00	441.00	681.00	443.00	681.00	443.00	682.00	445.00	682.00	445.00	683.00	447.00	683.00	447.00	684.00	448.00	684.00	448.00	687.00	449.00	687.00	449.00	689.00	450.00	689.00	450.00	692.00	451.00	692.00	451.00	696.00	452.00	696.00	452.00	700.00	451.00	700.00	451.00	704.00	452.00	704.00	452.00	705.00	453.00	705.00	453.00	714.00	452.00	714.00	452.00	717.00	451.00	717.00	451.00	718.00	450.00	718.00	450.00	720.00	449.00	720.00	449.00	723.00	448.00	723.00	448.00	725.00	443.00	725.00	443.00	726.00	439.00	726.00	439.00	727.00	416.00	727.00	416.00	728.00	407.00	728.00	407.00	729.00	401.00	729.00	401.00	730.00	398.00	730.00	398.00	731.00	397.00	731.00	397.00	732.00	395.00	732.00	395.00	733.00	393.00	733.00	393.00	734.00	391.00	734.00	391.00	735.00	390.00	735.00	390.00	736.00	388.00	736.00	388.00	737.00	387.00	737.00	387.00	738.00	385.00	738.00	385.00	737.00	384.00	737.00	384.00	736.00	383.00	736.00	383.00	735.00	382.00	735.00	382.00	734.00	381.00	734.00	381.00	733.00	380.00	733.00	380.00	732.00	379.00	732.00	379.00	731.00	377.00	731.00	377.00	730.00	376.00	730.00	376.00	729.00	375.00	729.00	375.00	727.00	374.00	727.00	374.00	726.00	373.00	726.00	373.00	725.00	372.00	725.00	372.00	724.00	371.00	724.00	371.00	723.00	370.00	723.00	370.00	722.00	369.00	722.00	369.00	721.00	367.00	721.00	367.00	720.00	366.00	720.00	366.00	719.00	365.00	719.00	365.00	718.00	364.00	718.00	364.00	717.00	362.00	717.00	362.00	716.00	359.00	716.00	359.00	715.00	344.00	715.00	344.00	714.00	334.00	714.00	334.00	715.00	320.00	715.00	320.00	716.00	316.00	716.00	316.00	717.00	314.00	717.00	314.00	715.00	313.00	715.00	313.00	713.00	312.00	713.00	312.00	710.00	311.00	710.00	311.00	708.00	310.00	708.00	310.00	704.00	309.00	704.00	309.00	701.00	308.00	701.00	308.00	699.00	307.00	699.00	307.00	695.00	306.00	695.00	306.00	693.00	305.00	693.00	305.00	690.00	304.00	690.00	304.00	688.00	303.00	688.00	303.00	687.00	302.00	687.00	302.00	685.00	301.00	685.00	301.00	684.00	300.00	684.00	300.00	683.00	299.00	683.00	299.00	682.00	298.00	682.00	298.00	681.00	297.00	681.00	297.00	680.00	296.00	680.00	296.00	678.00	295.00	678.00	295.00	677.00	293.00	677.00	293.00	676.00	291.00	676.00	291.00	675.00	289.00	675.00	289.00	674.00	286.00	674.00	286.00	673.00	287.00	673.00	287.00	672.00	288.00	672.00	288.00	670.00	289.00	670.00	289.00	667.00	290.00	667.00	290.00	650.00	289.00	650.00	289.00	645.00	288.00	645.00	288.00	642.00	287.00	642.00	287.00	639.00	286.00	639.00	286.00	637.00	285.00	637.00	285.00	635.00	284.00	635.00	284.00	634.00	283.00	634.00	283.00	632.00	282.00	632.00	282.00	631.00	281.00	631.00	281.00	630.00	280.00	630.00	280.00	629.00	278.00	629.00	278.00	627.00	277.00	627.00	277.00	626.00	276.00	626.00	276.00	625.00	275.00	625.00	275.00	624.00	274.00	624.00	274.00	623.00	273.00	623.00	273.00	622.00	272.00	622.00	272.00	621.00	271.00	621.00	271.00	620.00	269.00	620.00	269.00	619.00	268.00	619.00	268.00	618.00	265.00	618.00	265.00	617.00	264.00	617.00	264.00	616.00	263.00	616.00	263.00	615.00	262.00	615.00	262.00	612.00	261.00	612.00	261.00	604.00	262.00	604.00	262.00	602.00	263.00	602.00	263.00	601.00	264.00	601.00	264.00	600.00	269.00	600.00	269.00	598.00	271.00	598.00	271.00	597.00	273.00	597.00	273.00	596.00	276.00	596.00	276.00	595.00	287.00	595.00	287.00	596.00	292.00	596.00	292.00	597.00	295.00	597.00	295.00	598.00	304.00	598.00	304.00	599.00	309.00	599.00	309.00	600.00	312.00	600.00	312.00	601.00	317.00	601.00	317.00	602.00	320.00	602.00	320.00	603.00	323.00	603.00	323.00	604.00	335.00	604.00	335.00	605.00	337.00	605.00	337.00	606.00	338.00	606.00	338.00	607.00	339.00	607.00	339.00	608.00	340.00	608.00	340.00	609.00	341.00	609.00	341.00	610.00	342.00	610.00	342.00	611.00	343.00	611.00	343.00	612.00	344.00	612.00	344.00	613.00	345.00	613.00	345.00	614.00	346.00	614.00	346.00	615.00	347.00	615.00	347.00	616.00	348.00	616.00	348.00	617.00	349.00	617.00	349.00	618.00	351.00	618.00	351.00	619.00	352.00	619.00	352.00	620.00	353.00	620.00	353.00	622.00	354.00	622.00	354.00	624.00	355.00	624.00	355.00	626.00	356.00	626.00	356.00	628.00	357.00	628.00	357.00	630.00	358.00	630.00	358.00	632.00	359.00	632.00
T2_thres.tif	0753-0358	161.79	341.83	811.17	-58.42	0.0368	382.00	741.00	383.00	741.00	383.00	742.00	384.00	742.00	384.00	747.00	385.00	747.00	385.00	750.00	386.00	750.00	386.00	751.00	387.00	751.00	387.00	752.00	388.00	752.00	388.00	753.00	390.00	753.00	390.00	756.00	391.00	756.00	391.00	758.00	392.00	758.00	392.00	759.00	393.00	759.00	393.00	761.00	394.00	761.00	394.00	762.00	395.00	762.00	395.00	763.00	396.00	763.00	396.00	764.00	398.00	764.00	398.00	765.00	399.00	765.00	399.00	766.00	400.00	766.00	400.00	767.00	401.00	767.00	401.00	768.00	402.00	768.00	402.00	769.00	403.00	769.00	403.00	770.00	404.00	770.00	404.00	771.00	402.00	771.00	402.00	772.00	401.00	772.00	401.00	773.00	400.00	773.00	400.00	774.00	398.00	774.00	398.00	775.00	397.00	775.00	397.00	776.00	396.00	776.00	396.00	777.00	394.00	777.00	394.00	778.00	393.00	778.00	393.00	779.00	392.00	779.00	392.00	780.00	391.00	780.00	391.00	781.00	390.00	781.00	390.00	782.00	389.00	782.00	389.00	783.00	388.00	783.00	388.00	784.00	387.00	784.00	387.00	785.00	385.00	785.00	385.00	786.00	384.00	786.00	384.00	787.00	382.00	787.00	382.00	788.00	369.00	788.00	369.00	787.00	362.00	787.00	362.00	786.00	359.00	786.00	359.00	785.00	355.00	785.00	355.00	783.00	354.00	783.00	354.00	782.00	353.00	782.00	353.00	781.00	351.00	781.00	351.00	779.00	349.00	779.00	349.00	777.00	348.00	777.00	348.00	776.00	347.00	776.00	347.00	775.00	345.00	775.00	345.00	774.00	344.00	774.00	344.00	773.00	341.00	773.00	341.00	771.00	339.00	771.00	339.00	770.00	338.00	770.00	338.00	769.00	337.00	769.00	337.00	768.00	334.00	768.00	334.00	766.00	333.00	766.00	333.00	765.00	332.00	765.00	332.00	764.00	331.00	764.00	331.00	763.00	330.00	763.00	330.00	762.00	328.00	762.00	328.00	760.00	326.00	760.00	326.00	759.00	325.00	759.00	325.00	758.00	324.00	758.00	324.00	756.00	323.00	756.00	323.00	754.00	322.00	754.00	322.00	752.00	321.00	752.00	321.00	751.00	320.00	751.00	320.00	748.00	318.00	748.00	318.00	745.00	317.00	745.00	317.00	743.00	316.00	743.00	316.00	741.00	314.00	741.00	314.00	738.00	313.00	738.00	313.00	730.00	314.00	730.00	314.00	727.00	315.00	727.00	315.00	725.00	316.00	725.00	316.00	724.00	317.00	724.00	317.00	722.00	318.00	722.00	318.00	721.00	320.00	721.00	320.00	720.00	322.00	720.00	322.00	719.00	337.00	719.00	337.00	718.00	342.00	718.00	342.00	719.00	358.00	719.00	358.00	720.00	360.00	720.00	360.00	721.00	362.00	721.00	362.00	722.00	364.00	722.00	364.00	723.00	365.00	723.00	365.00	724.00	366.00	724.00	366.00	725.00	367.00	725.00	367.00	726.00	368.00	726.00	368.00	727.00	369.00	727.00	369.00	728.00	370.00	728.00	370.00	729.00	371.00	729.00	371.00	730.00	372.00	730.00	372.00	731.00	373.00	731.00	373.00	733.00	374.00	733.00	374.00	734.00	376.00	734.00	376.00	735.00	377.00	735.00	377.00	736.00	378.00	736.00	378.00	737.00	379.00	737.00	379.00	738.00	380.00	738.00	380.00	739.00	381.00	739.00	381.00	740.00	382.00	740.00
T2_thres.tif	0789-0323	142.05	360.24	2843.54	-23.25	0.0659	426.00	805.00	425.00	805.00	425.00	815.00	419.00	815.00	419.00	816.00	416.00	816.00	416.00	817.00	414.00	817.00	414.00	818.00	412.00	818.00	412.00	819.00	409.00	819.00	409.00	820.00	407.00	820.00	407.00	821.00	405.00	821.00	405.00	822.00	402.00	822.00	402.00	823.00	399.00	823.00	399.00	824.00	393.00	824.00	393.00	825.00	388.00	825.00	388.00	826.00	385.00	826.00	385.00	827.00	381.00	827.00	381.00	828.00	380.00	828.00	380.00	829.00	378.00	829.00	378.00	830.00	377.00	830.00	377.00	831.00	375.00	831.00	375.00	832.00	374.00	832.00	374.00	833.00	372.00	833.00	372.00	834.00	370.00	834.00	370.00	835.00	367.00	835.00	367.00	836.00	365.00	836.00	365.00	837.00	363.00	837.00	363.00	838.00	361.00	838.00	361.00	839.00	359.00	839.00	359.00	840.00	358.00	840.00	358.00	841.00	356.00	841.00	356.00	842.00	355.00	842.00	355.00	843.00	354.00	843.00	354.00	844.00	352.00	844.00	352.00	845.00	350.00	845.00	350.00	846.00	349.00	846.00	349.00	847.00	347.00	847.00	347.00	848.00	344.00	848.00	344.00	849.00	343.00	849.00	343.00	848.00	337.00	848.00	337.00	847.00	324.00	847.00	324.00	846.00	319.00	846.00	319.00	845.00	317.00	845.00	317.00	844.00	313.00	844.00	313.00	843.00	308.00	843.00	308.00	842.00	294.00	842.00	294.00	843.00	281.00	843.00	281.00	844.00	272.00	844.00	272.00	845.00	267.00	845.00	267.00	846.00	262.00	846.00	262.00	845.00	261.00	845.00	261.00	843.00	260.00	843.00	260.00	841.00	259.00	841.00	259.00	839.00	258.00	839.00	258.00	835.00	259.00	835.00	259.00	832.00	260.00	832.00	260.00	830.00	261.00	830.00	261.00	829.00	262.00	829.00	262.00	827.00	263.00	827.00	263.00	825.00	264.00	825.00	264.00	824.00	265.00	824.00	265.00	822.00	266.00	822.00	266.00	821.00	267.00	821.00	267.00	819.00	268.00	819.00	268.00	809.00	267.00	809.00	267.00	806.00	266.00	806.00	266.00	803.00	265.00	803.00	265.00	802.00	264.00	802.00	264.00	800.00	263.00	800.00	263.00	798.00	262.00	798.00	262.00	797.00	261.00	797.00	261.00	796.00	260.00	796.00	260.00	795.00	259.00	795.00	259.00	794.00	258.00	794.00	258.00	793.00	256.00	793.00	256.00	792.00	255.00	792.00	255.00	791.00	253.00	791.00	253.00	790.00	251.00	790.00	251.00	789.00	247.00	789.00	247.00	788.00	245.00	788.00	245.00	787.00	242.00	787.00	242.00	786.00	239.00	786.00	239.00	785.00	236.00	785.00	236.00	784.00	234.00	784.00	234.00	783.00	232.00	783.00	232.00	782.00	231.00	782.00	231.00	781.00	230.00	781.00	230.00	780.00	229.00	780.00	229.00	779.00	228.00	779.00	228.00	778.00	227.00	778.00	227.00	777.00	226.00	777.00	226.00	776.00	225.00	776.00	225.00	775.00	224.00	775.00	224.00	774.00	222.00	774.00	222.00	772.00	221.00	772.00	221.00	771.00	220.00	771.00	220.00	770.00	219.00	770.00	219.00	768.00	218.00	768.00	218.00	765.00	217.00	765.00	217.00	762.00	216.00	762.00	216.00	759.00	215.00	759.00	215.00	751.00	216.00	751.00	216.00	748.00	217.00	748.00	217.00	746.00	218.00	746.00	218.00	745.00	219.00	745.00	219.00	743.00	220.00	743.00	220.00	742.00	221.00	742.00	221.00	739.00	223.00	739.00	223.00	738.00	224.00	738.00	224.00	737.00	225.00	737.00	225.00	736.00	226.00	736.00	226.00	735.00	227.00	735.00	227.00	733.00	230.00	733.00	230.00	732.00	232.00	732.00	232.00	731.00	235.00	731.00	235.00	730.00	239.00	730.00	239.00	729.00	252.00	729.00	252.00	730.00	255.00	730.00	255.00	731.00	258.00	731.00	258.00	733.00	260.00	733.00	260.00	734.00	263.00	734.00	263.00	736.00	266.00	736.00	266.00	738.00	269.00	738.00	269.00	739.00	271.00	739.00	271.00	740.00	274.00	740.00	274.00	742.00	275.00	742.00	275.00	743.00	276.00	743.00	276.00	744.00	281.00	744.00	281.00	743.00	284.00	743.00	284.00	742.00	286.00	742.00	286.00	740.00	288.00	740.00	288.00	739.00	289.00	739.00	289.00	738.00	290.00	738.00	290.00	736.00	292.00	736.00	292.00	735.00	293.00	735.00	293.00	734.00	294.00	734.00	294.00	733.00	296.00	733.00	296.00	732.00	301.00	732.00	301.00	734.00	303.00	734.00	303.00	735.00	309.00	735.00	309.00	740.00	310.00	740.00	310.00	743.00	311.00	743.00	311.00	745.00	312.00	745.00	312.00	747.00	313.00	747.00	313.00	749.00	314.00	749.00	314.00	750.00	315.00	750.00	315.00	752.00	316.00	752.00	316.00	753.00	318.00	753.00	318.00	756.00	319.00	756.00	319.00	758.00	320.00	758.00	320.00	760.00	322.00	760.00	322.00	763.00	324.00	763.00	324.00	765.00	326.00	765.00	326.00	767.00	327.00	767.00	327.00	768.00	328.00	768.00	328.00	769.00	329.00	769.00	329.00	770.00	332.00	770.00	332.00	771.00	333.00	771.00	333.00	773.00	334.00	773.00	334.00	774.00	337.00	774.00	337.00	775.00	339.00	775.00	339.00	776.00	340.00	776.00	340.00	778.00	341.00	778.00	341.00	779.00	343.00	779.00	343.00	780.00	344.00	780.00	344.00	781.00	345.00	781.00	345.00	782.00	347.00	782.00	347.00	784.00	349.00	784.00	349.00	786.00	350.00	786.00	350.00	787.00	353.00	787.00	353.00	788.00	354.00	788.00	354.00	789.00	355.00	789.00	355.00	790.00	358.00	790.00	358.00	791.00	367.00	791.00	367.00	792.00	374.00	792.00	374.00	793.00	380.00	793.00	380.00	792.00	384.00	792.00	384.00	791.00	386.00	791.00	386.00	790.00	388.00	790.00	388.00	789.00	389.00	789.00	389.00	788.00	390.00	788.00	390.00	787.00	392.00	787.00	392.00	784.00	393.00	784.00	393.00	783.00	396.00	783.00	396.00	782.00	397.00	782.00	397.00	781.00	398.00	781.00	398.00	780.00	400.00	780.00	400.00	779.00	401.00	779.00	401.00	778.00	402.00	778.00	402.00	777.00	404.00	777.00	404.00	776.00	405.00	776.00	405.00	775.00	407.00	775.00	407.00	773.00	408.00	773.00	408.00	775.00	413.00	775.00	413.00	776.00	416.00	776.00	416.00	777.00	418.00	777.00	418.00	779.00	422.00	779.00	422.00	780.00	423.00	780.00	423.00	781.00	427.00	781.00	427.00	783.00	430.00	783.00	430.00	785.00	431.00	785.00	431.00	786.00	432.00	786.00	432.00	789.00	431.00	789.00	431.00	792.00	430.00	792.00	430.00	795.00	429.00	795.00	429.00	797.00	428.00	797.00	428.00	799.00	427.00	799.00	427.00	802.00	426.00	802.00
T2_thres.tif	0592-0263	113.31	269.78	3573.49	78.53	0.0077	269.00	625.00	271.00	625.00	271.00	627.00	272.00	627.00	272.00	628.00	273.00	628.00	273.00	629.00	274.00	629.00	274.00	631.00	275.00	631.00	275.00	632.00	277.00	632.00	277.00	633.00	278.00	633.00	278.00	634.00	279.00	634.00	279.00	636.00	280.00	636.00	280.00	637.00	281.00	637.00	281.00	638.00	282.00	638.00	282.00	640.00	283.00	640.00	283.00	643.00	284.00	643.00	284.00	646.00	285.00	646.00	285.00	652.00	286.00	652.00	286.00	664.00	285.00	664.00	285.00	668.00	284.00	668.00	284.00	669.00	283.00	669.00	283.00	670.00	282.00	670.00	282.00	671.00	281.00	671.00	281.00	672.00	271.00	672.00	271.00	671.00	265.00	671.00	265.00	670.00	252.00	670.00	252.00	671.00	241.00	671.00	241.00	672.00	234.00	672.00	234.00	673.00	217.00	673.00	217.00	672.00	214.00	672.00	214.00	671.00	211.00	671.00	211.00	670.00	209.00	670.00	209.00	669.00	205.00	669.00	205.00	668.00	202.00	668.00	202.00	667.00	200.00	667.00	200.00	666.00	198.00	666.00	198.00	665.00	197.00	665.00	197.00	664.00	196.00	664.00	196.00	663.00	194.00	663.00	194.00	662.00	193.00	662.00	193.00	661.00	191.00	661.00	191.00	660.00	189.00	660.00	189.00	659.00	188.00	659.00	188.00	658.00	185.00	658.00	185.00	657.00	183.00	657.00	183.00	656.00	179.00	656.00	179.00	655.00	177.00	655.00	177.00	654.00	175.00	654.00	175.00	643.00	174.00	643.00	174.00	638.00	173.00	638.00	173.00	634.00	172.00	634.00	172.00	632.00	171.00	632.00	171.00	629.00	170.00	629.00	170.00	628.00	169.00	628.00	169.00	626.00	168.00	626.00	168.00	624.00	167.00	624.00	167.00	623.00	166.00	623.00	166.00	616.00	167.00	616.00	167.00	614.00	168.00	614.00	168.00	611.00	169.00	611.00	169.00	609.00	170.00	609.00	170.00	607.00	171.00	607.00	171.00	604.00	172.00	604.00	172.00	601.00	174.00	601.00	174.00	599.00	175.00	599.00	175.00	598.00	176.00	598.00	176.00	596.00	177.00	596.00	177.00	595.00	178.00	595.00	178.00	594.00	180.00	594.00	180.00	593.00	181.00	593.00	181.00	592.00	182.00	592.00	182.00	589.00	183.00	589.00	183.00	588.00	184.00	588.00	184.00	587.00	185.00	587.00	185.00	586.00	187.00	586.00	187.00	585.00	188.00	585.00	188.00	583.00	191.00	583.00	191.00	581.00	193.00	581.00	193.00	580.00	194.00	580.00	194.00	579.00	195.00	579.00	195.00	576.00	197.00	576.00	197.00	575.00	198.00	575.00	198.00	574.00	199.00	574.00	199.00	573.00	200.00	573.00	200.00	572.00	201.00	572.00	201.00	559.00	200.00	559.00	200.00	551.00	199.00	551.00	199.00	550.00	200.00	550.00	200.00	536.00	201.00	536.00	201.00	532.00	202.00	532.00	202.00	529.00	203.00	529.00	203.00	526.00	204.00	526.00	204.00	524.00	205.00	524.00	205.00	523.00	206.00	523.00	206.00	521.00	207.00	521.00	207.00	520.00	208.00	520.00	208.00	517.00	209.00	517.00	209.00	516.00	210.00	516.00	210.00	515.00	211.00	515.00	211.00	514.00	214.00	514.00	214.00	513.00	215.00	513.00	215.00	512.00	220.00	512.00	220.00	511.00	221.00	511.00	221.00	512.00	223.00	512.00	223.00	513.00	227.00	513.00	227.00	515.00	228.00	515.00	228.00	516.00	231.00	516.00	231.00	518.00	232.00	518.00	232.00	519.00	234.00	519.00	234.00	520.00	236.00	520.00	236.00	521.00	239.00	521.00	239.00	523.00	243.00	523.00	243.00	524.00	249.00	524.00	249.00	525.00	252.00	525.00	252.00	526.00	253.00	526.00	253.00	527.00	257.00	527.00	257.00	528.00	263.00	528.00	263.00	529.00	285.00	529.00	285.00	528.00	297.00	528.00	297.00	529.00	299.00	529.00	299.00	530.00	301.00	530.00	301.00	531.00	302.00	531.00	302.00	532.00	303.00	532.00	303.00	533.00	304.00	533.00	304.00	535.00	305.00	535.00	305.00	536.00	306.00	536.00	306.00	538.00	307.00	538.00	307.00	540.00	308.00	540.00	308.00	541.00	309.00	541.00	309.00	543.00	310.00	543.00	310.00	544.00	311.00	544.00	311.00	545.00	312.00	545.00	312.00	547.00	313.00	547.00	313.00	548.00	314.00	548.00	314.00	549.00	315.00	549.00	315.00	550.00	316.00	550.00	316.00	551.00	318.00	551.00	318.00	552.00	319.00	552.00	319.00	553.00	320.00	553.00	320.00	554.00	321.00	554.00	321.00	555.00	323.00	555.00	323.00	556.00	325.00	556.00	325.00	557.00	328.00	557.00	328.00	558.00	341.00	558.00	341.00	557.00	345.00	557.00	345.00	556.00	354.00	556.00	354.00	557.00	356.00	557.00	356.00	558.00	357.00	558.00	357.00	560.00	358.00	560.00	358.00	561.00	359.00	561.00	359.00	564.00	360.00	564.00	360.00	581.00	359.00	581.00	359.00	584.00	358.00	584.00	358.00	586.00	357.00	586.00	357.00	588.00	356.00	588.00	356.00	589.00	355.00	589.00	355.00	591.00	351.00	591.00	351.00	595.00	350.00	595.00	350.00	596.00	349.00	596.00	349.00	597.00	347.00	597.00	347.00	598.00	346.00	598.00	346.00	599.00	342.00	599.00	342.00	600.00	327.00	600.00	327.00	599.00	324.00	599.00	324.00	598.00	319.00	598.00	319.00	597.00	316.00	597.00	316.00	596.00	313.00	596.00	313.00	595.00	306.00	595.00	306.00	594.00	299.00	594.00	299.00	593.00	294.00	593.00	294.00	592.00	289.00	592.00	289.00	591.00	274.00	591.00	274.00	592.00	271.00	592.00	271.00	593.00	269.00	593.00	269.00	594.00	267.00	594.00	267.00	595.00	266.00	595.00	266.00	596.00	261.00	596.00	261.00	597.00	260.00	597.00	260.00	599.00	259.00	599.00	259.00	600.00	258.00	600.00	258.00	602.00	257.00	602.00	257.00	616.00	258.00	616.00	258.00	619.00	259.00	619.00	259.00	620.00	260.00	620.00	260.00	621.00	261.00	621.00	261.00	622.00	262.00	622.00	262.00	623.00	268.00	623.00	268.00	624.00	269.00	624.00
T2_thres.tif	0398-0860	388.14	176.39	3939.49	64.14	0.0591	875.00	369.00	878.00	369.00	878.00	371.00	879.00	371.00	879.00	372.00	880.00	372.00	880.00	374.00	881.00	374.00	881.00	375.00	883.00	375.00	883.00	376.00	885.00	376.00	885.00	377.00	886.00	377.00	886.00	378.00	887.00	378.00	887.00	379.00	891.00	379.00	891.00	380.00	899.00	380.00	899.00	379.00	902.00	379.00	902.00	380.00	907.00	380.00	907.00	381.00	908.00	381.00	908.00	382.00	910.00	382.00	910.00	383.00	913.00	383.00	913.00	384.00	915.00	384.00	915.00	385.00	916.00	385.00	916.00	386.00	917.00	386.00	917.00	387.00	918.00	387.00	918.00	388.00	919.00	388.00	919.00	390.00	920.00	390.00	920.00	391.00	921.00	391.00	921.00	392.00	922.00	392.00	922.00	394.00	923.00	394.00	923.00	395.00	924.00	395.00	924.00	399.00	925.00	399.00	925.00	402.00	926.00	402.00	926.00	405.00	927.00	405.00	927.00	410.00	926.00	410.00	926.00	414.00	928.00	414.00	928.00	415.00	927.00	415.00	927.00	417.00	926.00	417.00	926.00	418.00	925.00	418.00	925.00	419.00	924.00	419.00	924.00	420.00	923.00	420.00	923.00	421.00	922.00	421.00	922.00	422.00	921.00	422.00	921.00	423.00	920.00	423.00	920.00	424.00	918.00	424.00	918.00	425.00	916.00	425.00	916.00	426.00	914.00	426.00	914.00	427.00	913.00	427.00	913.00	428.00	910.00	428.00	910.00	429.00	908.00	429.00	908.00	430.00	905.00	430.00	905.00	431.00	899.00	431.00	899.00	432.00	894.00	432.00	894.00	433.00	890.00	433.00	890.00	434.00	878.00	434.00	878.00	435.00	871.00	435.00	871.00	436.00	867.00	436.00	867.00	437.00	865.00	437.00	865.00	438.00	863.00	438.00	863.00	439.00	861.00	439.00	861.00	440.00	859.00	440.00	859.00	441.00	858.00	441.00	858.00	442.00	857.00	442.00	857.00	443.00	856.00	443.00	856.00	444.00	855.00	444.00	855.00	445.00	854.00	445.00	854.00	446.00	853.00	446.00	853.00	447.00	852.00	447.00	852.00	448.00	851.00	448.00	851.00	449.00	850.00	449.00	850.00	450.00	849.00	450.00	849.00	451.00	848.00	451.00	848.00	453.00	847.00	453.00	847.00	454.00	846.00	454.00	846.00	456.00	845.00	456.00	845.00	457.00	844.00	457.00	844.00	458.00	843.00	458.00	843.00	460.00	842.00	460.00	842.00	462.00	841.00	462.00	841.00	465.00	840.00	465.00	840.00	467.00	839.00	467.00	839.00	469.00	838.00	469.00	838.00	471.00	837.00	471.00	837.00	472.00	836.00	472.00	836.00	474.00	835.00	474.00	835.00	476.00	834.00	476.00	834.00	478.00	833.00	478.00	833.00	482.00	832.00	482.00	832.00	485.00	831.00	485.00	831.00	489.00	830.00	489.00	830.00	500.00	831.00	500.00	831.00	506.00	832.00	506.00	832.00	510.00	833.00	510.00	833.00	513.00	831.00	513.00	831.00	514.00	829.00	514.00	829.00	515.00	827.00	515.00	827.00	516.00	825.00	516.00	825.00	517.00	824.00	517.00	824.00	518.00	821.00	518.00	821.00	519.00	820.00	519.00	820.00	520.00	817.00	520.00	817.00	521.00	815.00	521.00	815.00	522.00	812.00	522.00	812.00	523.00	810.00	523.00	810.00	524.00	808.00	524.00	808.00	525.00	805.00	525.00	805.00	526.00	802.00	526.00	802.00	525.00	800.00	525.00	800.00	524.00	798.00	524.00	798.00	523.00	796.00	523.00	796.00	522.00	793.00	522.00	793.00	521.00	792.00	521.00	792.00	520.00	791.00	520.00	791.00	519.00	790.00	519.00	790.00	518.00	789.00	518.00	789.00	517.00	788.00	517.00	788.00	516.00	787.00	516.00	787.00	515.00	786.00	515.00	786.00	514.00	785.00	514.00	785.00	513.00	784.00	513.00	784.00	512.00	783.00	512.00	783.00	510.00	782.00	510.00	782.00	489.00	783.00	489.00	783.00	484.00	784.00	484.00	784.00	480.00	785.00	480.00	785.00	478.00	786.00	478.00	786.00	477.00	787.00	477.00	787.00	475.00	788.00	475.00	788.00	473.00	789.00	473.00	789.00	471.00	790.00	471.00	790.00	469.00	791.00	469.00	791.00	467.00	792.00	467.00	792.00	464.00	793.00	464.00	793.00	462.00	794.00	462.00	794.00	460.00	795.00	460.00	795.00	458.00	796.00	458.00	796.00	457.00	797.00	457.00	797.00	455.00	798.00	455.00	798.00	454.00	799.00	454.00	799.00	452.00	800.00	452.00	800.00	450.00	801.00	450.00	801.00	447.00	802.00	447.00	802.00	444.00	803.00	444.00	803.00	438.00	804.00	438.00	804.00	420.00	803.00	420.00	803.00	417.00	802.00	417.00	802.00	415.00	801.00	415.00	801.00	412.00	799.00	412.00	799.00	410.00	798.00	410.00	798.00	408.00	797.00	408.00	797.00	407.00	798.00	407.00	798.00	404.00	799.00	404.00	799.00	402.00	800.00	402.00	800.00	399.00	801.00	399.00	801.00	397.00	802.00	397.00	802.00	396.00	803.00	396.00	803.00	394.00	804.00	394.00	804.00	392.00	805.00	392.00	805.00	390.00	806.00	390.00	806.00	387.00	808.00	387.00	808.00	386.00	809.00	386.00	809.00	384.00	810.00	384.00	810.00	383.00	811.00	383.00	811.00	382.00	812.00	382.00	812.00	381.00	813.00	381.00	813.00	378.00	814.00	378.00	814.00	377.00	816.00	377.00	816.00	374.00	818.00	374.00	818.00	372.00	820.00	372.00	820.00	370.00	821.00	370.00	821.00	369.00	822.00	369.00	822.00	368.00	823.00	368.00	823.00	366.00	824.00	366.00	824.00	363.00	825.00	363.00	825.00	361.00	826.00	361.00	826.00	346.00	825.00	346.00	825.00	341.00	824.00	341.00	824.00	339.00	823.00	339.00	823.00	337.00	822.00	337.00	822.00	335.00	821.00	335.00	821.00	334.00	820.00	334.00	820.00	332.00	819.00	332.00	819.00	331.00	818.00	331.00	818.00	329.00	817.00	329.00	817.00	327.00	816.00	327.00	816.00	325.00	815.00	325.00	815.00	324.00	814.00	324.00	814.00	322.00	813.00	322.00	813.00	321.00	812.00	321.00	812.00	320.00	811.00	320.00	811.00	318.00	810.00	318.00	810.00	316.00	809.00	316.00	809.00	314.00	808.00	314.00	808.00	312.00	807.00	312.00	807.00	309.00	806.00	309.00	806.00	307.00	805.00	307.00	805.00	304.00	804.00	304.00	804.00	296.00	805.00	296.00	805.00	295.00	806.00	295.00	806.00	293.00	808.00	293.00	808.00	292.00	819.00	292.00	819.00	293.00	826.00	293.00	826.00	294.00	831.00	294.00	831.00	295.00	838.00	295.00	838.00	296.00	840.00	296.00	840.00	297.00	846.00	297.00	846.00	298.00	852.00	298.00	852.00	299.00	863.00	299.00	863.00	298.00	868.00	298.00	868.00	297.00	870.00	297.00	870.00	296.00	871.00	296.00	871.00	295.00	873.00	295.00	873.00	294.00	874.00	294.00	874.00	293.00	875.00	293.00	875.00	292.00	876.00	292.00	876.00	290.00	877.00	290.00	877.00	288.00	878.00	288.00	878.00	287.00	879.00	287.00	879.00	284.00	880.00	284.00	880.00	281.00	881.00	281.00	881.00	278.00	882.00	278.00	882.00	273.00	883.00	273.00	883.00	271.00	884.00	271.00	884.00	272.00	885.00	272.00	885.00	273.00	886.00	273.00	886.00	274.00	887.00	274.00	887.00	275.00	888.00	275.00	888.00	276.00	889.00	276.00	889.00	277.00	890.00	277.00	890.00	278.00	891.00	278.00	891.00	279.00	892.00	279.00	892.00	280.00	893.00	280.00	893.00	281.00	895.00	281.00	895.00	282.00	897.00	282.00	897.00	283.00	899.00	283.00	899.00	284.00	900.00	284.00	900.00	285.00	902.00	285.00	902.00	286.00	904.00	286.00	904.00	287.00	905.00	287.00	905.00	288.00	906.00	288.00	906.00	289.00	907.00	289.00	907.00	290.00	908.00	290.00	908.00	291.00	909.00	291.00	909.00	292.00	910.00	292.00	910.00	293.00	911.00	293.00	911.00	294.00	912.00	294.00	912.00	298.00	916.00	298.00	916.00	299.00	918.00	299.00	918.00	300.00	919.00	300.00	919.00	301.00	921.00	301.00	921.00	302.00	923.00	302.00	923.00	303.00	924.00	303.00	924.00	304.00	926.00	304.00	926.00	305.00	927.00	305.00	927.00	307.00	928.00	307.00	928.00	310.00	929.00	310.00	929.00	311.00	930.00	311.00	930.00	313.00	931.00	313.00	931.00	315.00	932.00	315.00	932.00	316.00	933.00	316.00	933.00	318.00	934.00	318.00	934.00	321.00	935.00	321.00	935.00	323.00	936.00	323.00	936.00	325.00	937.00	325.00	937.00	327.00	938.00	327.00	938.00	331.00	936.00	331.00	936.00	332.00	935.00	332.00	935.00	333.00	932.00	333.00	932.00	334.00	931.00	334.00	931.00	335.00	928.00	335.00	928.00	336.00	927.00	336.00	927.00	337.00	925.00	337.00	925.00	338.00	923.00	338.00	923.00	339.00	922.00	339.00	922.00	340.00	921.00	340.00	921.00	341.00	919.00	341.00	919.00	342.00	918.00	342.00	918.00	343.00	916.00	343.00	916.00	344.00	914.00	344.00	914.00	345.00	913.00	345.00	913.00	346.00	912.00	346.00	912.00	347.00	911.00	347.00	911.00	348.00	910.00	348.00	910.00	349.00	909.00	349.00	909.00	350.00	907.00	350.00	907.00	352.00	906.00	352.00	906.00	353.00	904.00	353.00	904.00	354.00	902.00	354.00	902.00	355.00	896.00	355.00	896.00	356.00	892.00	356.00	892.00	357.00	889.00	357.00	889.00	358.00	886.00	358.00	886.00	359.00	883.00	359.00	883.00	360.00	882.00	360.00	882.00	361.00	880.00	361.00	880.00	362.00	878.00	362.00	878.00	363.00	877.00	363.00	877.00	364.00	875.00	364.00
T2_thres.tif	0766-0168	69.91	338.51	5311.35	28.64	0.0164	225.00	731.00	224.00	731.00	224.00	732.00	222.00	732.00	222.00	734.00	220.00	734.00	220.00	735.00	219.00	735.00	219.00	737.00	218.00	737.00	218.00	738.00	217.00	738.00	217.00	739.00	216.00	739.00	216.00	741.00	215.00	741.00	215.00	742.00	214.00	742.00	214.00	744.00	213.00	744.00	213.00	746.00	212.00	746.00	212.00	749.00	211.00	749.00	211.00	760.00	212.00	760.00	212.00	763.00	213.00	763.00	213.00	766.00	214.00	766.00	214.00	770.00	203.00	770.00	203.00	769.00	201.00	769.00	201.00	768.00	199.00	768.00	199.00	767.00	198.00	767.00	198.00	766.00	197.00	766.00	197.00	765.00	195.00	765.00	195.00	762.00	193.00	762.00	193.00	760.00	192.00	760.00	192.00	757.00	191.00	757.00	191.00	755.00	189.00	755.00	189.00	753.00	188.00	753.00	188.00	750.00	187.00	750.00	187.00	749.00	184.00	749.00	184.00	747.00	182.00	747.00	182.00	746.00	178.00	746.00	178.00	747.00	175.00	747.00	175.00	748.00	173.00	748.00	173.00	749.00	171.00	749.00	171.00	750.00	170.00	750.00	170.00	751.00	169.00	751.00	169.00	752.00	168.00	752.00	168.00	753.00	167.00	753.00	167.00	755.00	166.00	755.00	166.00	757.00	165.00	757.00	165.00	760.00	164.00	760.00	164.00	763.00	163.00	763.00	163.00	767.00	162.00	767.00	162.00	770.00	161.00	770.00	161.00	774.00	160.00	774.00	160.00	780.00	159.00	780.00	159.00	784.00	158.00	784.00	158.00	788.00	157.00	788.00	157.00	791.00	156.00	791.00	156.00	796.00	155.00	796.00	155.00	801.00	154.00	801.00	154.00	807.00	153.00	807.00	153.00	813.00	152.00	813.00	152.00	818.00	151.00	818.00	151.00	823.00	150.00	823.00	150.00	825.00	149.00	825.00	149.00	832.00	148.00	832.00	148.00	834.00	147.00	834.00	147.00	836.00	146.00	836.00	146.00	838.00	145.00	838.00	145.00	839.00	144.00	839.00	144.00	841.00	143.00	841.00	143.00	843.00	142.00	843.00	142.00	847.00	141.00	847.00	141.00	854.00	140.00	854.00	140.00	861.00	139.00	861.00	139.00	868.00	138.00	868.00	138.00	878.00	136.00	878.00	136.00	877.00	134.00	877.00	134.00	876.00	126.00	876.00	126.00	877.00	125.00	877.00	125.00	878.00	124.00	878.00	124.00	879.00	123.00	879.00	123.00	883.00	122.00	883.00	122.00	884.00	121.00	884.00	121.00	886.00	120.00	886.00	120.00	885.00	119.00	885.00	119.00	884.00	118.00	884.00	118.00	883.00	117.00	883.00	117.00	882.00	116.00	882.00	116.00	881.00	115.00	881.00	115.00	880.00	114.00	880.00	114.00	879.00	113.00	879.00	113.00	878.00	112.00	878.00	112.00	877.00	111.00	877.00	111.00	876.00	109.00	876.00	109.00	875.00	108.00	875.00	108.00	872.00	107.00	872.00	107.00	871.00	106.00	871.00	106.00	870.00	105.00	870.00	105.00	869.00	104.00	869.00	104.00	868.00	102.00	868.00	102.00	865.00	100.00	865.00	100.00	862.00	99.00	862.00	99.00	860.00	97.00	860.00	97.00	858.00	96.00	858.00	96.00	855.00	94.00	855.00	94.00	852.00	92.00	852.00	92.00	850.00	91.00	850.00	91.00	847.00	90.00	847.00	90.00	845.00	89.00	845.00	89.00	844.00	86.00	844.00	86.00	843.00	85.00	843.00	85.00	840.00	84.00	840.00	84.00	839.00	82.00	839.00	82.00	837.00	79.00	837.00	79.00	835.00	76.00	835.00	76.00	834.00	75.00	834.00	75.00	833.00	74.00	833.00	74.00	831.00	72.00	831.00	72.00	830.00	71.00	830.00	71.00	829.00	69.00	829.00	69.00	828.00	70.00	828.00	70.00	826.00	71.00	826.00	71.00	824.00	72.00	824.00	72.00	822.00	73.00	822.00	73.00	821.00	74.00	821.00	74.00	819.00	75.00	819.00	75.00	816.00	76.00	816.00	76.00	815.00	77.00	815.00	77.00	812.00	79.00	812.00	79.00	811.00	80.00	811.00	80.00	810.00	81.00	810.00	81.00	809.00	82.00	809.00	82.00	808.00	83.00	808.00	83.00	807.00	84.00	807.00	84.00	805.00	85.00	805.00	85.00	803.00	86.00	803.00	86.00	800.00	88.00	800.00	88.00	798.00	89.00	798.00	89.00	795.00	90.00	795.00	90.00	792.00	91.00	792.00	91.00	789.00	92.00	789.00	92.00	778.00	91.00	778.00	91.00	774.00	90.00	774.00	90.00	773.00	89.00	773.00	89.00	772.00	88.00	772.00	88.00	771.00	87.00	771.00	87.00	770.00	84.00	770.00	84.00	769.00	81.00	769.00	81.00	768.00	77.00	768.00	77.00	769.00	71.00	769.00	71.00	770.00	68.00	770.00	68.00	771.00	63.00	771.00	63.00	772.00	59.00	772.00	59.00	773.00	52.00	773.00	52.00	774.00	42.00	774.00	42.00	773.00	39.00	773.00	39.00	772.00	38.00	772.00	38.00	771.00	36.00	771.00	36.00	770.00	34.00	770.00	34.00	769.00	32.00	769.00	32.00	766.00	31.00	766.00	31.00	765.00	30.00	765.00	30.00	764.00	29.00	764.00	29.00	762.00	28.00	762.00	28.00	760.00	27.00	760.00	27.00	759.00	26.00	759.00	26.00	754.00	25.00	754.00	25.00	749.00	26.00	749.00	26.00	745.00	27.00	745.00	27.00	743.00	28.00	743.00	28.00	741.00	29.00	741.00	29.00	739.00	30.00	739.00	30.00	738.00	31.00	738.00	31.00	737.00	34.00	737.00	34.00	734.00	37.00	734.00	37.00	733.00	38.00	733.00	38.00	732.00	39.00	732.00	39.00	731.00	41.00	731.00	41.00	730.00	42.00	730.00	42.00	728.00	43.00	728.00	43.00	727.00	44.00	727.00	44.00	726.00	45.00	726.00	45.00	725.00	46.00	725.00	46.00	724.00	49.00	724.00	49.00	723.00	50.00	723.00	50.00	721.00	53.00	721.00	53.00	720.00	54.00	720.00	54.00	719.00	55.00	719.00	55.00	718.00	56.00	718.00	56.00	717.00	58.00	717.00	58.00	716.00	59.00	716.00	59.00	715.00	61.00	715.00	61.00	714.00	63.00	714.00	63.00	713.00	65.00	713.00	65.00	712.00	67.00	712.00	67.00	711.00	70.00	711.00	70.00	710.00	90.00	710.00	90.00	709.00	99.00	709.00	99.00	708.00	104.00	708.00	104.00	707.00	110.00	707.00	110.00	706.00	113.00	706.00	113.00	705.00	115.00	705.00	115.00	704.00	116.00	704.00	116.00	703.00	118.00	703.00	118.00	702.00	119.00	702.00	119.00	700.00	120.00	700.00	120.00	699.00	121.00	699.00	121.00	698.00	122.00	698.00	122.00	696.00	123.00	696.00	123.00	695.00	124.00	695.00	124.00	693.00	125.00	693.00	125.00	690.00	126.00	690.00	126.00	686.00	127.00	686.00	127.00	683.00	128.00	683.00	128.00	680.00	129.00	680.00	129.00	676.00	130.00	676.00	130.00	672.00	131.00	672.00	131.00	669.00	132.00	669.00	132.00	666.00	133.00	666.00	133.00	665.00	134.00	665.00	134.00	663.00	135.00	663.00	135.00	661.00	136.00	661.00	136.00	659.00	137.00	659.00	137.00	657.00	138.00	657.00	138.00	656.00	139.00	656.00	139.00	653.00	141.00	653.00	141.00	652.00	142.00	652.00	142.00	651.00	143.00	651.00	143.00	650.00	144.00	650.00	144.00	649.00	145.00	649.00	145.00	648.00	146.00	648.00	146.00	647.00	147.00	647.00	147.00	649.00	148.00	649.00	148.00	651.00	149.00	651.00	149.00	653.00	150.00	653.00	150.00	654.00	151.00	654.00	151.00	655.00	152.00	655.00	152.00	658.00	153.00	658.00	153.00	659.00	154.00	659.00	154.00	661.00	157.00	661.00	157.00	662.00	158.00	662.00	158.00	663.00	159.00	663.00	159.00	664.00	165.00	664.00	165.00	663.00	168.00	663.00	168.00	662.00	170.00	662.00	170.00	661.00	171.00	661.00	171.00	660.00	172.00	660.00	172.00	659.00	178.00	659.00	178.00	660.00	181.00	660.00	181.00	661.00	184.00	661.00	184.00	662.00	186.00	662.00	186.00	663.00	188.00	663.00	188.00	664.00	190.00	664.00	190.00	665.00	191.00	665.00	191.00	666.00	193.00	666.00	193.00	667.00	194.00	667.00	194.00	668.00	195.00	668.00	195.00	669.00	196.00	669.00	196.00	670.00	199.00	670.00	199.00	671.00	201.00	671.00	201.00	672.00	204.00	672.00	204.00	673.00	207.00	673.00	207.00	674.00	210.00	674.00	210.00	675.00	212.00	675.00	212.00	676.00	215.00	676.00	215.00	677.00	236.00	677.00	236.00	676.00	243.00	676.00	243.00	675.00	254.00	675.00	254.00	674.00	263.00	674.00	263.00	675.00	269.00	675.00	269.00	676.00	281.00	676.00	281.00	677.00	285.00	677.00	285.00	678.00	288.00	678.00	288.00	679.00	290.00	679.00	290.00	680.00	292.00	680.00	292.00	681.00	293.00	681.00	293.00	682.00	294.00	682.00	294.00	683.00	295.00	683.00	295.00	684.00	296.00	684.00	296.00	685.00	297.00	685.00	297.00	687.00	298.00	687.00	298.00	688.00	299.00	688.00	299.00	690.00	300.00	690.00	300.00	692.00	301.00	692.00	301.00	694.00	302.00	694.00	302.00	696.00	303.00	696.00	303.00	700.00	304.00	700.00	304.00	703.00	305.00	703.00	305.00	706.00	306.00	706.00	306.00	710.00	307.00	710.00	307.00	712.00	308.00	712.00	308.00	714.00	309.00	714.00	309.00	717.00	310.00	717.00	310.00	719.00	311.00	719.00	311.00	721.00	312.00	721.00	312.00	723.00	311.00	723.00	311.00	725.00	310.00	725.00	310.00	728.00	309.00	728.00	309.00	731.00	307.00	731.00	307.00	730.00	305.00	730.00	305.00	729.00	303.00	729.00	303.00	728.00	294.00	728.00	294.00	729.00	292.00	729.00	292.00	730.00	291.00	730.00	291.00	731.00	289.00	731.00	289.00	732.00	288.00	732.00	288.00	734.00	287.00	734.00	287.00	735.00	285.00	735.00	285.00	736.00	284.00	736.00	284.00	737.00	283.00	737.00	283.00	738.00	282.00	738.00	282.00	739.00	279.00	739.00	279.00	738.00	278.00	738.00	278.00	737.00	276.00	737.00	276.00	736.00	275.00	736.00	275.00	735.00	273.00	735.00	273.00	734.00	270.00	734.00	270.00	733.00	268.00	733.00	268.00	732.00	267.00	732.00	267.00	731.00	265.00	731.00	265.00	730.00	264.00	730.00	264.00	729.00	262.00	729.00	262.00	728.00	260.00	728.00	260.00	727.00	257.00	727.00	257.00	726.00	254.00	726.00	254.00	725.00	237.00	725.00	237.00	726.00	233.00	726.00	233.00	727.00	230.00	727.00	230.00	728.00	228.00	728.00	228.00	729.00	226.00	729.00	226.00	730.00	225.00	730.00
T2_thres.tif	0809-0205	88.14	365.56	1078.80	89.37	0.0543	252.00	795.00	253.00	795.00	253.00	796.00	255.00	796.00	255.00	797.00	256.00	797.00	256.00	798.00	257.00	798.00	257.00	799.00	258.00	799.00	258.00	800.00	255.00	800.00	255.00	801.00	251.00	801.00	251.00	802.00	250.00	802.00	250.00	803.00	248.00	803.00	248.00	804.00	246.00	804.00	246.00	805.00	245.00	805.00	245.00	806.00	242.00	806.00	242.00	807.00	240.00	807.00	240.00	808.00	239.00	808.00	239.00	809.00	237.00	809.00	237.00	810.00	236.00	810.00	236.00	811.00	234.00	811.00	234.00	812.00	232.00	812.00	232.00	813.00	230.00	813.00	230.00	814.00	229.00	814.00	229.00	815.00	227.00	815.00	227.00	816.00	226.00	816.00	226.00	817.00	224.00	817.00	224.00	818.00	222.00	818.00	222.00	819.00	220.00	819.00	220.00	820.00	219.00	820.00	219.00	821.00	218.00	821.00	218.00	822.00	217.00	822.00	217.00	823.00	216.00	823.00	216.00	824.00	215.00	824.00	215.00	825.00	207.00	825.00	207.00	826.00	204.00	826.00	204.00	827.00	203.00	827.00	203.00	828.00	202.00	828.00	202.00	829.00	201.00	829.00	201.00	832.00	200.00	832.00	200.00	852.00	201.00	852.00	201.00	855.00	197.00	855.00	197.00	856.00	194.00	856.00	194.00	857.00	192.00	857.00	192.00	858.00	191.00	858.00	191.00	859.00	190.00	859.00	190.00	860.00	189.00	860.00	189.00	862.00	188.00	862.00	188.00	864.00	187.00	864.00	187.00	865.00	186.00	865.00	186.00	867.00	185.00	867.00	185.00	866.00	184.00	866.00	184.00	863.00	183.00	863.00	183.00	862.00	182.00	862.00	182.00	857.00	181.00	857.00	181.00	854.00	180.00	854.00	180.00	852.00	179.00	852.00	179.00	848.00	178.00	848.00	178.00	845.00	177.00	845.00	177.00	843.00	176.00	843.00	176.00	841.00	175.00	841.00	175.00	840.00	174.00	840.00	174.00	839.00	172.00	839.00	172.00	836.00	171.00	836.00	171.00	835.00	169.00	835.00	169.00	832.00	168.00	832.00	168.00	831.00	166.00	831.00	166.00	830.00	163.00	830.00	163.00	829.00	157.00	829.00	157.00	830.00	154.00	830.00	154.00	829.00	153.00	829.00	153.00	828.00	154.00	828.00	154.00	825.00	155.00	825.00	155.00	820.00	156.00	820.00	156.00	815.00	157.00	815.00	157.00	809.00	158.00	809.00	158.00	803.00	159.00	803.00	159.00	798.00	160.00	798.00	160.00	793.00	161.00	793.00	161.00	790.00	162.00	790.00	162.00	786.00	163.00	786.00	163.00	782.00	164.00	782.00	164.00	776.00	165.00	776.00	165.00	772.00	166.00	772.00	166.00	769.00	167.00	769.00	167.00	765.00	168.00	765.00	168.00	762.00	169.00	762.00	169.00	759.00	170.00	759.00	170.00	757.00	171.00	757.00	171.00	756.00	172.00	756.00	172.00	753.00	175.00	753.00	175.00	752.00	177.00	752.00	177.00	751.00	182.00	751.00	182.00	752.00	183.00	752.00	183.00	754.00	184.00	754.00	184.00	755.00	185.00	755.00	185.00	757.00	186.00	757.00	186.00	759.00	187.00	759.00	187.00	761.00	188.00	761.00	188.00	762.00	189.00	762.00	189.00	764.00	190.00	764.00	190.00	766.00	191.00	766.00	191.00	767.00	192.00	767.00	192.00	769.00	193.00	769.00	193.00	770.00	194.00	770.00	194.00	771.00	197.00	771.00	197.00	773.00	199.00	773.00	199.00	774.00	213.00	774.00	213.00	775.00	215.00	775.00	215.00	776.00	220.00	776.00	220.00	777.00	221.00	777.00	221.00	778.00	222.00	778.00	222.00	779.00	223.00	779.00	223.00	780.00	225.00	780.00	225.00	782.00	226.00	782.00	226.00	783.00	227.00	783.00	227.00	784.00	228.00	784.00	228.00	785.00	229.00	785.00	229.00	786.00	231.00	786.00	231.00	787.00	232.00	787.00	232.00	788.00	234.00	788.00	234.00	789.00	238.00	789.00	238.00	790.00	240.00	790.00	240.00	791.00	243.00	791.00	243.00	792.00	246.00	792.00	246.00	793.00	249.00	793.00	249.00	794.00	252.00	794.00
T2_thres.tif	0848-0241	110.39	383.74	451.36	-88.40	0.1542	255.00	832.00	254.00	832.00	254.00	841.00	255.00	841.00	255.00	843.00	256.00	843.00	256.00	844.00	253.00	844.00	253.00	848.00	255.00	848.00	255.00	849.00	256.00	849.00	256.00	850.00	257.00	850.00	257.00	855.00	258.00	855.00	258.00	863.00	257.00	863.00	257.00	867.00	256.00	867.00	256.00	872.00	255.00	872.00	255.00	874.00	254.00	874.00	254.00	878.00	253.00	878.00	253.00	883.00	252.00	883.00	252.00	884.00	251.00	884.00	251.00	885.00	249.00	885.00	249.00	886.00	248.00	886.00	248.00	887.00	247.00	887.00	247.00	888.00	245.00	888.00	245.00	889.00	243.00	889.00	243.00	890.00	242.00	890.00	242.00	891.00	241.00	891.00	241.00	892.00	240.00	892.00	240.00	893.00	239.00	893.00	239.00	889.00	238.00	889.00	238.00	884.00	237.00	884.00	237.00	879.00	236.00	879.00	236.00	877.00	235.00	877.00	235.00	874.00	234.00	874.00	234.00	871.00	233.00	871.00	233.00	869.00	232.00	869.00	232.00	867.00	231.00	867.00	231.00	863.00	230.00	863.00	230.00	862.00	229.00	862.00	229.00	860.00	228.00	860.00	228.00	859.00	227.00	859.00	227.00	858.00	225.00	858.00	225.00	857.00	226.00	857.00	226.00	839.00	225.00	839.00	225.00	836.00	224.00	836.00	224.00	835.00	223.00	835.00	223.00	833.00	222.00	833.00	222.00	831.00	221.00	831.00	221.00	830.00	220.00	830.00	220.00	829.00	219.00	829.00	219.00	828.00	218.00	828.00	218.00	826.00	219.00	826.00	219.00	825.00	220.00	825.00	220.00	824.00	221.00	824.00	221.00	823.00	224.00	823.00	224.00	822.00	226.00	822.00	226.00	821.00	228.00	821.00	228.00	819.00	231.00	819.00	231.00	818.00	232.00	818.00	232.00	817.00	234.00	817.00	234.00	816.00	236.00	816.00	236.00	815.00	238.00	815.00	238.00	814.00	239.00	814.00	239.00	813.00	241.00	813.00	241.00	812.00	242.00	812.00	242.00	811.00	244.00	811.00	244.00	810.00	247.00	810.00	247.00	809.00	248.00	809.00	248.00	808.00	250.00	808.00	250.00	807.00	252.00	807.00	252.00	806.00	253.00	806.00	253.00	805.00	257.00	805.00	257.00	804.00	261.00	804.00	261.00	805.00	262.00	805.00	262.00	808.00	263.00	808.00	263.00	810.00	264.00	810.00	264.00	816.00	263.00	816.00	263.00	818.00	262.00	818.00	262.00	819.00	261.00	819.00	261.00	821.00	260.00	821.00	260.00	823.00	259.00	823.00	259.00	824.00	258.00	824.00	258.00	826.00	257.00	826.00	257.00	828.00	256.00	828.00	256.00	830.00	255.00	830.00
T2_thres.tif	0885-0211	96.20	403.22	356.09	-80.23	0.1106	234.00	891.00	235.00	891.00	235.00	898.00	234.00	898.00	234.00	901.00	233.00	901.00	233.00	903.00	232.00	903.00	232.00	904.00	231.00	904.00	231.00	906.00	230.00	906.00	230.00	907.00	228.00	907.00	228.00	908.00	227.00	908.00	227.00	909.00	223.00	909.00	223.00	910.00	219.00	910.00	219.00	911.00	216.00	911.00	216.00	912.00	208.00	912.00	208.00	911.00	206.00	911.00	206.00	910.00	205.00	910.00	205.00	909.00	203.00	909.00	203.00	908.00	202.00	908.00	202.00	907.00	201.00	907.00	201.00	906.00	200.00	906.00	200.00	905.00	199.00	905.00	199.00	903.00	198.00	903.00	198.00	902.00	197.00	902.00	197.00	900.00	196.00	900.00	196.00	898.00	195.00	898.00	195.00	896.00	194.00	896.00	194.00	894.00	193.00	894.00	193.00	891.00	192.00	891.00	192.00	889.00	191.00	889.00	191.00	885.00	190.00	885.00	190.00	881.00	189.00	881.00	189.00	876.00	188.00	876.00	188.00	871.00	189.00	871.00	189.00	869.00	190.00	869.00	190.00	866.00	192.00	866.00	192.00	864.00	193.00	864.00	193.00	863.00	194.00	863.00	194.00	862.00	195.00	862.00	195.00	861.00	196.00	861.00	196.00	860.00	199.00	860.00	199.00	859.00	202.00	859.00	202.00	861.00	203.00	861.00	203.00	863.00	204.00	863.00	204.00	865.00	205.00	865.00	205.00	867.00	206.00	867.00	206.00	868.00	207.00	868.00	207.00	869.00	209.00	869.00	209.00	870.00	210.00	870.00	210.00	871.00	218.00	871.00	218.00	870.00	219.00	870.00	219.00	869.00	220.00	869.00	220.00	868.00	221.00	868.00	221.00	867.00	222.00	867.00	222.00	865.00	223.00	865.00	223.00	864.00	225.00	864.00	225.00	866.00	226.00	866.00	226.00	867.00	227.00	867.00	227.00	869.00	228.00	869.00	228.00	871.00	229.00	871.00	229.00	873.00	230.00	873.00	230.00	876.00	231.00	876.00	231.00	879.00	232.00	879.00	232.00	883.00	233.00	883.00	233.00	886.00	234.00	886.00
T2_thres.tif	0915-0226	98.53	422.52	2601.53	-11.76	0.0450	308.00	943.00	309.00	943.00	309.00	947.00	310.00	947.00	310.00	957.00	309.00	957.00	309.00	959.00	308.00	959.00	308.00	961.00	307.00	961.00	307.00	962.00	306.00	962.00	306.00	963.00	305.00	963.00	305.00	964.00	304.00	964.00	304.00	965.00	302.00	965.00	302.00	967.00	301.00	967.00	301.00	968.00	300.00	968.00	300.00	969.00	298.00	969.00	298.00	970.00	297.00	970.00	297.00	971.00	296.00	971.00	296.00	973.00	295.00	973.00	295.00	974.00	294.00	974.00	294.00	975.00	293.00	975.00	293.00	977.00	292.00	977.00	292.00	978.00	291.00	978.00	291.00	977.00	279.00	977.00	279.00	976.00	273.00	976.00	273.00	975.00	269.00	975.00	269.00	974.00	267.00	974.00	267.00	973.00	266.00	973.00	266.00	972.00	262.00	972.00	262.00	971.00	260.00	971.00	260.00	970.00	257.00	970.00	257.00	969.00	254.00	969.00	254.00	968.00	246.00	968.00	246.00	969.00	244.00	969.00	244.00	970.00	243.00	970.00	243.00	971.00	241.00	971.00	241.00	972.00	240.00	972.00	240.00	973.00	239.00	973.00	239.00	974.00	238.00	974.00	238.00	975.00	236.00	975.00	236.00	976.00	235.00	976.00	235.00	977.00	234.00	977.00	234.00	978.00	233.00	978.00	233.00	979.00	232.00	979.00	232.00	981.00	230.00	981.00	230.00	982.00	229.00	982.00	229.00	984.00	228.00	984.00	228.00	985.00	227.00	985.00	227.00	986.00	226.00	986.00	226.00	987.00	225.00	987.00	225.00	988.00	224.00	988.00	224.00	989.00	223.00	989.00	223.00	991.00	221.00	991.00	221.00	992.00	220.00	992.00	220.00	993.00	218.00	993.00	218.00	994.00	216.00	994.00	216.00	995.00	214.00	995.00	214.00	996.00	210.00	996.00	210.00	997.00	205.00	997.00	205.00	996.00	203.00	996.00	203.00	995.00	201.00	995.00	201.00	994.00	199.00	994.00	199.00	993.00	198.00	993.00	198.00	992.00	194.00	992.00	194.00	991.00	193.00	991.00	193.00	990.00	192.00	990.00	192.00	989.00	191.00	989.00	191.00	986.00	190.00	986.00	190.00	985.00	188.00	985.00	188.00	983.00	187.00	983.00	187.00	982.00	186.00	982.00	186.00	981.00	185.00	981.00	185.00	980.00	184.00	980.00	184.00	979.00	182.00	979.00	182.00	977.00	180.00	977.00	180.00	974.00	178.00	974.00	178.00	972.00	177.00	972.00	177.00	969.00	176.00	969.00	176.00	967.00	174.00	967.00	174.00	964.00	172.00	964.00	172.00	962.00	171.00	962.00	171.00	959.00	170.00	959.00	170.00	957.00	168.00	957.00	168.00	954.00	166.00	954.00	166.00	952.00	165.00	952.00	165.00	950.00	164.00	950.00	164.00	947.00	163.00	947.00	163.00	946.00	162.00	946.00	162.00	943.00	161.00	943.00	161.00	941.00	160.00	941.00	160.00	939.00	159.00	939.00	159.00	938.00	158.00	938.00	158.00	936.00	159.00	936.00	159.00	929.00	158.00	929.00	158.00	926.00	157.00	926.00	157.00	923.00	156.00	923.00	156.00	921.00	155.00	921.00	155.00	919.00	154.00	919.00	154.00	916.00	153.00	916.00	153.00	914.00	152.00	914.00	152.00	911.00	151.00	911.00	151.00	908.00	150.00	908.00	150.00	905.00	149.00	905.00	149.00	903.00	148.00	903.00	148.00	899.00	147.00	899.00	147.00	894.00	146.00	894.00	146.00	890.00	145.00	890.00	145.00	887.00	144.00	887.00	144.00	885.00	143.00	885.00	143.00	883.00	142.00	883.00	142.00	870.00	143.00	870.00	143.00	863.00	144.00	863.00	144.00	856.00	145.00	856.00	145.00	849.00	146.00	849.00	146.00	845.00	147.00	845.00	147.00	843.00	148.00	843.00	148.00	841.00	149.00	841.00	149.00	840.00	150.00	840.00	150.00	838.00	151.00	838.00	151.00	836.00	152.00	836.00	152.00	834.00	162.00	834.00	162.00	835.00	164.00	835.00	164.00	836.00	165.00	836.00	165.00	837.00	166.00	837.00	166.00	839.00	167.00	839.00	167.00	840.00	168.00	840.00	168.00	841.00	169.00	841.00	169.00	843.00	170.00	843.00	170.00	844.00	171.00	844.00	171.00	845.00	172.00	845.00	172.00	847.00	173.00	847.00	173.00	849.00	174.00	849.00	174.00	852.00	175.00	852.00	175.00	854.00	176.00	854.00	176.00	858.00	177.00	858.00	177.00	861.00	178.00	861.00	178.00	864.00	179.00	864.00	179.00	867.00	180.00	867.00	180.00	870.00	181.00	870.00	181.00	872.00	182.00	872.00	182.00	875.00	183.00	875.00	183.00	878.00	185.00	878.00	185.00	883.00	186.00	883.00	186.00	887.00	187.00	887.00	187.00	890.00	188.00	890.00	188.00	893.00	189.00	893.00	189.00	895.00	190.00	895.00	190.00	897.00	191.00	897.00	191.00	900.00	192.00	900.00	192.00	902.00	193.00	902.00	193.00	903.00	194.00	903.00	194.00	905.00	195.00	905.00	195.00	906.00	196.00	906.00	196.00	908.00	197.00	908.00	197.00	909.00	198.00	909.00	198.00	910.00	200.00	910.00	200.00	911.00	201.00	911.00	201.00	912.00	202.00	912.00	202.00	913.00	203.00	913.00	203.00	914.00	204.00	914.00	204.00	915.00	207.00	915.00	207.00	916.00	218.00	916.00	218.00	915.00	221.00	915.00	221.00	914.00	225.00	914.00	225.00	913.00	229.00	913.00	229.00	912.00	231.00	912.00	231.00	911.00	232.00	911.00	232.00	909.00	234.00	909.00	234.00	908.00	235.00	908.00	235.00	907.00	236.00	907.00	236.00	905.00	238.00	905.00	238.00	904.00	239.00	904.00	239.00	903.00	240.00	903.00	240.00	899.00	242.00	899.00	242.00	897.00	243.00	897.00	243.00	896.00	244.00	896.00	244.00	895.00	245.00	895.00	245.00	894.00	246.00	894.00	246.00	893.00	247.00	893.00	247.00	892.00	249.00	892.00	249.00	891.00	250.00	891.00	250.00	889.00	253.00	889.00	253.00	888.00	255.00	888.00	255.00	887.00	256.00	887.00	256.00	888.00	257.00	888.00	257.00	889.00	258.00	889.00	258.00	890.00	259.00	890.00	259.00	891.00	260.00	891.00	260.00	892.00	261.00	892.00	261.00	893.00	262.00	893.00	262.00	894.00	263.00	894.00	263.00	895.00	264.00	895.00	264.00	897.00	265.00	897.00	265.00	899.00	266.00	899.00	266.00	901.00	267.00	901.00	267.00	904.00	268.00	904.00	268.00	907.00	269.00	907.00	269.00	909.00	270.00	909.00	270.00	911.00	271.00	911.00	271.00	913.00	273.00	913.00	273.00	914.00	274.00	914.00	274.00	915.00	275.00	915.00	275.00	917.00	278.00	917.00	278.00	918.00	282.00	918.00	282.00	919.00	285.00	919.00	285.00	920.00	288.00	920.00	288.00	921.00	290.00	921.00	290.00	923.00	292.00	923.00	292.00	924.00	296.00	924.00	296.00	925.00	297.00	925.00	297.00	927.00	300.00	927.00	300.00	929.00	301.00	929.00	301.00	930.00	303.00	930.00	303.00	931.00	304.00	931.00	304.00	932.00	305.00	932.00	305.00	933.00	308.00	933.00
T2_thres.tif	0950-0424	193.45	431.57	1015.36	-70.73	0.0284	462.00	948.00	463.00	948.00	463.00	950.00	464.00	950.00	464.00	953.00	465.00	953.00	465.00	956.00	466.00	956.00	466.00	958.00	467.00	958.00	467.00	970.00	466.00	970.00	466.00	977.00	465.00	977.00	465.00	979.00	464.00	979.00	464.00	981.00	463.00	981.00	463.00	984.00	462.00	984.00	462.00	985.00	461.00	985.00	461.00	987.00	460.00	987.00	460.00	988.00	459.00	988.00	459.00	989.00	458.00	989.00	458.00	990.00	457.00	990.00	457.00	991.00	455.00	991.00	455.00	992.00	454.00	992.00	454.00	993.00	451.00	993.00	451.00	994.00	439.00	994.00	439.00	996.00	437.00	996.00	437.00	1000.00	434.00	1000.00	434.00	999.00	432.00	999.00	432.00	998.00	430.00	998.00	430.00	997.00	428.00	997.00	428.00	996.00	427.00	996.00	427.00	995.00	424.00	995.00	424.00	994.00	423.00	994.00	423.00	993.00	422.00	993.00	422.00	991.00	421.00	991.00	421.00	985.00	420.00	985.00	420.00	982.00	419.00	982.00	419.00	979.00	418.00	979.00	418.00	977.00	417.00	977.00	417.00	975.00	416.00	975.00	416.00	973.00	415.00	973.00	415.00	971.00	414.00	971.00	414.00	969.00	413.00	969.00	413.00	968.00	412.00	968.00	412.00	967.00	411.00	967.00	411.00	965.00	410.00	965.00	410.00	964.00	409.00	964.00	409.00	962.00	408.00	962.00	408.00	961.00	407.00	961.00	407.00	960.00	406.00	960.00	406.00	959.00	405.00	959.00	405.00	958.00	404.00	958.00	404.00	957.00	403.00	957.00	403.00	956.00	402.00	956.00	402.00	955.00	401.00	955.00	401.00	954.00	399.00	954.00	399.00	953.00	392.00	953.00	392.00	954.00	391.00	954.00	391.00	955.00	390.00	955.00	390.00	954.00	388.00	954.00	388.00	953.00	386.00	953.00	386.00	952.00	385.00	952.00	385.00	944.00	384.00	944.00	384.00	930.00	383.00	930.00	383.00	925.00	382.00	925.00	382.00	917.00	383.00	917.00	383.00	915.00	384.00	915.00	384.00	913.00	385.00	913.00	385.00	912.00	386.00	912.00	386.00	910.00	389.00	910.00	389.00	909.00	391.00	909.00	391.00	908.00	393.00	908.00	393.00	907.00	395.00	907.00	395.00	906.00	396.00	906.00	396.00	905.00	398.00	905.00	398.00	904.00	400.00	904.00	400.00	903.00	404.00	903.00	404.00	902.00	408.00	902.00	408.00	901.00	412.00	901.00	412.00	900.00	415.00	900.00	415.00	901.00	417.00	901.00	417.00	905.00	419.00	905.00	419.00	907.00	420.00	907.00	420.00	909.00	421.00	909.00	421.00	911.00	422.00	911.00	422.00	913.00	423.00	913.00	423.00	915.00	424.00	915.00	424.00	918.00	425.00	918.00	425.00	919.00	426.00	919.00	426.00	921.00	427.00	921.00	427.00	922.00	428.00	922.00	428.00	923.00	429.00	923.00	429.00	924.00	432.00	924.00	432.00	926.00	433.00	926.00	433.00	927.00	435.00	927.00	435.00	928.00	437.00	928.00	437.00	929.00	440.00	929.00	440.00	930.00	448.00	930.00	448.00	931.00	452.00	931.00	452.00	932.00	457.00	932.00	457.00	933.00	458.00	933.00	458.00	935.00	459.00	935.00	459.00	939.00	460.00	939.00	460.00	943.00	461.00	943.00	461.00	946.00	462.00	946.00
T2_thres.tif	0875-0373	164.60	396.23	2786.29	11.19	0.1248	454.00	867.00	451.00	867.00	451.00	868.00	447.00	868.00	447.00	869.00	445.00	869.00	445.00	870.00	443.00	870.00	443.00	871.00	441.00	871.00	441.00	872.00	440.00	872.00	440.00	873.00	437.00	873.00	437.00	874.00	436.00	874.00	436.00	875.00	434.00	875.00	434.00	876.00	433.00	876.00	433.00	877.00	432.00	877.00	432.00	878.00	430.00	878.00	430.00	880.00	428.00	880.00	428.00	881.00	427.00	881.00	427.00	882.00	426.00	882.00	426.00	883.00	425.00	883.00	425.00	885.00	424.00	885.00	424.00	887.00	423.00	887.00	423.00	889.00	422.00	889.00	422.00	890.00	421.00	890.00	421.00	892.00	420.00	892.00	420.00	894.00	419.00	894.00	419.00	896.00	410.00	896.00	410.00	897.00	406.00	897.00	406.00	898.00	402.00	898.00	402.00	899.00	398.00	899.00	398.00	900.00	396.00	900.00	396.00	901.00	394.00	901.00	394.00	902.00	393.00	902.00	393.00	903.00	391.00	903.00	391.00	904.00	389.00	904.00	389.00	905.00	387.00	905.00	387.00	906.00	385.00	906.00	385.00	907.00	384.00	907.00	384.00	908.00	383.00	908.00	383.00	909.00	381.00	909.00	381.00	907.00	379.00	907.00	379.00	906.00	378.00	906.00	378.00	904.00	376.00	904.00	376.00	903.00	375.00	903.00	375.00	902.00	373.00	902.00	373.00	901.00	370.00	901.00	370.00	900.00	364.00	900.00	364.00	901.00	361.00	901.00	361.00	902.00	359.00	902.00	359.00	903.00	358.00	903.00	358.00	904.00	356.00	904.00	356.00	905.00	355.00	905.00	355.00	906.00	354.00	906.00	354.00	907.00	353.00	907.00	353.00	909.00	352.00	909.00	352.00	910.00	351.00	910.00	351.00	911.00	350.00	911.00	350.00	912.00	349.00	912.00	349.00	914.00	348.00	914.00	348.00	915.00	347.00	915.00	347.00	916.00	346.00	916.00	346.00	918.00	345.00	918.00	345.00	919.00	344.00	919.00	344.00	921.00	343.00	921.00	343.00	922.00	342.00	922.00	342.00	923.00	341.00	923.00	341.00	924.00	340.00	924.00	340.00	926.00	339.00	926.00	339.00	927.00	336.00	927.00	336.00	928.00	335.00	928.00	335.00	927.00	328.00	927.00	328.00	926.00	323.00	926.00	323.00	927.00	319.00	927.00	319.00	928.00	318.00	928.00	318.00	929.00	316.00	929.00	316.00	930.00	315.00	930.00	315.00	931.00	314.00	931.00	314.00	932.00	313.00	932.00	313.00	931.00	312.00	931.00	312.00	930.00	310.00	930.00	310.00	929.00	309.00	929.00	309.00	928.00	308.00	928.00	308.00	927.00	307.00	927.00	307.00	926.00	305.00	926.00	305.00	925.00	304.00	925.00	304.00	924.00	302.00	924.00	302.00	923.00	301.00	923.00	301.00	922.00	298.00	922.00	298.00	920.00	296.00	920.00	296.00	919.00	294.00	919.00	294.00	918.00	292.00	918.00	292.00	917.00	290.00	917.00	290.00	916.00	289.00	916.00	289.00	915.00	286.00	915.00	286.00	914.00	282.00	914.00	282.00	913.00	279.00	913.00	279.00	912.00	276.00	912.00	276.00	911.00	275.00	911.00	275.00	907.00	273.00	907.00	273.00	903.00	272.00	903.00	272.00	900.00	271.00	900.00	271.00	899.00	270.00	899.00	270.00	897.00	269.00	897.00	269.00	895.00	268.00	895.00	268.00	893.00	267.00	893.00	267.00	890.00	266.00	890.00	266.00	889.00	265.00	889.00	265.00	888.00	264.00	888.00	264.00	887.00	263.00	887.00	263.00	886.00	262.00	886.00	262.00	885.00	261.00	885.00	261.00	884.00	260.00	884.00	260.00	883.00	259.00	883.00	259.00	881.00	258.00	881.00	258.00	876.00	259.00	876.00	259.00	874.00	260.00	874.00	260.00	869.00	261.00	869.00	261.00	865.00	262.00	865.00	262.00	853.00	261.00	853.00	261.00	850.00	269.00	850.00	269.00	849.00	274.00	849.00	274.00	848.00	283.00	848.00	283.00	847.00	296.00	847.00	296.00	846.00	306.00	846.00	306.00	847.00	311.00	847.00	311.00	848.00	313.00	848.00	313.00	849.00	317.00	849.00	317.00	850.00	320.00	850.00	320.00	851.00	335.00	851.00	335.00	852.00	339.00	852.00	339.00	853.00	346.00	853.00	346.00	852.00	349.00	852.00	349.00	851.00	351.00	851.00	351.00	850.00	353.00	850.00	353.00	849.00	354.00	849.00	354.00	848.00	356.00	848.00	356.00	847.00	357.00	847.00	357.00	846.00	359.00	846.00	359.00	845.00	360.00	845.00	360.00	844.00	361.00	844.00	361.00	843.00	364.00	843.00	364.00	842.00	365.00	842.00	365.00	841.00	367.00	841.00	367.00	840.00	369.00	840.00	369.00	839.00	372.00	839.00	372.00	838.00	374.00	838.00	374.00	837.00	376.00	837.00	376.00	836.00	377.00	836.00	377.00	835.00	379.00	835.00	379.00	834.00	380.00	834.00	380.00	833.00	382.00	833.00	382.00	832.00	383.00	832.00	383.00	831.00	387.00	831.00	387.00	830.00	390.00	830.00	390.00	829.00	395.00	829.00	395.00	828.00	401.00	828.00	401.00	827.00	404.00	827.00	404.00	826.00	407.00	826.00	407.00	825.00	409.00	825.00	409.00	824.00	411.00	824.00	411.00	823.00	414.00	823.00	414.00	822.00	416.00	822.00	416.00	821.00	418.00	821.00	418.00	820.00	421.00	820.00	421.00	819.00	423.00	819.00	423.00	821.00	425.00	821.00	425.00	822.00	429.00	822.00	429.00	821.00	435.00	821.00	435.00	822.00	437.00	822.00	437.00	823.00	443.00	823.00	443.00	824.00	445.00	824.00	445.00	825.00	448.00	825.00	448.00	826.00	450.00	826.00	450.00	827.00	453.00	827.00	453.00	828.00	456.00	828.00	456.00	829.00	458.00	829.00	458.00	830.00	460.00	830.00	460.00	831.00	462.00	831.00	462.00	832.00	465.00	832.00	465.00	834.00	468.00	834.00	468.00	835.00	469.00	835.00	469.00	836.00	471.00	836.00	471.00	837.00	473.00	837.00	473.00	838.00	477.00	838.00	477.00	840.00	479.00	840.00	479.00	841.00	482.00	841.00	482.00	842.00	483.00	842.00	483.00	844.00	484.00	844.00	484.00	845.00	485.00	845.00	485.00	846.00	488.00	846.00	488.00	847.00	487.00	847.00	487.00	848.00	485.00	848.00	485.00	850.00	484.00	850.00	484.00	851.00	483.00	851.00	483.00	852.00	482.00	852.00	482.00	853.00	481.00	853.00	481.00	854.00	480.00	854.00	480.00	855.00	479.00	855.00	479.00	856.00	478.00	856.00	478.00	857.00	477.00	857.00	477.00	858.00	476.00	858.00	476.00	859.00	475.00	859.00	475.00	860.00	473.00	860.00	473.00	861.00	472.00	861.00	472.00	862.00	470.00	862.00	470.00	863.00	468.00	863.00	468.00	864.00	465.00	864.00	465.00	865.00	461.00	865.00	461.00	866.00	454.00	866.00
T2_thres.tif	0595-0898	412.46	267.87	3777.88	-80.98	0.0198	968.00	559.00	969.00	559.00	969.00	561.00	970.00	561.00	970.00	563.00	971.00	563.00	971.00	567.00	972.00	567.00	972.00	595.00	973.00	595.00	973.00	603.00	974.00	603.00	974.00	607.00	975.00	607.00	975.00	611.00	976.00	611.00	976.00	613.00	977.00	613.00	977.00	616.00	978.00	616.00	978.00	618.00	979.00	618.00	979.00	620.00	980.00	620.00	980.00	622.00	981.00	622.00	981.00	624.00	982.00	624.00	982.00	625.00	983.00	625.00	983.00	626.00	985.00	626.00	985.00	627.00	986.00	627.00	986.00	628.00	987.00	628.00	987.00	630.00	988.00	630.00	988.00	631.00	989.00	631.00	989.00	633.00	990.00	633.00	990.00	635.00	991.00	635.00	991.00	638.00	992.00	638.00	992.00	640.00	993.00	640.00	993.00	647.00	994.00	647.00	994.00	650.00	993.00	650.00	993.00	653.00	992.00	653.00	992.00	654.00	991.00	654.00	991.00	655.00	990.00	655.00	990.00	657.00	989.00	657.00	989.00	658.00	988.00	658.00	988.00	663.00	986.00	663.00	986.00	664.00	981.00	664.00	981.00	665.00	976.00	665.00	976.00	666.00	971.00	666.00	971.00	667.00	966.00	667.00	966.00	668.00	964.00	668.00	964.00	669.00	962.00	669.00	962.00	670.00	959.00	670.00	959.00	671.00	957.00	671.00	957.00	672.00	954.00	672.00	954.00	673.00	952.00	673.00	952.00	674.00	949.00	674.00	949.00	675.00	948.00	675.00	948.00	676.00	946.00	676.00	946.00	677.00	944.00	677.00	944.00	678.00	942.00	678.00	942.00	679.00	940.00	679.00	940.00	680.00	938.00	680.00	938.00	681.00	937.00	681.00	937.00	682.00	935.00	682.00	935.00	683.00	933.00	683.00	933.00	684.00	932.00	684.00	932.00	685.00	930.00	685.00	930.00	686.00	928.00	686.00	928.00	687.00	926.00	687.00	926.00	688.00	925.00	688.00	925.00	689.00	923.00	689.00	923.00	690.00	922.00	690.00	922.00	691.00	921.00	691.00	921.00	694.00	918.00	694.00	918.00	693.00	915.00	693.00	915.00	692.00	912.00	692.00	912.00	691.00	909.00	691.00	909.00	690.00	907.00	690.00	907.00	689.00	903.00	689.00	903.00	688.00	899.00	688.00	899.00	687.00	894.00	687.00	894.00	686.00	889.00	686.00	889.00	685.00	886.00	685.00	886.00	669.00	887.00	669.00	887.00	660.00	888.00	660.00	888.00	658.00	889.00	658.00	889.00	655.00	890.00	655.00	890.00	654.00	891.00	654.00	891.00	652.00	892.00	652.00	892.00	650.00	893.00	650.00	893.00	649.00	894.00	649.00	894.00	648.00	895.00	648.00	895.00	647.00	896.00	647.00	896.00	646.00	897.00	646.00	897.00	644.00	898.00	644.00	898.00	641.00	899.00	641.00	899.00	638.00	900.00	638.00	900.00	632.00	901.00	632.00	901.00	626.00	902.00	626.00	902.00	588.00	901.00	588.00	901.00	584.00	900.00	584.00	900.00	582.00	899.00	582.00	899.00	579.00	898.00	579.00	898.00	577.00	897.00	577.00	897.00	574.00	895.00	574.00	895.00	571.00	894.00	571.00	894.00	569.00	889.00	569.00	889.00	570.00	881.00	570.00	881.00	571.00	877.00	571.00	877.00	572.00	872.00	572.00	872.00	573.00	868.00	573.00	868.00	574.00	866.00	574.00	866.00	575.00	863.00	575.00	863.00	576.00	858.00	576.00	858.00	577.00	855.00	577.00	855.00	578.00	853.00	578.00	853.00	579.00	852.00	579.00	852.00	580.00	850.00	580.00	850.00	581.00	848.00	581.00	848.00	582.00	845.00	582.00	845.00	583.00	843.00	583.00	843.00	584.00	842.00	584.00	842.00	585.00	840.00	585.00	840.00	586.00	839.00	586.00	839.00	587.00	837.00	587.00	837.00	588.00	836.00	588.00	836.00	589.00	834.00	589.00	834.00	590.00	832.00	590.00	832.00	591.00	831.00	591.00	831.00	592.00	829.00	592.00	829.00	593.00	825.00	593.00	825.00	594.00	821.00	594.00	821.00	593.00	817.00	593.00	817.00	592.00	814.00	592.00	814.00	591.00	811.00	591.00	811.00	590.00	810.00	590.00	810.00	588.00	809.00	588.00	809.00	586.00	808.00	586.00	808.00	585.00	807.00	585.00	807.00	583.00	806.00	583.00	806.00	579.00	805.00	579.00	805.00	577.00	804.00	577.00	804.00	574.00	803.00	574.00	803.00	565.00	804.00	565.00	804.00	558.00	805.00	558.00	805.00	551.00	806.00	551.00	806.00	543.00	807.00	543.00	807.00	529.00	810.00	529.00	810.00	528.00	812.00	528.00	812.00	527.00	814.00	527.00	814.00	526.00	817.00	526.00	817.00	525.00	819.00	525.00	819.00	524.00	822.00	524.00	822.00	522.00	826.00	522.00	826.00	521.00	827.00	521.00	827.00	520.00	829.00	520.00	829.00	519.00	831.00	519.00	831.00	518.00	833.00	518.00	833.00	517.00	835.00	517.00	835.00	516.00	837.00	516.00	837.00	515.00	839.00	515.00	839.00	516.00	840.00	516.00	840.00	517.00	845.00	517.00	845.00	518.00	850.00	518.00	850.00	519.00	861.00	519.00	861.00	518.00	865.00	518.00	865.00	517.00	868.00	517.00	868.00	516.00	876.00	516.00	876.00	515.00	879.00	515.00	879.00	514.00	883.00	514.00	883.00	513.00	885.00	513.00	885.00	512.00	889.00	512.00	889.00	511.00	891.00	511.00	891.00	510.00	892.00	510.00	892.00	509.00	895.00	509.00	895.00	508.00	898.00	508.00	898.00	507.00	900.00	507.00	900.00	506.00	902.00	506.00	902.00	505.00	905.00	505.00	905.00	504.00	907.00	504.00	907.00	503.00	909.00	503.00	909.00	502.00	910.00	502.00	910.00	501.00	915.00	501.00	915.00	497.00	914.00	497.00	914.00	496.00	920.00	496.00	920.00	498.00	922.00	498.00	922.00	500.00	923.00	500.00	923.00	502.00	924.00	502.00	924.00	517.00	923.00	517.00	923.00	520.00	922.00	520.00	922.00	526.00	923.00	526.00	923.00	529.00	924.00	529.00	924.00	530.00	925.00	530.00	925.00	531.00	926.00	531.00	926.00	533.00	928.00	533.00	928.00	534.00	936.00	534.00	936.00	533.00	938.00	533.00	938.00	532.00	940.00	532.00	940.00	531.00	943.00	531.00	943.00	530.00	944.00	530.00	944.00	529.00	945.00	529.00	945.00	530.00	946.00	530.00	946.00	531.00	947.00	531.00	947.00	533.00	948.00	533.00	948.00	534.00	949.00	534.00	949.00	535.00	950.00	535.00	950.00	536.00	951.00	536.00	951.00	537.00	952.00	537.00	952.00	538.00	953.00	538.00	953.00	540.00	955.00	540.00	955.00	543.00	956.00	543.00	956.00	545.00	957.00	545.00	957.00	546.00	958.00	546.00	958.00	547.00	959.00	547.00	959.00	548.00	960.00	548.00	960.00	549.00	961.00	549.00	961.00	550.00	962.00	550.00	962.00	551.00	965.00	551.00	965.00	554.00	967.00	554.00	967.00	556.00	968.00	556.00
